# Supplementary material for: Structural analysis of P. falciparum KAHRP and PfEMP1 complexes with host erythrocyte spectrin suggests a model for cytoadherent knob protrusions
Source: PLoS Pathog. 2017 Aug 14;13(8):e1006552. doi: 10.1371/journal.ppat.1006552 (PMC5570508; doi:10.1371/journal.ppat.1006552)
Supplement: S1 Software — Provided here is a compressed file that includes all scripts used for the calculation of docking conformations between two charged proteins. The specific examples of docking the KAHRP 5´ repeat to spectrin β10–14, and predicting the β-catenin–Tcf complex, are shown in separate directories. A README file with simple instructions and software dependencies is also included. (ZIP) [file ppat.1006552.s012.zip]

Archive with 121 entries (102 files):
- scripts/
- scripts/.DS_Store
- __MACOSX/
- __MACOSX/scripts/
- __MACOSX/scripts/._.DS_Store
- scripts/b1014/
- scripts/b1014/.DS_Store
- __MACOSX/scripts/b1014/
- __MACOSX/scripts/b1014/._.DS_Store
- scripts/b1014/coordinate/
- scripts/b1014/coordinate/.DS_Store
- __MACOSX/scripts/b1014/coordinate/
- __MACOSX/scripts/b1014/coordinate/._.DS_Store
- scripts/b1014/coordinate/bestpath.txt
- __MACOSX/scripts/b1014/coordinate/._bestpath.txt
- scripts/b1014/coordinate/beta1014.pdb
- __MACOSX/scripts/b1014/coordinate/._beta1014.pdb
- scripts/b1014/coordinate/coord_out.txt
- __MACOSX/scripts/b1014/coordinate/._coord_out.txt
- scripts/b1014/coordinate/coords_search.py
- __MACOSX/scripts/b1014/coordinate/._coords_search.py
- scripts/b1014/coordinate/path.txt
- __MACOSX/scripts/b1014/coordinate/._path.txt
- scripts/b1014/coordinate/peptide.txt
- __MACOSX/scripts/b1014/coordinate/._peptide.txt
- __MACOSX/scripts/b1014/._coordinate
- scripts/b1014/path_finding/
- scripts/b1014/path_finding/.DS_Store
- __MACOSX/scripts/b1014/path_finding/
- __MACOSX/scripts/b1014/path_finding/._.DS_Store
- scripts/b1014/path_finding/all_paths.py
- __MACOSX/scripts/b1014/path_finding/._all_paths.py
- scripts/b1014/path_finding/apbs.in
- __MACOSX/scripts/b1014/path_finding/._apbs.in
- scripts/b1014/path_finding/beta1014.pdb
- __MACOSX/scripts/b1014/path_finding/._beta1014.pdb
- scripts/b1014/path_finding/neg_filtered.txt
- __MACOSX/scripts/b1014/path_finding/._neg_filtered.txt
- scripts/b1014/path_finding/out.obj
- __MACOSX/scripts/b1014/path_finding/._out.obj
- scripts/b1014/path_finding/out.pqr
- __MACOSX/scripts/b1014/path_finding/._out.pqr
- scripts/b1014/path_finding/paths.txt
- __MACOSX/scripts/b1014/path_finding/._paths.txt
- scripts/b1014/path_finding/pos_filtered.txt
- __MACOSX/scripts/b1014/path_finding/._pos_filtered.txt
- scripts/b1014/path_finding/out.dx
- scripts/b1014/path_finding/points.txt
- __MACOSX/scripts/b1014/._path_finding
- scripts/b1014/scoring/
- scripts/b1014/scoring/.DS_Store
- __MACOSX/scripts/b1014/scoring/
- __MACOSX/scripts/b1014/scoring/._.DS_Store
- scripts/b1014/scoring/all_scores.txt
- __MACOSX/scripts/b1014/scoring/._all_scores.txt
- scripts/b1014/scoring/best_path.txt
- __MACOSX/scripts/b1014/scoring/._best_path.txt
- scripts/b1014/scoring/paths.txt
- __MACOSX/scripts/b1014/scoring/._paths.txt
- scripts/b1014/scoring/peptide.txt
- __MACOSX/scripts/b1014/scoring/._peptide.txt
- scripts/b1014/scoring/score.py
- __MACOSX/scripts/b1014/scoring/._score.py
- __MACOSX/scripts/b1014/._scoring
- __MACOSX/scripts/._b1014
- scripts/bench_marking/
- scripts/bench_marking/.DS_Store
- __MACOSX/scripts/bench_marking/
- __MACOSX/scripts/bench_marking/._.DS_Store
- scripts/bench_marking/coordinate/
- scripts/bench_marking/coordinate/best_path.txt
- __MACOSX/scripts/bench_marking/coordinate/
- __MACOSX/scripts/bench_marking/coordinate/._best_path.txt
- scripts/bench_marking/coordinate/coord_out.txt
- __MACOSX/scripts/bench_marking/coordinate/._coord_out.txt
- scripts/bench_marking/coordinate/coords_search.py
- __MACOSX/scripts/bench_marking/coordinate/._coords_search.py
- scripts/bench_marking/coordinate/model.pdb
- __MACOSX/scripts/bench_marking/coordinate/._model.pdb
- scripts/bench_marking/coordinate/paths.txt
- __MACOSX/scripts/bench_marking/coordinate/._paths.txt
- scripts/bench_marking/coordinate/peptide.txt
- __MACOSX/scripts/bench_marking/coordinate/._peptide.txt
- __MACOSX/scripts/bench_marking/._coordinate
- scripts/bench_marking/path_finding/
- scripts/bench_marking/path_finding/.DS_Store
- __MACOSX/scripts/bench_marking/path_finding/
- __MACOSX/scripts/bench_marking/path_finding/._.DS_Store
- scripts/bench_marking/path_finding/all_paths.py
- __MACOSX/scripts/bench_marking/path_finding/._all_paths.py
- scripts/bench_marking/path_finding/apbs.in
- __MACOSX/scripts/bench_marking/path_finding/._apbs.in
- scripts/bench_marking/path_finding/model.pdb
- __MACOSX/scripts/bench_marking/path_finding/._model.pdb
- scripts/bench_marking/path_finding/out.obj
- __MACOSX/scripts/bench_marking/path_finding/._out.obj
- scripts/bench_marking/path_finding/out.pqr
- __MACOSX/scripts/bench_marking/path_finding/._out.pqr
- scripts/bench_marking/path_finding/posneg.txt
- __MACOSX/scripts/bench_marking/path_finding/._posneg.txt
- scripts/bench_marking/path_finding/out.dx
- scripts/bench_marking/path_finding/paths.txt
- scripts/bench_marking/path_finding/points.txt
- __MACOSX/scripts/bench_marking/._path_finding
- scripts/bench_marking/scoring/
- scripts/bench_marking/scoring/.DS_Store
- __MACOSX/scripts/bench_marking/scoring/
- __MACOSX/scripts/bench_marking/scoring/._.DS_Store
- scripts/bench_marking/scoring/all_scores.txt
- __MACOSX/scripts/bench_marking/scoring/._all_scores.txt
- scripts/bench_marking/scoring/paths.txt
- __MACOSX/scripts/bench_marking/scoring/._paths.txt
- scripts/bench_marking/scoring/peptide.txt
- __MACOSX/scripts/bench_marking/scoring/._peptide.txt
- scripts/bench_marking/scoring/score.py
- __MACOSX/scripts/bench_marking/scoring/._score.py
- __MACOSX/scripts/bench_marking/._scoring
- __MACOSX/scripts/._bench_marking
- scripts/read_me.rtf
- __MACOSX/scripts/._read_me.rtf
- __MACOSX/._scripts
