# Supplementary material for: Structural analysis of P. falciparum KAHRP and PfEMP1 complexes with host erythrocyte spectrin suggests a model for cytoadherent knob protrusions
Source: PLoS Pathog. 2017 Aug 14;13(8):e1006552. doi: 10.1371/journal.ppat.1006552 (PMC5570508; doi:10.1371/journal.ppat.1006552)
Supplement: S1 Software — Provided here is a compressed file that includes all scripts used for the calculation of docking conformations between two charged proteins. The specific examples of docking the KAHRP 5´ repeat to spectrin β10–14, and predicting the β-catenin–Tcf complex, are shown in separate directories. A README file with simple instructions and software dependencies is also included. (ZIP) [file ppat.1006552.s012.zip › scripts/b1014/coordinate/bestpath.txt]

  335.543  -426.302  -33.4529
  335.991  -426.434  -33.5107
  336.359  -426.591  -33.7397
  337.316  -426.538  -34.1527
  337.727  -426.363  -34.0834
  338.268  -426.193  -34.4959
  338.853  -426.365  -34.8423
  339.311  -426.42  -34.7751
  339.333  -426.413  -34.7608
  340.022  -426.533  -34.5183
  340.504  -426.963  -34.1562
  340.644  -427.582  -33.7757
  340.647  -427.606  -33.7837
  340.992  -428.609  -33.6944
  341.531  -429.071  -32.9222
  342.389  -429.709  -32.3025
  343.055  -430.374  -31.5025
  343.763  -430.986  -30.8891
  344.738  -431.374  -31.0529
  345.028  -432.062  -31.2823
  345.899  -431.968  -31.6326
  346.234  -431.93  -32.3295
  346.663  -432.389  -32.8872
  347.442  -432.691  -33.0929
  347.964  -433.186  -33.5737
  348.6  -433.689  -33.509
  349.373  -433.753  -34.0826
  349.784  -433.941  -34.4835
  350.223  -434.187  -34.3916
  350.506  -434.39  -34.3826
  350.923  -434.506  -34.7138
  351.31  -434.815  -34.9883
  351.365  -435.088  -35.4803
  351.566  -435.276  -36.5442
  351.929  -435.895  -37.0533
  352.095  -436.227  -37.3865
  351.886  -436.943  -38.0441
  351.73  -436.993  -38.2044
  351.382  -437.579  -38.7511
  351.537  -438.047  -39.4719
  351.801  -438.515  -39.7466
  351.872  -439.29  -40.0071
  351.829  -439.472  -40.1187
  351.811  -440.486  -40.5232
  351.705  -441.215  -41.3093
  352.245  -442.127  -41.7768
  352.328  -442.635  -41.9638
  352.173  -442.914  -41.9032
  352.454  -443.92  -41.6358
  352.684  -444.581  -41.2641
  353.166  -445.297  -41.3652
  353.636  -445.863  -40.9429
  353.899  -446.114  -41.1068
  354.383  -446.18  -41.1893
  354.332  -447.049  -40.7923
  354.663  -447.936  -40.9258
  354.618  -448.057  -41.0387
  354.705  -448.504  -41.5125
  354.932  -449.038  -42.047
  355.542  -449.569  -41.8982
  356.009  -449.947  -41.2166
  356.369  -450.667  -41.0785
  357.061  -451.097  -41.121
  357.85  -451.093  -41.3297
  358.88  -451.003  -41.3509
  359.665  -451.322  -40.7581
  360.22  -451.995  -40.8504
  360.892  -452.799  -40.5152
  361.16  -453.065  -40.5567
  362.006  -453.608  -40.5299
  362.703  -453.784  -40.4143
  362.764  -454.501  -40.6324
  363.365  -454.847  -40.093
  363.796  -455.653  -40.2571
  363.983  -455.862  -40.1818
  364.453  -456.305  -40.1932
  364.709  -456.388  -40.4842
  365.548  -456.699  -40.1919
  365.635  -457.18  -40.2886
  365.907  -458.169  -40.4092
  366.616  -458.609  -40.1067
  366.876  -459.215  -40.5011
  367.571  -459.526  -40.8629
  368.243  -459.482  -41.2147
  369.255  -459.466  -41.73
  369.804  -459.468  -42.0877
  370.001  -459.404  -42.2473
  370.828  -459.587  -43.3879
  371.833  -459.881  -43.2844
  372.506  -460.017  -43.264
  372.994  -460.49  -43.1681
  373.521  -461.046  -43.3273
  373.773  -461.117  -43.664
  374.695  -461.364  -43.623
  375.486  -462.047  -43.7257
  376.151  -462.88  -43.3121
  376.48  -463.198  -43.0249
  377.041  -463.622  -42.6472
  377.564  -463.754  -42.6194
  377.595  -463.764  -42.6246
  378.729  -463.933  -41.7225
  378.674  -464.189  -40.8901
  379.374  -464.47  -40.3903
  379.967  -464.812  -40.386
  380.561  -465.478  -40.8641
  381.13  -466.868  -41.1074
  381.558  -467.557  -41.2481
  381.996  -467.373  -41.5366
  382.547  -467.396  -41.4593
  382.872  -467.613  -41.0636
  382.978  -468.132  -40.8975
  383.369  -468.498  -40.6249
  383.421  -468.49  -40.5625
  383.934  -469.025  -40.8894
  384.813  -469.572  -40.7296
  385.195  -470.191  -40.2888
  385.699  -470.616  -39.5203
  386.144  -471.005  -39.7024
  387.189  -471.605  -39.4607
  387.704  -472.113  -39.2139
  387.742  -472.123  -39.1883
  388.223  -472.803  -38.1248
  388.08  -473.046  -37.845
  388.066  -473.075  -37.5637
  387.822  -473.971  -36.8109
  387.719  -474.342  -36.3178
  387.137  -474.414  -36.1016
  386.342  -474.283  -35.7406
  386.32  -474.271  -35.6964
  385.582  -474.685  -35.2108
  385.352  -475.494  -35.0535
  385.21  -475.925  -34.4229
  384.799  -476.094  -33.823
  384.429  -476.503  -33.2534
  384.322  -477.443  -32.8765
  384.708  -478.003  -32.4697
  385.001  -479.074  -31.9402
  384.813  -479.734  -30.7238
  384.732  -480.236  -29.757
  384.853  -480.302  -29.583
  384.754  -481.158  -29.365
  384.864  -481.269  -28.7118
  384.273  -481.523  -28.5179
  384.034  -482.345  -28.8099
  383.798  -483.152  -28.5294
  383.722  -483.443  -28.4046
  383.627  -483.88  -28.2612
  383.672  -484.486  -28.1748
  383.382  -485.047  -28.0667
  383.005  -485.545  -27.9821
  382.559  -486.02  -27.9232
  382.324  -486.077  -27.8655
  382.559  -486.921  -27.5192
  381.313  -487.642  -27.7681
  380.627  -488.454  -27.5401
  380.004  -489.071  -27.2236
  380.384  -489.555  -26.7245
  380.576  -489.636  -26.6335
  381.404  -490.239  -26.2909
  381.765  -490.545  -26.2417
  382.688  -490.796  -26.223
  382.737  -491.069  -26.218
  383.408  -491.198  -26.1239
  383.711  -491.516  -26.9423
  384.318  -491.618  -27.4164
  384.694  -491.947  -27.5644
  385.218  -492.623  -28.0761
  386.034  -493.125  -28.5846
  386.352  -493.077  -28.7667
  386.642  -493.07  -29.0315
  387.612  -492.953  -29.481
  388.01  -493.531  -29.7809
  388.654  -493.88  -29.9584
  389.217  -494.335  -29.7529
  389.539  -494.765  -29.2239
  389.538  -494.821  -29.1781
  389.365  -495.337  -28.5703
  388.857  -495.516  -27.9575
  388.872  -495.477  -27.8857
  388.349  -495.703  -27.1946
  388.165  -496.374  -26.6313
  388.393  -497.215  -26.4263
  388.799  -497.66  -25.9089
  388.773  -498.125  -25.2646
  388.848  -498.338  -24.1808
  388.336  -499.215  -23.2621
  388.139  -499.492  -22.7828
  388.274  -500.02  -22.5638
  388.648  -500.43  -22.7585
  389.463  -501.283  -23.0821
  389.548  -501.849  -23.487
  389.941  -502.184  -23.7409
  390.471  -502.701  -24.0383
  390.672  -503.467  -24.1424
  390.478  -504.232  -24.0194
  390.518  -504.711  -23.5828
  390.518  -505.452  -23.4762
  391.128  -506.346  -23.434
  391.408  -506.962  -24.1164
  391.682  -507.022  -24.1483
  392.259  -507.957  -24.822
  392.259  -508.706  -24.822
  391.83  -509.041  -24.845
  391.699  -509.261  -24.7838
  391.392  -509.813  -24.5383
  391.39  -509.818  -24.534
  391.477  -510.054  -24.2659
  391.293  -510.53  -24.1743
  391.329  -510.814  -24.6062
  391.492  -510.912  -24.9416
  391.643  -510.961  -25.1777
  391.696  -510.901  -25.456
  391.867  -510.911  -25.6123
  392.447  -511.142  -25.7285
  392.605  -511.213  -25.7737
  393.385  -511.761  -26.1718
  393.51  -511.914  -26.3721
  393.919  -512.399  -27.3275
  394.439  -512.654  -27.571
  394.82  -513.52  -28.2009
  395.115  -513.65  -28.285
  395.682  -514.08  -28.8315
  395.607  -514.537  -29.6339
  396.413  -514.742  -30.3134
  396.628  -515.039  -30.7885
  396.5  -515.084  -31.5452
  397.12  -515.334  -32.2599
  397.383  -516.131  -32.765
  397.427  -516.234  -32.7598
  397.786  -517.171  -33.3059
  398.033  -517.559  -33.5327
  398.607  -518.563  -34.1827
  398.946  -518.973  -34.7726
  399.226  -519.262  -35.2315
  399.224  -519.798  -35.8735
  399.39  -519.894  -36.9179
  400.202  -519.852  -37.2339
  400.872  -520.333  -37.5199
  401.138  -521.151  -37.6647
  401.187  -521.805  -38.26
  401.642  -522.375  -38.26
  402.3  -522.645  -38.6426
  402.963  -522.636  -38.7288
  403.961  -523.183  -38.2267
  405.136  -523.516  -38.2925
  405.836  -523.702  -37.6076
  406.453  -524.17  -36.8304
  407.256  -524.694  -36.0376
  408.002  -524.634  -35.8578
  408.714  -524.919  -35.9222
  409.242  -525.384  -35.5558
  409.898  -525.771  -35.4471
  410.281  -526.407  -35.5557
  410.299  -526.469  -35.5553
  410.413  -526.741  -35.579
  410.432  -526.777  -35.5904
  410.551  -527.358  -35.2584
  410.802  -527.756  -35.2496
  410.913  -527.917  -35.0408
  411.563  -528.134  -34.866
  412.525  -528.376  -34.7483
  412.873  -528.615  -34.3067
  413.183  -528.752  -34.2194
  413.785  -529.193  -34.3895
  413.782  -529.56  -34.5998
  413.729  -530.168  -34.8821
  413.679  -530.811  -35.0399
  414.087  -531.727  -35.2885
  414.697  -532.188  -35.663
  415.23  -532.292  -35.9984
  416.039  -532.687  -36.5827
  416.11  -532.799  -37.0304
  416.483  -533.546  -37.6689
  416.152  -534.484  -38.0079
  415.679  -534.819  -38.541
  415.313  -535.649  -38.8419
  415.126  -536.536  -39.3303
  414.876  -536.672  -40.174
  415.376  -537.156  -40.7166
  415.994  -537.182  -41.3457
  416.546  -536.741  -41.8741
  416.868  -535.965  -42.1445
  416.984  -535.832  -42.1313
  416.832  -535.252  -42.3886
  416.538  -534.297  -42.9725
  416.44  -533.77  -43.3063
  416.52  -533.57  -43.225
  416.362  -533.559  -43.5975
  416.222  -533.521  -44.6417
  416.835  -533.647  -45.4905
  416.897  -533.631  -45.5278
  417.038  -534.124  -45.8385
  417.81  -534.472  -46.3513
  418.652  -534.963  -46.1828
  419.21  -535.595  -45.9812
  419.692  -536.258  -46.21
  420.32  -536.388  -46.4886
  420.723  -536.5  -46.6995
  420.912  -536.72  -46.9241
  421.333  -537.271  -47.3222
  421.285  -537.707  -47.7007
  422.214  -538.169  -47.4755
  422.611  -538.611  -47.888
  423.625  -538.768  -47.8854
  424.625  -538.923  -47.8829
  425.138  -539.435  -47.8829
  425.285  -539.85  -47.7092
  426.045  -540.461  -47.8686
  426.867  -540.866  -47.7405
  427.68  -541.347  -47.0948
  428.351  -541.573  -46.8813
  428.812  -542.126  -46.7098
  428.908  -542.08  -46.7219
  429.409  -542.624  -46.6878
  430.09  -542.872  -46.8359
  431.009  -543.165  -46.9622
  431.82  -543.545  -47.0391
  432.137  -543.562  -47.0659
  433.117  -543.675  -47.6233
  434.004  -543.312  -48.1011
  434.518  -543.536  -48.4231
  435.264  -544.229  -48.2427
  435.498  -544.421  -48.1168
  436.152  -544.664  -48.0144
  436.937  -545.278  -47.8919
  437.203  -546.079  -48.0311
  437.063  -546.471  -48.8716
  437.206  -546.687  -49.2385
  437.481  -546.86  -49.222
  437.476  -547.5  -49.7495
  437.438  -547.927  -49.9677
  437.305  -548.146  -50.1608
  436.925  -548.083  -50.365
  436.437  -548.474  -50.6855
  435.896  -548.911  -50.5873
  435.43  -548.992  -50.5101
  435.18  -549.562  -50.2152
  435.079  -549.578  -50.1912
  434.446  -550.27  -49.8959
  434.045  -550.774  -49.9658
  433.527  -551.201  -50.3753
  432.807  -551.459  -50.5806
  432.16  -552.132  -50.6638
  431.263  -552.513  -50.4988
  430.349  -552.444  -50.8652
  429.686  -553.23  -51.6312
  428.956  -553.23  -51.6312
  428.185  -553.496  -51.2241
  427.179  -553.375  -50.8442
  426.643  -554.222  -50.2719
  426.257  -554.242  -49.784
  425.534  -554.295  -49.1438
  424.739  -554.818  -48.9723
  424.175  -555.401  -48.8354
  423.874  -555.934  -48.1424
  424.747  -555.586  -48.3415
  425.452  -555.4  -48.3412
  425.447  -554.845  -48.7971
  426.137  -554.99  -48.9826
  426.623  -555.214  -49.4785
  427.062  -555.192  -50.034
  428.206  -555.375  -50.4705
  429.496  -554.873  -50.7902
  429.764  -554.814  -50.791
  430.588  -554.96  -50.6062
  430.958  -554.459  -50.7724
  431.492  -554.174  -50.6348
  432.192  -554.549  -50.8817
  432.625  -554.413  -51.2478
  433.075  -554.462  -51.6033
  433.646  -554.527  -51.6351
  434.131  -554.585  -51.3318
  434.496  -554.224  -51.0882
  435.477  -553.913  -51.0533
  436.378  -553.544  -51.1776
  437.046  -553.892  -51.0875
  437.633  -554.259  -51.4001
  437.783  -554.179  -51.4832
  438.417  -554.63  -51.7425
  438.968  -555.361  -52.0899
  439.205  -555.765  -52.9502
  439.961  -555.525  -53.4292
  440.6  -555.644  -53.726
  440.685  -555.933  -54.0513
  441.306  -556.043  -54.2311
  441.669  -556.254  -54.5346
  441.203  -556.31  -54.4527
  440.657  -556.771  -54.9187
  440.105  -557.074  -54.9552
  440.05  -557.701  -54.896
  440.102  -558.041  -54.7585
  440.368  -558.575  -54.4722
  440.36  -559.252  -53.5508
  440.215  -559.305  -53.3896
  439.699  -559.855  -52.8895
  439.584  -560.298  -52.9215
  438.947  -561.195  -52.4161
  438.606  -561.819  -51.8758
  438.158  -562.482  -51.952
  438.084  -562.663  -52.0339
  438.212  -563.246  -51.8474
  438.507  -564.062  -51.3943
  438.539  -564.318  -51.3671
  438.559  -564.363  -51.3779
  438.483  -565.286  -51.0633
  438.626  -565.434  -51.1204
  438.329  -566.1  -51.0101
  438.747  -567.092  -51.2464
  438.677  -567.551  -50.936
  438.631  -568.531  -50.6
  438.645  -568.685  -50.6558
  438.595  -569.252  -50.5453
  438.336  -569.453  -50.2505
  438.525  -570.043  -50.0819
  438.704  -570.437  -49.9179
  438.873  -570.66  -49.897
  438.998  -571.251  -49.7099
  439.134  -571.594  -49.6892
  439.95  -572.751  -49.6007
  440.468  -573.42  -49.1012
  440.478  -573.474  -49.0971
  440.75  -573.95  -48.7343
  440.848  -573.953  -48.2878
  441.016  -574.174  -48.2046
  441.205  -574.47  -48.3613
  441.619  -574.812  -48.3367
  442.317  -575.301  -48.0699
  442.465  -575.484  -48.2013
  442.933  -576.417  -48.2188
  443.082  -576.813  -47.7793
  443.806  -577.438  -47.1027
  443.166  -577.642  -47.6479
  442.662  -577.368  -48.2552
  442.514  -577.279  -48.6534
  442.468  -577.728  -50.1696
  442.425  -578.321  -50.3124
  442.421  -578.412  -50.3083
  442.307  -579.05  -50.3954
  442.488  -579.483  -51.3722
  442.77  -579.694  -51.5442
  443.545  -580.128  -52.2395
  443.545  -580.478  -52.8457
  443.439  -580.897  -53.0941
  443.702  -580.854  -53.5354
  444.346  -581.438  -53.8836
  445.22  -581.427  -53.9273
  445.29  -581.453  -53.9258
  446.341  -581.526  -54.1741
  446.971  -581.399  -54.356
  447.487  -581.589  -54.547
  448.551  -581.668  -55.1277
  449.145  -581.851  -55.6588
  449.333  -582.201  -56.265
  449.084  -582.259  -57.0589
  449.183  -582.399  -57.6268
  448.775  -583.114  -56.9088
  448.101  -583.574  -56.4795
  447.394  -583.817  -56.5163
  446.908  -584.343  -56.2934
  446.503  -584.714  -55.5212
  446.149  -584.915  -55.1932
  445.887  -585.239  -54.963
  445.809  -585.322  -54.6869
  445.805  -585.571  -54.5227
  445.889  -586.272  -54.111
  445.993  -586.446  -53.9922
  446.495  -586.853  -53.6759
  447.04  -587.503  -53.2124
  446.983  -588.114  -52.4656
  446.296  -588.813  -51.9032
  446.313  -589.235  -51.7894
  446.245  -590.249  -51.6745
  446.256  -590.523  -51.5434
  445.938  -591.31  -50.8869
  445.879  -591.448  -50.6613
  445.837  -591.643  -50.274
  445.143  -592.279  -49.8438
  444.868  -592.718  -49.6683
  444.813  -592.946  -49.5341
  444.885  -593.143  -49.3832
  444.883  -593.208  -49.348
  444.918  -593.62  -48.9486
  444.841  -593.831  -48.8385
  444.663  -594.016  -48.8977
  444.713  -594.754  -48.8069
  444.59  -595.422  -49.0097
  444.418  -596.021  -49.38
  444.111  -596.261  -49.8355
  443.997  -596.413  -50.4913
  444.095  -596.384  -50.9573
  444.414  -596.74  -51.1709
