# Supplementary material for: Structural analysis of P. falciparum KAHRP and PfEMP1 complexes with host erythrocyte spectrin suggests a model for cytoadherent knob protrusions
Source: PLoS Pathog. 2017 Aug 14;13(8):e1006552. doi: 10.1371/journal.ppat.1006552 (PMC5570508; doi:10.1371/journal.ppat.1006552)
Supplement: S1 Software — Provided here is a compressed file that includes all scripts used for the calculation of docking conformations between two charged proteins. The specific examples of docking the KAHRP 5´ repeat to spectrin β10–14, and predicting the β-catenin–Tcf complex, are shown in separate directories. A README file with simple instructions and software dependencies is also included. (ZIP) [file ppat.1006552.s012.zip › scripts/b1014/coordinate/beta1014.pdb]

ATOM      1  N   ASP  1272     326.426 -414.782  -42.061  1.00 85.87           N
ATOM      2  CA  ASP  1272     327.744 -415.338  -41.924  1.00 85.87           C
ATOM      3  C   ASP  1272     327.753 -416.324  -40.807  1.00 85.87           C
ATOM      4  O   ASP  1272     328.541 -417.271  -40.809  1.00 85.87           O
ATOM      5  CB  ASP  1272     328.825 -414.279  -41.662  1.00 85.87           C
ATOM      6  CG  ASP  1272     329.059 -413.552  -42.979  1.00 85.87           C
ATOM      7  OD1 ASP  1272     328.564 -414.059  -44.022  1.00 85.87           O
ATOM      8  OD2 ASP  1272     329.738 -412.491  -42.966  1.00 85.87           O
ATOM      9  H1  ASP  1272     326.350 -414.310  -42.951  1.00  0.00           H
ATOM     10  H2  ASP  1272     326.260 -414.122  -41.315  1.00  0.00           H
ATOM     11  H3  ASP  1272     325.741 -415.523  -42.014  1.00  0.00           H
ATOM     12  HA  ASP  1272     327.993 -415.862  -42.847  1.00  0.00           H
ATOM     13  HB2 ASP  1272     329.746 -414.758  -41.329  1.00  0.00           H
ATOM     14  HB3 ASP  1272     328.479 -413.575  -40.906  1.00  0.00           H
ATOM     15  N   ASN  1273     326.901 -416.087  -39.798  1.00 95.19           N
ATOM     16  CA  ASN  1273     326.825 -416.964  -38.662  1.00 95.19           C
ATOM     17  C   ASN  1273     326.265 -418.307  -39.033  1.00 95.19           C
ATOM     18  O   ASN  1273     326.712 -419.343  -38.536  1.00 95.19           O
ATOM     19  CB  ASN  1273     325.966 -416.382  -37.538  1.00 95.19           C
ATOM     20  CG  ASN  1273     326.759 -415.191  -37.045  1.00 95.19           C
ATOM     21  ND2 ASN  1273     326.212 -413.971  -37.271  1.00 95.19           N
ATOM     22  OD1 ASN  1273     327.857 -415.337  -36.511  1.00 95.19           O
ATOM     23  H   ASN  1273     326.301 -415.276  -39.838  1.00  0.00           H
ATOM     24  HA  ASN  1273     327.834 -417.111  -38.278  1.00  0.00           H
ATOM     25  HB2 ASN  1273     325.828 -417.111  -36.740  1.00  0.00           H
ATOM     26  HB3 ASN  1273     325.001 -416.059  -37.928  1.00  0.00           H
ATOM     27 HD21 ASN  1273     325.315 -413.897  -37.729  1.00  0.00           H
ATOM     28 HD22 ASN  1273     326.702 -413.137  -36.981  1.00  0.00           H
ATOM     29  N   LEU  1274     325.268 -418.331  -39.932  1.00 86.21           N
ATOM     30  CA  LEU  1274     324.615 -419.578  -40.226  1.00 86.21           C
ATOM     31  C   LEU  1274     325.614 -420.556  -40.780  1.00 86.21           C
ATOM     32  O   LEU  1274     325.672 -421.717  -40.373  1.00 86.21           O
ATOM     33  CB  LEU  1274     323.489 -419.386  -41.260  1.00 86.21           C
ATOM     34  CG  LEU  1274     322.685 -420.655  -41.594  1.00 86.21           C
ATOM     35  CD1 LEU  1274     321.920 -421.172  -40.365  1.00 86.21           C
ATOM     36  CD2 LEU  1274     321.761 -420.417  -42.800  1.00 86.21           C
ATOM     37  H   LEU  1274     324.980 -417.482  -40.397  1.00  0.00           H
ATOM     38  HA  LEU  1274     324.190 -419.983  -39.308  1.00  0.00           H
ATOM     39  HB2 LEU  1274     322.796 -418.641  -40.870  1.00  0.00           H
ATOM     40  HB3 LEU  1274     323.927 -419.002  -42.181  1.00  0.00           H
ATOM     41  HG  LEU  1274     323.400 -421.427  -41.880  1.00  0.00           H
ATOM     42 HD11 LEU  1274     321.362 -422.069  -40.634  1.00  0.00           H
ATOM     43 HD12 LEU  1274     322.627 -421.409  -39.570  1.00  0.00           H
ATOM     44 HD13 LEU  1274     321.228 -420.404  -40.018  1.00  0.00           H
ATOM     45 HD21 LEU  1274     321.203 -421.328  -43.017  1.00  0.00           H
ATOM     46 HD22 LEU  1274     321.064 -419.611  -42.570  1.00  0.00           H
ATOM     47 HD23 LEU  1274     322.360 -420.143  -43.668  1.00  0.00           H
ATOM     48  N   GLU  1275     326.458 -420.108  -41.720  1.00 82.72           N
ATOM     49  CA  GLU  1275     327.407 -421.011  -42.312  1.00 82.72           C
ATOM     50  C   GLU  1275     328.386 -421.452  -41.270  1.00 82.72           C
ATOM     51  O   GLU  1275     328.833 -422.601  -41.247  1.00 82.72           O
ATOM     52  CB  GLU  1275     328.189 -420.350  -43.462  1.00 82.72           C
ATOM     53  CG  GLU  1275     328.989 -419.120  -43.022  1.00 82.72           C
ATOM     54  CD  GLU  1275     329.606 -418.474  -44.254  1.00 82.72           C
ATOM     55  OE1 GLU  1275     329.308 -418.944  -45.385  1.00 82.72           O
ATOM     56  OE2 GLU  1275     330.382 -417.497  -44.080  1.00 82.72           O
ATOM     57  H   GLU  1275     326.427 -419.141  -42.011  1.00  0.00           H
ATOM     58  HA  GLU  1275     326.878 -421.883  -42.696  1.00  0.00           H
ATOM     59  HB2 GLU  1275     328.881 -421.083  -43.876  1.00  0.00           H
ATOM     60  HB3 GLU  1275     327.486 -420.052  -44.240  1.00  0.00           H
ATOM     61  HG2 GLU  1275     329.777 -419.423  -42.333  1.00  0.00           H
ATOM     62  HG3 GLU  1275     328.326 -418.409  -42.530  1.00  0.00           H
ATOM     63  N   LEU  1276     328.736 -420.532  -40.357  1.00116.15           N
ATOM     64  CA  LEU  1276     329.692 -420.852  -39.341  1.00116.15           C
ATOM     65  C   LEU  1276     329.210 -421.995  -38.514  1.00116.15           C
ATOM     66  O   LEU  1276     329.986 -422.859  -38.105  1.00116.15           O
ATOM     67  CB  LEU  1276     329.903 -419.740  -38.320  1.00116.15           C
ATOM     68  CG  LEU  1276     330.711 -420.299  -37.144  1.00116.15           C
ATOM     69  CD1 LEU  1276     332.162 -420.594  -37.559  1.00116.15           C
ATOM     70  CD2 LEU  1276     330.504 -419.466  -35.871  1.00116.15           C
ATOM     71  H   LEU  1276     328.323 -419.611  -40.387  1.00  0.00           H
ATOM     72  HA  LEU  1276     330.645 -421.110  -39.803  1.00  0.00           H
ATOM     73  HB2 LEU  1276     328.937 -419.381  -37.964  1.00  0.00           H
ATOM     74  HB3 LEU  1276     330.450 -418.918  -38.782  1.00  0.00           H
ATOM     75  HG  LEU  1276     330.270 -421.272  -36.927  1.00  0.00           H
ATOM     76 HD11 LEU  1276     332.172 -421.383  -38.311  1.00  0.00           H
ATOM     77 HD12 LEU  1276     332.731 -420.916  -36.687  1.00  0.00           H
ATOM     78 HD13 LEU  1276     332.612 -419.692  -37.973  1.00  0.00           H
ATOM     79 HD21 LEU  1276     329.464 -419.540  -35.553  1.00  0.00           H
ATOM     80 HD22 LEU  1276     330.748 -418.424  -36.076  1.00  0.00           H
ATOM     81 HD23 LEU  1276     331.153 -419.843  -35.081  1.00  0.00           H
ATOM     82  N   GLN  1277     327.906 -422.017  -38.224  1.00 86.44           N
ATOM     83  CA  GLN  1277     327.402 -423.008  -37.318  1.00 86.44           C
ATOM     84  C   GLN  1277     327.565 -424.394  -37.853  1.00 86.44           C
ATOM     85  O   GLN  1277     327.873 -425.312  -37.095  1.00 86.44           O
ATOM     86  CB  GLN  1277     325.920 -422.799  -36.973  1.00 86.44           C
ATOM     87  CG  GLN  1277     325.701 -421.565  -36.100  1.00 86.44           C
ATOM     88  CD  GLN  1277     326.479 -421.802  -34.814  1.00 86.44           C
ATOM     89  NE2 GLN  1277     326.867 -420.698  -34.122  1.00 86.44           N
ATOM     90  OE1 GLN  1277     326.741 -422.944  -34.440  1.00 86.44           O
ATOM     91  H   GLN  1277     327.280 -421.341  -38.639  1.00  0.00           H
ATOM     92  HA  GLN  1277     327.974 -422.937  -36.393  1.00  0.00           H
ATOM     93  HB2 GLN  1277     325.357 -422.679  -37.899  1.00  0.00           H
ATOM     94  HB3 GLN  1277     325.551 -423.678  -36.445  1.00  0.00           H
ATOM     95  HG2 GLN  1277     324.640 -421.442  -35.881  1.00  0.00           H
ATOM     96  HG3 GLN  1277     326.081 -420.678  -36.607  1.00  0.00           H
ATOM     97 HE21 GLN  1277     326.633 -419.778  -34.467  1.00  0.00           H
ATOM     98 HE22 GLN  1277     327.389 -420.798  -33.263  1.00  0.00           H
ATOM     99  N   ASN  1278     327.345 -424.592  -39.164  1.00 79.80           N
ATOM    100  CA  ASN  1278     327.413 -425.911  -39.728  1.00 79.80           C
ATOM    101  C   ASN  1278     328.825 -426.410  -39.671  1.00 79.80           C
ATOM    102  O   ASN  1278     329.082 -427.599  -39.489  1.00 79.80           O
ATOM    103  CB  ASN  1278     326.965 -425.940  -41.201  1.00 79.80           C
ATOM    104  CG  ASN  1278     326.700 -427.383  -41.607  1.00 79.80           C
ATOM    105  ND2 ASN  1278     327.427 -427.871  -42.648  1.00 79.80           N
ATOM    106  OD1 ASN  1278     325.856 -428.056  -41.017  1.00 79.80           O
ATOM    107  H   ASN  1278     327.130 -423.805  -39.759  1.00  0.00           H
ATOM    108  HA  ASN  1278     326.776 -426.579  -39.149  1.00  0.00           H
ATOM    109  HB2 ASN  1278     326.053 -425.354  -41.318  1.00  0.00           H
ATOM    110  HB3 ASN  1278     327.751 -425.522  -41.830  1.00  0.00           H
ATOM    111 HD21 ASN  1278     328.107 -427.283  -43.108  1.00  0.00           H
ATOM    112 HD22 ASN  1278     327.287 -428.821  -42.961  1.00  0.00           H
ATOM    113  N   PHE  1279     329.783 -425.494  -39.854  1.00108.23           N
ATOM    114  CA  PHE  1279     331.179 -425.815  -39.920  1.00108.23           C
ATOM    115  C   PHE  1279     331.698 -426.402  -38.640  1.00108.23           C
ATOM    116  O   PHE  1279     332.329 -427.462  -38.632  1.00108.23           O
ATOM    117  CB  PHE  1279     331.984 -424.546  -40.271  1.00108.23           C
ATOM    118  CG  PHE  1279     333.439 -424.743  -40.029  1.00108.23           C
ATOM    119  CD1 PHE  1279     334.193 -425.580  -40.818  1.00108.23           C
ATOM    120  CD2 PHE  1279     334.054 -424.043  -39.016  1.00108.23           C
ATOM    121  CE1 PHE  1279     335.539 -425.733  -40.575  1.00108.23           C
ATOM    122  CE2 PHE  1279     335.398 -424.190  -38.769  1.00108.23           C
ATOM    123  CZ  PHE  1279     336.141 -425.040  -39.551  1.00108.23           C
ATOM    124  H   PHE  1279     329.509 -424.527  -39.951  1.00  0.00           H
ATOM    125  HA  PHE  1279     331.326 -426.545  -40.716  1.00  0.00           H
ATOM    126  HB2 PHE  1279     331.829 -424.307  -41.323  1.00  0.00           H
ATOM    127  HB3 PHE  1279     331.629 -423.717  -39.660  1.00  0.00           H
ATOM    128  HD1 PHE  1279     333.728 -426.119  -41.630  1.00  0.00           H
ATOM    129  HD2 PHE  1279     333.472 -423.368  -38.406  1.00  0.00           H
ATOM    130  HE1 PHE  1279     336.125 -426.400  -41.191  1.00  0.00           H
ATOM    131  HE2 PHE  1279     335.867 -423.641  -37.966  1.00  0.00           H
ATOM    132  HZ  PHE  1279     337.197 -425.164  -39.362  1.00  0.00           H
ATOM    133  N   LEU  1280     331.401 -425.743  -37.511  1.00 96.24           N
ATOM    134  CA  LEU  1280     331.932 -426.149  -36.241  1.00 96.24           C
ATOM    135  C   LEU  1280     331.466 -427.522  -35.896  1.00 96.24           C
ATOM    136  O   LEU  1280     332.226 -428.320  -35.343  1.00 96.24           O
ATOM    137  CB  LEU  1280     331.509 -425.219  -35.088  1.00 96.24           C
ATOM    138  CG  LEU  1280     332.145 -423.817  -35.145  1.00 96.24           C
ATOM    139  CD1 LEU  1280     331.679 -422.945  -33.967  1.00 96.24           C
ATOM    140  CD2 LEU  1280     333.679 -423.904  -35.236  1.00 96.24           C
ATOM    141  H   LEU  1280     330.789 -424.941  -37.555  1.00  0.00           H
ATOM    142  HA  LEU  1280     333.020 -426.155  -36.303  1.00  0.00           H
ATOM    143  HB2 LEU  1280     331.797 -425.688  -34.147  1.00  0.00           H
ATOM    144  HB3 LEU  1280     330.424 -425.111  -35.106  1.00  0.00           H
ATOM    145  HG  LEU  1280     331.793 -423.339  -36.060  1.00  0.00           H
ATOM    146 HD11 LEU  1280     332.145 -421.962  -34.035  1.00  0.00           H
ATOM    147 HD12 LEU  1280     331.967 -423.419  -33.028  1.00  0.00           H
ATOM    148 HD13 LEU  1280     330.595 -422.836  -34.002  1.00  0.00           H
ATOM    149 HD21 LEU  1280     333.984 -423.874  -36.282  1.00  0.00           H
ATOM    150 HD22 LEU  1280     334.123 -423.062  -34.705  1.00  0.00           H
ATOM    151 HD23 LEU  1280     334.017 -424.837  -34.785  1.00  0.00           H
ATOM    152  N   GLN  1281     330.201 -427.840  -36.219  1.00122.51           N
ATOM    153  CA  GLN  1281     329.710 -429.129  -35.835  1.00122.51           C
ATOM    154  C   GLN  1281     330.578 -430.163  -36.500  1.00122.51           C
ATOM    155  O   GLN  1281     331.000 -431.144  -35.882  1.00122.51           O
ATOM    156  CB  GLN  1281     328.258 -429.392  -36.280  1.00122.51           C
ATOM    157  CG  GLN  1281     328.081 -429.506  -37.796  1.00122.51           C
ATOM    158  CD  GLN  1281     326.613 -429.766  -38.103  1.00122.51           C
ATOM    159  NE2 GLN  1281     326.336 -430.853  -38.872  1.00122.51           N
ATOM    160  OE1 GLN  1281     325.734 -429.020  -37.671  1.00122.51           O
ATOM    161  H   GLN  1281     329.613 -427.188  -36.719  1.00  0.00           H
ATOM    162  HA  GLN  1281     329.782 -429.237  -34.753  1.00  0.00           H
ATOM    163  HB2 GLN  1281     327.637 -428.571  -35.924  1.00  0.00           H
ATOM    164  HB3 GLN  1281     327.913 -430.317  -35.818  1.00  0.00           H
ATOM    165  HG2 GLN  1281     328.395 -428.577  -38.272  1.00  0.00           H
ATOM    166  HG3 GLN  1281     328.685 -430.332  -38.173  1.00  0.00           H
ATOM    167 HE21 GLN  1281     327.087 -431.439  -39.207  1.00  0.00           H
ATOM    168 HE22 GLN  1281     325.379 -431.074  -39.108  1.00  0.00           H
ATOM    169  N   ASN  1282     330.918 -429.924  -37.779  1.00 95.01           N
ATOM    170  CA  ASN  1282     331.668 -430.876  -38.548  1.00 95.01           C
ATOM    171  C   ASN  1282     333.036 -431.096  -37.970  1.00 95.01           C
ATOM    172  O   ASN  1282     333.501 -432.227  -37.831  1.00 95.01           O
ATOM    173  CB  ASN  1282     331.878 -430.418  -40.000  1.00 95.01           C
ATOM    174  CG  ASN  1282     330.529 -430.359  -40.704  1.00 95.01           C
ATOM    175  ND2 ASN  1282     329.536 -431.143  -40.204  1.00 95.01           N
ATOM    176  OD1 ASN  1282     330.363 -429.624  -41.675  1.00 95.01           O
ATOM    177  H   ASN  1282     330.639 -429.054  -38.209  1.00  0.00           H
ATOM    178  HA  ASN  1282     331.132 -431.825  -38.553  1.00  0.00           H
ATOM    179  HB2 ASN  1282     332.337 -429.430  -40.008  1.00  0.00           H
ATOM    180  HB3 ASN  1282     332.527 -431.126  -40.515  1.00  0.00           H
ATOM    181 HD21 ASN  1282     329.712 -431.731  -39.402  1.00  0.00           H
ATOM    182 HD22 ASN  1282     328.622 -431.137  -40.635  1.00  0.00           H
ATOM    183  N   CYS  1283     333.726 -430.014  -37.589  1.00 73.50           N
ATOM    184  CA  CYS  1283     335.075 -430.184  -37.131  1.00 73.50           C
ATOM    185  C   CYS  1283     335.075 -431.050  -35.916  1.00 73.50           C
ATOM    186  O   CYS  1283     335.938 -431.913  -35.735  1.00 73.50           O
ATOM    187  CB  CYS  1283     335.745 -428.853  -36.772  1.00 73.50           C
ATOM    188  SG  CYS  1283     336.007 -427.816  -38.239  1.00 73.50           S
ATOM    189  H   CYS  1283     333.305 -429.096  -37.623  1.00  0.00           H
ATOM    190  HA  CYS  1283     335.655 -430.673  -37.914  1.00  0.00           H
ATOM    191  HB2 CYS  1283     336.709 -429.057  -36.307  1.00  0.00           H
ATOM    192  HB3 CYS  1283     335.114 -428.316  -36.064  1.00  0.00           H
ATOM    193  HG  CYS  1283     336.278 -428.593  -39.292  1.00  0.00           H
ATOM    194  N   GLN  1284     334.074 -430.837  -35.052  1.00 76.24           N
ATOM    195  CA  GLN  1284     333.987 -431.570  -33.829  1.00 76.24           C
ATOM    196  C   GLN  1284     333.781 -433.007  -34.150  1.00 76.24           C
ATOM    197  O   GLN  1284     334.295 -433.886  -33.460  1.00 76.24           O
ATOM    198  CB  GLN  1284     332.797 -431.111  -32.968  1.00 76.24           C
ATOM    199  CG  GLN  1284     332.892 -429.650  -32.519  1.00 76.24           C
ATOM    200  CD  GLN  1284     331.598 -429.292  -31.801  1.00 76.24           C
ATOM    201  NE2 GLN  1284     331.671 -428.309  -30.864  1.00 76.24           N
ATOM    202  OE1 GLN  1284     330.547 -429.872  -32.069  1.00 76.24           O
ATOM    203  H   GLN  1284     333.369 -430.147  -35.269  1.00  0.00           H
ATOM    204  HA  GLN  1284     334.912 -431.451  -33.266  1.00  0.00           H
ATOM    205  HB2 GLN  1284     332.751 -431.742  -32.080  1.00  0.00           H
ATOM    206  HB3 GLN  1284     331.879 -431.243  -33.540  1.00  0.00           H
ATOM    207  HG2 GLN  1284     333.737 -429.526  -31.842  1.00  0.00           H
ATOM    208  HG3 GLN  1284     333.020 -429.006  -33.389  1.00  0.00           H
ATOM    209 HE21 GLN  1284     332.554 -427.857  -30.674  1.00  0.00           H
ATOM    210 HE22 GLN  1284     330.842 -428.031  -30.358  1.00  0.00           H
ATOM    211  N   GLU  1285     333.019 -433.295  -35.217  1.00109.04           N
ATOM    212  CA  GLU  1285     332.723 -434.674  -35.442  1.00109.04           C
ATOM    213  C   GLU  1285     333.978 -435.454  -35.722  1.00109.04           C
ATOM    214  O   GLU  1285     334.136 -436.569  -35.232  1.00109.04           O
ATOM    215  CB  GLU  1285     331.693 -434.932  -36.567  1.00109.04           C
ATOM    216  CG  GLU  1285     332.145 -434.593  -37.987  1.00109.04           C
ATOM    217  CD  GLU  1285     330.927 -434.657  -38.898  1.00109.04           C
ATOM    218  OE1 GLU  1285     329.786 -434.629  -38.364  1.00109.04           O
ATOM    219  OE2 GLU  1285     331.121 -434.728  -40.141  1.00109.04           O
ATOM    220  H   GLU  1285     332.672 -432.572  -35.831  1.00  0.00           H
ATOM    221  HA  GLU  1285     332.298 -435.068  -34.519  1.00  0.00           H
ATOM    222  HB2 GLU  1285     331.434 -435.991  -36.544  1.00  0.00           H
ATOM    223  HB3 GLU  1285     330.794 -434.355  -36.347  1.00  0.00           H
ATOM    224  HG2 GLU  1285     332.893 -435.313  -38.319  1.00  0.00           H
ATOM    225  HG3 GLU  1285     332.568 -433.588  -38.008  1.00  0.00           H
ATOM    226  N   LEU  1286     334.911 -434.905  -36.519  1.00102.57           N
ATOM    227  CA  LEU  1286     336.101 -435.643  -36.867  1.00102.57           C
ATOM    228  C   LEU  1286     337.044 -435.827  -35.716  1.00102.57           C
ATOM    229  O   LEU  1286     337.650 -436.889  -35.564  1.00102.57           O
ATOM    230  CB  LEU  1286     336.882 -435.016  -38.025  1.00102.57           C
ATOM    231  CG  LEU  1286     336.095 -435.060  -39.341  1.00102.57           C
ATOM    232  CD1 LEU  1286     336.994 -434.681  -40.515  1.00102.57           C
ATOM    233  CD2 LEU  1286     335.406 -436.418  -39.548  1.00102.57           C
ATOM    234  H   LEU  1286     334.778 -433.970  -36.877  1.00  0.00           H
ATOM    235  HA  LEU  1286     335.785 -436.635  -37.189  1.00  0.00           H
ATOM    236  HB2 LEU  1286     337.100 -433.976  -37.780  1.00  0.00           H
ATOM    237  HB3 LEU  1286     337.821 -435.555  -38.154  1.00  0.00           H
ATOM    238  HG  LEU  1286     335.311 -434.305  -39.276  1.00  0.00           H
ATOM    239 HD11 LEU  1286     337.732 -435.467  -40.677  1.00  0.00           H
ATOM    240 HD12 LEU  1286     336.388 -434.562  -41.413  1.00  0.00           H
ATOM    241 HD13 LEU  1286     337.504 -433.744  -40.294  1.00  0.00           H
ATOM    242 HD21 LEU  1286     335.208 -436.567  -40.609  1.00  0.00           H
ATOM    243 HD22 LEU  1286     336.056 -437.214  -39.184  1.00  0.00           H
ATOM    244 HD23 LEU  1286     334.466 -436.436  -38.997  1.00  0.00           H
ATOM    245  N   THR  1287     337.189 -434.804  -34.858  1.00161.03           N
ATOM    246  CA  THR  1287     338.163 -434.894  -33.808  1.00161.03           C
ATOM    247  C   THR  1287     337.849 -436.057  -32.950  1.00161.03           C
ATOM    248  O   THR  1287     338.756 -436.708  -32.430  1.00161.03           O
ATOM    249  CB  THR  1287     338.235 -433.683  -32.925  1.00161.03           C
ATOM    250  CG2 THR  1287     338.749 -432.501  -33.749  1.00161.03           C
ATOM    251  OG1 THR  1287     336.964 -433.392  -32.366  1.00161.03           O
ATOM    252  H   THR  1287     336.617 -433.977  -34.951  1.00  0.00           H
ATOM    253  HA  THR  1287     339.143 -435.052  -34.259  1.00  0.00           H
ATOM    254  HB  THR  1287     338.938 -433.879  -32.116  1.00  0.00           H
ATOM    255 HG21 THR  1287     339.041 -431.691  -33.081  1.00  0.00           H
ATOM    256 HG22 THR  1287     339.611 -432.816  -34.337  1.00  0.00           H
ATOM    257 HG23 THR  1287     337.961 -432.154  -34.417  1.00  0.00           H
ATOM    258  HG1 THR  1287     337.031 -432.616  -31.805  1.00  0.00           H
ATOM    259  N   LEU  1288     336.552 -436.353  -32.789  1.00122.73           N
ATOM    260  CA  LEU  1288     336.192 -437.445  -31.942  1.00122.73           C
ATOM    261  C   LEU  1288     336.859 -438.664  -32.502  1.00122.73           C
ATOM    262  O   LEU  1288     337.369 -439.499  -31.760  1.00122.73           O
ATOM    263  CB  LEU  1288     334.667 -437.685  -31.920  1.00122.73           C
ATOM    264  CG  LEU  1288     334.136 -438.695  -30.873  1.00122.73           C
ATOM    265  CD1 LEU  1288     332.610 -438.814  -30.985  1.00122.73           C
ATOM    266  CD2 LEU  1288     334.814 -440.074  -30.940  1.00122.73           C
ATOM    267  H   LEU  1288     335.840 -435.812  -33.259  1.00  0.00           H
ATOM    268  HA  LEU  1288     336.551 -437.260  -30.930  1.00  0.00           H
ATOM    269  HB2 LEU  1288     334.376 -438.048  -32.906  1.00  0.00           H
ATOM    270  HB3 LEU  1288     334.174 -436.728  -31.750  1.00  0.00           H
ATOM    271  HG  LEU  1288     334.353 -438.279  -29.889  1.00  0.00           H
ATOM    272 HD11 LEU  1288     332.245 -439.526  -30.245  1.00  0.00           H
ATOM    273 HD12 LEU  1288     332.156 -437.840  -30.806  1.00  0.00           H
ATOM    274 HD13 LEU  1288     332.345 -439.160  -31.984  1.00  0.00           H
ATOM    275 HD21 LEU  1288     334.100 -440.845  -30.651  1.00  0.00           H
ATOM    276 HD22 LEU  1288     335.665 -440.094  -30.259  1.00  0.00           H
ATOM    277 HD23 LEU  1288     335.158 -440.261  -31.957  1.00  0.00           H
ATOM    278  N   TRP  1289     336.887 -438.794  -33.837  1.00 92.79           N
ATOM    279  CA  TRP  1289     337.453 -439.974  -34.431  1.00 92.79           C
ATOM    280  C   TRP  1289     338.941 -440.054  -34.223  1.00 92.79           C
ATOM    281  O   TRP  1289     339.469 -441.112  -33.881  1.00 92.79           O
ATOM    282  CB  TRP  1289     337.175 -440.059  -35.939  1.00 92.79           C
ATOM    283  CG  TRP  1289     337.600 -441.369  -36.551  1.00 92.79           C
ATOM    284  CD1 TRP  1289     336.890 -442.526  -36.686  1.00 92.79           C
ATOM    285  CD2 TRP  1289     338.893 -441.614  -37.122  1.00 92.79           C
ATOM    286  CE2 TRP  1289     338.896 -442.931  -37.582  1.00 92.79           C
ATOM    287  CE3 TRP  1289     339.986 -440.809  -37.254  1.00 92.79           C
ATOM    288  NE1 TRP  1289     337.660 -443.479  -37.307  1.00 92.79           N
ATOM    289  CZ2 TRP  1289     339.999 -443.463  -38.184  1.00 92.79           C
ATOM    290  CZ3 TRP  1289     341.098 -441.349  -37.861  1.00 92.79           C
ATOM    291  CH2 TRP  1289     341.103 -442.651  -38.317  1.00 92.79           C
ATOM    292  H   TRP  1289     336.511 -438.063  -34.424  1.00  0.00           H
ATOM    293  HA  TRP  1289     336.999 -440.843  -33.955  1.00  0.00           H
ATOM    294  HB2 TRP  1289     337.716 -439.254  -36.436  1.00  0.00           H
ATOM    295  HB3 TRP  1289     336.107 -439.922  -36.108  1.00  0.00           H
ATOM    296  HD1 TRP  1289     335.873 -442.671  -36.354  1.00  0.00           H
ATOM    297  HE3 TRP  1289     339.980 -439.790  -36.897  1.00  0.00           H
ATOM    298  HE1 TRP  1289     337.370 -444.422  -37.525  1.00  0.00           H
ATOM    299  HZ2 TRP  1289     340.006 -444.482  -38.542  1.00  0.00           H
ATOM    300  HZ3 TRP  1289     341.983 -440.742  -37.982  1.00  0.00           H
ATOM    301  HH2 TRP  1289     341.992 -443.042  -38.789  1.00  0.00           H
ATOM    302  N   ILE  1290     339.666 -438.935  -34.413  1.00121.74           N
ATOM    303  CA  ILE  1290     341.101 -438.974  -34.325  1.00121.74           C
ATOM    304  C   ILE  1290     341.531 -439.382  -32.955  1.00121.74           C
ATOM    305  O   ILE  1290     342.517 -440.100  -32.803  1.00121.74           O
ATOM    306  CB  ILE  1290     341.772 -437.667  -34.652  1.00121.74           C
ATOM    307  CG1 ILE  1290     341.618 -437.330  -36.147  1.00121.74           C
ATOM    308  CG2 ILE  1290     343.243 -437.773  -34.213  1.00121.74           C
ATOM    309  CD1 ILE  1290     340.193 -437.001  -36.582  1.00121.74           C
ATOM    310  H   ILE  1290     339.199 -438.063  -34.619  1.00  0.00           H
ATOM    311  HA  ILE  1290     341.462 -439.724  -35.029  1.00  0.00           H
ATOM    312  HB  ILE  1290     341.294 -436.879  -34.070  1.00  0.00           H
ATOM    313 HG12 ILE  1290     342.248 -436.468  -36.367  1.00  0.00           H
ATOM    314 HG13 ILE  1290     341.973 -438.178  -36.733  1.00  0.00           H
ATOM    315 HG21 ILE  1290     343.810 -436.945  -34.638  1.00  0.00           H
ATOM    316 HG22 ILE  1290     343.660 -438.717  -34.565  1.00  0.00           H
ATOM    317 HG23 ILE  1290     343.301 -437.733  -33.125  1.00  0.00           H
ATOM    318 HD11 ILE  1290     340.217 -436.463  -37.529  1.00  0.00           H
ATOM    319 HD12 ILE  1290     339.628 -437.925  -36.704  1.00  0.00           H
ATOM    320 HD13 ILE  1290     339.716 -436.381  -35.823  1.00  0.00           H
ATOM    321  N   ASN  1291     340.823 -438.912  -31.915  1.00143.99           N
ATOM    322  CA  ASN  1291     341.234 -439.253  -30.584  1.00143.99           C
ATOM    323  C   ASN  1291     341.109 -440.725  -30.336  1.00143.99           C
ATOM    324  O   ASN  1291     341.928 -441.311  -29.628  1.00143.99           O
ATOM    325  CB  ASN  1291     340.530 -438.439  -29.478  1.00143.99           C
ATOM    326  CG  ASN  1291     339.024 -438.553  -29.613  1.00143.99           C
ATOM    327  ND2 ASN  1291     338.375 -437.392  -29.888  1.00143.99           N
ATOM    328  OD1 ASN  1291     338.433 -439.620  -29.465  1.00143.99           O
ATOM    329  H   ASN  1291     340.014 -438.327  -32.068  1.00  0.00           H
ATOM    330  HA  ASN  1291     342.296 -439.016  -30.516  1.00  0.00           H
ATOM    331  HB2 ASN  1291     340.833 -438.821  -28.503  1.00  0.00           H
ATOM    332  HB3 ASN  1291     340.821 -437.392  -29.561  1.00  0.00           H
ATOM    333 HD21 ASN  1291     338.898 -436.534  -29.995  1.00  0.00           H
ATOM    334 HD22 ASN  1291     337.370 -437.386  -29.985  1.00  0.00           H
ATOM    335  N   ASP  1292     340.090 -441.379  -30.914  1.00 55.16           N
ATOM    336  CA  ASP  1292     339.929 -442.779  -30.643  1.00 55.16           C
ATOM    337  C   ASP  1292     341.135 -443.545  -31.127  1.00 55.16           C
ATOM    338  O   ASP  1292     341.675 -444.387  -30.410  1.00 55.16           O
ATOM    339  CB  ASP  1292     338.691 -443.373  -31.338  1.00 55.16           C
ATOM    340  CG  ASP  1292     337.447 -442.800  -30.671  1.00 55.16           C
ATOM    341  OD1 ASP  1292     337.600 -442.051  -29.669  1.00 55.16           O
ATOM    342  OD2 ASP  1292     336.325 -443.108  -31.153  1.00 55.16           O
ATOM    343  H   ASP  1292     339.449 -440.896  -31.527  1.00  0.00           H
ATOM    344  HA  ASP  1292     339.831 -442.920  -29.567  1.00  0.00           H
ATOM    345  HB2 ASP  1292     338.697 -444.458  -31.237  1.00  0.00           H
ATOM    346  HB3 ASP  1292     338.698 -443.103  -32.394  1.00  0.00           H
ATOM    347  N   LYS  1293     341.601 -443.253  -32.356  1.00148.66           N
ATOM    348  CA  LYS  1293     342.679 -443.972  -32.987  1.00148.66           C
ATOM    349  C   LYS  1293     343.976 -443.729  -32.298  1.00148.66           C
ATOM    350  O   LYS  1293     344.835 -444.611  -32.262  1.00148.66           O
ATOM    351  CB  LYS  1293     342.835 -443.600  -34.466  1.00148.66           C
ATOM    352  CG  LYS  1293     341.514 -443.804  -35.201  1.00148.66           C
ATOM    353  CD  LYS  1293     340.898 -445.173  -34.910  1.00148.66           C
ATOM    354  CE  LYS  1293     339.448 -445.304  -35.373  1.00148.66           C
ATOM    355  NZ  LYS  1293     338.829 -446.497  -34.752  1.00148.66           N
ATOM    356  H   LYS  1293     341.173 -442.491  -32.862  1.00  0.00           H
ATOM    357  HA  LYS  1293     342.457 -445.037  -32.927  1.00  0.00           H
ATOM    358  HB2 LYS  1293     343.133 -442.555  -34.545  1.00  0.00           H
ATOM    359  HB3 LYS  1293     343.601 -444.230  -34.918  1.00  0.00           H
ATOM    360  HG2 LYS  1293     341.692 -443.720  -36.273  1.00  0.00           H
ATOM    361  HG3 LYS  1293     340.814 -443.027  -34.895  1.00  0.00           H
ATOM    362  HD2 LYS  1293     341.492 -445.933  -35.419  1.00  0.00           H
ATOM    363  HD3 LYS  1293     340.941 -445.356  -33.836  1.00  0.00           H
ATOM    364  HE2 LYS  1293     339.423 -445.407  -36.458  1.00  0.00           H
ATOM    365  HE3 LYS  1293     338.892 -444.413  -35.080  1.00  0.00           H
ATOM    366  HZ1 LYS  1293     337.871 -446.579  -35.061  1.00  0.00           H
ATOM    367  HZ2 LYS  1293     339.342 -447.323  -35.025  1.00  0.00           H
ATOM    368  HZ3 LYS  1293     338.852 -446.403  -33.747  1.00  0.00           H
ATOM    369  N   LEU  1294     344.139 -442.532  -31.710  1.00 84.03           N
ATOM    370  CA  LEU  1294     345.386 -442.157  -31.120  1.00 84.03           C
ATOM    371  C   LEU  1294     345.802 -443.211  -30.131  1.00 84.03           C
ATOM    372  O   LEU  1294     346.964 -443.610  -30.091  1.00 84.03           O
ATOM    373  CB  LEU  1294     345.285 -440.820  -30.365  1.00 84.03           C
ATOM    374  CG  LEU  1294     346.583 -440.401  -29.651  1.00 84.03           C
ATOM    375  CD1 LEU  1294     347.738 -440.199  -30.644  1.00 84.03           C
ATOM    376  CD2 LEU  1294     346.342 -439.174  -28.757  1.00 84.03           C
ATOM    377  H   LEU  1294     343.365 -441.884  -31.684  1.00  0.00           H
ATOM    378  HA  LEU  1294     346.144 -442.075  -31.899  1.00  0.00           H
ATOM    379  HB2 LEU  1294     345.022 -440.042  -31.081  1.00  0.00           H
ATOM    380  HB3 LEU  1294     344.489 -440.897  -29.625  1.00  0.00           H
ATOM    381  HG  LEU  1294     346.866 -441.224  -28.995  1.00  0.00           H
ATOM    382 HD11 LEU  1294     348.636 -439.904  -30.102  1.00  0.00           H
ATOM    383 HD12 LEU  1294     347.472 -439.419  -31.357  1.00  0.00           H
ATOM    384 HD13 LEU  1294     347.925 -441.131  -31.178  1.00  0.00           H
ATOM    385 HD21 LEU  1294     347.273 -438.896  -28.262  1.00  0.00           H
ATOM    386 HD22 LEU  1294     345.589 -439.414  -28.006  1.00  0.00           H
ATOM    387 HD23 LEU  1294     345.993 -438.342  -29.368  1.00  0.00           H
ATOM    388  N   LEU  1295     344.860 -443.699  -29.311  1.00 75.72           N
ATOM    389  CA  LEU  1295     345.155 -444.680  -28.301  1.00 75.72           C
ATOM    390  C   LEU  1295     345.501 -446.032  -28.871  1.00 75.72           C
ATOM    391  O   LEU  1295     346.463 -446.672  -28.445  1.00 75.72           O
ATOM    392  CB  LEU  1295     343.966 -444.882  -27.348  1.00 75.72           C
ATOM    393  CG  LEU  1295     343.556 -443.588  -26.619  1.00 75.72           C
ATOM    394  CD1 LEU  1295     342.370 -443.829  -25.673  1.00 75.72           C
ATOM    395  CD2 LEU  1295     344.757 -442.937  -25.913  1.00 75.72           C
ATOM    396  H   LEU  1295     343.911 -443.367  -29.406  1.00  0.00           H
ATOM    397  HA  LEU  1295     346.005 -444.326  -27.718  1.00  0.00           H
ATOM    398  HB2 LEU  1295     343.114 -445.240  -27.926  1.00  0.00           H
ATOM    399  HB3 LEU  1295     344.232 -445.636  -26.607  1.00  0.00           H
ATOM    400  HG  LEU  1295     343.217 -442.887  -27.382  1.00  0.00           H
ATOM    401 HD11 LEU  1295     342.106 -442.896  -25.175  1.00  0.00           H
ATOM    402 HD12 LEU  1295     341.515 -444.188  -26.246  1.00  0.00           H
ATOM    403 HD13 LEU  1295     342.646 -444.574  -24.927  1.00  0.00           H
ATOM    404 HD21 LEU  1295     344.405 -442.343  -25.069  1.00  0.00           H
ATOM    405 HD22 LEU  1295     345.285 -442.293  -26.615  1.00  0.00           H
ATOM    406 HD23 LEU  1295     345.432 -443.714  -25.554  1.00  0.00           H
ATOM    407  N   THR  1296     344.737 -446.492  -29.877  1.00 74.69           N
ATOM    408  CA  THR  1296     344.864 -447.830  -30.399  1.00 74.69           C
ATOM    409  C   THR  1296     346.217 -448.031  -31.006  1.00 74.69           C
ATOM    410  O   THR  1296     346.723 -449.153  -31.055  1.00 74.69           O
ATOM    411  CB  THR  1296     343.830 -448.150  -31.440  1.00 74.69           C
ATOM    412  CG2 THR  1296     342.433 -448.009  -30.810  1.00 74.69           C
ATOM    413  OG1 THR  1296     343.960 -447.273  -32.549  1.00 74.69           O
ATOM    414  H   THR  1296     344.047 -445.876  -30.283  1.00  0.00           H
ATOM    415  HA  THR  1296     344.750 -448.533  -29.574  1.00  0.00           H
ATOM    416  HB  THR  1296     343.968 -449.177  -31.778  1.00  0.00           H
ATOM    417 HG21 THR  1296     341.672 -448.239  -31.556  1.00  0.00           H
ATOM    418 HG22 THR  1296     342.341 -448.701  -29.973  1.00  0.00           H
ATOM    419 HG23 THR  1296     342.296 -446.988  -30.454  1.00  0.00           H
ATOM    420  HG1 THR  1296     343.294 -447.487  -33.207  1.00  0.00           H
ATOM    421  N   SER  1297     346.810 -446.953  -31.545  1.00126.03           N
ATOM    422  CA  SER  1297     348.102 -447.031  -32.168  1.00126.03           C
ATOM    423  C   SER  1297     349.140 -447.238  -31.122  1.00126.03           C
ATOM    424  O   SER  1297     350.270 -447.617  -31.422  1.00126.03           O
ATOM    425  CB  SER  1297     348.489 -445.736  -32.889  1.00126.03           C
ATOM    426  OG  SER  1297     347.484 -445.388  -33.827  1.00126.03           O
ATOM    427  H   SER  1297     346.334 -446.063  -31.511  1.00  0.00           H
ATOM    428  HA  SER  1297     348.120 -447.863  -32.872  1.00  0.00           H
ATOM    429  HB2 SER  1297     349.435 -445.881  -33.410  1.00  0.00           H
ATOM    430  HB3 SER  1297     348.597 -444.934  -32.159  1.00  0.00           H
ATOM    431  HG  SER  1297     347.732 -444.576  -34.276  1.00  0.00           H
ATOM    432  N   GLN  1298     348.778 -446.943  -29.868  1.00100.28           N
ATOM    433  CA  GLN  1298     349.661 -447.016  -28.742  1.00100.28           C
ATOM    434  C   GLN  1298     350.047 -448.431  -28.373  1.00100.28           C
ATOM    435  O   GLN  1298     351.086 -448.627  -27.747  1.00100.28           O
ATOM    436  CB  GLN  1298     349.111 -446.261  -27.521  1.00100.28           C
ATOM    437  CG  GLN  1298     349.030 -444.761  -27.828  1.00100.28           C
ATOM    438  CD  GLN  1298     348.483 -443.998  -26.632  1.00100.28           C
ATOM    439  NE2 GLN  1298     348.544 -444.607  -25.418  1.00100.28           N
ATOM    440  OE1 GLN  1298     348.008 -442.874  -26.789  1.00100.28           O
ATOM    441  H   GLN  1298     347.825 -446.651  -29.705  1.00  0.00           H
ATOM    442  HA  GLN  1298     350.580 -446.508  -29.034  1.00  0.00           H
ATOM    443  HB2 GLN  1298     349.773 -446.420  -26.670  1.00  0.00           H
ATOM    444  HB3 GLN  1298     348.116 -446.636  -27.281  1.00  0.00           H
ATOM    445  HG2 GLN  1298     350.027 -444.390  -28.064  1.00  0.00           H
ATOM    446  HG3 GLN  1298     348.375 -444.604  -28.685  1.00  0.00           H
ATOM    447 HE21 GLN  1298     348.942 -445.532  -25.336  1.00  0.00           H
ATOM    448 HE22 GLN  1298     348.191 -444.135  -24.598  1.00  0.00           H
ATOM    449  N   ASP  1299     349.226 -449.454  -28.695  1.00 94.51           N
ATOM    450  CA  ASP  1299     349.478 -450.819  -28.265  1.00 94.51           C
ATOM    451  C   ASP  1299     350.690 -451.436  -28.929  1.00 94.51           C
ATOM    452  O   ASP  1299     350.822 -451.403  -30.151  1.00 94.51           O
ATOM    453  CB  ASP  1299     348.269 -451.743  -28.541  1.00 94.51           C
ATOM    454  CG  ASP  1299     348.414 -453.105  -27.855  1.00 94.51           C
ATOM    455  OD1 ASP  1299     349.559 -453.597  -27.678  1.00 94.51           O
ATOM    456  OD2 ASP  1299     347.351 -453.680  -27.500  1.00 94.51           O
ATOM    457  H   ASP  1299     348.407 -449.263  -29.255  1.00  0.00           H
ATOM    458  HA  ASP  1299     349.653 -450.806  -27.189  1.00  0.00           H
ATOM    459  HB2 ASP  1299     348.185 -451.899  -29.616  1.00  0.00           H
ATOM    460  HB3 ASP  1299     347.362 -451.258  -28.180  1.00  0.00           H
ATOM    461  N   VAL  1300     351.608 -452.047  -28.130  1.00 77.01           N
ATOM    462  CA  VAL  1300     352.782 -452.698  -28.673  1.00 77.01           C
ATOM    463  C   VAL  1300     352.925 -454.095  -28.126  1.00 77.01           C
ATOM    464  O   VAL  1300     352.567 -454.362  -26.980  1.00 77.01           O
ATOM    465  CB  VAL  1300     354.073 -452.014  -28.332  1.00 77.01           C
ATOM    466  CG1 VAL  1300     355.227 -452.841  -28.930  1.00 77.01           C
ATOM    467  CG2 VAL  1300     354.019 -450.557  -28.818  1.00 77.01           C
ATOM    468  H   VAL  1300     351.466 -452.046  -27.130  1.00  0.00           H
ATOM    469  HA  VAL  1300     352.686 -452.751  -29.757  1.00  0.00           H
ATOM    470  HB  VAL  1300     354.182 -452.009  -27.247  1.00  0.00           H
ATOM    471 HG11 VAL  1300     356.109 -452.209  -29.039  1.00  0.00           H
ATOM    472 HG12 VAL  1300     354.931 -453.224  -29.907  1.00  0.00           H
ATOM    473 HG13 VAL  1300     355.458 -453.675  -28.267  1.00  0.00           H
ATOM    474 HG21 VAL  1300     354.956 -450.056  -28.572  1.00  0.00           H
ATOM    475 HG22 VAL  1300     353.871 -450.540  -29.898  1.00  0.00           H
ATOM    476 HG23 VAL  1300     353.192 -450.041  -28.329  1.00  0.00           H
ATOM    477  N   SER  1301     353.440 -455.036  -28.960  1.00 93.05           N
ATOM    478  CA  SER  1301     353.728 -456.368  -28.481  1.00 93.05           C
ATOM    479  C   SER  1301     354.635 -457.030  -29.484  1.00 93.05           C
ATOM    480  O   SER  1301     354.630 -456.672  -30.659  1.00 93.05           O
ATOM    481  CB  SER  1301     352.506 -457.295  -28.330  1.00 93.05           C
ATOM    482  OG  SER  1301     352.049 -457.719  -29.606  1.00 93.05           O
ATOM    483  H   SER  1301     353.623 -454.802  -29.925  1.00  0.00           H
ATOM    484  HA  SER  1301     354.244 -456.299  -27.524  1.00  0.00           H
ATOM    485  HB2 SER  1301     351.706 -456.756  -27.823  1.00  0.00           H
ATOM    486  HB3 SER  1301     352.785 -458.167  -27.739  1.00  0.00           H
ATOM    487  HG  SER  1301     351.816 -458.650  -29.570  1.00  0.00           H
ATOM    488  N   TYR  1302     355.453 -458.018  -29.048  1.00149.30           N
ATOM    489  CA  TYR  1302     356.293 -458.739  -29.966  1.00149.30           C
ATOM    490  C   TYR  1302     355.840 -460.157  -29.964  1.00149.30           C
ATOM    491  O   TYR  1302     355.717 -460.777  -28.909  1.00149.30           O
ATOM    492  CB  TYR  1302     357.806 -458.710  -29.658  1.00149.30           C
ATOM    493  CG  TYR  1302     358.292 -457.331  -29.964  1.00149.30           C
ATOM    494  CD1 TYR  1302     358.602 -456.981  -31.259  1.00149.30           C
ATOM    495  CD2 TYR  1302     358.414 -456.380  -28.977  1.00149.30           C
ATOM    496  CE1 TYR  1302     359.042 -455.715  -31.568  1.00149.30           C
ATOM    497  CE2 TYR  1302     358.855 -455.111  -29.279  1.00149.30           C
ATOM    498  CZ  TYR  1302     359.171 -454.777  -30.574  1.00149.30           C
ATOM    499  OH  TYR  1302     359.623 -453.478  -30.885  1.00149.30           O
ATOM    500  H   TYR  1302     355.473 -458.251  -28.066  1.00  0.00           H
ATOM    501  HA  TYR  1302     356.139 -458.331  -30.965  1.00  0.00           H
ATOM    502  HB2 TYR  1302     357.978 -458.942  -28.607  1.00  0.00           H
ATOM    503  HB3 TYR  1302     358.326 -459.434  -30.286  1.00  0.00           H
ATOM    504  HD1 TYR  1302     358.498 -457.713  -32.046  1.00  0.00           H
ATOM    505  HD2 TYR  1302     358.162 -456.631  -27.957  1.00  0.00           H
ATOM    506  HE1 TYR  1302     359.285 -455.460  -32.589  1.00  0.00           H
ATOM    507  HE2 TYR  1302     358.953 -454.375  -28.495  1.00  0.00           H
ATOM    508  HH  TYR  1302     359.020 -453.071  -31.512  1.00  0.00           H
ATOM    509  N   ASP  1303     355.562 -460.708  -31.162  1.00 82.91           N
ATOM    510  CA  ASP  1303     355.027 -462.037  -31.171  1.00 82.91           C
ATOM    511  C   ASP  1303     355.756 -462.866  -32.177  1.00 82.91           C
ATOM    512  O   ASP  1303     356.766 -462.450  -32.743  1.00 82.91           O
ATOM    513  CB  ASP  1303     353.550 -462.077  -31.546  1.00 82.91           C
ATOM    514  CG  ASP  1303     352.730 -461.314  -30.519  1.00 82.91           C
ATOM    515  OD1 ASP  1303     353.170 -461.233  -29.342  1.00 82.91           O
ATOM    516  OD2 ASP  1303     351.648 -460.796  -30.906  1.00 82.91           O
ATOM    517  H   ASP  1303     355.725 -460.203  -32.021  1.00  0.00           H
ATOM    518  HA  ASP  1303     355.156 -462.480  -30.183  1.00  0.00           H
ATOM    519  HB2 ASP  1303     353.415 -461.621  -32.527  1.00  0.00           H
ATOM    520  HB3 ASP  1303     353.213 -463.113  -31.580  1.00  0.00           H
ATOM    521  N   GLU  1304     355.240 -464.085  -32.415  1.00 88.63           N
ATOM    522  CA  GLU  1304     355.823 -465.005  -33.343  1.00 88.63           C
ATOM    523  C   GLU  1304     355.563 -464.483  -34.719  1.00 88.63           C
ATOM    524  O   GLU  1304     354.748 -463.583  -34.911  1.00 88.63           O
ATOM    525  CB  GLU  1304     355.274 -466.436  -33.238  1.00 88.63           C
ATOM    526  CG  GLU  1304     356.030 -467.426  -34.123  1.00 88.63           C
ATOM    527  CD  GLU  1304     355.629 -468.832  -33.706  1.00 88.63           C
ATOM    528  OE1 GLU  1304     354.838 -468.957  -32.733  1.00 88.63           O
ATOM    529  OE2 GLU  1304     356.114 -469.799  -34.352  1.00 88.63           O
ATOM    530  H   GLU  1304     354.406 -464.363  -31.918  1.00  0.00           H
ATOM    531  HA  GLU  1304     356.900 -465.032  -33.178  1.00  0.00           H
ATOM    532  HB2 GLU  1304     354.226 -466.430  -33.538  1.00  0.00           H
ATOM    533  HB3 GLU  1304     355.342 -466.765  -32.201  1.00  0.00           H
ATOM    534  HG2 GLU  1304     355.768 -467.262  -35.168  1.00  0.00           H
ATOM    535  HG3 GLU  1304     357.104 -467.295  -33.988  1.00  0.00           H
ATOM    536  N   ALA  1305     356.231 -465.075  -35.725  1.00 40.88           N
ATOM    537  CA  ALA  1305     356.223 -464.559  -37.064  1.00 40.88           C
ATOM    538  C   ALA  1305     354.820 -464.403  -37.540  1.00 40.88           C
ATOM    539  O   ALA  1305     354.487 -463.427  -38.211  1.00 40.88           O
ATOM    540  CB  ALA  1305     356.931 -465.490  -38.064  1.00 40.88           C
ATOM    541  H   ALA  1305     356.758 -465.914  -35.531  1.00  0.00           H
ATOM    542  HA  ALA  1305     356.713 -463.586  -37.074  1.00  0.00           H
ATOM    543  HB1 ALA  1305     357.966 -465.635  -37.756  1.00  0.00           H
ATOM    544  HB2 ALA  1305     356.421 -466.453  -38.087  1.00  0.00           H
ATOM    545  HB3 ALA  1305     356.907 -465.042  -39.057  1.00  0.00           H
ATOM    546  N   ARG  1306     353.952 -465.363  -37.207  1.00113.99           N
ATOM    547  CA  ARG  1306     352.600 -465.291  -37.668  1.00113.99           C
ATOM    548  C   ARG  1306     351.938 -464.072  -37.102  1.00113.99           C
ATOM    549  O   ARG  1306     351.223 -463.363  -37.809  1.00113.99           O
ATOM    550  CB  ARG  1306     351.812 -466.549  -37.272  1.00113.99           C
ATOM    551  CG  ARG  1306     352.312 -467.777  -38.040  1.00113.99           C
ATOM    552  CD  ARG  1306     352.055 -469.115  -37.344  1.00113.99           C
ATOM    553  NE  ARG  1306     350.724 -469.631  -37.771  1.00113.99           N
ATOM    554  CZ  ARG  1306     350.619 -470.393  -38.899  1.00113.99           C
ATOM    555  NH1 ARG  1306     351.712 -470.603  -39.689  1.00113.99           N
ATOM    556  NH2 ARG  1306     349.420 -470.955  -39.231  1.00113.99           N
ATOM    557  H   ARG  1306     354.250 -466.137  -36.631  1.00  0.00           H
ATOM    558  HA  ARG  1306     352.606 -465.211  -38.755  1.00  0.00           H
ATOM    559  HB2 ARG  1306     350.757 -466.394  -37.497  1.00  0.00           H
ATOM    560  HB3 ARG  1306     351.929 -466.723  -36.202  1.00  0.00           H
ATOM    561  HG2 ARG  1306     351.813 -467.797  -39.009  1.00  0.00           H
ATOM    562  HG3 ARG  1306     353.384 -467.671  -38.204  1.00  0.00           H
ATOM    563  HD2 ARG  1306     352.831 -469.828  -37.623  1.00  0.00           H
ATOM    564  HD3 ARG  1306     352.062 -468.972  -36.263  1.00  0.00           H
ATOM    565  HE  ARG  1306     349.900 -469.417  -37.227  1.00  0.00           H
ATOM    566 HH11 ARG  1306     352.600 -470.191  -39.442  1.00  0.00           H
ATOM    567 HH12 ARG  1306     351.632 -471.170  -40.521  1.00  0.00           H
ATOM    568 HH21 ARG  1306     348.612 -470.803  -38.645  1.00  0.00           H
ATOM    569 HH22 ARG  1306     349.341 -471.522  -40.063  1.00  0.00           H
ATOM    570  N   ASN  1307     352.175 -463.775  -35.812  1.00 61.60           N
ATOM    571  CA  ASN  1307     351.499 -462.665  -35.206  1.00 61.60           C
ATOM    572  C   ASN  1307     351.949 -461.365  -35.787  1.00 61.60           C
ATOM    573  O   ASN  1307     351.157 -460.427  -35.852  1.00 61.60           O
ATOM    574  CB  ASN  1307     351.656 -462.592  -33.693  1.00 61.60           C
ATOM    575  CG  ASN  1307     350.823 -463.690  -33.057  1.00 61.60           C
ATOM    576  ND2 ASN  1307     351.504 -464.678  -32.416  1.00 61.60           N
ATOM    577  OD1 ASN  1307     349.596 -463.665  -33.127  1.00 61.60           O
ATOM    578  H   ASN  1307     352.825 -464.330  -35.274  1.00  0.00           H
ATOM    579  HA  ASN  1307     350.436 -462.771  -35.421  1.00  0.00           H
ATOM    580  HB2 ASN  1307     351.314 -461.621  -33.336  1.00  0.00           H
ATOM    581  HB3 ASN  1307     352.704 -462.729  -33.428  1.00  0.00           H
ATOM    582 HD21 ASN  1307     352.513 -464.656  -32.383  1.00  0.00           H
ATOM    583 HD22 ASN  1307     351.000 -465.433  -31.973  1.00  0.00           H
ATOM    584  N   LEU  1308     353.231 -461.233  -36.178  1.00 97.37           N
ATOM    585  CA  LEU  1308     353.631 -459.978  -36.739  1.00 97.37           C
ATOM    586  C   LEU  1308     352.939 -459.787  -38.046  1.00 97.37           C
ATOM    587  O   LEU  1308     352.570 -458.667  -38.399  1.00 97.37           O
ATOM    588  CB  LEU  1308     355.137 -459.825  -36.991  1.00 97.37           C
ATOM    589  CG  LEU  1308     355.973 -459.783  -35.705  1.00 97.37           C
ATOM    590  CD1 LEU  1308     355.521 -458.640  -34.780  1.00 97.37           C
ATOM    591  CD2 LEU  1308     356.000 -461.151  -35.025  1.00 97.37           C
ATOM    592  H   LEU  1308     353.888 -461.994  -36.079  1.00  0.00           H
ATOM    593  HA  LEU  1308     353.314 -459.184  -36.064  1.00  0.00           H
ATOM    594  HB2 LEU  1308     355.302 -458.898  -37.540  1.00  0.00           H
ATOM    595  HB3 LEU  1308     355.477 -460.660  -37.603  1.00  0.00           H
ATOM    596  HG  LEU  1308     356.997 -459.560  -36.003  1.00  0.00           H
ATOM    597 HD11 LEU  1308     356.133 -458.638  -33.878  1.00  0.00           H
ATOM    598 HD12 LEU  1308     355.634 -457.688  -35.298  1.00  0.00           H
ATOM    599 HD13 LEU  1308     354.475 -458.784  -34.509  1.00  0.00           H
ATOM    600 HD21 LEU  1308     356.878 -461.221  -34.383  1.00  0.00           H
ATOM    601 HD22 LEU  1308     356.041 -461.933  -35.783  1.00  0.00           H
ATOM    602 HD23 LEU  1308     355.100 -461.275  -34.423  1.00  0.00           H
ATOM    603  N   HIS  1309     352.746 -460.876  -38.808  1.00 51.69           N
ATOM    604  CA  HIS  1309     352.089 -460.748  -40.077  1.00 51.69           C
ATOM    605  C   HIS  1309     350.739 -460.185  -39.803  1.00 51.69           C
ATOM    606  O   HIS  1309     350.248 -459.314  -40.521  1.00 51.69           O
ATOM    607  CB  HIS  1309     351.824 -462.099  -40.763  1.00 51.69           C
ATOM    608  CG  HIS  1309     353.042 -462.897  -41.124  1.00 51.69           C
ATOM    609  CD2 HIS  1309     354.326 -462.516  -41.367  1.00 51.69           C
ATOM    610  ND1 HIS  1309     353.014 -464.261  -41.308  1.00 51.69           N
ATOM    611  CE1 HIS  1309     354.271 -464.638  -41.650  1.00 51.69           C
ATOM    612  NE2 HIS  1309     355.103 -463.613  -41.700  1.00 51.69           N
ATOM    613  H   HIS  1309     353.062 -461.781  -38.489  1.00  0.00           H
ATOM    614  HA  HIS  1309     352.653 -460.088  -40.736  1.00  0.00           H
ATOM    615  HB2 HIS  1309     351.267 -461.905  -41.680  1.00  0.00           H
ATOM    616  HB3 HIS  1309     351.201 -462.703  -40.104  1.00  0.00           H
ATOM    617  HD2 HIS  1309     354.688 -461.500  -41.308  1.00  0.00           H
ATOM    618  HD1 HIS  1309     352.211 -464.865  -41.208  1.00  0.00           H
ATOM    619  HE1 HIS  1309     354.559 -465.658  -41.857  1.00  0.00           H
ATOM    620  HE2 HIS  1309     356.086 -463.626  -41.930  1.00  0.00           H
ATOM    621  N   ASN  1310     350.104 -460.705  -38.741  1.00 53.48           N
ATOM    622  CA  ASN  1310     348.776 -460.325  -38.369  1.00 53.48           C
ATOM    623  C   ASN  1310     348.755 -458.902  -37.897  1.00 53.48           C
ATOM    624  O   ASN  1310     347.829 -458.155  -38.212  1.00 53.48           O
ATOM    625  CB  ASN  1310     348.200 -461.268  -37.303  1.00 53.48           C
ATOM    626  CG  ASN  1310     348.094 -462.626  -37.994  1.00 53.48           C
ATOM    627  ND2 ASN  1310     348.182 -463.736  -37.213  1.00 53.48           N
ATOM    628  OD1 ASN  1310     347.947 -462.686  -39.214  1.00 53.48           O
ATOM    629  H   ASN  1310     350.584 -461.394  -38.180  1.00  0.00           H
ATOM    630  HA  ASN  1310     348.146 -460.395  -39.255  1.00  0.00           H
ATOM    631  HB2 ASN  1310     347.217 -460.925  -36.979  1.00  0.00           H
ATOM    632  HB3 ASN  1310     348.877 -461.331  -36.451  1.00  0.00           H
ATOM    633 HD21 ASN  1310     348.308 -463.643  -36.215  1.00  0.00           H
ATOM    634 HD22 ASN  1310     348.122 -464.654  -37.631  1.00  0.00           H
ATOM    635  N   LYS  1311     349.779 -458.469  -37.138  1.00107.10           N
ATOM    636  CA  LYS  1311     349.779 -457.109  -36.685  1.00107.10           C
ATOM    637  C   LYS  1311     349.836 -456.230  -37.885  1.00107.10           C
ATOM    638  O   LYS  1311     349.287 -455.129  -37.891  1.00107.10           O
ATOM    639  CB  LYS  1311     350.988 -456.742  -35.821  1.00107.10           C
ATOM    640  CG  LYS  1311     350.832 -457.166  -34.371  1.00107.10           C
ATOM    641  CD  LYS  1311     352.056 -456.818  -33.538  1.00107.10           C
ATOM    642  CE  LYS  1311     351.691 -456.507  -32.088  1.00107.10           C
ATOM    643  NZ  LYS  1311     350.853 -455.283  -32.028  1.00107.10           N
ATOM    644  H   LYS  1311     350.535 -459.092  -36.892  1.00  0.00           H
ATOM    645  HA  LYS  1311     348.862 -456.910  -36.131  1.00  0.00           H
ATOM    646  HB2 LYS  1311     351.123 -455.661  -35.854  1.00  0.00           H
ATOM    647  HB3 LYS  1311     351.875 -457.221  -36.235  1.00  0.00           H
ATOM    648  HG2 LYS  1311     350.678 -458.244  -34.335  1.00  0.00           H
ATOM    649  HG3 LYS  1311     349.960 -456.668  -33.947  1.00  0.00           H
ATOM    650  HD2 LYS  1311     352.744 -457.663  -33.554  1.00  0.00           H
ATOM    651  HD3 LYS  1311     352.549 -455.949  -33.975  1.00  0.00           H
ATOM    652  HE2 LYS  1311     352.603 -456.349  -31.512  1.00  0.00           H
ATOM    653  HE3 LYS  1311     351.137 -457.346  -31.666  1.00  0.00           H
ATOM    654  HZ1 LYS  1311     350.616 -455.084  -31.067  1.00  0.00           H
ATOM    655  HZ2 LYS  1311     350.007 -455.428  -32.560  1.00  0.00           H
ATOM    656  HZ3 LYS  1311     351.366 -454.504  -32.417  1.00  0.00           H
ATOM    657  N   TRP  1312     350.558 -456.692  -38.919  1.00 89.09           N
ATOM    658  CA  TRP  1312     350.701 -455.973  -40.150  1.00 89.09           C
ATOM    659  C   TRP  1312     349.369 -455.813  -40.827  1.00 89.09           C
ATOM    660  O   TRP  1312     348.974 -454.692  -41.150  1.00 89.09           O
ATOM    661  CB  TRP  1312     351.639 -456.720  -41.117  1.00 89.09           C
ATOM    662  CG  TRP  1312     351.763 -456.138  -42.506  1.00 89.09           C
ATOM    663  CD1 TRP  1312     352.389 -455.001  -42.923  1.00 89.09           C
ATOM    664  CD2 TRP  1312     351.241 -456.770  -43.686  1.00 89.09           C
ATOM    665  CE2 TRP  1312     351.581 -455.965  -44.772  1.00 89.09           C
ATOM    666  CE3 TRP  1312     350.541 -457.930  -43.852  1.00 89.09           C
ATOM    667  NE1 TRP  1312     352.283 -454.880  -44.289  1.00 89.09           N
ATOM    668  CZ2 TRP  1312     351.225 -456.309  -46.044  1.00 89.09           C
ATOM    669  CZ3 TRP  1312     350.178 -458.273  -45.136  1.00 89.09           C
ATOM    670  CH2 TRP  1312     350.514 -457.477  -46.211  1.00 89.09           C
ATOM    671  H   TRP  1312     351.020 -457.585  -38.825  1.00  0.00           H
ATOM    672  HA  TRP  1312     351.116 -454.987  -39.941  1.00  0.00           H
ATOM    673  HB2 TRP  1312     352.634 -456.733  -40.672  1.00  0.00           H
ATOM    674  HB3 TRP  1312     351.290 -457.749  -41.207  1.00  0.00           H
ATOM    675  HD1 TRP  1312     352.894 -454.299  -42.276  1.00  0.00           H
ATOM    676  HE3 TRP  1312     350.282 -458.554  -43.010  1.00  0.00           H
ATOM    677  HE1 TRP  1312     352.656 -454.124  -44.845  1.00  0.00           H
ATOM    678  HZ2 TRP  1312     351.491 -455.689  -46.887  1.00  0.00           H
ATOM    679  HZ3 TRP  1312     349.620 -459.182  -45.304  1.00  0.00           H
ATOM    680  HH2 TRP  1312     350.213 -457.776  -47.204  1.00  0.00           H
ATOM    681  N   LEU  1313     348.611 -456.913  -41.024  1.00 93.59           N
ATOM    682  CA  LEU  1313     347.388 -456.758  -41.760  1.00 93.59           C
ATOM    683  C   LEU  1313     346.474 -455.821  -41.044  1.00 93.59           C
ATOM    684  O   LEU  1313     345.855 -454.963  -41.669  1.00 93.59           O
ATOM    685  CB  LEU  1313     346.579 -458.044  -42.023  1.00 93.59           C
ATOM    686  CG  LEU  1313     347.133 -458.941  -43.146  1.00 93.59           C
ATOM    687  CD1 LEU  1313     348.427 -459.652  -42.728  1.00 93.59           C
ATOM    688  CD2 LEU  1313     346.051 -459.898  -43.672  1.00 93.59           C
ATOM    689  H   LEU  1313     348.895 -457.814  -40.666  1.00  0.00           H
ATOM    690  HA  LEU  1313     347.633 -456.314  -42.725  1.00  0.00           H
ATOM    691  HB2 LEU  1313     346.561 -458.627  -41.102  1.00  0.00           H
ATOM    692  HB3 LEU  1313     345.556 -457.764  -42.276  1.00  0.00           H
ATOM    693  HG  LEU  1313     347.393 -458.280  -43.973  1.00  0.00           H
ATOM    694 HD11 LEU  1313     348.189 -460.642  -42.339  1.00  0.00           H
ATOM    695 HD12 LEU  1313     348.928 -459.069  -41.956  1.00  0.00           H
ATOM    696 HD13 LEU  1313     349.083 -459.750  -43.593  1.00  0.00           H
ATOM    697 HD21 LEU  1313     346.469 -460.520  -44.464  1.00  0.00           H
ATOM    698 HD22 LEU  1313     345.701 -460.533  -42.858  1.00  0.00           H
ATOM    699 HD23 LEU  1313     345.215 -459.320  -44.067  1.00  0.00           H
ATOM    700  N   LYS  1314     346.369 -455.944  -39.712  1.00 87.33           N
ATOM    701  CA  LYS  1314     345.459 -455.100  -38.994  1.00 87.33           C
ATOM    702  C   LYS  1314     345.880 -453.670  -39.118  1.00 87.33           C
ATOM    703  O   LYS  1314     345.053 -452.783  -39.327  1.00 87.33           O
ATOM    704  CB  LYS  1314     345.357 -455.474  -37.505  1.00 87.33           C
ATOM    705  CG  LYS  1314     346.689 -455.461  -36.756  1.00 87.33           C
ATOM    706  CD  LYS  1314     346.517 -455.572  -35.241  1.00 87.33           C
ATOM    707  CE  LYS  1314     347.834 -455.595  -34.466  1.00 87.33           C
ATOM    708  NZ  LYS  1314     347.556 -455.622  -33.012  1.00 87.33           N
ATOM    709  H   LYS  1314     346.927 -456.626  -39.219  1.00  0.00           H
ATOM    710  HA  LYS  1314     344.470 -455.205  -39.441  1.00  0.00           H
ATOM    711  HB2 LYS  1314     344.936 -456.477  -37.434  1.00  0.00           H
ATOM    712  HB3 LYS  1314     344.677 -454.776  -37.017  1.00  0.00           H
ATOM    713  HG2 LYS  1314     347.206 -454.528  -36.980  1.00  0.00           H
ATOM    714  HG3 LYS  1314     347.298 -456.295  -37.104  1.00  0.00           H
ATOM    715  HD2 LYS  1314     345.933 -454.718  -34.899  1.00  0.00           H
ATOM    716  HD3 LYS  1314     345.964 -456.485  -35.018  1.00  0.00           H
ATOM    717  HE2 LYS  1314     348.402 -456.483  -34.743  1.00  0.00           H
ATOM    718  HE3 LYS  1314     348.413 -454.704  -34.708  1.00  0.00           H
ATOM    719  HZ1 LYS  1314     348.428 -455.637  -32.502  1.00  0.00           H
ATOM    720  HZ2 LYS  1314     347.030 -454.799  -32.755  1.00  0.00           H
ATOM    721  HZ3 LYS  1314     347.020 -456.448  -32.787  1.00  0.00           H
ATOM    722  N   HIS  1315     347.196 -453.412  -39.040  1.00 81.60           N
ATOM    723  CA  HIS  1315     347.678 -452.065  -39.080  1.00 81.60           C
ATOM    724  C   HIS  1315     347.294 -451.501  -40.404  1.00 81.60           C
ATOM    725  O   HIS  1315     347.037 -450.306  -40.536  1.00 81.60           O
ATOM    726  CB  HIS  1315     349.205 -451.970  -38.936  1.00 81.60           C
ATOM    727  CG  HIS  1315     349.626 -450.585  -38.564  1.00 81.60           C
ATOM    728  CD2 HIS  1315     349.836 -449.482  -39.334  1.00 81.60           C
ATOM    729  ND1 HIS  1315     349.838 -450.184  -37.265  1.00 81.60           N
ATOM    730  CE1 HIS  1315     350.160 -448.868  -37.310  1.00 81.60           C
ATOM    731  NE2 HIS  1315     350.169 -448.397  -38.543  1.00 81.60           N
ATOM    732  H   HIS  1315     347.851 -454.176  -38.952  1.00  0.00           H
ATOM    733  HA  HIS  1315     347.203 -451.486  -38.288  1.00  0.00           H
ATOM    734  HB2 HIS  1315     349.669 -452.240  -39.884  1.00  0.00           H
ATOM    735  HB3 HIS  1315     349.536 -452.665  -38.164  1.00  0.00           H
ATOM    736  HD2 HIS  1315     349.754 -449.458  -40.411  1.00  0.00           H
ATOM    737  HD1 HIS  1315     349.767 -450.759  -36.438  1.00  0.00           H
ATOM    738  HE1 HIS  1315     350.384 -448.273  -36.437  1.00  0.00           H
ATOM    739  HE2 HIS  1315     350.373 -447.454  -38.842  1.00  0.00           H
ATOM    740  N   GLN  1316     347.273 -452.367  -41.431  1.00 56.23           N
ATOM    741  CA  GLN  1316     346.926 -451.974  -42.763  1.00 56.23           C
ATOM    742  C   GLN  1316     345.498 -451.524  -42.767  1.00 56.23           C
ATOM    743  O   GLN  1316     345.147 -450.571  -43.460  1.00 56.23           O
ATOM    744  CB  GLN  1316     347.030 -453.134  -43.768  1.00 56.23           C
ATOM    745  CG  GLN  1316     348.415 -453.781  -43.799  1.00 56.23           C
ATOM    746  CD  GLN  1316     349.438 -452.660  -43.883  1.00 56.23           C
ATOM    747  NE2 GLN  1316     350.294 -452.555  -42.833  1.00 56.23           N
ATOM    748  OE1 GLN  1316     349.469 -451.887  -44.840  1.00 56.23           O
ATOM    749  H   GLN  1316     347.511 -453.333  -41.256  1.00  0.00           H
ATOM    750  HA  GLN  1316     347.569 -451.154  -43.082  1.00  0.00           H
ATOM    751  HB2 GLN  1316     346.804 -452.751  -44.763  1.00  0.00           H
ATOM    752  HB3 GLN  1316     346.293 -453.893  -43.507  1.00  0.00           H
ATOM    753  HG2 GLN  1316     348.503 -454.432  -44.669  1.00  0.00           H
ATOM    754  HG3 GLN  1316     348.574 -454.359  -42.888  1.00  0.00           H
ATOM    755 HE21 GLN  1316     350.231 -453.205  -42.063  1.00  0.00           H
ATOM    756 HE22 GLN  1316     350.994 -451.827  -42.823  1.00  0.00           H
ATOM    757  N   ALA  1317     344.635 -452.211  -41.992  1.00 26.55           N
ATOM    758  CA  ALA  1317     343.233 -451.898  -41.962  1.00 26.55           C
ATOM    759  C   ALA  1317     343.059 -450.502  -41.457  1.00 26.55           C
ATOM    760  O   ALA  1317     342.259 -449.730  -41.983  1.00 26.55           O
ATOM    761  CB  ALA  1317     342.437 -452.827  -41.030  1.00 26.55           C
ATOM    762  H   ALA  1317     344.983 -452.965  -41.418  1.00  0.00           H
ATOM    763  HA  ALA  1317     342.827 -451.968  -42.971  1.00  0.00           H
ATOM    764  HB1 ALA  1317     342.541 -453.858  -41.369  1.00  0.00           H
ATOM    765  HB2 ALA  1317     341.385 -452.543  -41.047  1.00  0.00           H
ATOM    766  HB3 ALA  1317     342.821 -452.738  -40.014  1.00  0.00           H
ATOM    767  N   PHE  1318     343.840 -450.134  -40.429  1.00 78.44           N
ATOM    768  CA  PHE  1318     343.743 -448.828  -39.848  1.00 78.44           C
ATOM    769  C   PHE  1318     344.031 -447.818  -40.905  1.00 78.44           C
ATOM    770  O   PHE  1318     343.360 -446.789  -40.995  1.00 78.44           O
ATOM    771  CB  PHE  1318     344.753 -448.629  -38.702  1.00 78.44           C
ATOM    772  CG  PHE  1318     344.894 -447.170  -38.421  1.00 78.44           C
ATOM    773  CD1 PHE  1318     343.922 -446.457  -37.757  1.00 78.44           C
ATOM    774  CD2 PHE  1318     346.040 -446.518  -38.818  1.00 78.44           C
ATOM    775  CE1 PHE  1318     344.087 -445.112  -37.512  1.00 78.44           C
ATOM    776  CE2 PHE  1318     346.213 -445.176  -38.576  1.00 78.44           C
ATOM    777  CZ  PHE  1318     345.233 -444.471  -37.921  1.00 78.44           C
ATOM    778  H   PHE  1318     344.510 -450.792  -40.057  1.00  0.00           H
ATOM    779  HA  PHE  1318     342.732 -448.676  -39.469  1.00  0.00           H
ATOM    780  HB2 PHE  1318     344.395 -449.140  -37.808  1.00  0.00           H
ATOM    781  HB3 PHE  1318     345.720 -449.039  -38.993  1.00  0.00           H
ATOM    782  HD1 PHE  1318     343.023 -446.956  -37.426  1.00  0.00           H
ATOM    783  HD2 PHE  1318     346.816 -447.070  -39.328  1.00  0.00           H
ATOM    784  HE1 PHE  1318     343.315 -444.559  -36.998  1.00  0.00           H
ATOM    785  HE2 PHE  1318     347.115 -444.678  -38.899  1.00  0.00           H
ATOM    786  HZ  PHE  1318     345.362 -443.416  -37.728  1.00  0.00           H
ATOM    787  N   VAL  1319     345.037 -448.100  -41.747  1.00 43.07           N
ATOM    788  CA  VAL  1319     345.421 -447.156  -42.750  1.00 43.07           C
ATOM    789  C   VAL  1319     344.246 -446.876  -43.631  1.00 43.07           C
ATOM    790  O   VAL  1319     343.932 -445.719  -43.909  1.00 43.07           O
ATOM    791  CB  VAL  1319     346.530 -447.658  -43.626  1.00 43.07           C
ATOM    792  CG1 VAL  1319     346.794 -446.614  -44.724  1.00 43.07           C
ATOM    793  CG2 VAL  1319     347.756 -447.960  -42.746  1.00 43.07           C
ATOM    794  H   VAL  1319     345.524 -448.981  -41.672  1.00  0.00           H
ATOM    795  HA  VAL  1319     345.736 -446.230  -42.269  1.00  0.00           H
ATOM    796  HB  VAL  1319     346.206 -448.585  -44.099  1.00  0.00           H
ATOM    797 HG11 VAL  1319     347.599 -446.962  -45.372  1.00  0.00           H
ATOM    798 HG12 VAL  1319     347.082 -445.668  -44.264  1.00  0.00           H
ATOM    799 HG13 VAL  1319     345.889 -446.471  -45.314  1.00  0.00           H
ATOM    800 HG21 VAL  1319     348.571 -448.326  -43.371  1.00  0.00           H
ATOM    801 HG22 VAL  1319     347.495 -448.718  -42.008  1.00  0.00           H
ATOM    802 HG23 VAL  1319     348.070 -447.049  -42.236  1.00  0.00           H
ATOM    803  N   ALA  1320     343.531 -447.929  -44.062  1.00 28.41           N
ATOM    804  CA  ALA  1320     342.453 -447.715  -44.979  1.00 28.41           C
ATOM    805  C   ALA  1320     341.428 -446.826  -44.345  1.00 28.41           C
ATOM    806  O   ALA  1320     340.931 -445.898  -44.982  1.00 28.41           O
ATOM    807  CB  ALA  1320     341.752 -449.020  -45.393  1.00 28.41           C
ATOM    808  H   ALA  1320     343.752 -448.861  -43.742  1.00  0.00           H
ATOM    809  HA  ALA  1320     342.841 -447.225  -45.872  1.00  0.00           H
ATOM    810  HB1 ALA  1320     342.475 -449.689  -45.859  1.00  0.00           H
ATOM    811  HB2 ALA  1320     340.956 -448.795  -46.102  1.00  0.00           H
ATOM    812  HB3 ALA  1320     341.328 -449.500  -44.511  1.00  0.00           H
ATOM    813  N   GLU  1321     341.093 -447.064  -43.063  1.00 92.23           N
ATOM    814  CA  GLU  1321     340.064 -446.270  -42.451  1.00 92.23           C
ATOM    815  C   GLU  1321     340.513 -444.848  -42.329  1.00 92.23           C
ATOM    816  O   GLU  1321     339.740 -443.918  -42.561  1.00 92.23           O
ATOM    817  CB  GLU  1321     339.634 -446.764  -41.057  1.00 92.23           C
ATOM    818  CG  GLU  1321     340.728 -446.754  -39.989  1.00 92.23           C
ATOM    819  CD  GLU  1321     340.091 -447.266  -38.705  1.00 92.23           C
ATOM    820  OE1 GLU  1321     338.897 -447.664  -38.762  1.00 92.23           O
ATOM    821  OE2 GLU  1321     340.782 -447.264  -37.652  1.00 92.23           O
ATOM    822  H   GLU  1321     341.559 -447.791  -42.539  1.00  0.00           H
ATOM    823  HA  GLU  1321     339.189 -446.293  -43.101  1.00  0.00           H
ATOM    824  HB2 GLU  1321     339.275 -447.788  -41.160  1.00  0.00           H
ATOM    825  HB3 GLU  1321     338.809 -446.142  -40.711  1.00  0.00           H
ATOM    826  HG2 GLU  1321     341.549 -447.406  -40.287  1.00  0.00           H
ATOM    827  HG3 GLU  1321     341.095 -445.738  -39.842  1.00  0.00           H
ATOM    828  N   LEU  1322     341.798 -444.642  -41.999  1.00 65.31           N
ATOM    829  CA  LEU  1322     342.313 -443.323  -41.787  1.00 65.31           C
ATOM    830  C   LEU  1322     342.124 -442.534  -43.039  1.00 65.31           C
ATOM    831  O   LEU  1322     341.747 -441.364  -42.999  1.00 65.31           O
ATOM    832  CB  LEU  1322     343.820 -443.349  -41.482  1.00 65.31           C
ATOM    833  CG  LEU  1322     344.457 -441.963  -41.284  1.00 65.31           C
ATOM    834  CD1 LEU  1322     343.882 -441.243  -40.054  1.00 65.31           C
ATOM    835  CD2 LEU  1322     345.989 -442.069  -41.250  1.00 65.31           C
ATOM    836  H   LEU  1322     342.415 -445.435  -41.898  1.00  0.00           H
ATOM    837  HA  LEU  1322     341.778 -442.846  -40.966  1.00  0.00           H
ATOM    838  HB2 LEU  1322     343.972 -443.926  -40.570  1.00  0.00           H
ATOM    839  HB3 LEU  1322     344.332 -443.853  -42.302  1.00  0.00           H
ATOM    840  HG  LEU  1322     344.197 -441.364  -42.156  1.00  0.00           H
ATOM    841 HD11 LEU  1322     343.009 -440.660  -40.348  1.00  0.00           H
ATOM    842 HD12 LEU  1322     343.591 -441.980  -39.305  1.00  0.00           H
ATOM    843 HD13 LEU  1322     344.638 -440.579  -39.635  1.00  0.00           H
ATOM    844 HD21 LEU  1322     346.281 -442.929  -40.647  1.00  0.00           H
ATOM    845 HD22 LEU  1322     346.406 -441.161  -40.814  1.00  0.00           H
ATOM    846 HD23 LEU  1322     346.367 -442.192  -42.265  1.00  0.00           H
ATOM    847  N   ALA  1323     342.343 -443.171  -44.199  1.00 31.51           N
ATOM    848  CA  ALA  1323     342.277 -442.444  -45.431  1.00 31.51           C
ATOM    849  C   ALA  1323     340.917 -441.837  -45.580  1.00 31.51           C
ATOM    850  O   ALA  1323     340.794 -440.668  -45.942  1.00 31.51           O
ATOM    851  CB  ALA  1323     342.508 -443.339  -46.661  1.00 31.51           C
ATOM    852  H   ALA  1323     342.553 -444.159  -44.203  1.00  0.00           H
ATOM    853  HA  ALA  1323     343.024 -441.651  -45.420  1.00  0.00           H
ATOM    854  HB1 ALA  1323     343.492 -443.803  -46.593  1.00  0.00           H
ATOM    855  HB2 ALA  1323     341.742 -444.114  -46.695  1.00  0.00           H
ATOM    856  HB3 ALA  1323     342.453 -442.734  -47.566  1.00  0.00           H
ATOM    857  N   SER  1324     339.853 -442.601  -45.278  1.00 31.59           N
ATOM    858  CA  SER  1324     338.526 -442.089  -45.474  1.00 31.59           C
ATOM    859  C   SER  1324     338.334 -440.879  -44.612  1.00 31.59           C
ATOM    860  O   SER  1324     337.888 -439.832  -45.082  1.00 31.59           O
ATOM    861  CB  SER  1324     337.443 -443.107  -45.076  1.00 31.59           C
ATOM    862  OG  SER  1324     337.535 -444.266  -45.892  1.00 31.59           O
ATOM    863  H   SER  1324     339.987 -443.534  -44.914  1.00  0.00           H
ATOM    864  HA  SER  1324     338.396 -441.812  -46.520  1.00  0.00           H
ATOM    865  HB2 SER  1324     336.460 -442.654  -45.203  1.00  0.00           H
ATOM    866  HB3 SER  1324     337.578 -443.389  -44.032  1.00  0.00           H
ATOM    867  HG  SER  1324     336.855 -444.894  -45.635  1.00  0.00           H
ATOM    868  N   HIS  1325     338.701 -440.987  -43.322  1.00 65.25           N
ATOM    869  CA  HIS  1325     338.480 -439.915  -42.395  1.00 65.25           C
ATOM    870  C   HIS  1325     339.291 -438.715  -42.761  1.00 65.25           C
ATOM    871  O   HIS  1325     338.859 -437.583  -42.546  1.00 65.25           O
ATOM    872  CB  HIS  1325     338.769 -440.295  -40.932  1.00 65.25           C
ATOM    873  CG  HIS  1325     337.649 -441.094  -40.332  1.00 65.25           C
ATOM    874  CD2 HIS  1325     337.449 -442.439  -40.277  1.00 65.25           C
ATOM    875  ND1 HIS  1325     336.555 -440.526  -39.717  1.00 65.25           N
ATOM    876  CE1 HIS  1325     335.752 -441.547  -39.325  1.00 65.25           C
ATOM    877  NE2 HIS  1325     336.253 -442.727  -39.643  1.00 65.25           N
ATOM    878  H   HIS  1325     339.140 -441.838  -43.001  1.00  0.00           H
ATOM    879  HA  HIS  1325     337.429 -439.634  -42.461  1.00  0.00           H
ATOM    880  HB2 HIS  1325     338.902 -439.383  -40.350  1.00  0.00           H
ATOM    881  HB3 HIS  1325     339.687 -440.881  -40.891  1.00  0.00           H
ATOM    882  HD2 HIS  1325     338.129 -443.179  -40.673  1.00  0.00           H
ATOM    883  HD1 HIS  1325     336.384 -439.540  -39.584  1.00  0.00           H
ATOM    884  HE1 HIS  1325     334.811 -441.411  -38.812  1.00  0.00           H
ATOM    885  HE2 HIS  1325     335.853 -443.637  -39.464  1.00  0.00           H
ATOM    886  N   GLU  1326     340.503 -438.927  -43.298  1.00117.23           N
ATOM    887  CA  GLU  1326     341.324 -437.818  -43.693  1.00117.23           C
ATOM    888  C   GLU  1326     340.623 -437.097  -44.792  1.00117.23           C
ATOM    889  O   GLU  1326     340.724 -435.877  -44.901  1.00117.23           O
ATOM    890  CB  GLU  1326     342.689 -438.250  -44.251  1.00117.23           C
ATOM    891  CG  GLU  1326     343.563 -438.850  -43.165  1.00117.23           C
ATOM    892  CD  GLU  1326     343.445 -437.874  -42.018  1.00117.23           C
ATOM    893  OE1 GLU  1326     343.827 -436.689  -42.210  1.00117.23           O
ATOM    894  OE2 GLU  1326     342.991 -438.295  -40.921  1.00117.23           O
ATOM    895  H   GLU  1326     340.839 -439.871  -43.425  1.00  0.00           H
ATOM    896  HA  GLU  1326     341.468 -437.147  -42.846  1.00  0.00           H
ATOM    897  HB2 GLU  1326     342.534 -438.993  -45.033  1.00  0.00           H
ATOM    898  HB3 GLU  1326     343.192 -437.382  -44.677  1.00  0.00           H
ATOM    899  HG2 GLU  1326     344.597 -438.930  -43.500  1.00  0.00           H
ATOM    900  HG3 GLU  1326     343.183 -439.828  -42.871  1.00  0.00           H
ATOM    901  N   GLY  1327     339.917 -437.843  -45.661  1.00 22.21           N
ATOM    902  CA  GLY  1327     339.234 -437.205  -46.747  1.00 22.21           C
ATOM    903  C   GLY  1327     338.187 -436.292  -46.186  1.00 22.21           C
ATOM    904  O   GLY  1327     338.041 -435.152  -46.623  1.00 22.21           O
ATOM    905  H   GLY  1327     339.869 -438.846  -45.549  1.00  0.00           H
ATOM    906  HA2 GLY  1327     339.945 -436.628  -47.339  1.00  0.00           H
ATOM    907  HA3 GLY  1327     338.762 -437.960  -47.376  1.00  0.00           H
ATOM    908  N   TRP  1328     337.443 -436.772  -45.173  1.00 58.77           N
ATOM    909  CA  TRP  1328     336.361 -436.017  -44.609  1.00 58.77           C
ATOM    910  C   TRP  1328     336.932 -434.773  -44.003  1.00 58.77           C
ATOM    911  O   TRP  1328     336.349 -433.694  -44.104  1.00 58.77           O
ATOM    912  CB  TRP  1328     335.616 -436.787  -43.501  1.00 58.77           C
ATOM    913  CG  TRP  1328     335.017 -438.105  -43.948  1.00 58.77           C
ATOM    914  CD1 TRP  1328     335.490 -439.364  -43.719  1.00 58.77           C
ATOM    915  CD2 TRP  1328     333.823 -438.260  -44.736  1.00 58.77           C
ATOM    916  CE2 TRP  1328     333.639 -439.629  -44.940  1.00 58.77           C
ATOM    917  CE3 TRP  1328     332.953 -437.340  -45.251  1.00 58.77           C
ATOM    918  NE1 TRP  1328     334.669 -440.293  -44.309  1.00 58.77           N
ATOM    919  CZ2 TRP  1328     332.582 -440.101  -45.664  1.00 58.77           C
ATOM    920  CZ3 TRP  1328     331.885 -437.822  -45.977  1.00 58.77           C
ATOM    921  CH2 TRP  1328     331.703 -439.175  -46.180  1.00 58.77           C
ATOM    922  H   TRP  1328     337.651 -437.687  -44.800  1.00  0.00           H
ATOM    923  HA  TRP  1328     335.658 -435.746  -45.397  1.00  0.00           H
ATOM    924  HB2 TRP  1328     334.809 -436.155  -43.130  1.00  0.00           H
ATOM    925  HB3 TRP  1328     336.311 -436.980  -42.684  1.00  0.00           H
ATOM    926  HD1 TRP  1328     336.381 -439.596  -43.155  1.00  0.00           H
ATOM    927  HE3 TRP  1328     333.096 -436.281  -45.096  1.00  0.00           H
ATOM    928  HE1 TRP  1328     334.798 -441.294  -44.285  1.00  0.00           H
ATOM    929  HZ2 TRP  1328     332.441 -441.159  -45.826  1.00  0.00           H
ATOM    930  HZ3 TRP  1328     331.175 -437.125  -46.396  1.00  0.00           H
ATOM    931  HH2 TRP  1328     330.854 -439.514  -46.755  1.00  0.00           H
ATOM    932  N   LEU  1329     338.110 -434.895  -43.363  1.00 75.25           N
ATOM    933  CA  LEU  1329     338.724 -433.775  -42.711  1.00 75.25           C
ATOM    934  C   LEU  1329     338.992 -432.733  -43.745  1.00 75.25           C
ATOM    935  O   LEU  1329     338.825 -431.540  -43.495  1.00 75.25           O
ATOM    936  CB  LEU  1329     340.044 -434.137  -42.000  1.00 75.25           C
ATOM    937  CG  LEU  1329     340.667 -432.985  -41.183  1.00 75.25           C
ATOM    938  CD1 LEU  1329     339.741 -432.533  -40.041  1.00 75.25           C
ATOM    939  CD2 LEU  1329     342.067 -433.364  -40.673  1.00 75.25           C
ATOM    940  H   LEU  1329     338.571 -435.794  -43.342  1.00  0.00           H
ATOM    941  HA  LEU  1329     338.028 -433.371  -41.976  1.00  0.00           H
ATOM    942  HB2 LEU  1329     339.849 -434.968  -41.322  1.00  0.00           H
ATOM    943  HB3 LEU  1329     340.765 -434.461  -42.750  1.00  0.00           H
ATOM    944  HG  LEU  1329     340.787 -432.137  -41.858  1.00  0.00           H
ATOM    945 HD11 LEU  1329     338.775 -433.029  -40.138  1.00  0.00           H
ATOM    946 HD12 LEU  1329     340.190 -432.797  -39.083  1.00  0.00           H
ATOM    947 HD13 LEU  1329     339.602 -431.453  -40.092  1.00  0.00           H
ATOM    948 HD21 LEU  1329     342.483 -432.535  -40.101  1.00  0.00           H
ATOM    949 HD22 LEU  1329     341.995 -434.245  -40.035  1.00  0.00           H
ATOM    950 HD23 LEU  1329     342.716 -433.582  -41.521  1.00  0.00           H
ATOM    951  N   GLU  1330     339.411 -433.162  -44.947  1.00 40.64           N
ATOM    952  CA  GLU  1330     339.694 -432.221  -45.990  1.00 40.64           C
ATOM    953  C   GLU  1330     338.425 -431.518  -46.343  1.00 40.64           C
ATOM    954  O   GLU  1330     338.412 -430.306  -46.549  1.00 40.64           O
ATOM    955  CB  GLU  1330     340.215 -432.884  -47.276  1.00 40.64           C
ATOM    956  CG  GLU  1330     341.626 -433.459  -47.145  1.00 40.64           C
ATOM    957  CD  GLU  1330     342.001 -434.078  -48.484  1.00 40.64           C
ATOM    958  OE1 GLU  1330     341.394 -435.121  -48.846  1.00 40.64           O
ATOM    959  OE2 GLU  1330     342.898 -433.512  -49.163  1.00 40.64           O
ATOM    960  H   GLU  1330     339.527 -434.151  -45.116  1.00  0.00           H
ATOM    961  HA  GLU  1330     340.425 -431.494  -45.635  1.00  0.00           H
ATOM    962  HB2 GLU  1330     340.221 -432.137  -48.070  1.00  0.00           H
ATOM    963  HB3 GLU  1330     339.534 -433.688  -47.556  1.00  0.00           H
ATOM    964  HG2 GLU  1330     342.329 -432.664  -46.894  1.00  0.00           H
ATOM    965  HG3 GLU  1330     341.642 -434.224  -46.368  1.00  0.00           H
ATOM    966  N   ASN  1331     337.317 -432.273  -46.408  1.00 91.11           N
ATOM    967  CA  ASN  1331     336.065 -431.711  -46.809  1.00 91.11           C
ATOM    968  C   ASN  1331     335.681 -430.627  -45.849  1.00 91.11           C
ATOM    969  O   ASN  1331     335.418 -429.499  -46.267  1.00 91.11           O
ATOM    970  CB  ASN  1331     334.949 -432.768  -46.785  1.00 91.11           C
ATOM    971  CG  ASN  1331     333.752 -432.215  -47.533  1.00 91.11           C
ATOM    972  ND2 ASN  1331     332.720 -433.075  -47.747  1.00 91.11           N
ATOM    973  OD1 ASN  1331     333.737 -431.046  -47.914  1.00 91.11           O
ATOM    974  H   ASN  1331     337.369 -433.253  -46.170  1.00  0.00           H
ATOM    975  HA  ASN  1331     336.155 -431.296  -47.813  1.00  0.00           H
ATOM    976  HB2 ASN  1331     334.670 -432.986  -45.754  1.00  0.00           H
ATOM    977  HB3 ASN  1331     335.297 -433.679  -47.272  1.00  0.00           H
ATOM    978 HD21 ASN  1331     332.778 -434.027  -47.414  1.00  0.00           H
ATOM    979 HD22 ASN  1331     331.895 -432.762  -48.239  1.00  0.00           H
ATOM    980  N   ILE  1332     335.684 -430.910  -44.527  1.00199.22           N
ATOM    981  CA  ILE  1332     335.240 -429.861  -43.655  1.00199.22           C
ATOM    982  C   ILE  1332     336.163 -428.697  -43.751  1.00199.22           C
ATOM    983  O   ILE  1332     335.722 -427.551  -43.719  1.00199.22           O
ATOM    984  CB  ILE  1332     334.988 -430.162  -42.195  1.00199.22           C
ATOM    985  CG1 ILE  1332     336.209 -430.691  -41.459  1.00199.22           C
ATOM    986  CG2 ILE  1332     333.795 -431.118  -42.126  1.00199.22           C
ATOM    987  CD1 ILE  1332     336.467 -432.125  -41.857  1.00199.22           C
ATOM    988  H   ILE  1332     335.982 -431.808  -44.174  1.00  0.00           H
ATOM    989  HA  ILE  1332     334.287 -429.520  -44.059  1.00  0.00           H
ATOM    990  HB  ILE  1332     334.691 -429.230  -41.713  1.00  0.00           H
ATOM    991 HG12 ILE  1332     336.033 -430.640  -40.384  1.00  0.00           H
ATOM    992 HG13 ILE  1332     337.077 -430.083  -41.713  1.00  0.00           H
ATOM    993 HG21 ILE  1332     333.897 -431.883  -42.895  1.00  0.00           H
ATOM    994 HG22 ILE  1332     332.873 -430.560  -42.289  1.00  0.00           H
ATOM    995 HG23 ILE  1332     333.765 -431.591  -41.145  1.00  0.00           H
ATOM    996 HD11 ILE  1332     335.536 -432.690  -41.805  1.00  0.00           H
ATOM    997 HD12 ILE  1332     336.854 -432.155  -42.876  1.00  0.00           H
ATOM    998 HD13 ILE  1332     337.197 -432.565  -41.178  1.00  0.00           H
ATOM    999  N   ASP  1333     337.473 -428.949  -43.872  1.00 60.73           N
ATOM   1000  CA  ASP  1333     338.394 -427.858  -43.968  1.00 60.73           C
ATOM   1001  C   ASP  1333     338.085 -427.084  -45.210  1.00 60.73           C
ATOM   1002  O   ASP  1333     338.214 -425.862  -45.232  1.00 60.73           O
ATOM   1003  CB  ASP  1333     339.858 -428.317  -44.028  1.00 60.73           C
ATOM   1004  CG  ASP  1333     340.209 -428.853  -42.646  1.00 60.73           C
ATOM   1005  OD1 ASP  1333     339.346 -429.531  -42.028  1.00 60.73           O
ATOM   1006  OD2 ASP  1333     341.353 -428.596  -42.191  1.00 60.73           O
ATOM   1007  H   ASP  1333     337.808 -429.902  -43.895  1.00  0.00           H
ATOM   1008  HA  ASP  1333     338.263 -427.207  -43.104  1.00  0.00           H
ATOM   1009  HB2 ASP  1333     340.505 -427.476  -44.279  1.00  0.00           H
ATOM   1010  HB3 ASP  1333     339.969 -429.106  -44.772  1.00  0.00           H
ATOM   1011  N   ALA  1334     337.680 -427.780  -46.288  1.00 29.62           N
ATOM   1012  CA  ALA  1334     337.369 -427.112  -47.519  1.00 29.62           C
ATOM   1013  C   ALA  1334     336.200 -426.214  -47.280  1.00 29.62           C
ATOM   1014  O   ALA  1334     336.192 -425.058  -47.699  1.00 29.62           O
ATOM   1015  CB  ALA  1334     336.984 -428.087  -48.644  1.00 29.62           C
ATOM   1016  H   ALA  1334     337.594 -428.785  -46.230  1.00  0.00           H
ATOM   1017  HA  ALA  1334     338.225 -426.516  -47.834  1.00  0.00           H
ATOM   1018  HB1 ALA  1334     337.818 -428.759  -48.844  1.00  0.00           H
ATOM   1019  HB2 ALA  1334     336.114 -428.669  -48.338  1.00  0.00           H
ATOM   1020  HB3 ALA  1334     336.746 -427.524  -49.547  1.00  0.00           H
ATOM   1021  N   GLU  1335     335.190 -426.721  -46.552  1.00 84.61           N
ATOM   1022  CA  GLU  1335     334.025 -425.939  -46.280  1.00 84.61           C
ATOM   1023  C   GLU  1335     334.516 -424.767  -45.515  1.00 84.61           C
ATOM   1024  O   GLU  1335     333.965 -423.675  -45.607  1.00 84.61           O
ATOM   1025  CB  GLU  1335     333.000 -426.672  -45.398  1.00 84.61           C
ATOM   1026  CG  GLU  1335     331.706 -425.884  -45.192  1.00 84.61           C
ATOM   1027  CD  GLU  1335     330.806 -426.680  -44.256  1.00 84.61           C
ATOM   1028  OE1 GLU  1335     330.876 -427.938  -44.285  1.00 84.61           O
ATOM   1029  OE2 GLU  1335     330.038 -426.034  -43.493  1.00 84.61           O
ATOM   1030  H   GLU  1335     335.255 -427.663  -46.194  1.00  0.00           H
ATOM   1031  HA  GLU  1335     333.560 -425.615  -47.211  1.00  0.00           H
ATOM   1032  HB2 GLU  1335     332.754 -427.623  -45.871  1.00  0.00           H
ATOM   1033  HB3 GLU  1335     333.450 -426.869  -44.425  1.00  0.00           H
ATOM   1034  HG2 GLU  1335     331.206 -425.740  -46.150  1.00  0.00           H
ATOM   1035  HG3 GLU  1335     331.933 -424.915  -44.747  1.00  0.00           H
ATOM   1036  N   GLY  1336     335.560 -424.992  -44.703  1.00 41.16           N
ATOM   1037  CA  GLY  1336     336.145 -423.953  -43.917  1.00 41.16           C
ATOM   1038  C   GLY  1336     336.784 -422.929  -44.805  1.00 41.16           C
ATOM   1039  O   GLY  1336     336.730 -421.734  -44.526  1.00 41.16           O
ATOM   1040  H   GLY  1336     335.944 -425.924  -44.646  1.00  0.00           H
ATOM   1041  HA2 GLY  1336     335.370 -423.476  -43.317  1.00  0.00           H
ATOM   1042  HA3 GLY  1336     336.900 -424.381  -43.257  1.00  0.00           H
ATOM   1043  N   LYS  1337     337.419 -423.373  -45.903  1.00 78.43           N
ATOM   1044  CA  LYS  1337     338.170 -422.471  -46.732  1.00 78.43           C
ATOM   1045  C   LYS  1337     337.304 -421.390  -47.300  1.00 78.43           C
ATOM   1046  O   LYS  1337     337.677 -420.218  -47.267  1.00 78.43           O
ATOM   1047  CB  LYS  1337     338.882 -423.192  -47.887  1.00 78.43           C
ATOM   1048  CG  LYS  1337     340.018 -424.083  -47.384  1.00 78.43           C
ATOM   1049  CD  LYS  1337     340.546 -425.081  -48.414  1.00 78.43           C
ATOM   1050  CE  LYS  1337     341.716 -425.918  -47.891  1.00 78.43           C
ATOM   1051  NZ  LYS  1337     342.090 -426.948  -48.885  1.00 78.43           N
ATOM   1052  H   LYS  1337     337.368 -424.351  -46.148  1.00  0.00           H
ATOM   1053  HA  LYS  1337     338.931 -421.999  -46.111  1.00  0.00           H
ATOM   1054  HB2 LYS  1337     339.293 -422.447  -48.568  1.00  0.00           H
ATOM   1055  HB3 LYS  1337     338.159 -423.806  -48.424  1.00  0.00           H
ATOM   1056  HG2 LYS  1337     340.844 -423.441  -47.078  1.00  0.00           H
ATOM   1057  HG3 LYS  1337     339.667 -424.636  -46.513  1.00  0.00           H
ATOM   1058  HD2 LYS  1337     339.735 -425.754  -48.693  1.00  0.00           H
ATOM   1059  HD3 LYS  1337     340.871 -424.535  -49.299  1.00  0.00           H
ATOM   1060  HE2 LYS  1337     342.571 -425.267  -47.708  1.00  0.00           H
ATOM   1061  HE3 LYS  1337     341.425 -426.404  -46.959  1.00  0.00           H
ATOM   1062  HZ1 LYS  1337     342.862 -427.494  -48.530  1.00  0.00           H
ATOM   1063  HZ2 LYS  1337     341.300 -427.554  -49.056  1.00  0.00           H
ATOM   1064  HZ3 LYS  1337     342.363 -426.500  -49.748  1.00  0.00           H
ATOM   1065  N   GLN  1338     336.107 -421.737  -47.800  1.00 93.17           N
ATOM   1066  CA  GLN  1338     335.292 -420.757  -48.461  1.00 93.17           C
ATOM   1067  C   GLN  1338     334.931 -419.662  -47.505  1.00 93.17           C
ATOM   1068  O   GLN  1338     335.043 -418.485  -47.842  1.00 93.17           O
ATOM   1069  CB  GLN  1338     333.982 -421.353  -49.002  1.00 93.17           C
ATOM   1070  CG  GLN  1338     333.221 -420.408  -49.932  1.00 93.17           C
ATOM   1071  CD  GLN  1338     334.010 -420.319  -51.231  1.00 93.17           C
ATOM   1072  NE2 GLN  1338     333.319 -419.946  -52.342  1.00 93.17           N
ATOM   1073  OE1 GLN  1338     335.212 -420.578  -51.256  1.00 93.17           O
ATOM   1074  H   GLN  1338     335.780 -422.688  -47.711  1.00  0.00           H
ATOM   1075  HA  GLN  1338     335.855 -420.330  -49.291  1.00  0.00           H
ATOM   1076  HB2 GLN  1338     333.339 -421.597  -48.156  1.00  0.00           H
ATOM   1077  HB3 GLN  1338     334.211 -422.270  -49.545  1.00  0.00           H
ATOM   1078  HG2 GLN  1338     332.223 -420.801  -50.128  1.00  0.00           H
ATOM   1079  HG3 GLN  1338     333.147 -419.421  -49.476  1.00  0.00           H
ATOM   1080 HE21 GLN  1338     332.332 -419.743  -52.278  1.00  0.00           H
ATOM   1081 HE22 GLN  1338     333.793 -419.872  -53.231  1.00  0.00           H
ATOM   1082  N   LEU  1339     334.534 -420.008  -46.266  1.00118.37           N
ATOM   1083  CA  LEU  1339     334.146 -418.978  -45.344  1.00118.37           C
ATOM   1084  C   LEU  1339     335.326 -418.094  -45.144  1.00118.37           C
ATOM   1085  O   LEU  1339     335.186 -416.880  -45.038  1.00118.37           O
ATOM   1086  CB  LEU  1339     333.790 -419.461  -43.925  1.00118.37           C
ATOM   1087  CG  LEU  1339     332.481 -420.252  -43.788  1.00118.37           C
ATOM   1088  CD1 LEU  1339     332.585 -421.649  -44.401  1.00118.37           C
ATOM   1089  CD2 LEU  1339     332.014 -420.286  -42.328  1.00118.37           C
ATOM   1090  H   LEU  1339     334.509 -420.979  -45.989  1.00  0.00           H
ATOM   1091  HA  LEU  1339     333.318 -418.403  -45.758  1.00  0.00           H
ATOM   1092  HB2 LEU  1339     334.602 -420.099  -43.577  1.00  0.00           H
ATOM   1093  HB3 LEU  1339     333.734 -418.591  -43.271  1.00  0.00           H
ATOM   1094  HG  LEU  1339     331.721 -419.712  -44.353  1.00  0.00           H
ATOM   1095 HD11 LEU  1339     331.847 -422.305  -43.939  1.00  0.00           H
ATOM   1096 HD12 LEU  1339     333.584 -422.048  -44.228  1.00  0.00           H
ATOM   1097 HD13 LEU  1339     332.398 -421.590  -45.473  1.00  0.00           H
ATOM   1098 HD21 LEU  1339     332.811 -420.685  -41.700  1.00  0.00           H
ATOM   1099 HD22 LEU  1339     331.132 -420.921  -42.244  1.00  0.00           H
ATOM   1100 HD23 LEU  1339     331.767 -419.276  -42.002  1.00  0.00           H
ATOM   1101  N   MET  1340     336.533 -418.679  -45.113  1.00117.98           N
ATOM   1102  CA  MET  1340     337.689 -417.903  -44.779  1.00117.98           C
ATOM   1103  C   MET  1340     337.896 -416.757  -45.721  1.00117.98           C
ATOM   1104  O   MET  1340     338.105 -415.630  -45.277  1.00117.98           O
ATOM   1105  CB  MET  1340     338.983 -418.735  -44.807  1.00117.98           C
ATOM   1106  CG  MET  1340     339.062 -419.796  -43.709  1.00117.98           C
ATOM   1107  SD  MET  1340     340.516 -420.880  -43.820  1.00117.98           S
ATOM   1108  CE  MET  1340     341.728 -419.571  -43.481  1.00117.98           C
ATOM   1109  H   MET  1340     336.626 -419.662  -45.324  1.00  0.00           H
ATOM   1110  HA  MET  1340     337.557 -417.503  -43.773  1.00  0.00           H
ATOM   1111  HB2 MET  1340     339.048 -419.236  -45.773  1.00  0.00           H
ATOM   1112  HB3 MET  1340     339.834 -418.062  -44.704  1.00  0.00           H
ATOM   1113  HG2 MET  1340     339.088 -419.288  -42.745  1.00  0.00           H
ATOM   1114  HG3 MET  1340     338.164 -420.412  -43.754  1.00  0.00           H
ATOM   1115  HE1 MET  1340     342.733 -419.993  -43.494  1.00  0.00           H
ATOM   1116  HE2 MET  1340     341.650 -418.797  -44.244  1.00  0.00           H
ATOM   1117  HE3 MET  1340     341.529 -419.137  -42.501  1.00  0.00           H
ATOM   1118  N   ASP  1341     337.813 -416.983  -47.043  1.00 87.89           N
ATOM   1119  CA  ASP  1341     338.156 -415.897  -47.918  1.00 87.89           C
ATOM   1120  C   ASP  1341     337.204 -414.758  -47.724  1.00 87.89           C
ATOM   1121  O   ASP  1341     337.606 -413.601  -47.615  1.00 87.89           O
ATOM   1122  CB  ASP  1341     338.148 -416.291  -49.403  1.00 87.89           C
ATOM   1123  CG  ASP  1341     338.957 -415.238  -50.151  1.00 87.89           C
ATOM   1124  OD1 ASP  1341     339.074 -414.098  -49.627  1.00 87.89           O
ATOM   1125  OD2 ASP  1341     339.482 -415.563  -51.250  1.00 87.89           O
ATOM   1126  H   ASP  1341     337.522 -417.879  -47.406  1.00  0.00           H
ATOM   1127  HA  ASP  1341     339.158 -415.553  -47.660  1.00  0.00           H
ATOM   1128  HB2 ASP  1341     337.125 -416.312  -49.778  1.00  0.00           H
ATOM   1129  HB3 ASP  1341     338.609 -417.271  -49.529  1.00  0.00           H
ATOM   1130  N   GLU  1342     335.906 -415.069  -47.613  1.00 72.09           N
ATOM   1131  CA  GLU  1342     334.891 -414.066  -47.497  1.00 72.09           C
ATOM   1132  C   GLU  1342     335.042 -413.394  -46.172  1.00 72.09           C
ATOM   1133  O   GLU  1342     336.033 -413.560  -45.464  1.00 72.09           O
ATOM   1134  CB  GLU  1342     333.472 -414.651  -47.589  1.00 72.09           C
ATOM   1135  CG  GLU  1342     333.181 -415.268  -48.960  1.00 72.09           C
ATOM   1136  CD  GLU  1342     331.841 -415.986  -48.898  1.00 72.09           C
ATOM   1137  OE1 GLU  1342     331.248 -416.050  -47.789  1.00 72.09           O
ATOM   1138  OE2 GLU  1342     331.395 -416.487  -49.965  1.00 72.09           O
ATOM   1139  H   GLU  1342     335.635 -416.042  -47.611  1.00  0.00           H
ATOM   1140  HA  GLU  1342     335.025 -413.329  -48.289  1.00  0.00           H
ATOM   1141  HB2 GLU  1342     332.752 -413.853  -47.405  1.00  0.00           H
ATOM   1142  HB3 GLU  1342     333.355 -415.418  -46.823  1.00  0.00           H
ATOM   1143  HG2 GLU  1342     333.141 -414.482  -49.715  1.00  0.00           H
ATOM   1144  HG3 GLU  1342     333.966 -415.980  -49.215  1.00  0.00           H
ATOM   1145  N   LYS  1343     334.031 -412.575  -45.845  1.00213.41           N
ATOM   1146  CA  LYS  1343     333.801 -411.719  -44.712  1.00213.41           C
ATOM   1147  C   LYS  1343     333.382 -412.387  -43.411  1.00213.41           C
ATOM   1148  O   LYS  1343     333.114 -411.590  -42.511  1.00213.41           O
ATOM   1149  CB  LYS  1343     332.754 -410.641  -45.040  1.00213.41           C
ATOM   1150  CG  LYS  1343     332.828 -409.407  -44.143  1.00213.41           C
ATOM   1151  CD  LYS  1343     332.022 -408.225  -44.684  1.00213.41           C
ATOM   1152  CE  LYS  1343     332.406 -407.828  -46.112  1.00213.41           C
ATOM   1153  NZ  LYS  1343     333.812 -407.370  -46.154  1.00213.41           N
ATOM   1154  H   LYS  1343     333.286 -412.556  -46.527  1.00  0.00           H
ATOM   1155  HA  LYS  1343     334.738 -411.199  -44.513  1.00  0.00           H
ATOM   1156  HB2 LYS  1343     331.763 -411.083  -44.934  1.00  0.00           H
ATOM   1157  HB3 LYS  1343     332.887 -410.328  -46.076  1.00  0.00           H
ATOM   1158  HG2 LYS  1343     332.441 -409.670  -43.159  1.00  0.00           H
ATOM   1159  HG3 LYS  1343     333.871 -409.106  -44.043  1.00  0.00           H
ATOM   1160  HD2 LYS  1343     332.186 -407.368  -44.031  1.00  0.00           H
ATOM   1161  HD3 LYS  1343     330.963 -408.483  -44.664  1.00  0.00           H
ATOM   1162  HE2 LYS  1343     331.755 -407.022  -46.449  1.00  0.00           H
ATOM   1163  HE3 LYS  1343     332.286 -408.688  -46.771  1.00  0.00           H
ATOM   1164  HZ1 LYS  1343     334.054 -407.111  -47.100  1.00  0.00           H
ATOM   1165  HZ2 LYS  1343     334.418 -408.116  -45.844  1.00  0.00           H
ATOM   1166  HZ3 LYS  1343     333.924 -406.571  -45.547  1.00  0.00           H
ATOM   1167  N   PRO  1344     333.193 -413.699  -43.215  1.00141.37           N
ATOM   1168  CA  PRO  1344     332.570 -414.191  -42.002  1.00141.37           C
ATOM   1169  C   PRO  1344     333.149 -413.618  -40.751  1.00141.37           C
ATOM   1170  O   PRO  1344     334.312 -413.867  -40.438  1.00141.37           O
ATOM   1171  CB  PRO  1344     332.759 -415.700  -41.989  1.00141.37           C
ATOM   1172  CG  PRO  1344     334.140 -415.838  -42.630  1.00141.37           C
ATOM   1173  CD  PRO  1344     334.192 -414.666  -43.626  1.00141.37           C
ATOM   1174  HA  PRO  1344     331.504 -413.967  -42.035  1.00  0.00           H
ATOM   1175  HB2 PRO  1344     332.750 -416.094  -40.973  1.00  0.00           H
ATOM   1176  HB3 PRO  1344     332.000 -416.189  -42.599  1.00  0.00           H
ATOM   1177  HG2 PRO  1344     334.236 -416.793  -43.147  1.00  0.00           H
ATOM   1178  HG3 PRO  1344     334.921 -415.733  -41.877  1.00  0.00           H
ATOM   1179  HD2 PRO  1344     333.972 -415.023  -44.632  1.00  0.00           H
ATOM   1180  HD3 PRO  1344     335.181 -414.207  -43.605  1.00  0.00           H
ATOM   1181  N   GLN  1345     332.294 -412.926  -39.984  1.00143.65           N
ATOM   1182  CA  GLN  1345     332.708 -412.220  -38.816  1.00143.65           C
ATOM   1183  C   GLN  1345     333.353 -413.210  -37.915  1.00143.65           C
ATOM   1184  O   GLN  1345     334.277 -412.877  -37.176  1.00143.65           O
ATOM   1185  CB  GLN  1345     331.542 -411.638  -38.002  1.00143.65           C
ATOM   1186  CG  GLN  1345     330.648 -412.725  -37.396  1.00143.65           C
ATOM   1187  CD  GLN  1345     329.763 -412.091  -36.334  1.00143.65           C
ATOM   1188  NE2 GLN  1345     328.826 -412.894  -35.761  1.00143.65           N
ATOM   1189  OE1 GLN  1345     329.915 -410.914  -36.015  1.00143.65           O
ATOM   1190  H   GLN  1345     331.318 -412.904  -40.244  1.00  0.00           H
ATOM   1191  HA  GLN  1345     333.414 -411.433  -39.080  1.00  0.00           H
ATOM   1192  HB2 GLN  1345     330.936 -411.013  -38.658  1.00  0.00           H
ATOM   1193  HB3 GLN  1345     331.944 -411.022  -37.198  1.00  0.00           H
ATOM   1194  HG2 GLN  1345     330.027 -413.166  -38.176  1.00  0.00           H
ATOM   1195  HG3 GLN  1345     331.268 -413.498  -36.942  1.00  0.00           H
ATOM   1196 HE21 GLN  1345     328.741 -413.858  -36.051  1.00  0.00           H
ATOM   1197 HE22 GLN  1345     328.215 -412.526  -35.046  1.00  0.00           H
ATOM   1198  N   PHE  1346     332.864 -414.460  -37.939  1.00130.32           N
ATOM   1199  CA  PHE  1346     333.375 -415.435  -37.021  1.00130.32           C
ATOM   1200  C   PHE  1346     334.683 -415.937  -37.582  1.00130.32           C
ATOM   1201  O   PHE  1346     334.825 -417.115  -37.905  1.00130.32           O
ATOM   1202  CB  PHE  1346     332.394 -416.609  -36.943  1.00130.32           C
ATOM   1203  CG  PHE  1346     332.602 -417.407  -35.713  1.00130.32           C
ATOM   1204  CD1 PHE  1346     332.066 -416.981  -34.520  1.00130.32           C
ATOM   1205  CD2 PHE  1346     333.299 -418.585  -35.752  1.00130.32           C
ATOM   1206  CE1 PHE  1346     332.226 -417.718  -33.372  1.00130.32           C
ATOM   1207  CE2 PHE  1346     333.454 -419.328  -34.611  1.00130.32           C
ATOM   1208  CZ  PHE  1346     332.922 -418.897  -33.421  1.00130.32           C
ATOM   1209  H   PHE  1346     332.142 -414.711  -38.599  1.00  0.00           H
ATOM   1210  HA  PHE  1346     333.524 -414.993  -36.036  1.00  0.00           H
ATOM   1211  HB2 PHE  1346     332.540 -417.251  -37.811  1.00  0.00           H
ATOM   1212  HB3 PHE  1346     331.374 -416.224  -36.951  1.00  0.00           H
ATOM   1213  HD1 PHE  1346     331.512 -416.055  -34.485  1.00  0.00           H
ATOM   1214  HD2 PHE  1346     333.727 -418.929  -36.682  1.00  0.00           H
ATOM   1215  HE1 PHE  1346     331.807 -417.371  -32.439  1.00  0.00           H
ATOM   1216  HE2 PHE  1346     333.999 -420.260  -34.648  1.00  0.00           H
ATOM   1217  HZ  PHE  1346     333.052 -419.486  -32.525  1.00  0.00           H
ATOM   1218  N   THR  1347     335.665 -415.023  -37.746  1.00 93.14           N
ATOM   1219  CA  THR  1347     336.946 -415.318  -38.332  1.00 93.14           C
ATOM   1220  C   THR  1347     337.952 -416.003  -37.465  1.00 93.14           C
ATOM   1221  O   THR  1347     338.503 -417.031  -37.847  1.00 93.14           O
ATOM   1222  CB  THR  1347     337.620 -414.100  -38.879  1.00 93.14           C
ATOM   1223  CG2 THR  1347     338.959 -414.529  -39.504  1.00 93.14           C
ATOM   1224  OG1 THR  1347     336.799 -413.491  -39.864  1.00 93.14           O
ATOM   1225  H   THR  1347     335.489 -414.077  -37.439  1.00  0.00           H
ATOM   1226  HA  THR  1347     336.759 -415.979  -39.178  1.00  0.00           H
ATOM   1227  HB  THR  1347     337.805 -413.392  -38.071  1.00  0.00           H
ATOM   1228 HG21 THR  1347     339.468 -413.655  -39.910  1.00  0.00           H
ATOM   1229 HG22 THR  1347     338.773 -415.245  -40.305  1.00  0.00           H
ATOM   1230 HG23 THR  1347     339.585 -414.992  -38.741  1.00  0.00           H
ATOM   1231  HG1 THR  1347     336.061 -413.049  -39.437  1.00  0.00           H
ATOM   1232  N   ALA  1348     338.231 -415.463  -36.267  1.00103.13           N
ATOM   1233  CA  ALA  1348     339.340 -416.015  -35.541  1.00103.13           C
ATOM   1234  C   ALA  1348     339.050 -417.411  -35.209  1.00103.13           C
ATOM   1235  O   ALA  1348     339.918 -418.277  -35.315  1.00103.13           O
ATOM   1236  CB  ALA  1348     339.617 -415.278  -34.220  1.00103.13           C
ATOM   1237  H   ALA  1348     337.684 -414.701  -35.893  1.00  0.00           H
ATOM   1238  HA  ALA  1348     340.232 -415.975  -36.166  1.00  0.00           H
ATOM   1239  HB1 ALA  1348     339.838 -414.231  -34.427  1.00  0.00           H
ATOM   1240  HB2 ALA  1348     340.470 -415.737  -33.720  1.00  0.00           H
ATOM   1241  HB3 ALA  1348     338.740 -415.344  -33.576  1.00  0.00           H
ATOM   1242  N   LEU  1349     337.794 -417.646  -34.815  1.00194.16           N
ATOM   1243  CA  LEU  1349     337.502 -418.959  -34.386  1.00194.16           C
ATOM   1244  C   LEU  1349     337.591 -419.957  -35.505  1.00194.16           C
ATOM   1245  O   LEU  1349     338.060 -421.067  -35.272  1.00194.16           O
ATOM   1246  CB  LEU  1349     336.196 -419.139  -33.623  1.00194.16           C
ATOM   1247  CG  LEU  1349     336.151 -420.555  -33.032  1.00194.16           C
ATOM   1248  CD1 LEU  1349     337.358 -420.760  -32.105  1.00194.16           C
ATOM   1249  CD2 LEU  1349     334.819 -420.867  -32.337  1.00194.16           C
ATOM   1250  H   LEU  1349     337.090 -416.921  -34.824  1.00  0.00           H
ATOM   1251  HA  LEU  1349     338.294 -419.226  -33.686  1.00  0.00           H
ATOM   1252  HB2 LEU  1349     335.355 -419.000  -34.302  1.00  0.00           H
ATOM   1253  HB3 LEU  1349     336.140 -418.406  -32.818  1.00  0.00           H
ATOM   1254  HG  LEU  1349     336.256 -421.255  -33.861  1.00  0.00           H
ATOM   1255 HD11 LEU  1349     337.097 -421.469  -31.319  1.00  0.00           H
ATOM   1256 HD12 LEU  1349     338.197 -421.150  -32.682  1.00  0.00           H
ATOM   1257 HD13 LEU  1349     337.638 -419.807  -31.657  1.00  0.00           H
ATOM   1258 HD21 LEU  1349     334.952 -421.708  -31.657  1.00  0.00           H
ATOM   1259 HD22 LEU  1349     334.069 -421.121  -33.086  1.00  0.00           H
ATOM   1260 HD23 LEU  1349     334.489 -419.994  -31.774  1.00  0.00           H
ATOM   1261  N   VAL  1350     337.155 -419.620  -36.741  1.00204.76           N
ATOM   1262  CA  VAL  1350     337.177 -420.604  -37.801  1.00204.76           C
ATOM   1263  C   VAL  1350     338.580 -421.057  -38.106  1.00204.76           C
ATOM   1264  O   VAL  1350     338.847 -422.235  -38.375  1.00204.76           O
ATOM   1265  CB  VAL  1350     336.541 -420.117  -39.077  1.00204.76           C
ATOM   1266  CG1 VAL  1350     335.096 -419.710  -38.759  1.00204.76           C
ATOM   1267  CG2 VAL  1350     337.375 -418.987  -39.693  1.00204.76           C
ATOM   1268  H   VAL  1350     336.816 -418.686  -36.922  1.00  0.00           H
ATOM   1269  HA  VAL  1350     336.614 -421.473  -37.460  1.00  0.00           H
ATOM   1270  HB  VAL  1350     336.515 -420.946  -39.784  1.00  0.00           H
ATOM   1271 HG11 VAL  1350     334.432 -420.556  -38.939  1.00  0.00           H
ATOM   1272 HG12 VAL  1350     334.804 -418.877  -39.399  1.00  0.00           H
ATOM   1273 HG13 VAL  1350     335.025 -419.408  -37.714  1.00  0.00           H
ATOM   1274 HG21 VAL  1350     336.751 -418.399  -40.366  1.00  0.00           H
ATOM   1275 HG22 VAL  1350     337.759 -418.345  -38.900  1.00  0.00           H
ATOM   1276 HG23 VAL  1350     338.209 -419.413  -40.251  1.00  0.00           H
ATOM   1277  N   SER  1351     339.514 -420.098  -38.102  1.00 72.51           N
ATOM   1278  CA  SER  1351     340.887 -420.379  -38.401  1.00 72.51           C
ATOM   1279  C   SER  1351     341.479 -421.278  -37.366  1.00 72.51           C
ATOM   1280  O   SER  1351     342.237 -422.199  -37.685  1.00 72.51           O
ATOM   1281  CB  SER  1351     341.734 -419.099  -38.460  1.00 72.51           C
ATOM   1282  OG  SER  1351     341.249 -418.255  -39.494  1.00 72.51           O
ATOM   1283  H   SER  1351     339.243 -419.150  -37.882  1.00  0.00           H
ATOM   1284  HA  SER  1351     340.939 -420.878  -39.369  1.00  0.00           H
ATOM   1285  HB2 SER  1351     342.773 -419.360  -38.662  1.00  0.00           H
ATOM   1286  HB3 SER  1351     341.670 -418.577  -37.505  1.00  0.00           H
ATOM   1287  HG  SER  1351     341.779 -417.455  -39.530  1.00  0.00           H
ATOM   1288  N   GLN  1352     341.130 -421.025  -36.091  1.00 61.98           N
ATOM   1289  CA  GLN  1352     341.674 -421.788  -35.006  1.00 61.98           C
ATOM   1290  C   GLN  1352     341.215 -423.207  -35.127  1.00 61.98           C
ATOM   1291  O   GLN  1352     341.978 -424.118  -34.826  1.00 61.98           O
ATOM   1292  CB  GLN  1352     341.230 -421.247  -33.639  1.00 61.98           C
ATOM   1293  CG  GLN  1352     341.741 -419.829  -33.367  1.00 61.98           C
ATOM   1294  CD  GLN  1352     341.210 -419.383  -32.013  1.00 61.98           C
ATOM   1295  NE2 GLN  1352     341.381 -418.071  -31.696  1.00 61.98           N
ATOM   1296  OE1 GLN  1352     340.658 -420.179  -31.256  1.00 61.98           O
ATOM   1297  H   GLN  1352     340.473 -420.284  -35.895  1.00  0.00           H
ATOM   1298  HA  GLN  1352     342.762 -421.760  -35.063  1.00  0.00           H
ATOM   1299  HB2 GLN  1352     341.611 -421.909  -32.862  1.00  0.00           H
ATOM   1300  HB3 GLN  1352     340.141 -421.244  -33.597  1.00  0.00           H
ATOM   1301  HG2 GLN  1352     342.831 -419.826  -33.355  1.00  0.00           H
ATOM   1302  HG3 GLN  1352     341.381 -419.154  -34.143  1.00  0.00           H
ATOM   1303 HE21 GLN  1352     341.840 -417.450  -32.347  1.00  0.00           H
ATOM   1304 HE22 GLN  1352     341.049 -417.718  -30.810  1.00  0.00           H
ATOM   1305  N   LYS  1353     339.954 -423.436  -35.548  1.00133.68           N
ATOM   1306  CA  LYS  1353     339.403 -424.764  -35.661  1.00133.68           C
ATOM   1307  C   LYS  1353     340.174 -425.540  -36.673  1.00133.68           C
ATOM   1308  O   LYS  1353     340.489 -426.714  -36.464  1.00133.68           O
ATOM   1309  CB  LYS  1353     337.949 -424.740  -36.162  1.00133.68           C
ATOM   1310  CG  LYS  1353     336.956 -424.050  -35.223  1.00133.68           C
ATOM   1311  CD  LYS  1353     336.764 -424.761  -33.883  1.00133.68           C
ATOM   1312  CE  LYS  1353     335.682 -424.125  -33.005  1.00133.68           C
ATOM   1313  NZ  LYS  1353     335.414 -424.983  -31.829  1.00133.68           N
ATOM   1314  H   LYS  1353     339.373 -422.647  -35.794  1.00  0.00           H
ATOM   1315  HA  LYS  1353     339.452 -425.267  -34.695  1.00  0.00           H
ATOM   1316  HB2 LYS  1353     337.929 -424.218  -37.119  1.00  0.00           H
ATOM   1317  HB3 LYS  1353     337.620 -425.767  -36.320  1.00  0.00           H
ATOM   1318  HG2 LYS  1353     337.317 -423.041  -35.026  1.00  0.00           H
ATOM   1319  HG3 LYS  1353     335.990 -423.984  -35.724  1.00  0.00           H
ATOM   1320  HD2 LYS  1353     337.709 -424.735  -33.340  1.00  0.00           H
ATOM   1321  HD3 LYS  1353     336.496 -425.801  -34.072  1.00  0.00           H
ATOM   1322  HE2 LYS  1353     336.021 -423.146  -32.667  1.00  0.00           H
ATOM   1323  HE3 LYS  1353     334.766 -424.010  -33.585  1.00  0.00           H
ATOM   1324  HZ1 LYS  1353     334.700 -424.556  -31.256  1.00  0.00           H
ATOM   1325  HZ2 LYS  1353     335.098 -425.891  -32.140  1.00  0.00           H
ATOM   1326  HZ3 LYS  1353     336.261 -425.088  -31.289  1.00  0.00           H
ATOM   1327  N   LEU  1354     340.491 -424.889  -37.808  1.00 92.81           N
ATOM   1328  CA  LEU  1354     341.191 -425.576  -38.845  1.00 92.81           C
ATOM   1329  C   LEU  1354     342.545 -425.992  -38.376  1.00 92.81           C
ATOM   1330  O   LEU  1354     343.002 -427.101  -38.668  1.00 92.81           O
ATOM   1331  CB  LEU  1354     341.416 -424.710  -40.099  1.00 92.81           C
ATOM   1332  CG  LEU  1354     340.139 -424.370  -40.890  1.00 92.81           C
ATOM   1333  CD1 LEU  1354     340.467 -423.506  -42.119  1.00 92.81           C
ATOM   1334  CD2 LEU  1354     339.358 -425.640  -41.267  1.00 92.81           C
ATOM   1335  H   LEU  1354     340.235 -423.919  -37.925  1.00  0.00           H
ATOM   1336  HA  LEU  1354     340.625 -426.464  -39.125  1.00  0.00           H
ATOM   1337  HB2 LEU  1354     341.879 -423.774  -39.786  1.00  0.00           H
ATOM   1338  HB3 LEU  1354     342.105 -425.233  -40.762  1.00  0.00           H
ATOM   1339  HG  LEU  1354     339.500 -423.777  -40.236  1.00  0.00           H
ATOM   1340 HD11 LEU  1354     339.548 -423.280  -42.660  1.00  0.00           H
ATOM   1341 HD12 LEU  1354     341.149 -424.049  -42.773  1.00  0.00           H
ATOM   1342 HD13 LEU  1354     340.936 -422.577  -41.795  1.00  0.00           H
ATOM   1343 HD21 LEU  1354     338.765 -425.450  -42.162  1.00  0.00           H
ATOM   1344 HD22 LEU  1354     340.058 -426.453  -41.461  1.00  0.00           H
ATOM   1345 HD23 LEU  1354     338.698 -425.918  -40.445  1.00  0.00           H
ATOM   1346  N   GLU  1355     343.232 -425.096  -37.644  1.00104.12           N
ATOM   1347  CA  GLU  1355     344.568 -425.403  -37.239  1.00104.12           C
ATOM   1348  C   GLU  1355     344.578 -426.570  -36.310  1.00104.12           C
ATOM   1349  O   GLU  1355     345.429 -427.445  -36.440  1.00104.12           O
ATOM   1350  CB  GLU  1355     345.283 -424.235  -36.537  1.00104.12           C
ATOM   1351  CG  GLU  1355     344.683 -423.838  -35.189  1.00104.12           C
ATOM   1352  CD  GLU  1355     345.519 -422.697  -34.628  1.00104.12           C
ATOM   1353  OE1 GLU  1355     345.375 -421.552  -35.134  1.00104.12           O
ATOM   1354  OE2 GLU  1355     346.315 -422.957  -33.687  1.00104.12           O
ATOM   1355  H   GLU  1355     342.809 -424.217  -37.384  1.00  0.00           H
ATOM   1356  HA  GLU  1355     345.141 -425.669  -38.127  1.00  0.00           H
ATOM   1357  HB2 GLU  1355     345.243 -423.367  -37.195  1.00  0.00           H
ATOM   1358  HB3 GLU  1355     346.327 -424.508  -36.385  1.00  0.00           H
ATOM   1359  HG2 GLU  1355     343.652 -423.511  -35.324  1.00  0.00           H
ATOM   1360  HG3 GLU  1355     344.714 -424.688  -34.507  1.00  0.00           H
ATOM   1361  N   ALA  1356     343.631 -426.618  -35.353  1.00 78.07           N
ATOM   1362  CA  ALA  1356     343.597 -427.679  -34.390  1.00 78.07           C
ATOM   1363  C   ALA  1356     343.367 -428.989  -35.067  1.00 78.07           C
ATOM   1364  O   ALA  1356     344.023 -429.973  -34.725  1.00 78.07           O
ATOM   1365  CB  ALA  1356     342.474 -427.503  -33.353  1.00 78.07           C
ATOM   1366  H   ALA  1356     342.931 -425.891  -35.313  1.00  0.00           H
ATOM   1367  HA  ALA  1356     344.554 -427.714  -33.870  1.00  0.00           H
ATOM   1368  HB1 ALA  1356     342.604 -426.554  -32.833  1.00  0.00           H
ATOM   1369  HB2 ALA  1356     342.514 -428.320  -32.633  1.00  0.00           H
ATOM   1370  HB3 ALA  1356     341.508 -427.511  -33.858  1.00  0.00           H
ATOM   1371  N   LEU  1357     342.445 -429.035  -36.055  1.00220.93           N
ATOM   1372  CA  LEU  1357     342.152 -430.294  -36.692  1.00220.93           C
ATOM   1373  C   LEU  1357     343.351 -430.824  -37.375  1.00220.93           C
ATOM   1374  O   LEU  1357     343.642 -432.019  -37.305  1.00220.93           O
ATOM   1375  CB  LEU  1357     341.159 -430.286  -37.876  1.00220.93           C
ATOM   1376  CG  LEU  1357     339.650 -430.335  -37.593  1.00220.93           C
ATOM   1377  CD1 LEU  1357     339.275 -431.551  -36.730  1.00220.93           C
ATOM   1378  CD2 LEU  1357     339.106 -428.997  -37.104  1.00220.93           C
ATOM   1379  H   LEU  1357     341.966 -428.194  -36.344  1.00  0.00           H
ATOM   1380  HA  LEU  1357     341.816 -431.010  -35.942  1.00  0.00           H
ATOM   1381  HB2 LEU  1357     341.347 -429.373  -38.442  1.00  0.00           H
ATOM   1382  HB3 LEU  1357     341.403 -431.131  -38.519  1.00  0.00           H
ATOM   1383  HG  LEU  1357     339.177 -430.506  -38.560  1.00  0.00           H
ATOM   1384 HD11 LEU  1357     339.134 -432.422  -37.370  1.00  0.00           H
ATOM   1385 HD12 LEU  1357     338.351 -431.343  -36.191  1.00  0.00           H
ATOM   1386 HD13 LEU  1357     340.074 -431.751  -36.017  1.00  0.00           H
ATOM   1387 HD21 LEU  1357     338.020 -429.051  -37.030  1.00  0.00           H
ATOM   1388 HD22 LEU  1357     339.526 -428.771  -36.124  1.00  0.00           H
ATOM   1389 HD23 LEU  1357     339.384 -428.213  -37.808  1.00  0.00           H
ATOM   1390  N   HIS  1358     344.060 -429.936  -38.081  1.00 99.83           N
ATOM   1391  CA  HIS  1358     345.184 -430.384  -38.840  1.00 99.83           C
ATOM   1392  C   HIS  1358     346.231 -430.943  -37.916  1.00 99.83           C
ATOM   1393  O   HIS  1358     346.899 -431.914  -38.274  1.00 99.83           O
ATOM   1394  CB  HIS  1358     345.867 -429.266  -39.644  1.00 99.83           C
ATOM   1395  CG  HIS  1358     346.977 -429.794  -40.505  1.00 99.83           C
ATOM   1396  CD2 HIS  1358     348.251 -430.142  -40.176  1.00 99.83           C
ATOM   1397  ND1 HIS  1358     346.855 -430.046  -41.853  1.00 99.83           N
ATOM   1398  CE1 HIS  1358     348.052 -430.531  -42.270  1.00 99.83           C
ATOM   1399  NE2 HIS  1358     348.931 -430.608  -41.287  1.00 99.83           N
ATOM   1400  H   HIS  1358     343.803 -428.959  -38.077  1.00  0.00           H
ATOM   1401  HA  HIS  1358     344.860 -431.167  -39.525  1.00  0.00           H
ATOM   1402  HB2 HIS  1358     345.124 -428.786  -40.282  1.00  0.00           H
ATOM   1403  HB3 HIS  1358     346.273 -428.527  -38.953  1.00  0.00           H
ATOM   1404  HD2 HIS  1358     348.673 -430.065  -39.185  1.00  0.00           H
ATOM   1405  HD1 HIS  1358     346.033 -429.898  -42.422  1.00  0.00           H
ATOM   1406  HE1 HIS  1358     348.262 -430.821  -43.289  1.00  0.00           H
ATOM   1407  HE2 HIS  1358     349.886 -430.934  -41.336  1.00  0.00           H
ATOM   1408  N   ARG  1359     346.437 -430.314  -36.731  1.00165.22           N
ATOM   1409  CA  ARG  1359     347.450 -430.763  -35.794  1.00165.22           C
ATOM   1410  C   ARG  1359     347.138 -432.133  -35.301  1.00165.22           C
ATOM   1411  O   ARG  1359     348.032 -432.973  -35.164  1.00165.22           O
ATOM   1412  CB  ARG  1359     347.571 -429.912  -34.519  1.00165.22           C
ATOM   1413  CG  ARG  1359     348.505 -428.712  -34.635  1.00165.22           C
ATOM   1414  CD  ARG  1359     348.762 -428.014  -33.295  1.00165.22           C
ATOM   1415  NE  ARG  1359     349.068 -429.067  -32.281  1.00165.22           N
ATOM   1416  CZ  ARG  1359     348.092 -429.499  -31.429  1.00165.22           C
ATOM   1417  NH1 ARG  1359     346.845 -428.949  -31.491  1.00165.22           N
ATOM   1418  NH2 ARG  1359     348.365 -430.469  -30.506  1.00165.22           N
ATOM   1419  H   ARG  1359     345.870 -429.512  -36.495  1.00  0.00           H
ATOM   1420  HA  ARG  1359     348.416 -430.781  -36.300  1.00  0.00           H
ATOM   1421  HB2 ARG  1359     346.578 -429.544  -34.262  1.00  0.00           H
ATOM   1422  HB3 ARG  1359     347.925 -430.550  -33.709  1.00  0.00           H
ATOM   1423  HG2 ARG  1359     348.059 -427.991  -35.321  1.00  0.00           H
ATOM   1424  HG3 ARG  1359     349.458 -429.046  -35.046  1.00  0.00           H
ATOM   1425  HD2 ARG  1359     349.608 -427.333  -33.388  1.00  0.00           H
ATOM   1426  HD3 ARG  1359     347.874 -427.459  -32.993  1.00  0.00           H
ATOM   1427  HE  ARG  1359     349.997 -429.460  -32.225  1.00  0.00           H
ATOM   1428 HH11 ARG  1359     346.644 -428.228  -32.169  1.00  0.00           H
ATOM   1429 HH12 ARG  1359     346.123 -429.263  -30.859  1.00  0.00           H
ATOM   1430 HH21 ARG  1359     349.289 -430.873  -30.456  1.00  0.00           H
ATOM   1431 HH22 ARG  1359     347.642 -430.782  -29.874  1.00  0.00           H
ATOM   1432  N   LEU  1360     345.851 -432.382  -34.995  1.00136.20           N
ATOM   1433  CA  LEU  1360     345.525 -433.672  -34.479  1.00136.20           C
ATOM   1434  C   LEU  1360     345.786 -434.729  -35.496  1.00136.20           C
ATOM   1435  O   LEU  1360     346.231 -435.834  -35.174  1.00136.20           O
ATOM   1436  CB  LEU  1360     344.080 -433.853  -33.971  1.00136.20           C
ATOM   1437  CG  LEU  1360     343.817 -433.234  -32.584  1.00136.20           C
ATOM   1438  CD1 LEU  1360     343.763 -431.705  -32.626  1.00136.20           C
ATOM   1439  CD2 LEU  1360     342.585 -433.860  -31.918  1.00136.20           C
ATOM   1440  H   LEU  1360     345.139 -431.678  -35.126  1.00  0.00           H
ATOM   1441  HA  LEU  1360     346.190 -433.862  -33.637  1.00  0.00           H
ATOM   1442  HB2 LEU  1360     343.405 -433.386  -34.688  1.00  0.00           H
ATOM   1443  HB3 LEU  1360     343.857 -434.919  -33.925  1.00  0.00           H
ATOM   1444  HG  LEU  1360     344.672 -433.496  -31.961  1.00  0.00           H
ATOM   1445 HD11 LEU  1360     343.590 -431.319  -31.621  1.00  0.00           H
ATOM   1446 HD12 LEU  1360     344.709 -431.319  -33.006  1.00  0.00           H
ATOM   1447 HD13 LEU  1360     342.952 -431.388  -33.281  1.00  0.00           H
ATOM   1448 HD21 LEU  1360     342.427 -433.402  -30.942  1.00  0.00           H
ATOM   1449 HD22 LEU  1360     341.709 -433.692  -32.544  1.00  0.00           H
ATOM   1450 HD23 LEU  1360     342.743 -434.931  -31.795  1.00  0.00           H
ATOM   1451  N   TRP  1361     345.477 -434.424  -36.762  1.00148.61           N
ATOM   1452  CA  TRP  1361     345.695 -435.409  -37.776  1.00148.61           C
ATOM   1453  C   TRP  1361     347.156 -435.716  -37.923  1.00148.61           C
ATOM   1454  O   TRP  1361     347.516 -436.877  -38.145  1.00148.61           O
ATOM   1455  CB  TRP  1361     345.199 -435.007  -39.156  1.00148.61           C
ATOM   1456  CG  TRP  1361     345.708 -436.013  -40.141  1.00148.61           C
ATOM   1457  CD1 TRP  1361     345.581 -437.366  -40.119  1.00148.61           C
ATOM   1458  CD2 TRP  1361     346.450 -435.684  -41.320  1.00148.61           C
ATOM   1459  CE2 TRP  1361     346.717 -436.881  -41.981  1.00148.61           C
ATOM   1460  CE3 TRP  1361     346.876 -434.484  -41.806  1.00148.61           C
ATOM   1461  NE1 TRP  1361     346.167 -437.906  -41.239  1.00148.61           N
ATOM   1462  CZ2 TRP  1361     347.419 -436.895  -43.151  1.00148.61           C
ATOM   1463  CZ3 TRP  1361     347.583 -434.500  -42.987  1.00148.61           C
ATOM   1464  CH2 TRP  1361     347.847 -435.683  -43.646  1.00148.61           C
ATOM   1465  H   TRP  1361     345.098 -433.518  -36.996  1.00  0.00           H
ATOM   1466  HA  TRP  1361     345.181 -436.324  -37.481  1.00  0.00           H
ATOM   1467  HB2 TRP  1361     344.109 -434.996  -39.169  1.00  0.00           H
ATOM   1468  HB3 TRP  1361     345.580 -434.018  -39.410  1.00  0.00           H
ATOM   1469  HD1 TRP  1361     345.093 -437.932  -39.339  1.00  0.00           H
ATOM   1470  HE3 TRP  1361     346.668 -433.560  -41.287  1.00  0.00           H
ATOM   1471  HE1 TRP  1361     346.191 -438.887  -41.478  1.00  0.00           H
ATOM   1472  HZ2 TRP  1361     347.631 -437.819  -43.668  1.00  0.00           H
ATOM   1473  HZ3 TRP  1361     347.937 -433.570  -43.405  1.00  0.00           H
ATOM   1474  HH2 TRP  1361     348.402 -435.658  -44.572  1.00  0.00           H
ATOM   1475  N   ASP  1362     348.030 -434.681  -37.857  1.00164.39           N
ATOM   1476  CA  ASP  1362     349.422 -434.971  -38.052  1.00164.39           C
ATOM   1477  C   ASP  1362     349.935 -435.844  -36.949  1.00164.39           C
ATOM   1478  O   ASP  1362     350.772 -436.706  -37.196  1.00164.39           O
ATOM   1479  CB  ASP  1362     350.398 -433.797  -38.306  1.00164.39           C
ATOM   1480  CG  ASP  1362     350.468 -432.828  -37.153  1.00164.39           C
ATOM   1481  OD1 ASP  1362     349.491 -432.053  -37.029  1.00164.39           O
ATOM   1482  OD2 ASP  1362     351.481 -432.820  -36.405  1.00164.39           O
ATOM   1483  H   ASP  1362     347.712 -433.739  -37.677  1.00  0.00           H
ATOM   1484  HA  ASP  1362     349.467 -435.585  -38.952  1.00  0.00           H
ATOM   1485  HB2 ASP  1362     350.068 -433.257  -39.194  1.00  0.00           H
ATOM   1486  HB3 ASP  1362     351.394 -434.200  -38.489  1.00  0.00           H
ATOM   1487  N   GLU  1363     349.454 -435.656  -35.706  1.00129.49           N
ATOM   1488  CA  GLU  1363     349.899 -436.433  -34.573  1.00129.49           C
ATOM   1489  C   GLU  1363     349.542 -437.876  -34.784  1.00129.49           C
ATOM   1490  O   GLU  1363     350.330 -438.784  -34.500  1.00129.49           O
ATOM   1491  CB  GLU  1363     349.157 -435.926  -33.323  1.00129.49           C
ATOM   1492  CG  GLU  1363     349.547 -436.523  -31.976  1.00129.49           C
ATOM   1493  CD  GLU  1363     348.639 -435.835  -30.961  1.00129.49           C
ATOM   1494  OE1 GLU  1363     347.398 -436.031  -31.058  1.00129.49           O
ATOM   1495  OE2 GLU  1363     349.168 -435.091  -30.093  1.00129.49           O
ATOM   1496  H   GLU  1363     348.754 -434.943  -35.560  1.00  0.00           H
ATOM   1497  HA  GLU  1363     350.976 -436.326  -34.442  1.00  0.00           H
ATOM   1498  HB2 GLU  1363     349.321 -434.850  -33.262  1.00  0.00           H
ATOM   1499  HB3 GLU  1363     348.091 -436.097  -33.471  1.00  0.00           H
ATOM   1500  HG2 GLU  1363     350.594 -436.317  -31.755  1.00  0.00           H
ATOM   1501  HG3 GLU  1363     349.367 -437.598  -31.974  1.00  0.00           H
ATOM   1502  N   LEU  1364     348.322 -438.119  -35.293  1.00 95.26           N
ATOM   1503  CA  LEU  1364     347.879 -439.470  -35.476  1.00 95.26           C
ATOM   1504  C   LEU  1364     348.728 -440.156  -36.496  1.00 95.26           C
ATOM   1505  O   LEU  1364     349.082 -441.325  -36.336  1.00 95.26           O
ATOM   1506  CB  LEU  1364     346.410 -439.530  -35.936  1.00 95.26           C
ATOM   1507  CG  LEU  1364     345.857 -440.950  -36.154  1.00 95.26           C
ATOM   1508  CD1 LEU  1364     345.888 -441.771  -34.856  1.00 95.26           C
ATOM   1509  CD2 LEU  1364     344.455 -440.899  -36.783  1.00 95.26           C
ATOM   1510  H   LEU  1364     347.718 -437.350  -35.546  1.00  0.00           H
ATOM   1511  HA  LEU  1364     347.972 -440.001  -34.528  1.00  0.00           H
ATOM   1512  HB2 LEU  1364     345.798 -439.041  -35.178  1.00  0.00           H
ATOM   1513  HB3 LEU  1364     346.316 -438.974  -36.869  1.00  0.00           H
ATOM   1514  HG  LEU  1364     346.514 -441.447  -36.867  1.00  0.00           H
ATOM   1515 HD11 LEU  1364     346.838 -441.609  -34.346  1.00  0.00           H
ATOM   1516 HD12 LEU  1364     345.779 -442.829  -35.093  1.00  0.00           H
ATOM   1517 HD13 LEU  1364     345.069 -441.457  -34.208  1.00  0.00           H
ATOM   1518 HD21 LEU  1364     343.712 -440.737  -36.002  1.00  0.00           H
ATOM   1519 HD22 LEU  1364     344.410 -440.082  -37.503  1.00  0.00           H
ATOM   1520 HD23 LEU  1364     344.250 -441.842  -37.290  1.00  0.00           H
ATOM   1521  N   GLN  1365     349.068 -439.438  -37.584  1.00163.12           N
ATOM   1522  CA  GLN  1365     349.839 -440.029  -38.642  1.00163.12           C
ATOM   1523  C   GLN  1365     351.197 -440.396  -38.155  1.00163.12           C
ATOM   1524  O   GLN  1365     351.707 -441.454  -38.515  1.00163.12           O
ATOM   1525  CB  GLN  1365     350.011 -439.082  -39.839  1.00163.12           C
ATOM   1526  CG  GLN  1365     348.771 -439.009  -40.725  1.00163.12           C
ATOM   1527  CD  GLN  1365     348.753 -440.286  -41.554  1.00163.12           C
ATOM   1528  NE2 GLN  1365     349.702 -441.213  -41.254  1.00163.12           N
ATOM   1529  OE1 GLN  1365     347.926 -440.457  -42.448  1.00163.12           O
ATOM   1530  H   GLN  1365     348.778 -438.473  -37.657  1.00  0.00           H
ATOM   1531  HA  GLN  1365     349.333 -440.933  -38.981  1.00  0.00           H
ATOM   1532  HB2 GLN  1365     350.848 -439.433  -40.442  1.00  0.00           H
ATOM   1533  HB3 GLN  1365     350.239 -438.083  -39.468  1.00  0.00           H
ATOM   1534  HG2 GLN  1365     348.826 -438.138  -41.378  1.00  0.00           H
ATOM   1535  HG3 GLN  1365     347.875 -438.954  -40.107  1.00  0.00           H
ATOM   1536 HE21 GLN  1365     350.366 -441.035  -40.514  1.00  0.00           H
ATOM   1537 HE22 GLN  1365     349.743 -442.080  -41.771  1.00  0.00           H
ATOM   1538  N   ALA  1366     351.825 -439.527  -37.339  1.00 56.97           N
ATOM   1539  CA  ALA  1366     353.160 -439.791  -36.872  1.00 56.97           C
ATOM   1540  C   ALA  1366     353.187 -441.018  -36.025  1.00 56.97           C
ATOM   1541  O   ALA  1366     354.091 -441.847  -36.140  1.00 56.97           O
ATOM   1542  CB  ALA  1366     353.725 -438.633  -36.036  1.00 56.97           C
ATOM   1543  H   ALA  1366     351.354 -438.681  -37.052  1.00  0.00           H
ATOM   1544  HA  ALA  1366     353.807 -439.948  -37.735  1.00  0.00           H
ATOM   1545  HB1 ALA  1366     353.718 -437.719  -36.629  1.00  0.00           H
ATOM   1546  HB2 ALA  1366     354.747 -438.865  -35.738  1.00  0.00           H
ATOM   1547  HB3 ALA  1366     353.110 -438.493  -35.147  1.00  0.00           H
ATOM   1548  N   THR  1367     352.186 -441.167  -35.145  1.00 88.36           N
ATOM   1549  CA  THR  1367     352.190 -442.301  -34.265  1.00 88.36           C
ATOM   1550  C   THR  1367     352.048 -443.576  -35.034  1.00 88.36           C
ATOM   1551  O   THR  1367     352.666 -444.601  -34.715  1.00 88.36           O
ATOM   1552  CB  THR  1367     351.090 -442.245  -33.243  1.00 88.36           C
ATOM   1553  CG2 THR  1367     351.299 -440.994  -32.372  1.00 88.36           C
ATOM   1554  OG1 THR  1367     349.820 -442.198  -33.877  1.00 88.36           O
ATOM   1555  H   THR  1367     351.438 -440.489  -35.102  1.00  0.00           H
ATOM   1556  HA  THR  1367     353.145 -442.323  -33.739  1.00  0.00           H
ATOM   1557  HB  THR  1367     351.142 -443.133  -32.612  1.00  0.00           H
ATOM   1558 HG21 THR  1367     350.509 -440.936  -31.623  1.00  0.00           H
ATOM   1559 HG22 THR  1367     351.269 -440.104  -33.001  1.00  0.00           H
ATOM   1560 HG23 THR  1367     352.267 -441.055  -31.875  1.00  0.00           H
ATOM   1561  HG1 THR  1367     349.152 -442.548  -33.283  1.00  0.00           H
ATOM   1562  N   THR  1368     351.185 -443.546  -36.060  1.00 95.58           N
ATOM   1563  CA  THR  1368     350.951 -444.748  -36.801  1.00 95.58           C
ATOM   1564  C   THR  1368     352.185 -445.171  -37.524  1.00 95.58           C
ATOM   1565  O   THR  1368     352.508 -446.361  -37.556  1.00 95.58           O
ATOM   1566  CB  THR  1368     349.837 -444.580  -37.793  1.00 95.58           C
ATOM   1567  CG2 THR  1368     348.560 -444.211  -37.018  1.00 95.58           C
ATOM   1568  OG1 THR  1368     350.153 -443.559  -38.729  1.00 95.58           O
ATOM   1569  H   THR  1368     350.708 -442.690  -36.306  1.00  0.00           H
ATOM   1570  HA  THR  1368     350.674 -445.536  -36.101  1.00  0.00           H
ATOM   1571  HB  THR  1368     349.680 -445.520  -38.322  1.00  0.00           H
ATOM   1572 HG21 THR  1368     348.830 -443.692  -36.098  1.00  0.00           H
ATOM   1573 HG22 THR  1368     347.937 -443.561  -37.633  1.00  0.00           H
ATOM   1574 HG23 THR  1368     348.008 -445.119  -36.774  1.00  0.00           H
ATOM   1575  HG1 THR  1368     349.690 -443.726  -39.553  1.00  0.00           H
ATOM   1576  N   LYS  1369     352.903 -444.196  -38.118  1.00193.86           N
ATOM   1577  CA  LYS  1369     354.086 -444.502  -38.867  1.00193.86           C
ATOM   1578  C   LYS  1369     355.106 -445.118  -37.973  1.00193.86           C
ATOM   1579  O   LYS  1369     355.791 -446.044  -38.391  1.00193.86           O
ATOM   1580  CB  LYS  1369     354.750 -443.270  -39.509  1.00193.86           C
ATOM   1581  CG  LYS  1369     354.130 -442.860  -40.843  1.00193.86           C
ATOM   1582  CD  LYS  1369     354.310 -443.918  -41.935  1.00193.86           C
ATOM   1583  CE  LYS  1369     355.708 -443.919  -42.559  1.00193.86           C
ATOM   1584  NZ  LYS  1369     355.901 -442.694  -43.367  1.00193.86           N
ATOM   1585  H   LYS  1369     352.602 -443.235  -38.034  1.00  0.00           H
ATOM   1586  HA  LYS  1369     353.831 -445.213  -39.652  1.00  0.00           H
ATOM   1587  HB2 LYS  1369     354.661 -442.432  -38.817  1.00  0.00           H
ATOM   1588  HB3 LYS  1369     355.807 -443.484  -39.666  1.00  0.00           H
ATOM   1589  HG2 LYS  1369     353.063 -442.693  -40.694  1.00  0.00           H
ATOM   1590  HG3 LYS  1369     354.590 -441.929  -41.175  1.00  0.00           H
ATOM   1591  HD2 LYS  1369     353.581 -443.728  -42.723  1.00  0.00           H
ATOM   1592  HD3 LYS  1369     354.116 -444.901  -41.506  1.00  0.00           H
ATOM   1593  HE2 LYS  1369     355.817 -444.795  -43.199  1.00  0.00           H
ATOM   1594  HE3 LYS  1369     356.457 -443.953  -41.768  1.00  0.00           H
ATOM   1595  HZ1 LYS  1369     356.825 -442.701  -43.775  1.00  0.00           H
ATOM   1596  HZ2 LYS  1369     355.801 -441.882  -42.775  1.00  0.00           H
ATOM   1597  HZ3 LYS  1369     355.208 -442.663  -44.102  1.00  0.00           H
ATOM   1598  N   GLU  1370     355.259 -444.624  -36.730  1.00 81.40           N
ATOM   1599  CA  GLU  1370     356.275 -445.158  -35.853  1.00 81.40           C
ATOM   1600  C   GLU  1370     355.997 -446.590  -35.526  1.00 81.40           C
ATOM   1601  O   GLU  1370     356.904 -447.429  -35.472  1.00 81.40           O
ATOM   1602  CB  GLU  1370     356.316 -444.447  -34.499  1.00 81.40           C
ATOM   1603  CG  GLU  1370     356.727 -442.982  -34.566  1.00 81.40           C
ATOM   1604  CD  GLU  1370     356.678 -442.491  -33.132  1.00 81.40           C
ATOM   1605  OE1 GLU  1370     357.357 -443.122  -32.279  1.00 81.40           O
ATOM   1606  OE2 GLU  1370     355.952 -441.497  -32.864  1.00 81.40           O
ATOM   1607  H   GLU  1370     354.660 -443.876  -36.409  1.00  0.00           H
ATOM   1608  HA  GLU  1370     357.249 -445.078  -36.335  1.00  0.00           H
ATOM   1609  HB2 GLU  1370     357.028 -444.971  -33.861  1.00  0.00           H
ATOM   1610  HB3 GLU  1370     355.328 -444.510  -34.043  1.00  0.00           H
ATOM   1611  HG2 GLU  1370     357.735 -442.886  -34.969  1.00  0.00           H
ATOM   1612  HG3 GLU  1370     356.022 -442.421  -35.180  1.00  0.00           H
ATOM   1613  N   LYS  1371     354.715 -446.897  -35.270  1.00179.81           N
ATOM   1614  CA  LYS  1371     354.390 -448.240  -34.870  1.00179.81           C
ATOM   1615  C   LYS  1371     354.709 -449.203  -35.958  1.00179.81           C
ATOM   1616  O   LYS  1371     355.289 -450.279  -35.742  1.00179.81           O
ATOM   1617  CB  LYS  1371     352.880 -448.343  -34.552  1.00179.81           C
ATOM   1618  CG  LYS  1371     352.345 -449.738  -34.216  1.00179.81           C
ATOM   1619  CD  LYS  1371     350.869 -449.722  -33.795  1.00179.81           C
ATOM   1620  CE  LYS  1371     350.144 -451.056  -34.008  1.00179.81           C
ATOM   1621  NZ  LYS  1371     350.474 -452.006  -32.926  1.00179.81           N
ATOM   1622  H   LYS  1371     353.992 -446.197  -35.357  1.00  0.00           H
ATOM   1623  HA  LYS  1371     354.964 -448.499  -33.980  1.00  0.00           H
ATOM   1624  HB2 LYS  1371     352.333 -447.980  -35.422  1.00  0.00           H
ATOM   1625  HB3 LYS  1371     352.662 -447.683  -33.712  1.00  0.00           H
ATOM   1626  HG2 LYS  1371     352.936 -450.150  -33.398  1.00  0.00           H
ATOM   1627  HG3 LYS  1371     352.456 -450.379  -35.090  1.00  0.00           H
ATOM   1628  HD2 LYS  1371     350.818 -449.470  -32.736  1.00  0.00           H
ATOM   1629  HD3 LYS  1371     350.352 -448.949  -34.363  1.00  0.00           H
ATOM   1630  HE2 LYS  1371     349.068 -450.882  -34.015  1.00  0.00           H
ATOM   1631  HE3 LYS  1371     350.446 -451.481  -34.965  1.00  0.00           H
ATOM   1632  HZ1 LYS  1371     350.565 -452.936  -33.310  1.00  0.00           H
ATOM   1633  HZ2 LYS  1371     349.738 -451.998  -32.235  1.00  0.00           H
ATOM   1634  HZ3 LYS  1371     351.345 -451.734  -32.493  1.00  0.00           H
ATOM   1635  N   THR  1372     354.340 -448.786  -37.178  1.00120.75           N
ATOM   1636  CA  THR  1372     354.518 -449.650  -38.293  1.00120.75           C
ATOM   1637  C   THR  1372     355.968 -449.906  -38.494  1.00120.75           C
ATOM   1638  O   THR  1372     356.323 -451.028  -38.836  1.00120.75           O
ATOM   1639  CB  THR  1372     354.010 -449.074  -39.579  1.00120.75           C
ATOM   1640  CG2 THR  1372     354.213 -450.121  -40.689  1.00120.75           C
ATOM   1641  OG1 THR  1372     352.634 -448.754  -39.468  1.00120.75           O
ATOM   1642  H   THR  1372     353.940 -447.867  -37.303  1.00  0.00           H
ATOM   1643  HA  THR  1372     354.011 -450.595  -38.099  1.00  0.00           H
ATOM   1644  HB  THR  1372     354.574 -448.173  -39.822  1.00  0.00           H
ATOM   1645 HG21 THR  1372     353.849 -449.722  -41.636  1.00  0.00           H
ATOM   1646 HG22 THR  1372     353.659 -451.026  -40.440  1.00  0.00           H
ATOM   1647 HG23 THR  1372     355.274 -450.356  -40.777  1.00  0.00           H
ATOM   1648  HG1 THR  1372     352.322 -448.386  -40.298  1.00  0.00           H
ATOM   1649  N   GLN  1373     356.832 -448.883  -38.315  1.00151.26           N
ATOM   1650  CA  GLN  1373     358.247 -449.039  -38.553  1.00151.26           C
ATOM   1651  C   GLN  1373     358.823 -450.039  -37.596  1.00151.26           C
ATOM   1652  O   GLN  1373     359.695 -450.819  -37.981  1.00151.26           O
ATOM   1653  CB  GLN  1373     359.024 -447.724  -38.417  1.00151.26           C
ATOM   1654  CG  GLN  1373     358.592 -446.705  -39.470  1.00151.26           C
ATOM   1655  CD  GLN  1373     359.447 -445.463  -39.319  1.00151.26           C
ATOM   1656  NE2 GLN  1373     358.862 -444.287  -39.667  1.00151.26           N
ATOM   1657  OE1 GLN  1373     360.605 -445.536  -38.909  1.00151.26           O
ATOM   1658  H   GLN  1373     356.479 -447.988  -38.007  1.00  0.00           H
ATOM   1659  HA  GLN  1373     358.385 -449.415  -39.567  1.00  0.00           H
ATOM   1660  HB2 GLN  1373     360.088 -447.928  -38.537  1.00  0.00           H
ATOM   1661  HB3 GLN  1373     358.850 -447.308  -37.425  1.00  0.00           H
ATOM   1662  HG2 GLN  1373     357.543 -446.448  -39.324  1.00  0.00           H
ATOM   1663  HG3 GLN  1373     358.731 -447.126  -40.466  1.00  0.00           H
ATOM   1664 HE21 GLN  1373     357.909 -444.276  -40.001  1.00  0.00           H
ATOM   1665 HE22 GLN  1373     359.380 -443.423  -39.592  1.00  0.00           H
ATOM   1666  N   HIS  1374     358.379 -450.035  -36.318  1.00251.97           N
ATOM   1667  CA  HIS  1374     358.988 -450.943  -35.410  1.00251.97           C
ATOM   1668  C   HIS  1374     358.713 -452.352  -35.764  1.00251.97           C
ATOM   1669  O   HIS  1374     359.596 -453.215  -35.802  1.00251.97           O
ATOM   1670  CB  HIS  1374     358.682 -450.701  -33.911  1.00251.97           C
ATOM   1671  CG  HIS  1374     357.310 -451.025  -33.394  1.00251.97           C
ATOM   1672  CD2 HIS  1374     356.325 -450.190  -32.965  1.00251.97           C
ATOM   1673  ND1 HIS  1374     356.840 -452.302  -33.175  1.00251.97           N
ATOM   1674  CE1 HIS  1374     355.606 -452.177  -32.625  1.00251.97           C
ATOM   1675  NE2 HIS  1374     355.252 -450.914  -32.477  1.00251.97           N
ATOM   1676  H   HIS  1374     357.643 -449.411  -36.021  1.00  0.00           H
ATOM   1677  HA  HIS  1374     360.064 -450.808  -35.524  1.00  0.00           H
ATOM   1678  HB2 HIS  1374     359.390 -451.300  -33.338  1.00  0.00           H
ATOM   1679  HB3 HIS  1374     358.881 -449.651  -33.695  1.00  0.00           H
ATOM   1680  HD2 HIS  1374     356.374 -449.112  -33.001  1.00  0.00           H
ATOM   1681  HD1 HIS  1374     357.322 -453.165  -33.384  1.00  0.00           H
ATOM   1682  HE1 HIS  1374     354.985 -453.014  -32.341  1.00  0.00           H
ATOM   1683  HE2 HIS  1374     354.389 -450.556  -32.093  1.00  0.00           H
ATOM   1684  N   LEU  1375     357.450 -452.602  -36.087  1.00239.66           N
ATOM   1685  CA  LEU  1375     357.083 -453.915  -36.399  1.00239.66           C
ATOM   1686  C   LEU  1375     357.791 -454.417  -37.613  1.00239.66           C
ATOM   1687  O   LEU  1375     358.183 -455.572  -37.618  1.00239.66           O
ATOM   1688  CB  LEU  1375     355.582 -454.149  -36.572  1.00239.66           C
ATOM   1689  CG  LEU  1375     354.797 -454.164  -35.248  1.00239.66           C
ATOM   1690  CD1 LEU  1375     353.311 -454.426  -35.530  1.00239.66           C
ATOM   1691  CD2 LEU  1375     355.390 -455.156  -34.224  1.00239.66           C
ATOM   1692  H   LEU  1375     356.767 -451.858  -36.107  1.00  0.00           H
ATOM   1693  HA  LEU  1375     357.405 -454.539  -35.565  1.00  0.00           H
ATOM   1694  HB2 LEU  1375     355.181 -453.353  -37.200  1.00  0.00           H
ATOM   1695  HB3 LEU  1375     355.433 -455.103  -37.078  1.00  0.00           H
ATOM   1696  HG  LEU  1375     354.874 -453.167  -34.815  1.00  0.00           H
ATOM   1697 HD11 LEU  1375     352.993 -453.832  -36.386  1.00  0.00           H
ATOM   1698 HD12 LEU  1375     353.164 -455.484  -35.747  1.00  0.00           H
ATOM   1699 HD13 LEU  1375     352.721 -454.149  -34.656  1.00  0.00           H
ATOM   1700 HD21 LEU  1375     355.740 -454.609  -33.348  1.00  0.00           H
ATOM   1701 HD22 LEU  1375     356.226 -455.689  -34.677  1.00  0.00           H
ATOM   1702 HD23 LEU  1375     354.623 -455.870  -33.924  1.00  0.00           H
ATOM   1703  N   SER  1376     357.968 -453.590  -38.662  1.00141.99           N
ATOM   1704  CA  SER  1376     358.559 -453.958  -39.937  1.00141.99           C
ATOM   1705  C   SER  1376     359.974 -454.322  -39.730  1.00141.99           C
ATOM   1706  O   SER  1376     360.494 -455.241  -40.365  1.00141.99           O
ATOM   1707  CB  SER  1376     358.527 -452.806  -40.954  1.00141.99           C
ATOM   1708  OG  SER  1376     359.157 -453.208  -42.161  1.00141.99           O
ATOM   1709  H   SER  1376     357.664 -452.633  -38.553  1.00  0.00           H
ATOM   1710  HA  SER  1376     358.024 -454.814  -40.347  1.00  0.00           H
ATOM   1711  HB2 SER  1376     357.492 -452.535  -41.160  1.00  0.00           H
ATOM   1712  HB3 SER  1376     359.052 -451.944  -40.541  1.00  0.00           H
ATOM   1713  HG  SER  1376     359.133 -452.484  -42.791  1.00  0.00           H
ATOM   1714  N   ALA  1377     360.640 -453.579  -38.838  1.00136.37           N
ATOM   1715  CA  ALA  1377     362.017 -453.845  -38.665  1.00136.37           C
ATOM   1716  C   ALA  1377     362.146 -455.207  -38.114  1.00136.37           C
ATOM   1717  O   ALA  1377     363.011 -455.949  -38.571  1.00136.37           O
ATOM   1718  CB  ALA  1377     362.682 -452.857  -37.692  1.00136.37           C
ATOM   1719  H   ALA  1377     360.176 -452.855  -38.308  1.00  0.00           H
ATOM   1720  HA  ALA  1377     362.520 -453.796  -39.631  1.00  0.00           H
ATOM   1721  HB1 ALA  1377     362.595 -451.844  -38.086  1.00  0.00           H
ATOM   1722  HB2 ALA  1377     363.735 -453.113  -37.578  1.00  0.00           H
ATOM   1723  HB3 ALA  1377     362.187 -452.914  -36.722  1.00  0.00           H
ATOM   1724  N   ALA  1378     361.266 -455.539  -37.136  1.00239.80           N
ATOM   1725  CA  ALA  1378     361.248 -456.798  -36.441  1.00239.80           C
ATOM   1726  C   ALA  1378     360.923 -457.927  -37.404  1.00239.80           C
ATOM   1727  O   ALA  1378     361.352 -459.082  -37.326  1.00239.80           O
ATOM   1728  CB  ALA  1378     360.125 -456.817  -35.393  1.00239.80           C
ATOM   1729  H   ALA  1378     360.573 -454.852  -36.877  1.00  0.00           H
ATOM   1730  HA  ALA  1378     362.211 -456.977  -35.963  1.00  0.00           H
ATOM   1731  HB1 ALA  1378     359.320 -456.153  -35.710  1.00  0.00           H
ATOM   1732  HB2 ALA  1378     360.518 -456.479  -34.434  1.00  0.00           H
ATOM   1733  HB3 ALA  1378     359.740 -457.832  -35.291  1.00  0.00           H
ATOM   1734  N   ARG  1379     360.013 -457.709  -38.325  1.00220.17           N
ATOM   1735  CA  ARG  1379     359.805 -458.864  -39.124  1.00220.17           C
ATOM   1736  C   ARG  1379     360.956 -459.155  -40.039  1.00220.17           C
ATOM   1737  O   ARG  1379     361.257 -460.314  -40.318  1.00220.17           O
ATOM   1738  CB  ARG  1379     358.489 -458.932  -39.923  1.00220.17           C
ATOM   1739  CG  ARG  1379     358.264 -457.979  -41.096  1.00220.17           C
ATOM   1740  CD  ARG  1379     356.975 -458.363  -41.839  1.00220.17           C
ATOM   1741  NE  ARG  1379     356.885 -457.605  -43.117  1.00220.17           N
ATOM   1742  CZ  ARG  1379     356.190 -456.432  -43.162  1.00220.17           C
ATOM   1743  NH1 ARG  1379     355.694 -455.878  -42.018  1.00220.17           N
ATOM   1744  NH2 ARG  1379     355.965 -455.823  -44.362  1.00220.17           N
ATOM   1745  H   ARG  1379     359.525 -456.834  -38.449  1.00  0.00           H
ATOM   1746  HA  ARG  1379     359.767 -459.700  -38.426  1.00  0.00           H
ATOM   1747  HB2 ARG  1379     357.680 -458.757  -39.214  1.00  0.00           H
ATOM   1748  HB3 ARG  1379     358.384 -459.949  -40.299  1.00  0.00           H
ATOM   1749  HG2 ARG  1379     358.176 -456.959  -40.722  1.00  0.00           H
ATOM   1750  HG3 ARG  1379     359.110 -458.042  -41.781  1.00  0.00           H
ATOM   1751  HD2 ARG  1379     356.113 -458.125  -41.216  1.00  0.00           H
ATOM   1752  HD3 ARG  1379     356.984 -459.432  -42.052  1.00  0.00           H
ATOM   1753  HE  ARG  1379     357.337 -457.958  -43.948  1.00  0.00           H
ATOM   1754 HH11 ARG  1379     355.849 -456.331  -41.129  1.00  0.00           H
ATOM   1755 HH12 ARG  1379     355.171 -455.015  -42.060  1.00  0.00           H
ATOM   1756 HH21 ARG  1379     356.322 -456.235  -45.212  1.00  0.00           H
ATOM   1757 HH22 ARG  1379     355.442 -454.960  -44.400  1.00  0.00           H
ATOM   1758  N   SER  1380     361.607 -458.116  -40.577  1.00185.42           N
ATOM   1759  CA  SER  1380     362.679 -458.335  -41.511  1.00185.42           C
ATOM   1760  C   SER  1380     363.792 -459.055  -40.851  1.00185.42           C
ATOM   1761  O   SER  1380     364.412 -459.975  -41.402  1.00185.42           O
ATOM   1762  CB  SER  1380     363.227 -457.003  -42.037  1.00185.42           C
ATOM   1763  OG  SER  1380     362.154 -456.251  -42.580  1.00185.42           O
ATOM   1764  H   SER  1380     361.344 -457.174  -40.326  1.00  0.00           H
ATOM   1765  HA  SER  1380     362.312 -458.929  -42.348  1.00  0.00           H
ATOM   1766  HB2 SER  1380     363.970 -457.193  -42.811  1.00  0.00           H
ATOM   1767  HB3 SER  1380     363.685 -456.448  -41.219  1.00  0.00           H
ATOM   1768  HG  SER  1380     362.486 -455.414  -42.913  1.00  0.00           H
ATOM   1769  N   SER  1381     364.082 -458.631  -39.626  1.00194.41           N
ATOM   1770  CA  SER  1381     365.206 -459.253  -39.043  1.00194.41           C
ATOM   1771  C   SER  1381     364.913 -460.696  -38.653  1.00194.41           C
ATOM   1772  O   SER  1381     365.829 -461.518  -38.625  1.00194.41           O
ATOM   1773  CB  SER  1381     365.928 -458.382  -38.007  1.00194.41           C
ATOM   1774  OG  SER  1381     366.318 -457.144  -38.577  1.00194.41           O
ATOM   1775  H   SER  1381     363.542 -457.922  -39.151  1.00  0.00           H
ATOM   1776  HA  SER  1381     365.919 -459.338  -39.863  1.00  0.00           H
ATOM   1777  HB2 SER  1381     366.815 -458.908  -37.653  1.00  0.00           H
ATOM   1778  HB3 SER  1381     365.261 -458.196  -37.166  1.00  0.00           H
ATOM   1779  HG  SER  1381     366.911 -457.304  -39.315  1.00  0.00           H
ATOM   1780  N   ASP  1382     363.630 -461.045  -38.381  1.00239.56           N
ATOM   1781  CA  ASP  1382     363.140 -462.383  -38.069  1.00239.56           C
ATOM   1782  C   ASP  1382     363.381 -463.233  -39.284  1.00239.56           C
ATOM   1783  O   ASP  1382     363.671 -464.418  -39.158  1.00239.56           O
ATOM   1784  CB  ASP  1382     361.611 -462.264  -37.862  1.00239.56           C
ATOM   1785  CG  ASP  1382     360.969 -463.500  -37.255  1.00239.56           C
ATOM   1786  OD1 ASP  1382     361.369 -464.640  -37.607  1.00239.56           O
ATOM   1787  OD2 ASP  1382     360.051 -463.303  -36.413  1.00239.56           O
ATOM   1788  H   ASP  1382     362.945 -460.303  -38.396  1.00  0.00           H
ATOM   1789  HA  ASP  1382     363.633 -462.795  -37.188  1.00  0.00           H
ATOM   1790  HB2 ASP  1382     361.148 -462.079  -38.831  1.00  0.00           H
ATOM   1791  HB3 ASP  1382     361.412 -461.412  -37.212  1.00  0.00           H
ATOM   1792  N   LEU  1383     363.206 -462.666  -40.498  1.00189.51           N
ATOM   1793  CA  LEU  1383     363.459 -463.383  -41.732  1.00189.51           C
ATOM   1794  C   LEU  1383     364.938 -463.722  -41.848  1.00189.51           C
ATOM   1795  O   LEU  1383     365.336 -464.798  -42.314  1.00189.51           O
ATOM   1796  CB  LEU  1383     362.986 -462.655  -42.992  1.00189.51           C
ATOM   1797  CG  LEU  1383     361.456 -462.747  -43.103  1.00189.51           C
ATOM   1798  CD1 LEU  1383     360.954 -462.281  -44.478  1.00189.51           C
ATOM   1799  CD2 LEU  1383     360.980 -464.165  -42.736  1.00189.51           C
ATOM   1800  H   LEU  1383     362.888 -461.709  -40.547  1.00  0.00           H
ATOM   1801  HA  LEU  1383     362.913 -464.325  -41.678  1.00  0.00           H
ATOM   1802  HB2 LEU  1383     363.282 -461.607  -42.937  1.00  0.00           H
ATOM   1803  HB3 LEU  1383     363.441 -463.115  -43.869  1.00  0.00           H
ATOM   1804  HG  LEU  1383     361.039 -462.066  -42.361  1.00  0.00           H
ATOM   1805 HD11 LEU  1383     359.868 -462.362  -44.515  1.00  0.00           H
ATOM   1806 HD12 LEU  1383     361.391 -462.907  -45.256  1.00  0.00           H
ATOM   1807 HD13 LEU  1383     361.247 -461.244  -44.639  1.00  0.00           H
ATOM   1808 HD21 LEU  1383     360.004 -464.349  -43.186  1.00  0.00           H
ATOM   1809 HD22 LEU  1383     360.903 -464.253  -41.652  1.00  0.00           H
ATOM   1810 HD23 LEU  1383     361.696 -464.897  -43.110  1.00  0.00           H
ATOM   1811  N   ARG  1384     365.828 -462.793  -41.445  1.00355.25           N
ATOM   1812  CA  ARG  1384     367.220 -463.142  -41.535  1.00355.25           C
ATOM   1813  C   ARG  1384     367.500 -464.274  -40.585  1.00355.25           C
ATOM   1814  O   ARG  1384     368.335 -465.147  -40.805  1.00355.25           O
ATOM   1815  CB  ARG  1384     368.234 -462.043  -41.179  1.00355.25           C
ATOM   1816  CG  ARG  1384     368.355 -461.017  -42.294  1.00355.25           C
ATOM   1817  CD  ARG  1384     369.642 -461.023  -43.132  1.00355.25           C
ATOM   1818  NE  ARG  1384     370.319 -462.355  -43.135  1.00355.25           N
ATOM   1819  CZ  ARG  1384     371.456 -462.476  -43.885  1.00355.25           C
ATOM   1820  NH1 ARG  1384     371.917 -461.387  -44.561  1.00355.25           N
ATOM   1821  NH2 ARG  1384     372.130 -463.658  -43.979  1.00355.25           N
ATOM   1822  H   ARG  1384     365.531 -461.893  -41.096  1.00  0.00           H
ATOM   1823  HA  ARG  1384     367.425 -463.485  -42.549  1.00  0.00           H
ATOM   1824  HB2 ARG  1384     367.907 -461.540  -40.269  1.00  0.00           H
ATOM   1825  HB3 ARG  1384     369.209 -462.499  -41.005  1.00  0.00           H
ATOM   1826  HG2 ARG  1384     368.267 -460.030  -41.839  1.00  0.00           H
ATOM   1827  HG3 ARG  1384     367.511 -461.153  -42.971  1.00  0.00           H
ATOM   1828  HD2 ARG  1384     369.391 -460.757  -44.159  1.00  0.00           H
ATOM   1829  HD3 ARG  1384     370.329 -460.278  -42.731  1.00  0.00           H
ATOM   1830  HE  ARG  1384     369.952 -463.133  -42.606  1.00  0.00           H
ATOM   1831 HH11 ARG  1384     371.423 -460.508  -44.500  1.00  0.00           H
ATOM   1832 HH12 ARG  1384     372.753 -461.458  -45.123  1.00  0.00           H
ATOM   1833 HH21 ARG  1384     371.794 -464.472  -43.484  1.00  0.00           H
ATOM   1834 HH22 ARG  1384     372.965 -463.719  -44.543  1.00  0.00           H
ATOM   1835  N   LEU  1385     366.833 -464.268  -39.437  1.00314.65           N
ATOM   1836  CA  LEU  1385     367.014 -465.339  -38.510  1.00314.65           C
ATOM   1837  C   LEU  1385     366.544 -466.640  -39.124  1.00314.65           C
ATOM   1838  O   LEU  1385     367.028 -467.682  -38.690  1.00314.65           O
ATOM   1839  CB  LEU  1385     366.276 -465.163  -37.175  1.00314.65           C
ATOM   1840  CG  LEU  1385     365.817 -466.508  -36.582  1.00314.65           C
ATOM   1841  CD1 LEU  1385     365.808 -466.459  -35.064  1.00314.65           C
ATOM   1842  CD2 LEU  1385     364.432 -466.930  -37.160  1.00314.65           C
ATOM   1843  H   LEU  1385     366.201 -463.510  -39.221  1.00  0.00           H
ATOM   1844  HA  LEU  1385     368.080 -465.429  -38.299  1.00  0.00           H
ATOM   1845  HB2 LEU  1385     365.401 -464.535  -37.338  1.00  0.00           H
ATOM   1846  HB3 LEU  1385     366.940 -464.670  -36.465  1.00  0.00           H
ATOM   1847  HG  LEU  1385     366.542 -467.264  -36.882  1.00  0.00           H
ATOM   1848 HD11 LEU  1385     365.850 -465.421  -34.733  1.00  0.00           H
ATOM   1849 HD12 LEU  1385     364.894 -466.922  -34.691  1.00  0.00           H
ATOM   1850 HD13 LEU  1385     366.673 -466.999  -34.678  1.00  0.00           H
ATOM   1851 HD21 LEU  1385     363.739 -467.122  -36.341  1.00  0.00           H
ATOM   1852 HD22 LEU  1385     364.548 -467.834  -37.757  1.00  0.00           H
ATOM   1853 HD23 LEU  1385     364.040 -466.129  -37.786  1.00  0.00           H
ATOM   1854  N   GLN  1386     365.503 -466.659  -40.006  1.00248.12           N
ATOM   1855  CA  GLN  1386     365.023 -467.889  -40.656  1.00248.12           C
ATOM   1856  C   GLN  1386     366.152 -468.420  -41.510  1.00248.12           C
ATOM   1857  O   GLN  1386     366.378 -469.634  -41.631  1.00248.12           O
ATOM   1858  CB  GLN  1386     363.837 -467.712  -41.603  1.00248.12           C
ATOM   1859  CG  GLN  1386     363.503 -469.032  -42.300  1.00248.12           C
ATOM   1860  CD  GLN  1386     362.396 -468.778  -43.299  1.00248.12           C
ATOM   1861  NE2 GLN  1386     361.544 -467.763  -42.997  1.00248.12           N
ATOM   1862  OE1 GLN  1386     362.291 -469.469  -44.312  1.00248.12           O
ATOM   1863  H   GLN  1386     365.040 -465.788  -40.223  1.00  0.00           H
ATOM   1864  HA  GLN  1386     364.770 -468.625  -39.893  1.00  0.00           H
ATOM   1865  HB2 GLN  1386     362.970 -467.379  -41.033  1.00  0.00           H
ATOM   1866  HB3 GLN  1386     364.084 -466.961  -42.353  1.00  0.00           H
ATOM   1867  HG2 GLN  1386     363.173 -469.764  -41.563  1.00  0.00           H
ATOM   1868  HG3 GLN  1386     364.386 -469.406  -42.818  1.00  0.00           H
ATOM   1869 HE21 GLN  1386     361.675 -467.229  -42.150  1.00  0.00           H
ATOM   1870 HE22 GLN  1386     360.780 -467.542  -43.620  1.00  0.00           H
ATOM   1871  N   THR  1387     366.897 -467.511  -42.169  1.00232.44           N
ATOM   1872  CA  THR  1387     367.989 -468.055  -42.938  1.00232.44           C
ATOM   1873  C   THR  1387     369.008 -468.718  -42.026  1.00232.44           C
ATOM   1874  O   THR  1387     369.683 -469.739  -42.270  1.00232.44           O
ATOM   1875  CB  THR  1387     368.728 -467.060  -43.815  1.00232.44           C
ATOM   1876  CG2 THR  1387     367.819 -466.575  -44.954  1.00232.44           C
ATOM   1877  OG1 THR  1387     369.224 -465.965  -43.063  1.00232.44           O
ATOM   1878  H   THR  1387     366.705 -466.520  -42.127  1.00  0.00           H
ATOM   1879  HA  THR  1387     367.580 -468.827  -43.590  1.00  0.00           H
ATOM   1880  HB  THR  1387     369.580 -467.574  -44.261  1.00  0.00           H
ATOM   1881 HG21 THR  1387     368.362 -465.862  -45.575  1.00  0.00           H
ATOM   1882 HG22 THR  1387     367.513 -467.426  -45.562  1.00  0.00           H
ATOM   1883 HG23 THR  1387     366.936 -466.093  -44.534  1.00  0.00           H
ATOM   1884  HG1 THR  1387     369.959 -465.562  -43.531  1.00  0.00           H
ATOM   1885  N   HIS  1388     369.194 -468.084  -40.887  1.00355.91           N
ATOM   1886  CA  HIS  1388     370.163 -468.687  -40.040  1.00355.91           C
ATOM   1887  C   HIS  1388     369.617 -470.051  -39.457  1.00355.91           C
ATOM   1888  O   HIS  1388     370.376 -470.840  -38.878  1.00355.91           O
ATOM   1889  CB  HIS  1388     370.857 -467.668  -39.114  1.00355.91           C
ATOM   1890  CG  HIS  1388     371.490 -466.619  -40.028  1.00355.91           C
ATOM   1891  CD2 HIS  1388     371.991 -465.368  -39.808  1.00355.91           C
ATOM   1892  ND1 HIS  1388     371.662 -466.837  -41.378  1.00355.91           N
ATOM   1893  CE1 HIS  1388     372.240 -465.724  -41.894  1.00355.91           C
ATOM   1894  NE2 HIS  1388     372.459 -464.802  -40.979  1.00355.91           N
ATOM   1895  H   HIS  1388     368.692 -467.244  -40.637  1.00  0.00           H
ATOM   1896  HA  HIS  1388     370.952 -468.995  -40.726  1.00  0.00           H
ATOM   1897  HB2 HIS  1388     371.625 -468.162  -38.518  1.00  0.00           H
ATOM   1898  HB3 HIS  1388     370.122 -467.198  -38.460  1.00  0.00           H
ATOM   1899  HD2 HIS  1388     372.018 -464.883  -38.843  1.00  0.00           H
ATOM   1900  HD1 HIS  1388     371.405 -467.670  -41.888  1.00  0.00           H
ATOM   1901  HE1 HIS  1388     372.492 -465.607  -42.938  1.00  0.00           H
ATOM   1902  HE2 HIS  1388     372.874 -463.890  -41.104  1.00  0.00           H
ATOM   1903  N   ALA  1389     368.260 -470.314  -39.501  1.00208.09           N
ATOM   1904  CA  ALA  1389     367.537 -471.577  -39.174  1.00208.09           C
ATOM   1905  C   ALA  1389     368.055 -472.608  -40.129  1.00208.09           C
ATOM   1906  O   ALA  1389     368.095 -473.799  -39.832  1.00208.09           O
ATOM   1907  CB  ALA  1389     366.018 -471.440  -39.364  1.00208.09           C
ATOM   1908  H   ALA  1389     367.677 -469.543  -39.796  1.00  0.00           H
ATOM   1909  HA  ALA  1389     367.757 -471.876  -38.149  1.00  0.00           H
ATOM   1910  HB1 ALA  1389     365.502 -472.040  -38.615  1.00  0.00           H
ATOM   1911  HB2 ALA  1389     365.731 -470.394  -39.252  1.00  0.00           H
ATOM   1912  HB3 ALA  1389     365.744 -471.787  -40.360  1.00  0.00           H
ATOM   1913  N   ASP  1390     368.386 -472.176  -41.354  1.00181.51           N
ATOM   1914  CA  ASP  1390     369.001 -473.050  -42.316  1.00181.51           C
ATOM   1915  C   ASP  1390     370.350 -473.506  -41.762  1.00181.51           C
ATOM   1916  O   ASP  1390     370.771 -474.652  -41.947  1.00181.51           O
ATOM   1917  CB  ASP  1390     369.294 -472.320  -43.634  1.00181.51           C
ATOM   1918  CG  ASP  1390     367.966 -471.979  -44.295  1.00181.51           C
ATOM   1919  OD1 ASP  1390     367.146 -472.916  -44.481  1.00181.51           O
ATOM   1920  OD2 ASP  1390     367.748 -470.780  -44.614  1.00181.51           O
ATOM   1921  H   ASP  1390     368.199 -471.216  -41.607  1.00  0.00           H
ATOM   1922  HA  ASP  1390     368.361 -473.913  -42.500  1.00  0.00           H
ATOM   1923  HB2 ASP  1390     369.878 -472.965  -44.291  1.00  0.00           H
ATOM   1924  HB3 ASP  1390     369.849 -471.404  -43.431  1.00  0.00           H
ATOM   1925  N   LEU  1391     371.080 -472.604  -41.067  1.00235.71           N
ATOM   1926  CA  LEU  1391     372.349 -472.936  -40.445  1.00235.71           C
ATOM   1927  C   LEU  1391     372.099 -474.012  -39.412  1.00235.71           C
ATOM   1928  O   LEU  1391     372.935 -474.887  -39.199  1.00235.71           O
ATOM   1929  CB  LEU  1391     372.920 -471.741  -39.661  1.00235.71           C
ATOM   1930  CG  LEU  1391     374.008 -472.105  -38.625  1.00235.71           C
ATOM   1931  CD1 LEU  1391     375.265 -472.705  -39.267  1.00235.71           C
ATOM   1932  CD2 LEU  1391     374.301 -470.911  -37.697  1.00235.71           C
ATOM   1933  H   LEU  1391     370.728 -471.662  -40.977  1.00  0.00           H
ATOM   1934  HA  LEU  1391     373.064 -473.281  -41.192  1.00  0.00           H
ATOM   1935  HB2 LEU  1391     373.354 -471.042  -40.377  1.00  0.00           H
ATOM   1936  HB3 LEU  1391     372.101 -471.243  -39.143  1.00  0.00           H
ATOM   1937  HG  LEU  1391     373.583 -472.886  -37.995  1.00  0.00           H
ATOM   1938 HD11 LEU  1391     375.118 -473.773  -39.425  1.00  0.00           H
ATOM   1939 HD12 LEU  1391     375.451 -472.218  -40.224  1.00  0.00           H
ATOM   1940 HD13 LEU  1391     376.119 -472.549  -38.608  1.00  0.00           H
ATOM   1941 HD21 LEU  1391     375.070 -471.190  -36.976  1.00  0.00           H
ATOM   1942 HD22 LEU  1391     373.391 -470.631  -37.167  1.00  0.00           H
ATOM   1943 HD23 LEU  1391     374.650 -470.066  -38.291  1.00  0.00           H
ATOM   1944  N   ASN  1392     370.960 -473.935  -38.693  1.00231.68           N
ATOM   1945  CA  ASN  1392     370.605 -474.876  -37.657  1.00231.68           C
ATOM   1946  C   ASN  1392     370.363 -476.234  -38.303  1.00231.68           C
ATOM   1947  O   ASN  1392     370.597 -477.270  -37.687  1.00231.68           O
ATOM   1948  CB  ASN  1392     369.355 -474.451  -36.865  1.00231.68           C
ATOM   1949  CG  ASN  1392     369.500 -474.987  -35.446  1.00231.68           C
ATOM   1950  ND2 ASN  1392     370.754 -474.956  -34.921  1.00231.68           N
ATOM   1951  OD1 ASN  1392     368.530 -475.391  -34.809  1.00231.68           O
ATOM   1952  H   ASN  1392     370.321 -473.178  -38.890  1.00  0.00           H
ATOM   1953  HA  ASN  1392     371.442 -474.964  -36.965  1.00  0.00           H
ATOM   1954  HB2 ASN  1392     368.462 -474.868  -37.330  1.00  0.00           H
ATOM   1955  HB3 ASN  1392     369.285 -473.363  -36.843  1.00  0.00           H
ATOM   1956 HD21 ASN  1392     371.524 -474.604  -35.472  1.00  0.00           H
ATOM   1957 HD22 ASN  1392     370.916 -475.285  -33.980  1.00  0.00           H
ATOM   1958  N   LYS  1393     369.821 -476.281  -39.544  1.00149.61           N
ATOM   1959  CA  LYS  1393     369.624 -477.525  -40.249  1.00149.61           C
ATOM   1960  C   LYS  1393     370.981 -478.142  -40.509  1.00149.61           C
ATOM   1961  O   LYS  1393     371.114 -479.360  -40.448  1.00149.61           O
ATOM   1962  CB  LYS  1393     368.997 -477.368  -41.645  1.00149.61           C
ATOM   1963  CG  LYS  1393     367.507 -477.032  -41.666  1.00149.61           C
ATOM   1964  CD  LYS  1393     367.016 -476.655  -43.067  1.00149.61           C
ATOM   1965  CE  LYS  1393     365.493 -476.621  -43.205  1.00149.61           C
ATOM   1966  NZ  LYS  1393     364.938 -475.494  -42.424  1.00149.61           N
ATOM   1967  H   LYS  1393     369.546 -475.418  -39.990  1.00  0.00           H
ATOM   1968  HA  LYS  1393     369.019 -478.201  -39.645  1.00  0.00           H
ATOM   1969  HB2 LYS  1393     369.137 -478.306  -42.182  1.00  0.00           H
ATOM   1970  HB3 LYS  1393     369.534 -476.583  -42.177  1.00  0.00           H
ATOM   1971  HG2 LYS  1393     367.328 -476.193  -40.994  1.00  0.00           H
ATOM   1972  HG3 LYS  1393     366.944 -477.896  -41.313  1.00  0.00           H
ATOM   1973  HD2 LYS  1393     367.404 -475.666  -43.311  1.00  0.00           H
ATOM   1974  HD3 LYS  1393     367.416 -477.374  -43.782  1.00  0.00           H
ATOM   1975  HE2 LYS  1393     365.229 -476.497  -44.255  1.00  0.00           H
ATOM   1976  HE3 LYS  1393     365.075 -477.558  -42.835  1.00  0.00           H
ATOM   1977  HZ1 LYS  1393     363.933 -475.479  -42.521  1.00  0.00           H
ATOM   1978  HZ2 LYS  1393     365.322 -474.625  -42.768  1.00  0.00           H
ATOM   1979  HZ3 LYS  1393     365.181 -475.607  -41.450  1.00  0.00           H
ATOM   1980  N   TRP  1394     372.016 -477.326  -40.839  1.00169.25           N
ATOM   1981  CA  TRP  1394     373.378 -477.782  -41.094  1.00169.25           C
ATOM   1982  C   TRP  1394     373.896 -478.409  -39.833  1.00169.25           C
ATOM   1983  O   TRP  1394     374.560 -479.433  -39.911  1.00169.25           O
ATOM   1984  CB  TRP  1394     374.322 -476.602  -41.414  1.00169.25           C
ATOM   1985  CG  TRP  1394     375.793 -476.936  -41.572  1.00169.25           C
ATOM   1986  CD1 TRP  1394     376.492 -477.261  -42.698  1.00169.25           C
ATOM   1987  CD2 TRP  1394     376.745 -476.938  -40.493  1.00169.25           C
ATOM   1988  CE2 TRP  1394     377.986 -477.271  -41.035  1.00169.25           C
ATOM   1989  CE3 TRP  1394     376.598 -476.679  -39.160  1.00169.25           C
ATOM   1990  NE1 TRP  1394     377.817 -477.465  -42.390  1.00169.25           N
ATOM   1991  CZ2 TRP  1394     379.101 -477.354  -40.249  1.00169.25           C
ATOM   1992  CZ3 TRP  1394     377.723 -476.766  -38.369  1.00169.25           C
ATOM   1993  CH2 TRP  1394     378.951 -477.099  -38.904  1.00169.25           C
ATOM   1994  H   TRP  1394     371.830 -476.336  -40.913  1.00  0.00           H
ATOM   1995  HA  TRP  1394     373.388 -478.506  -41.909  1.00  0.00           H
ATOM   1996  HB2 TRP  1394     373.983 -476.150  -42.346  1.00  0.00           H
ATOM   1997  HB3 TRP  1394     374.224 -475.861  -40.620  1.00  0.00           H
ATOM   1998  HD1 TRP  1394     376.067 -477.346  -43.687  1.00  0.00           H
ATOM   1999  HE3 TRP  1394     375.637 -476.416  -38.742  1.00  0.00           H
ATOM   2000  HE1 TRP  1394     378.544 -477.715  -43.046  1.00  0.00           H
ATOM   2001  HZ2 TRP  1394     380.063 -477.610  -40.667  1.00  0.00           H
ATOM   2002  HZ3 TRP  1394     377.642 -476.570  -37.310  1.00  0.00           H
ATOM   2003  HH2 TRP  1394     379.812 -477.161  -38.255  1.00  0.00           H
ATOM   2004  N   ILE  1395     373.620 -477.817  -38.646  1.00204.85           N
ATOM   2005  CA  ILE  1395     374.064 -478.329  -37.360  1.00204.85           C
ATOM   2006  C   ILE  1395     373.463 -479.692  -37.166  1.00204.85           C
ATOM   2007  O   ILE  1395     374.130 -480.580  -36.644  1.00204.85           O
ATOM   2008  CB  ILE  1395     373.473 -477.548  -36.204  1.00204.85           C
ATOM   2009  CG1 ILE  1395     373.904 -476.070  -36.166  1.00204.85           C
ATOM   2010  CG2 ILE  1395     373.754 -478.323  -34.903  1.00204.85           C
ATOM   2011  CD1 ILE  1395     375.366 -475.821  -35.809  1.00204.85           C
ATOM   2012  H   ILE  1395     373.072 -476.968  -38.655  1.00  0.00           H
ATOM   2013  HA  ILE  1395     375.152 -478.363  -37.301  1.00  0.00           H
ATOM   2014  HB  ILE  1395     372.392 -477.554  -36.344  1.00  0.00           H
ATOM   2015 HG12 ILE  1395     373.286 -475.559  -35.427  1.00  0.00           H
ATOM   2016 HG13 ILE  1395     373.708 -475.629  -37.143  1.00  0.00           H
ATOM   2017 HG21 ILE  1395     372.868 -478.301  -34.268  1.00  0.00           H
ATOM   2018 HG22 ILE  1395     374.589 -477.860  -34.378  1.00  0.00           H
ATOM   2019 HG23 ILE  1395     374.004 -479.357  -35.143  1.00  0.00           H
ATOM   2020 HD11 ILE  1395     375.544 -474.748  -35.733  1.00  0.00           H
ATOM   2021 HD12 ILE  1395     375.592 -476.295  -34.854  1.00  0.00           H
ATOM   2022 HD13 ILE  1395     376.006 -476.242  -36.585  1.00  0.00           H
ATOM   2023  N   SER  1396     372.168 -479.883  -37.511  1.00146.01           N
ATOM   2024  CA  SER  1396     371.518 -481.156  -37.293  1.00146.01           C
ATOM   2025  C   SER  1396     372.169 -482.203  -38.141  1.00146.01           C
ATOM   2026  O   SER  1396     372.363 -483.333  -37.695  1.00146.01           O
ATOM   2027  CB  SER  1396     370.022 -481.129  -37.664  1.00146.01           C
ATOM   2028  OG  SER  1396     369.316 -480.241  -36.810  1.00146.01           O
ATOM   2029  H   SER  1396     371.648 -479.124  -37.927  1.00  0.00           H
ATOM   2030  HA  SER  1396     371.620 -481.433  -36.244  1.00  0.00           H
ATOM   2031  HB2 SER  1396     369.914 -480.796  -38.696  1.00  0.00           H
ATOM   2032  HB3 SER  1396     369.607 -482.132  -37.563  1.00  0.00           H
ATOM   2033  HG  SER  1396     368.387 -480.234  -37.052  1.00  0.00           H
ATOM   2034  N   ALA  1397     372.509 -481.855  -39.398  1.00 99.34           N
ATOM   2035  CA  ALA  1397     373.127 -482.812  -40.272  1.00 99.34           C
ATOM   2036  C   ALA  1397     374.460 -483.213  -39.718  1.00 99.34           C
ATOM   2037  O   ALA  1397     374.793 -484.387  -39.762  1.00 99.34           O
ATOM   2038  CB  ALA  1397     373.357 -482.264  -41.691  1.00 99.34           C
ATOM   2039  H   ALA  1397     372.328 -480.917  -39.726  1.00  0.00           H
ATOM   2040  HA  ALA  1397     372.491 -483.695  -40.334  1.00  0.00           H
ATOM   2041  HB1 ALA  1397     372.403 -481.962  -42.124  1.00  0.00           H
ATOM   2042  HB2 ALA  1397     373.808 -483.039  -42.311  1.00  0.00           H
ATOM   2043  HB3 ALA  1397     374.023 -481.403  -41.644  1.00  0.00           H
ATOM   2044  N   MET  1398     375.261 -482.270  -39.179  1.00166.38           N
ATOM   2045  CA  MET  1398     376.562 -482.592  -38.636  1.00166.38           C
ATOM   2046  C   MET  1398     376.377 -483.506  -37.438  1.00166.38           C
ATOM   2047  O   MET  1398     377.217 -484.363  -37.211  1.00166.38           O
ATOM   2048  CB  MET  1398     377.373 -481.359  -38.210  1.00166.38           C
ATOM   2049  CG  MET  1398     377.897 -480.555  -39.403  1.00166.38           C
ATOM   2050  SD  MET  1398     379.217 -481.379  -40.347  1.00166.38           S
ATOM   2051  CE  MET  1398     380.484 -481.158  -39.064  1.00166.38           C
ATOM   2052  H   MET  1398     374.943 -481.312  -39.154  1.00  0.00           H
ATOM   2053  HA  MET  1398     377.128 -483.131  -39.396  1.00  0.00           H
ATOM   2054  HB2 MET  1398     378.223 -481.690  -37.613  1.00  0.00           H
ATOM   2055  HB3 MET  1398     376.741 -480.714  -37.599  1.00  0.00           H
ATOM   2056  HG2 MET  1398     378.286 -479.607  -39.030  1.00  0.00           H
ATOM   2057  HG3 MET  1398     377.065 -480.349  -40.076  1.00  0.00           H
ATOM   2058  HE1 MET  1398     380.001 -480.981  -38.103  1.00  0.00           H
ATOM   2059  HE2 MET  1398     381.112 -480.304  -39.318  1.00  0.00           H
ATOM   2060  HE3 MET  1398     381.099 -482.056  -39.002  1.00  0.00           H
ATOM   2061  N   GLU  1399     375.332 -483.356  -36.591  1.00201.98           N
ATOM   2062  CA  GLU  1399     375.158 -484.252  -35.443  1.00201.98           C
ATOM   2063  C   GLU  1399     374.884 -485.654  -35.905  1.00201.98           C
ATOM   2064  O   GLU  1399     375.306 -486.651  -35.298  1.00201.98           O
ATOM   2065  CB  GLU  1399     373.956 -483.883  -34.551  1.00201.98           C
ATOM   2066  CG  GLU  1399     374.095 -482.555  -33.810  1.00201.98           C
ATOM   2067  CD  GLU  1399     372.919 -482.411  -32.863  1.00201.98           C
ATOM   2068  OE1 GLU  1399     372.493 -483.454  -32.299  1.00201.98           O
ATOM   2069  OE2 GLU  1399     372.435 -481.261  -32.686  1.00201.98           O
ATOM   2070  H   GLU  1399     374.663 -482.617  -36.752  1.00  0.00           H
ATOM   2071  HA  GLU  1399     376.067 -484.244  -34.841  1.00  0.00           H
ATOM   2072  HB2 GLU  1399     373.069 -483.828  -35.182  1.00  0.00           H
ATOM   2073  HB3 GLU  1399     373.812 -484.676  -33.818  1.00  0.00           H
ATOM   2074  HG2 GLU  1399     374.095 -481.732  -34.525  1.00  0.00           H
ATOM   2075  HG3 GLU  1399     375.026 -482.547  -33.243  1.00  0.00           H
ATOM   2076  N   ASP  1400     374.097 -485.755  -36.986  1.00180.04           N
ATOM   2077  CA  ASP  1400     373.777 -487.067  -37.474  1.00180.04           C
ATOM   2078  C   ASP  1400     375.014 -487.703  -37.896  1.00180.04           C
ATOM   2079  O   ASP  1400     375.136 -488.887  -37.634  1.00180.04           O
ATOM   2080  CB  ASP  1400     372.929 -487.052  -38.760  1.00180.04           C
ATOM   2081  CG  ASP  1400     371.504 -486.625  -38.468  1.00180.04           C
ATOM   2082  OD1 ASP  1400     371.227 -486.187  -37.320  1.00180.04           O
ATOM   2083  OD2 ASP  1400     370.667 -486.742  -39.402  1.00180.04           O
ATOM   2084  H   ASP  1400     373.739 -484.930  -37.445  1.00  0.00           H
ATOM   2085  HA  ASP  1400     373.288 -487.656  -36.698  1.00  0.00           H
ATOM   2086  HB2 ASP  1400     373.372 -486.353  -39.470  1.00  0.00           H
ATOM   2087  HB3 ASP  1400     372.922 -488.051  -39.196  1.00  0.00           H
ATOM   2088  N   GLN  1401     375.918 -486.952  -38.565  1.00263.62           N
ATOM   2089  CA  GLN  1401     377.155 -487.504  -39.032  1.00263.62           C
ATOM   2090  C   GLN  1401     377.967 -487.915  -37.850  1.00263.62           C
ATOM   2091  O   GLN  1401     378.588 -488.962  -37.865  1.00263.62           O
ATOM   2092  CB  GLN  1401     377.981 -486.563  -39.935  1.00263.62           C
ATOM   2093  CG  GLN  1401     377.339 -486.343  -41.313  1.00263.62           C
ATOM   2094  CD  GLN  1401     378.309 -485.581  -42.211  1.00263.62           C
ATOM   2095  NE2 GLN  1401     378.263 -484.224  -42.151  1.00263.62           N
ATOM   2096  OE1 GLN  1401     379.088 -486.179  -42.953  1.00263.62           O
ATOM   2097  H   GLN  1401     375.716 -485.978  -38.740  1.00  0.00           H
ATOM   2098  HA  GLN  1401     376.924 -488.401  -39.607  1.00  0.00           H
ATOM   2099  HB2 GLN  1401     378.970 -486.998  -40.078  1.00  0.00           H
ATOM   2100  HB3 GLN  1401     378.087 -485.599  -39.437  1.00  0.00           H
ATOM   2101  HG2 GLN  1401     376.421 -485.766  -41.198  1.00  0.00           H
ATOM   2102  HG3 GLN  1401     377.108 -487.308  -41.764  1.00  0.00           H
ATOM   2103 HE21 GLN  1401     377.609 -483.768  -41.531  1.00  0.00           H
ATOM   2104 HE22 GLN  1401     378.883 -483.672  -42.726  1.00  0.00           H
ATOM   2105  N   LEU  1402     377.974 -487.179  -36.738  1.00351.68           N
ATOM   2106  CA  LEU  1402     378.849 -487.678  -35.709  1.00351.68           C
ATOM   2107  C   LEU  1402     378.465 -489.061  -35.308  1.00351.68           C
ATOM   2108  O   LEU  1402     379.416 -489.826  -35.252  1.00351.68           O
ATOM   2109  CB  LEU  1402     378.855 -486.855  -34.404  1.00351.68           C
ATOM   2110  CG  LEU  1402     379.733 -485.587  -34.411  1.00351.68           C
ATOM   2111  CD1 LEU  1402     381.215 -485.945  -34.568  1.00351.68           C
ATOM   2112  CD2 LEU  1402     379.274 -484.548  -35.433  1.00351.68           C
ATOM   2113  H   LEU  1402     377.415 -486.345  -36.627  1.00  0.00           H
ATOM   2114  HA  LEU  1402     379.865 -487.704  -36.104  1.00  0.00           H
ATOM   2115  HB2 LEU  1402     377.829 -486.550  -34.197  1.00  0.00           H
ATOM   2116  HB3 LEU  1402     379.191 -487.501  -33.593  1.00  0.00           H
ATOM   2117  HG  LEU  1402     379.625 -485.127  -33.429  1.00  0.00           H
ATOM   2118 HD11 LEU  1402     381.453 -486.052  -35.626  1.00  0.00           H
ATOM   2119 HD12 LEU  1402     381.418 -486.884  -34.053  1.00  0.00           H
ATOM   2120 HD13 LEU  1402     381.828 -485.154  -34.136  1.00  0.00           H
ATOM   2121 HD21 LEU  1402     379.954 -483.697  -35.417  1.00  0.00           H
ATOM   2122 HD22 LEU  1402     379.273 -484.993  -36.428  1.00  0.00           H
ATOM   2123 HD23 LEU  1402     378.267 -484.213  -35.184  1.00  0.00           H
ATOM   2124  N   ARG  1403     377.138 -489.391  -35.211  1.00567.69           N
ATOM   2125  CA  ARG  1403     376.549 -490.739  -34.938  1.00567.69           C
ATOM   2126  C   ARG  1403     376.641 -491.795  -35.999  1.00567.69           C
ATOM   2127  O   ARG  1403     376.474 -493.080  -36.082  1.00567.69           O
ATOM   2128  CB  ARG  1403     375.108 -490.637  -34.429  1.00567.69           C
ATOM   2129  CG  ARG  1403     375.064 -489.706  -33.216  1.00567.69           C
ATOM   2130  CD  ARG  1403     374.035 -490.070  -32.150  1.00567.69           C
ATOM   2131  NE  ARG  1403     374.794 -490.696  -31.029  1.00567.69           N
ATOM   2132  CZ  ARG  1403     375.408 -489.899  -30.107  1.00567.69           C
ATOM   2133  NH1 ARG  1403     375.339 -488.542  -30.237  1.00567.69           N
ATOM   2134  NH2 ARG  1403     376.095 -490.453  -29.064  1.00567.69           N
ATOM   2135  H   ARG  1403     376.480 -488.635  -35.339  1.00  0.00           H
ATOM   2136  HA  ARG  1403     377.119 -491.132  -34.097  1.00  0.00           H
ATOM   2137  HB2 ARG  1403     374.471 -490.237  -35.218  1.00  0.00           H
ATOM   2138  HB3 ARG  1403     374.753 -491.627  -34.141  1.00  0.00           H
ATOM   2139  HG2 ARG  1403     374.839 -488.701  -33.572  1.00  0.00           H
ATOM   2140  HG3 ARG  1403     376.051 -489.695  -32.753  1.00  0.00           H
ATOM   2141  HD2 ARG  1403     373.519 -489.175  -31.802  1.00  0.00           H
ATOM   2142  HD3 ARG  1403     373.315 -490.781  -32.555  1.00  0.00           H
ATOM   2143  HE  ARG  1403     374.853 -491.701  -30.953  1.00  0.00           H
ATOM   2144 HH11 ARG  1403     374.833 -488.134  -31.010  1.00  0.00           H
ATOM   2145 HH12 ARG  1403     375.794 -487.946  -29.560  1.00  0.00           H
ATOM   2146 HH21 ARG  1403     376.148 -491.457  -28.971  1.00  0.00           H
ATOM   2147 HH22 ARG  1403     376.550 -489.858  -28.386  1.00  0.00           H
ATOM   2148  N   SER  1404     376.864 -491.225  -37.092  1.00554.38           N
ATOM   2149  CA  SER  1404     377.109 -492.583  -37.208  1.00554.38           C
ATOM   2150  C   SER  1404     378.522 -493.152  -36.416  1.00554.38           C
ATOM   2151  O   SER  1404     378.530 -494.323  -35.925  1.00554.38           O
ATOM   2152  CB  SER  1404     377.199 -493.000  -38.703  1.00554.38           C
ATOM   2153  OG  SER  1404     378.179 -492.226  -39.379  1.00554.38           O
ATOM   2154  H   SER  1404     376.865 -490.340  -37.578  1.00  0.00           H
ATOM   2155  HA  SER  1404     376.258 -493.107  -36.773  1.00  0.00           H
ATOM   2156  HB2 SER  1404     377.470 -494.054  -38.765  1.00  0.00           H
ATOM   2157  HB3 SER  1404     376.230 -492.848  -39.178  1.00  0.00           H
ATOM   2158  HG  SER  1404     377.749 -491.522  -39.870  1.00  0.00           H
ATOM   2159  N   ASP  1405     379.301 -492.218  -35.847  1.00743.06           N
ATOM   2160  CA  ASP  1405     380.649 -492.425  -35.457  1.00743.06           C
ATOM   2161  C   ASP  1405     380.924 -493.703  -35.969  1.00743.06           C
ATOM   2162  O   ASP  1405     380.893 -494.813  -35.369  1.00743.06           O
ATOM   2163  CB  ASP  1405     380.989 -492.438  -33.971  1.00743.06           C
ATOM   2164  CG  ASP  1405     382.506 -492.586  -33.996  1.00743.06           C
ATOM   2165  OD1 ASP  1405     383.005 -493.726  -34.203  1.00743.06           O
ATOM   2166  OD2 ASP  1405     383.191 -491.539  -33.855  1.00743.06           O
ATOM   2167  H   ASP  1405     378.900 -491.305  -35.686  1.00  0.00           H
ATOM   2168  HA  ASP  1405     381.282 -491.695  -35.961  1.00  0.00           H
ATOM   2169  HB2 ASP  1405     380.690 -491.508  -33.488  1.00  0.00           H
ATOM   2170  HB3 ASP  1405     380.527 -493.293  -33.478  1.00  0.00           H
ATOM   2171  N   ASP  1406     381.033 -493.282  -37.253  1.00900.73           N
ATOM   2172  CA  ASP  1406     380.417 -493.639  -38.524  1.00900.73           C
ATOM   2173  C   ASP  1406     380.074 -495.006  -38.766  1.00900.73           C
ATOM   2174  O   ASP  1406     380.419 -495.717  -39.744  1.00900.73           O
ATOM   2175  CB  ASP  1406     381.343 -493.306  -39.698  1.00900.73           C
ATOM   2176  CG  ASP  1406     381.764 -491.872  -39.539  1.00900.73           C
ATOM   2177  OD1 ASP  1406     380.884 -490.975  -39.575  1.00900.73           O
ATOM   2178  OD2 ASP  1406     382.990 -491.664  -39.344  1.00900.73           O
ATOM   2179  H   ASP  1406     381.708 -492.537  -37.353  1.00  0.00           H
ATOM   2180  HA  ASP  1406     379.511 -493.043  -38.634  1.00  0.00           H
ATOM   2181  HB2 ASP  1406     382.218 -493.956  -39.680  1.00  0.00           H
ATOM   2182  HB3 ASP  1406     380.808 -493.432  -40.639  1.00  0.00           H
ATOM   2183  N   PRO  1407     379.146 -495.451  -38.134  1.00915.84           N
ATOM   2184  CA  PRO  1407     379.859 -496.515  -37.568  1.00915.84           C
ATOM   2185  C   PRO  1407     381.370 -496.397  -37.544  1.00915.84           C
ATOM   2186  O   PRO  1407     382.295 -496.242  -38.393  1.00915.84           O
ATOM   2187  CB  PRO  1407     379.336 -497.809  -38.207  1.00915.84           C
ATOM   2188  CG  PRO  1407     377.914 -497.434  -38.648  1.00915.84           C
ATOM   2189  CD  PRO  1407     378.014 -495.927  -38.917  1.00915.84           C
ATOM   2190  HA  PRO  1407     379.549 -496.555  -36.524  1.00  0.00           H
ATOM   2191  HB2 PRO  1407     379.318 -498.623  -37.482  1.00  0.00           H
ATOM   2192  HB3 PRO  1407     379.944 -498.080  -39.070  1.00  0.00           H
ATOM   2193  HG2 PRO  1407     377.630 -497.974  -39.551  1.00  0.00           H
ATOM   2194  HG3 PRO  1407     377.202 -497.632  -37.847  1.00  0.00           H
ATOM   2195  HD2 PRO  1407     377.099 -495.425  -38.602  1.00  0.00           H
ATOM   2196  HD3 PRO  1407     378.192 -495.748  -39.977  1.00  0.00           H
ATOM   2197  N   GLY  1408     381.607 -496.976  -36.442  1.00603.76           N
ATOM   2198  CA  GLY  1408     382.901 -497.167  -36.090  1.00603.76           C
ATOM   2199  C   GLY  1408     383.480 -498.039  -37.110  1.00603.76           C
ATOM   2200  O   GLY  1408     384.622 -498.159  -37.468  1.00603.76           O
ATOM   2201  H   GLY  1408     380.854 -497.286  -35.844  1.00  0.00           H
ATOM   2202  HA2 GLY  1408     383.429 -496.214  -36.064  1.00  0.00           H
ATOM   2203  HA3 GLY  1408     382.954 -497.649  -35.114  1.00  0.00           H
ATOM   2204  N   LYS  1409     382.564 -498.605  -37.781  1.00627.97           N
ATOM   2205  CA  LYS  1409     383.024 -499.075  -39.039  1.00627.97           C
ATOM   2206  C   LYS  1409     383.597 -498.491  -40.259  1.00627.97           C
ATOM   2207  O   LYS  1409     384.574 -498.824  -41.060  1.00627.97           O
ATOM   2208  CB  LYS  1409     382.029 -500.112  -39.583  1.00627.97           C
ATOM   2209  CG  LYS  1409     382.714 -501.101  -40.522  1.00627.97           C
ATOM   2210  CD  LYS  1409     383.750 -501.951  -39.781  1.00627.97           C
ATOM   2211  CE  LYS  1409     384.504 -502.948  -40.660  1.00627.97           C
ATOM   2212  NZ  LYS  1409     385.462 -503.715  -39.831  1.00627.97           N
ATOM   2213  H   LYS  1409     381.613 -498.710  -37.456  1.00  0.00           H
ATOM   2214  HA  LYS  1409     383.840 -499.725  -38.725  1.00  0.00           H
ATOM   2215  HB2 LYS  1409     381.240 -499.594  -40.128  1.00  0.00           H
ATOM   2216  HB3 LYS  1409     381.589 -500.658  -38.748  1.00  0.00           H
ATOM   2217  HG2 LYS  1409     381.960 -501.759  -40.955  1.00  0.00           H
ATOM   2218  HG3 LYS  1409     383.209 -500.550  -41.322  1.00  0.00           H
ATOM   2219  HD2 LYS  1409     383.235 -502.509  -39.000  1.00  0.00           H
ATOM   2220  HD3 LYS  1409     384.474 -501.285  -39.312  1.00  0.00           H
ATOM   2221  HE2 LYS  1409     385.047 -502.409  -41.436  1.00  0.00           H
ATOM   2222  HE3 LYS  1409     383.794 -503.634  -41.123  1.00  0.00           H
ATOM   2223  HZ1 LYS  1409     385.960 -504.374  -40.413  1.00  0.00           H
ATOM   2224  HZ2 LYS  1409     386.120 -503.080  -39.403  1.00  0.00           H
ATOM   2225  HZ3 LYS  1409     384.960 -504.215  -39.111  1.00  0.00           H
ATOM   2226  N   ASP  1410     382.934 -497.482  -40.511  1.00566.50           N
ATOM   2227  CA  ASP  1410     383.918 -497.348  -41.352  1.00566.50           C
ATOM   2228  C   ASP  1410     385.271 -496.744  -40.626  1.00566.50           C
ATOM   2229  O   ASP  1410     385.882 -496.245  -41.451  1.00566.50           O
ATOM   2230  CB  ASP  1410     383.547 -496.451  -42.536  1.00566.50           C
ATOM   2231  CG  ASP  1410     382.555 -497.252  -43.364  1.00566.50           C
ATOM   2232  OD1 ASP  1410     382.483 -498.490  -43.145  1.00566.50           O
ATOM   2233  OD2 ASP  1410     381.858 -496.647  -44.221  1.00566.50           O
ATOM   2234  H   ASP  1410     382.087 -497.014  -40.222  1.00  0.00           H
ATOM   2235  HA  ASP  1410     384.161 -498.336  -41.744  1.00  0.00           H
ATOM   2236  HB2 ASP  1410     384.432 -496.216  -43.127  1.00  0.00           H
ATOM   2237  HB3 ASP  1410     383.081 -495.533  -42.178  1.00  0.00           H
ATOM   2238  N   LEU  1411     385.869 -497.317  -39.467  1.00532.45           N
ATOM   2239  CA  LEU  1411     387.150 -497.242  -38.667  1.00532.45           C
ATOM   2240  C   LEU  1411     388.021 -497.301  -39.742  1.00532.45           C
ATOM   2241  O   LEU  1411     389.035 -496.624  -39.955  1.00532.45           O
ATOM   2242  CB  LEU  1411     387.353 -498.512  -37.814  1.00532.45           C
ATOM   2243  CG  LEU  1411     388.615 -498.553  -36.925  1.00532.45           C
ATOM   2244  CD1 LEU  1411     388.726 -499.900  -36.192  1.00532.45           C
ATOM   2245  CD2 LEU  1411     389.907 -498.199  -37.680  1.00532.45           C
ATOM   2246  H   LEU  1411     385.238 -497.984  -39.047  1.00  0.00           H
ATOM   2247  HA  LEU  1411     387.242 -496.321  -38.092  1.00  0.00           H
ATOM   2248  HB2 LEU  1411     386.486 -498.614  -37.162  1.00  0.00           H
ATOM   2249  HB3 LEU  1411     387.380 -499.372  -38.484  1.00  0.00           H
ATOM   2250  HG  LEU  1411     388.482 -497.790  -36.158  1.00  0.00           H
ATOM   2251 HD11 LEU  1411     389.623 -499.904  -35.572  1.00  0.00           H
ATOM   2252 HD12 LEU  1411     387.848 -500.044  -35.562  1.00  0.00           H
ATOM   2253 HD13 LEU  1411     388.785 -500.707  -36.922  1.00  0.00           H
ATOM   2254 HD21 LEU  1411     389.888 -497.146  -37.959  1.00  0.00           H
ATOM   2255 HD22 LEU  1411     390.767 -498.389  -37.037  1.00  0.00           H
ATOM   2256 HD23 LEU  1411     389.982 -498.812  -38.578  1.00  0.00           H
ATOM   2257  N   THR  1412     387.587 -498.186  -40.536  1.00580.66           N
ATOM   2258  CA  THR  1412     388.586 -498.042  -41.483  1.00580.66           C
ATOM   2259  C   THR  1412     388.812 -496.927  -42.532  1.00580.66           C
ATOM   2260  O   THR  1412     389.804 -496.124  -42.778  1.00580.66           O
ATOM   2261  CB  THR  1412     388.758 -499.308  -42.277  1.00580.66           C
ATOM   2262  CG2 THR  1412     389.007 -500.472  -41.303  1.00580.66           C
ATOM   2263  OG1 THR  1412     387.597 -499.566  -43.052  1.00580.66           O
ATOM   2264  H   THR  1412     386.781 -498.794  -40.493  1.00  0.00           H
ATOM   2265  HA  THR  1412     389.494 -498.003  -40.881  1.00  0.00           H
ATOM   2266  HB  THR  1412     389.617 -499.203  -42.940  1.00  0.00           H
ATOM   2267 HG21 THR  1412     389.134 -501.397  -41.866  1.00  0.00           H
ATOM   2268 HG22 THR  1412     389.908 -500.274  -40.723  1.00  0.00           H
ATOM   2269 HG23 THR  1412     388.156 -500.570  -40.629  1.00  0.00           H
ATOM   2270  HG1 THR  1412     387.695 -499.164  -43.918  1.00  0.00           H
ATOM   2271  N   SER  1413     387.619 -496.745  -42.973  1.00446.31           N
ATOM   2272  CA  SER  1413     387.626 -495.607  -43.719  1.00446.31           C
ATOM   2273  C   SER  1413     388.128 -494.314  -42.892  1.00446.31           C
ATOM   2274  O   SER  1413     388.316 -493.411  -43.695  1.00446.31           O
ATOM   2275  CB  SER  1413     386.266 -495.237  -44.337  1.00446.31           C
ATOM   2276  OG  SER  1413     385.439 -494.595  -43.379  1.00446.31           O
ATOM   2277  H   SER  1413     386.821 -497.339  -42.798  1.00  0.00           H
ATOM   2278  HA  SER  1413     388.326 -495.760  -44.540  1.00  0.00           H
ATOM   2279  HB2 SER  1413     386.427 -494.564  -45.179  1.00  0.00           H
ATOM   2280  HB3 SER  1413     385.772 -496.143  -44.689  1.00  0.00           H
ATOM   2281  HG  SER  1413     385.732 -493.689  -43.259  1.00  0.00           H
ATOM   2282  N   VAL  1414     388.639 -494.433  -41.508  1.00543.39           N
ATOM   2283  CA  VAL  1414     389.380 -493.679  -40.395  1.00543.39           C
ATOM   2284  C   VAL  1414     390.510 -493.121  -40.781  1.00543.39           C
ATOM   2285  O   VAL  1414     391.044 -492.098  -40.271  1.00543.39           O
ATOM   2286  CB  VAL  1414     389.741 -494.183  -38.995  1.00543.39           C
ATOM   2287  CG1 VAL  1414     388.490 -494.615  -38.215  1.00543.39           C
ATOM   2288  CG2 VAL  1414     391.012 -495.062  -38.995  1.00543.39           C
ATOM   2289  H   VAL  1414     388.417 -495.358  -41.168  1.00  0.00           H
ATOM   2290  HA  VAL  1414     388.733 -492.825  -40.196  1.00  0.00           H
ATOM   2291  HB  VAL  1414     390.061 -493.279  -38.477  1.00  0.00           H
ATOM   2292 HG11 VAL  1414     388.209 -493.829  -37.514  1.00  0.00           H
ATOM   2293 HG12 VAL  1414     388.703 -495.532  -37.666  1.00  0.00           H
ATOM   2294 HG13 VAL  1414     387.670 -494.791  -38.912  1.00  0.00           H
ATOM   2295 HG21 VAL  1414     391.124 -495.539  -38.021  1.00  0.00           H
ATOM   2296 HG22 VAL  1414     390.924 -495.827  -39.766  1.00  0.00           H
ATOM   2297 HG23 VAL  1414     391.884 -494.440  -39.197  1.00  0.00           H
ATOM   2298  N   ASN  1415     390.986 -493.976  -41.597  1.00356.43           N
ATOM   2299  CA  ASN  1415     391.923 -493.070  -41.884  1.00356.43           C
ATOM   2300  C   ASN  1415     391.501 -491.849  -42.728  1.00356.43           C
ATOM   2301  O   ASN  1415     391.830 -490.637  -42.483  1.00356.43           O
ATOM   2302  CB  ASN  1415     393.139 -493.702  -42.594  1.00356.43           C
ATOM   2303  CG  ASN  1415     394.299 -492.712  -42.560  1.00356.43           C
ATOM   2304  ND2 ASN  1415     394.559 -492.032  -43.709  1.00356.43           N
ATOM   2305  OD1 ASN  1415     394.963 -492.554  -41.536  1.00356.43           O
ATOM   2306  H   ASN  1415     390.758 -494.914  -41.893  1.00  0.00           H
ATOM   2307  HA  ASN  1415     392.284 -492.682  -40.932  1.00  0.00           H
ATOM   2308  HB2 ASN  1415     392.882 -493.929  -43.629  1.00  0.00           H
ATOM   2309  HB3 ASN  1415     393.426 -494.619  -42.080  1.00  0.00           H
ATOM   2310 HD21 ASN  1415     393.993 -492.192  -44.530  1.00  0.00           H
ATOM   2311 HD22 ASN  1415     395.318 -491.367  -43.741  1.00  0.00           H
ATOM   2312  N   ARG  1416     390.598 -492.259  -43.609  1.00306.18           N
ATOM   2313  CA  ARG  1416     390.203 -491.214  -44.498  1.00306.18           C
ATOM   2314  C   ARG  1416     389.550 -490.070  -43.822  1.00306.18           C
ATOM   2315  O   ARG  1416     389.753 -488.874  -44.085  1.00306.18           O
ATOM   2316  CB  ARG  1416     389.252 -491.699  -45.614  1.00306.18           C
ATOM   2317  CG  ARG  1416     389.081 -490.712  -46.773  1.00306.18           C
ATOM   2318  CD  ARG  1416     387.972 -491.096  -47.759  1.00306.18           C
ATOM   2319  NE  ARG  1416     387.935 -490.054  -48.824  1.00306.18           N
ATOM   2320  CZ  ARG  1416     388.607 -490.252  -49.996  1.00306.18           C
ATOM   2321  NH1 ARG  1416     389.218 -491.447  -50.249  1.00306.18           N
ATOM   2322  NH2 ARG  1416     388.665 -489.253  -50.924  1.00306.18           N
ATOM   2323  H   ARG  1416     390.233 -493.200  -43.646  1.00  0.00           H
ATOM   2324  HA  ARG  1416     391.105 -490.837  -44.979  1.00  0.00           H
ATOM   2325  HB2 ARG  1416     389.647 -492.632  -46.016  1.00  0.00           H
ATOM   2326  HB3 ARG  1416     388.273 -491.895  -45.176  1.00  0.00           H
ATOM   2327  HG2 ARG  1416     390.022 -490.659  -47.320  1.00  0.00           H
ATOM   2328  HG3 ARG  1416     388.859 -489.727  -46.363  1.00  0.00           H
ATOM   2329  HD2 ARG  1416     387.013 -491.134  -47.243  1.00  0.00           H
ATOM   2330  HD3 ARG  1416     388.192 -492.068  -48.201  1.00  0.00           H
ATOM   2331  HE  ARG  1416     387.413 -489.202  -48.679  1.00  0.00           H
ATOM   2332 HH11 ARG  1416     389.176 -492.190  -49.566  1.00  0.00           H
ATOM   2333 HH12 ARG  1416     389.712 -491.588  -51.119  1.00  0.00           H
ATOM   2334 HH21 ARG  1416     388.213 -488.368  -50.742  1.00  0.00           H
ATOM   2335 HH22 ARG  1416     389.160 -489.398  -51.792  1.00  0.00           H
ATOM   2336  N   MET  1417     388.748 -490.480  -42.876  1.00429.91           N
ATOM   2337  CA  MET  1417     387.994 -489.589  -42.105  1.00429.91           C
ATOM   2338  C   MET  1417     388.866 -488.726  -41.181  1.00429.91           C
ATOM   2339  O   MET  1417     388.385 -487.732  -40.649  1.00429.91           O
ATOM   2340  CB  MET  1417     387.009 -490.369  -41.213  1.00429.91           C
ATOM   2341  CG  MET  1417     385.972 -489.513  -40.497  1.00429.91           C
ATOM   2342  SD  MET  1417     384.854 -488.665  -41.644  1.00429.91           S
ATOM   2343  CE  MET  1417     384.533 -490.148  -42.640  1.00429.91           C
ATOM   2344  H   MET  1417     388.670 -491.471  -42.696  1.00  0.00           H
ATOM   2345  HA  MET  1417     387.429 -488.936  -42.770  1.00  0.00           H
ATOM   2346  HB2 MET  1417     387.586 -490.902  -40.458  1.00  0.00           H
ATOM   2347  HB3 MET  1417     386.487 -491.100  -41.830  1.00  0.00           H
ATOM   2348  HG2 MET  1417     385.381 -490.155  -39.844  1.00  0.00           H
ATOM   2349  HG3 MET  1417     386.487 -488.769  -39.889  1.00  0.00           H
ATOM   2350  HE1 MET  1417     383.587 -490.033  -43.169  1.00  0.00           H
ATOM   2351  HE2 MET  1417     384.481 -491.019  -41.987  1.00  0.00           H
ATOM   2352  HE3 MET  1417     385.339 -490.282  -43.362  1.00  0.00           H
ATOM   2353  N   LEU  1418     390.091 -489.124  -40.765  1.00217.89           N
ATOM   2354  CA  LEU  1418     390.840 -488.134  -39.980  1.00217.89           C
ATOM   2355  C   LEU  1418     390.989 -486.969  -40.867  1.00217.89           C
ATOM   2356  O   LEU  1418     390.885 -485.809  -40.448  1.00217.89           O
ATOM   2357  CB  LEU  1418     392.220 -488.652  -39.529  1.00217.89           C
ATOM   2358  CG  LEU  1418     392.901 -487.744  -38.487  1.00217.89           C
ATOM   2359  CD1 LEU  1418     392.039 -487.632  -37.217  1.00217.89           C
ATOM   2360  CD2 LEU  1418     394.330 -488.215  -38.173  1.00217.89           C
ATOM   2361  H   LEU  1418     390.464 -490.038  -40.979  1.00  0.00           H
ATOM   2362  HA  LEU  1418     390.256 -487.850  -39.104  1.00  0.00           H
ATOM   2363  HB2 LEU  1418     392.867 -488.720  -40.404  1.00  0.00           H
ATOM   2364  HB3 LEU  1418     392.100 -489.648  -39.102  1.00  0.00           H
ATOM   2365  HG  LEU  1418     392.974 -486.747  -38.921  1.00  0.00           H
ATOM   2366 HD11 LEU  1418     392.538 -486.986  -36.494  1.00  0.00           H
ATOM   2367 HD12 LEU  1418     391.068 -487.208  -37.473  1.00  0.00           H
ATOM   2368 HD13 LEU  1418     391.900 -488.623  -36.784  1.00  0.00           H
ATOM   2369 HD21 LEU  1418     394.778 -487.550  -37.434  1.00  0.00           H
ATOM   2370 HD22 LEU  1418     394.926 -488.199  -39.085  1.00  0.00           H
ATOM   2371 HD23 LEU  1418     394.299 -489.230  -37.777  1.00  0.00           H
ATOM   2372  N   ALA  1419     391.190 -487.266  -42.155  1.00191.92           N
ATOM   2373  CA  ALA  1419     391.296 -486.104  -42.992  1.00191.92           C
ATOM   2374  C   ALA  1419     390.011 -485.254  -43.023  1.00191.92           C
ATOM   2375  O   ALA  1419     390.050 -484.006  -43.027  1.00191.92           O
ATOM   2376  CB  ALA  1419     391.643 -486.462  -44.448  1.00191.92           C
ATOM   2377  H   ALA  1419     391.260 -488.211  -42.504  1.00  0.00           H
ATOM   2378  HA  ALA  1419     392.100 -485.481  -42.600  1.00  0.00           H
ATOM   2379  HB1 ALA  1419     392.340 -485.725  -44.848  1.00  0.00           H
ATOM   2380  HB2 ALA  1419     392.102 -487.450  -44.479  1.00  0.00           H
ATOM   2381  HB3 ALA  1419     390.733 -486.464  -45.048  1.00  0.00           H
ATOM   2382  N   LYS  1420     388.834 -485.932  -43.076  1.00292.53           N
ATOM   2383  CA  LYS  1420     387.527 -485.274  -43.135  1.00292.53           C
ATOM   2384  C   LYS  1420     387.303 -484.502  -41.844  1.00292.53           C
ATOM   2385  O   LYS  1420     386.543 -483.551  -41.891  1.00292.53           O
ATOM   2386  CB  LYS  1420     386.378 -486.287  -43.238  1.00292.53           C
ATOM   2387  CG  LYS  1420     385.036 -485.624  -43.537  1.00292.53           C
ATOM   2388  CD  LYS  1420     383.873 -486.605  -43.702  1.00292.53           C
ATOM   2389  CE  LYS  1420     383.995 -487.551  -44.898  1.00292.53           C
ATOM   2390  NZ  LYS  1420     382.822 -488.455  -44.932  1.00292.53           N
ATOM   2391  H   LYS  1420     388.862 -486.942  -43.075  1.00  0.00           H
ATOM   2392  HA  LYS  1420     387.495 -484.591  -43.984  1.00  0.00           H
ATOM   2393  HB2 LYS  1420     386.299 -486.823  -42.292  1.00  0.00           H
ATOM   2394  HB3 LYS  1420     386.605 -487.000  -44.031  1.00  0.00           H
ATOM   2395  HG2 LYS  1420     384.799 -484.948  -42.716  1.00  0.00           H
ATOM   2396  HG3 LYS  1420     385.132 -485.040  -44.452  1.00  0.00           H
ATOM   2397  HD2 LYS  1420     382.956 -486.027  -43.819  1.00  0.00           H
ATOM   2398  HD3 LYS  1420     383.792 -487.203  -42.794  1.00  0.00           H
ATOM   2399  HE2 LYS  1420     384.033 -486.969  -45.819  1.00  0.00           H
ATOM   2400  HE3 LYS  1420     384.906 -488.141  -44.803  1.00  0.00           H
ATOM   2401  HZ1 LYS  1420     382.901 -489.080  -45.721  1.00  0.00           H
ATOM   2402  HZ2 LYS  1420     382.787 -488.993  -44.078  1.00  0.00           H
ATOM   2403  HZ3 LYS  1420     381.978 -487.908  -45.019  1.00  0.00           H
ATOM   2404  N   LEU  1421     387.823 -484.937  -40.656  1.00152.11           N
ATOM   2405  CA  LEU  1421     387.740 -484.264  -39.357  1.00152.11           C
ATOM   2406  C   LEU  1421     388.515 -482.989  -39.470  1.00152.11           C
ATOM   2407  O   LEU  1421     388.158 -481.998  -38.847  1.00152.11           O
ATOM   2408  CB  LEU  1421     388.345 -485.088  -38.206  1.00152.11           C
ATOM   2409  CG  LEU  1421     388.240 -484.374  -36.844  1.00152.11           C
ATOM   2410  CD1 LEU  1421     386.768 -484.129  -36.465  1.00152.11           C
ATOM   2411  CD2 LEU  1421     389.017 -485.126  -35.750  1.00152.11           C
ATOM   2412  H   LEU  1421     388.318 -485.817  -40.676  1.00  0.00           H
ATOM   2413  HA  LEU  1421     386.698 -484.037  -39.132  1.00  0.00           H
ATOM   2414  HB2 LEU  1421     389.397 -485.271  -38.424  1.00  0.00           H
ATOM   2415  HB3 LEU  1421     387.826 -486.044  -38.145  1.00  0.00           H
ATOM   2416  HG  LEU  1421     388.709 -483.397  -36.957  1.00  0.00           H
ATOM   2417 HD11 LEU  1421     386.720 -483.624  -35.500  1.00  0.00           H
ATOM   2418 HD12 LEU  1421     386.246 -485.084  -36.402  1.00  0.00           H
ATOM   2419 HD13 LEU  1421     386.296 -483.506  -37.225  1.00  0.00           H
ATOM   2420 HD21 LEU  1421     388.920 -484.594  -34.804  1.00  0.00           H
ATOM   2421 HD22 LEU  1421     390.069 -485.185  -36.028  1.00  0.00           H
ATOM   2422 HD23 LEU  1421     388.612 -486.132  -35.644  1.00  0.00           H
ATOM   2423  N   LYS  1422     389.645 -482.971  -40.203  1.00183.84           N
ATOM   2424  CA  LYS  1422     390.340 -481.708  -40.342  1.00183.84           C
ATOM   2425  C   LYS  1422     389.472 -480.718  -41.067  1.00183.84           C
ATOM   2426  O   LYS  1422     389.328 -479.546  -40.688  1.00183.84           O
ATOM   2427  CB  LYS  1422     391.592 -481.845  -41.214  1.00183.84           C
ATOM   2428  CG  LYS  1422     392.331 -480.527  -41.441  1.00183.84           C
ATOM   2429  CD  LYS  1422     393.593 -480.688  -42.290  1.00183.84           C
ATOM   2430  CE  LYS  1422     394.705 -481.477  -41.596  1.00183.84           C
ATOM   2431  NZ  LYS  1422     394.498 -482.929  -41.791  1.00183.84           N
ATOM   2432  H   LYS  1422     389.996 -483.811  -40.641  1.00  0.00           H
ATOM   2433  HA  LYS  1422     390.609 -481.320  -39.360  1.00  0.00           H
ATOM   2434  HB2 LYS  1422     391.294 -482.243  -42.184  1.00  0.00           H
ATOM   2435  HB3 LYS  1422     392.273 -482.551  -40.740  1.00  0.00           H
ATOM   2436  HG2 LYS  1422     391.658 -479.834  -41.947  1.00  0.00           H
ATOM   2437  HG3 LYS  1422     392.608 -480.107  -40.474  1.00  0.00           H
ATOM   2438  HD2 LYS  1422     393.974 -479.696  -42.531  1.00  0.00           H
ATOM   2439  HD3 LYS  1422     393.329 -481.197  -43.217  1.00  0.00           H
ATOM   2440  HE2 LYS  1422     395.668 -481.190  -42.019  1.00  0.00           H
ATOM   2441  HE3 LYS  1422     394.697 -481.251  -40.530  1.00  0.00           H
ATOM   2442  HZ1 LYS  1422     395.384 -483.373  -41.984  1.00  0.00           H
ATOM   2443  HZ2 LYS  1422     394.098 -483.327  -40.953  1.00  0.00           H
ATOM   2444  HZ3 LYS  1422     393.870 -483.078  -42.568  1.00  0.00           H
ATOM   2445  N   ARG  1423     388.851 -481.190  -42.157  1.00222.66           N
ATOM   2446  CA  ARG  1423     388.055 -480.268  -42.908  1.00222.66           C
ATOM   2447  C   ARG  1423     386.893 -479.788  -42.071  1.00222.66           C
ATOM   2448  O   ARG  1423     386.501 -478.636  -42.207  1.00222.66           O
ATOM   2449  CB  ARG  1423     387.486 -480.869  -44.203  1.00222.66           C
ATOM   2450  CG  ARG  1423     386.615 -479.885  -44.986  1.00222.66           C
ATOM   2451  CD  ARG  1423     386.575 -480.180  -46.484  1.00222.66           C
ATOM   2452  NE  ARG  1423     387.926 -479.828  -47.002  1.00222.66           N
ATOM   2453  CZ  ARG  1423     388.463 -480.482  -48.071  1.00222.66           C
ATOM   2454  NH1 ARG  1423     387.756 -481.459  -48.710  1.00222.66           N
ATOM   2455  NH2 ARG  1423     389.719 -480.159  -48.497  1.00222.66           N
ATOM   2456  H   ARG  1423     388.941 -482.156  -42.437  1.00  0.00           H
ATOM   2457  HA  ARG  1423     388.673 -479.409  -43.168  1.00  0.00           H
ATOM   2458  HB2 ARG  1423     386.882 -481.739  -43.946  1.00  0.00           H
ATOM   2459  HB3 ARG  1423     388.313 -481.189  -44.836  1.00  0.00           H
ATOM   2460  HG2 ARG  1423     385.599 -479.935  -44.596  1.00  0.00           H
ATOM   2461  HG3 ARG  1423     387.001 -478.877  -44.836  1.00  0.00           H
ATOM   2462  HD2 ARG  1423     385.812 -479.572  -46.970  1.00  0.00           H
ATOM   2463  HD3 ARG  1423     386.374 -481.238  -46.652  1.00  0.00           H
ATOM   2464  HE  ARG  1423     388.453 -479.092  -46.554  1.00  0.00           H
ATOM   2465 HH11 ARG  1423     386.828 -481.700  -48.393  1.00  0.00           H
ATOM   2466 HH12 ARG  1423     388.161 -481.941  -49.500  1.00  0.00           H
ATOM   2467 HH21 ARG  1423     390.243 -479.438  -48.023  1.00  0.00           H
ATOM   2468 HH22 ARG  1423     390.124 -480.641  -49.287  1.00  0.00           H
ATOM   2469  N   VAL  1424     386.291 -480.653  -41.219  1.00141.91           N
ATOM   2470  CA  VAL  1424     385.159 -480.338  -40.357  1.00141.91           C
ATOM   2471  C   VAL  1424     385.600 -479.274  -39.378  1.00141.91           C
ATOM   2472  O   VAL  1424     384.768 -478.478  -38.980  1.00141.91           O
ATOM   2473  CB  VAL  1424     384.712 -481.531  -39.550  1.00141.91           C
ATOM   2474  CG1 VAL  1424     383.651 -481.087  -38.528  1.00141.91           C
ATOM   2475  CG2 VAL  1424     384.206 -482.615  -40.518  1.00141.91           C
ATOM   2476  H   VAL  1424     386.657 -481.593  -41.178  1.00  0.00           H
ATOM   2477  HA  VAL  1424     384.329 -479.966  -40.958  1.00  0.00           H
ATOM   2478  HB  VAL  1424     385.572 -481.925  -39.008  1.00  0.00           H
ATOM   2479 HG11 VAL  1424     384.143 -480.753  -37.615  1.00  0.00           H
ATOM   2480 HG12 VAL  1424     383.065 -480.268  -38.945  1.00  0.00           H
ATOM   2481 HG13 VAL  1424     382.993 -481.925  -38.300  1.00  0.00           H
ATOM   2482 HG21 VAL  1424     383.126 -482.721  -40.413  1.00  0.00           H
ATOM   2483 HG22 VAL  1424     384.445 -482.328  -41.542  1.00  0.00           H
ATOM   2484 HG23 VAL  1424     384.689 -483.564  -40.285  1.00  0.00           H
ATOM   2485  N   GLU  1425     386.874 -479.259  -38.901  1.00149.77           N
ATOM   2486  CA  GLU  1425     387.380 -478.253  -37.966  1.00149.77           C
ATOM   2487  C   GLU  1425     387.323 -476.921  -38.635  1.00149.77           C
ATOM   2488  O   GLU  1425     386.931 -475.903  -38.052  1.00149.77           O
ATOM   2489  CB  GLU  1425     388.859 -478.549  -37.672  1.00149.77           C
ATOM   2490  CG  GLU  1425     389.101 -479.922  -37.035  1.00149.77           C
ATOM   2491  CD  GLU  1425     389.512 -479.684  -35.594  1.00149.77           C
ATOM   2492  OE1 GLU  1425     389.958 -478.540  -35.313  1.00149.77           O
ATOM   2493  OE2 GLU  1425     389.405 -480.627  -34.765  1.00149.77           O
ATOM   2494  H   GLU  1425     387.507 -479.983  -39.210  1.00  0.00           H
ATOM   2495  HA  GLU  1425     386.795 -478.250  -37.046  1.00  0.00           H
ATOM   2496  HB2 GLU  1425     389.411 -478.504  -38.611  1.00  0.00           H
ATOM   2497  HB3 GLU  1425     389.243 -477.780  -37.002  1.00  0.00           H
ATOM   2498  HG2 GLU  1425     389.895 -480.446  -37.568  1.00  0.00           H
ATOM   2499  HG3 GLU  1425     388.184 -480.511  -37.066  1.00  0.00           H
ATOM   2500  N   ASP  1426     387.740 -476.897  -39.908  1.00128.36           N
ATOM   2501  CA  ASP  1426     387.711 -475.620  -40.551  1.00128.36           C
ATOM   2502  C   ASP  1426     386.299 -475.109  -40.739  1.00128.36           C
ATOM   2503  O   ASP  1426     386.012 -473.915  -40.572  1.00128.36           O
ATOM   2504  CB  ASP  1426     388.470 -475.607  -41.882  1.00128.36           C
ATOM   2505  CG  ASP  1426     389.935 -475.523  -41.482  1.00128.36           C
ATOM   2506  OD1 ASP  1426     390.338 -474.439  -40.984  1.00128.36           O
ATOM   2507  OD2 ASP  1426     390.669 -476.532  -41.654  1.00128.36           O
ATOM   2508  H   ASP  1426     388.056 -477.730  -40.384  1.00  0.00           H
ATOM   2509  HA  ASP  1426     388.218 -474.918  -39.889  1.00  0.00           H
ATOM   2510  HB2 ASP  1426     388.184 -474.742  -42.481  1.00  0.00           H
ATOM   2511  HB3 ASP  1426     388.281 -476.528  -42.434  1.00  0.00           H
ATOM   2512  N   GLN  1427     385.372 -476.023  -41.086  1.00106.63           N
ATOM   2513  CA  GLN  1427     384.003 -475.645  -41.312  1.00106.63           C
ATOM   2514  C   GLN  1427     383.425 -475.126  -40.016  1.00106.63           C
ATOM   2515  O   GLN  1427     382.568 -474.258  -40.083  1.00106.63           O
ATOM   2516  CB  GLN  1427     383.110 -476.826  -41.745  1.00106.63           C
ATOM   2517  CG  GLN  1427     383.449 -477.381  -43.131  1.00106.63           C
ATOM   2518  CD  GLN  1427     382.505 -478.542  -43.436  1.00106.63           C
ATOM   2519  NE2 GLN  1427     382.500 -478.992  -44.718  1.00106.63           N
ATOM   2520  OE1 GLN  1427     381.779 -479.037  -42.575  1.00106.63           O
ATOM   2521  H   GLN  1427     385.643 -476.990  -41.189  1.00  0.00           H
ATOM   2522  HA  GLN  1427     383.962 -474.861  -42.068  1.00  0.00           H
ATOM   2523  HB2 GLN  1427     383.224 -477.628  -41.016  1.00  0.00           H
ATOM   2524  HB3 GLN  1427     382.071 -476.498  -41.744  1.00  0.00           H
ATOM   2525  HG2 GLN  1427     383.323 -476.599  -43.880  1.00  0.00           H
ATOM   2526  HG3 GLN  1427     384.480 -477.735  -43.141  1.00  0.00           H
ATOM   2527 HE21 GLN  1427     383.103 -478.564  -45.406  1.00  0.00           H
ATOM   2528 HE22 GLN  1427     381.893 -479.755  -44.983  1.00  0.00           H
ATOM   2529  N   VAL  1428     383.802 -475.674  -38.828  1.00108.84           N
ATOM   2530  CA  VAL  1428     383.334 -475.259  -37.505  1.00108.84           C
ATOM   2531  C   VAL  1428     383.756 -473.850  -37.237  1.00108.84           C
ATOM   2532  O   VAL  1428     383.002 -473.066  -36.659  1.00108.84           O
ATOM   2533  CB  VAL  1428     383.851 -476.149  -36.419  1.00108.84           C
ATOM   2534  CG1 VAL  1428     383.473 -475.565  -35.046  1.00108.84           C
ATOM   2535  CG2 VAL  1428     383.262 -477.545  -36.683  1.00108.84           C
ATOM   2536  H   VAL  1428     384.464 -476.436  -38.863  1.00  0.00           H
ATOM   2537  HA  VAL  1428     382.245 -475.301  -37.496  1.00  0.00           H
ATOM   2538  HB  VAL  1428     384.937 -476.203  -36.493  1.00  0.00           H
ATOM   2539 HG11 VAL  1428     383.851 -476.216  -34.257  1.00  0.00           H
ATOM   2540 HG12 VAL  1428     383.912 -474.573  -34.940  1.00  0.00           H
ATOM   2541 HG13 VAL  1428     382.388 -475.492  -34.968  1.00  0.00           H
ATOM   2542 HG21 VAL  1428     382.482 -477.755  -35.951  1.00  0.00           H
ATOM   2543 HG22 VAL  1428     384.050 -478.293  -36.599  1.00  0.00           H
ATOM   2544 HG23 VAL  1428     382.837 -477.576  -37.686  1.00  0.00           H
ATOM   2545  N   ASN  1429     384.988 -473.479  -37.619  1.00120.27           N
ATOM   2546  CA  ASN  1429     385.317 -472.111  -37.388  1.00120.27           C
ATOM   2547  C   ASN  1429     384.445 -471.197  -38.190  1.00120.27           C
ATOM   2548  O   ASN  1429     383.999 -470.154  -37.702  1.00120.27           O
ATOM   2549  CB  ASN  1429     386.778 -471.707  -37.629  1.00120.27           C
ATOM   2550  CG  ASN  1429     387.459 -471.747  -36.271  1.00120.27           C
ATOM   2551  ND2 ASN  1429     388.026 -470.581  -35.858  1.00120.27           N
ATOM   2552  OD1 ASN  1429     387.464 -472.763  -35.580  1.00120.27           O
ATOM   2553  H   ASN  1429     385.639 -474.126  -38.042  1.00  0.00           H
ATOM   2554  HA  ASN  1429     385.104 -471.909  -36.338  1.00  0.00           H
ATOM   2555  HB2 ASN  1429     387.256 -472.409  -38.312  1.00  0.00           H
ATOM   2556  HB3 ASN  1429     386.823 -470.698  -38.039  1.00  0.00           H
ATOM   2557 HD21 ASN  1429     387.989 -469.764  -36.450  1.00  0.00           H
ATOM   2558 HD22 ASN  1429     388.484 -470.533  -34.959  1.00  0.00           H
ATOM   2559  N   VAL  1430     384.180 -471.574  -39.454  1.00 93.47           N
ATOM   2560  CA  VAL  1430     383.393 -470.726  -40.298  1.00 93.47           C
ATOM   2561  C   VAL  1430     382.003 -470.589  -39.731  1.00 93.47           C
ATOM   2562  O   VAL  1430     381.437 -469.506  -39.806  1.00 93.47           O
ATOM   2563  CB  VAL  1430     383.211 -471.254  -41.686  1.00 93.47           C
ATOM   2564  CG1 VAL  1430     382.281 -470.282  -42.432  1.00 93.47           C
ATOM   2565  CG2 VAL  1430     384.588 -471.442  -42.341  1.00 93.47           C
ATOM   2566  H   VAL  1430     384.535 -472.452  -39.806  1.00  0.00           H
ATOM   2567  HA  VAL  1430     383.857 -469.741  -40.348  1.00  0.00           H
ATOM   2568  HB  VAL  1430     382.720 -472.225  -41.626  1.00  0.00           H
ATOM   2569 HG11 VAL  1430     382.126 -470.637  -43.451  1.00  0.00           H
ATOM   2570 HG12 VAL  1430     382.736 -469.292  -42.458  1.00  0.00           H
ATOM   2571 HG13 VAL  1430     381.322 -470.228  -41.916  1.00  0.00           H
ATOM   2572 HG21 VAL  1430     384.460 -471.827  -43.353  1.00  0.00           H
ATOM   2573 HG22 VAL  1430     385.175 -472.149  -41.755  1.00  0.00           H
ATOM   2574 HG23 VAL  1430     385.106 -470.484  -42.379  1.00  0.00           H
ATOM   2575  N   ARG  1431     381.395 -471.676  -39.198  1.00187.48           N
ATOM   2576  CA  ARG  1431     380.061 -471.672  -38.633  1.00187.48           C
ATOM   2577  C   ARG  1431     379.997 -470.803  -37.387  1.00187.48           C
ATOM   2578  O   ARG  1431     378.967 -470.186  -37.104  1.00187.48           O
ATOM   2579  CB  ARG  1431     379.502 -473.081  -38.403  1.00187.48           C
ATOM   2580  CG  ARG  1431     378.936 -473.608  -39.724  1.00187.48           C
ATOM   2581  CD  ARG  1431     378.069 -472.534  -40.390  1.00187.48           C
ATOM   2582  NE  ARG  1431     377.395 -473.095  -41.592  1.00187.48           N
ATOM   2583  CZ  ARG  1431     377.974 -472.984  -42.822  1.00187.48           C
ATOM   2584  NH1 ARG  1431     379.245 -472.500  -42.939  1.00187.48           N
ATOM   2585  NH2 ARG  1431     377.270 -473.337  -43.937  1.00187.48           N
ATOM   2586  H   ARG  1431     381.906 -472.547  -39.194  1.00  0.00           H
ATOM   2587  HA  ARG  1431     379.414 -471.200  -39.372  1.00  0.00           H
ATOM   2588  HB2 ARG  1431     380.299 -473.739  -38.057  1.00  0.00           H
ATOM   2589  HB3 ARG  1431     378.710 -473.042  -37.655  1.00  0.00           H
ATOM   2590  HG2 ARG  1431     378.329 -474.492  -39.529  1.00  0.00           H
ATOM   2591  HG3 ARG  1431     379.758 -473.873  -40.389  1.00  0.00           H
ATOM   2592  HD2 ARG  1431     378.699 -471.696  -40.688  1.00  0.00           H
ATOM   2593  HD3 ARG  1431     377.316 -472.187  -39.682  1.00  0.00           H
ATOM   2594  HE  ARG  1431     376.504 -473.561  -41.497  1.00  0.00           H
ATOM   2595 HH11 ARG  1431     379.761 -472.231  -42.113  1.00  0.00           H
ATOM   2596 HH12 ARG  1431     379.669 -472.410  -43.851  1.00  0.00           H
ATOM   2597 HH21 ARG  1431     376.327 -473.687  -43.849  1.00  0.00           H
ATOM   2598 HH22 ARG  1431     377.692 -473.248  -44.850  1.00  0.00           H
ATOM   2599  N   LYS  1432     381.073 -470.750  -36.571  1.00158.38           N
ATOM   2600  CA  LYS  1432     381.098 -469.880  -35.406  1.00158.38           C
ATOM   2601  C   LYS  1432     380.980 -468.451  -35.851  1.00158.38           C
ATOM   2602  O   LYS  1432     380.272 -467.638  -35.251  1.00158.38           O
ATOM   2603  CB  LYS  1432     382.438 -469.927  -34.644  1.00158.38           C
ATOM   2604  CG  LYS  1432     382.568 -468.823  -33.582  1.00158.38           C
ATOM   2605  CD  LYS  1432     383.768 -468.974  -32.637  1.00158.38           C
ATOM   2606  CE  LYS  1432     383.975 -467.785  -31.686  1.00158.38           C
ATOM   2607  NZ  LYS  1432     383.380 -468.062  -30.354  1.00158.38           N
ATOM   2608  H   LYS  1432     381.877 -471.327  -36.775  1.00  0.00           H
ATOM   2609  HA  LYS  1432     380.277 -470.131  -34.734  1.00  0.00           H
ATOM   2610  HB2 LYS  1432     383.250 -469.814  -35.363  1.00  0.00           H
ATOM   2611  HB3 LYS  1432     382.532 -470.897  -34.157  1.00  0.00           H
ATOM   2612  HG2 LYS  1432     382.661 -467.867  -34.097  1.00  0.00           H
ATOM   2613  HG3 LYS  1432     381.656 -468.808  -32.985  1.00  0.00           H
ATOM   2614  HD2 LYS  1432     383.618 -469.871  -32.035  1.00  0.00           H
ATOM   2615  HD3 LYS  1432     384.670 -469.102  -33.236  1.00  0.00           H
ATOM   2616  HE2 LYS  1432     385.043 -467.604  -31.569  1.00  0.00           H
ATOM   2617  HE3 LYS  1432     383.505 -466.899  -32.112  1.00  0.00           H
ATOM   2618  HZ1 LYS  1432     383.528 -467.268  -29.747  1.00  0.00           H
ATOM   2619  HZ2 LYS  1432     383.818 -468.879  -29.953  1.00  0.00           H
ATOM   2620  HZ3 LYS  1432     382.389 -468.228  -30.456  1.00  0.00           H
ATOM   2621  N   GLU  1433     381.703 -468.114  -36.931  1.00227.63           N
ATOM   2622  CA  GLU  1433     381.707 -466.784  -37.489  1.00227.63           C
ATOM   2623  C   GLU  1433     380.321 -466.440  -37.957  1.00227.63           C
ATOM   2624  O   GLU  1433     379.899 -465.292  -37.820  1.00227.63           O
ATOM   2625  CB  GLU  1433     382.619 -466.741  -38.727  1.00227.63           C
ATOM   2626  CG  GLU  1433     382.106 -465.854  -39.861  1.00227.63           C
ATOM   2627  CD  GLU  1433     381.980 -464.424  -39.382  1.00227.63           C
ATOM   2628  OE1 GLU  1433     382.928 -463.935  -38.714  1.00227.63           O
ATOM   2629  OE2 GLU  1433     380.926 -463.803  -39.685  1.00227.63           O
ATOM   2630  H   GLU  1433     382.270 -468.824  -37.373  1.00  0.00           H
ATOM   2631  HA  GLU  1433     382.045 -466.063  -36.745  1.00  0.00           H
ATOM   2632  HB2 GLU  1433     382.722 -467.757  -39.109  1.00  0.00           H
ATOM   2633  HB3 GLU  1433     383.602 -466.382  -38.422  1.00  0.00           H
ATOM   2634  HG2 GLU  1433     382.806 -465.895  -40.696  1.00  0.00           H
ATOM   2635  HG3 GLU  1433     381.130 -466.213  -40.188  1.00  0.00           H
ATOM   2636  N   GLU  1434     379.603 -467.418  -38.558  1.00172.93           N
ATOM   2637  CA  GLU  1434     378.269 -467.198  -39.063  1.00172.93           C
ATOM   2638  C   GLU  1434     377.354 -466.900  -37.906  1.00172.93           C
ATOM   2639  O   GLU  1434     376.501 -466.046  -38.079  1.00172.93           O
ATOM   2640  CB  GLU  1434     377.685 -468.436  -39.763  1.00172.93           C
ATOM   2641  CG  GLU  1434     376.285 -468.219  -40.344  1.00172.93           C
ATOM   2642  CD  GLU  1434     376.439 -467.565  -41.711  1.00172.93           C
ATOM   2643  OE1 GLU  1434     377.602 -467.302  -42.116  1.00172.93           O
ATOM   2644  OE2 GLU  1434     375.397 -467.334  -42.378  1.00172.93           O
ATOM   2645  H   GLU  1434     380.016 -468.335  -38.656  1.00  0.00           H
ATOM   2646  HA  GLU  1434     378.273 -466.355  -39.753  1.00  0.00           H
ATOM   2647  HB2 GLU  1434     377.633 -469.248  -39.037  1.00  0.00           H
ATOM   2648  HB3 GLU  1434     378.356 -468.731  -40.570  1.00  0.00           H
ATOM   2649  HG2 GLU  1434     375.775 -469.177  -40.448  1.00  0.00           H
ATOM   2650  HG3 GLU  1434     375.711 -467.566  -39.686  1.00  0.00           H
ATOM   2651  N   LEU  1435     377.499 -467.576  -36.726  1.00224.88           N
ATOM   2652  CA  LEU  1435     376.700 -467.396  -35.520  1.00224.88           C
ATOM   2653  C   LEU  1435     376.859 -465.972  -35.088  1.00224.88           C
ATOM   2654  O   LEU  1435     375.884 -465.310  -34.758  1.00224.88           O
ATOM   2655  CB  LEU  1435     377.306 -468.291  -34.424  1.00224.88           C
ATOM   2656  CG  LEU  1435     376.823 -468.087  -32.979  1.00224.88           C
ATOM   2657  CD1 LEU  1435     375.372 -468.537  -32.768  1.00224.88           C
ATOM   2658  CD2 LEU  1435     377.806 -468.748  -31.996  1.00224.88           C
ATOM   2659  H   LEU  1435     378.233 -468.269  -36.686  1.00  0.00           H
ATOM   2660  HA  LEU  1435     375.653 -467.641  -35.698  1.00  0.00           H
ATOM   2661  HB2 LEU  1435     377.092 -469.325  -34.695  1.00  0.00           H
ATOM   2662  HB3 LEU  1435     378.388 -468.156  -34.439  1.00  0.00           H
ATOM   2663  HG  LEU  1435     376.853 -467.015  -32.784  1.00  0.00           H
ATOM   2664 HD11 LEU  1435     375.086 -468.369  -31.730  1.00  0.00           H
ATOM   2665 HD12 LEU  1435     374.715 -467.964  -33.422  1.00  0.00           H
ATOM   2666 HD13 LEU  1435     375.283 -469.598  -33.002  1.00  0.00           H
ATOM   2667 HD21 LEU  1435     377.455 -468.598  -30.975  1.00  0.00           H
ATOM   2668 HD22 LEU  1435     378.792 -468.298  -32.111  1.00  0.00           H
ATOM   2669 HD23 LEU  1435     377.867 -469.816  -32.206  1.00  0.00           H
ATOM   2670  N   GLY  1436     378.089 -465.445  -35.090  1.00181.26           N
ATOM   2671  CA  GLY  1436     378.341 -464.069  -34.694  1.00181.26           C
ATOM   2672  C   GLY  1436     377.702 -463.025  -35.636  1.00181.26           C
ATOM   2673  O   GLY  1436     377.342 -461.906  -35.239  1.00181.26           O
ATOM   2674  H   GLY  1436     378.867 -466.022  -35.376  1.00  0.00           H
ATOM   2675  HA2 GLY  1436     379.419 -463.907  -34.681  1.00  0.00           H
ATOM   2676  HA3 GLY  1436     377.952 -463.917  -33.687  1.00  0.00           H
ATOM   2677  N   GLU  1437     377.679 -463.304  -36.955  1.00265.34           N
ATOM   2678  CA  GLU  1437     377.081 -462.363  -37.881  1.00265.34           C
ATOM   2679  C   GLU  1437     375.620 -462.302  -37.683  1.00265.34           C
ATOM   2680  O   GLU  1437     374.995 -461.240  -37.910  1.00265.34           O
ATOM   2681  CB  GLU  1437     377.319 -462.702  -39.347  1.00265.34           C
ATOM   2682  CG  GLU  1437     376.689 -461.642  -40.239  1.00265.34           C
ATOM   2683  CD  GLU  1437     377.016 -462.024  -41.658  1.00265.34           C
ATOM   2684  OE1 GLU  1437     378.074 -462.679  -41.844  1.00265.34           O
ATOM   2685  OE2 GLU  1437     376.222 -461.671  -42.571  1.00265.34           O
ATOM   2686  H   GLU  1437     378.078 -464.167  -37.297  1.00  0.00           H
ATOM   2687  HA  GLU  1437     377.497 -461.375  -37.684  1.00  0.00           H
ATOM   2688  HB2 GLU  1437     376.873 -463.671  -39.570  1.00  0.00           H
ATOM   2689  HB3 GLU  1437     378.391 -462.745  -39.539  1.00  0.00           H
ATOM   2690  HG2 GLU  1437     375.609 -461.623  -40.094  1.00  0.00           H
ATOM   2691  HG3 GLU  1437     377.112 -460.664  -40.010  1.00  0.00           H
ATOM   2692  N   LEU  1438     375.107 -463.497  -37.280  1.00355.19           N
ATOM   2693  CA  LEU  1438     373.720 -463.699  -37.102  1.00355.19           C
ATOM   2694  C   LEU  1438     373.450 -462.637  -36.179  1.00355.19           C
ATOM   2695  O   LEU  1438     372.818 -461.743  -36.733  1.00355.19           O
ATOM   2696  CB  LEU  1438     373.430 -464.977  -36.247  1.00355.19           C
ATOM   2697  CG  LEU  1438     371.966 -465.187  -35.782  1.00355.19           C
ATOM   2698  CD1 LEU  1438     371.070 -465.328  -37.002  1.00355.19           C
ATOM   2699  CD2 LEU  1438     371.775 -466.411  -34.859  1.00355.19           C
ATOM   2700  H   LEU  1438     375.739 -464.265  -37.102  1.00  0.00           H
ATOM   2701  HA  LEU  1438     373.142 -463.642  -38.024  1.00  0.00           H
ATOM   2702  HB2 LEU  1438     374.055 -464.927  -35.356  1.00  0.00           H
ATOM   2703  HB3 LEU  1438     373.732 -465.850  -36.826  1.00  0.00           H
ATOM   2704  HG  LEU  1438     371.654 -464.298  -35.234  1.00  0.00           H
ATOM   2705 HD11 LEU  1438     370.075 -465.642  -36.688  1.00  0.00           H
ATOM   2706 HD12 LEU  1438     371.003 -464.369  -37.516  1.00  0.00           H
ATOM   2707 HD13 LEU  1438     371.490 -466.073  -37.677  1.00  0.00           H
ATOM   2708 HD21 LEU  1438     372.417 -466.311  -33.984  1.00  0.00           H
ATOM   2709 HD22 LEU  1438     370.734 -466.467  -34.541  1.00  0.00           H
ATOM   2710 HD23 LEU  1438     372.039 -467.319  -35.401  1.00  0.00           H
ATOM   2711  N   PHE  1439     374.261 -462.611  -35.055  1.00344.24           N
ATOM   2712  CA  PHE  1439     374.192 -461.829  -33.819  1.00344.24           C
ATOM   2713  C   PHE  1439     374.192 -460.370  -34.204  1.00344.24           C
ATOM   2714  O   PHE  1439     373.623 -459.497  -33.569  1.00344.24           O
ATOM   2715  CB  PHE  1439     375.298 -462.146  -32.825  1.00344.24           C
ATOM   2716  CG  PHE  1439     375.005 -461.277  -31.658  1.00344.24           C
ATOM   2717  CD1 PHE  1439     373.973 -461.554  -30.783  1.00344.24           C
ATOM   2718  CD2 PHE  1439     375.772 -460.150  -31.471  1.00344.24           C
ATOM   2719  CE1 PHE  1439     373.742 -460.720  -29.709  1.00344.24           C
ATOM   2720  CE2 PHE  1439     375.552 -459.312  -30.405  1.00344.24           C
ATOM   2721  CZ  PHE  1439     374.535 -459.604  -29.523  1.00344.24           C
ATOM   2722  H   PHE  1439     375.043 -463.249  -35.096  1.00  0.00           H
ATOM   2723  HA  PHE  1439     373.238 -462.048  -33.338  1.00  0.00           H
ATOM   2724  HB2 PHE  1439     375.270 -463.198  -32.539  1.00  0.00           H
ATOM   2725  HB3 PHE  1439     376.270 -461.895  -33.249  1.00  0.00           H
ATOM   2726  HD1 PHE  1439     373.349 -462.421  -30.939  1.00  0.00           H
ATOM   2727  HD2 PHE  1439     376.560 -459.921  -32.174  1.00  0.00           H
ATOM   2728  HE1 PHE  1439     372.944 -460.939  -29.015  1.00  0.00           H
ATOM   2729  HE2 PHE  1439     376.168 -458.437  -30.260  1.00  0.00           H
ATOM   2730  HZ  PHE  1439     374.356 -458.955  -28.679  1.00  0.00           H
ATOM   2731  N   ALA  1440     374.907 -459.906  -35.190  1.00384.03           N
ATOM   2732  CA  ALA  1440     374.546 -458.494  -35.284  1.00384.03           C
ATOM   2733  C   ALA  1440     373.130 -458.077  -35.786  1.00384.03           C
ATOM   2734  O   ALA  1440     372.358 -457.167  -35.308  1.00384.03           O
ATOM   2735  CB  ALA  1440     375.519 -457.696  -36.173  1.00384.03           C
ATOM   2736  H   ALA  1440     375.566 -460.412  -35.764  1.00  0.00           H
ATOM   2737  HA  ALA  1440     374.646 -458.086  -34.278  1.00  0.00           H
ATOM   2738  HB1 ALA  1440     376.545 -457.928  -35.889  1.00  0.00           H
ATOM   2739  HB2 ALA  1440     375.339 -456.629  -36.042  1.00  0.00           H
ATOM   2740  HB3 ALA  1440     375.361 -457.966  -37.217  1.00  0.00           H
ATOM   2741  N   GLN  1441     372.750 -458.898  -36.787  1.00401.89           N
ATOM   2742  CA  GLN  1441     371.561 -458.584  -37.497  1.00401.89           C
ATOM   2743  C   GLN  1441     370.492 -458.617  -36.593  1.00401.89           C
ATOM   2744  O   GLN  1441     369.515 -457.858  -36.400  1.00401.89           O
ATOM   2745  CB  GLN  1441     371.369 -459.572  -38.649  1.00401.89           C
ATOM   2746  CG  GLN  1441     372.564 -459.403  -39.579  1.00401.89           C
ATOM   2747  CD  GLN  1441     372.744 -460.645  -40.404  1.00401.89           C
ATOM   2748  NE2 GLN  1441     371.959 -460.723  -41.501  1.00401.89           N
ATOM   2749  OE1 GLN  1441     373.573 -461.505  -40.118  1.00401.89           O
ATOM   2750  H   GLN  1441     373.296 -459.714  -37.025  1.00  0.00           H
ATOM   2751  HA  GLN  1441     371.648 -457.577  -37.905  1.00  0.00           H
ATOM   2752  HB2 GLN  1441     370.445 -459.351  -39.182  1.00  0.00           H
ATOM   2753  HB3 GLN  1441     371.340 -460.591  -38.263  1.00  0.00           H
ATOM   2754  HG2 GLN  1441     372.392 -458.552  -40.238  1.00  0.00           H
ATOM   2755  HG3 GLN  1441     373.462 -459.228  -38.987  1.00  0.00           H
ATOM   2756 HE21 GLN  1441     371.301 -459.984  -41.705  1.00  0.00           H
ATOM   2757 HE22 GLN  1441     372.030 -461.520  -42.117  1.00  0.00           H
ATOM   2758  N   VAL  1442     370.856 -459.597  -35.888  1.00605.83           N
ATOM   2759  CA  VAL  1442     370.066 -459.655  -34.897  1.00605.83           C
ATOM   2760  C   VAL  1442     370.066 -458.634  -33.844  1.00605.83           C
ATOM   2761  O   VAL  1442     368.942 -458.771  -33.403  1.00605.83           O
ATOM   2762  CB  VAL  1442     370.152 -461.022  -34.237  1.00605.83           C
ATOM   2763  CG1 VAL  1442     371.218 -460.983  -33.138  1.00605.83           C
ATOM   2764  CG2 VAL  1442     368.765 -461.517  -33.801  1.00605.83           C
ATOM   2765  H   VAL  1442     371.630 -460.218  -36.077  1.00  0.00           H
ATOM   2766  HA  VAL  1442     369.067 -459.613  -35.330  1.00  0.00           H
ATOM   2767  HB  VAL  1442     370.509 -461.717  -34.997  1.00  0.00           H
ATOM   2768 HG11 VAL  1442     370.767 -460.643  -32.206  1.00  0.00           H
ATOM   2769 HG12 VAL  1442     371.632 -461.981  -32.998  1.00  0.00           H
ATOM   2770 HG13 VAL  1442     372.014 -460.297  -33.428  1.00  0.00           H
ATOM   2771 HG21 VAL  1442     368.859 -462.497  -33.332  1.00  0.00           H
ATOM   2772 HG22 VAL  1442     368.116 -461.592  -34.673  1.00  0.00           H
ATOM   2773 HG23 VAL  1442     368.336 -460.813  -33.088  1.00  0.00           H
ATOM   2774  N   PRO  1443     370.798 -457.662  -33.227  1.00483.81           N
ATOM   2775  CA  PRO  1443     370.064 -457.168  -32.133  1.00483.81           C
ATOM   2776  C   PRO  1443     368.629 -456.728  -32.310  1.00483.81           C
ATOM   2777  O   PRO  1443     367.659 -457.217  -31.658  1.00483.81           O
ATOM   2778  CB  PRO  1443     370.858 -456.146  -31.325  1.00483.81           C
ATOM   2779  CG  PRO  1443     372.287 -456.509  -31.650  1.00483.81           C
ATOM   2780  CD  PRO  1443     372.097 -457.689  -32.601  1.00483.81           C
ATOM   2781  HA  PRO  1443     369.990 -458.025  -31.464  1.00  0.00           H
ATOM   2782  HB2 PRO  1443     370.659 -456.248  -30.258  1.00  0.00           H
ATOM   2783  HB3 PRO  1443     370.634 -455.134  -31.662  1.00  0.00           H
ATOM   2784  HG2 PRO  1443     372.805 -455.684  -32.139  1.00  0.00           H
ATOM   2785  HG3 PRO  1443     372.820 -456.820  -30.751  1.00  0.00           H
ATOM   2786  HD2 PRO  1443     372.863 -457.647  -33.375  1.00  0.00           H
ATOM   2787  HD3 PRO  1443     372.205 -458.619  -32.042  1.00  0.00           H
ATOM   2788  N   SER  1444     368.583 -456.331  -33.589  1.00620.01           N
ATOM   2789  CA  SER  1444     367.197 -456.265  -33.885  1.00620.01           C
ATOM   2790  C   SER  1444     366.091 -457.305  -33.873  1.00620.01           C
ATOM   2791  O   SER  1444     364.926 -457.486  -33.304  1.00620.01           O
ATOM   2792  CB  SER  1444     366.986 -455.454  -35.188  1.00620.01           C
ATOM   2793  OG  SER  1444     367.704 -456.014  -36.280  1.00620.01           O
ATOM   2794  H   SER  1444     369.358 -456.126  -34.203  1.00  0.00           H
ATOM   2795  HA  SER  1444     366.845 -455.562  -33.130  1.00  0.00           H
ATOM   2796  HB2 SER  1444     365.923 -455.447  -35.431  1.00  0.00           H
ATOM   2797  HB3 SER  1444     367.322 -454.429  -35.028  1.00  0.00           H
ATOM   2798  HG  SER  1444     367.425 -455.593  -37.096  1.00  0.00           H
ATOM   2799  N   MET  1445     366.543 -458.180  -34.640  1.00850.62           N
ATOM   2800  CA  MET  1445     365.316 -458.769  -34.692  1.00850.62           C
ATOM   2801  C   MET  1445     365.031 -459.733  -33.416  1.00850.62           C
ATOM   2802  O   MET  1445     364.201 -460.544  -33.740  1.00850.62           O
ATOM   2803  CB  MET  1445     364.774 -459.665  -35.718  1.00850.62           C
ATOM   2804  CG  MET  1445     363.424 -458.975  -35.799  1.00850.62           C
ATOM   2805  SD  MET  1445     362.280 -458.713  -34.358  1.00850.62           S
ATOM   2806  CE  MET  1445     361.380 -460.273  -34.568  1.00850.62           C
ATOM   2807  H   MET  1445     367.445 -458.372  -35.052  1.00  0.00           H
ATOM   2808  HA  MET  1445     364.597 -457.954  -34.608  1.00  0.00           H
ATOM   2809  HB2 MET  1445     365.329 -459.623  -36.655  1.00  0.00           H
ATOM   2810  HB3 MET  1445     364.682 -460.687  -35.351  1.00  0.00           H
ATOM   2811  HG2 MET  1445     362.848 -459.545  -36.528  1.00  0.00           H
ATOM   2812  HG3 MET  1445     363.601 -457.994  -36.239  1.00  0.00           H
ATOM   2813  HE1 MET  1445     360.551 -460.124  -35.260  1.00  0.00           H
ATOM   2814  HE2 MET  1445     362.055 -461.030  -34.967  1.00  0.00           H
ATOM   2815  HE3 MET  1445     360.994 -460.602  -33.603  1.00  0.00           H
ATOM   2816  N   GLY  1446     365.450 -459.282  -32.089  1.00640.95           N
ATOM   2817  CA  GLY  1446     365.868 -459.181  -30.663  1.00640.95           C
ATOM   2818  C   GLY  1446     364.973 -459.950  -30.189  1.00640.95           C
ATOM   2819  O   GLY  1446     365.061 -461.022  -29.522  1.00640.95           O
ATOM   2820  H   GLY  1446     365.474 -458.294  -32.296  1.00  0.00           H
ATOM   2821  HA2 GLY  1446     366.876 -459.560  -30.495  1.00  0.00           H
ATOM   2822  HA3 GLY  1446     365.758 -458.164  -30.287  1.00  0.00           H
ATOM   2823  N   GLU  1447     364.025 -459.419  -30.802  1.00908.60           N
ATOM   2824  CA  GLU  1447     363.346 -460.337  -30.088  1.00908.60           C
ATOM   2825  C   GLU  1447     363.099 -461.807  -30.566  1.00908.60           C
ATOM   2826  O   GLU  1447     363.219 -462.868  -29.845  1.00908.60           O
ATOM   2827  CB  GLU  1447     361.929 -459.763  -29.841  1.00908.60           C
ATOM   2828  CG  GLU  1447     360.801 -460.797  -29.820  1.00908.60           C
ATOM   2829  CD  GLU  1447     360.352 -461.078  -28.407  1.00908.60           C
ATOM   2830  OE1 GLU  1447     360.899 -460.456  -27.457  1.00908.60           O
ATOM   2831  OE2 GLU  1447     359.413 -461.906  -28.279  1.00908.60           O
ATOM   2832  H   GLU  1447     363.856 -458.687  -31.477  1.00  0.00           H
ATOM   2833  HA  GLU  1447     363.833 -460.401  -29.115  1.00  0.00           H
ATOM   2834  HB2 GLU  1447     361.713 -459.045  -30.633  1.00  0.00           H
ATOM   2835  HB3 GLU  1447     361.932 -459.235  -28.887  1.00  0.00           H
ATOM   2836  HG2 GLU  1447     359.956 -460.415  -30.393  1.00  0.00           H
ATOM   2837  HG3 GLU  1447     361.154 -461.722  -30.275  1.00  0.00           H
ATOM   2838  N   GLU  1448     362.969 -461.736  -31.868  1.00815.32           N
ATOM   2839  CA  GLU  1448     362.466 -463.010  -32.220  1.00815.32           C
ATOM   2840  C   GLU  1448     363.238 -464.204  -32.151  1.00815.32           C
ATOM   2841  O   GLU  1448     363.194 -465.414  -31.741  1.00815.32           O
ATOM   2842  CB  GLU  1448     361.660 -462.985  -33.498  1.00815.32           C
ATOM   2843  CG  GLU  1448     361.843 -464.236  -34.301  1.00815.32           C
ATOM   2844  CD  GLU  1448     363.091 -463.893  -35.084  1.00815.32           C
ATOM   2845  OE1 GLU  1448     363.500 -462.703  -35.112  1.00815.32           O
ATOM   2846  OE2 GLU  1448     363.694 -464.837  -35.621  1.00815.32           O
ATOM   2847  H   GLU  1448     363.178 -460.957  -32.476  1.00  0.00           H
ATOM   2848  HA  GLU  1448     361.701 -463.179  -31.462  1.00  0.00           H
ATOM   2849  HB2 GLU  1448     360.605 -462.880  -33.246  1.00  0.00           H
ATOM   2850  HB3 GLU  1448     361.970 -462.129  -34.097  1.00  0.00           H
ATOM   2851  HG2 GLU  1448     360.994 -464.417  -34.960  1.00  0.00           H
ATOM   2852  HG3 GLU  1448     362.017 -465.092  -33.650  1.00  0.00           H
ATOM   2853  N   GLY  1449     364.150 -463.508  -32.545  1.00657.16           N
ATOM   2854  CA  GLY  1449     365.054 -464.306  -32.748  1.00657.16           C
ATOM   2855  C   GLY  1449     365.597 -464.900  -31.507  1.00657.16           C
ATOM   2856  O   GLY  1449     366.065 -465.949  -31.838  1.00657.16           O
ATOM   2857  H   GLY  1449     364.160 -462.506  -32.675  1.00  0.00           H
ATOM   2858  HA2 GLY  1449     365.862 -463.790  -33.267  1.00  0.00           H
ATOM   2859  HA3 GLY  1449     364.680 -465.106  -33.387  1.00  0.00           H
ATOM   2860  N   GLY  1450     365.455 -464.338  -30.230  1.00635.45           N
ATOM   2861  CA  GLY  1450     365.936 -464.796  -28.861  1.00635.45           C
ATOM   2862  C   GLY  1450     365.614 -466.106  -28.747  1.00635.45           C
ATOM   2863  O   GLY  1450     366.318 -466.941  -28.128  1.00635.45           O
ATOM   2864  H   GLY  1450     364.939 -463.470  -30.217  1.00  0.00           H
ATOM   2865  HA2 GLY  1450     367.015 -464.668  -28.781  1.00  0.00           H
ATOM   2866  HA3 GLY  1450     365.436 -464.222  -28.081  1.00  0.00           H
ATOM   2867  N   ASP  1451     364.442 -466.233  -29.302  1.00617.19           N
ATOM   2868  CA  ASP  1451     364.240 -467.568  -29.003  1.00617.19           C
ATOM   2869  C   ASP  1451     365.074 -468.585  -29.695  1.00617.19           C
ATOM   2870  O   ASP  1451     365.698 -469.560  -29.170  1.00617.19           O
ATOM   2871  CB  ASP  1451     362.838 -468.050  -29.377  1.00617.19           C
ATOM   2872  CG  ASP  1451     362.731 -469.413  -28.714  1.00617.19           C
ATOM   2873  OD1 ASP  1451     362.495 -469.388  -27.478  1.00617.19           O
ATOM   2874  OD2 ASP  1451     362.908 -470.468  -29.384  1.00617.19           O
ATOM   2875  H   ASP  1451     363.864 -465.567  -29.795  1.00  0.00           H
ATOM   2876  HA  ASP  1451     364.368 -467.698  -27.928  1.00  0.00           H
ATOM   2877  HB2 ASP  1451     362.079 -467.370  -28.991  1.00  0.00           H
ATOM   2878  HB3 ASP  1451     362.746 -468.146  -30.459  1.00  0.00           H
ATOM   2879  N   ALA  1452     365.103 -468.202  -30.948  1.00422.29           N
ATOM   2880  CA  ALA  1452     365.776 -469.074  -31.758  1.00422.29           C
ATOM   2881  C   ALA  1452     367.303 -469.133  -31.418  1.00422.29           C
ATOM   2882  O   ALA  1452     367.842 -470.177  -31.749  1.00422.29           O
ATOM   2883  CB  ALA  1452     365.696 -468.747  -33.233  1.00422.29           C
ATOM   2884  H   ALA  1452     364.673 -467.351  -31.281  1.00  0.00           H
ATOM   2885  HA  ALA  1452     365.357 -470.069  -31.608  1.00  0.00           H
ATOM   2886  HB1 ALA  1452     365.548 -469.665  -33.802  1.00  0.00           H
ATOM   2887  HB2 ALA  1452     366.623 -468.269  -33.550  1.00  0.00           H
ATOM   2888  HB3 ALA  1452     364.860 -468.071  -33.410  1.00  0.00           H
ATOM   2889  N   ASP  1453     368.044 -468.068  -30.889  1.00437.08           N
ATOM   2890  CA  ASP  1453     369.463 -467.908  -30.463  1.00437.08           C
ATOM   2891  C   ASP  1453     369.710 -468.836  -29.414  1.00437.08           C
ATOM   2892  O   ASP  1453     370.798 -469.373  -29.371  1.00437.08           O
ATOM   2893  CB  ASP  1453     369.723 -466.482  -29.902  1.00437.08           C
ATOM   2894  CG  ASP  1453     371.172 -466.053  -30.123  1.00437.08           C
ATOM   2895  OD1 ASP  1453     371.949 -466.860  -30.695  1.00437.08           O
ATOM   2896  OD2 ASP  1453     371.516 -464.902  -29.739  1.00437.08           O
ATOM   2897  H   ASP  1453     367.498 -467.226  -30.771  1.00  0.00           H
ATOM   2898  HA  ASP  1453     370.130 -468.107  -31.302  1.00  0.00           H
ATOM   2899  HB2 ASP  1453     369.063 -465.776  -30.407  1.00  0.00           H
ATOM   2900  HB3 ASP  1453     369.506 -466.473  -28.834  1.00  0.00           H
ATOM   2901  N   LEU  1454     368.753 -469.010  -28.517  1.00344.09           N
ATOM   2902  CA  LEU  1454     369.051 -469.960  -27.513  1.00344.09           C
ATOM   2903  C   LEU  1454     369.165 -471.296  -28.091  1.00344.09           C
ATOM   2904  O   LEU  1454     370.105 -472.043  -27.796  1.00344.09           O
ATOM   2905  CB  LEU  1454     367.987 -469.922  -26.409  1.00344.09           C
ATOM   2906  CG  LEU  1454     368.447 -470.485  -25.057  1.00344.09           C
ATOM   2907  CD1 LEU  1454     369.473 -469.545  -24.391  1.00344.09           C
ATOM   2908  CD2 LEU  1454     367.244 -470.763  -24.147  1.00344.09           C
ATOM   2909  H   LEU  1454     367.879 -468.504  -28.547  1.00  0.00           H
ATOM   2910  HA  LEU  1454     370.012 -469.697  -27.070  1.00  0.00           H
ATOM   2911  HB2 LEU  1454     367.688 -468.884  -26.261  1.00  0.00           H
ATOM   2912  HB3 LEU  1454     367.118 -470.489  -26.744  1.00  0.00           H
ATOM   2913  HG  LEU  1454     368.945 -471.436  -25.247  1.00  0.00           H
ATOM   2914 HD11 LEU  1454     368.989 -468.987  -23.590  1.00  0.00           H
ATOM   2915 HD12 LEU  1454     370.292 -470.135  -23.979  1.00  0.00           H
ATOM   2916 HD13 LEU  1454     369.864 -468.850  -25.134  1.00  0.00           H
ATOM   2917 HD21 LEU  1454     367.593 -471.161  -23.194  1.00  0.00           H
ATOM   2918 HD22 LEU  1454     366.587 -471.489  -24.625  1.00  0.00           H
ATOM   2919 HD23 LEU  1454     366.697 -469.836  -23.975  1.00  0.00           H
ATOM   2920  N   SER  1455     368.218 -471.599  -28.980  1.00242.45           N
ATOM   2921  CA  SER  1455     368.282 -472.917  -29.465  1.00242.45           C
ATOM   2922  C   SER  1455     369.558 -473.121  -30.273  1.00242.45           C
ATOM   2923  O   SER  1455     370.078 -474.228  -30.208  1.00242.45           O
ATOM   2924  CB  SER  1455     367.117 -473.278  -30.398  1.00242.45           C
ATOM   2925  OG  SER  1455     365.876 -473.091  -29.737  1.00242.45           O
ATOM   2926  H   SER  1455     367.515 -470.938  -29.279  1.00  0.00           H
ATOM   2927  HA  SER  1455     368.285 -473.605  -28.620  1.00  0.00           H
ATOM   2928  HB2 SER  1455     367.209 -474.321  -30.700  1.00  0.00           H
ATOM   2929  HB3 SER  1455     367.154 -472.642  -31.283  1.00  0.00           H
ATOM   2930  HG  SER  1455     365.158 -473.320  -30.332  1.00  0.00           H
ATOM   2931  N   ILE  1456     370.076 -472.117  -31.057  1.00285.76           N
ATOM   2932  CA  ILE  1456     371.257 -472.206  -31.922  1.00285.76           C
ATOM   2933  C   ILE  1456     372.456 -472.420  -31.090  1.00285.76           C
ATOM   2934  O   ILE  1456     373.329 -473.172  -31.489  1.00285.76           O
ATOM   2935  CB  ILE  1456     371.503 -470.971  -32.786  1.00285.76           C
ATOM   2936  CG1 ILE  1456     372.487 -471.267  -33.937  1.00285.76           C
ATOM   2937  CG2 ILE  1456     371.997 -469.802  -31.916  1.00285.76           C
ATOM   2938  CD1 ILE  1456     371.878 -472.057  -35.094  1.00285.76           C
ATOM   2939  H   ILE  1456     369.595 -471.229  -31.035  1.00  0.00           H
ATOM   2940  HA  ILE  1456     371.137 -473.067  -32.580  1.00  0.00           H
ATOM   2941  HB  ILE  1456     370.551 -470.678  -33.228  1.00  0.00           H
ATOM   2942 HG12 ILE  1456     372.852 -470.317  -34.327  1.00  0.00           H
ATOM   2943 HG13 ILE  1456     373.332 -471.828  -33.538  1.00  0.00           H
ATOM   2944 HG21 ILE  1456     371.881 -468.867  -32.464  1.00  0.00           H
ATOM   2945 HG22 ILE  1456     371.411 -469.760  -30.998  1.00  0.00           H
ATOM   2946 HG23 ILE  1456     373.048 -469.951  -31.670  1.00  0.00           H
ATOM   2947 HD11 ILE  1456     371.895 -471.449  -35.999  1.00  0.00           H
ATOM   2948 HD12 ILE  1456     372.456 -472.967  -35.257  1.00  0.00           H
ATOM   2949 HD13 ILE  1456     370.848 -472.319  -34.852  1.00  0.00           H
ATOM   2950  N   GLU  1457     372.580 -471.717  -29.953  1.00230.00           N
ATOM   2951  CA  GLU  1457     373.714 -471.936  -29.124  1.00230.00           C
ATOM   2952  C   GLU  1457     373.737 -473.325  -28.587  1.00230.00           C
ATOM   2953  O   GLU  1457     374.793 -473.947  -28.565  1.00230.00           O
ATOM   2954  CB  GLU  1457     373.854 -470.922  -27.961  1.00230.00           C
ATOM   2955  CG  GLU  1457     372.760 -470.953  -26.888  1.00230.00           C
ATOM   2956  CD  GLU  1457     373.069 -469.886  -25.834  1.00230.00           C
ATOM   2957  OE1 GLU  1457     374.270 -469.546  -25.652  1.00230.00           O
ATOM   2958  OE2 GLU  1457     372.099 -469.395  -25.197  1.00230.00           O
ATOM   2959  H   GLU  1457     371.877 -471.041  -29.690  1.00  0.00           H
ATOM   2960  HA  GLU  1457     374.596 -471.823  -29.754  1.00  0.00           H
ATOM   2961  HB2 GLU  1457     374.807 -471.114  -27.467  1.00  0.00           H
ATOM   2962  HB3 GLU  1457     373.887 -469.919  -28.386  1.00  0.00           H
ATOM   2963  HG2 GLU  1457     372.737 -471.936  -26.418  1.00  0.00           H
ATOM   2964  HG3 GLU  1457     371.793 -470.745  -27.346  1.00  0.00           H
ATOM   2965  N   LYS  1458     372.579 -473.863  -28.158  1.00191.65           N
ATOM   2966  CA  LYS  1458     372.626 -475.210  -27.632  1.00191.65           C
ATOM   2967  C   LYS  1458     373.041 -476.193  -28.678  1.00191.65           C
ATOM   2968  O   LYS  1458     373.771 -477.144  -28.387  1.00191.65           O
ATOM   2969  CB  LYS  1458     371.288 -475.724  -27.050  1.00191.65           C
ATOM   2970  CG  LYS  1458     371.056 -475.472  -25.551  1.00191.65           C
ATOM   2971  CD  LYS  1458     370.601 -474.074  -25.128  1.00191.65           C
ATOM   2972  CE  LYS  1458     370.217 -474.020  -23.643  1.00191.65           C
ATOM   2973  NZ  LYS  1458     369.563 -472.734  -23.318  1.00191.65           N
ATOM   2974  H   LYS  1458     371.712 -473.346  -28.202  1.00  0.00           H
ATOM   2975  HA  LYS  1458     373.370 -475.234  -26.835  1.00  0.00           H
ATOM   2976  HB2 LYS  1458     371.245 -476.800  -27.216  1.00  0.00           H
ATOM   2977  HB3 LYS  1458     370.473 -475.260  -27.605  1.00  0.00           H
ATOM   2978  HG2 LYS  1458     371.995 -475.678  -25.037  1.00  0.00           H
ATOM   2979  HG3 LYS  1458     370.314 -476.189  -25.199  1.00  0.00           H
ATOM   2980  HD2 LYS  1458     371.414 -473.370  -25.307  1.00  0.00           H
ATOM   2981  HD3 LYS  1458     369.739 -473.783  -25.729  1.00  0.00           H
ATOM   2982  HE2 LYS  1458     371.117 -474.127  -23.037  1.00  0.00           H
ATOM   2983  HE3 LYS  1458     369.533 -474.838  -23.418  1.00  0.00           H
ATOM   2984  HZ1 LYS  1458     369.499 -472.632  -22.315  1.00  0.00           H
ATOM   2985  HZ2 LYS  1458     370.108 -471.974  -23.700  1.00  0.00           H
ATOM   2986  HZ3 LYS  1458     368.636 -472.718  -23.718  1.00  0.00           H
ATOM   2987  N   ARG  1459     372.547 -476.021  -29.917  1.00212.01           N
ATOM   2988  CA  ARG  1459     372.874 -476.975  -30.954  1.00212.01           C
ATOM   2989  C   ARG  1459     374.343 -476.938  -31.262  1.00212.01           C
ATOM   2990  O   ARG  1459     374.929 -477.990  -31.531  1.00212.01           O
ATOM   2991  CB  ARG  1459     372.048 -476.718  -32.221  1.00212.01           C
ATOM   2992  CG  ARG  1459     370.560 -476.893  -31.910  1.00212.01           C
ATOM   2993  CD  ARG  1459     370.188 -478.354  -31.638  1.00212.01           C
ATOM   2994  NE  ARG  1459     368.869 -478.362  -30.944  1.00212.01           N
ATOM   2995  CZ  ARG  1459     368.323 -479.538  -30.517  1.00212.01           C
ATOM   2996  NH1 ARG  1459     368.913 -480.720  -30.855  1.00212.01           N
ATOM   2997  NH2 ARG  1459     367.203 -479.527  -29.735  1.00212.01           N
ATOM   2998  H   ARG  1459     371.952 -475.231  -30.122  1.00  0.00           H
ATOM   2999  HA  ARG  1459     372.630 -477.972  -30.587  1.00  0.00           H
ATOM   3000  HB2 ARG  1459     372.228 -475.701  -32.571  1.00  0.00           H
ATOM   3001  HB3 ARG  1459     372.342 -477.426  -32.996  1.00  0.00           H
ATOM   3002  HG2 ARG  1459     369.980 -476.537  -32.762  1.00  0.00           H
ATOM   3003  HG3 ARG  1459     370.308 -476.294  -31.035  1.00  0.00           H
ATOM   3004  HD2 ARG  1459     370.116 -478.900  -32.578  1.00  0.00           H
ATOM   3005  HD3 ARG  1459     370.943 -478.814  -31.001  1.00  0.00           H
ATOM   3006  HE  ARG  1459     368.377 -477.494  -30.789  1.00  0.00           H
ATOM   3007 HH11 ARG  1459     369.746 -480.724  -31.426  1.00  0.00           H
ATOM   3008 HH12 ARG  1459     368.517 -481.592  -30.534  1.00  0.00           H
ATOM   3009 HH21 ARG  1459     366.774 -478.649  -29.480  1.00  0.00           H
ATOM   3010 HH22 ARG  1459     366.804 -480.397  -29.412  1.00  0.00           H
ATOM   3011  N   PHE  1460     374.972 -475.738  -31.257  1.00175.33           N
ATOM   3012  CA  PHE  1460     376.387 -475.616  -31.540  1.00175.33           C
ATOM   3013  C   PHE  1460     377.157 -476.338  -30.485  1.00175.33           C
ATOM   3014  O   PHE  1460     378.138 -477.014  -30.789  1.00175.33           O
ATOM   3015  CB  PHE  1460     376.776 -474.126  -31.580  1.00175.33           C
ATOM   3016  CG  PHE  1460     378.158 -473.947  -32.102  1.00175.33           C
ATOM   3017  CD1 PHE  1460     378.459 -474.205  -33.422  1.00175.33           C
ATOM   3018  CD2 PHE  1460     379.147 -473.473  -31.274  1.00175.33           C
ATOM   3019  CE1 PHE  1460     379.736 -474.020  -33.900  1.00175.33           C
ATOM   3020  CE2 PHE  1460     380.424 -473.285  -31.744  1.00175.33           C
ATOM   3021  CZ  PHE  1460     380.720 -473.560  -33.057  1.00175.33           C
ATOM   3022  H   PHE  1460     374.439 -474.905  -31.050  1.00  0.00           H
ATOM   3023  HA  PHE  1460     376.598 -476.067  -32.509  1.00  0.00           H
ATOM   3024  HB2 PHE  1460     376.079 -473.594  -32.227  1.00  0.00           H
ATOM   3025  HB3 PHE  1460     376.717 -473.713  -30.573  1.00  0.00           H
ATOM   3026  HD1 PHE  1460     377.685 -474.556  -34.088  1.00  0.00           H
ATOM   3027  HD2 PHE  1460     378.918 -473.246  -30.243  1.00  0.00           H
ATOM   3028  HE1 PHE  1460     379.964 -474.235  -34.933  1.00  0.00           H
ATOM   3029  HE2 PHE  1460     381.195 -472.921  -31.081  1.00  0.00           H
ATOM   3030  HZ  PHE  1460     381.724 -473.415  -33.427  1.00  0.00           H
ATOM   3031  N   LEU  1461     376.753 -476.211  -29.209  1.00138.50           N
ATOM   3032  CA  LEU  1461     377.488 -476.914  -28.170  1.00138.50           C
ATOM   3033  C   LEU  1461     377.400 -478.417  -28.355  1.00138.50           C
ATOM   3034  O   LEU  1461     378.381 -479.142  -28.118  1.00138.50           O
ATOM   3035  CB  LEU  1461     376.966 -476.576  -26.757  1.00138.50           C
ATOM   3036  CG  LEU  1461     377.136 -475.090  -26.361  1.00138.50           C
ATOM   3037  CD1 LEU  1461     376.603 -474.806  -24.945  1.00138.50           C
ATOM   3038  CD2 LEU  1461     378.589 -474.621  -26.544  1.00138.50           C
ATOM   3039  H   LEU  1461     375.954 -475.638  -28.977  1.00  0.00           H
ATOM   3040  HA  LEU  1461     378.536 -476.620  -28.230  1.00  0.00           H
ATOM   3041  HB2 LEU  1461     375.905 -476.822  -26.716  1.00  0.00           H
ATOM   3042  HB3 LEU  1461     377.496 -477.194  -26.032  1.00  0.00           H
ATOM   3043  HG  LEU  1461     376.526 -474.507  -27.051  1.00  0.00           H
ATOM   3044 HD11 LEU  1461     376.742 -473.751  -24.708  1.00  0.00           H
ATOM   3045 HD12 LEU  1461     377.147 -475.415  -24.223  1.00  0.00           H
ATOM   3046 HD13 LEU  1461     375.542 -475.051  -24.900  1.00  0.00           H
ATOM   3047 HD21 LEU  1461     378.790 -473.788  -25.870  1.00  0.00           H
ATOM   3048 HD22 LEU  1461     379.267 -475.444  -26.317  1.00  0.00           H
ATOM   3049 HD23 LEU  1461     378.740 -474.299  -27.574  1.00  0.00           H
ATOM   3050  N   ASP  1462     376.214 -478.934  -28.750  1.00146.14           N
ATOM   3051  CA  ASP  1462     376.089 -480.367  -28.909  1.00146.14           C
ATOM   3052  C   ASP  1462     376.977 -480.853  -29.969  1.00146.14           C
ATOM   3053  O   ASP  1462     377.517 -481.922  -29.729  1.00146.14           O
ATOM   3054  CB  ASP  1462     374.666 -480.818  -29.297  1.00146.14           C
ATOM   3055  CG  ASP  1462     373.761 -480.703  -28.078  1.00146.14           C
ATOM   3056  OD1 ASP  1462     374.241 -480.171  -27.042  1.00146.14           O
ATOM   3057  OD2 ASP  1462     372.587 -481.154  -28.162  1.00146.14           O
ATOM   3058  H   ASP  1462     375.426 -478.328  -28.931  1.00  0.00           H
ATOM   3059  HA  ASP  1462     376.366 -480.849  -27.971  1.00  0.00           H
ATOM   3060  HB2 ASP  1462     374.286 -480.181  -30.096  1.00  0.00           H
ATOM   3061  HB3 ASP  1462     374.691 -481.853  -29.636  1.00  0.00           H
ATOM   3062  N   LEU  1463     377.104 -480.123  -31.118  1.00189.17           N
ATOM   3063  CA  LEU  1463     377.968 -480.446  -32.246  1.00189.17           C
ATOM   3064  C   LEU  1463     379.440 -480.388  -31.853  1.00189.17           C
ATOM   3065  O   LEU  1463     380.278 -481.164  -32.343  1.00189.17           O
ATOM   3066  CB  LEU  1463     377.788 -479.561  -33.487  1.00189.17           C
ATOM   3067  CG  LEU  1463     376.595 -479.943  -34.373  1.00189.17           C
ATOM   3068  CD1 LEU  1463     376.569 -479.056  -35.623  1.00189.17           C
ATOM   3069  CD2 LEU  1463     376.640 -481.429  -34.759  1.00189.17           C
ATOM   3070  H   LEU  1463     376.548 -479.283  -31.192  1.00  0.00           H
ATOM   3071  HA  LEU  1463     377.749 -481.472  -32.542  1.00  0.00           H
ATOM   3072  HB2 LEU  1463     377.649 -478.532  -33.154  1.00  0.00           H
ATOM   3073  HB3 LEU  1463     378.697 -479.613  -34.086  1.00  0.00           H
ATOM   3074  HG  LEU  1463     375.680 -479.764  -33.809  1.00  0.00           H
ATOM   3075 HD11 LEU  1463     377.529 -479.120  -36.135  1.00  0.00           H
ATOM   3076 HD12 LEU  1463     375.778 -479.395  -36.292  1.00  0.00           H
ATOM   3077 HD13 LEU  1463     376.381 -478.023  -35.331  1.00  0.00           H
ATOM   3078 HD21 LEU  1463     377.581 -481.645  -35.265  1.00  0.00           H
ATOM   3079 HD22 LEU  1463     375.808 -481.656  -35.426  1.00  0.00           H
ATOM   3080 HD23 LEU  1463     376.562 -482.040  -33.860  1.00  0.00           H
ATOM   3081  N   LEU  1464     379.836 -479.462  -30.970  1.00209.25           N
ATOM   3082  CA  LEU  1464     381.208 -479.537  -30.526  1.00209.25           C
ATOM   3083  C   LEU  1464     381.472 -480.789  -29.721  1.00209.25           C
ATOM   3084  O   LEU  1464     382.541 -481.401  -29.819  1.00209.25           O
ATOM   3085  CB  LEU  1464     381.615 -478.311  -29.684  1.00209.25           C
ATOM   3086  CG  LEU  1464     383.134 -478.182  -29.443  1.00209.25           C
ATOM   3087  CD1 LEU  1464     383.691 -479.277  -28.519  1.00209.25           C
ATOM   3088  CD2 LEU  1464     383.882 -478.102  -30.784  1.00209.25           C
ATOM   3089  H   LEU  1464     379.207 -478.748  -30.632  1.00  0.00           H
ATOM   3090  HA  LEU  1464     381.846 -479.565  -31.409  1.00  0.00           H
ATOM   3091  HB2 LEU  1464     381.121 -478.383  -28.715  1.00  0.00           H
ATOM   3092  HB3 LEU  1464     381.264 -477.410  -30.188  1.00  0.00           H
ATOM   3093  HG  LEU  1464     383.293 -477.230  -28.936  1.00  0.00           H
ATOM   3094 HD11 LEU  1464     384.300 -478.820  -27.739  1.00  0.00           H
ATOM   3095 HD12 LEU  1464     384.304 -479.966  -29.101  1.00  0.00           H
ATOM   3096 HD13 LEU  1464     382.865 -479.822  -28.063  1.00  0.00           H
ATOM   3097 HD21 LEU  1464     384.952 -478.011  -30.599  1.00  0.00           H
ATOM   3098 HD22 LEU  1464     383.535 -477.232  -31.342  1.00  0.00           H
ATOM   3099 HD23 LEU  1464     383.689 -479.005  -31.362  1.00  0.00           H
ATOM   3100  N   GLU  1465     380.526 -481.165  -28.830  1.00200.99           N
ATOM   3101  CA  GLU  1465     380.819 -482.347  -28.058  1.00200.99           C
ATOM   3102  C   GLU  1465     380.899 -483.605  -28.894  1.00200.99           C
ATOM   3103  O   GLU  1465     381.838 -484.387  -28.707  1.00200.99           O
ATOM   3104  CB  GLU  1465     379.769 -482.589  -26.961  1.00200.99           C
ATOM   3105  CG  GLU  1465     380.125 -483.731  -26.010  1.00200.99           C
ATOM   3106  CD  GLU  1465     379.100 -483.720  -24.886  1.00200.99           C
ATOM   3107  OE1 GLU  1465     379.101 -482.734  -24.102  1.00200.99           O
ATOM   3108  OE2 GLU  1465     378.296 -484.687  -24.804  1.00200.99           O
ATOM   3109  H   GLU  1465     379.666 -480.649  -28.713  1.00  0.00           H
ATOM   3110  HA  GLU  1465     381.785 -482.202  -27.574  1.00  0.00           H
ATOM   3111  HB2 GLU  1465     378.819 -482.824  -27.440  1.00  0.00           H
ATOM   3112  HB3 GLU  1465     379.651 -481.674  -26.381  1.00  0.00           H
ATOM   3113  HG2 GLU  1465     380.087 -484.683  -26.540  1.00  0.00           H
ATOM   3114  HG3 GLU  1465     381.123 -483.574  -25.602  1.00  0.00           H
ATOM   3115  N   PRO  1466     379.961 -483.880  -29.787  1.00276.19           N
ATOM   3116  CA  PRO  1466     380.154 -484.941  -30.593  1.00276.19           C
ATOM   3117  C   PRO  1466     381.451 -484.885  -31.425  1.00276.19           C
ATOM   3118  O   PRO  1466     381.937 -485.978  -31.683  1.00276.19           O
ATOM   3119  CB  PRO  1466     378.929 -485.178  -31.466  1.00276.19           C
ATOM   3120  CG  PRO  1466     378.474 -483.761  -31.638  1.00276.19           C
ATOM   3121  CD  PRO  1466     379.510 -483.061  -30.746  1.00276.19           C
ATOM   3122  HA  PRO  1466     380.242 -485.811  -29.942  1.00  0.00           H
ATOM   3123  HB2 PRO  1466     379.191 -485.640  -32.418  1.00  0.00           H
ATOM   3124  HB3 PRO  1466     378.180 -485.768  -30.938  1.00  0.00           H
ATOM   3125  HG2 PRO  1466     377.457 -483.612  -31.275  1.00  0.00           H
ATOM   3126  HG3 PRO  1466     378.571 -483.442  -32.676  1.00  0.00           H
ATOM   3127  HD2 PRO  1466     379.047 -482.191  -30.281  1.00  0.00           H
ATOM   3128  HD3 PRO  1466     380.349 -482.734  -31.361  1.00  0.00           H
ATOM   3129  N   LEU  1467     382.032 -483.721  -31.879  1.00143.88           N
ATOM   3130  CA  LEU  1467     383.273 -483.646  -32.654  1.00143.88           C
ATOM   3131  C   LEU  1467     384.380 -484.158  -31.808  1.00143.88           C
ATOM   3132  O   LEU  1467     385.255 -484.860  -32.306  1.00143.88           O
ATOM   3133  CB  LEU  1467     383.613 -482.199  -33.048  1.00143.88           C
ATOM   3134  CG  LEU  1467     382.542 -481.539  -33.937  1.00143.88           C
ATOM   3135  CD1 LEU  1467     382.935 -480.100  -34.305  1.00143.88           C
ATOM   3136  CD2 LEU  1467     382.225 -482.404  -35.167  1.00143.88           C
ATOM   3137  H   LEU  1467     381.566 -482.852  -31.661  1.00  0.00           H
ATOM   3138  HA  LEU  1467     383.183 -484.259  -33.551  1.00  0.00           H
ATOM   3139  HB2 LEU  1467     383.718 -481.609  -32.138  1.00  0.00           H
ATOM   3140  HB3 LEU  1467     384.564 -482.194  -33.581  1.00  0.00           H
ATOM   3141  HG  LEU  1467     381.629 -481.479  -33.345  1.00  0.00           H
ATOM   3142 HD11 LEU  1467     382.160 -479.660  -34.933  1.00  0.00           H
ATOM   3143 HD12 LEU  1467     383.044 -479.509  -33.395  1.00  0.00           H
ATOM   3144 HD13 LEU  1467     383.880 -480.109  -34.848  1.00  0.00           H
ATOM   3145 HD21 LEU  1467     381.857 -481.769  -35.973  1.00  0.00           H
ATOM   3146 HD22 LEU  1467     383.130 -482.917  -35.493  1.00  0.00           H
ATOM   3147 HD23 LEU  1467     381.463 -483.139  -34.908  1.00  0.00           H
ATOM   3148  N   GLY  1468     384.389 -483.796  -30.509  1.00132.30           N
ATOM   3149  CA  GLY  1468     385.451 -484.257  -29.667  1.00132.30           C
ATOM   3150  C   GLY  1468     385.428 -485.746  -29.550  1.00132.30           C
ATOM   3151  O   GLY  1468     386.469 -486.415  -29.595  1.00132.30           O
ATOM   3152  H   GLY  1468     383.657 -483.208  -30.136  1.00  0.00           H
ATOM   3153  HA2 GLY  1468     386.405 -483.947  -30.093  1.00  0.00           H
ATOM   3154  HA3 GLY  1468     385.341 -483.817  -28.676  1.00  0.00           H
ATOM   3155  N   ARG  1469     384.218 -486.301  -29.381  1.00164.60           N
ATOM   3156  CA  ARG  1469     384.150 -487.708  -29.175  1.00164.60           C
ATOM   3157  C   ARG  1469     384.625 -488.430  -30.393  1.00164.60           C
ATOM   3158  O   ARG  1469     385.317 -489.440  -30.261  1.00164.60           O
ATOM   3159  CB  ARG  1469     382.702 -488.163  -28.923  1.00164.60           C
ATOM   3160  CG  ARG  1469     382.551 -489.599  -28.419  1.00164.60           C
ATOM   3161  CD  ARG  1469     381.094 -490.065  -28.389  1.00164.60           C
ATOM   3162  NE  ARG  1469     381.014 -491.264  -27.510  1.00164.60           N
ATOM   3163  CZ  ARG  1469     379.793 -491.714  -27.102  1.00164.60           C
ATOM   3164  NH1 ARG  1469     378.659 -491.084  -27.527  1.00164.60           N
ATOM   3165  NH2 ARG  1469     379.703 -492.793  -26.270  1.00164.60           N
ATOM   3166  H   ARG  1469     383.380 -485.737  -29.399  1.00  0.00           H
ATOM   3167  HA  ARG  1469     384.772 -487.982  -28.323  1.00  0.00           H
ATOM   3168  HB2 ARG  1469     382.263 -487.497  -28.180  1.00  0.00           H
ATOM   3169  HB3 ARG  1469     382.141 -488.062  -29.852  1.00  0.00           H
ATOM   3170  HG2 ARG  1469     382.957 -489.658  -27.409  1.00  0.00           H
ATOM   3171  HG3 ARG  1469     383.121 -490.263  -29.068  1.00  0.00           H
ATOM   3172  HD2 ARG  1469     380.767 -490.322  -29.396  1.00  0.00           H
ATOM   3173  HD3 ARG  1469     380.462 -489.272  -27.988  1.00  0.00           H
ATOM   3174  HE  ARG  1469     381.856 -491.740  -27.219  1.00  0.00           H
ATOM   3175 HH11 ARG  1469     378.725 -490.286  -28.142  1.00  0.00           H
ATOM   3176 HH12 ARG  1469     377.754 -491.416  -27.226  1.00  0.00           H
ATOM   3177 HH21 ARG  1469     380.542 -493.259  -25.955  1.00  0.00           H
ATOM   3178 HH22 ARG  1469     378.798 -493.125  -25.969  1.00  0.00           H
ATOM   3179  N   ARG  1470     384.246 -487.941  -31.600  1.00228.93           N
ATOM   3180  CA  ARG  1470     384.631 -488.565  -32.831  1.00228.93           C
ATOM   3181  C   ARG  1470     386.109 -488.541  -32.989  1.00228.93           C
ATOM   3182  O   ARG  1470     386.655 -489.510  -33.500  1.00228.93           O
ATOM   3183  CB  ARG  1470     384.093 -487.866  -34.081  1.00228.93           C
ATOM   3184  CG  ARG  1470     384.852 -488.334  -35.322  1.00228.93           C
ATOM   3185  CD  ARG  1470     384.400 -487.667  -36.614  1.00228.93           C
ATOM   3186  NE  ARG  1470     383.035 -488.185  -36.884  1.00228.93           N
ATOM   3187  CZ  ARG  1470     382.488 -488.063  -38.126  1.00228.93           C
ATOM   3188  NH1 ARG  1470     383.167 -487.414  -39.116  1.00228.93           N
ATOM   3189  NH2 ARG  1470     381.260 -488.602  -38.373  1.00228.93           N
ATOM   3190  H   ARG  1470     383.673 -487.110  -31.632  1.00  0.00           H
ATOM   3191  HA  ARG  1470     384.290 -489.600  -32.827  1.00  0.00           H
ATOM   3192  HB2 ARG  1470     383.035 -488.102  -34.197  1.00  0.00           H
ATOM   3193  HB3 ARG  1470     384.212 -486.788  -33.971  1.00  0.00           H
ATOM   3194  HG2 ARG  1470     384.711 -489.410  -35.424  1.00  0.00           H
ATOM   3195  HG3 ARG  1470     385.914 -488.133  -35.178  1.00  0.00           H
ATOM   3196  HD2 ARG  1470     385.073 -487.928  -37.431  1.00  0.00           H
ATOM   3197  HD3 ARG  1470     384.371 -486.585  -36.486  1.00  0.00           H
ATOM   3198  HE  ARG  1470     382.510 -488.629  -36.144  1.00  0.00           H
ATOM   3199 HH11 ARG  1470     384.078 -487.019  -38.929  1.00  0.00           H
ATOM   3200 HH12 ARG  1470     382.759 -487.329  -40.036  1.00  0.00           H
ATOM   3201 HH21 ARG  1470     380.763 -489.084  -37.638  1.00  0.00           H
ATOM   3202 HH22 ARG  1470     380.848 -488.519  -39.291  1.00  0.00           H
ATOM   3203  N   LYS  1471     386.789 -487.433  -32.621  1.00119.39           N
ATOM   3204  CA  LYS  1471     388.232 -487.365  -32.764  1.00119.39           C
ATOM   3205  C   LYS  1471     388.883 -488.399  -31.907  1.00119.39           C
ATOM   3206  O   LYS  1471     389.848 -489.054  -32.326  1.00119.39           O
ATOM   3207  CB  LYS  1471     388.840 -485.994  -32.404  1.00119.39           C
ATOM   3208  CG  LYS  1471     390.344 -485.948  -32.700  1.00119.39           C
ATOM   3209  CD  LYS  1471     390.982 -484.556  -32.706  1.00119.39           C
ATOM   3210  CE  LYS  1471     392.421 -484.577  -33.232  1.00119.39           C
ATOM   3211  NZ  LYS  1471     393.000 -483.216  -33.231  1.00119.39           N
ATOM   3212  H   LYS  1471     386.287 -486.643  -32.242  1.00  0.00           H
ATOM   3213  HA  LYS  1471     388.479 -487.582  -33.803  1.00  0.00           H
ATOM   3214  HB2 LYS  1471     388.683 -485.805  -31.342  1.00  0.00           H
ATOM   3215  HB3 LYS  1471     388.338 -485.218  -32.982  1.00  0.00           H
ATOM   3216  HG2 LYS  1471     390.852 -486.545  -31.942  1.00  0.00           H
ATOM   3217  HG3 LYS  1471     390.517 -486.409  -33.673  1.00  0.00           H
ATOM   3218  HD2 LYS  1471     390.987 -484.169  -31.687  1.00  0.00           H
ATOM   3219  HD3 LYS  1471     390.385 -483.895  -33.334  1.00  0.00           H
ATOM   3220  HE2 LYS  1471     393.025 -485.223  -32.595  1.00  0.00           H
ATOM   3221  HE3 LYS  1471     392.426 -484.969  -34.249  1.00  0.00           H
ATOM   3222  HZ1 LYS  1471     393.947 -483.252  -33.581  1.00  0.00           H
ATOM   3223  HZ2 LYS  1471     392.446 -482.614  -33.823  1.00  0.00           H
ATOM   3224  HZ3 LYS  1471     393.003 -482.852  -32.289  1.00  0.00           H
ATOM   3225  N   LYS  1472     388.388 -488.571  -30.670  1.00161.91           N
ATOM   3226  CA  LYS  1472     389.058 -489.539  -29.848  1.00161.91           C
ATOM   3227  C   LYS  1472     388.927 -490.931  -30.384  1.00161.91           C
ATOM   3228  O   LYS  1472     389.871 -491.736  -30.380  1.00161.91           O
ATOM   3229  CB  LYS  1472     388.626 -489.516  -28.363  1.00161.91           C
ATOM   3230  CG  LYS  1472     387.207 -489.994  -28.039  1.00161.91           C
ATOM   3231  CD  LYS  1472     386.974 -490.174  -26.532  1.00161.91           C
ATOM   3232  CE  LYS  1472     385.524 -490.482  -26.147  1.00161.91           C
ATOM   3233  NZ  LYS  1472     385.366 -490.422  -24.674  1.00161.91           N
ATOM   3234  H   LYS  1472     387.590 -488.049  -30.337  1.00  0.00           H
ATOM   3235  HA  LYS  1472     390.119 -489.291  -29.871  1.00  0.00           H
ATOM   3236  HB2 LYS  1472     388.714 -488.488  -28.012  1.00  0.00           H
ATOM   3237  HB3 LYS  1472     389.328 -490.128  -27.796  1.00  0.00           H
ATOM   3238  HG2 LYS  1472     387.039 -490.950  -28.535  1.00  0.00           H
ATOM   3239  HG3 LYS  1472     386.492 -489.266  -28.423  1.00  0.00           H
ATOM   3240  HD2 LYS  1472     387.600 -490.997  -26.186  1.00  0.00           H
ATOM   3241  HD3 LYS  1472     387.284 -489.262  -26.021  1.00  0.00           H
ATOM   3242  HE2 LYS  1472     385.262 -491.480  -26.498  1.00  0.00           H
ATOM   3243  HE3 LYS  1472     384.863 -489.750  -26.612  1.00  0.00           H
ATOM   3244  HZ1 LYS  1472     384.408 -490.626  -24.429  1.00  0.00           H
ATOM   3245  HZ2 LYS  1472     385.976 -491.102  -24.242  1.00  0.00           H
ATOM   3246  HZ3 LYS  1472     385.607 -489.497  -24.347  1.00  0.00           H
ATOM   3247  N   GLN  1473     387.714 -491.243  -30.863  1.00153.77           N
ATOM   3248  CA  GLN  1473     387.515 -492.570  -31.319  1.00153.77           C
ATOM   3249  C   GLN  1473     388.364 -492.844  -32.526  1.00153.77           C
ATOM   3250  O   GLN  1473     388.837 -493.971  -32.657  1.00153.77           O
ATOM   3251  CB  GLN  1473     386.030 -492.872  -31.583  1.00153.77           C
ATOM   3252  CG  GLN  1473     385.242 -492.843  -30.266  1.00153.77           C
ATOM   3253  CD  GLN  1473     383.761 -493.074  -30.523  1.00153.77           C
ATOM   3254  NE2 GLN  1473     383.369 -494.346  -30.795  1.00153.77           N
ATOM   3255  OE1 GLN  1473     382.968 -492.137  -30.463  1.00153.77           O
ATOM   3256  H   GLN  1473     386.971 -490.559  -30.897  1.00  0.00           H
ATOM   3257  HA  GLN  1473     387.848 -493.240  -30.527  1.00  0.00           H
ATOM   3258  HB2 GLN  1473     385.938 -493.859  -32.036  1.00  0.00           H
ATOM   3259  HB3 GLN  1473     385.624 -492.123  -32.263  1.00  0.00           H
ATOM   3260  HG2 GLN  1473     385.617 -493.626  -29.607  1.00  0.00           H
ATOM   3261  HG3 GLN  1473     385.377 -491.873  -29.787  1.00  0.00           H
ATOM   3262 HE21 GLN  1473     384.052 -495.089  -30.828  1.00  0.00           H
ATOM   3263 HE22 GLN  1473     382.394 -494.549  -30.965  1.00  0.00           H
ATOM   3264  N   LEU  1474     388.551 -491.842  -33.433  1.00193.83           N
ATOM   3265  CA  LEU  1474     389.356 -491.974  -34.637  1.00193.83           C
ATOM   3266  C   LEU  1474     390.755 -492.260  -34.273  1.00193.83           C
ATOM   3267  O   LEU  1474     391.389 -493.091  -34.918  1.00193.83           O
ATOM   3268  CB  LEU  1474     389.346 -490.693  -35.488  1.00193.83           C
ATOM   3269  CG  LEU  1474     388.000 -490.421  -36.188  1.00193.83           C
ATOM   3270  CD1 LEU  1474     388.055 -489.129  -37.018  1.00193.83           C
ATOM   3271  CD2 LEU  1474     387.566 -491.627  -37.039  1.00193.83           C
ATOM   3272  H   LEU  1474     388.103 -490.954  -33.257  1.00  0.00           H
ATOM   3273  HA  LEU  1474     388.969 -492.800  -35.234  1.00  0.00           H
ATOM   3274  HB2 LEU  1474     389.572 -489.847  -34.838  1.00  0.00           H
ATOM   3275  HB3 LEU  1474     390.125 -490.770  -36.246  1.00  0.00           H
ATOM   3276  HG  LEU  1474     387.249 -490.280  -35.411  1.00  0.00           H
ATOM   3277 HD11 LEU  1474     387.091 -488.964  -37.499  1.00  0.00           H
ATOM   3278 HD12 LEU  1474     388.830 -489.219  -37.779  1.00  0.00           H
ATOM   3279 HD13 LEU  1474     388.283 -488.287  -36.365  1.00  0.00           H
ATOM   3280 HD21 LEU  1474     386.669 -491.371  -37.602  1.00  0.00           H
ATOM   3281 HD22 LEU  1474     387.356 -492.475  -36.387  1.00  0.00           H
ATOM   3282 HD23 LEU  1474     388.366 -491.890  -37.731  1.00  0.00           H
ATOM   3283  N   GLU  1475     391.284 -491.578  -33.245  1.00187.93           N
ATOM   3284  CA  GLU  1475     392.657 -491.852  -32.906  1.00187.93           C
ATOM   3285  C   GLU  1475     392.841 -493.267  -32.428  1.00187.93           C
ATOM   3286  O   GLU  1475     393.811 -493.949  -32.794  1.00187.93           O
ATOM   3287  CB  GLU  1475     393.230 -490.855  -31.876  1.00187.93           C
ATOM   3288  CG  GLU  1475     392.385 -490.658  -30.617  1.00187.93           C
ATOM   3289  CD  GLU  1475     393.083 -489.604  -29.764  1.00187.93           C
ATOM   3290  OE1 GLU  1475     394.151 -489.930  -29.181  1.00187.93           O
ATOM   3291  OE2 GLU  1475     392.564 -488.457  -29.694  1.00187.93           O
ATOM   3292  H   GLU  1475     390.741 -490.900  -32.730  1.00  0.00           H
ATOM   3293  HA  GLU  1475     393.242 -491.742  -33.819  1.00  0.00           H
ATOM   3294  HB2 GLU  1475     394.212 -491.215  -31.569  1.00  0.00           H
ATOM   3295  HB3 GLU  1475     393.354 -489.888  -32.364  1.00  0.00           H
ATOM   3296  HG2 GLU  1475     392.312 -491.596  -30.066  1.00  0.00           H
ATOM   3297  HG3 GLU  1475     391.388 -490.312  -30.891  1.00  0.00           H
ATOM   3298  N   SER  1476     391.893 -493.750  -31.597  1.00209.68           N
ATOM   3299  CA  SER  1476     392.118 -495.073  -31.097  1.00209.68           C
ATOM   3300  C   SER  1476     392.064 -496.098  -32.194  1.00209.68           C
ATOM   3301  O   SER  1476     392.833 -497.072  -32.227  1.00209.68           O
ATOM   3302  CB  SER  1476     391.096 -495.461  -30.014  1.00209.68           C
ATOM   3303  OG  SER  1476     391.207 -494.566  -28.916  1.00209.68           O
ATOM   3304  H   SER  1476     391.076 -493.212  -31.344  1.00  0.00           H
ATOM   3305  HA  SER  1476     393.113 -495.104  -30.652  1.00  0.00           H
ATOM   3306  HB2 SER  1476     391.294 -496.478  -29.675  1.00  0.00           H
ATOM   3307  HB3 SER  1476     390.089 -495.405  -30.428  1.00  0.00           H
ATOM   3308  HG  SER  1476     390.342 -494.437  -28.519  1.00  0.00           H
ATOM   3309  N   SER  1477     391.120 -495.899  -33.128  1.00189.62           N
ATOM   3310  CA  SER  1477     390.971 -496.872  -34.175  1.00189.62           C
ATOM   3311  C   SER  1477     392.179 -496.911  -35.059  1.00189.62           C
ATOM   3312  O   SER  1477     392.559 -497.980  -35.538  1.00189.62           O
ATOM   3313  CB  SER  1477     389.754 -496.577  -35.065  1.00189.62           C
ATOM   3314  OG  SER  1477     389.941 -495.358  -35.768  1.00189.62           O
ATOM   3315  H   SER  1477     390.527 -495.082  -33.095  1.00  0.00           H
ATOM   3316  HA  SER  1477     390.840 -497.854  -33.721  1.00  0.00           H
ATOM   3317  HB2 SER  1477     389.627 -497.389  -35.781  1.00  0.00           H
ATOM   3318  HB3 SER  1477     388.862 -496.502  -34.443  1.00  0.00           H
ATOM   3319  HG  SER  1477     389.112 -494.874  -35.796  1.00  0.00           H
ATOM   3320  N   ARG  1478     392.795 -495.742  -35.323  1.00282.09           N
ATOM   3321  CA  ARG  1478     393.959 -495.661  -36.182  1.00282.09           C
ATOM   3322  C   ARG  1478     395.090 -496.413  -35.543  1.00282.09           C
ATOM   3323  O   ARG  1478     395.854 -497.076  -36.247  1.00282.09           O
ATOM   3324  CB  ARG  1478     394.338 -494.186  -36.381  1.00282.09           C
ATOM   3325  CG  ARG  1478     395.199 -493.880  -37.601  1.00282.09           C
ATOM   3326  CD  ARG  1478     395.216 -492.386  -37.927  1.00282.09           C
ATOM   3327  NE  ARG  1478     395.495 -491.662  -36.655  1.00282.09           N
ATOM   3328  CZ  ARG  1478     396.619 -490.895  -36.544  1.00282.09           C
ATOM   3329  NH1 ARG  1478     397.484 -490.803  -37.595  1.00282.09           N
ATOM   3330  NH2 ARG  1478     396.883 -490.229  -35.383  1.00282.09           N
ATOM   3331  H   ARG  1478     392.434 -494.895  -34.909  1.00  0.00           H
ATOM   3332  HA  ARG  1478     393.727 -496.109  -37.148  1.00  0.00           H
ATOM   3333  HB2 ARG  1478     394.884 -493.859  -35.496  1.00  0.00           H
ATOM   3334  HB3 ARG  1478     393.420 -493.602  -36.453  1.00  0.00           H
ATOM   3335  HG2 ARG  1478     396.219 -494.209  -37.404  1.00  0.00           H
ATOM   3336  HG3 ARG  1478     394.808 -494.427  -38.459  1.00  0.00           H
ATOM   3337  HD2 ARG  1478     395.996 -492.172  -38.658  1.00  0.00           H
ATOM   3338  HD3 ARG  1478     394.246 -492.082  -38.321  1.00  0.00           H
ATOM   3339  HE  ARG  1478     394.855 -491.738  -35.878  1.00  0.00           H
ATOM   3340 HH11 ARG  1478     397.290 -491.299  -38.453  1.00  0.00           H
ATOM   3341 HH12 ARG  1478     398.318 -490.239  -37.515  1.00  0.00           H
ATOM   3342 HH21 ARG  1478     396.244 -490.300  -34.604  1.00  0.00           H
ATOM   3343 HH22 ARG  1478     397.717 -489.665  -35.303  1.00  0.00           H
ATOM   3344  N   ALA  1479     395.238 -496.307  -34.196  1.00128.40           N
ATOM   3345  CA  ALA  1479     396.315 -497.012  -33.518  1.00128.40           C
ATOM   3346  C   ALA  1479     396.145 -498.493  -33.673  1.00128.40           C
ATOM   3347  O   ALA  1479     397.113 -499.236  -33.885  1.00128.40           O
ATOM   3348  CB  ALA  1479     396.360 -496.723  -32.007  1.00128.40           C
ATOM   3349  H   ALA  1479     394.597 -495.736  -33.663  1.00  0.00           H
ATOM   3350  HA  ALA  1479     397.265 -496.717  -33.963  1.00  0.00           H
ATOM   3351  HB1 ALA  1479     396.483 -495.652  -31.845  1.00  0.00           H
ATOM   3352  HB2 ALA  1479     395.430 -497.055  -31.546  1.00  0.00           H
ATOM   3353  HB3 ALA  1479     397.198 -497.257  -31.560  1.00  0.00           H
ATOM   3354  N   LYS  1480     394.889 -498.961  -33.547  1.00195.57           N
ATOM   3355  CA  LYS  1480     394.661 -500.374  -33.663  1.00195.57           C
ATOM   3356  C   LYS  1480     395.005 -500.853  -35.058  1.00195.57           C
ATOM   3357  O   LYS  1480     395.528 -501.953  -35.233  1.00195.57           O
ATOM   3358  CB  LYS  1480     393.202 -500.771  -33.373  1.00195.57           C
ATOM   3359  CG  LYS  1480     392.894 -502.262  -33.563  1.00195.57           C
ATOM   3360  CD  LYS  1480     393.641 -503.209  -32.620  1.00195.57           C
ATOM   3361  CE  LYS  1480     393.255 -504.677  -32.831  1.00195.57           C
ATOM   3362  NZ  LYS  1480     394.366 -505.569  -32.430  1.00195.57           N
ATOM   3363  H   LYS  1480     394.120 -498.329  -33.374  1.00  0.00           H
ATOM   3364  HA  LYS  1480     395.307 -500.888  -32.952  1.00  0.00           H
ATOM   3365  HB2 LYS  1480     392.556 -500.203  -34.042  1.00  0.00           H
ATOM   3366  HB3 LYS  1480     392.965 -500.496  -32.345  1.00  0.00           H
ATOM   3367  HG2 LYS  1480     393.154 -502.532  -34.587  1.00  0.00           H
ATOM   3368  HG3 LYS  1480     391.823 -502.413  -33.427  1.00  0.00           H
ATOM   3369  HD2 LYS  1480     394.712 -503.101  -32.794  1.00  0.00           H
ATOM   3370  HD3 LYS  1480     393.420 -502.930  -31.590  1.00  0.00           H
ATOM   3371  HE2 LYS  1480     392.376 -504.907  -32.229  1.00  0.00           H
ATOM   3372  HE3 LYS  1480     393.023 -504.841  -33.883  1.00  0.00           H
ATOM   3373  HZ1 LYS  1480     394.758 -506.008  -33.250  1.00  0.00           H
ATOM   3374  HZ2 LYS  1480     395.080 -505.028  -31.964  1.00  0.00           H
ATOM   3375  HZ3 LYS  1480     394.018 -506.279  -31.802  1.00  0.00           H
ATOM   3376  N   LEU  1481     394.677 -500.059  -36.102  1.00349.68           N
ATOM   3377  CA  LEU  1481     394.944 -500.465  -37.467  1.00349.68           C
ATOM   3378  C   LEU  1481     396.429 -500.575  -37.686  1.00349.68           C
ATOM   3379  O   LEU  1481     396.891 -501.459  -38.409  1.00349.68           O
ATOM   3380  CB  LEU  1481     394.407 -499.451  -38.487  1.00349.68           C
ATOM   3381  CG  LEU  1481     392.895 -499.203  -38.333  1.00349.68           C
ATOM   3382  CD1 LEU  1481     392.355 -498.317  -39.466  1.00349.68           C
ATOM   3383  CD2 LEU  1481     392.119 -500.519  -38.171  1.00349.68           C
ATOM   3384  H   LEU  1481     394.238 -499.166  -35.927  1.00  0.00           H
ATOM   3385  HA  LEU  1481     394.482 -501.435  -37.649  1.00  0.00           H
ATOM   3386  HB2 LEU  1481     394.932 -498.506  -38.349  1.00  0.00           H
ATOM   3387  HB3 LEU  1481     394.604 -499.822  -39.493  1.00  0.00           H
ATOM   3388  HG  LEU  1481     392.761 -498.644  -37.407  1.00  0.00           H
ATOM   3389 HD11 LEU  1481     393.110 -498.224  -40.247  1.00  0.00           H
ATOM   3390 HD12 LEU  1481     392.116 -497.329  -39.072  1.00  0.00           H
ATOM   3391 HD13 LEU  1481     391.455 -498.769  -39.883  1.00  0.00           H
ATOM   3392 HD21 LEU  1481     391.083 -500.370  -38.475  1.00  0.00           H
ATOM   3393 HD22 LEU  1481     392.574 -501.288  -38.795  1.00  0.00           H
ATOM   3394 HD23 LEU  1481     392.150 -500.833  -37.128  1.00  0.00           H
ATOM   3395  N   GLN  1482     397.216 -499.638  -37.108  1.00221.38           N
ATOM   3396  CA  GLN  1482     398.645 -499.679  -37.308  1.00221.38           C
ATOM   3397  C   GLN  1482     399.218 -500.917  -36.703  1.00221.38           C
ATOM   3398  O   GLN  1482     400.114 -501.558  -37.266  1.00221.38           O
ATOM   3399  CB  GLN  1482     399.370 -498.475  -36.687  1.00221.38           C
ATOM   3400  CG  GLN  1482     398.988 -497.142  -37.333  1.00221.38           C
ATOM   3401  CD  GLN  1482     399.547 -497.115  -38.747  1.00221.38           C
ATOM   3402  NE2 GLN  1482     399.433 -495.939  -39.421  1.00221.38           N
ATOM   3403  OE1 GLN  1482     400.072 -498.115  -39.234  1.00221.38           O
ATOM   3404  H   GLN  1482     396.805 -498.912  -36.538  1.00  0.00           H
ATOM   3405  HA  GLN  1482     398.846 -499.691  -38.379  1.00  0.00           H
ATOM   3406  HB2 GLN  1482     399.121 -498.430  -35.627  1.00  0.00           H
ATOM   3407  HB3 GLN  1482     400.445 -498.620  -36.790  1.00  0.00           H
ATOM   3408  HG2 GLN  1482     399.409 -496.319  -36.755  1.00  0.00           H
ATOM   3409  HG3 GLN  1482     397.903 -497.049  -37.366  1.00  0.00           H
ATOM   3410 HE21 GLN  1482     398.994 -495.144  -38.979  1.00  0.00           H
ATOM   3411 HE22 GLN  1482     399.787 -495.861  -40.364  1.00  0.00           H
ATOM   3412  N   ILE  1483     398.713 -501.280  -35.513  1.00187.28           N
ATOM   3413  CA  ILE  1483     399.258 -502.446  -34.876  1.00187.28           C
ATOM   3414  C   ILE  1483     398.970 -503.675  -35.702  1.00187.28           C
ATOM   3415  O   ILE  1483     399.813 -504.571  -35.795  1.00187.28           O
ATOM   3416  CB  ILE  1483     398.804 -502.640  -33.456  1.00187.28           C
ATOM   3417  CG1 ILE  1483     399.769 -503.584  -32.727  1.00187.28           C
ATOM   3418  CG2 ILE  1483     397.354 -503.135  -33.446  1.00187.28           C
ATOM   3419  CD1 ILE  1483     399.602 -503.555  -31.210  1.00187.28           C
ATOM   3420  H   ILE  1483     397.972 -500.749  -35.079  1.00  0.00           H
ATOM   3421  HA  ILE  1483     400.341 -502.322  -34.852  1.00  0.00           H
ATOM   3422  HB  ILE  1483     398.835 -501.672  -32.956  1.00  0.00           H
ATOM   3423 HG12 ILE  1483     399.590 -504.601  -33.076  1.00  0.00           H
ATOM   3424 HG13 ILE  1483     400.792 -503.302  -32.974  1.00  0.00           H
ATOM   3425 HG21 ILE  1483     397.243 -503.921  -32.699  1.00  0.00           H
ATOM   3426 HG22 ILE  1483     396.689 -502.306  -33.202  1.00  0.00           H
ATOM   3427 HG23 ILE  1483     397.098 -503.529  -34.429  1.00  0.00           H
ATOM   3428 HD11 ILE  1483     398.647 -504.006  -30.940  1.00  0.00           H
ATOM   3429 HD12 ILE  1483     399.627 -502.522  -30.862  1.00  0.00           H
ATOM   3430 HD13 ILE  1483     400.413 -504.115  -30.744  1.00  0.00           H
ATOM   3431  N   SER  1484     397.749 -503.773  -36.283  1.00 90.53           N
ATOM   3432  CA  SER  1484     397.387 -504.933  -37.073  1.00 90.53           C
ATOM   3433  C   SER  1484     398.289 -505.037  -38.273  1.00 90.53           C
ATOM   3434  O   SER  1484     398.675 -506.148  -38.648  1.00 90.53           O
ATOM   3435  CB  SER  1484     395.944 -504.841  -37.595  1.00 90.53           C
ATOM   3436  OG  SER  1484     395.624 -505.991  -38.362  1.00 90.53           O
ATOM   3437  H   SER  1484     397.081 -503.025  -36.163  1.00  0.00           H
ATOM   3438  HA  SER  1484     397.493 -505.831  -36.464  1.00  0.00           H
ATOM   3439  HB2 SER  1484     395.843 -503.953  -38.219  1.00  0.00           H
ATOM   3440  HB3 SER  1484     395.259 -504.768  -36.751  1.00  0.00           H
ATOM   3441  HG  SER  1484     394.722 -505.922  -38.682  1.00  0.00           H
ATOM   3442  N   ARG  1485     398.648 -503.893  -38.907  1.00144.87           N
ATOM   3443  CA  ARG  1485     399.510 -503.935  -40.071  1.00144.87           C
ATOM   3444  C   ARG  1485     400.851 -504.483  -39.698  1.00144.87           C
ATOM   3445  O   ARG  1485     401.442 -505.254  -40.458  1.00144.87           O
ATOM   3446  CB  ARG  1485     399.857 -502.560  -40.660  1.00144.87           C
ATOM   3447  CG  ARG  1485     398.816 -501.901  -41.557  1.00144.87           C
ATOM   3448  CD  ARG  1485     399.470 -500.802  -42.398  1.00144.87           C
ATOM   3449  NE  ARG  1485     398.440 -500.185  -43.275  1.00144.87           N
ATOM   3450  CZ  ARG  1485     397.773 -499.072  -42.855  1.00144.87           C
ATOM   3451  NH1 ARG  1485     398.019 -498.550  -41.618  1.00144.87           N
ATOM   3452  NH2 ARG  1485     396.871 -498.471  -43.682  1.00144.87           N
ATOM   3453  H   ARG  1485     398.312 -503.004  -38.565  1.00  0.00           H
ATOM   3454  HA  ARG  1485     399.058 -504.561  -40.840  1.00  0.00           H
ATOM   3455  HB2 ARG  1485     400.045 -501.884  -39.825  1.00  0.00           H
ATOM   3456  HB3 ARG  1485     400.781 -502.659  -41.230  1.00  0.00           H
ATOM   3457  HG2 ARG  1485     398.032 -501.464  -40.939  1.00  0.00           H
ATOM   3458  HG3 ARG  1485     398.380 -502.651  -42.217  1.00  0.00           H
ATOM   3459  HD2 ARG  1485     399.893 -500.042  -41.741  1.00  0.00           H
ATOM   3460  HD3 ARG  1485     400.260 -501.234  -43.012  1.00  0.00           H
ATOM   3461  HE  ARG  1485     398.235 -500.588  -44.178  1.00  0.00           H
ATOM   3462 HH11 ARG  1485     398.692 -498.992  -41.008  1.00  0.00           H
ATOM   3463 HH12 ARG  1485     397.528 -497.722  -41.313  1.00  0.00           H
ATOM   3464 HH21 ARG  1485     396.694 -498.854  -44.600  1.00  0.00           H
ATOM   3465 HH22 ARG  1485     396.380 -497.643  -43.377  1.00  0.00           H
ATOM   3466  N   ASP  1486     401.379 -504.057  -38.530  1.00 90.83           N
ATOM   3467  CA  ASP  1486     402.696 -504.488  -38.135  1.00 90.83           C
ATOM   3468  C   ASP  1486     402.707 -505.971  -37.928  1.00 90.83           C
ATOM   3469  O   ASP  1486     403.659 -506.655  -38.311  1.00 90.83           O
ATOM   3470  CB  ASP  1486     403.133 -503.854  -36.802  1.00 90.83           C
ATOM   3471  CG  ASP  1486     403.273 -502.352  -37.012  1.00 90.83           C
ATOM   3472  OD1 ASP  1486     403.353 -501.928  -38.196  1.00 90.83           O
ATOM   3473  OD2 ASP  1486     403.299 -501.609  -35.995  1.00 90.83           O
ATOM   3474  H   ASP  1486     400.851 -503.436  -37.934  1.00  0.00           H
ATOM   3475  HA  ASP  1486     403.412 -504.225  -38.914  1.00  0.00           H
ATOM   3476  HB2 ASP  1486     402.382 -504.051  -36.036  1.00  0.00           H
ATOM   3477  HB3 ASP  1486     404.091 -504.272  -36.493  1.00  0.00           H
ATOM   3478  N   LEU  1487     401.636 -506.501  -37.304  1.00 87.97           N
ATOM   3479  CA  LEU  1487     401.573 -507.912  -37.022  1.00 87.97           C
ATOM   3480  C   LEU  1487     401.551 -508.694  -38.299  1.00 87.97           C
ATOM   3481  O   LEU  1487     402.167 -509.757  -38.378  1.00 87.97           O
ATOM   3482  CB  LEU  1487     400.309 -508.311  -36.244  1.00 87.97           C
ATOM   3483  CG  LEU  1487     400.230 -509.820  -35.950  1.00 87.97           C
ATOM   3484  CD1 LEU  1487     401.373 -510.277  -35.030  1.00 87.97           C
ATOM   3485  CD2 LEU  1487     398.842 -510.209  -35.419  1.00 87.97           C
ATOM   3486  H   LEU  1487     400.870 -505.902  -37.031  1.00  0.00           H
ATOM   3487  HA  LEU  1487     402.452 -508.199  -36.444  1.00  0.00           H
ATOM   3488  HB2 LEU  1487     400.301 -507.773  -35.296  1.00  0.00           H
ATOM   3489  HB3 LEU  1487     399.433 -508.019  -36.822  1.00  0.00           H
ATOM   3490  HG  LEU  1487     400.362 -510.336  -36.901  1.00  0.00           H
ATOM   3491 HD11 LEU  1487     401.285 -511.347  -34.844  1.00  0.00           H
ATOM   3492 HD12 LEU  1487     401.315 -509.738  -34.084  1.00  0.00           H
ATOM   3493 HD13 LEU  1487     402.330 -510.069  -35.509  1.00  0.00           H
ATOM   3494 HD21 LEU  1487     398.316 -510.796  -36.172  1.00  0.00           H
ATOM   3495 HD22 LEU  1487     398.954 -510.801  -34.510  1.00  0.00           H
ATOM   3496 HD23 LEU  1487     398.272 -509.307  -35.197  1.00  0.00           H
ATOM   3497  N   GLU  1488     400.807 -508.211  -39.318  1.00 74.08           N
ATOM   3498  CA  GLU  1488     400.707 -508.923  -40.571  1.00 74.08           C
ATOM   3499  C   GLU  1488     402.054 -508.985  -41.232  1.00 74.08           C
ATOM   3500  O   GLU  1488     402.413 -510.008  -41.820  1.00 74.08           O
ATOM   3501  CB  GLU  1488     399.741 -508.235  -41.544  1.00 74.08           C
ATOM   3502  CG  GLU  1488     399.484 -509.032  -42.822  1.00 74.08           C
ATOM   3503  CD  GLU  1488     398.358 -508.340  -43.575  1.00 74.08           C
ATOM   3504  OE1 GLU  1488     397.324 -508.025  -42.927  1.00 74.08           O
ATOM   3505  OE2 GLU  1488     398.517 -508.114  -44.804  1.00 74.08           O
ATOM   3506  H   GLU  1488     400.313 -507.338  -39.202  1.00  0.00           H
ATOM   3507  HA  GLU  1488     400.357 -509.937  -40.378  1.00  0.00           H
ATOM   3508  HB2 GLU  1488     400.162 -507.268  -41.820  1.00  0.00           H
ATOM   3509  HB3 GLU  1488     398.790 -508.071  -41.036  1.00  0.00           H
ATOM   3510  HG2 GLU  1488     400.385 -509.051  -43.436  1.00  0.00           H
ATOM   3511  HG3 GLU  1488     399.188 -510.050  -42.569  1.00  0.00           H
ATOM   3512  N   ASP  1489     402.827 -507.878  -41.170  1.00132.50           N
ATOM   3513  CA  ASP  1489     404.127 -507.867  -41.802  1.00132.50           C
ATOM   3514  C   ASP  1489     405.012 -508.888  -41.161  1.00132.50           C
ATOM   3515  O   ASP  1489     405.744 -509.622  -41.837  1.00132.50           O
ATOM   3516  CB  ASP  1489     404.845 -506.519  -41.584  1.00132.50           C
ATOM   3517  CG  ASP  1489     406.233 -506.557  -42.218  1.00132.50           C
ATOM   3518  OD1 ASP  1489     406.339 -506.957  -43.407  1.00132.50           O
ATOM   3519  OD2 ASP  1489     407.211 -506.197  -41.508  1.00132.50           O
ATOM   3520  H   ASP  1489     402.496 -507.058  -40.682  1.00  0.00           H
ATOM   3521  HA  ASP  1489     404.028 -508.072  -42.868  1.00  0.00           H
ATOM   3522  HB2 ASP  1489     404.261 -505.721  -42.042  1.00  0.00           H
ATOM   3523  HB3 ASP  1489     404.941 -506.329  -40.515  1.00  0.00           H
ATOM   3524  N   GLU  1490     404.967 -508.950  -39.818  1.00165.95           N
ATOM   3525  CA  GLU  1490     405.860 -509.862  -39.170  1.00165.95           C
ATOM   3526  C   GLU  1490     405.528 -511.286  -39.507  1.00165.95           C
ATOM   3527  O   GLU  1490     406.424 -512.115  -39.662  1.00165.95           O
ATOM   3528  CB  GLU  1490     405.922 -509.746  -37.646  1.00165.95           C
ATOM   3529  CG  GLU  1490     407.005 -510.681  -37.113  1.00165.95           C
ATOM   3530  CD  GLU  1490     407.441 -510.208  -35.744  1.00165.95           C
ATOM   3531  OE1 GLU  1490     406.657 -509.482  -35.078  1.00165.95           O
ATOM   3532  OE2 GLU  1490     408.581 -510.568  -35.348  1.00165.95           O
ATOM   3533  H   GLU  1490     404.328 -508.375  -39.287  1.00  0.00           H
ATOM   3534  HA  GLU  1490     406.861 -509.663  -39.552  1.00  0.00           H
ATOM   3535  HB2 GLU  1490     404.958 -510.025  -37.220  1.00  0.00           H
ATOM   3536  HB3 GLU  1490     406.159 -508.719  -37.368  1.00  0.00           H
ATOM   3537  HG2 GLU  1490     406.608 -511.694  -37.039  1.00  0.00           H
ATOM   3538  HG3 GLU  1490     407.859 -510.673  -37.790  1.00  0.00           H
ATOM   3539  N   THR  1491     404.226 -511.617  -39.602  1.00 76.81           N
ATOM   3540  CA  THR  1491     403.807 -512.968  -39.879  1.00 76.81           C
ATOM   3541  C   THR  1491     404.287 -513.367  -41.244  1.00 76.81           C
ATOM   3542  O   THR  1491     404.676 -514.516  -41.456  1.00 76.81           O
ATOM   3543  CB  THR  1491     402.315 -513.111  -39.868  1.00 76.81           C
ATOM   3544  CG2 THR  1491     401.955 -514.577  -40.159  1.00 76.81           C
ATOM   3545  OG1 THR  1491     401.801 -512.719  -38.603  1.00 76.81           O
ATOM   3546  H   THR  1491     403.525 -510.900  -39.476  1.00  0.00           H
ATOM   3547  HA  THR  1491     404.238 -513.638  -39.136  1.00  0.00           H
ATOM   3548  HB  THR  1491     401.887 -512.475  -40.643  1.00  0.00           H
ATOM   3549 HG21 THR  1491     400.871 -514.693  -40.154  1.00  0.00           H
ATOM   3550 HG22 THR  1491     402.393 -515.217  -39.393  1.00  0.00           H
ATOM   3551 HG23 THR  1491     402.346 -514.860  -41.136  1.00  0.00           H
ATOM   3552  HG1 THR  1491     400.846 -512.813  -38.602  1.00  0.00           H
ATOM   3553  N   LEU  1492     404.240 -512.432  -42.217  1.00115.85           N
ATOM   3554  CA  LEU  1492     404.649 -512.747  -43.564  1.00115.85           C
ATOM   3555  C   LEU  1492     406.113 -513.088  -43.558  1.00115.85           C
ATOM   3556  O   LEU  1492     406.542 -514.020  -44.244  1.00115.85           O
ATOM   3557  CB  LEU  1492     404.422 -511.566  -44.529  1.00115.85           C
ATOM   3558  CG  LEU  1492     404.612 -511.889  -46.028  1.00115.85           C
ATOM   3559  CD1 LEU  1492     406.064 -512.242  -46.379  1.00115.85           C
ATOM   3560  CD2 LEU  1492     403.607 -512.953  -46.497  1.00115.85           C
ATOM   3561  H   LEU  1492     403.915 -511.501  -41.999  1.00  0.00           H
ATOM   3562  HA  LEU  1492     404.083 -513.609  -43.916  1.00  0.00           H
ATOM   3563  HB2 LEU  1492     405.124 -510.776  -44.264  1.00  0.00           H
ATOM   3564  HB3 LEU  1492     403.409 -511.191  -44.383  1.00  0.00           H
ATOM   3565  HG  LEU  1492     404.374 -510.976  -46.574  1.00  0.00           H
ATOM   3566 HD11 LEU  1492     406.362 -511.703  -47.279  1.00  0.00           H
ATOM   3567 HD12 LEU  1492     406.716 -511.958  -45.553  1.00  0.00           H
ATOM   3568 HD13 LEU  1492     406.145 -513.315  -46.554  1.00  0.00           H
ATOM   3569 HD21 LEU  1492     403.764 -513.160  -47.556  1.00  0.00           H
ATOM   3570 HD22 LEU  1492     402.592 -512.585  -46.346  1.00  0.00           H
ATOM   3571 HD23 LEU  1492     403.752 -513.868  -45.922  1.00  0.00           H
ATOM   3572  N   TRP  1493     406.924 -512.332  -42.782  1.00187.63           N
ATOM   3573  CA  TRP  1493     408.337 -512.614  -42.756  1.00187.63           C
ATOM   3574  C   TRP  1493     408.608 -513.974  -42.175  1.00187.63           C
ATOM   3575  O   TRP  1493     409.500 -514.688  -42.637  1.00187.63           O
ATOM   3576  CB  TRP  1493     409.212 -511.665  -41.933  1.00187.63           C
ATOM   3577  CG  TRP  1493     410.622 -512.211  -41.839  1.00187.63           C
ATOM   3578  CD1 TRP  1493     411.688 -512.050  -42.677  1.00187.63           C
ATOM   3579  CD2 TRP  1493     411.070 -513.066  -40.774  1.00187.63           C
ATOM   3580  CE2 TRP  1493     412.404 -513.384  -41.029  1.00187.63           C
ATOM   3581  CE3 TRP  1493     410.422 -513.548  -39.670  1.00187.63           C
ATOM   3582  NE1 TRP  1493     412.771 -512.756  -42.202  1.00187.63           N
ATOM   3583  CZ2 TRP  1493     413.111 -514.190  -40.180  1.00187.63           C
ATOM   3584  CZ3 TRP  1493     411.138 -514.358  -38.815  1.00187.63           C
ATOM   3585  CH2 TRP  1493     412.458 -514.673  -39.065  1.00187.63           C
ATOM   3586  H   TRP  1493     406.543 -511.579  -42.227  1.00  0.00           H
ATOM   3587  HA  TRP  1493     408.702 -512.606  -43.783  1.00  0.00           H
ATOM   3588  HB2 TRP  1493     409.235 -510.687  -42.414  1.00  0.00           H
ATOM   3589  HB3 TRP  1493     408.795 -511.566  -40.931  1.00  0.00           H
ATOM   3590  HD1 TRP  1493     411.683 -511.457  -43.579  1.00  0.00           H
ATOM   3591  HE3 TRP  1493     409.388 -513.303  -39.476  1.00  0.00           H
ATOM   3592  HE1 TRP  1493     413.680 -512.806  -42.638  1.00  0.00           H
ATOM   3593  HZ2 TRP  1493     414.143 -514.439  -40.375  1.00  0.00           H
ATOM   3594  HZ3 TRP  1493     410.657 -514.754  -37.933  1.00  0.00           H
ATOM   3595  HH2 TRP  1493     412.990 -515.310  -38.374  1.00  0.00           H
ATOM   3596  N   VAL  1494     407.877 -514.351  -41.107  1.00116.16           N
ATOM   3597  CA  VAL  1494     408.102 -515.620  -40.467  1.00116.16           C
ATOM   3598  C   VAL  1494     407.824 -516.719  -41.450  1.00116.16           C
ATOM   3599  O   VAL  1494     408.552 -517.708  -41.510  1.00116.16           O
ATOM   3600  CB  VAL  1494     407.180 -515.853  -39.303  1.00116.16           C
ATOM   3601  CG1 VAL  1494     407.359 -517.298  -38.806  1.00116.16           C
ATOM   3602  CG2 VAL  1494     407.467 -514.790  -38.231  1.00116.16           C
ATOM   3603  H   VAL  1494     407.161 -513.734  -40.751  1.00  0.00           H
ATOM   3604  HA  VAL  1494     409.137 -515.682  -40.132  1.00  0.00           H
ATOM   3605  HB  VAL  1494     406.153 -515.730  -39.646  1.00  0.00           H
ATOM   3606 HG11 VAL  1494     407.485 -517.297  -37.723  1.00  0.00           H
ATOM   3607 HG12 VAL  1494     406.478 -517.884  -39.069  1.00  0.00           H
ATOM   3608 HG13 VAL  1494     408.240 -517.737  -39.274  1.00  0.00           H
ATOM   3609 HG21 VAL  1494     406.806 -514.945  -37.379  1.00  0.00           H
ATOM   3610 HG22 VAL  1494     407.295 -513.798  -38.648  1.00  0.00           H
ATOM   3611 HG23 VAL  1494     408.504 -514.873  -37.906  1.00  0.00           H
ATOM   3612  N   GLU  1495     406.765 -516.564  -42.265  1.00 69.11           N
ATOM   3613  CA  GLU  1495     406.374 -517.600  -43.183  1.00 69.11           C
ATOM   3614  C   GLU  1495     407.497 -517.833  -44.138  1.00 69.11           C
ATOM   3615  O   GLU  1495     407.734 -518.961  -44.538  1.00 69.11           O
ATOM   3616  CB  GLU  1495     405.146 -517.200  -44.017  1.00 69.11           C
ATOM   3617  CG  GLU  1495     403.885 -516.981  -43.179  1.00 69.11           C
ATOM   3618  CD  GLU  1495     402.815 -516.402  -44.094  1.00 69.11           C
ATOM   3619  OE1 GLU  1495     403.129 -516.164  -45.290  1.00 69.11           O
ATOM   3620  OE2 GLU  1495     401.671 -516.186  -43.610  1.00 69.11           O
ATOM   3621  H   GLU  1495     406.235 -515.705  -42.232  1.00  0.00           H
ATOM   3622  HA  GLU  1495     406.162 -518.517  -42.634  1.00  0.00           H
ATOM   3623  HB2 GLU  1495     404.947 -517.992  -44.739  1.00  0.00           H
ATOM   3624  HB3 GLU  1495     405.373 -516.281  -44.557  1.00  0.00           H
ATOM   3625  HG2 GLU  1495     403.545 -517.930  -42.765  1.00  0.00           H
ATOM   3626  HG3 GLU  1495     404.097 -516.281  -42.371  1.00  0.00           H
ATOM   3627  N   GLU  1496     408.233 -516.795  -44.559  1.00 63.45           N
ATOM   3628  CA  GLU  1496     409.278 -517.054  -45.512  1.00 63.45           C
ATOM   3629  C   GLU  1496     410.283 -517.997  -44.906  1.00 63.45           C
ATOM   3630  O   GLU  1496     410.805 -518.882  -45.583  1.00 63.45           O
ATOM   3631  CB  GLU  1496     409.973 -515.757  -45.971  1.00 63.45           C
ATOM   3632  CG  GLU  1496     409.034 -514.856  -46.785  1.00 63.45           C
ATOM   3633  CD  GLU  1496     409.690 -513.502  -47.023  1.00 63.45           C
ATOM   3634  OE1 GLU  1496     410.888 -513.479  -47.411  1.00 63.45           O
ATOM   3635  OE2 GLU  1496     408.995 -512.470  -46.821  1.00 63.45           O
ATOM   3636  H   GLU  1496     408.059 -515.860  -44.218  1.00  0.00           H
ATOM   3637  HA  GLU  1496     408.837 -517.535  -46.385  1.00  0.00           H
ATOM   3638  HB2 GLU  1496     410.832 -516.018  -46.589  1.00  0.00           H
ATOM   3639  HB3 GLU  1496     410.319 -515.210  -45.094  1.00  0.00           H
ATOM   3640  HG2 GLU  1496     408.822 -515.328  -47.744  1.00  0.00           H
ATOM   3641  HG3 GLU  1496     408.102 -514.715  -46.237  1.00  0.00           H
ATOM   3642  N   ARG  1497     410.572 -517.839  -43.602  1.00144.49           N
ATOM   3643  CA  ARG  1497     411.529 -518.668  -42.916  1.00144.49           C
ATOM   3644  C   ARG  1497     411.070 -520.092  -42.856  1.00144.49           C
ATOM   3645  O   ARG  1497     411.891 -521.002  -42.960  1.00144.49           O
ATOM   3646  CB  ARG  1497     411.783 -518.222  -41.469  1.00144.49           C
ATOM   3647  CG  ARG  1497     412.647 -516.967  -41.394  1.00144.49           C
ATOM   3648  CD  ARG  1497     414.141 -517.278  -41.505  1.00144.49           C
ATOM   3649  NE  ARG  1497     414.855 -515.988  -41.711  1.00144.49           N
ATOM   3650  CZ  ARG  1497     415.178 -515.595  -42.977  1.00144.49           C
ATOM   3651  NH1 ARG  1497     414.880 -516.406  -44.034  1.00144.49           N
ATOM   3652  NH2 ARG  1497     415.801 -514.400  -43.188  1.00144.49           N
ATOM   3653  H   ARG  1497     410.100 -517.111  -43.084  1.00  0.00           H
ATOM   3654  HA  ARG  1497     412.473 -518.631  -43.460  1.00  0.00           H
ATOM   3655  HB2 ARG  1497     410.825 -518.017  -40.992  1.00  0.00           H
ATOM   3656  HB3 ARG  1497     412.281 -519.029  -40.931  1.00  0.00           H
ATOM   3657  HG2 ARG  1497     412.463 -516.472  -40.440  1.00  0.00           H
ATOM   3658  HG3 ARG  1497     412.364 -516.293  -42.203  1.00  0.00           H
ATOM   3659  HD2 ARG  1497     414.491 -517.754  -40.589  1.00  0.00           H
ATOM   3660  HD3 ARG  1497     414.318 -517.938  -42.354  1.00  0.00           H
ATOM   3661  HE  ARG  1497     415.098 -515.409  -40.920  1.00  0.00           H
ATOM   3662 HH11 ARG  1497     414.421 -517.292  -43.877  1.00  0.00           H
ATOM   3663 HH12 ARG  1497     415.119 -516.120  -44.973  1.00  0.00           H
ATOM   3664 HH21 ARG  1497     416.023 -513.801  -42.406  1.00  0.00           H
ATOM   3665 HH22 ARG  1497     416.040 -514.114  -44.127  1.00  0.00           H
ATOM   3666  N   LEU  1498     409.752 -520.335  -42.693  1.00191.13           N
ATOM   3667  CA  LEU  1498     409.313 -521.693  -42.524  1.00191.13           C
ATOM   3668  C   LEU  1498     409.735 -522.526  -43.697  1.00191.13           C
ATOM   3669  O   LEU  1498     410.266 -523.614  -43.481  1.00191.13           O
ATOM   3670  CB  LEU  1498     407.785 -521.878  -42.383  1.00191.13           C
ATOM   3671  CG  LEU  1498     407.189 -521.523  -41.015  1.00191.13           C
ATOM   3672  CD1 LEU  1498     407.722 -522.470  -39.929  1.00191.13           C
ATOM   3673  CD2 LEU  1498     407.371 -520.039  -40.679  1.00191.13           C
ATOM   3674  H   LEU  1498     409.086 -519.576  -42.690  1.00  0.00           H
ATOM   3675  HA  LEU  1498     409.789 -522.097  -41.630  1.00  0.00           H
ATOM   3676  HB2 LEU  1498     407.302 -521.248  -43.131  1.00  0.00           H
ATOM   3677  HB3 LEU  1498     407.544 -522.918  -42.603  1.00  0.00           H
ATOM   3678  HG  LEU  1498     406.116 -521.699  -41.085  1.00  0.00           H
ATOM   3679 HD11 LEU  1498     407.038 -523.310  -39.811  1.00  0.00           H
ATOM   3680 HD12 LEU  1498     408.705 -522.840  -40.221  1.00  0.00           H
ATOM   3681 HD13 LEU  1498     407.802 -521.932  -38.985  1.00  0.00           H
ATOM   3682 HD21 LEU  1498     407.124 -519.435  -41.552  1.00  0.00           H
ATOM   3683 HD22 LEU  1498     408.407 -519.856  -40.392  1.00  0.00           H
ATOM   3684 HD23 LEU  1498     406.713 -519.770  -39.853  1.00  0.00           H
ATOM   3685  N   PRO  1499     409.557 -522.115  -44.923  1.00108.88           N
ATOM   3686  CA  PRO  1499     410.025 -522.990  -45.952  1.00108.88           C
ATOM   3687  C   PRO  1499     411.486 -523.290  -45.982  1.00108.88           C
ATOM   3688  O   PRO  1499     411.836 -524.412  -46.340  1.00108.88           O
ATOM   3689  CB  PRO  1499     409.444 -522.468  -47.258  1.00108.88           C
ATOM   3690  CG  PRO  1499     408.078 -521.935  -46.810  1.00108.88           C
ATOM   3691  CD  PRO  1499     408.287 -521.551  -45.337  1.00108.88           C
ATOM   3692  HA  PRO  1499     409.532 -523.945  -45.772  1.00  0.00           H
ATOM   3693  HB2 PRO  1499     409.336 -523.268  -47.991  1.00  0.00           H
ATOM   3694  HB3 PRO  1499     410.059 -521.662  -47.657  1.00  0.00           H
ATOM   3695  HG2 PRO  1499     407.791 -521.064  -47.399  1.00  0.00           H
ATOM   3696  HG3 PRO  1499     407.321 -522.715  -46.894  1.00  0.00           H
ATOM   3697  HD2 PRO  1499     408.309 -520.466  -45.233  1.00  0.00           H
ATOM   3698  HD3 PRO  1499     407.483 -521.965  -44.729  1.00  0.00           H
ATOM   3699  N   LEU  1500     412.363 -522.337  -45.635  1.00112.77           N
ATOM   3700  CA  LEU  1500     413.762 -522.657  -45.681  1.00112.77           C
ATOM   3701  C   LEU  1500     414.076 -523.703  -44.651  1.00112.77           C
ATOM   3702  O   LEU  1500     414.746 -524.692  -44.941  1.00112.77           O
ATOM   3703  CB  LEU  1500     414.662 -521.443  -45.379  1.00112.77           C
ATOM   3704  CG  LEU  1500     414.717 -520.383  -46.497  1.00112.77           C
ATOM   3705  CD1 LEU  1500     415.518 -520.891  -47.704  1.00112.77           C
ATOM   3706  CD2 LEU  1500     413.315 -519.888  -46.886  1.00112.77           C
ATOM   3707  H   LEU  1500     412.049 -521.421  -45.350  1.00  0.00           H
ATOM   3708  HA  LEU  1500     414.007 -523.045  -46.670  1.00  0.00           H
ATOM   3709  HB2 LEU  1500     414.290 -520.962  -44.474  1.00  0.00           H
ATOM   3710  HB3 LEU  1500     415.674 -521.800  -45.190  1.00  0.00           H
ATOM   3711  HG  LEU  1500     415.257 -519.525  -46.096  1.00  0.00           H
ATOM   3712 HD11 LEU  1500     415.539 -520.122  -48.476  1.00  0.00           H
ATOM   3713 HD12 LEU  1500     415.046 -521.790  -48.100  1.00  0.00           H
ATOM   3714 HD13 LEU  1500     416.537 -521.122  -47.393  1.00  0.00           H
ATOM   3715 HD21 LEU  1500     413.397 -518.930  -47.400  1.00  0.00           H
ATOM   3716 HD22 LEU  1500     412.710 -519.767  -45.987  1.00  0.00           H
ATOM   3717 HD23 LEU  1500     412.843 -520.616  -47.546  1.00  0.00           H
ATOM   3718  N   ALA  1501     413.542 -523.522  -43.428  1.00 95.40           N
ATOM   3719  CA  ALA  1501     413.834 -524.341  -42.278  1.00 95.40           C
ATOM   3720  C   ALA  1501     413.420 -525.758  -42.508  1.00 95.40           C
ATOM   3721  O   ALA  1501     414.046 -526.698  -42.014  1.00 95.40           O
ATOM   3722  CB  ALA  1501     413.100 -523.852  -41.018  1.00 95.40           C
ATOM   3723  H   ALA  1501     412.891 -522.759  -43.308  1.00  0.00           H
ATOM   3724  HA  ALA  1501     414.908 -524.315  -42.092  1.00  0.00           H
ATOM   3725  HB1 ALA  1501     413.376 -522.817  -40.815  1.00  0.00           H
ATOM   3726  HB2 ALA  1501     412.024 -523.916  -41.177  1.00  0.00           H
ATOM   3727  HB3 ALA  1501     413.380 -524.476  -40.169  1.00  0.00           H
ATOM   3728  N   GLN  1502     412.312 -525.918  -43.241  1.00103.72           N
ATOM   3729  CA  GLN  1502     411.670 -527.165  -43.541  1.00103.72           C
ATOM   3730  C   GLN  1502     412.496 -528.054  -44.437  1.00103.72           C
ATOM   3731  O   GLN  1502     412.283 -529.265  -44.422  1.00103.72           O
ATOM   3732  CB  GLN  1502     410.307 -526.972  -44.229  1.00103.72           C
ATOM   3733  CG  GLN  1502     409.282 -526.249  -43.355  1.00103.72           C
ATOM   3734  CD  GLN  1502     407.983 -526.133  -44.142  1.00103.72           C
ATOM   3735  NE2 GLN  1502     407.000 -525.375  -43.587  1.00103.72           N
ATOM   3736  OE1 GLN  1502     407.840 -526.709  -45.219  1.00103.72           O
ATOM   3737  H   GLN  1502     411.888 -525.082  -43.618  1.00  0.00           H
ATOM   3738  HA  GLN  1502     411.503 -527.693  -42.602  1.00  0.00           H
ATOM   3739  HB2 GLN  1502     409.909 -527.953  -44.488  1.00  0.00           H
ATOM   3740  HB3 GLN  1502     410.454 -526.399  -45.145  1.00  0.00           H
ATOM   3741  HG2 GLN  1502     409.650 -525.255  -43.101  1.00  0.00           H
ATOM   3742  HG3 GLN  1502     409.109 -526.820  -42.443  1.00  0.00           H
ATOM   3743 HE21 GLN  1502     407.154 -524.920  -42.698  1.00  0.00           H
ATOM   3744 HE22 GLN  1502     406.116 -525.267  -44.063  1.00  0.00           H
ATOM   3745  N   SER  1503     413.413 -527.485  -45.257  1.00 95.34           N
ATOM   3746  CA  SER  1503     414.186 -528.176  -46.275  1.00 95.34           C
ATOM   3747  C   SER  1503     414.554 -529.579  -45.891  1.00 95.34           C
ATOM   3748  O   SER  1503     415.061 -529.849  -44.803  1.00 95.34           O
ATOM   3749  CB  SER  1503     415.503 -527.460  -46.627  1.00 95.34           C
ATOM   3750  OG  SER  1503     416.265 -528.250  -47.528  1.00 95.34           O
ATOM   3751  H   SER  1503     413.573 -526.493  -45.151  1.00  0.00           H
ATOM   3752  HA  SER  1503     413.580 -528.225  -47.180  1.00  0.00           H
ATOM   3753  HB2 SER  1503     415.278 -526.500  -47.092  1.00  0.00           H
ATOM   3754  HB3 SER  1503     416.079 -527.294  -45.716  1.00  0.00           H
ATOM   3755  HG  SER  1503     417.083 -527.795  -47.740  1.00  0.00           H
ATOM   3756  N   ALA  1504     414.180 -530.498  -46.808  1.00 82.99           N
ATOM   3757  CA  ALA  1504     414.339 -531.927  -46.864  1.00 82.99           C
ATOM   3758  C   ALA  1504     415.733 -532.409  -47.167  1.00 82.99           C
ATOM   3759  O   ALA  1504     416.111 -533.481  -46.701  1.00 82.99           O
ATOM   3760  CB  ALA  1504     413.412 -532.563  -47.915  1.00 82.99           C
ATOM   3761  H   ALA  1504     413.697 -530.108  -47.605  1.00  0.00           H
ATOM   3762  HA  ALA  1504     414.057 -532.328  -45.891  1.00  0.00           H
ATOM   3763  HB1 ALA  1504     412.386 -532.242  -47.737  1.00  0.00           H
ATOM   3764  HB2 ALA  1504     413.471 -533.649  -47.842  1.00  0.00           H
ATOM   3765  HB3 ALA  1504     413.723 -532.249  -48.911  1.00  0.00           H
ATOM   3766  N   ASP  1505     416.508 -531.649  -47.973  1.00140.26           N
ATOM   3767  CA  ASP  1505     417.752 -532.057  -48.591  1.00140.26           C
ATOM   3768  C   ASP  1505     418.569 -532.998  -47.771  1.00140.26           C
ATOM   3769  O   ASP  1505     418.956 -532.704  -46.640  1.00140.26           O
ATOM   3770  CB  ASP  1505     418.646 -530.874  -49.016  1.00140.26           C
ATOM   3771  CG  ASP  1505     419.678 -531.345  -50.041  1.00140.26           C
ATOM   3772  OD1 ASP  1505     420.109 -532.527  -49.988  1.00140.26           O
ATOM   3773  OD2 ASP  1505     420.045 -530.509  -50.909  1.00140.26           O
ATOM   3774  H   ASP  1505     416.189 -530.709  -48.161  1.00  0.00           H
ATOM   3775  HA  ASP  1505     417.486 -532.590  -49.504  1.00  0.00           H
ATOM   3776  HB2 ASP  1505     418.027 -530.094  -49.459  1.00  0.00           H
ATOM   3777  HB3 ASP  1505     419.160 -530.476  -48.141  1.00  0.00           H
ATOM   3778  N   TYR  1506     418.849 -534.172  -48.389  1.00584.29           N
ATOM   3779  CA  TYR  1506     419.593 -535.239  -47.787  1.00584.29           C
ATOM   3780  C   TYR  1506     421.004 -535.133  -48.272  1.00584.29           C
ATOM   3781  O   TYR  1506     421.245 -535.095  -49.478  1.00584.29           O
ATOM   3782  CB  TYR  1506     419.109 -536.630  -48.226  1.00584.29           C
ATOM   3783  CG  TYR  1506     417.650 -536.719  -47.947  1.00584.29           C
ATOM   3784  CD1 TYR  1506     416.755 -536.181  -48.843  1.00584.29           C
ATOM   3785  CD2 TYR  1506     417.173 -537.335  -46.814  1.00584.29           C
ATOM   3786  CE1 TYR  1506     415.402 -536.252  -48.613  1.00584.29           C
ATOM   3787  CE2 TYR  1506     415.819 -537.409  -46.579  1.00584.29           C
ATOM   3788  CZ  TYR  1506     414.933 -536.868  -47.479  1.00584.29           C
ATOM   3789  OH  TYR  1506     413.543 -536.942  -47.244  1.00584.29           O
ATOM   3790  H   TYR  1506     418.512 -534.303  -49.332  1.00  0.00           H
ATOM   3791  HA  TYR  1506     419.561 -535.155  -46.701  1.00  0.00           H
ATOM   3792  HB2 TYR  1506     419.640 -537.400  -47.666  1.00  0.00           H
ATOM   3793  HB3 TYR  1506     419.288 -536.762  -49.293  1.00  0.00           H
ATOM   3794  HD1 TYR  1506     417.120 -535.697  -49.737  1.00  0.00           H
ATOM   3795  HD2 TYR  1506     417.865 -537.763  -46.104  1.00  0.00           H
ATOM   3796  HE1 TYR  1506     414.709 -535.824  -49.323  1.00  0.00           H
ATOM   3797  HE2 TYR  1506     415.452 -537.893  -45.686  1.00  0.00           H
ATOM   3798  HH  TYR  1506     413.122 -537.421  -47.961  1.00  0.00           H
ATOM   3799  N   GLY  1507     421.980 -535.080  -47.340  1.00118.50           N
ATOM   3800  CA  GLY  1507     423.355 -535.011  -47.739  1.00118.50           C
ATOM   3801  C   GLY  1507     423.685 -536.317  -48.382  1.00118.50           C
ATOM   3802  O   GLY  1507     423.321 -537.381  -47.888  1.00118.50           O
ATOM   3803  H   GLY  1507     421.740 -535.089  -46.359  1.00  0.00           H
ATOM   3804  HA2 GLY  1507     423.990 -534.851  -46.868  1.00  0.00           H
ATOM   3805  HA3 GLY  1507     423.494 -534.200  -48.454  1.00  0.00           H
ATOM   3806  N   THR  1508     424.309 -536.258  -49.568  1.00 97.85           N
ATOM   3807  CA  THR  1508     424.726 -537.452  -50.236  1.00 97.85           C
ATOM   3808  C   THR  1508     425.994 -537.985  -49.653  1.00 97.85           C
ATOM   3809  O   THR  1508     426.119 -539.177  -49.373  1.00 97.85           O
ATOM   3810  CB  THR  1508     424.984 -537.201  -51.691  1.00 97.85           C
ATOM   3811  CG2 THR  1508     423.700 -536.635  -52.322  1.00 97.85           C
ATOM   3812  OG1 THR  1508     426.045 -536.270  -51.845  1.00 97.85           O
ATOM   3813  H   THR  1508     424.486 -535.360  -49.994  1.00  0.00           H
ATOM   3814  HA  THR  1508     423.945 -538.206  -50.138  1.00  0.00           H
ATOM   3815  HB  THR  1508     425.248 -538.138  -52.181  1.00  0.00           H
ATOM   3816 HG21 THR  1508     423.868 -536.446  -53.382  1.00  0.00           H
ATOM   3817 HG22 THR  1508     423.432 -535.703  -51.825  1.00  0.00           H
ATOM   3818 HG23 THR  1508     422.890 -537.355  -52.206  1.00  0.00           H
ATOM   3819  HG1 THR  1508     426.884 -536.736  -51.830  1.00  0.00           H
ATOM   3820  N   ASN  1509     426.968 -537.081  -49.437  1.00 81.59           N
ATOM   3821  CA  ASN  1509     428.274 -537.505  -49.043  1.00 81.59           C
ATOM   3822  C   ASN  1509     428.828 -536.561  -48.033  1.00 81.59           C
ATOM   3823  O   ASN  1509     428.156 -535.650  -47.552  1.00 81.59           O
ATOM   3824  CB  ASN  1509     429.259 -537.578  -50.227  1.00 81.59           C
ATOM   3825  CG  ASN  1509     429.397 -536.201  -50.870  1.00 81.59           C
ATOM   3826  ND2 ASN  1509     430.160 -536.144  -51.994  1.00 81.59           N
ATOM   3827  OD1 ASN  1509     428.845 -535.203  -50.411  1.00 81.59           O
ATOM   3828  H   ASN  1509     426.774 -536.097  -49.554  1.00  0.00           H
ATOM   3829  HA  ASN  1509     428.198 -538.494  -48.591  1.00  0.00           H
ATOM   3830  HB2 ASN  1509     430.233 -537.909  -49.867  1.00  0.00           H
ATOM   3831  HB3 ASN  1509     428.886 -538.287  -50.966  1.00  0.00           H
ATOM   3832 HD21 ASN  1509     430.598 -536.982  -52.350  1.00  0.00           H
ATOM   3833 HD22 ASN  1509     430.289 -535.264  -52.473  1.00  0.00           H
ATOM   3834  N   LEU  1510     430.108 -536.796  -47.702  1.00165.60           N
ATOM   3835  CA  LEU  1510     430.837 -536.107  -46.685  1.00165.60           C
ATOM   3836  C   LEU  1510     430.917 -534.646  -47.038  1.00165.60           C
ATOM   3837  O   LEU  1510     430.600 -533.773  -46.230  1.00165.60           O
ATOM   3838  CB  LEU  1510     432.250 -536.740  -46.619  1.00165.60           C
ATOM   3839  CG  LEU  1510     433.146 -536.434  -45.405  1.00165.60           C
ATOM   3840  CD1 LEU  1510     433.596 -534.973  -45.368  1.00165.60           C
ATOM   3841  CD2 LEU  1510     432.495 -536.909  -44.098  1.00165.60           C
ATOM   3842  H   LEU  1510     430.595 -537.518  -48.213  1.00  0.00           H
ATOM   3843  HA  LEU  1510     430.334 -536.227  -45.725  1.00  0.00           H
ATOM   3844  HB2 LEU  1510     432.790 -536.410  -47.506  1.00  0.00           H
ATOM   3845  HB3 LEU  1510     432.134 -537.822  -46.683  1.00  0.00           H
ATOM   3846  HG  LEU  1510     434.049 -537.030  -45.532  1.00  0.00           H
ATOM   3847 HD11 LEU  1510     434.225 -534.808  -44.493  1.00  0.00           H
ATOM   3848 HD12 LEU  1510     432.721 -534.325  -45.313  1.00  0.00           H
ATOM   3849 HD13 LEU  1510     434.162 -534.744  -46.271  1.00  0.00           H
ATOM   3850 HD21 LEU  1510     433.152 -536.679  -43.259  1.00  0.00           H
ATOM   3851 HD22 LEU  1510     432.330 -537.985  -44.145  1.00  0.00           H
ATOM   3852 HD23 LEU  1510     431.540 -536.401  -43.962  1.00  0.00           H
ATOM   3853  N   GLN  1511     431.305 -534.334  -48.286  1.00 61.91           N
ATOM   3854  CA  GLN  1511     431.486 -532.965  -48.675  1.00 61.91           C
ATOM   3855  C   GLN  1511     430.176 -532.239  -48.694  1.00 61.91           C
ATOM   3856  O   GLN  1511     430.081 -531.100  -48.239  1.00 61.91           O
ATOM   3857  CB  GLN  1511     432.145 -532.853  -50.056  1.00 61.91           C
ATOM   3858  CG  GLN  1511     433.569 -533.415  -50.052  1.00 61.91           C
ATOM   3859  CD  GLN  1511     434.144 -533.288  -51.453  1.00 61.91           C
ATOM   3860  NE2 GLN  1511     435.408 -533.757  -51.633  1.00 61.91           N
ATOM   3861  OE1 GLN  1511     433.486 -532.790  -52.364  1.00 61.91           O
ATOM   3862  H   GLN  1511     431.471 -535.071  -48.957  1.00  0.00           H
ATOM   3863  HA  GLN  1511     432.135 -532.483  -47.944  1.00  0.00           H
ATOM   3864  HB2 GLN  1511     432.181 -531.803  -50.346  1.00  0.00           H
ATOM   3865  HB3 GLN  1511     431.547 -533.403  -50.782  1.00  0.00           H
ATOM   3866  HG2 GLN  1511     434.184 -532.852  -49.350  1.00  0.00           H
ATOM   3867  HG3 GLN  1511     433.547 -534.465  -49.759  1.00  0.00           H
ATOM   3868 HE21 GLN  1511     435.912 -534.161  -50.857  1.00  0.00           H
ATOM   3869 HE22 GLN  1511     435.842 -533.702  -52.543  1.00  0.00           H
ATOM   3870  N   THR  1512     429.124 -532.893  -49.215  1.00134.38           N
ATOM   3871  CA  THR  1512     427.839 -532.276  -49.365  1.00134.38           C
ATOM   3872  C   THR  1512     427.257 -531.965  -48.015  1.00134.38           C
ATOM   3873  O   THR  1512     426.696 -530.890  -47.806  1.00134.38           O
ATOM   3874  CB  THR  1512     426.889 -533.152  -50.140  1.00134.38           C
ATOM   3875  CG2 THR  1512     426.410 -534.320  -49.267  1.00134.38           C
ATOM   3876  OG1 THR  1512     425.776 -532.396  -50.577  1.00134.38           O
ATOM   3877  H   THR  1512     429.243 -533.851  -49.511  1.00  0.00           H
ATOM   3878  HA  THR  1512     427.967 -531.340  -49.909  1.00  0.00           H
ATOM   3879  HB  THR  1512     427.408 -533.552  -51.011  1.00  0.00           H
ATOM   3880 HG21 THR  1512     425.814 -533.935  -48.440  1.00  0.00           H
ATOM   3881 HG22 THR  1512     427.273 -534.857  -48.873  1.00  0.00           H
ATOM   3882 HG23 THR  1512     425.803 -534.998  -49.868  1.00  0.00           H
ATOM   3883  HG1 THR  1512     426.077 -531.681  -51.142  1.00  0.00           H
ATOM   3884  N   VAL  1513     427.395 -532.889  -47.047  1.00109.62           N
ATOM   3885  CA  VAL  1513     426.805 -532.695  -45.753  1.00109.62           C
ATOM   3886  C   VAL  1513     427.424 -531.502  -45.097  1.00109.62           C
ATOM   3887  O   VAL  1513     426.735 -530.722  -44.441  1.00109.62           O
ATOM   3888  CB  VAL  1513     426.978 -533.869  -44.830  1.00109.62           C
ATOM   3889  CG1 VAL  1513     428.471 -534.046  -44.514  1.00109.62           C
ATOM   3890  CG2 VAL  1513     426.115 -533.630  -43.579  1.00109.62           C
ATOM   3891  H   VAL  1513     427.921 -533.731  -47.233  1.00  0.00           H
ATOM   3892  HA  VAL  1513     425.739 -532.507  -45.881  1.00  0.00           H
ATOM   3893  HB  VAL  1513     426.619 -534.766  -45.335  1.00  0.00           H
ATOM   3894 HG11 VAL  1513     428.654 -535.067  -44.180  1.00  0.00           H
ATOM   3895 HG12 VAL  1513     428.761 -533.349  -43.727  1.00  0.00           H
ATOM   3896 HG13 VAL  1513     429.058 -533.846  -45.410  1.00  0.00           H
ATOM   3897 HG21 VAL  1513     426.226 -534.471  -42.895  1.00  0.00           H
ATOM   3898 HG22 VAL  1513     425.069 -533.535  -43.872  1.00  0.00           H
ATOM   3899 HG23 VAL  1513     426.438 -532.714  -43.084  1.00  0.00           H
ATOM   3900  N   GLN  1514     428.746 -531.324  -45.270  1.00153.56           N
ATOM   3901  CA  GLN  1514     429.438 -530.244  -44.627  1.00153.56           C
ATOM   3902  C   GLN  1514     428.864 -528.945  -45.096  1.00153.56           C
ATOM   3903  O   GLN  1514     428.628 -528.038  -44.298  1.00153.56           O
ATOM   3904  CB  GLN  1514     430.937 -530.209  -44.979  1.00153.56           C
ATOM   3905  CG  GLN  1514     431.750 -531.384  -44.431  1.00153.56           C
ATOM   3906  CD  GLN  1514     432.163 -531.054  -43.004  1.00153.56           C
ATOM   3907  NE2 GLN  1514     432.798 -532.038  -42.313  1.00153.56           N
ATOM   3908  OE1 GLN  1514     431.941 -529.945  -42.521  1.00153.56           O
ATOM   3909  H   GLN  1514     429.260 -531.961  -45.862  1.00  0.00           H
ATOM   3910  HA  GLN  1514     429.319 -530.326  -43.547  1.00  0.00           H
ATOM   3911  HB2 GLN  1514     431.031 -530.209  -46.065  1.00  0.00           H
ATOM   3912  HB3 GLN  1514     431.363 -529.283  -44.593  1.00  0.00           H
ATOM   3913  HG2 GLN  1514     432.637 -531.537  -45.046  1.00  0.00           H
ATOM   3914  HG3 GLN  1514     431.140 -532.287  -44.437  1.00  0.00           H
ATOM   3915 HE21 GLN  1514     432.967 -532.933  -42.749  1.00  0.00           H
ATOM   3916 HE22 GLN  1514     433.101 -531.874  -41.364  1.00  0.00           H
ATOM   3917  N   LEU  1515     428.623 -528.824  -46.412  1.00 98.81           N
ATOM   3918  CA  LEU  1515     428.150 -527.589  -46.968  1.00 98.81           C
ATOM   3919  C   LEU  1515     426.768 -527.312  -46.459  1.00 98.81           C
ATOM   3920  O   LEU  1515     426.461 -526.191  -46.054  1.00 98.81           O
ATOM   3921  CB  LEU  1515     428.113 -527.626  -48.508  1.00 98.81           C
ATOM   3922  CG  LEU  1515     427.900 -526.260  -49.197  1.00 98.81           C
ATOM   3923  CD1 LEU  1515     426.530 -525.643  -48.875  1.00 98.81           C
ATOM   3924  CD2 LEU  1515     429.074 -525.309  -48.914  1.00 98.81           C
ATOM   3925  H   LEU  1515     428.777 -529.616  -47.020  1.00  0.00           H
ATOM   3926  HA  LEU  1515     428.811 -526.783  -46.650  1.00  0.00           H
ATOM   3927  HB2 LEU  1515     427.299 -528.285  -48.809  1.00  0.00           H
ATOM   3928  HB3 LEU  1515     429.051 -528.050  -48.866  1.00  0.00           H
ATOM   3929  HG  LEU  1515     427.909 -526.451  -50.270  1.00  0.00           H
ATOM   3930 HD11 LEU  1515     426.091 -525.236  -49.786  1.00  0.00           H
ATOM   3931 HD12 LEU  1515     426.654 -524.844  -48.144  1.00  0.00           H
ATOM   3932 HD13 LEU  1515     425.873 -526.411  -48.467  1.00  0.00           H
ATOM   3933 HD21 LEU  1515     428.898 -524.355  -49.411  1.00  0.00           H
ATOM   3934 HD22 LEU  1515     429.160 -525.148  -47.839  1.00  0.00           H
ATOM   3935 HD23 LEU  1515     429.997 -525.750  -49.290  1.00  0.00           H
ATOM   3936  N   PHE  1516     425.897 -528.339  -46.430  1.00 77.55           N
ATOM   3937  CA  PHE  1516     424.544 -528.097  -46.020  1.00 77.55           C
ATOM   3938  C   PHE  1516     424.533 -527.606  -44.617  1.00 77.55           C
ATOM   3939  O   PHE  1516     423.803 -526.672  -44.287  1.00 77.55           O
ATOM   3940  CB  PHE  1516     423.626 -529.323  -46.151  1.00 77.55           C
ATOM   3941  CG  PHE  1516     423.313 -529.436  -47.603  1.00 77.55           C
ATOM   3942  CD1 PHE  1516     424.155 -530.099  -48.463  1.00 77.55           C
ATOM   3943  CD2 PHE  1516     422.172 -528.860  -48.109  1.00 77.55           C
ATOM   3944  CE1 PHE  1516     423.861 -530.194  -49.803  1.00 77.55           C
ATOM   3945  CE2 PHE  1516     421.871 -528.951  -49.448  1.00 77.55           C
ATOM   3946  CZ  PHE  1516     422.716 -529.620  -50.299  1.00 77.55           C
ATOM   3947  H   PHE  1516     426.193 -529.268  -46.694  1.00  0.00           H
ATOM   3948  HA  PHE  1516     424.139 -527.308  -46.653  1.00  0.00           H
ATOM   3949  HB2 PHE  1516     424.137 -530.220  -45.801  1.00  0.00           H
ATOM   3950  HB3 PHE  1516     422.710 -529.168  -45.581  1.00  0.00           H
ATOM   3951  HD1 PHE  1516     425.059 -530.551  -48.082  1.00  0.00           H
ATOM   3952  HD2 PHE  1516     421.504 -528.329  -47.447  1.00  0.00           H
ATOM   3953  HE1 PHE  1516     424.531 -530.721  -50.466  1.00  0.00           H
ATOM   3954  HE2 PHE  1516     420.969 -528.496  -49.830  1.00  0.00           H
ATOM   3955  HZ  PHE  1516     422.482 -529.694  -51.351  1.00  0.00           H
ATOM   3956  N   MET  1517     425.348 -528.208  -43.740  1.00179.07           N
ATOM   3957  CA  MET  1517     425.297 -527.729  -42.396  1.00179.07           C
ATOM   3958  C   MET  1517     425.778 -526.311  -42.340  1.00179.07           C
ATOM   3959  O   MET  1517     425.250 -525.504  -41.576  1.00179.07           O
ATOM   3960  CB  MET  1517     426.010 -528.625  -41.359  1.00179.07           C
ATOM   3961  CG  MET  1517     427.514 -528.840  -41.509  1.00179.07           C
ATOM   3962  SD  MET  1517     428.189 -529.928  -40.212  1.00179.07           S
ATOM   3963  CE  MET  1517     429.929 -529.715  -40.673  1.00179.07           C
ATOM   3964  H   MET  1517     425.965 -528.959  -44.015  1.00  0.00           H
ATOM   3965  HA  MET  1517     424.244 -527.709  -42.115  1.00  0.00           H
ATOM   3966  HB2 MET  1517     425.843 -528.181  -40.378  1.00  0.00           H
ATOM   3967  HB3 MET  1517     425.528 -529.603  -41.372  1.00  0.00           H
ATOM   3968  HG2 MET  1517     428.014 -527.873  -41.451  1.00  0.00           H
ATOM   3969  HG3 MET  1517     427.713 -529.284  -42.484  1.00  0.00           H
ATOM   3970  HE1 MET  1517     430.557 -530.302  -40.003  1.00  0.00           H
ATOM   3971  HE2 MET  1517     430.199 -528.662  -40.595  1.00  0.00           H
ATOM   3972  HE3 MET  1517     430.077 -530.053  -41.699  1.00  0.00           H
ATOM   3973  N   LYS  1518     426.780 -525.952  -43.163  1.00 96.91           N
ATOM   3974  CA  LYS  1518     427.307 -524.618  -43.100  1.00 96.91           C
ATOM   3975  C   LYS  1518     426.240 -523.630  -43.469  1.00 96.91           C
ATOM   3976  O   LYS  1518     426.092 -522.598  -42.816  1.00 96.91           O
ATOM   3977  CB  LYS  1518     428.501 -524.401  -44.043  1.00 96.91           C
ATOM   3978  CG  LYS  1518     429.327 -523.172  -43.664  1.00 96.91           C
ATOM   3979  CD  LYS  1518     430.045 -523.339  -42.323  1.00 96.91           C
ATOM   3980  CE  LYS  1518     430.819 -522.101  -41.871  1.00 96.91           C
ATOM   3981  NZ  LYS  1518     431.367 -522.320  -40.513  1.00 96.91           N
ATOM   3982  H   LYS  1518     427.159 -526.617  -43.821  1.00  0.00           H
ATOM   3983  HA  LYS  1518     427.629 -524.418  -42.078  1.00  0.00           H
ATOM   3984  HB2 LYS  1518     428.126 -524.271  -45.058  1.00  0.00           H
ATOM   3985  HB3 LYS  1518     429.142 -525.282  -44.012  1.00  0.00           H
ATOM   3986  HG2 LYS  1518     430.072 -522.999  -44.440  1.00  0.00           H
ATOM   3987  HG3 LYS  1518     428.668 -522.306  -43.607  1.00  0.00           H
ATOM   3988  HD2 LYS  1518     430.747 -524.168  -42.412  1.00  0.00           H
ATOM   3989  HD3 LYS  1518     429.307 -523.587  -41.560  1.00  0.00           H
ATOM   3990  HE2 LYS  1518     431.638 -521.913  -42.565  1.00  0.00           H
ATOM   3991  HE3 LYS  1518     430.150 -521.240  -41.857  1.00  0.00           H
ATOM   3992  HZ1 LYS  1518     431.877 -521.499  -40.219  1.00  0.00           H
ATOM   3993  HZ2 LYS  1518     430.609 -522.494  -39.868  1.00  0.00           H
ATOM   3994  HZ3 LYS  1518     431.988 -523.116  -40.525  1.00  0.00           H
ATOM   3995  N   LYS  1519     425.455 -523.918  -44.524  1.00103.02           N
ATOM   3996  CA  LYS  1519     424.441 -522.993  -44.949  1.00103.02           C
ATOM   3997  C   LYS  1519     423.426 -522.843  -43.859  1.00103.02           C
ATOM   3998  O   LYS  1519     422.965 -521.740  -43.568  1.00103.02           O
ATOM   3999  CB  LYS  1519     423.670 -523.471  -46.195  1.00103.02           C
ATOM   4000  CG  LYS  1519     424.504 -523.504  -47.476  1.00103.02           C
ATOM   4001  CD  LYS  1519     423.838 -524.256  -48.632  1.00103.02           C
ATOM   4002  CE  LYS  1519     422.711 -523.474  -49.312  1.00103.02           C
ATOM   4003  NZ  LYS  1519     422.252 -524.198  -50.520  1.00103.02           N
ATOM   4004  H   LYS  1519     425.580 -524.789  -45.020  1.00  0.00           H
ATOM   4005  HA  LYS  1519     424.897 -522.025  -45.155  1.00  0.00           H
ATOM   4006  HB2 LYS  1519     422.827 -522.798  -46.354  1.00  0.00           H
ATOM   4007  HB3 LYS  1519     423.285 -524.473  -46.004  1.00  0.00           H
ATOM   4008  HG2 LYS  1519     425.455 -523.989  -47.254  1.00  0.00           H
ATOM   4009  HG3 LYS  1519     424.700 -522.479  -47.792  1.00  0.00           H
ATOM   4010  HD2 LYS  1519     424.599 -524.481  -49.379  1.00  0.00           H
ATOM   4011  HD3 LYS  1519     423.433 -525.194  -48.252  1.00  0.00           H
ATOM   4012  HE2 LYS  1519     421.878 -523.364  -48.618  1.00  0.00           H
ATOM   4013  HE3 LYS  1519     423.076 -522.488  -49.598  1.00  0.00           H
ATOM   4014  HZ1 LYS  1519     421.509 -523.677  -50.963  1.00  0.00           H
ATOM   4015  HZ2 LYS  1519     423.023 -524.299  -51.165  1.00  0.00           H
ATOM   4016  HZ3 LYS  1519     421.911 -525.111  -50.256  1.00  0.00           H
ATOM   4017  N   ASN  1520     423.066 -523.966  -43.214  1.00 85.93           N
ATOM   4018  CA  ASN  1520     422.033 -523.987  -42.218  1.00 85.93           C
ATOM   4019  C   ASN  1520     422.422 -523.136  -41.055  1.00 85.93           C
ATOM   4020  O   ASN  1520     421.571 -522.483  -40.453  1.00 85.93           O
ATOM   4021  CB  ASN  1520     421.756 -525.406  -41.696  1.00 85.93           C
ATOM   4022  CG  ASN  1520     420.548 -525.354  -40.775  1.00 85.93           C
ATOM   4023  ND2 ASN  1520     420.583 -526.186  -39.700  1.00 85.93           N
ATOM   4024  OD1 ASN  1520     419.602 -524.598  -40.995  1.00 85.93           O
ATOM   4025  H   ASN  1520     423.541 -524.829  -43.439  1.00  0.00           H
ATOM   4026  HA  ASN  1520     421.117 -523.588  -42.654  1.00  0.00           H
ATOM   4027  HB2 ASN  1520     421.551 -526.072  -42.534  1.00  0.00           H
ATOM   4028  HB3 ASN  1520     422.623 -525.769  -41.143  1.00  0.00           H
ATOM   4029 HD21 ASN  1520     421.379 -526.790  -39.555  1.00  0.00           H
ATOM   4030 HD22 ASN  1520     419.813 -526.200  -39.047  1.00  0.00           H
ATOM   4031  N   GLN  1521     423.718 -523.126  -40.694  1.00142.99           N
ATOM   4032  CA  GLN  1521     424.120 -522.376  -39.541  1.00142.99           C
ATOM   4033  C   GLN  1521     423.868 -520.917  -39.774  1.00142.99           C
ATOM   4034  O   GLN  1521     423.431 -520.211  -38.869  1.00142.99           O
ATOM   4035  CB  GLN  1521     425.613 -522.508  -39.189  1.00142.99           C
ATOM   4036  CG  GLN  1521     426.542 -521.859  -40.215  1.00142.99           C
ATOM   4037  CD  GLN  1521     427.963 -521.903  -39.676  1.00142.99           C
ATOM   4038  NE2 GLN  1521     428.592 -520.703  -39.554  1.00142.99           N
ATOM   4039  OE1 GLN  1521     428.504 -522.964  -39.367  1.00142.99           O
ATOM   4040  H   GLN  1521     424.401 -523.642  -41.230  1.00  0.00           H
ATOM   4041  HA  GLN  1521     423.528 -522.702  -38.686  1.00  0.00           H
ATOM   4042  HB2 GLN  1521     425.859 -523.568  -39.123  1.00  0.00           H
ATOM   4043  HB3 GLN  1521     425.786 -522.046  -38.217  1.00  0.00           H
ATOM   4044  HG2 GLN  1521     426.489 -522.406  -41.156  1.00  0.00           H
ATOM   4045  HG3 GLN  1521     426.243 -520.823  -40.376  1.00  0.00           H
ATOM   4046 HE21 GLN  1521     428.114 -519.853  -39.817  1.00  0.00           H
ATOM   4047 HE22 GLN  1521     429.537 -520.662  -39.201  1.00  0.00           H
ATOM   4048  N   THR  1522     424.145 -520.418  -40.994  1.00121.81           N
ATOM   4049  CA  THR  1522     423.985 -519.014  -41.261  1.00121.81           C
ATOM   4050  C   THR  1522     422.541 -518.641  -41.155  1.00121.81           C
ATOM   4051  O   THR  1522     422.200 -517.588  -40.620  1.00121.81           O
ATOM   4052  CB  THR  1522     424.454 -518.606  -42.632  1.00121.81           C
ATOM   4053  CG2 THR  1522     425.945 -518.952  -42.773  1.00121.81           C
ATOM   4054  OG1 THR  1522     423.699 -519.266  -43.638  1.00121.81           O
ATOM   4055  H   THR  1522     424.467 -521.034  -41.726  1.00  0.00           H
ATOM   4056  HA  THR  1522     424.547 -518.450  -40.517  1.00  0.00           H
ATOM   4057  HB  THR  1522     424.328 -517.529  -42.744  1.00  0.00           H
ATOM   4058 HG21 THR  1522     426.294 -518.660  -43.763  1.00  0.00           H
ATOM   4059 HG22 THR  1522     426.083 -520.025  -42.641  1.00  0.00           H
ATOM   4060 HG23 THR  1522     426.516 -518.417  -42.014  1.00  0.00           H
ATOM   4061  HG1 THR  1522     423.504 -518.650  -44.348  1.00  0.00           H
ATOM   4062  N   LEU  1523     421.656 -519.511  -41.670  1.00187.39           N
ATOM   4063  CA  LEU  1523     420.242 -519.275  -41.726  1.00187.39           C
ATOM   4064  C   LEU  1523     419.693 -519.174  -40.340  1.00187.39           C
ATOM   4065  O   LEU  1523     418.861 -518.316  -40.047  1.00187.39           O
ATOM   4066  CB  LEU  1523     419.527 -520.430  -42.454  1.00187.39           C
ATOM   4067  CG  LEU  1523     420.002 -520.621  -43.913  1.00187.39           C
ATOM   4068  CD1 LEU  1523     419.274 -521.784  -44.606  1.00187.39           C
ATOM   4069  CD2 LEU  1523     419.889 -519.313  -44.715  1.00187.39           C
ATOM   4070  H   LEU  1523     422.007 -520.383  -42.040  1.00  0.00           H
ATOM   4071  HA  LEU  1523     420.053 -518.342  -42.257  1.00  0.00           H
ATOM   4072  HB2 LEU  1523     419.715 -521.353  -41.906  1.00  0.00           H
ATOM   4073  HB3 LEU  1523     418.455 -520.234  -42.456  1.00  0.00           H
ATOM   4074  HG  LEU  1523     421.059 -520.883  -43.874  1.00  0.00           H
ATOM   4075 HD11 LEU  1523     419.379 -522.688  -44.006  1.00  0.00           H
ATOM   4076 HD12 LEU  1523     419.710 -521.949  -45.591  1.00  0.00           H
ATOM   4077 HD13 LEU  1523     418.217 -521.539  -44.712  1.00  0.00           H
ATOM   4078 HD21 LEU  1523     419.767 -519.544  -45.773  1.00  0.00           H
ATOM   4079 HD22 LEU  1523     420.794 -518.722  -44.575  1.00  0.00           H
ATOM   4080 HD23 LEU  1523     419.026 -518.746  -44.365  1.00  0.00           H
ATOM   4081  N   GLN  1524     420.145 -520.063  -39.441  1.00190.86           N
ATOM   4082  CA  GLN  1524     419.643 -520.047  -38.100  1.00190.86           C
ATOM   4083  C   GLN  1524     420.055 -518.776  -37.423  1.00190.86           C
ATOM   4084  O   GLN  1524     419.279 -518.193  -36.669  1.00190.86           O
ATOM   4085  CB  GLN  1524     420.152 -521.222  -37.256  1.00190.86           C
ATOM   4086  CG  GLN  1524     419.630 -522.569  -37.753  1.00190.86           C
ATOM   4087  CD  GLN  1524     420.120 -523.636  -36.792  1.00190.86           C
ATOM   4088  NE2 GLN  1524     420.758 -524.699  -37.346  1.00190.86           N
ATOM   4089  OE1 GLN  1524     419.946 -523.528  -35.579  1.00190.86           O
ATOM   4090  H   GLN  1524     420.840 -520.744  -39.711  1.00  0.00           H
ATOM   4091  HA  GLN  1524     418.554 -520.087  -38.134  1.00  0.00           H
ATOM   4092  HB2 GLN  1524     419.826 -521.079  -36.226  1.00  0.00           H
ATOM   4093  HB3 GLN  1524     421.242 -521.232  -37.284  1.00  0.00           H
ATOM   4094  HG2 GLN  1524     420.011 -522.768  -38.755  1.00  0.00           H
ATOM   4095  HG3 GLN  1524     418.540 -522.559  -37.768  1.00  0.00           H
ATOM   4096 HE21 GLN  1524     420.882 -524.748  -38.347  1.00  0.00           H
ATOM   4097 HE22 GLN  1524     421.109 -525.441  -36.757  1.00  0.00           H
ATOM   4098  N   ASN  1525     421.294 -518.314  -37.680  1.00 87.73           N
ATOM   4099  CA  ASN  1525     421.823 -517.124  -37.068  1.00 87.73           C
ATOM   4100  C   ASN  1525     421.006 -515.956  -37.521  1.00 87.73           C
ATOM   4101  O   ASN  1525     420.802 -514.994  -36.782  1.00 87.73           O
ATOM   4102  CB  ASN  1525     423.290 -516.860  -37.453  1.00 87.73           C
ATOM   4103  CG  ASN  1525     424.140 -517.997  -36.896  1.00 87.73           C
ATOM   4104  ND2 ASN  1525     425.482 -517.907  -37.097  1.00 87.73           N
ATOM   4105  OD1 ASN  1525     423.626 -518.938  -36.293  1.00 87.73           O
ATOM   4106  H   ASN  1525     421.876 -518.824  -38.329  1.00  0.00           H
ATOM   4107  HA  ASN  1525     421.748 -517.215  -35.984  1.00  0.00           H
ATOM   4108  HB2 ASN  1525     423.386 -516.825  -38.538  1.00  0.00           H
ATOM   4109  HB3 ASN  1525     423.617 -515.913  -37.024  1.00  0.00           H
ATOM   4110 HD21 ASN  1525     425.866 -517.117  -37.595  1.00  0.00           H
ATOM   4111 HD22 ASN  1525     426.095 -518.630  -36.748  1.00  0.00           H
ATOM   4112  N   GLU  1526     420.491 -516.042  -38.757  1.00150.70           N
ATOM   4113  CA  GLU  1526     419.718 -515.006  -39.378  1.00150.70           C
ATOM   4114  C   GLU  1526     418.529 -514.736  -38.506  1.00150.70           C
ATOM   4115  O   GLU  1526     418.003 -513.625  -38.490  1.00150.70           O
ATOM   4116  CB  GLU  1526     419.126 -515.444  -40.733  1.00150.70           C
ATOM   4117  CG  GLU  1526     420.159 -515.771  -41.811  1.00150.70           C
ATOM   4118  CD  GLU  1526     420.541 -514.479  -42.513  1.00150.70           C
ATOM   4119  OE1 GLU  1526     419.772 -513.488  -42.394  1.00150.70           O
ATOM   4120  OE2 GLU  1526     421.608 -514.470  -43.182  1.00150.70           O
ATOM   4121  H   GLU  1526     420.658 -516.888  -39.282  1.00  0.00           H
ATOM   4122  HA  GLU  1526     420.317 -514.103  -39.497  1.00  0.00           H
ATOM   4123  HB2 GLU  1526     418.519 -516.333  -40.565  1.00  0.00           H
ATOM   4124  HB3 GLU  1526     418.480 -514.648  -41.102  1.00  0.00           H
ATOM   4125  HG2 GLU  1526     419.732 -516.469  -42.531  1.00  0.00           H
ATOM   4126  HG3 GLU  1526     421.042 -516.213  -41.351  1.00  0.00           H
ATOM   4127  N   ILE  1527     418.097 -515.747  -37.731  1.00164.84           N
ATOM   4128  CA  ILE  1527     416.884 -515.716  -36.954  1.00164.84           C
ATOM   4129  C   ILE  1527     416.834 -514.536  -36.021  1.00164.84           C
ATOM   4130  O   ILE  1527     415.754 -513.999  -35.778  1.00164.84           O
ATOM   4131  CB  ILE  1527     416.689 -516.934  -36.090  1.00164.84           C
ATOM   4132  CG1 ILE  1527     416.525 -518.207  -36.938  1.00164.84           C
ATOM   4133  CG2 ILE  1527     415.495 -516.662  -35.161  1.00164.84           C
ATOM   4134  CD1 ILE  1527     416.565 -519.494  -36.112  1.00164.84           C
ATOM   4135  H   ILE  1527     418.661 -516.584  -37.691  1.00  0.00           H
ATOM   4136  HA  ILE  1527     416.040 -515.645  -37.640  1.00  0.00           H
ATOM   4137  HB  ILE  1527     417.578 -517.054  -35.470  1.00  0.00           H
ATOM   4138 HG12 ILE  1527     415.566 -518.157  -37.455  1.00  0.00           H
ATOM   4139 HG13 ILE  1527     417.323 -518.240  -37.680  1.00  0.00           H
ATOM   4140 HG21 ILE  1527     415.145 -517.602  -34.733  1.00  0.00           H
ATOM   4141 HG22 ILE  1527     414.689 -516.200  -35.731  1.00  0.00           H
ATOM   4142 HG23 ILE  1527     415.804 -515.991  -34.360  1.00  0.00           H
ATOM   4143 HD11 ILE  1527     416.444 -520.353  -36.771  1.00  0.00           H
ATOM   4144 HD12 ILE  1527     417.523 -519.565  -35.596  1.00  0.00           H
ATOM   4145 HD13 ILE  1527     415.758 -519.481  -35.380  1.00  0.00           H
ATOM   4146  N   LEU  1528     417.978 -514.073  -35.486  1.00240.43           N
ATOM   4147  CA  LEU  1528     417.950 -513.100  -34.428  1.00240.43           C
ATOM   4148  C   LEU  1528     417.153 -511.877  -34.737  1.00240.43           C
ATOM   4149  O   LEU  1528     416.368 -511.496  -33.883  1.00240.43           O
ATOM   4150  CB  LEU  1528     419.333 -512.591  -33.986  1.00240.43           C
ATOM   4151  CG  LEU  1528     420.145 -513.594  -33.150  1.00240.43           C
ATOM   4152  CD1 LEU  1528     420.549 -514.825  -33.973  1.00240.43           C
ATOM   4153  CD2 LEU  1528     421.335 -512.903  -32.469  1.00240.43           C
ATOM   4154  H   LEU  1528     418.865 -514.412  -35.831  1.00  0.00           H
ATOM   4155  HA  LEU  1528     417.489 -513.576  -33.563  1.00  0.00           H
ATOM   4156  HB2 LEU  1528     419.908 -512.349  -34.880  1.00  0.00           H
ATOM   4157  HB3 LEU  1528     419.198 -511.681  -33.402  1.00  0.00           H
ATOM   4158  HG  LEU  1528     419.488 -513.947  -32.355  1.00  0.00           H
ATOM   4159 HD11 LEU  1528     420.735 -515.665  -33.304  1.00  0.00           H
ATOM   4160 HD12 LEU  1528     419.744 -515.081  -34.662  1.00  0.00           H
ATOM   4161 HD13 LEU  1528     421.455 -514.603  -34.538  1.00  0.00           H
ATOM   4162 HD21 LEU  1528     421.894 -513.633  -31.884  1.00  0.00           H
ATOM   4163 HD22 LEU  1528     420.969 -512.114  -31.812  1.00  0.00           H
ATOM   4164 HD23 LEU  1528     421.987 -512.470  -33.228  1.00  0.00           H
ATOM   4165  N   GLY  1529     417.250 -511.255  -35.928  1.00100.00           N
ATOM   4166  CA  GLY  1529     416.618 -509.972  -36.134  1.00100.00           C
ATOM   4167  C   GLY  1529     415.152 -510.035  -35.850  1.00100.00           C
ATOM   4168  O   GLY  1529     414.588 -509.105  -35.272  1.00100.00           O
ATOM   4169  H   GLY  1529     417.767 -511.687  -36.680  1.00  0.00           H
ATOM   4170  HA2 GLY  1529     417.077 -509.240  -35.469  1.00  0.00           H
ATOM   4171  HA3 GLY  1529     416.769 -509.661  -37.168  1.00  0.00           H
ATOM   4172  N   HIS  1530     414.480 -511.124  -36.251  1.00463.73           N
ATOM   4173  CA  HIS  1530     413.076 -511.180  -36.008  1.00463.73           C
ATOM   4174  C   HIS  1530     412.783 -511.277  -34.554  1.00463.73           C
ATOM   4175  O   HIS  1530     411.716 -510.852  -34.111  1.00463.73           O
ATOM   4176  CB  HIS  1530     412.321 -512.175  -36.881  1.00463.73           C
ATOM   4177  CG  HIS  1530     412.155 -511.433  -38.169  1.00463.73           C
ATOM   4178  CD2 HIS  1530     411.091 -510.733  -38.650  1.00463.73           C
ATOM   4179  ND1 HIS  1530     413.180 -511.220  -39.065  1.00463.73           N
ATOM   4180  CE1 HIS  1530     412.692 -510.401  -40.031  1.00463.73           C
ATOM   4181  NE2 HIS  1530     411.429 -510.078  -39.822  1.00463.73           N
ATOM   4182  H   HIS  1530     414.956 -511.885  -36.713  1.00  0.00           H
ATOM   4183  HA  HIS  1530     412.699 -510.202  -36.306  1.00  0.00           H
ATOM   4184  HB2 HIS  1530     412.900 -513.087  -37.026  1.00  0.00           H
ATOM   4185  HB3 HIS  1530     411.349 -512.405  -36.445  1.00  0.00           H
ATOM   4186  HD2 HIS  1530     410.118 -510.694  -38.182  1.00  0.00           H
ATOM   4187  HD1 HIS  1530     414.114 -511.600  -39.013  1.00  0.00           H
ATOM   4188  HE1 HIS  1530     413.271 -510.053  -40.874  1.00  0.00           H
ATOM   4189  HE2 HIS  1530     410.841 -509.485  -40.390  1.00  0.00           H
ATOM   4190  N   THR  1531     413.712 -511.833  -33.756  1.00192.28           N
ATOM   4191  CA  THR  1531     413.406 -511.849  -32.361  1.00192.28           C
ATOM   4192  C   THR  1531     413.245 -510.425  -31.876  1.00192.28           C
ATOM   4193  O   THR  1531     412.348 -510.200  -31.067  1.00192.28           O
ATOM   4194  CB  THR  1531     414.340 -512.661  -31.493  1.00192.28           C
ATOM   4195  CG2 THR  1531     414.324 -514.076  -32.062  1.00192.28           C
ATOM   4196  OG1 THR  1531     415.676 -512.193  -31.496  1.00192.28           O
ATOM   4197  H   THR  1531     414.573 -512.216  -34.121  1.00  0.00           H
ATOM   4198  HA  THR  1531     412.424 -512.314  -32.270  1.00  0.00           H
ATOM   4199  HB  THR  1531     413.963 -512.677  -30.470  1.00  0.00           H
ATOM   4200 HG21 THR  1531     414.938 -514.113  -32.962  1.00  0.00           H
ATOM   4201 HG22 THR  1531     413.300 -514.356  -32.309  1.00  0.00           H
ATOM   4202 HG23 THR  1531     414.722 -514.770  -31.321  1.00  0.00           H
ATOM   4203  HG1 THR  1531     415.765 -511.476  -30.864  1.00  0.00           H
ATOM   4204  N   PRO  1532     413.997 -509.413  -32.253  1.00113.77           N
ATOM   4205  CA  PRO  1532     413.578 -508.132  -31.775  1.00113.77           C
ATOM   4206  C   PRO  1532     412.292 -507.615  -32.322  1.00113.77           C
ATOM   4207  O   PRO  1532     411.624 -506.868  -31.612  1.00113.77           O
ATOM   4208  CB  PRO  1532     414.743 -507.171  -31.974  1.00113.77           C
ATOM   4209  CG  PRO  1532     415.959 -508.082  -31.798  1.00113.77           C
ATOM   4210  CD  PRO  1532     415.448 -509.462  -32.239  1.00113.77           C
ATOM   4211  HA  PRO  1532     413.439 -508.233  -30.699  1.00  0.00           H
ATOM   4212  HB2 PRO  1532     414.733 -506.379  -31.225  1.00  0.00           H
ATOM   4213  HB3 PRO  1532     414.723 -506.748  -32.978  1.00  0.00           H
ATOM   4214  HG2 PRO  1532     416.785 -507.754  -32.429  1.00  0.00           H
ATOM   4215  HG3 PRO  1532     416.267 -508.107  -30.753  1.00  0.00           H
ATOM   4216  HD2 PRO  1532     415.821 -509.694  -33.237  1.00  0.00           H
ATOM   4217  HD3 PRO  1532     415.784 -510.222  -31.534  1.00  0.00           H
ATOM   4218  N   ARG  1533     411.909 -507.940  -33.569  1.00196.50           N
ATOM   4219  CA  ARG  1533     410.667 -507.345  -33.962  1.00196.50           C
ATOM   4220  C   ARG  1533     409.537 -507.958  -33.205  1.00196.50           C
ATOM   4221  O   ARG  1533     408.529 -507.294  -32.963  1.00196.50           O
ATOM   4222  CB  ARG  1533     410.375 -507.222  -35.469  1.00196.50           C
ATOM   4223  CG  ARG  1533     410.352 -508.465  -36.342  1.00196.50           C
ATOM   4224  CD  ARG  1533     409.892 -508.094  -37.757  1.00196.50           C
ATOM   4225  NE  ARG  1533     410.076 -506.616  -37.899  1.00196.50           N
ATOM   4226  CZ  ARG  1533     409.040 -505.758  -37.649  1.00196.50           C
ATOM   4227  NH1 ARG  1533     407.797 -506.250  -37.375  1.00196.50           N
ATOM   4228  NH2 ARG  1533     409.243 -504.406  -37.663  1.00196.50           N
ATOM   4229  H   ARG  1533     412.446 -508.547  -34.172  1.00  0.00           H
ATOM   4230  HA  ARG  1533     410.722 -506.318  -33.602  1.00  0.00           H
ATOM   4231  HB2 ARG  1533     411.135 -506.560  -35.884  1.00  0.00           H
ATOM   4232  HB3 ARG  1533     409.411 -506.725  -35.578  1.00  0.00           H
ATOM   4233  HG2 ARG  1533     411.353 -508.894  -36.387  1.00  0.00           H
ATOM   4234  HG3 ARG  1533     409.663 -509.195  -35.916  1.00  0.00           H
ATOM   4235  HD2 ARG  1533     410.495 -508.620  -38.497  1.00  0.00           H
ATOM   4236  HD3 ARG  1533     408.840 -508.351  -37.885  1.00  0.00           H
ATOM   4237  HE  ARG  1533     410.973 -506.248  -38.182  1.00  0.00           H
ATOM   4238 HH11 ARG  1533     407.641 -507.248  -37.360  1.00  0.00           H
ATOM   4239 HH12 ARG  1533     407.033 -505.616  -37.187  1.00  0.00           H
ATOM   4240 HH21 ARG  1533     410.161 -504.035  -37.862  1.00  0.00           H
ATOM   4241 HH22 ARG  1533     408.475 -503.778  -37.474  1.00  0.00           H
ATOM   4242  N   VAL  1534     409.656 -509.245  -32.815  1.00174.85           N
ATOM   4243  CA  VAL  1534     408.582 -509.818  -32.055  1.00174.85           C
ATOM   4244  C   VAL  1534     408.450 -509.066  -30.766  1.00174.85           C
ATOM   4245  O   VAL  1534     407.341 -508.768  -30.323  1.00174.85           O
ATOM   4246  CB  VAL  1534     408.694 -511.300  -31.756  1.00174.85           C
ATOM   4247  CG1 VAL  1534     408.528 -512.082  -33.061  1.00174.85           C
ATOM   4248  CG2 VAL  1534     410.015 -511.619  -31.056  1.00174.85           C
ATOM   4249  H   VAL  1534     410.475 -509.787  -33.051  1.00  0.00           H
ATOM   4250  HA  VAL  1534     407.662 -509.666  -32.620  1.00  0.00           H
ATOM   4251  HB  VAL  1534     407.879 -511.576  -31.087  1.00  0.00           H
ATOM   4252 HG11 VAL  1534     408.414 -513.143  -32.838  1.00  0.00           H
ATOM   4253 HG12 VAL  1534     409.408 -511.935  -33.687  1.00  0.00           H
ATOM   4254 HG13 VAL  1534     407.644 -511.725  -33.589  1.00  0.00           H
ATOM   4255 HG21 VAL  1534     409.918 -512.554  -30.504  1.00  0.00           H
ATOM   4256 HG22 VAL  1534     410.263 -510.814  -30.365  1.00  0.00           H
ATOM   4257 HG23 VAL  1534     410.806 -511.716  -31.800  1.00  0.00           H
ATOM   4258  N   GLU  1535     409.580 -508.712  -30.129  1.00113.84           N
ATOM   4259  CA  GLU  1535     409.485 -508.038  -28.868  1.00113.84           C
ATOM   4260  C   GLU  1535     408.828 -506.695  -29.038  1.00113.84           C
ATOM   4261  O   GLU  1535     408.013 -506.301  -28.206  1.00113.84           O
ATOM   4262  CB  GLU  1535     410.840 -507.892  -28.148  1.00113.84           C
ATOM   4263  CG  GLU  1535     411.897 -507.082  -28.894  1.00113.84           C
ATOM   4264  CD  GLU  1535     413.233 -507.351  -28.218  1.00113.84           C
ATOM   4265  OE1 GLU  1535     413.329 -508.378  -27.493  1.00113.84           O
ATOM   4266  OE2 GLU  1535     414.176 -506.541  -28.422  1.00113.84           O
ATOM   4267  H   GLU  1535     410.482 -508.918  -30.533  1.00  0.00           H
ATOM   4268  HA  GLU  1535     408.839 -508.637  -28.227  1.00  0.00           H
ATOM   4269  HB2 GLU  1535     410.660 -507.406  -27.189  1.00  0.00           H
ATOM   4270  HB3 GLU  1535     411.239 -508.889  -27.960  1.00  0.00           H
ATOM   4271  HG2 GLU  1535     411.659 -506.020  -28.840  1.00  0.00           H
ATOM   4272  HG3 GLU  1535     411.939 -507.400  -29.936  1.00  0.00           H
ATOM   4273  N   ASP  1536     409.141 -505.955  -30.121  1.00 92.15           N
ATOM   4274  CA  ASP  1536     408.572 -504.642  -30.279  1.00 92.15           C
ATOM   4275  C   ASP  1536     407.088 -504.733  -30.471  1.00 92.15           C
ATOM   4276  O   ASP  1536     406.333 -503.973  -29.870  1.00 92.15           O
ATOM   4277  CB  ASP  1536     409.163 -503.861  -31.461  1.00 92.15           C
ATOM   4278  CG  ASP  1536     408.895 -502.390  -31.178  1.00 92.15           C
ATOM   4279  OD1 ASP  1536     408.343 -502.096  -30.083  1.00 92.15           O
ATOM   4280  OD2 ASP  1536     409.240 -501.542  -32.042  1.00 92.15           O
ATOM   4281  H   ASP  1536     409.773 -506.321  -30.819  1.00  0.00           H
ATOM   4282  HA  ASP  1536     408.763 -504.076  -29.367  1.00  0.00           H
ATOM   4283  HB2 ASP  1536     408.679 -504.161  -32.391  1.00  0.00           H
ATOM   4284  HB3 ASP  1536     410.237 -504.039  -31.525  1.00  0.00           H
ATOM   4285  N   VAL  1537     406.623 -505.690  -31.295  1.00 55.74           N
ATOM   4286  CA  VAL  1537     405.218 -505.826  -31.560  1.00 55.74           C
ATOM   4287  C   VAL  1537     404.542 -506.115  -30.259  1.00 55.74           C
ATOM   4288  O   VAL  1537     403.439 -505.635  -29.996  1.00 55.74           O
ATOM   4289  CB  VAL  1537     404.913 -506.956  -32.500  1.00 55.74           C
ATOM   4290  CG1 VAL  1537     403.386 -507.101  -32.613  1.00 55.74           C
ATOM   4291  CG2 VAL  1537     405.612 -506.677  -33.843  1.00 55.74           C
ATOM   4292  H   VAL  1537     407.274 -506.324  -31.735  1.00  0.00           H
ATOM   4293  HA  VAL  1537     404.832 -504.894  -31.973  1.00  0.00           H
ATOM   4294  HB  VAL  1537     405.320 -507.876  -32.081  1.00  0.00           H
ATOM   4295 HG11 VAL  1537     403.148 -507.919  -33.293  1.00  0.00           H
ATOM   4296 HG12 VAL  1537     402.968 -507.313  -31.629  1.00  0.00           H
ATOM   4297 HG13 VAL  1537     402.960 -506.174  -32.996  1.00  0.00           H
ATOM   4298 HG21 VAL  1537     406.007 -507.609  -34.248  1.00  0.00           H
ATOM   4299 HG22 VAL  1537     406.430 -505.973  -33.687  1.00  0.00           H
ATOM   4300 HG23 VAL  1537     404.895 -506.251  -34.544  1.00  0.00           H
ATOM   4301  N   LEU  1538     405.207 -506.905  -29.396  1.00 80.67           N
ATOM   4302  CA  LEU  1538     404.632 -507.273  -28.137  1.00 80.67           C
ATOM   4303  C   LEU  1538     404.399 -506.014  -27.352  1.00 80.67           C
ATOM   4304  O   LEU  1538     403.399 -505.886  -26.648  1.00 80.67           O
ATOM   4305  CB  LEU  1538     405.553 -508.190  -27.302  1.00 80.67           C
ATOM   4306  CG  LEU  1538     405.922 -509.532  -27.979  1.00 80.67           C
ATOM   4307  CD1 LEU  1538     406.794 -510.403  -27.060  1.00 80.67           C
ATOM   4308  CD2 LEU  1538     404.684 -510.288  -28.483  1.00 80.67           C
ATOM   4309  H   LEU  1538     406.127 -507.244  -29.640  1.00  0.00           H
ATOM   4310  HA  LEU  1538     403.679 -507.775  -28.307  1.00  0.00           H
ATOM   4311  HB2 LEU  1538     406.477 -507.648  -27.099  1.00  0.00           H
ATOM   4312  HB3 LEU  1538     405.061 -508.404  -26.353  1.00  0.00           H
ATOM   4313  HG  LEU  1538     406.525 -509.291  -28.854  1.00  0.00           H
ATOM   4314 HD11 LEU  1538     407.035 -511.338  -27.566  1.00  0.00           H
ATOM   4315 HD12 LEU  1538     406.250 -510.618  -26.140  1.00  0.00           H
ATOM   4316 HD13 LEU  1538     407.715 -509.871  -26.822  1.00  0.00           H
ATOM   4317 HD21 LEU  1538     404.976 -511.284  -28.815  1.00  0.00           H
ATOM   4318 HD22 LEU  1538     403.957 -510.373  -27.675  1.00  0.00           H
ATOM   4319 HD23 LEU  1538     404.240 -509.743  -29.316  1.00  0.00           H
ATOM   4320  N   GLN  1539     405.328 -505.045  -27.445  1.00112.87           N
ATOM   4321  CA  GLN  1539     405.221 -503.827  -26.692  1.00112.87           C
ATOM   4322  C   GLN  1539     404.024 -503.014  -27.130  1.00112.87           C
ATOM   4323  O   GLN  1539     403.295 -502.495  -26.285  1.00112.87           O
ATOM   4324  CB  GLN  1539     406.496 -502.981  -26.827  1.00112.87           C
ATOM   4325  CG  GLN  1539     406.630 -501.863  -25.798  1.00112.87           C
ATOM   4326  CD  GLN  1539     408.079 -501.399  -25.859  1.00112.87           C
ATOM   4327  NE2 GLN  1539     409.022 -502.344  -25.592  1.00112.87           N
ATOM   4328  OE1 GLN  1539     408.370 -500.238  -26.140  1.00112.87           O
ATOM   4329  H   GLN  1539     406.119 -505.177  -28.059  1.00  0.00           H
ATOM   4330  HA  GLN  1539     405.092 -504.085  -25.641  1.00  0.00           H
ATOM   4331  HB2 GLN  1539     406.501 -502.531  -27.820  1.00  0.00           H
ATOM   4332  HB3 GLN  1539     407.360 -503.639  -26.739  1.00  0.00           H
ATOM   4333  HG2 GLN  1539     405.959 -501.040  -26.045  1.00  0.00           H
ATOM   4334  HG3 GLN  1539     406.402 -502.243  -24.802  1.00  0.00           H
ATOM   4335 HE21 GLN  1539     408.742 -503.288  -25.368  1.00  0.00           H
ATOM   4336 HE22 GLN  1539     410.002 -502.101  -25.618  1.00  0.00           H
ATOM   4337  N   ARG  1540     403.772 -502.886  -28.453  1.00236.21           N
ATOM   4338  CA  ARG  1540     402.665 -502.086  -28.941  1.00236.21           C
ATOM   4339  C   ARG  1540     401.381 -502.686  -28.473  1.00236.21           C
ATOM   4340  O   ARG  1540     400.464 -501.981  -28.044  1.00236.21           O
ATOM   4341  CB  ARG  1540     402.555 -502.046  -30.480  1.00236.21           C
ATOM   4342  CG  ARG  1540     403.661 -501.275  -31.203  1.00236.21           C
ATOM   4343  CD  ARG  1540     405.001 -502.005  -31.235  1.00236.21           C
ATOM   4344  NE  ARG  1540     404.954 -503.042  -32.305  1.00236.21           N
ATOM   4345  CZ  ARG  1540     405.406 -502.751  -33.560  1.00236.21           C
ATOM   4346  NH1 ARG  1540     405.833 -501.489  -33.855  1.00236.21           N
ATOM   4347  NH2 ARG  1540     405.452 -503.727  -34.513  1.00236.21           N
ATOM   4348  H   ARG  1540     404.369 -503.359  -29.117  1.00  0.00           H
ATOM   4349  HA  ARG  1540     402.753 -501.070  -28.556  1.00  0.00           H
ATOM   4350  HB2 ARG  1540     401.602 -501.583  -30.736  1.00  0.00           H
ATOM   4351  HB3 ARG  1540     402.551 -503.071  -30.851  1.00  0.00           H
ATOM   4352  HG2 ARG  1540     403.342 -501.098  -32.230  1.00  0.00           H
ATOM   4353  HG3 ARG  1540     403.798 -500.313  -30.709  1.00  0.00           H
ATOM   4354  HD2 ARG  1540     405.800 -501.295  -31.447  1.00  0.00           H
ATOM   4355  HD3 ARG  1540     405.181 -502.482  -30.271  1.00  0.00           H
ATOM   4356  HE  ARG  1540     404.587 -503.961  -32.101  1.00  0.00           H
ATOM   4357 HH11 ARG  1540     405.807 -500.769  -33.147  1.00  0.00           H
ATOM   4358 HH12 ARG  1540     406.175 -501.275  -34.781  1.00  0.00           H
ATOM   4359 HH21 ARG  1540     405.144 -504.663  -34.292  1.00  0.00           H
ATOM   4360 HH22 ARG  1540     405.794 -503.513  -35.439  1.00  0.00           H
ATOM   4361  N   GLY  1541     401.289 -504.023  -28.568  1.00 72.48           N
ATOM   4362  CA  GLY  1541     400.094 -504.716  -28.200  1.00 72.48           C
ATOM   4363  C   GLY  1541     399.862 -504.522  -26.737  1.00 72.48           C
ATOM   4364  O   GLY  1541     398.729 -504.332  -26.300  1.00 72.48           O
ATOM   4365  H   GLY  1541     402.081 -504.550  -28.907  1.00  0.00           H
ATOM   4366  HA2 GLY  1541     399.250 -504.316  -28.762  1.00  0.00           H
ATOM   4367  HA3 GLY  1541     400.206 -505.779  -28.415  1.00  0.00           H
ATOM   4368  N   GLN  1542     400.937 -504.583  -25.931  1.00 86.92           N
ATOM   4369  CA  GLN  1542     400.771 -504.456  -24.513  1.00 86.92           C
ATOM   4370  C   GLN  1542     400.310 -503.068  -24.182  1.00 86.92           C
ATOM   4371  O   GLN  1542     399.495 -502.881  -23.281  1.00 86.92           O
ATOM   4372  CB  GLN  1542     402.046 -504.765  -23.709  1.00 86.92           C
ATOM   4373  CG  GLN  1542     401.798 -504.809  -22.199  1.00 86.92           C
ATOM   4374  CD  GLN  1542     403.013 -505.435  -21.529  1.00 86.92           C
ATOM   4375  NE2 GLN  1542     403.027 -505.440  -20.169  1.00 86.92           N
ATOM   4376  OE1 GLN  1542     403.923 -505.917  -22.201  1.00 86.92           O
ATOM   4377  H   GLN  1542     401.858 -504.718  -26.323  1.00  0.00           H
ATOM   4378  HA  GLN  1542     399.995 -505.154  -24.199  1.00  0.00           H
ATOM   4379  HB2 GLN  1542     402.786 -503.992  -23.918  1.00  0.00           H
ATOM   4380  HB3 GLN  1542     402.441 -505.729  -24.030  1.00  0.00           H
ATOM   4381  HG2 GLN  1542     401.650 -503.797  -21.821  1.00  0.00           H
ATOM   4382  HG3 GLN  1542     400.914 -505.411  -21.990  1.00  0.00           H
ATOM   4383 HE21 GLN  1542     402.257 -505.037  -19.655  1.00  0.00           H
ATOM   4384 HE22 GLN  1542     403.807 -505.847  -19.674  1.00  0.00           H
ATOM   4385  N   GLN  1543     400.818 -502.048  -24.899  1.00113.69           N
ATOM   4386  CA  GLN  1543     400.440 -500.701  -24.571  1.00113.69           C
ATOM   4387  C   GLN  1543     398.969 -500.527  -24.804  1.00113.69           C
ATOM   4388  O   GLN  1543     398.271 -499.928  -23.985  1.00113.69           O
ATOM   4389  CB  GLN  1543     401.216 -499.655  -25.392  1.00113.69           C
ATOM   4390  CG  GLN  1543     401.009 -498.222  -24.903  1.00113.69           C
ATOM   4391  CD  GLN  1543     402.000 -497.322  -25.631  1.00113.69           C
ATOM   4392  NE2 GLN  1543     402.869 -497.933  -26.481  1.00113.69           N
ATOM   4393  OE1 GLN  1543     402.003 -496.107  -25.443  1.00113.69           O
ATOM   4394  H   GLN  1543     401.458 -502.228  -25.659  1.00  0.00           H
ATOM   4395  HA  GLN  1543     400.645 -500.532  -23.514  1.00  0.00           H
ATOM   4396  HB2 GLN  1543     400.887 -499.717  -26.429  1.00  0.00           H
ATOM   4397  HB3 GLN  1543     402.279 -499.891  -25.347  1.00  0.00           H
ATOM   4398  HG2 GLN  1543     399.990 -497.901  -25.121  1.00  0.00           H
ATOM   4399  HG3 GLN  1543     401.187 -498.171  -23.829  1.00  0.00           H
ATOM   4400 HE21 GLN  1543     402.834 -498.935  -26.605  1.00  0.00           H
ATOM   4401 HE22 GLN  1543     403.549 -497.385  -26.988  1.00  0.00           H
ATOM   4402  N   LEU  1544     398.441 -501.044  -25.929  1.00162.07           N
ATOM   4403  CA  LEU  1544     397.026 -500.887  -26.133  1.00162.07           C
ATOM   4404  C   LEU  1544     396.266 -501.680  -25.112  1.00162.07           C
ATOM   4405  O   LEU  1544     395.270 -501.199  -24.573  1.00162.07           O
ATOM   4406  CB  LEU  1544     396.488 -501.337  -27.504  1.00162.07           C
ATOM   4407  CG  LEU  1544     396.878 -500.434  -28.685  1.00162.07           C
ATOM   4408  CD1 LEU  1544     398.312 -500.691  -29.163  1.00162.07           C
ATOM   4409  CD2 LEU  1544     395.825 -500.505  -29.799  1.00162.07           C
ATOM   4410  H   LEU  1544     399.017 -501.525  -26.605  1.00  0.00           H
ATOM   4411  HA  LEU  1544     396.778 -499.834  -25.999  1.00  0.00           H
ATOM   4412  HB2 LEU  1544     396.869 -502.338  -27.704  1.00  0.00           H
ATOM   4413  HB3 LEU  1544     395.400 -501.385  -27.450  1.00  0.00           H
ATOM   4414  HG  LEU  1544     396.858 -499.411  -28.309  1.00  0.00           H
ATOM   4415 HD11 LEU  1544     398.450 -500.252  -30.151  1.00  0.00           H
ATOM   4416 HD12 LEU  1544     398.490 -501.765  -29.215  1.00  0.00           H
ATOM   4417 HD13 LEU  1544     399.015 -500.239  -28.463  1.00  0.00           H
ATOM   4418 HD21 LEU  1544     396.123 -499.858  -30.624  1.00  0.00           H
ATOM   4419 HD22 LEU  1544     394.862 -500.176  -29.409  1.00  0.00           H
ATOM   4420 HD23 LEU  1544     395.742 -501.532  -30.155  1.00  0.00           H
ATOM   4421  N   VAL  1545     396.716 -502.919  -24.816  1.00152.24           N
ATOM   4422  CA  VAL  1545     395.980 -503.773  -23.920  1.00152.24           C
ATOM   4423  C   VAL  1545     395.922 -503.182  -22.541  1.00152.24           C
ATOM   4424  O   VAL  1545     394.886 -503.249  -21.881  1.00152.24           O
ATOM   4425  CB  VAL  1545     396.519 -505.178  -23.847  1.00152.24           C
ATOM   4426  CG1 VAL  1545     396.362 -505.818  -25.235  1.00152.24           C
ATOM   4427  CG2 VAL  1545     397.971 -505.161  -23.351  1.00152.24           C
ATOM   4428  H   VAL  1545     397.577 -503.250  -25.227  1.00  0.00           H
ATOM   4429  HA  VAL  1545     394.958 -503.834  -24.293  1.00  0.00           H
ATOM   4430  HB  VAL  1545     395.917 -505.743  -23.135  1.00  0.00           H
ATOM   4431 HG11 VAL  1545     396.745 -506.838  -25.211  1.00  0.00           H
ATOM   4432 HG12 VAL  1545     396.922 -505.237  -25.968  1.00  0.00           H
ATOM   4433 HG13 VAL  1545     395.308 -505.832  -25.511  1.00  0.00           H
ATOM   4434 HG21 VAL  1545     398.264 -506.167  -23.050  1.00  0.00           H
ATOM   4435 HG22 VAL  1545     398.056 -504.487  -22.498  1.00  0.00           H
ATOM   4436 HG23 VAL  1545     398.625 -504.816  -24.152  1.00  0.00           H
ATOM   4437  N   GLU  1546     397.029 -502.587  -22.061  1.00 87.71           N
ATOM   4438  CA  GLU  1546     397.058 -502.019  -20.741  1.00 87.71           C
ATOM   4439  C   GLU  1546     396.137 -500.839  -20.658  1.00 87.71           C
ATOM   4440  O   GLU  1546     395.536 -500.592  -19.615  1.00 87.71           O
ATOM   4441  CB  GLU  1546     398.451 -501.532  -20.305  1.00 87.71           C
ATOM   4442  CG  GLU  1546     399.433 -502.660  -19.990  1.00 87.71           C
ATOM   4443  CD  GLU  1546     400.708 -502.019  -19.462  1.00 87.71           C
ATOM   4444  OE1 GLU  1546     400.934 -500.817  -19.767  1.00 87.71           O
ATOM   4445  OE2 GLU  1546     401.471 -502.717  -18.742  1.00 87.71           O
ATOM   4446  H   GLU  1546     397.856 -502.539  -22.639  1.00  0.00           H
ATOM   4447  HA  GLU  1546     396.718 -502.774  -20.032  1.00  0.00           H
ATOM   4448  HB2 GLU  1546     398.870 -500.928  -21.109  1.00  0.00           H
ATOM   4449  HB3 GLU  1546     398.341 -500.907  -19.419  1.00  0.00           H
ATOM   4450  HG2 GLU  1546     399.649 -503.229  -20.894  1.00  0.00           H
ATOM   4451  HG3 GLU  1546     399.009 -503.318  -19.232  1.00  0.00           H
ATOM   4452  N   ALA  1547     396.000 -500.083  -21.762  1.00199.23           N
ATOM   4453  CA  ALA  1547     395.251 -498.856  -21.802  1.00199.23           C
ATOM   4454  C   ALA  1547     393.779 -499.087  -21.602  1.00199.23           C
ATOM   4455  O   ALA  1547     393.307 -500.201  -21.397  1.00199.23           O
ATOM   4456  CB  ALA  1547     395.429 -498.077  -23.116  1.00199.23           C
ATOM   4457  H   ALA  1547     396.449 -500.395  -22.611  1.00  0.00           H
ATOM   4458  HA  ALA  1547     395.603 -498.223  -20.988  1.00  0.00           H
ATOM   4459  HB1 ALA  1547     396.419 -498.276  -23.525  1.00  0.00           H
ATOM   4460  HB2 ALA  1547     395.323 -497.010  -22.922  1.00  0.00           H
ATOM   4461  HB3 ALA  1547     394.670 -498.393  -23.832  1.00  0.00           H
ATOM   4462  N   ALA  1548     393.028 -497.971  -21.552  1.00157.21           N
ATOM   4463  CA  ALA  1548     391.604 -497.925  -21.347  1.00157.21           C
ATOM   4464  C   ALA  1548     390.826 -498.519  -22.493  1.00157.21           C
ATOM   4465  O   ALA  1548     389.811 -499.178  -22.273  1.00157.21           O
ATOM   4466  CB  ALA  1548     391.091 -496.491  -21.141  1.00157.21           C
ATOM   4467  H   ALA  1548     393.505 -497.089  -21.669  1.00  0.00           H
ATOM   4468  HA  ALA  1548     391.373 -498.498  -20.449  1.00  0.00           H
ATOM   4469  HB1 ALA  1548     391.632 -496.026  -20.317  1.00  0.00           H
ATOM   4470  HB2 ALA  1548     390.026 -496.516  -20.908  1.00  0.00           H
ATOM   4471  HB3 ALA  1548     391.250 -495.914  -22.052  1.00  0.00           H
ATOM   4472  N   GLU  1549     391.286 -498.323  -23.746  1.00272.33           N
ATOM   4473  CA  GLU  1549     390.540 -498.672  -24.929  1.00272.33           C
ATOM   4474  C   GLU  1549     390.057 -500.091  -24.903  1.00272.33           C
ATOM   4475  O   GLU  1549     390.431 -500.885  -24.042  1.00272.33           O
ATOM   4476  CB  GLU  1549     391.321 -498.454  -26.236  1.00272.33           C
ATOM   4477  CG  GLU  1549     391.569 -496.973  -26.525  1.00272.33           C
ATOM   4478  CD  GLU  1549     390.214 -496.273  -26.551  1.00272.33           C
ATOM   4479  OE1 GLU  1549     389.343 -496.705  -27.351  1.00272.33           O
ATOM   4480  OE2 GLU  1549     390.031 -495.302  -25.768  1.00272.33           O
ATOM   4481  H   GLU  1549     392.201 -497.910  -23.861  1.00  0.00           H
ATOM   4482  HA  GLU  1549     389.661 -498.028  -24.963  1.00  0.00           H
ATOM   4483  HB2 GLU  1549     392.283 -498.961  -26.158  1.00  0.00           H
ATOM   4484  HB3 GLU  1549     390.757 -498.887  -27.062  1.00  0.00           H
ATOM   4485  HG2 GLU  1549     392.063 -496.861  -27.490  1.00  0.00           H
ATOM   4486  HG3 GLU  1549     392.191 -496.543  -25.740  1.00  0.00           H
ATOM   4487  N   ILE  1550     389.152 -500.406  -25.861  1.00314.74           N
ATOM   4488  CA  ILE  1550     388.487 -501.672  -26.014  1.00314.74           C
ATOM   4489  C   ILE  1550     388.996 -502.305  -27.288  1.00314.74           C
ATOM   4490  O   ILE  1550     389.696 -501.664  -28.069  1.00314.74           O
ATOM   4491  CB  ILE  1550     386.985 -501.534  -26.057  1.00314.74           C
ATOM   4492  CG1 ILE  1550     386.510 -500.632  -27.217  1.00314.74           C
ATOM   4493  CG2 ILE  1550     386.545 -501.014  -24.678  1.00314.74           C
ATOM   4494  CD1 ILE  1550     386.598 -501.245  -28.615  1.00314.74           C
ATOM   4495  H   ILE  1550     388.923 -499.685  -26.530  1.00  0.00           H
ATOM   4496  HA  ILE  1550     388.756 -502.312  -25.174  1.00  0.00           H
ATOM   4497  HB  ILE  1550     386.556 -502.526  -26.199  1.00  0.00           H
ATOM   4498 HG12 ILE  1550     385.468 -500.370  -27.032  1.00  0.00           H
ATOM   4499 HG13 ILE  1550     387.102 -499.717  -27.205  1.00  0.00           H
ATOM   4500 HG21 ILE  1550     385.461 -500.898  -24.662  1.00  0.00           H
ATOM   4501 HG22 ILE  1550     387.016 -500.050  -24.486  1.00  0.00           H
ATOM   4502 HG23 ILE  1550     386.846 -501.725  -23.909  1.00  0.00           H
ATOM   4503 HD11 ILE  1550     385.746 -500.917  -29.210  1.00  0.00           H
ATOM   4504 HD12 ILE  1550     387.522 -500.923  -29.095  1.00  0.00           H
ATOM   4505 HD13 ILE  1550     386.590 -502.332  -28.536  1.00  0.00           H
ATOM   4506  N   ASP  1551     388.601 -503.570  -27.555  1.00352.73           N
ATOM   4507  CA  ASP  1551     389.094 -504.395  -28.633  1.00352.73           C
ATOM   4508  C   ASP  1551     390.407 -504.979  -28.220  1.00352.73           C
ATOM   4509  O   ASP  1551     391.185 -505.471  -29.035  1.00352.73           O
ATOM   4510  CB  ASP  1551     389.297 -503.614  -29.944  1.00352.73           C
ATOM   4511  CG  ASP  1551     389.445 -504.600  -31.089  1.00352.73           C
ATOM   4512  OD1 ASP  1551     389.425 -505.832  -30.827  1.00352.73           O
ATOM   4513  OD2 ASP  1551     389.572 -504.130  -32.250  1.00352.73           O
ATOM   4514  H   ASP  1551     387.901 -503.973  -26.948  1.00  0.00           H
ATOM   4515  HA  ASP  1551     388.387 -505.205  -28.810  1.00  0.00           H
ATOM   4516  HB2 ASP  1551     390.196 -503.003  -29.870  1.00  0.00           H
ATOM   4517  HB3 ASP  1551     388.434 -502.973  -30.124  1.00  0.00           H
ATOM   4518  N   CYS  1552     390.636 -505.002  -26.899  1.00147.79           N
ATOM   4519  CA  CYS  1552     391.836 -505.507  -26.305  1.00147.79           C
ATOM   4520  C   CYS  1552     391.944 -506.976  -26.569  1.00147.79           C
ATOM   4521  O   CYS  1552     393.042 -507.499  -26.756  1.00147.79           O
ATOM   4522  CB  CYS  1552     391.847 -505.263  -24.792  1.00147.79           C
ATOM   4523  SG  CYS  1552     393.476 -505.550  -24.069  1.00147.79           S
ATOM   4524  H   CYS  1552     389.919 -504.641  -26.286  1.00  0.00           H
ATOM   4525  HA  CYS  1552     392.693 -505.002  -26.752  1.00  0.00           H
ATOM   4526  HB2 CYS  1552     391.131 -505.937  -24.322  1.00  0.00           H
ATOM   4527  HB3 CYS  1552     391.548 -504.233  -24.596  1.00  0.00           H
ATOM   4528  HG  CYS  1552     393.510 -506.765  -23.515  1.00  0.00           H
ATOM   4529  N   GLN  1553     390.795 -507.677  -26.598  1.00 63.54           N
ATOM   4530  CA  GLN  1553     390.776 -509.104  -26.759  1.00 63.54           C
ATOM   4531  C   GLN  1553     391.381 -509.469  -28.081  1.00 63.54           C
ATOM   4532  O   GLN  1553     392.190 -510.393  -28.163  1.00 63.54           O
ATOM   4533  CB  GLN  1553     389.348 -509.663  -26.745  1.00 63.54           C
ATOM   4534  CG  GLN  1553     388.630 -509.458  -25.412  1.00 63.54           C
ATOM   4535  CD  GLN  1553     387.215 -509.995  -25.566  1.00 63.54           C
ATOM   4536  NE2 GLN  1553     386.528 -510.247  -24.420  1.00 63.54           N
ATOM   4537  OE1 GLN  1553     386.734 -510.183  -26.683  1.00 63.54           O
ATOM   4538  H   GLN  1553     389.919 -507.184  -26.504  1.00  0.00           H
ATOM   4539  HA  GLN  1553     391.353 -509.566  -25.958  1.00  0.00           H
ATOM   4540  HB2 GLN  1553     389.393 -510.732  -26.952  1.00  0.00           H
ATOM   4541  HB3 GLN  1553     388.772 -509.177  -27.533  1.00  0.00           H
ATOM   4542  HG2 GLN  1553     389.150 -510.001  -24.622  1.00  0.00           H
ATOM   4543  HG3 GLN  1553     388.597 -508.396  -25.170  1.00  0.00           H
ATOM   4544 HE21 GLN  1553     386.961 -510.077  -23.524  1.00  0.00           H
ATOM   4545 HE22 GLN  1553     385.584 -510.604  -24.465  1.00  0.00           H
ATOM   4546  N   ASP  1554     391.022 -508.743  -29.156  1.00 62.70           N
ATOM   4547  CA  ASP  1554     391.545 -509.069  -30.453  1.00 62.70           C
ATOM   4548  C   ASP  1554     393.031 -508.889  -30.418  1.00 62.70           C
ATOM   4549  O   ASP  1554     393.772 -509.694  -30.981  1.00 62.70           O
ATOM   4550  CB  ASP  1554     391.017 -508.157  -31.578  1.00 62.70           C
ATOM   4551  CG  ASP  1554     389.566 -508.510  -31.875  1.00 62.70           C
ATOM   4552  OD1 ASP  1554     389.058 -509.496  -31.279  1.00 62.70           O
ATOM   4553  OD2 ASP  1554     388.948 -507.800  -32.714  1.00 62.70           O
ATOM   4554  H   ASP  1554     390.384 -507.968  -29.050  1.00  0.00           H
ATOM   4555  HA  ASP  1554     391.311 -510.107  -30.688  1.00  0.00           H
ATOM   4556  HB2 ASP  1554     391.081 -507.116  -31.262  1.00  0.00           H
ATOM   4557  HB3 ASP  1554     391.618 -508.302  -32.476  1.00  0.00           H
ATOM   4558  N   LEU  1555     393.507 -507.834  -29.725  1.00179.35           N
ATOM   4559  CA  LEU  1555     394.917 -507.547  -29.672  1.00179.35           C
ATOM   4560  C   LEU  1555     395.635 -508.728  -29.101  1.00179.35           C
ATOM   4561  O   LEU  1555     396.651 -509.170  -29.635  1.00179.35           O
ATOM   4562  CB  LEU  1555     395.282 -506.389  -28.709  1.00179.35           C
ATOM   4563  CG  LEU  1555     395.099 -504.931  -29.188  1.00179.35           C
ATOM   4564  CD1 LEU  1555     396.211 -504.517  -30.159  1.00179.35           C
ATOM   4565  CD2 LEU  1555     393.702 -504.659  -29.752  1.00179.35           C
ATOM   4566  H   LEU  1555     392.861 -507.233  -29.233  1.00  0.00           H
ATOM   4567  HA  LEU  1555     395.291 -507.331  -30.673  1.00  0.00           H
ATOM   4568  HB2 LEU  1555     394.669 -506.511  -27.816  1.00  0.00           H
ATOM   4569  HB3 LEU  1555     396.325 -506.515  -28.417  1.00  0.00           H
ATOM   4570  HG  LEU  1555     395.206 -504.299  -28.306  1.00  0.00           H
ATOM   4571 HD11 LEU  1555     397.070 -504.155  -29.595  1.00  0.00           H
ATOM   4572 HD12 LEU  1555     396.507 -505.377  -30.760  1.00  0.00           H
ATOM   4573 HD13 LEU  1555     395.846 -503.725  -30.813  1.00  0.00           H
ATOM   4574 HD21 LEU  1555     393.006 -504.484  -28.932  1.00  0.00           H
ATOM   4575 HD22 LEU  1555     393.370 -505.521  -30.331  1.00  0.00           H
ATOM   4576 HD23 LEU  1555     393.735 -503.779  -30.395  1.00  0.00           H
ATOM   4577  N   GLU  1556     395.104 -509.288  -28.001  1.00 93.77           N
ATOM   4578  CA  GLU  1556     395.767 -510.368  -27.334  1.00 93.77           C
ATOM   4579  C   GLU  1556     395.865 -511.529  -28.273  1.00 93.77           C
ATOM   4580  O   GLU  1556     396.880 -512.224  -28.312  1.00 93.77           O
ATOM   4581  CB  GLU  1556     395.012 -510.823  -26.075  1.00 93.77           C
ATOM   4582  CG  GLU  1556     394.981 -509.756  -24.978  1.00 93.77           C
ATOM   4583  CD  GLU  1556     394.176 -510.303  -23.809  1.00 93.77           C
ATOM   4584  OE1 GLU  1556     393.116 -510.931  -24.069  1.00 93.77           O
ATOM   4585  OE2 GLU  1556     394.611 -510.102  -22.643  1.00 93.77           O
ATOM   4586  H   GLU  1556     394.226 -508.943  -27.640  1.00  0.00           H
ATOM   4587  HA  GLU  1556     396.771 -510.051  -27.053  1.00  0.00           H
ATOM   4588  HB2 GLU  1556     395.501 -511.713  -25.680  1.00  0.00           H
ATOM   4589  HB3 GLU  1556     393.988 -511.076  -26.350  1.00  0.00           H
ATOM   4590  HG2 GLU  1556     395.997 -509.530  -24.653  1.00  0.00           H
ATOM   4591  HG3 GLU  1556     394.507 -508.851  -25.359  1.00  0.00           H
ATOM   4592  N   GLU  1557     394.807 -511.760  -29.070  1.00 47.16           N
ATOM   4593  CA  GLU  1557     394.787 -512.879  -29.968  1.00 47.16           C
ATOM   4594  C   GLU  1557     395.894 -512.738  -30.968  1.00 47.16           C
ATOM   4595  O   GLU  1557     396.611 -513.698  -31.255  1.00 47.16           O
ATOM   4596  CB  GLU  1557     393.454 -512.978  -30.733  1.00 47.16           C
ATOM   4597  CG  GLU  1557     392.270 -513.309  -29.819  1.00 47.16           C
ATOM   4598  CD  GLU  1557     390.990 -513.322  -30.645  1.00 47.16           C
ATOM   4599  OE1 GLU  1557     390.986 -512.720  -31.751  1.00 47.16           O
ATOM   4600  OE2 GLU  1557     389.994 -513.933  -30.173  1.00 47.16           O
ATOM   4601  H   GLU  1557     394.014 -511.136  -29.036  1.00  0.00           H
ATOM   4602  HA  GLU  1557     394.938 -513.795  -29.397  1.00  0.00           H
ATOM   4603  HB2 GLU  1557     393.542 -513.761  -31.486  1.00  0.00           H
ATOM   4604  HB3 GLU  1557     393.261 -512.028  -31.231  1.00  0.00           H
ATOM   4605  HG2 GLU  1557     392.422 -514.289  -29.366  1.00  0.00           H
ATOM   4606  HG3 GLU  1557     392.191 -512.554  -29.037  1.00  0.00           H
ATOM   4607  N   ARG  1558     396.086 -511.524  -31.511  1.00 67.67           N
ATOM   4608  CA  ARG  1558     397.100 -511.329  -32.508  1.00 67.67           C
ATOM   4609  C   ARG  1558     398.430 -511.630  -31.892  1.00 67.67           C
ATOM   4610  O   ARG  1558     399.281 -512.286  -32.492  1.00 67.67           O
ATOM   4611  CB  ARG  1558     397.144 -509.880  -33.021  1.00 67.67           C
ATOM   4612  CG  ARG  1558     395.834 -509.422  -33.664  1.00 67.67           C
ATOM   4613  CD  ARG  1558     395.878 -507.986  -34.186  1.00 67.67           C
ATOM   4614  NE  ARG  1558     394.498 -507.635  -34.625  1.00 67.67           N
ATOM   4615  CZ  ARG  1558     394.059 -507.999  -35.864  1.00 67.67           C
ATOM   4616  NH1 ARG  1558     394.877 -508.706  -36.697  1.00 67.67           N
ATOM   4617  NH2 ARG  1558     392.799 -507.660  -36.266  1.00 67.67           N
ATOM   4618  H   ARG  1558     395.514 -510.745  -31.216  1.00  0.00           H
ATOM   4619  HA  ARG  1558     396.924 -512.006  -33.344  1.00  0.00           H
ATOM   4620  HB2 ARG  1558     397.364 -509.223  -32.180  1.00  0.00           H
ATOM   4621  HB3 ARG  1558     397.945 -509.791  -33.755  1.00  0.00           H
ATOM   4622  HG2 ARG  1558     395.041 -509.494  -32.919  1.00  0.00           H
ATOM   4623  HG3 ARG  1558     395.598 -510.089  -34.493  1.00  0.00           H
ATOM   4624  HD2 ARG  1558     396.567 -507.916  -35.028  1.00  0.00           H
ATOM   4625  HD3 ARG  1558     396.196 -507.312  -33.390  1.00  0.00           H
ATOM   4626  HE  ARG  1558     393.886 -507.126  -34.003  1.00  0.00           H
ATOM   4627 HH11 ARG  1558     395.808 -508.958  -36.397  1.00  0.00           H
ATOM   4628 HH12 ARG  1558     394.551 -508.978  -37.614  1.00  0.00           H
ATOM   4629 HH21 ARG  1558     392.195 -507.139  -35.647  1.00  0.00           H
ATOM   4630 HH22 ARG  1558     392.471 -507.931  -37.182  1.00  0.00           H
ATOM   4631  N   LEU  1559     398.622 -511.177  -30.642  1.00121.15           N
ATOM   4632  CA  LEU  1559     399.878 -511.315  -29.969  1.00121.15           C
ATOM   4633  C   LEU  1559     400.184 -512.780  -29.833  1.00121.15           C
ATOM   4634  O   LEU  1559     401.301 -513.229  -30.096  1.00121.15           O
ATOM   4635  CB  LEU  1559     399.802 -510.717  -28.552  1.00121.15           C
ATOM   4636  CG  LEU  1559     401.162 -510.469  -27.881  1.00121.15           C
ATOM   4637  CD1 LEU  1559     401.988 -511.755  -27.731  1.00121.15           C
ATOM   4638  CD2 LEU  1559     401.903 -509.328  -28.594  1.00121.15           C
ATOM   4639  H   LEU  1559     397.857 -510.725  -30.162  1.00  0.00           H
ATOM   4640  HA  LEU  1559     400.664 -510.821  -30.541  1.00  0.00           H
ATOM   4641  HB2 LEU  1559     399.235 -511.405  -27.924  1.00  0.00           H
ATOM   4642  HB3 LEU  1559     399.263 -509.771  -28.604  1.00  0.00           H
ATOM   4643  HG  LEU  1559     400.950 -510.117  -26.871  1.00  0.00           H
ATOM   4644 HD11 LEU  1559     401.332 -512.578  -27.446  1.00  0.00           H
ATOM   4645 HD12 LEU  1559     402.746 -511.612  -26.961  1.00  0.00           H
ATOM   4646 HD13 LEU  1559     402.472 -511.988  -28.679  1.00  0.00           H
ATOM   4647 HD21 LEU  1559     401.188 -508.564  -28.898  1.00  0.00           H
ATOM   4648 HD22 LEU  1559     402.412 -509.720  -29.475  1.00  0.00           H
ATOM   4649 HD23 LEU  1559     402.636 -508.891  -27.916  1.00  0.00           H
ATOM   4650  N   GLY  1560     399.173 -513.579  -29.448  1.00 35.14           N
ATOM   4651  CA  GLY  1560     399.395 -514.976  -29.200  1.00 35.14           C
ATOM   4652  C   GLY  1560     399.839 -515.686  -30.444  1.00 35.14           C
ATOM   4653  O   GLY  1560     400.733 -516.533  -30.396  1.00 35.14           O
ATOM   4654  H   GLY  1560     398.247 -513.192  -29.332  1.00  0.00           H
ATOM   4655  HA2 GLY  1560     400.165 -515.083  -28.436  1.00  0.00           H
ATOM   4656  HA3 GLY  1560     398.470 -515.427  -28.841  1.00  0.00           H
ATOM   4657  N   HIS  1561     399.223 -515.371  -31.598  1.00 61.25           N
ATOM   4658  CA  HIS  1561     399.553 -516.097  -32.792  1.00 61.25           C
ATOM   4659  C   HIS  1561     400.979 -515.861  -33.163  1.00 61.25           C
ATOM   4660  O   HIS  1561     401.706 -516.785  -33.529  1.00 61.25           O
ATOM   4661  CB  HIS  1561     398.717 -515.702  -34.019  1.00 61.25           C
ATOM   4662  CG  HIS  1561     399.006 -516.594  -35.191  1.00 61.25           C
ATOM   4663  CD2 HIS  1561     400.014 -516.544  -36.106  1.00 61.25           C
ATOM   4664  ND1 HIS  1561     398.250 -517.694  -35.527  1.00 61.25           N
ATOM   4665  CE1 HIS  1561     398.832 -518.252  -36.618  1.00 61.25           C
ATOM   4666  NE2 HIS  1561     399.906 -517.590  -37.006  1.00 61.25           N
ATOM   4667  H   HIS  1561     398.536 -514.631  -31.624  1.00  0.00           H
ATOM   4668  HA  HIS  1561     399.413 -517.161  -32.603  1.00  0.00           H
ATOM   4669  HB2 HIS  1561     397.659 -515.780  -33.767  1.00  0.00           H
ATOM   4670  HB3 HIS  1561     398.945 -514.671  -34.290  1.00  0.00           H
ATOM   4671  HD2 HIS  1561     400.790 -515.793  -36.126  1.00  0.00           H
ATOM   4672  HD1 HIS  1561     397.421 -518.023  -35.052  1.00  0.00           H
ATOM   4673  HE1 HIS  1561     398.459 -519.137  -37.113  1.00  0.00           H
ATOM   4674  HE2 HIS  1561     400.513 -517.800  -37.785  1.00  0.00           H
ATOM   4675  N   LEU  1562     401.426 -514.602  -33.066  1.00 83.21           N
ATOM   4676  CA  LEU  1562     402.754 -514.289  -33.494  1.00 83.21           C
ATOM   4677  C   LEU  1562     403.743 -515.057  -32.680  1.00 83.21           C
ATOM   4678  O   LEU  1562     404.703 -515.613  -33.216  1.00 83.21           O
ATOM   4679  CB  LEU  1562     403.077 -512.795  -33.342  1.00 83.21           C
ATOM   4680  CG  LEU  1562     404.513 -512.434  -33.758  1.00 83.21           C
ATOM   4681  CD1 LEU  1562     404.779 -512.789  -35.229  1.00 83.21           C
ATOM   4682  CD2 LEU  1562     404.822 -510.965  -33.433  1.00 83.21           C
ATOM   4683  H   LEU  1562     400.829 -513.878  -32.693  1.00  0.00           H
ATOM   4684  HA  LEU  1562     402.864 -514.570  -34.541  1.00  0.00           H
ATOM   4685  HB2 LEU  1562     402.385 -512.227  -33.963  1.00  0.00           H
ATOM   4686  HB3 LEU  1562     402.930 -512.508  -32.301  1.00  0.00           H
ATOM   4687  HG  LEU  1562     405.185 -513.044  -33.154  1.00  0.00           H
ATOM   4688 HD11 LEU  1562     405.803 -512.520  -35.489  1.00  0.00           H
ATOM   4689 HD12 LEU  1562     404.087 -512.239  -35.866  1.00  0.00           H
ATOM   4690 HD13 LEU  1562     404.636 -513.859  -35.376  1.00  0.00           H
ATOM   4691 HD21 LEU  1562     404.258 -510.661  -32.552  1.00  0.00           H
ATOM   4692 HD22 LEU  1562     405.888 -510.853  -33.238  1.00  0.00           H
ATOM   4693 HD23 LEU  1562     404.540 -510.339  -34.279  1.00  0.00           H
ATOM   4694  N   GLN  1563     403.526 -515.138  -31.356  1.00121.90           N
ATOM   4695  CA  GLN  1563     404.498 -515.821  -30.557  1.00121.90           C
ATOM   4696  C   GLN  1563     404.571 -517.250  -31.002  1.00121.90           C
ATOM   4697  O   GLN  1563     405.655 -517.824  -31.099  1.00121.90           O
ATOM   4698  CB  GLN  1563     404.178 -515.853  -29.052  1.00121.90           C
ATOM   4699  CG  GLN  1563     404.299 -514.506  -28.339  1.00121.90           C
ATOM   4700  CD  GLN  1563     404.037 -514.758  -26.860  1.00121.90           C
ATOM   4701  NE2 GLN  1563     404.837 -514.102  -25.977  1.00121.90           N
ATOM   4702  OE1 GLN  1563     403.151 -515.531  -26.500  1.00121.90           O
ATOM   4703  H   GLN  1563     402.702 -514.730  -30.938  1.00  0.00           H
ATOM   4704  HA  GLN  1563     405.471 -515.353  -30.704  1.00  0.00           H
ATOM   4705  HB2 GLN  1563     403.155 -516.209  -28.931  1.00  0.00           H
ATOM   4706  HB3 GLN  1563     404.851 -516.562  -28.570  1.00  0.00           H
ATOM   4707  HG2 GLN  1563     403.563 -513.806  -28.735  1.00  0.00           H
ATOM   4708  HG3 GLN  1563     405.303 -514.104  -28.474  1.00  0.00           H
ATOM   4709 HE21 GLN  1563     405.557 -513.480  -26.314  1.00  0.00           H
ATOM   4710 HE22 GLN  1563     404.711 -514.237  -24.984  1.00  0.00           H
ATOM   4711  N   SER  1564     403.410 -517.863  -31.297  1.00 45.61           N
ATOM   4712  CA  SER  1564     403.389 -519.254  -31.655  1.00 45.61           C
ATOM   4713  C   SER  1564     404.205 -519.490  -32.890  1.00 45.61           C
ATOM   4714  O   SER  1564     405.035 -520.399  -32.931  1.00 45.61           O
ATOM   4715  CB  SER  1564     401.971 -519.769  -31.947  1.00 45.61           C
ATOM   4716  OG  SER  1564     402.013 -521.146  -32.294  1.00 45.61           O
ATOM   4717  H   SER  1564     402.546 -517.341  -31.266  1.00  0.00           H
ATOM   4718  HA  SER  1564     403.813 -519.835  -30.836  1.00  0.00           H
ATOM   4719  HB2 SER  1564     401.351 -519.640  -31.060  1.00  0.00           H
ATOM   4720  HB3 SER  1564     401.543 -519.201  -32.773  1.00  0.00           H
ATOM   4721  HG  SER  1564     401.123 -521.458  -32.474  1.00  0.00           H
ATOM   4722  N   SER  1565     404.007 -518.659  -33.928  1.00109.75           N
ATOM   4723  CA  SER  1565     404.695 -518.886  -35.167  1.00109.75           C
ATOM   4724  C   SER  1565     406.176 -518.788  -34.957  1.00109.75           C
ATOM   4725  O   SER  1565     406.947 -519.571  -35.515  1.00109.75           O
ATOM   4726  CB  SER  1565     404.264 -517.895  -36.268  1.00109.75           C
ATOM   4727  OG  SER  1565     404.445 -516.554  -35.840  1.00109.75           O
ATOM   4728  H   SER  1565     403.375 -517.876  -33.836  1.00  0.00           H
ATOM   4729  HA  SER  1565     404.464 -519.896  -35.506  1.00  0.00           H
ATOM   4730  HB2 SER  1565     404.865 -518.069  -37.160  1.00  0.00           H
ATOM   4731  HB3 SER  1565     403.213 -518.057  -36.506  1.00  0.00           H
ATOM   4732  HG  SER  1565     404.171 -515.955  -36.538  1.00  0.00           H
ATOM   4733  N   TRP  1566     406.619 -517.832  -34.122  1.00435.86           N
ATOM   4734  CA  TRP  1566     408.028 -517.656  -33.916  1.00435.86           C
ATOM   4735  C   TRP  1566     408.594 -518.877  -33.262  1.00435.86           C
ATOM   4736  O   TRP  1566     409.672 -519.353  -33.619  1.00435.86           O
ATOM   4737  CB  TRP  1566     408.365 -516.439  -33.027  1.00435.86           C
ATOM   4738  CG  TRP  1566     409.850 -516.215  -32.855  1.00435.86           C
ATOM   4739  CD1 TRP  1566     410.750 -515.719  -33.753  1.00435.86           C
ATOM   4740  CD2 TRP  1566     410.591 -516.515  -31.662  1.00435.86           C
ATOM   4741  CE2 TRP  1566     411.925 -516.199  -31.914  1.00435.86           C
ATOM   4742  CE3 TRP  1566     410.195 -517.021  -30.457  1.00435.86           C
ATOM   4743  NE1 TRP  1566     412.009 -515.716  -33.204  1.00435.86           N
ATOM   4744  CZ2 TRP  1566     412.887 -516.393  -30.963  1.00435.86           C
ATOM   4745  CZ3 TRP  1566     411.166 -517.200  -29.497  1.00435.86           C
ATOM   4746  CH2 TRP  1566     412.488 -516.894  -29.745  1.00435.86           C
ATOM   4747  H   TRP  1566     405.960 -517.238  -33.640  1.00  0.00           H
ATOM   4748  HA  TRP  1566     408.509 -517.524  -34.885  1.00  0.00           H
ATOM   4749  HB2 TRP  1566     407.923 -516.597  -32.043  1.00  0.00           H
ATOM   4750  HB3 TRP  1566     407.924 -515.547  -33.471  1.00  0.00           H
ATOM   4751  HD1 TRP  1566     410.508 -515.379  -34.749  1.00  0.00           H
ATOM   4752  HE3 TRP  1566     409.162 -517.271  -30.265  1.00  0.00           H
ATOM   4753  HE1 TRP  1566     412.854 -515.412  -33.666  1.00  0.00           H
ATOM   4754  HZ2 TRP  1566     413.923 -516.161  -31.160  1.00  0.00           H
ATOM   4755  HZ3 TRP  1566     410.886 -517.588  -28.529  1.00  0.00           H
ATOM   4756  HH2 TRP  1566     413.223 -517.050  -28.969  1.00  0.00           H
ATOM   4757  N   ASP  1567     407.866 -519.417  -32.274  1.00136.32           N
ATOM   4758  CA  ASP  1567     408.328 -520.560  -31.544  1.00136.32           C
ATOM   4759  C   ASP  1567     408.462 -521.735  -32.472  1.00136.32           C
ATOM   4760  O   ASP  1567     409.412 -522.513  -32.382  1.00136.32           O
ATOM   4761  CB  ASP  1567     407.343 -520.946  -30.420  1.00136.32           C
ATOM   4762  CG  ASP  1567     407.891 -522.123  -29.623  1.00136.32           C
ATOM   4763  OD1 ASP  1567     408.062 -523.225  -30.210  1.00136.32           O
ATOM   4764  OD2 ASP  1567     408.144 -521.931  -28.405  1.00136.32           O
ATOM   4765  H   ASP  1567     406.972 -519.009  -32.039  1.00  0.00           H
ATOM   4766  HA  ASP  1567     409.301 -520.336  -31.106  1.00  0.00           H
ATOM   4767  HB2 ASP  1567     406.385 -521.224  -30.860  1.00  0.00           H
ATOM   4768  HB3 ASP  1567     407.202 -520.094  -29.755  1.00  0.00           H
ATOM   4769  N   ARG  1568     407.514 -521.908  -33.407  1.00123.96           N
ATOM   4770  CA  ARG  1568     407.596 -523.081  -34.229  1.00123.96           C
ATOM   4771  C   ARG  1568     408.854 -523.044  -35.042  1.00123.96           C
ATOM   4772  O   ARG  1568     409.550 -524.053  -35.168  1.00123.96           O
ATOM   4773  CB  ARG  1568     406.404 -523.246  -35.194  1.00123.96           C
ATOM   4774  CG  ARG  1568     406.272 -522.130  -36.230  1.00123.96           C
ATOM   4775  CD  ARG  1568     404.959 -522.148  -37.015  1.00123.96           C
ATOM   4776  NE  ARG  1568     405.012 -521.002  -37.965  1.00123.96           N
ATOM   4777  CZ  ARG  1568     403.874 -520.531  -38.553  1.00123.96           C
ATOM   4778  NH1 ARG  1568     402.665 -521.093  -38.260  1.00123.96           N
ATOM   4779  NH2 ARG  1568     403.947 -519.492  -39.435  1.00123.96           N
ATOM   4780  H   ARG  1568     406.770 -521.236  -33.527  1.00  0.00           H
ATOM   4781  HA  ARG  1568     407.634 -523.954  -33.578  1.00  0.00           H
ATOM   4782  HB2 ARG  1568     406.523 -524.191  -35.724  1.00  0.00           H
ATOM   4783  HB3 ARG  1568     405.485 -523.288  -34.609  1.00  0.00           H
ATOM   4784  HG2 ARG  1568     407.094 -522.224  -36.939  1.00  0.00           H
ATOM   4785  HG3 ARG  1568     406.360 -521.170  -35.721  1.00  0.00           H
ATOM   4786  HD2 ARG  1568     404.114 -522.034  -36.336  1.00  0.00           H
ATOM   4787  HD3 ARG  1568     404.869 -523.084  -37.567  1.00  0.00           H
ATOM   4788  HE  ARG  1568     405.900 -520.569  -38.176  1.00  0.00           H
ATOM   4789 HH11 ARG  1568     402.610 -521.861  -37.607  1.00  0.00           H
ATOM   4790 HH12 ARG  1568     401.825 -520.741  -38.697  1.00  0.00           H
ATOM   4791 HH21 ARG  1568     404.841 -519.075  -39.651  1.00  0.00           H
ATOM   4792 HH22 ARG  1568     403.107 -519.140  -39.871  1.00  0.00           H
ATOM   4793  N   LEU  1569     409.206 -521.863  -35.587  1.00202.23           N
ATOM   4794  CA  LEU  1569     410.360 -521.780  -36.437  1.00202.23           C
ATOM   4795  C   LEU  1569     411.573 -522.190  -35.678  1.00202.23           C
ATOM   4796  O   LEU  1569     412.430 -522.897  -36.210  1.00202.23           O
ATOM   4797  CB  LEU  1569     410.638 -520.364  -36.976  1.00202.23           C
ATOM   4798  CG  LEU  1569     409.756 -519.947  -38.165  1.00202.23           C
ATOM   4799  CD1 LEU  1569     410.179 -520.685  -39.445  1.00202.23           C
ATOM   4800  CD2 LEU  1569     408.264 -520.128  -37.858  1.00202.23           C
ATOM   4801  H   LEU  1569     408.658 -521.036  -35.397  1.00  0.00           H
ATOM   4802  HA  LEU  1569     410.226 -522.458  -37.280  1.00  0.00           H
ATOM   4803  HB2 LEU  1569     410.474 -519.654  -36.166  1.00  0.00           H
ATOM   4804  HB3 LEU  1569     411.683 -520.307  -37.282  1.00  0.00           H
ATOM   4805  HG  LEU  1569     409.924 -518.884  -38.335  1.00  0.00           H
ATOM   4806 HD11 LEU  1569     411.170 -520.348  -39.749  1.00  0.00           H
ATOM   4807 HD12 LEU  1569     409.464 -520.473  -40.240  1.00  0.00           H
ATOM   4808 HD13 LEU  1569     410.203 -521.758  -39.255  1.00  0.00           H
ATOM   4809 HD21 LEU  1569     408.122 -520.214  -36.781  1.00  0.00           H
ATOM   4810 HD22 LEU  1569     407.900 -521.032  -38.346  1.00  0.00           H
ATOM   4811 HD23 LEU  1569     407.709 -519.266  -38.230  1.00  0.00           H
ATOM   4812  N   ARG  1570     411.680 -521.764  -34.408  1.00151.90           N
ATOM   4813  CA  ARG  1570     412.871 -522.093  -33.685  1.00151.90           C
ATOM   4814  C   ARG  1570     412.979 -523.586  -33.558  1.00151.90           C
ATOM   4815  O   ARG  1570     414.064 -524.149  -33.694  1.00151.90           O
ATOM   4816  CB  ARG  1570     412.950 -521.483  -32.265  1.00151.90           C
ATOM   4817  CG  ARG  1570     411.852 -521.939  -31.303  1.00151.90           C
ATOM   4818  CD  ARG  1570     411.795 -521.165  -29.983  1.00151.90           C
ATOM   4819  NE  ARG  1570     412.793 -521.753  -29.045  1.00151.90           N
ATOM   4820  CZ  ARG  1570     412.405 -522.746  -28.192  1.00151.90           C
ATOM   4821  NH1 ARG  1570     411.130 -523.229  -28.249  1.00151.90           N
ATOM   4822  NH2 ARG  1570     413.285 -523.251  -27.279  1.00151.90           N
ATOM   4823  H   ARG  1570     410.942 -521.227  -33.976  1.00  0.00           H
ATOM   4824  HA  ARG  1570     413.727 -521.736  -34.258  1.00  0.00           H
ATOM   4825  HB2 ARG  1570     413.913 -521.756  -31.833  1.00  0.00           H
ATOM   4826  HB3 ARG  1570     412.905 -520.397  -32.352  1.00  0.00           H
ATOM   4827  HG2 ARG  1570     412.018 -522.991  -31.072  1.00  0.00           H
ATOM   4828  HG3 ARG  1570     410.889 -521.842  -31.804  1.00  0.00           H
ATOM   4829  HD2 ARG  1570     410.796 -521.244  -29.554  1.00  0.00           H
ATOM   4830  HD3 ARG  1570     412.034 -520.117  -30.162  1.00  0.00           H
ATOM   4831  HE  ARG  1570     413.747 -521.420  -29.040  1.00  0.00           H
ATOM   4832 HH11 ARG  1570     410.478 -522.854  -28.923  1.00  0.00           H
ATOM   4833 HH12 ARG  1570     410.839 -523.962  -27.618  1.00  0.00           H
ATOM   4834 HH21 ARG  1570     414.228 -522.892  -27.234  1.00  0.00           H
ATOM   4835 HH22 ARG  1570     412.993 -523.984  -26.648  1.00  0.00           H
ATOM   4836  N   GLU  1571     411.854 -524.281  -33.305  1.00118.53           N
ATOM   4837  CA  GLU  1571     411.928 -525.704  -33.111  1.00118.53           C
ATOM   4838  C   GLU  1571     412.409 -526.383  -34.360  1.00118.53           C
ATOM   4839  O   GLU  1571     413.279 -527.254  -34.313  1.00118.53           O
ATOM   4840  CB  GLU  1571     410.568 -526.339  -32.777  1.00118.53           C
ATOM   4841  CG  GLU  1571     410.653 -527.853  -32.563  1.00118.53           C
ATOM   4842  CD  GLU  1571     409.237 -528.406  -32.510  1.00118.53           C
ATOM   4843  OE1 GLU  1571     408.305 -527.688  -32.962  1.00118.53           O
ATOM   4844  OE2 GLU  1571     409.067 -529.558  -32.027  1.00118.53           O
ATOM   4845  H   GLU  1571     410.964 -523.806  -33.252  1.00  0.00           H
ATOM   4846  HA  GLU  1571     412.626 -525.915  -32.301  1.00  0.00           H
ATOM   4847  HB2 GLU  1571     410.185 -525.880  -31.866  1.00  0.00           H
ATOM   4848  HB3 GLU  1571     409.874 -526.136  -33.593  1.00  0.00           H
ATOM   4849  HG2 GLU  1571     411.167 -528.065  -31.625  1.00  0.00           H
ATOM   4850  HG3 GLU  1571     411.195 -528.311  -33.390  1.00  0.00           H
ATOM   4851  N   ALA  1572     411.864 -525.980  -35.521  1.00 61.62           N
ATOM   4852  CA  ALA  1572     412.186 -526.636  -36.758  1.00 61.62           C
ATOM   4853  C   ALA  1572     413.646 -526.490  -37.027  1.00 61.62           C
ATOM   4854  O   ALA  1572     414.309 -527.426  -37.479  1.00 61.62           O
ATOM   4855  CB  ALA  1572     411.436 -526.039  -37.961  1.00 61.62           C
ATOM   4856  H   ALA  1572     411.218 -525.204  -35.524  1.00  0.00           H
ATOM   4857  HA  ALA  1572     411.942 -527.695  -36.675  1.00  0.00           H
ATOM   4858  HB1 ALA  1572     410.362 -526.128  -37.800  1.00  0.00           H
ATOM   4859  HB2 ALA  1572     411.714 -526.579  -38.866  1.00  0.00           H
ATOM   4860  HB3 ALA  1572     411.702 -524.987  -38.069  1.00  0.00           H
ATOM   4861  N   ALA  1573     414.194 -525.301  -36.734  1.00 75.07           N
ATOM   4862  CA  ALA  1573     415.576 -525.081  -37.024  1.00 75.07           C
ATOM   4863  C   ALA  1573     416.375 -526.086  -36.257  1.00 75.07           C
ATOM   4864  O   ALA  1573     417.341 -526.654  -36.770  1.00 75.07           O
ATOM   4865  CB  ALA  1573     416.056 -523.680  -36.608  1.00 75.07           C
ATOM   4866  H   ALA  1573     413.637 -524.571  -36.314  1.00  0.00           H
ATOM   4867  HA  ALA  1573     415.748 -525.220  -38.091  1.00  0.00           H
ATOM   4868  HB1 ALA  1573     415.490 -522.925  -37.153  1.00  0.00           H
ATOM   4869  HB2 ALA  1573     417.116 -523.576  -36.839  1.00  0.00           H
ATOM   4870  HB3 ALA  1573     415.903 -523.547  -35.537  1.00  0.00           H
ATOM   4871  N   ALA  1574     415.979 -526.340  -34.999  1.00 59.70           N
ATOM   4872  CA  ALA  1574     416.720 -527.249  -34.171  1.00 59.70           C
ATOM   4873  C   ALA  1574     416.694 -528.634  -34.746  1.00 59.70           C
ATOM   4874  O   ALA  1574     417.722 -529.311  -34.803  1.00 59.70           O
ATOM   4875  CB  ALA  1574     416.160 -527.338  -32.741  1.00 59.70           C
ATOM   4876  H   ALA  1574     415.153 -525.888  -34.633  1.00  0.00           H
ATOM   4877  HA  ALA  1574     417.755 -526.911  -34.120  1.00  0.00           H
ATOM   4878  HB1 ALA  1574     416.162 -526.347  -32.287  1.00  0.00           H
ATOM   4879  HB2 ALA  1574     416.781 -528.010  -32.149  1.00  0.00           H
ATOM   4880  HB3 ALA  1574     415.140 -527.720  -32.773  1.00  0.00           H
ATOM   4881  N   GLY  1575     415.517 -529.090  -35.211  1.00 53.44           N
ATOM   4882  CA  GLY  1575     415.416 -530.451  -35.663  1.00 53.44           C
ATOM   4883  C   GLY  1575     416.311 -530.680  -36.836  1.00 53.44           C
ATOM   4884  O   GLY  1575     417.000 -531.698  -36.922  1.00 53.44           O
ATOM   4885  H   GLY  1575     414.711 -528.482  -35.242  1.00  0.00           H
ATOM   4886  HA2 GLY  1575     415.707 -531.120  -34.854  1.00  0.00           H
ATOM   4887  HA3 GLY  1575     414.385 -530.660  -35.950  1.00  0.00           H
ATOM   4888  N   ARG  1576     416.329 -529.725  -37.778  1.00185.89           N
ATOM   4889  CA  ARG  1576     417.110 -529.943  -38.957  1.00185.89           C
ATOM   4890  C   ARG  1576     418.551 -530.042  -38.583  1.00185.89           C
ATOM   4891  O   ARG  1576     419.300 -530.862  -39.119  1.00185.89           O
ATOM   4892  CB  ARG  1576     416.940 -528.826  -39.995  1.00185.89           C
ATOM   4893  CG  ARG  1576     417.774 -529.062  -41.248  1.00185.89           C
ATOM   4894  CD  ARG  1576     417.250 -528.326  -42.476  1.00185.89           C
ATOM   4895  NE  ARG  1576     418.163 -528.667  -43.599  1.00185.89           N
ATOM   4896  CZ  ARG  1576     418.078 -529.895  -44.189  1.00185.89           C
ATOM   4897  NH1 ARG  1576     417.250 -530.850  -43.672  1.00185.89           N
ATOM   4898  NH2 ARG  1576     418.844 -530.177  -45.282  1.00185.89           N
ATOM   4899  H   ARG  1576     415.803 -528.871  -37.658  1.00  0.00           H
ATOM   4900  HA  ARG  1576     416.802 -530.886  -39.408  1.00  0.00           H
ATOM   4901  HB2 ARG  1576     417.245 -527.881  -39.545  1.00  0.00           H
ATOM   4902  HB3 ARG  1576     415.889 -528.761  -40.276  1.00  0.00           H
ATOM   4903  HG2 ARG  1576     418.792 -528.725  -41.053  1.00  0.00           H
ATOM   4904  HG3 ARG  1576     417.793 -530.131  -41.461  1.00  0.00           H
ATOM   4905  HD2 ARG  1576     417.256 -527.250  -42.300  1.00  0.00           H
ATOM   4906  HD3 ARG  1576     416.238 -528.659  -42.705  1.00  0.00           H
ATOM   4907  HE  ARG  1576     418.842 -527.994  -43.923  1.00  0.00           H
ATOM   4908 HH11 ARG  1576     416.690 -530.645  -42.857  1.00  0.00           H
ATOM   4909 HH12 ARG  1576     417.197 -531.761  -44.105  1.00  0.00           H
ATOM   4910 HH21 ARG  1576     419.464 -529.475  -45.659  1.00  0.00           H
ATOM   4911 HH22 ARG  1576     418.791 -531.088  -45.714  1.00  0.00           H
ATOM   4912  N   LEU  1577     418.969 -529.220  -37.611  1.00112.09           N
ATOM   4913  CA  LEU  1577     420.349 -529.209  -37.241  1.00112.09           C
ATOM   4914  C   LEU  1577     420.742 -530.581  -36.784  1.00112.09           C
ATOM   4915  O   LEU  1577     421.829 -531.063  -37.101  1.00112.09           O
ATOM   4916  CB  LEU  1577     420.639 -528.242  -36.080  1.00112.09           C
ATOM   4917  CG  LEU  1577     422.118 -528.203  -35.655  1.00112.09           C
ATOM   4918  CD1 LEU  1577     423.000 -527.659  -36.787  1.00112.09           C
ATOM   4919  CD2 LEU  1577     422.307 -527.434  -34.337  1.00112.09           C
ATOM   4920  H   LEU  1577     418.313 -528.612  -37.143  1.00  0.00           H
ATOM   4921  HA  LEU  1577     420.953 -528.929  -38.104  1.00  0.00           H
ATOM   4922  HB2 LEU  1577     420.043 -528.549  -35.221  1.00  0.00           H
ATOM   4923  HB3 LEU  1577     420.334 -527.238  -36.376  1.00  0.00           H
ATOM   4924  HG  LEU  1577     422.427 -529.232  -35.473  1.00  0.00           H
ATOM   4925 HD11 LEU  1577     424.040 -527.642  -36.462  1.00  0.00           H
ATOM   4926 HD12 LEU  1577     422.682 -526.648  -37.041  1.00  0.00           H
ATOM   4927 HD13 LEU  1577     422.904 -528.301  -37.663  1.00  0.00           H
ATOM   4928 HD21 LEU  1577     423.363 -527.427  -34.068  1.00  0.00           H
ATOM   4929 HD22 LEU  1577     421.734 -527.921  -33.547  1.00  0.00           H
ATOM   4930 HD23 LEU  1577     421.957 -526.409  -34.461  1.00  0.00           H
ATOM   4931  N   GLN  1578     419.863 -531.261  -36.028  1.00 95.53           N
ATOM   4932  CA  GLN  1578     420.254 -532.530  -35.480  1.00 95.53           C
ATOM   4933  C   GLN  1578     420.511 -533.561  -36.543  1.00 95.53           C
ATOM   4934  O   GLN  1578     421.511 -534.278  -36.484  1.00 95.53           O
ATOM   4935  CB  GLN  1578     419.225 -533.107  -34.495  1.00 95.53           C
ATOM   4936  CG  GLN  1578     419.699 -534.409  -33.847  1.00 95.53           C
ATOM   4937  CD  GLN  1578     418.673 -534.828  -32.804  1.00 95.53           C
ATOM   4938  NE2 GLN  1578     419.149 -535.526  -31.739  1.00 95.53           N
[truncated: 296,056 more chars]
