# Supplementary material for: Structural analysis of P. falciparum KAHRP and PfEMP1 complexes with host erythrocyte spectrin suggests a model for cytoadherent knob protrusions
Source: PLoS Pathog. 2017 Aug 14;13(8):e1006552. doi: 10.1371/journal.ppat.1006552 (PMC5570508; doi:10.1371/journal.ppat.1006552)
Supplement: S1 Software — Provided here is a compressed file that includes all scripts used for the calculation of docking conformations between two charged proteins. The specific examples of docking the KAHRP 5´ repeat to spectrin β10–14, and predicting the β-catenin–Tcf complex, are shown in separate directories. A README file with simple instructions and software dependencies is also included. (ZIP) [file ppat.1006552.s012.zip › scripts/b1014/coordinate/coord_out.txt]

x 0.0 0.0 (335.543	-426.302	-33.4529) LYS HD3 1353 336.496 -425.801 -34.072
x 3.8 0.0 (335.543	-426.302	-33.4529) LYS HD3 1353 336.496 -425.801 -34.072
x 7.6 0.0 (335.543	-426.302	-33.4529) LYS HD3 1353 336.496 -425.801 -34.072
x 11.4 0.0 (335.543	-426.302	-33.4529) LYS HD3 1353 336.496 -425.801 -34.072
x 15.2 0.0 (335.543	-426.302	-33.4529) LYS HD3 1353 336.496 -425.801 -34.072
x 19.0 0.0 (335.543	-426.302	-33.4529) LYS HD3 1353 336.496 -425.801 -34.072
x 22.8 0.0 (335.543	-426.302	-33.4529) LYS HD3 1353 336.496 -425.801 -34.072
x 26.6 0.0 (335.543	-426.302	-33.4529) LYS HD3 1353 336.496 -425.801 -34.072
x 30.4 0.0 (335.543	-426.302	-33.4529) LYS HD3 1353 336.496 -425.801 -34.072
x 34.2 0.0 (335.543	-426.302	-33.4529) LYS HD3 1353 336.496 -425.801 -34.072
x 38.0 0.0 (335.543	-426.302	-33.4529) LYS HD3 1353 336.496 -425.801 -34.072
x 41.8 0.0 (335.543	-426.302	-33.4529) LYS HD3 1353 336.496 -425.801 -34.072
x 45.6 0.0 (335.543	-426.302	-33.4529) LYS HD3 1353 336.496 -425.801 -34.072
x 49.4 0.0 (335.543	-426.302	-33.4529) LYS HD3 1353 336.496 -425.801 -34.072
x 53.2 0.0 (335.543	-426.302	-33.4529) LYS HD3 1353 336.496 -425.801 -34.072
x 57.0 0.0 (335.543	-426.302	-33.4529) LYS HD3 1353 336.496 -425.801 -34.072
x 60.8 0.0 (335.543	-426.302	-33.4529) LYS HD3 1353 336.496 -425.801 -34.072
x 64.6 0.0 (335.543	-426.302	-33.4529) LYS HD3 1353 336.496 -425.801 -34.072
x 68.4 0.0 (335.543	-426.302	-33.4529) LYS HD3 1353 336.496 -425.801 -34.072
x 72.2 0.0 (335.543	-426.302	-33.4529) LYS HD3 1353 336.496 -425.801 -34.072
x 76.0 0.0 (335.543	-426.302	-33.4529) LYS HD3 1353 336.496 -425.801 -34.072
x 79.8 0.0 (335.543	-426.302	-33.4529) LYS HD3 1353 336.496 -425.801 -34.072
x 83.6 0.0 (335.543	-426.302	-33.4529) LYS HD3 1353 336.496 -425.801 -34.072
x 87.4 0.0 (335.543	-426.302	-33.4529) LYS HD3 1353 336.496 -425.801 -34.072
D 91.2 -1.0 (335.543	-426.302	-33.4529) LYS HD3 1353 336.496 -425.801 -34.072
S 95.0 0.0 (335.543	-426.302	-33.4529) LYS HD3 1353 336.496 -425.801 -34.072
K 98.8 1.0 (335.543	-426.302	-33.4529) LYS HD3 1353 336.496 -425.801 -34.072
S 102.6 0.0 (335.543	-426.302	-33.4529) LYS HD3 1353 336.496 -425.801 -34.072
N 106.4 0.0 (335.543	-426.302	-33.4529) LYS HD3 1353 336.496 -425.801 -34.072
N 110.2 0.0 (335.543	-426.302	-33.4529) LYS HD3 1353 336.496 -425.801 -34.072
T 114.0 0.0 (335.543	-426.302	-33.4529) LYS HD3 1353 336.496 -425.801 -34.072
K 117.8 1.0 (335.543	-426.302	-33.4529) LYS HD3 1353 336.496 -425.801 -34.072
E 121.6 -1.0 (335.543	-426.302	-33.4529) LYS HD3 1353 336.496 -425.801 -34.072
K 125.4 1.0 (335.543	-426.302	-33.4529) LYS HD3 1353 336.496 -425.801 -34.072
N 129.2 0.0 (335.543	-426.302	-33.4529) LYS HD3 1353 336.496 -425.801 -34.072
K 133.0 1.0 (335.543	-426.302	-33.4529) LYS HD3 1353 336.496 -425.801 -34.072
N 136.8 0.0 (335.543	-426.302	-33.4529) LYS HD3 1353 336.496 -425.801 -34.072
E 140.6 -1.0 (338.268	-426.193	-34.4959) LYS HA 1353 339.452 -425.267 -34.695
E 144.4 -1.0 (340.647	-427.606	-33.7837) ALA HB3 1356 341.508 -427.511 -33.858
N 148.2 0.0 (342.389	-429.709	-32.3025) ALA HB2 1356 342.514 -428.32 -32.633
T 152.0 0.0 (345.028	-432.062	-31.2823) LEU HG 1360 344.672 -433.496 -31.961
K 155.8 1.0 (347.964	-433.186	-33.5737) ARG O 1359 348.032 -432.973 -35.164
K 159.6 1.0 (350.923	-434.506	-34.7138) GLU HA 1363 350.976 -436.326 -34.442
S 163.4 0.0 (352.095	-436.227	-37.3865) ASP O 1362 350.772 -436.706 -37.196
C 167.2 0.0 (351.801	-438.515	-39.7466) GLN HB2 1365 350.848 -439.433 -40.442
P 171.0 0.0 (352.245	-442.127	-41.7768) LYS HG2 1369 353.063 -442.693 -40.694
K 174.8 1.0 (353.166	-445.297	-41.3652) LYS HD3 1369 354.116 -444.901 -41.506
K 178.6 1.0 (354.663	-447.936	-40.9258) THR HB 1372 354.574 -448.173 -39.822
G 182.4 0.0 (356.009	-449.947	-41.2166) THR HG23 1372 355.274 -450.356 -40.777
N 186.2 0.0 (359.665	-451.322	-40.7581) SER HB3 1376 359.052 -451.944 -40.541
H 190.0 0.0 (362.006	-453.608	-40.5299) ALA HA 1377 362.52 -453.796 -39.631
K 193.8 1.0 (363.983	-455.862	-40.1818) SER HB3 1380 363.685 -456.448 -41.219
E 197.6 -1.0 (366.616	-458.609	-40.1067) SER HA 1381 365.919 -459.338 -39.863
G 201.4 0.0 (369.255	-459.466	-41.73) ARG HG2 1384 368.267 -460.03 -41.839
K 205.2 1.0 (372.506	-460.017	-43.264) ARG HH11 1384 371.423 -460.508 -44.5
E 209.0 -1.0 (375.486	-462.047	-43.7257) GLU OE2 1437 376.222 -461.671 -42.571
K 212.8 1.0 (377.595	-463.764	-42.6246) GLU OE1 1437 378.074 -462.679 -41.844
V 216.6 0.0 (379.967	-464.812	-40.386) GLU OE2 1433 380.926 -463.803 -39.685
S 220.4 0.0 (381.996	-467.373	-41.5366) GLU HG2 1433 382.806 -465.895 -40.696
K 224.2 1.0 (384.813	-469.572	-40.7296) VAL HA 1430 383.857 -469.741 -40.348
K 228.0 1.0 (387.189	-471.605	-39.4607) ASN HB2 1429 387.256 -472.409 -38.312
S 231.8 0.0 (387.822	-473.971	-36.8109) ASN OD1 1429 387.464 -472.763 -35.58
K 235.6 1.0 (385.582	-474.685	-35.2108) VAL HG12 1428 383.912 -474.573 -34.94
V 239.4 0.0 (384.322	-477.443	-32.8765) LEU HD22 1464 383.535 -477.232 -31.342
S 243.2 0.0 (384.813	-479.734	-30.7238) LEU HD23 1464 383.689 -479.005 -31.362
E 247.0 -1.0 (384.034	-482.345	-28.8099) GLY H 1468 383.657 -483.208 -30.136
A 250.8 0.0 (383.005	-485.545	-27.9821) ARG H 1469 383.38 -485.737 -29.399
D 254.6 -1.0 (381.313	-487.642	-27.7681) ARG HB2 1469 382.263 -487.497 -28.18
E 258.4 -1.0 (381.404	-490.239	-26.2909) ARG NE 1469 381.014 -491.264 -27.51
N 262.2 0.0 (384.318	-491.618	-27.4164) LYS HE2 1472 385.262 -491.48 -26.498
D 266.0 -1.0 (386.642	-493.07	-29.0315) GLN HG2 1473 385.617 -493.626 -29.607
K 269.8 1.0 (389.539	-494.765	-29.2239) SER HG 1476 390.342 -494.437 -28.519
H 273.6 0.0 (388.165	-496.374	-26.6313) GLU OE1 1549 389.343 -496.705 -27.351
K 277.4 1.0 (388.848	-498.338	-24.1808) GLU HA 1549 389.661 -498.028 -24.963
K 281.2 1.0 (389.463	-501.283	-23.0821) GLU O 1549 390.431 -500.885 -24.042
S 285.0 0.0 (390.478	-504.232	-24.0194) CYS HB3 1552 391.548 -504.233 -24.596
K 288.8 1.0 (391.682	-507.022	-24.1483) CYS HB2 1552 391.131 -505.937 -24.322
K 292.6 1.0 (391.39	-509.818	-24.534) GLN HA 1553 391.353 -509.566 -25.958
K 296.4 1.0 (393.385	-511.761	-26.1718) GLU HB3 1556 393.988 -511.076 -26.35
E 300.2 -1.0 (394.82	-513.52	-28.2009) GLU HA 1557 394.938 -513.795 -29.397
C 304.0 0.0 (396.628	-515.039	-30.7885) GLU O 1557 396.611 -513.698 -31.255
D 307.8 -1.0 (397.786	-517.171	-33.3059) HIS HB2 1561 397.659 -515.78 -33.767
H 311.6 0.0 (399.224	-519.798	-35.8735) HIS HE1 1561 398.459 -519.137 -37.113
S 315.4 0.0 (401.138	-521.151	-37.6647) ARG HH12 1568 401.825 -520.741 -38.697
K 319.2 1.0 (402.963	-522.636	-38.7288) ARG HH11 1568 402.61 -521.861 -37.607
H 323.0 0.0 (406.453	-524.17	-36.8304) ARG HB2 1568 406.523 -524.191 -35.724
K 326.8 1.0 (409.242	-525.384	-35.5558) ARG O 1568 409.55 -524.053 -35.168
K 330.6 1.0 (410.913	-527.917	-35.0408) GLU HG3 1571 411.195 -528.311 -33.39
S 334.4 0.0 (413.782	-529.56	-34.5998) GLY H 1575 414.711 -528.482 -35.242
K 338.2 1.0 (415.23	-532.292	-35.9984) GLY HA2 1575 415.707 -531.12 -34.854
V 342.0 0.0 (416.152	-534.484	-38.0079) ARG HG2 1579 416.891 -534.529 -38.57
S 345.8 0.0 (415.376	-537.156	-40.7166) ARG HD2 1579 415.518 -536.062 -39.945
E 349.6 -1.0 (416.832	-535.252	-42.3886) ARG NE 1579 416.193 -534.428 -41.123
A 353.4 0.0 (416.222	-533.521	-44.6417) ALA O 1504 416.111 -533.481 -46.701
D 357.2 -1.0 (418.652	-534.963	-46.1828) TYR HA 1506 419.561 -535.155 -46.701
E 361.0 -1.0 (421.333	-537.271	-47.3222) TYR HB2 1506 419.64 -537.4 -47.666
N 364.8 0.0 (424.625	-538.923	-47.8829) GLY O 1507 423.321 -537.381 -47.888
D 368.6 0.0 (426.867	-540.866	-47.7405) GLN OE1 1587 427.764 -539.931 -47.159
K 372.4 1.0 (430.09	-542.872	-46.8359) TYR HB2 1590 430.205 -543.537 -46.13
H 376.2 0.0 (433.117	-543.675	-47.6233) LEU HA 1591 434.354 -543.572 -47.386
K 380.0 1.0 (436.152	-544.664	-48.0144) LEU O 1591 436.105 -545.291 -46.741
K 383.8 1.0 (437.476	-547.5	-49.7495) ASP C 1594 436.749 -548.78 -48.789
S 387.6 0.0 (435.18	-549.562	-50.2152) ASP HA 1594 434.716 -549.223 -49.184
K 391.4 1.0 (432.807	-551.459	-50.5806) GLU OE1 1597 433.599 -552.86 -50.698
K 395.2 1.0 (429.686	-553.23	-51.6312) GLN HE22 1667 429.316 -552.569 -50.583
K 399.0 1.0 (426.643	-554.222	-50.2719) GLN OE1 1667 427.143 -553.188 -49.437
E 402.8 -1.0 (424.175	-555.401	-48.8354) ARG HD2 1663 423.199 -554.196 -49.474
G 406.6 0.0 (426.137	-554.99	-48.9826) ARG HG3 1663 424.915 -554.194 -47.745
D 410.4 -1.0 (429.496	-554.873	-50.7902) GLN HE21 1667 430.163 -553.978 -49.985
H 414.2 0.0 (432.192	-554.549	-50.8817) HIS HE1 1671 432.83 -555.516 -50.996
D 418.0 -1.0 (435.477	-553.913	-51.0533) GLU HB3 1597 435.697 -553.661 -50.305
K 421.8 1.0 (438.417	-554.63	-51.7425) GLU O 1597 438.51 -554.567 -50.327
H 425.6 0.0 (440.685	-555.933	-54.0513) GLY HA3 1601 439.782 -556.501 -53.269
K 429.4 1.0 (440.05	-557.701	-54.896) GLY HA3 1601 439.782 -556.501 -53.269
K 433.2 1.0 (439.584	-560.298	-52.9215) GLU HB2 1604 441.146 -561.042 -53.666
S 437.0 0.0 (438.212	-563.246	-51.8474) GLU OE1 1604 439.024 -562.45 -53.077
K 440.8 1.0 (438.747	-567.092	-51.2464) VAL HB 1678 439.866 -567.625 -51.875
K 444.6 1.0 (438.525	-570.043	-50.0819) ASP C 1677 439.559 -569.849 -48.687
K 448.4 1.0 (440.468	-573.42	-49.1012) GLU H 1681 441.575 -572.291 -49.327
K 452.2 1.0 (442.465	-575.484	-48.2013) GLU O 1680 443.487 -574.5 -48.151
E 456.0 -1.0 (443.166	-577.642	-47.6479) ARG HB3 1684 443.504 -578.079 -48.24
G 459.8 0.0 (442.421	-578.412	-50.3083) ARG HB2 1684 443.44 -577.835 -49.994
E 463.6 -1.0 (443.545	-580.478	-52.8457) ASN HD21 1688 444.849 -581.926 -53.564
G 467.4 0.0 (446.341	-581.526	-54.1741) ASN HB3 1688 447.217 -581.779 -53.547
D 471.2 -1.0 (449.333	-582.201	-56.265) MET HE3 1689 449.469 -580.698 -56.965
N 475.0 0.0 (448.101	-583.574	-56.4795) HIS HE1 1762 448.933 -584.704 -57.402
G 478.8 0.0 (445.805	-585.571	-54.5227) HIS HD2 1762 447.153 -586.335 -53.973
E 482.6 -1.0 (446.983	-588.114	-52.4656) LEU HD22 1757 447.839 -588.476 -52.791
H 486.4 0.0 (445.938	-591.31	-50.8869) ARG C 1756 445.971 -592.756 -51.595
K 490.2 1.0 (444.841	-593.831	-48.8385) ARG HG3 1756 445.969 -594.203 -47.891
K 494.0 1.0 (443.997	-596.413	-50.4913) ASP OD2 1759 443.545 -594.661 -50.465
S 497.8 0.0 (444.414	-596.74	-51.1709) ARG HH21 1756 444.903 -598.052 -50.18
S 501.6 0.0 (444.414	-596.74	-51.1709) ARG HH21 1756 444.903 -598.052 -50.18
H 505.4 0.0 (444.414	-596.74	-51.1709) ARG HH21 1756 444.903 -598.052 -50.18
H 509.2 0.0 (444.414	-596.74	-51.1709) ARG HH21 1756 444.903 -598.052 -50.18
K 513.0 1.0 (444.414	-596.74	-51.1709) ARG HH21 1756 444.903 -598.052 -50.18
E 516.8 -1.0 (444.414	-596.74	-51.1709) ARG HH21 1756 444.903 -598.052 -50.18
D 520.6 -1.0 (444.414	-596.74	-51.1709) ARG HH21 1756 444.903 -598.052 -50.18
x 524.4 0.0 (444.414	-596.74	-51.1709) ARG HH21 1756 444.903 -598.052 -50.18
x 528.2 0.0 (444.414	-596.74	-51.1709) ARG HH21 1756 444.903 -598.052 -50.18
x 532.0 0.0 (444.414	-596.74	-51.1709) ARG HH21 1756 444.903 -598.052 -50.18
x 535.8 0.0 (444.414	-596.74	-51.1709) ARG HH21 1756 444.903 -598.052 -50.18
x 539.6 0.0 (444.414	-596.74	-51.1709) ARG HH21 1756 444.903 -598.052 -50.18
x 543.4 0.0 (444.414	-596.74	-51.1709) ARG HH21 1756 444.903 -598.052 -50.18
x 547.2 0.0 (444.414	-596.74	-51.1709) ARG HH21 1756 444.903 -598.052 -50.18
x 551.0 0.0 (444.414	-596.74	-51.1709) ARG HH21 1756 444.903 -598.052 -50.18
x 554.8 0.0 (444.414	-596.74	-51.1709) ARG HH21 1756 444.903 -598.052 -50.18
x 558.6 0.0 (444.414	-596.74	-51.1709) ARG HH21 1756 444.903 -598.052 -50.18
x 562.4 0.0 (444.414	-596.74	-51.1709) ARG HH21 1756 444.903 -598.052 -50.18
x 566.2 0.0 (444.414	-596.74	-51.1709) ARG HH21 1756 444.903 -598.052 -50.18
x 570.0 0.0 (444.414	-596.74	-51.1709) ARG HH21 1756 444.903 -598.052 -50.18
x 573.8 0.0 (444.414	-596.74	-51.1709) ARG HH21 1756 444.903 -598.052 -50.18
x 577.6 0.0 (444.414	-596.74	-51.1709) ARG HH21 1756 444.903 -598.052 -50.18
x 581.4 0.0 (444.414	-596.74	-51.1709) ARG HH21 1756 444.903 -598.052 -50.18
x 585.2 0.0 (444.414	-596.74	-51.1709) ARG HH21 1756 444.903 -598.052 -50.18
x 589.0 0.0 (444.414	-596.74	-51.1709) ARG HH21 1756 444.903 -598.052 -50.18
x 592.8 0.0 (444.414	-596.74	-51.1709) ARG HH21 1756 444.903 -598.052 -50.18
x 596.6 0.0 (444.414	-596.74	-51.1709) ARG HH21 1756 444.903 -598.052 -50.18
x 600.4 0.0 (444.414	-596.74	-51.1709) ARG HH21 1756 444.903 -598.052 -50.18
x 604.2 0.0 (444.414	-596.74	-51.1709) ARG HH21 1756 444.903 -598.052 -50.18
x 608.0 0.0 (444.414	-596.74	-51.1709) ARG HH21 1756 444.903 -598.052 -50.18
x 611.8 0.0 (444.414	-596.74	-51.1709) ARG HH21 1756 444.903 -598.052 -50.18
x 615.6 0.0 (444.414	-596.74	-51.1709) ARG HH21 1756 444.903 -598.052 -50.18
x 619.4 0.0 (444.414	-596.74	-51.1709) ARG HH21 1756 444.903 -598.052 -50.18
x 623.2 0.0 (444.414	-596.74	-51.1709) ARG HH21 1756 444.903 -598.052 -50.18
x 627.0 0.0 (444.414	-596.74	-51.1709) ARG HH21 1756 444.903 -598.052 -50.18
x 630.8 0.0 (444.414	-596.74	-51.1709) ARG HH21 1756 444.903 -598.052 -50.18
x 634.6 0.0 (444.414	-596.74	-51.1709) ARG HH21 1756 444.903 -598.052 -50.18
x 638.4 0.0 (444.414	-596.74	-51.1709) ARG HH21 1756 444.903 -598.052 -50.18
x 642.2 0.0 (444.414	-596.74	-51.1709) ARG HH21 1756 444.903 -598.052 -50.18
x 646.0 0.0 (444.414	-596.74	-51.1709) ARG HH21 1756 444.903 -598.052 -50.18
x 649.8 0.0 (444.414	-596.74	-51.1709) ARG HH21 1756 444.903 -598.052 -50.18
x 653.6 0.0 (444.414	-596.74	-51.1709) ARG HH21 1756 444.903 -598.052 -50.18
x 657.4 0.0 (444.414	-596.74	-51.1709) ARG HH21 1756 444.903 -598.052 -50.18
x 661.2 0.0 (444.414	-596.74	-51.1709) ARG HH21 1756 444.903 -598.052 -50.18
x 665.0 0.0 (444.414	-596.74	-51.1709) ARG HH21 1756 444.903 -598.052 -50.18
x 668.8 0.0 (444.414	-596.74	-51.1709) ARG HH21 1756 444.903 -598.052 -50.18
x 672.6 0.0 (444.414	-596.74	-51.1709) ARG HH21 1756 444.903 -598.052 -50.18
x 676.4 0.0 (444.414	-596.74	-51.1709) ARG HH21 1756 444.903 -598.052 -50.18
x 680.2 0.0 (444.414	-596.74	-51.1709) ARG HH21 1756 444.903 -598.052 -50.18
x 684.0 0.0 (444.414	-596.74	-51.1709) ARG HH21 1756 444.903 -598.052 -50.18
x 687.8 0.0 (444.414	-596.74	-51.1709) ARG HH21 1756 444.903 -598.052 -50.18
x 691.6 0.0 (444.414	-596.74	-51.1709) ARG HH21 1756 444.903 -598.052 -50.18
x 695.4 0.0 (444.414	-596.74	-51.1709) ARG HH21 1756 444.903 -598.052 -50.18
x 699.2 0.0 (444.414	-596.74	-51.1709) ARG HH21 1756 444.903 -598.052 -50.18
x 703.0 0.0 (444.414	-596.74	-51.1709) ARG HH21 1756 444.903 -598.052 -50.18
x 706.8 0.0 (444.414	-596.74	-51.1709) ARG HH21 1756 444.903 -598.052 -50.18
x 710.6 0.0 (444.414	-596.74	-51.1709) ARG HH21 1756 444.903 -598.052 -50.18
x 714.4 0.0 (444.414	-596.74	-51.1709) ARG HH21 1756 444.903 -598.052 -50.18
x 718.2 0.0 (444.414	-596.74	-51.1709) ARG HH21 1756 444.903 -598.052 -50.18
x 722.0 0.0 (444.414	-596.74	-51.1709) ARG HH21 1756 444.903 -598.052 -50.18
x 725.8 0.0 (444.414	-596.74	-51.1709) ARG HH21 1756 444.903 -598.052 -50.18
x 729.6 0.0 (444.414	-596.74	-51.1709) ARG HH21 1756 444.903 -598.052 -50.18
x 733.4 0.0 (444.414	-596.74	-51.1709) ARG HH21 1756 444.903 -598.052 -50.18
x 737.2 0.0 (444.414	-596.74	-51.1709) ARG HH21 1756 444.903 -598.052 -50.18
x 741.0 0.0 (444.414	-596.74	-51.1709) ARG HH21 1756 444.903 -598.052 -50.18
x 744.8 0.0 (444.414	-596.74	-51.1709) ARG HH21 1756 444.903 -598.052 -50.18
x 748.6 0.0 (444.414	-596.74	-51.1709) ARG HH21 1756 444.903 -598.052 -50.18
x 752.4 0.0 (444.414	-596.74	-51.1709) ARG HH21 1756 444.903 -598.052 -50.18
x 756.2 0.0 (444.414	-596.74	-51.1709) ARG HH21 1756 444.903 -598.052 -50.18
x 760.0 0.0 (444.414	-596.74	-51.1709) ARG HH21 1756 444.903 -598.052 -50.18
x 763.8 0.0 (444.414	-596.74	-51.1709) ARG HH21 1756 444.903 -598.052 -50.18
x 767.6 0.0 (444.414	-596.74	-51.1709) ARG HH21 1756 444.903 -598.052 -50.18
x 771.4 0.0 (444.414	-596.74	-51.1709) ARG HH21 1756 444.903 -598.052 -50.18
x 775.2 0.0 (444.414	-596.74	-51.1709) ARG HH21 1756 444.903 -598.052 -50.18
x 779.0 0.0 (444.414	-596.74	-51.1709) ARG HH21 1756 444.903 -598.052 -50.18
x 782.8 0.0 (444.414	-596.74	-51.1709) ARG HH21 1756 444.903 -598.052 -50.18
x 786.6 0.0 (444.414	-596.74	-51.1709) ARG HH21 1756 444.903 -598.052 -50.18
x 790.4 0.0 (444.414	-596.74	-51.1709) ARG HH21 1756 444.903 -598.052 -50.18
x 794.2 0.0 (444.414	-596.74	-51.1709) ARG HH21 1756 444.903 -598.052 -50.18
x 798.0 0.0 (444.414	-596.74	-51.1709) ARG HH21 1756 444.903 -598.052 -50.18
x 801.8 0.0 (444.414	-596.74	-51.1709) ARG HH21 1756 444.903 -598.052 -50.18
