# Supplementary material for: Structural analysis of P. falciparum KAHRP and PfEMP1 complexes with host erythrocyte spectrin suggests a model for cytoadherent knob protrusions
Source: PLoS Pathog. 2017 Aug 14;13(8):e1006552. doi: 10.1371/journal.ppat.1006552 (PMC5570508; doi:10.1371/journal.ppat.1006552)
Supplement: S1 Software — Provided here is a compressed file that includes all scripts used for the calculation of docking conformations between two charged proteins. The specific examples of docking the KAHRP 5´ repeat to spectrin β10–14, and predicting the β-catenin–Tcf complex, are shown in separate directories. A README file with simple instructions and software dependencies is also included. (ZIP) [file ppat.1006552.s012.zip › scripts/b1014/coordinate/coords_search.py]

import pylab
import matplotlib as plt
import numpy as np
from matplotlib import rc, rcParams
from matplotlib.pyplot import *
import matplotlib.pyplot as plt
import matplotlib.cm as cm
import math
from scipy.spatial.distance import euclidean

INPUT1 = open("bestpath.txt",'r')
INPUT2 = open("beta1014.pdb",'r')
INPUT3 = open("peptide.txt",'r')
point=[]

#THIS BLOCK IMPORTS THE SURFACE COORDINATES OF THE BEST PATH
while True:
    line = INPUT1.readline()
    if not line:
        break
    col = line.split()
    if col:
        point.append((float(col[0]),float(col[1]),float(col[2])))
pdb=[]
while True:
    line = INPUT2.readline()
    if not line:
        break
    col = line.split()
    if col:
        pdb.append((col[3],col[2],int(col[4]),float(col[5]),float(col[6]),float(col[7])))
ka=[]
while True:
    line = INPUT3.readline()
    if not line:
        break
    col = line.split()
    if col:
        ka.append((col[0]))


#THIS BLOCK DETERMINES THE MINIMUM DISTANCE BETWEEN THE PATH COORDINATE AND THE PROTEIN COORDINATE
y = 1
score=0
shift=[0, 15.2, 30.4, 45.6, 60.8, 76, 91.2, 106.4, 121.6, 136.8, 152, 167.2, 182.4, 197.6, 212.8, 228, 243.2]
kx = np.genfromtxt('peptide.txt', usecols=(1))
ky = np.genfromtxt('peptide.txt', usecols=(2))
kcoords=[]
newx0=[]
kpdist=[]
newy0=[]
kdist=[]
i= 9 #shift index goes here
x= 458 #path number goes here
x0 = np.genfromtxt('path.txt', usecols=(2*x))
y0 = np.genfromtxt('path.txt', usecols=(2*x+1))

for k in xrange(len(kx)): #for each point in the peptide path
    for each in xrange(len(x0)): #for each point in the protein path
        newx0.append((x0[each]+shift[i])) #update the protein path to match the peptide path
        if x0[each]==0: #if the protein point is zero, ignore it
            pass
        else: #but if the protein distance is not zero, find the distance between that and the closest Kahrp point
            kdist.append((euclidean(newx0[each],kx[k])))
    m=np.argmin(kdist)
    if m<492: #this is the number of non-zero enteries of the protein path
        kcoords.append((point[np.argmin(kdist)])) #print out the coordinates along the path of that spectrin distance
        kdist=[]
    else:
        pass
for c in xrange(len(kcoords)):
    for p in xrange(len(pdb)):
        kpdist.append((euclidean(kcoords[c],(pdb[p][3],pdb[p][4],pdb[p][5])))) #Find the closes atom in the pdb to that point on the protein coordinate
    n=np.argmin(kpdist)
    kpdist=[]
    print ka[c],kx[c],ky[c],kcoords[c],pdb[n][0],pdb[n][1],pdb[n][2],pdb[n][3],pdb[n][4],pdb[n][5]
