# Supplementary material for: Structural analysis of P. falciparum KAHRP and PfEMP1 complexes with host erythrocyte spectrin suggests a model for cytoadherent knob protrusions
Source: PLoS Pathog. 2017 Aug 14;13(8):e1006552. doi: 10.1371/journal.ppat.1006552 (PMC5570508; doi:10.1371/journal.ppat.1006552)
Supplement: S1 Software — Provided here is a compressed file that includes all scripts used for the calculation of docking conformations between two charged proteins. The specific examples of docking the KAHRP 5´ repeat to spectrin β10–14, and predicting the β-catenin–Tcf complex, are shown in separate directories. A README file with simple instructions and software dependencies is also included. (ZIP) [file ppat.1006552.s012.zip › scripts/b1014/coordinate/path.txt]

0.000	0.000	0.000	0.000	0.000	0.000	0.000	0.000	0.000	0.000	0.000	0.000	0.000	0.000	0.000	0.000	0.000	0.000	0.000	0.000	0.000	0.000	0.000	0.000	0.000	0.000	0.000	0.000	0.000	0.000	0.000	0.000	0.000	0.000	0.000	0.000	0.000	0.000	0.000	0.000	0.000	0.000	0.000	0.000	0.000	0.000	0.000	0.000	0.000	0.000	0.000	0.000	0.000	0.000	0.000	0.000	0.000	0.000	0.000	0.000	0.000	0.000	0.000	0.000	0.000	0.000	0.000	0.000	0.000	0.000	0.000	0.000	0.000	0.000	0.000	0.000	0.000	0.000	0.000	0.000	0.000	0.000	0.000	0.000	0.000	0.000	0.000	0.000	0.000	0.000	0.000	0.000	0.000	0.000	0.000	0.000	0.000	0.000	0.000	0.000	0.000	0.000	0.000	0.000	0.000	0.000	0.000	0.000	0.000	0.000	0.000	0.000	0.000	0.000	0.000	0.000	0.000	0.000	0.000	0.000	0.000	0.000	0.000	0.000	0.000	0.000	0.000	0.000	0.000	0.000	0.000	0.000	0.000	0.000	0.000	0.000	0.000	0.000	0.000	0.000	0.000	0.000	0.000	0.000	0.000	0.000	0.000	0.000	0.000	0.000	0.000	0.000	0.000	0.000	0.000	0.000	0.000	0.000	0.000	0.000	0.000	0.000	0.000	0.000	0.000	0.000	0.000	0.000	0.000	0.000	0.000	0.000	0.000	0.000	0.000	0.000	0.000	0.000	0.000	0.000	0.000	0.000	0.000	0.000	0.000	0.000	0.000	0.000	0.000	0.000	0.000	0.000	0.000	0.000	0.000	0.000	0.000	0.000	0.000	0.000	0.000	0.000	0.000	0.000	0.000	0.000	0.000	0.000	0.000	0.000	0.000	0.000	0.000	0.000	0.000	0.000	0.000	0.000	0.000	0.000	0.000	0.000	0.000	0.000	0.000	0.000	0.000	0.000	0.000	0.000	0.000	0.000	0.000	0.000	0.000	0.000	0.000	0.000	0.000	0.000	0.000	0.000	0.000	0.000	0.000	0.000	0.000	0.000	0.000	0.000	0.000	0.000	0.000	0.000	0.000	0.000	0.000	0.000	0.000	0.000	0.000	0.000	0.000	0.000	0.000	0.000	0.000	0.000	0.000	0.000	0.000	0.000	0.000	0.000	0.000	0.000	0.000	0.000	0.000	0.000	0.000	0.000	0.000	0.000	0.000	0.000	0.000	0.000	0.000	0.000	0.000	0.000	0.000	0.000	0.000	0.000	0.000	0.000	0.000	0.000	0.000	0.000	0.000	0.000	0.000	0.000	0.000	0.000	0.000	0.000	0.000	0.000	0.000	0.000	0.000	0.000	0.000	0.000	0.000	0.000	0.000	0.000	0.000	0.000	0.000	0.000	0.000	0.000	0.000	0.000	0.000	0.000	0.000	0.000	0.000	0.000	0.000	0.000	0.000	0.000	0.000	0.000	0.000	0.000	0.000	0.000	0.000	0.000	0.000	0.000	0.000	0.000	0.000	0.000	0.000	0.000	0.000	0.000	0.000	0.000	0.000	0.000	0.000	0.000	0.000	0.000	0.000	0.000	0.000	0.000	0.000	0.000	0.000	0.000	0.000	0.000	0.000	0.000	0.000	0.000	0.000	0.000	0.000	0.000	0.000	0.000	0.000	0.000	0.000	0.000	0.000	0.000	0.000	0.000	0.000	0.000	0.000	0.000	0.000	0.000	0.000	0.000	0.000	0.000	0.000	0.000	0.000	0.000	0.000	0.000	0.000	0.000	0.000	0.000	0.000	0.000	0.000	0.000	0.000	0.000	0.000	0.000	0.000	0.000	0.000	0.000	0.000	0.000	0.000	0.000	0.000	0.000	0.000	0.000	0.000	0.000	0.000	0.000	0.000	0.000	0.000	0.000	0.000	0.000	0.000	0.000	0.000	0.000	0.000	0.000	0.000	0.000	0.000	0.000	0.000	0.000	0.000	0.000	0.000	0.000	0.000	0.000	0.000	0.000	0.000	0.000	0.000	0.000	0.000	0.000	0.000	0.000	0.000	0.000	0.000	0.000	0.000	0.000	0.000	0.000	0.000	0.000	0.000	0.000	0.000	0.000	0.000	0.000	0.000	0.000	0.000	0.000	0.000	0.000	0.000	0.000	0.000	0.000	0.000	0.000	0.000	0.000	0.000	0.000	0.000	0.000	0.000	0.000	0.000	0.000	0.000	0.000	0.000	0.000	0.000	0.000	0.000	0.000	0.000	0.000	0.000	0.000	0.000	0.000	0.000	0.000	0.000	0.000	0.000	0.000	0.000	0.000	0.000	0.000	0.000	0.000	0.000	0.000	0.000	0.000	0.000	0.000	0.000	0.000	0.000	0.000	0.000	0.000	0.000	0.000	0.000	0.000	0.000	0.000	0.000	0.000	0.000	0.000	0.000	0.000	0.000	0.000	0.000	0.000	0.000	0.000	0.000	0.000	0.000	0.000	0.000	0.000	0.000	0.000	0.000	0.000	0.000	0.000	0.000	0.000	0.000	0.000	0.000	0.000	0.000	0.000	0.000	0.000	0.000	0.000	0.000	0.000	0.000	0.000	0.000	0.000	0.000	0.000	0.000	0.000	0.000	0.000	0.000	0.000	0.000	0.000	0.000	0.000	0.000	0.000	0.000	0.000	0.000	0.000	0.000	0.000	0.000	0.000	0.000	0.000	0.000	0.000	0.000	0.000	0.000	0.000	0.000	0.000	0.000	0.000	0.000	0.000	0.000	0.000	0.000	0.000	0.000	0.000	0.000	0.000	0.000	0.000	0.000	0.000	0.000	0.000	0.000	0.000	0.000	0.000	0.000	0.000	0.000	0.000	0.000	0.000	0.000	0.000	0.000	0.000	0.000	0.000	0.000	0.000	0.000	0.000	0.000	0.000	0.000	0.000	0.000	0.000	0.000	0.000	0.000	0.000	0.000	0.000	0.000	0.000	0.000	0.000	0.000	0.000	0.000	0.000	0.000	0.000	0.000	0.000	0.000	0.000	0.000	0.000	0.000	0.000	0.000	0.000	0.000	0.000	0.000	0.000	0.000	0.000	0.000	0.000	0.000	0.000	0.000	0.000	0.000	0.000	0.000	0.000	0.000	0.000	0.000	0.000	0.000	0.000	0.000	0.000	0.000	0.000	0.000	0.000	0.000	0.000	0.000	0.000	0.000	0.000	0.000	0.000	0.000	0.000	0.000	0.000	0.000	0.000	0.000	0.000	0.000	0.000	0.000	0.000	0.000	0.000	0.000	0.000	0.000	0.000	0.000	0.000	0.000	0.000	0.000	0.000	0.000	0.000	0.000	0.000	0.000	0.000	0.000	0.000	0.000	0.000	0.000	0.000	0.000	0.000	0.000	0.000	0.000	0.000	0.000	0.000	0.000	0.000	0.000	0.000	0.000	0.000	0.000	0.000	0.000	0.000	0.000	0.000	0.000	0.000	0.000	0.000	0.000	0.000	0.000	0.000	0.000	0.000	0.000	0.000	0.000	0.000	0.000	0.000	0.000	0.000	0.000	0.000	0.000	0.000	0.000	0.000	0.000	0.000	0.000	0.000	0.000	0.000	0.000	0.000	0.000	0.000	0.000	0.000	0.000	0.000	0.000	0.000	0.000	0.000	0.000	0.000	0.000	0.000	0.000	0.000	0.000	0.000	0.000	0.000	0.000	0.000	0.000	0.000	0.000	0.000	0.000	0.000	0.000	0.000	0.000	0.000	0.000	0.000	0.000	0.000	0.000	0.000	0.000	0.000	0.000	0.000	0.000	0.000	0.000	0.000	0.000	0.000	0.000	0.000	0.000	0.000	0.000	0.000	0.000	0.000	0.000	0.000	0.000	0.000	0.000	0.000	0.000	0.000	0.000	0.000	0.000	0.000	0.000	0.000	0.000	0.000	0.000	0.000	0.000	0.000	0.000	0.000	0.000	0.000	0.000	0.000	0.000	0.000	0.000	0.000	0.000	0.000	0.000	0.000	0.000	0.000	0.000	0.000	0.000	0.000	0.000	0.000	0.000	0.000	0.000	0.000	0.000	0.000	0.000	0.000	0.000	0.000	0.000	0.000	0.000	0.000	0.000	0.000	0.000	0.000	0.000	0.000	0.000	0.000	0.000	0.000	0.000	0.000	0.000	0.000	0.000	0.000	0.000	0.000	0.000	0.000	0.000	0.000	0.000	0.000	0.000	0.000	0.000	0.000	0.000	0.000	0.000	0.000	0.000	0.000	0.000	0.000	0.000	0.000	0.000	0.000	0.000	0.000	0.000	0.000	0.000	0.000	0.000	0.000	0.000	0.000	0.000	0.000	0.000	0.000	0.000	0.000	0.000	0.000	0.000	0.000	0.000	0.000	0.000	0.000	0.000	0.000	0.000	0.000	0.000	0.000	0.000	0.000	0.000	0.000	0.000	0.000	0.000	0.000	0.000	0.000	0.000	0.000	0.000	0.000	0.000	0.000	0.000	0.000	0.000	0.000	0.000	0.000	0.000	0.000	0.000	0.000	0.000	0.000	0.000	0.000	0.000	0.000	0.000	0.000	0.000	0.000	0.000	0.000	0.000	0.000	0.000	0.000	0.000	0.000	0.000	0.000	0.000	0.000	0.000	0.000	0.000	0.000	0.000	0.000	0.000	0.000	0.000	0.000	0.000	0.000	0.000	0.000	0.000	0.000	0.000	0.000	0.000	0.000	0.000	0.000	0.000	0.000	0.000	0.000	0.000	0.000	0.000	0.000	0.000	0.000	0.000	0.000	0.000	0.000	0.000	0.000	0.000	0.000	0.000	0.000	0.000	0.000	0.000	0.000	0.000	0.000	0.000	0.000	0.000	0.000	0.000	0.000	0.000	0.000	0.000	0.000	0.000	0.000	0.000	0.000	0.000	0.000	0.000	0.000	0.000	0.000	0.000	0.000	0.000	0.000	0.000	0.000	0.000	0.000	0.000	0.000	0.000	0.000	0.000	0.000	0.000	0.000	0.000	0.000	0.000	0.000	0.000	0.000	0.000	0.000	0.000	0.000	0.000	0.000	0.000	0.000	0.000	0.000	0.000	0.000	0.000	0.000	0.000	0.000	0.000	0.000	0.000	0.000	0.000	0.000	0.000	0.000	0.000	0.000	0.000	0.000	0.000	0.000	0.000	0.000	0.000	0.000	0.000	0.000	0.000	0.000	0.000	0.000	0.000	0.000	0.000	0.000	0.000	0.000	0.000	0.000	0.000	0.000	0.000	0.000	0.000	0.000	0.000	0.000	0.000	0.000	0.000	0.000	0.000	0.000	0.000	0.000	0.000	0.000	0.000	0.000	0.000	0.000	0.000	0.000	0.000	0.000	0.000	0.000	0.000	0.000	0.000	0.000	0.000	0.000	0.000	0.000	0.000	0.000	0.000	0.000	0.000	0.000	0.000	0.000	0.000	0.000	0.000	0.000	0.000	0.000	0.000	0.000	0.000	0.000	0.000	0.000	0.000	0.000	0.000	0.000	0.000	0.000	0.000	0.000	0.000	0.000	0.000	0.000	0.000	0.000	0.000	0.000	0.000	0.000	0.000	0.000	0.000	0.000	0.000	0.000	0.000	0.000	0.000	0.000	0.000	0.000	0.000	0.000	0.000	0.000	0.000	0.000	0.000	0.000	0.000	0.000	0.000	0.000	0.000	0.000	0.000	0.000	0.000	0.000	0.000	0.000	0.000	0.000	0.000	0.000	0.000	0.000	0.000	0.000	0.000	0.000	0.000	0.000	0.000	0.000	0.000	0.000	0.000	0.000	0.000	0.000	0.000	0.000	0.000	0.000	0.000	0.000	0.000	0.000	0.000	0.000	0.000	0.000	0.000	0.000	0.000	0.000	0.000	0.000	0.000	0.000	0.000	0.000	0.000	0.000	0.000	0.000	0.000	0.000	0.000	0.000	0.000	0.000	0.000	0.000	0.000	0.000	0.000	0.000	0.000	0.000	0.000	0.000	0.000	0.000	0.000	0.000	0.000	0.000	0.000	0.000	0.000	0.000	0.000	0.000	0.000	0.000	0.000	0.000	0.000	0.000	0.000	0.000	0.000	0.000	0.000	0.000	0.000	0.000	0.000	0.000	0.000	0.000	0.000	0.000	0.000	0.000	0.000	0.000	0.000	0.000	0.000	0.000	0.000	0.000	0.000	0.000	0.000	0.000	0.000	0.000	0.000	0.000	0.000	0.000	0.000	0.000	0.000	0.000	0.000	0.000	0.000	0.000	0.000	0.000	0.000	0.000	0.000	0.000	0.000	0.000	0.000	0.000	0.000	0.000	0.000	0.000	0.000	0.000	0.000	0.000	0.000	0.000	0.000	0.000	0.000	0.000	0.000	0.000	0.000	0.000	0.000	0.000	0.000	0.000	0.000	0.000	0.000	0.000	0.000	0.000	0.000	0.000	0.000	0.000	0.000	0.000	0.000	0.000	0.000	0.000	0.000	0.000	0.000	0.000	0.000	0.000	0.000	0.000	0.000	0.000	0.000	0.000	0.000	0.000	0.000	0.000	0.000	0.000	0.000	0.000	0.000	0.000	0.000	0.000	0.000	0.000	0.000	0.000	0.000	0.000	0.000	0.000	0.000	0.000	0.000	0.000	0.000	0.000	0.000	0.000	0.000	0.000	0.000	0.000	0.000	0.000	0.000	0.000	0.000	0.000	0.000	0.000	0.000	0.000	0.000	0.000	0.000	0.000	0.000	0.000	0.000	0.000	0.000	0.000	0.000	0.000	0.000	0.000	0.000	0.000	0.000	0.000	0.000	0.000	0.000	0.000	0.000	0.000	0.000	0.000	0.000	0.000	0.000	0.000	0.000	0.000	0.000	0.000	0.000	0.000	0.000	0.000	0.000	0.000	0.000	0.000	0.000	0.000	0.000	0.000	0.000	0.000	0.000	0.000	0.000	0.000	0.000	0.000	0.000	0.000	0.000	0.000	0.000	0.000	0.000	0.000	0.000	0.000	0.000	0.000	0.000	0.000	0.000	0.000	0.000	0.000	0.000	0.000	0.000	0.000	0.000	0.000	0.000	0.000	0.000	0.000	0.000	0.000	0.000	0.000	0.000	0.000	0.000	0.000	0.000	0.000	0.000	0.000	0.000	0.000	0.000	0.000	0.000	0.000	0.000	0.000	0.000	0.000	0.000	0.000	0.000	0.000	0.000	0.000	0.000	0.000	0.000	0.000	0.000	0.000	0.000	0.000	0.000	0.000	0.000	0.000	0.000	0.000	0.000	0.000	0.000	0.000	0.000	0.000	0.000	0.000	0.000	0.000	0.000	0.000	0.000	0.000	0.000	0.000	0.000	0.000	0.000	0.000	0.000	0.000	0.000	0.000	0.000	0.000	0.000	0.000	0.000	0.000	0.000	0.000	0.000	0.000	0.000	0.000	0.000	0.000	0.000	0.000	0.000	0.000	0.000	0.000	0.000	0.000	0.000	0.000	0.000	0.000	0.000	0.000	0.000	0.000	0.000	0.000	0.000	0.000	0.000	0.000	0.000	0.000	0.000	0.000	0.000	0.000	0.000	0.000	0.000	0.000	0.000	0.000	0.000	0.000	0.000	0.000	0.000	0.000	0.000	0.000	0.000	0.000	0.000	0.000	0.000	0.000	0.000	0.000	0.000	0.000	0.000	0.000	0.000	0.000	0.000	0.000	0.000	0.000	0.000	0.000	0.000	0.000	0.000	0.000	0.000	0.000	0.000	0.000	0.000	0.000	0.000	0.000	0.000	0.000	0.000	0.000	0.000	0.000	0.000	0.000	0.000	0.000	0.000	0.000	0.000	0.000	0.000	0.000	0.000	0.000	0.000	0.000	0.000	0.000	0.000	0.000	0.000	0.000	0.000	0.000	0.000	0.000	0.000	0.000	0.000	0.000	0.000	0.000	0.000	0.000	0.000	0.000	0.000	0.000	0.000	0.000	0.000	0.000	0.000	0.000	0.000	0.000	0.000	0.000	0.000	0.000	0.000	0.000	0.000	0.000	0.000	0.000	0.000	0.000	0.000	0.000	0.000	0.000	0.000	0.000	0.000	0.000	0.000	0.000	0.000	0.000	0.000	0.000	0.000	0.000	0.000	0.000	0.000	0.000	0.000	0.000	0.000	0.000	0.000	0.000	0.000	0.000	0.000	0.000	0.000	0.000	0.000	0.000	0.000	0.000	0.000	0.000	0.000	0.000	0.000	0.000	0.000	0.000	0.000	0.000	0.000	0.000	0.000	0.000	0.000	0.000	0.000	0.000	0.000	0.000	0.000	0.000	0.000	0.000	0.000	0.000	0.000	0.000	0.000	0.000	0.000	0.000	0.000	0.000	0.000	0.000	0.000	0.000	0.000	0.000	0.000	0.000	0.000	0.000	0.000	0.000	0.000	0.000	0.000	0.000	0.000	0.000	0.000	0.000	0.000	0.000	0.000	0.000	0.000	0.000	0.000	0.000	0.000	0.000	0.000	0.000	0.000	0.000	0.000	0.000	0.000	0.000	0.000	0.000	0.000	0.000	0.000	0.000	0.000	0.000	0.000	0.000	0.000	0.000	0.000	0.000	0.000	0.000	0.000	0.000	0.000	0.000	0.000	0.000	0.000	0.000	0.000	0.000	0.000	0.000	0.000	0.000	0.000	0.000	0.000	0.000	0.000	0.000	0.000	0.000	0.000	0.000	0.000	0.000	0.000	0.000	0.000	0.000	0.000	0.000	0.000	0.000	0.000	0.000	0.000	0.000	0.000	0.000	0.000	0.000	0.000	0.000	0.000	0.000	0.000	0.000	0.000	0.000	0.000	0.000	0.000	0.000	0.000	0.000	0.000	0.000	0.000	0.000	0.000	0.000	0.000	0.000	0.000	0.000	0.000	0.000	0.000	0.000	0.000	0.000	0.000	0.000	0.000	0.000	0.000	0.000	0.000	0.000	0.000	0.000	0.000	0.000	0.000	0.000	0.000	0.000	0.000	0.000	0.000	0.000	0.000	0.000	0.000	0.000	0.000	0.000	0.000	0.000	0.000	0.000	0.000	0.000	0.000	0.000	0.000	0.000	0.000	0.000	0.000	0.000	0.000	0.000	0.000	0.000	0.000	0.000	0.000	0.000	0.000	0.000	0.000	0.000	0.000	0.000	0.000	0.000	0.000	0.000	0.000	0.000	0.000	0.000	0.000	0.000	0.000	0.000	0.000	0.000	0.000	0.000	0.000	0.000	0.000	0.000	0.000	0.000	0.000	0.000	0.000	0.000	0.000	0.000	0.000	0.000	0.000	0.000	0.000	0.000	0.000	0.000	0.000	0.000	0.000	0.000	0.000	0.000	0.000	0.000	0.000	0.000	0.000	0.000	0.000	0.000	0.000	0.000	0.000	0.000	0.000	0.000	0.000	0.000	0.000	0.000	0.000	0.000	0.000	0.000	0.000	0.000	0.000	0.000	0.000	0.000	0.000	0.000	0.000	0.000	0.000	0.000	0.000	0.000	0.000	0.000	0.000	0.000	0.000	0.000	0.000	0.000	0.000	0.000	0.000	0.000	0.000	0.000	0.000	0.000	0.000	0.000	0.000	0.000	0.000	0.000	0.000	0.000	0.000	0.000	0.000	0.000	0.000	0.000	0.000	0.000	0.000	0.000	0.000	0.000	0.000	0.000	0.000	0.000	0.000	0.000	0.000	0.000	0.000	0.000	0.000	0.000	0.000	0.000	0.000	0.000	0.000	0.000	0.000	0.000	0.000	0.000	0.000	0.000	0.000	0.000	0.000	0.000	0.000	0.000	0.000	0.000	0.000	0.000	0.000	0.000	0.000	0.000	0.000	0.000	0.000	0.000	0.000	0.000	0.000	0.000	0.000	0.000	0.000	0.000	0.000	0.000	0.000	0.000	0.000	0.000	0.000	0.000	0.000	0.000	0.000	0.000	0.000	0.000	0.000	0.000	0.000	0.000	0.000	0.000	0.000	0.000	0.000	0.000	0.000	0.000	0.000	0.000	0.000	0.000	0.000	0.000	0.000	0.000	0.000	0.000	0.000	0.000	0.000	0.000	0.000	0.000	0.000	0.000	0.000	0.000	0.000	0.000	0.000	0.000	0.000	0.000	0.000	0.000	0.000	0.000	0.000	0.000	0.000	0.000	0.000	0.000	0.000	0.000	0.000	0.000	0.000	0.000	0.000	0.000	0.000	0.000	0.000	0.000	0.000	0.000	0.000	0.000	0.000	0.000	0.000	0.000	0.000	0.000	0.000	0.000	0.000	0.000	0.000	0.000	0.000	0.000	0.000	0.000	0.000	0.000	0.000	0.000	0.000	0.000	0.000	0.000	0.000	0.000	0.000	0.000	0.000	0.000	0.000	0.000	0.000	0.000	0.000	0.000	0.000	0.000	0.000	0.000	0.000	0.000	0.000	0.000	0.000	0.000	0.000	0.000	0.000	0.000	0.000	0.000	0.000	0.000	0.000	0.000	0.000	0.000	0.000	0.000	0.000	0.000	0.000	0.000	0.000	0.000	0.000	0.000	0.000	0.000	0.000	0.000	0.000	0.000	0.000	0.000	0.000	0.000	0.000	0.000	0.000	0.000	0.000	0.000	0.000	0.000	0.000	0.000	0.000	0.000	0.000	0.000	0.000	0.000	0.000	0.000	0.000	0.000	0.000	0.000	0.000	0.000	0.000	0.000	0.000	0.000	0.000	0.000	0.000	0.000	0.000	0.000	0.000	0.000	0.000	0.000	0.000	0.000	0.000	0.000	0.000	0.000	0.000	0.000	0.000	0.000	0.000	0.000	0.000	0.000	0.000	0.000	0.000	0.000	0.000	0.000	0.000	0.000	0.000	0.000	0.000	0.000	0.000	0.000	0.000	0.000	0.000	0.000	0.000	0.000	0.000	0.000	0.000	0.000	0.000	0.000	0.000	0.000	0.000	0.000	0.000	0.000	0.000	0.000	0.000	0.000	0.000	0.000	0.000	0.000	0.000	0.000	0.000	0.000	0.000	0.000	0.000	0.000	0.000	0.000	0.000	0.000	0.000	0.000	0.000	0.000	0.000	0.000	0.000	0.000	0.000	0.000	0.000	0.000	0.000	0.000	0.000	0.000	0.000	0.000	0.000	0.000	0.000	0.000	0.000	0.000	0.000	0.000	0.000	0.000	0.000	0.000	0.000	0.000	0.000	0.000	0.000	0.000	0.000	0.000	0.000	0.000	0.000	0.000	0.000	0.000	0.000	0.000	0.000	0.000	0.000	0.000	0.000	0.000	0.000	0.000	0.000	0.000	0.000	0.000	0.000	0.000	0.000	0.000	0.000	0.000	0.000	0.000	0.000	0.000	0.000	0.000	0.000	0.000	0.000	0.000	0.000	0.000	0.000	0.000	0.000	0.000	0.000	0.000	0.000	0.000	0.000	0.000	0.000	0.000	0.000	0.000	0.000	0.000	0.000	0.000	0.000	0.000	0.000	0.000	0.000	0.000	0.000	0.000	0.000	0.000	0.000	0.000	0.000	0.000	0.000	0.000	0.000	0.000	0.000	0.000	0.000	0.000	0.000	0.000	0.000	0.000	0.000	0.000	0.000	0.000	0.000	0.000	0.000	0.000	0.000	0.000	0.000	0.000	0.000	0.000	0.000	0.000	0.000	0.000	0.000	0.000	0.000	0.000	0.000	0.000	0.000	0.000	0.000	0.000	0.000	0.000	0.000	0.000	0.000	0.000	0.000	0.000	0.000	0.000	0.000	0.000	0.000	0.000	0.000	0.000	0.000	0.000	0.000	0.000	0.000	0.000	0.000	0.000	0.000	0.000	0.000	0.000	0.000	0.000	0.000	0.000	0.000	0.000	0.000	0.000	0.000	0.000	0.000	0.000	0.000	0.000	0.000	0.000	0.000	0.000	0.000	0.000	0.000	0.000	0.000	0.000	0.000	0.000	0.000	0.000	0.000	0.000	0.000	0.000	0.000	0.000	0.000	0.000	0.000	0.000	0.000	0.000	0.000	0.000	0.000	0.000	0.000	0.000	0.000	0.000	0.000	0.000	0.000	0.000	0.000	0.000	0.000	0.000	0.000	0.000	0.000	0.000	0.000	0.000	0.000	0.000	0.000	0.000	0.000	0.000	0.000	0.000	0.000	0.000	0.000	0.000	0.000	0.000	0.000	0.000	0.000	0.000	0.000	0.000	0.000	0.000	0.000	0.000	0.000	0.000	0.000	0.000	0.000	0.000	0.000	0.000	0.000	0.000	0.000	0.000	0.000	0.000	0.000	0.000	0.000	0.000	0.000	0.000	0.000	0.000	0.000	0.000	0.000	0.000	0.000	0.000	0.000	0.000	0.000	0.000	0.000	0.000	0.000	0.000	0.000	0.000	0.000	0.000	0.000	0.000	0.000	0.000	0.000	0.000	0.000	0.000	0.000	0.000	0.000	0.000	0.000	0.000	0.000	0.000	0.000	0.000	0.000	0.000	0.000	0.000	0.000	0.000	0.000	0.000	0.000	0.000	0.000	0.000	0.000	0.000	0.000	0.000	0.000	0.000	0.000	0.000	0.000	0.000	0.000	0.000	0.000	0.000	0.000	0.000	0.000	0.000	0.000	0.000	0.000	0.000	0.000	0.000	0.000	0.000	0.000	0.000	0.000	0.000	0.000	0.000	0.000	0.000	0.000	0.000	0.000	0.000	0.000	0.000	0.000	0.000	0.000	0.000	0.000	0.000	0.000	0.000	0.000	0.000	0.000	0.000	0.000	0.000	0.000	0.000	0.000	0.000	0.000	0.000	0.000	0.000	0.000	0.000	0.000	0.000	0.000	0.000	0.000	0.000	0.000	0.000	0.000	0.000	0.000	0.000	0.000	0.000	0.000	0.000	0.000	0.000	0.000	0.000	0.000	0.000	0.000	0.000	0.000	0.000	0.000	0.000	0.000	0.000	0.000	0.000	0.000	0.000	0.000	0.000	0.000	0.000	0.000	0.000	0.000	0.000	0.000	0.000	0.000	0.000	0.000	0.000	0.000	0.000	0.000	0.000	0.000	0.000	0.000	0.000	0.000	0.000	0.000	0.000	0.000	0.000	0.000	0.000	0.000	0.000	0.000	0.000	0.000	0.000	0.000	0.000	0.000	0.000	0.000	0.000	0.000	0.000	0.000	0.000	0.000	0.000	0.000	0.000	0.000	0.000	0.000	0.000	0.000	0.000	0.000	0.000	0.000	0.000	0.000	0.000	0.000	0.000	0.000	0.000	0.000	0.000	0.000	0.000	0.000	0.000	0.000	0.000	0.000	0.000	0.000	0.000	0.000	0.000	0.000	0.000	0.000	0.000	0.000	0.000	0.000	0.000	0.000	0.000	0.000	0.000	0.000	0.000	0.000	0.000	0.000	0.000	0.000	0.000	0.000	0.000	0.000	0.000	0.000	0.000	0.000	0.000	0.000	0.000	0.000	0.000	0.000	0.000	0.000	0.000	0.000	0.000	0.000	0.000	0.000	0.000	0.000	0.000	0.000	0.000	0.000	0.000	0.000	0.000	0.000	0.000	0.000	0.000	0.000	0.000	0.000	0.000	0.000	0.000	0.000	0.000	0.000	0.000	0.000	0.000	0.000	0.000	0.000	0.000	0.000	0.000	0.000	0.000	0.000	0.000	0.000	0.000	0.000	0.000	0.000	0.000	0.000	0.000	0.000	0.000	0.000	0.000	0.000	0.000	0.000	0.000	0.000	0.000	0.000	0.000	0.000	0.000	0.000	0.000	0.000	0.000	0.000	0.000	0.000	0.000	0.000	0.000	0.000	0.000	0.000	0.000	0.000	0.000	0.000	0.000	0.000	0.000	0.000	0.000	0.000	0.000	0.000	0.000	0.000	0.000	0.000	0.000	0.000	0.000	0.000	0.000	0.000	0.000	0.000	0.000	0.000	0.000	0.000	0.000	0.000	0.000	0.000	0.000	0.000	0.000	0.000	0.000	0.000	0.000	0.000	0.000	0.000	0.000	0.000	0.000	0.000	0.000	0.000	0.000	0.000	0.000	0.000	0.000	0.000	0.000	0.000	0.000	0.000	0.000	0.000	0.000	0.000	0.000	0.000	0.000	0.000	0.000	0.000	0.000	0.000	0.000	0.000	0.000	0.000	0.000	0.000	0.000	0.000	0.000	0.000	0.000	0.000	0.000	0.000	0.000	0.000	0.000	0.000	0.000	0.000	0.000	0.000	0.000	0.000	0.000	0.000	0.000	0.000	0.000	0.000	0.000	0.000	0.000	0.000	0.000	0.000	0.000	0.000	0.000	0.000	0.000	0.000	0.000	0.000	0.000	0.000	0.000	0.000	0.000	0.000	0.000	0.000	0.000	0.000	0.000	0.000	0.000	0.000	0.000	0.000	0.000	0.000	0.000	0.000	0.000	0.000	0.000	0.000	0.000	0.000	0.000	0.000	0.000	0.000	0.000	0.000	0.000	0.000	0.000	0.000	0.000	0.000	0.000	0.000	0.000	0.000	0.000	0.000	0.000	0.000	0.000	0.000	0.000	0.000	0.000	0.000	0.000	0.000	0.000	0.000	0.000	0.000	0.000	0.000	0.000	0.000	0.000	0.000	0.000	0.000	0.000	0.000	0.000	0.000	0.000	0.000	0.000	0.000	0.000	0.000	0.000	0.000	0.000	0.000	0.000	0.000	0.000	0.000	0.000	0.000	0.000	0.000	0.000	0.000	0.000	0.000	0.000	0.000	0.000	0.000	0.000	0.000	0.000	0.000	0.000	0.000	0.000	0.000	0.000	0.000	0.000	0.000	0.000	0.000	0.000	0.000	0.000	0.000	0.000	0.000	0.000	0.000	0.000	0.000	0.000	0.000	0.000	0.000	0.000	0.000	0.000	0.000	0.000	0.000	0.000	0.000	0.000	0.000	0.000	0.000	0.000	0.000	0.000	0.000	0.000	0.000	0.000	0.000	0.000	0.000	0.000	0.000	0.000	0.000	0.000	0.000	0.000	0.000	0.000	0.000	0.000	0.000	0.000	0.000	0.000	0.000	0.000	0.000	0.000	0.000	0.000	0.000	0.000	0.000	0.000	0.000	0.000	0.000	0.000	0.000	0.000	0.000	0.000	0.000	0.000	0.000	0.000	0.000	0.000	0.000	0.000	0.000	0.000	0.000	0.000	0.000	0.000	0.000	0.000	0.000	0.000	0.000	0.000	0.000	0.000	0.000	0.000	0.000	0.000	0.000	0.000	0.000	0.000	0.000	0.000	0.000	0.000	0.000	0.000	0.000	0.000	0.000	0.000	0.000	0.000	0.000	0.000	0.000	0.000	0.000	0.000	0.000	0.000	0.000	0.000	0.000	0.000	0.000	0.000	0.000	0.000	0.000	0.000	0.000	0.000	0.000	0.000	0.000	0.000	0.000	0.000	0.000	0.000	0.000	0.000	0.000	0.000	0.000	0.000	0.000	0.000	0.000	0.000	0.000	0.000	0.000	0.000	0.000	0.000	0.000	0.000	0.000	0.000	0.000	0.000	0.000	0.000	0.000	0.000	0.000	0.000	0.000	0.000	0.000	0.000	0.000	0.000	0.000	0.000	0.000	0.000	0.000	0.000	0.000	0.000	0.000	0.000	0.000	0.000	0.000	0.000	0.000	0.000	0.000	0.000	0.000	0.000	0.000	0.000	0.000	0.000	0.000	0.000	0.000	0.000	0.000	0.000	0.000	0.000	0.000	0.000	0.000	0.000	0.000	0.000	0.000	0.000	0.000	0.000	0.000	0.000	0.000	0.000	0.000	0.000	0.000	0.000	0.000	0.000	0.000	0.000	0.000	0.000	0.000	0.000	0.000	0.000	0.000	0.000	0.000	0.000	0.000	0.000	0.000	0.000	0.000	0.000	0.000	0.000	0.000	0.000	0.000	0.000	0.000	0.000	0.000	0.000	0.000	0.000	0.000	0.000	0.000	0.000	0.000	0.000	0.000	0.000	0.000	0.000	0.000	0.000	0.000	0.000	0.000	0.000	0.000	0.000	0.000	0.000	0.000	0.000	0.000	0.000	0.000	0.000	0.000	0.000	0.000	0.000	0.000	0.000	0.000	0.000	0.000	0.000	0.000	0.000	0.000	0.000	0.000	0.000	0.000	0.000	0.000	0.000	0.000	0.000	0.000	0.000	0.000	0.000	0.000	0.000	0.000	0.000	0.000	0.000	0.000	0.000	0.000	0.000	0.000	0.000	0.000	0.000	0.000	0.000	0.000	0.000	0.000	0.000	0.000	0.000	0.000	0.000	0.000	0.000	0.000	0.000	0.000	0.000	0.000	0.000	0.000	0.000	0.000	0.000	0.000	0.000	0.000	0.000	0.000	0.000	0.000	0.000	0.000	0.000	0.000	0.000	0.000	0.000	0.000	0.000	0.000	0.000	0.000	0.000	0.000	0.000	0.000	0.000	0.000	0.000	0.000	0.000	0.000	0.000	0.000	0.000	0.000	0.000	0.000	0.000	0.000	0.000	0.000	0.000	0.000	0.000	0.000	0.000	0.000	0.000	0.000	0.000	0.000	0.000	0.000	0.000	0.000	0.000	0.000	0.000	0.000	0.000	0.000	0.000	0.000	0.000	0.000	0.000	0.000	0.000	0.000	0.000	0.000	0.000	0.000	0.000	0.000	0.000	0.000	0.000	0.000	0.000	0.000	0.000	0.000	0.000	0.000	0.000	0.000	0.000	0.000	0.000	0.000	0.000	0.000	0.000	0.000	0.000	0.000	0.000	0.000	0.000	0.000	0.000	0.000	0.000	0.000	0.000	0.000	0.000	0.000	0.000	0.000	0.000	0.000	0.000	0.000	0.000	0.000	0.000	0.000	0.000	0.000	0.000	0.000	0.000	0.000	0.000	0.000	0.000	0.000	0.000	0.000	0.000	0.000	0.000	0.000	0.000	0.000	0.000	0.000	0.000	0.000	0.000	0.000	0.000	0.000	0.000	0.000	0.000	0.000	0.000	0.000	0.000	0.000	0.000	0.000	0.000	0.000	0.000	0.000	0.000	0.000	0.000	0.000	0.000	0.000	0.000	0.000	0.000	0.000	0.000	0.000	0.000	0.000	0.000	0.000	0.000	0.000	0.000	0.000	0.000	0.000	0.000	0.000	0.000	0.000	0.000	0.000	0.000	0.000	0.000	0.000	0.000	0.000	0.000	0.000	0.000	0.000	0.000	0.000	0.000	0.000	0.000	0.000	0.000	0.000	0.000	0.000	0.000	0.000	0.000	0.000	0.000	0.000	0.000	0.000	0.000	0.000	0.000	0.000	0.000	0.000	0.000	0.000	0.000	0.000	0.000	0.000	0.000	0.000	0.000	0.000	0.000	0.000	0.000	0.000	0.000	0.000	0.000	0.000	0.000	0.000	0.000	0.000	0.000	0.000	0.000	0.000	0.000	0.000	0.000	0.000	0.000	0.000	0.000	0.000	0.000	0.000	0.000	0.000	0.000	0.000	0.000	0.000	0.000	0.000	0.000	0.000	0.000	0.000	0.000	0.000	0.000
0.000	40.297	0.000	40.297	0.000	40.297	0.000	40.297	0.000	40.297	0.000	40.297	0.000	40.297	0.000	40.297	0.000	40.297	0.000	40.297	0.000	40.297	0.000	40.297	0.000	40.297	0.000	40.297	0.000	40.297	0.000	40.297	0.000	40.297	0.000	40.297	0.000	40.297	0.000	40.297	0.000	40.297	0.000	40.297	0.000	40.297	0.000	40.297	0.000	40.297	0.000	40.297	0.000	40.297	0.000	40.297	0.000	40.297	0.000	40.297	0.000	40.297	0.000	40.297	0.000	40.297	0.000	40.297	0.000	40.297	0.000	40.297	0.000	40.297	0.000	40.297	0.000	40.297	0.000	40.297	0.000	40.297	0.000	40.297	0.000	40.297	0.000	40.297	0.000	40.297	0.000	40.297	0.000	40.297	0.000	40.297	0.000	40.297	0.000	40.297	0.000	40.297	0.000	40.297	0.000	40.297	0.000	40.297	0.000	40.297	0.000	40.297	0.000	40.297	0.000	40.297	0.000	40.297	0.000	40.297	0.000	40.297	0.000	40.297	0.000	40.297	0.000	40.297	0.000	40.297	0.000	40.297	0.000	40.297	0.000	40.297	0.000	40.297	0.000	40.297	0.000	40.297	0.000	40.297	0.000	40.297	0.000	40.297	0.000	40.297	0.000	40.297	0.000	40.297	0.000	40.297	0.000	40.297	0.000	40.297	0.000	40.297	0.000	40.297	0.000	40.297	0.000	40.297	0.000	40.297	0.000	40.297	0.000	40.297	0.000	40.297	0.000	40.297	0.000	40.297	0.000	40.297	0.000	40.297	0.000	40.297	0.000	40.297	0.000	40.297	0.000	40.297	0.000	40.297	0.000	40.297	0.000	40.297	0.000	40.297	0.000	40.297	0.000	40.297	0.000	40.297	0.000	40.297	0.000	40.297	0.000	40.297	0.000	40.297	0.000	40.297	0.000	40.297	0.000	40.297	0.000	40.297	0.000	40.297	0.000	40.297	0.000	40.297	0.000	40.297	0.000	40.297	0.000	40.297	0.000	40.297	0.000	40.297	0.000	40.297	0.000	40.297	0.000	40.297	0.000	40.297	0.000	40.297	0.000	40.297	0.000	40.297	0.000	40.297	0.000	40.297	0.000	40.297	0.000	40.297	0.000	40.297	0.000	40.297	0.000	40.297	0.000	40.297	0.000	40.297	0.000	40.297	0.000	40.297	0.000	40.297	0.000	40.297	0.000	40.297	0.000	40.297	0.000	40.297	0.000	40.297	0.000	40.297	0.000	40.297	0.000	40.297	0.000	40.297	0.000	40.297	0.000	40.297	0.000	40.297	0.000	40.297	0.000	40.297	0.000	40.297	0.000	40.297	0.000	40.297	0.000	40.297	0.000	40.297	0.000	40.297	0.000	40.297	0.000	40.297	0.000	40.297	0.000	40.297	0.000	40.297	0.000	40.297	0.000	40.297	0.000	40.297	0.000	40.297	0.000	40.297	0.000	40.297	0.000	40.297	0.000	40.297	0.000	40.297	0.000	40.297	0.000	40.297	0.000	40.297	0.000	40.297	0.000	40.297	0.000	40.297	0.000	40.297	0.000	40.297	0.000	40.297	0.000	40.297	0.000	40.297	0.000	40.297	0.000	40.297	0.000	40.297	0.000	40.297	0.000	40.297	0.000	40.297	0.000	40.297	0.000	40.297	0.000	40.297	0.000	40.297	0.000	40.297	0.000	40.297	0.000	40.297	0.000	40.297	0.000	40.297	0.000	40.297	0.000	40.297	0.000	40.297	0.000	40.297	0.000	40.297	0.000	40.297	0.000	40.297	0.000	40.297	0.000	40.297	0.000	40.297	0.000	40.297	0.000	40.297	0.000	40.297	0.000	40.297	0.000	40.297	0.000	40.297	0.000	40.297	0.000	40.297	0.000	40.297	0.000	40.297	0.000	40.297	0.000	40.297	0.000	40.297	0.000	40.297	0.000	40.297	0.000	40.297	0.000	40.297	0.000	40.297	0.000	40.297	0.000	40.297	0.000	40.297	0.000	40.297	0.000	40.297	0.000	40.297	0.000	40.297	0.000	40.297	0.000	40.297	0.000	40.297	0.000	40.297	0.000	40.297	0.000	40.297	0.000	40.297	0.000	40.297	0.000	40.297	0.000	40.297	0.000	40.297	0.000	40.297	0.000	40.297	0.000	40.297	0.000	40.297	0.000	40.297	0.000	40.297	0.000	40.297	0.000	40.297	0.000	40.297	0.000	40.297	0.000	40.297	0.000	40.297	0.000	40.297	0.000	40.297	0.000	40.297	0.000	40.297	0.000	40.297	0.000	40.297	0.000	40.297	0.000	40.297	0.000	40.297	0.000	40.297	0.000	40.297	0.000	40.297	0.000	40.297	0.000	40.297	0.000	40.297	0.000	40.297	0.000	40.297	0.000	40.297	0.000	40.297	0.000	40.297	0.000	40.297	0.000	40.297	0.000	40.297	0.000	40.297	0.000	40.297	0.000	40.297	0.000	40.297	0.000	40.297	0.000	40.297	0.000	40.297	0.000	40.297	0.000	40.297	0.000	40.297	0.000	40.297	0.000	40.297	0.000	40.297	0.000	40.297	0.000	40.297	0.000	40.297	0.000	40.297	0.000	40.297	0.000	40.297	0.000	40.297	0.000	40.297	0.000	40.297	0.000	40.297	0.000	40.297	0.000	40.297	0.000	40.297	0.000	40.297	0.000	40.297	0.000	40.297	0.000	40.297	0.000	40.297	0.000	40.297	0.000	40.297	0.000	40.297	0.000	40.297	0.000	40.297	0.000	40.297	0.000	40.297	0.000	40.297	0.000	40.297	0.000	40.297	0.000	40.297	0.000	40.297	0.000	40.297	0.000	40.297	0.000	40.297	0.000	40.297	0.000	40.297	0.000	40.297	0.000	40.297	0.000	40.297	0.000	40.297	0.000	40.297	0.000	40.297	0.000	40.297	0.000	40.297	0.000	40.297	0.000	40.297	0.000	40.297	0.000	40.297	0.000	40.297	0.000	40.297	0.000	40.297	0.000	40.297	0.000	40.297	0.000	40.297	0.000	40.297	0.000	40.297	0.000	40.297	0.000	40.297	0.000	40.297	0.000	40.297	0.000	40.297	0.000	40.297	0.000	40.297	0.000	40.297	0.000	40.297	0.000	40.297	0.000	40.297	0.000	40.297	0.000	40.297	0.000	40.297	0.000	40.297	0.000	40.297	0.000	40.297	0.000	40.297	0.000	40.297	0.000	40.297	0.000	40.297	0.000	40.297	0.000	40.297	0.000	40.297	0.000	40.297	0.000	40.297	0.000	40.297	0.000	40.297	0.000	40.297	0.000	40.297	0.000	40.297	0.000	40.297	0.000	40.297	0.000	40.297	0.000	40.297	0.000	40.297	0.000	40.297	0.000	40.297	0.000	40.297	0.000	40.297	0.000	40.297	0.000	40.297	0.000	40.297	0.000	40.297	0.000	40.297	0.000	40.297	0.000	40.297	0.000	40.297	0.000	40.297	0.000	40.297	0.000	40.297	0.000	40.297	0.000	40.297	0.000	40.297	0.000	40.297	0.000	40.297	0.000	40.297	0.000	40.297	0.000	40.297	0.000	40.297	0.000	40.297	0.000	40.297	0.000	40.297	0.000	40.297	0.000	40.297	0.000	40.297	0.000	40.297	0.000	40.297	0.000	40.297	0.000	40.297	0.000	40.297	0.000	40.297	0.000	40.297	0.000	40.297	0.000	40.297	0.000	40.297	0.000	40.297	0.000	40.297	0.000	40.297	0.000	40.297	0.000	40.297	0.000	40.297	0.000	40.297	0.000	40.297	0.000	40.297	0.000	40.297	0.000	40.297	0.000	40.297	0.000	40.297	0.000	40.297	0.000	40.297	0.000	40.297	0.000	40.297	0.000	40.297	0.000	40.297	0.000	40.297	0.000	40.297	0.000	40.297	0.000	40.297	0.000	40.297	0.000	40.297	0.000	40.297	0.000	40.297	0.000	40.297	0.000	40.297	0.000	40.297	0.000	40.297	0.000	40.297	0.000	40.297	0.000	40.297	0.000	40.297	0.000	40.297	0.000	40.297	0.000	40.297	0.000	40.297	0.000	40.297	0.000	40.297	0.000	40.297	0.000	40.297	0.000	40.297	0.000	40.297	0.000	40.297	0.000	40.297	0.000	40.297	0.000	40.297	0.000	40.297	0.000	40.297	0.000	40.297	0.000	40.297	0.000	40.297	0.000	40.297	0.000	40.297	0.000	40.297	0.000	40.297	0.000	40.297	0.000	40.297	0.000	40.297	0.000	40.297	0.000	40.297	0.000	40.297	0.000	40.297	0.000	40.297	0.000	40.297	0.000	40.297	0.000	40.297	0.000	40.297	0.000	40.297	0.000	40.297	0.000	40.297	0.000	40.297	0.000	40.297	0.000	40.297	0.000	40.297	0.000	40.297	0.000	40.297	0.000	40.297	0.000	40.297	0.000	40.297	0.000	40.297	0.000	40.297	0.000	40.297	0.000	40.297	0.000	40.297	0.000	40.297	0.000	40.297	0.000	40.297	0.000	40.297	0.000	40.297	0.000	40.297	0.000	40.297	0.000	40.297	0.000	40.297	0.000	40.297	0.000	40.297	0.000	40.297	0.000	40.297	0.000	40.297	0.000	40.297	0.000	40.297	0.000	40.297	0.000	40.297	0.000	40.297	0.000	40.297	0.000	40.297	0.000	40.297	0.000	40.297	0.000	40.297	0.000	40.297	0.000	40.297	0.000	40.297	0.000	40.297	0.000	40.297	0.000	40.297	0.000	40.297	0.000	40.297	0.000	40.297	0.000	40.297	0.000	40.297	0.000	40.297	0.000	40.297	0.000	40.297	0.000	40.297	0.000	40.297	0.000	40.297	0.000	40.297	0.000	40.297	0.000	40.297	0.000	40.297	0.000	40.297	0.000	40.297	0.000	40.297	0.000	40.297	0.000	40.297	0.000	40.297	0.000	40.297	0.000	40.297	0.000	40.297	0.000	40.297	0.000	40.297	0.000	40.297	0.000	40.297	0.000	40.297	0.000	40.297	0.000	40.297	0.000	40.297	0.000	40.297	0.000	40.297	0.000	40.297	0.000	40.297	0.000	40.297	0.000	40.297	0.000	40.297	0.000	40.297	0.000	40.297	0.000	40.297	0.000	40.297	0.000	40.297	0.000	40.297	0.000	40.297	0.000	40.297	0.000	40.297	0.000	40.297	0.000	40.297	0.000	40.297	0.000	40.297	0.000	40.297	0.000	40.297	0.000	40.297	0.000	40.297	0.000	40.297	0.000	40.297	0.000	40.297	0.000	40.297	0.000	40.297	0.000	40.297	0.000	40.297	0.000	40.297	0.000	40.297	0.000	40.297	0.000	40.297	0.000	40.297	0.000	40.297	0.000	40.297	0.000	40.297	0.000	40.297	0.000	40.297	0.000	40.297	0.000	40.297	0.000	40.297	0.000	40.297	0.000	40.297	0.000	40.297	0.000	40.297	0.000	40.297	0.000	40.297	0.000	40.297	0.000	40.297	0.000	40.297	0.000	40.297	0.000	40.297	0.000	40.297	0.000	40.297	0.000	40.297	0.000	40.297	0.000	40.297	0.000	40.297	0.000	40.297	0.000	40.297	0.000	40.297	0.000	40.297	0.000	40.297	0.000	40.297	0.000	40.297	0.000	40.297	0.000	40.297	0.000	40.297	0.000	40.297	0.000	40.297	0.000	40.297	0.000	40.297	0.000	40.297	0.000	40.297	0.000	40.297	0.000	40.297	0.000	40.297	0.000	40.297	0.000	40.297	0.000	40.297	0.000	40.297	0.000	40.297	0.000	40.297	0.000	40.297	0.000	40.297	0.000	40.297	0.000	40.297	0.000	40.297	0.000	40.297	0.000	40.297	0.000	40.297	0.000	40.297	0.000	40.297	0.000	40.297	0.000	40.297	0.000	40.297	0.000	40.297	0.000	40.297	0.000	40.297	0.000	40.297	0.000	40.297	0.000	40.297	0.000	40.297	0.000	40.297	0.000	40.297	0.000	40.297	0.000	40.297	0.000	40.297	0.000	40.297	0.000	40.297	0.000	40.297	0.000	40.297	0.000	40.297	0.000	40.297	0.000	40.297	0.000	40.297	0.000	40.297	0.000	40.297	0.000	40.297	0.000	40.297	0.000	40.297	0.000	40.297	0.000	40.297	0.000	40.297	0.000	40.297	0.000	40.297	0.000	40.297	0.000	40.297	0.000	40.297	0.000	40.297	0.000	40.297	0.000	40.297	0.000	40.297	0.000	40.297	0.000	40.297	0.000	40.297	0.000	40.297	0.000	40.297	0.000	40.297	0.000	40.297	0.000	40.297	0.000	40.297	0.000	40.297	0.000	40.297	0.000	40.297	0.000	-34.988	0.000	-34.988	0.000	-34.988	0.000	-34.988	0.000	-34.988	0.000	-34.988	0.000	-34.988	0.000	-34.988	0.000	-34.988	0.000	-34.988	0.000	-34.988	0.000	-34.988	0.000	-34.988	0.000	-34.988	0.000	-34.988	0.000	-34.988	0.000	-34.988	0.000	-34.988	0.000	-34.988	0.000	-34.988	0.000	-34.988	0.000	-34.988	0.000	-34.988	0.000	-34.988	0.000	-34.988	0.000	-34.988	0.000	-34.988	0.000	-34.988	0.000	-34.988	0.000	-34.988	0.000	-34.988	0.000	-34.988	0.000	-34.988	0.000	-34.988	0.000	-34.988	0.000	-34.988	0.000	-34.988	0.000	-34.988	0.000	-34.988	0.000	-34.988	0.000	-34.988	0.000	-34.988	0.000	-34.988	0.000	-34.988	0.000	-34.988	0.000	-34.988	0.000	-34.988	0.000	-34.988	0.000	-34.988	0.000	-34.988	0.000	-34.988	0.000	-34.988	0.000	-34.988	0.000	-34.988	0.000	-34.988	0.000	-34.988	0.000	-34.988	0.000	-34.988	0.000	-34.988	0.000	-34.988	0.000	-34.988	0.000	-34.988	0.000	-34.988	0.000	-34.988	0.000	-34.988	0.000	-34.988	0.000	-34.988	0.000	-34.988	0.000	-34.988	0.000	-34.988	0.000	-34.988	0.000	-34.988	0.000	-34.988	0.000	-34.988	0.000	-34.988	0.000	-34.988	0.000	-34.988	0.000	-34.988	0.000	-34.988	0.000	-34.988	0.000	-34.988	0.000	-34.988	0.000	-34.988	0.000	-34.988	0.000	-34.988	0.000	-34.988	0.000	-34.988	0.000	-34.988	0.000	-34.988	0.000	-34.988	0.000	-34.988	0.000	-34.988	0.000	-34.988	0.000	-34.988	0.000	-34.988	0.000	-34.988	0.000	-34.988	0.000	-34.988	0.000	-34.988	0.000	-34.988	0.000	-34.988	0.000	-34.988	0.000	-34.988	0.000	-34.988	0.000	-34.988	0.000	-34.988	0.000	-34.988	0.000	-34.988	0.000	-34.988	0.000	-34.988	0.000	-34.988	0.000	-34.988	0.000	-34.988	0.000	-34.988	0.000	-34.988	0.000	-34.988	0.000	-34.988	0.000	-34.988	0.000	-34.988	0.000	-34.988	0.000	-34.988	0.000	-34.988	0.000	-34.988	0.000	-34.988	0.000	-34.988	0.000	-34.988	0.000	-34.988	0.000	-34.988	0.000	-34.988	0.000	-34.988	0.000	-34.988	0.000	-34.988	0.000	-34.988	0.000	-34.988	0.000	-34.988	0.000	-34.988	0.000	-34.988	0.000	-34.988	0.000	-34.988	0.000	-34.988	0.000	-34.988	0.000	-34.988	0.000	-34.988	0.000	-34.988	0.000	-34.988	0.000	-34.988	0.000	-34.988	0.000	-34.988	0.000	-34.988	0.000	-34.988	0.000	-34.988	0.000	-34.988	0.000	-34.988	0.000	-34.988	0.000	-34.988	0.000	-34.988	0.000	-34.988	0.000	-34.988	0.000	-34.988	0.000	-34.988	0.000	-34.988	0.000	-34.988	0.000	-34.988	0.000	-34.988	0.000	-34.988	0.000	-34.988	0.000	-34.988	0.000	-34.988	0.000	-34.988	0.000	-34.988	0.000	-34.988	0.000	-34.988	0.000	-34.988	0.000	-34.988	0.000	-34.988	0.000	-34.988	0.000	-34.988	0.000	-34.988	0.000	-34.988	0.000	-34.988	0.000	-34.988	0.000	-34.988	0.000	-34.988	0.000	-34.988	0.000	-34.988	0.000	-34.988	0.000	-34.988	0.000	-34.988	0.000	-34.988	0.000	-34.988	0.000	-34.988	0.000	-34.988	0.000	-34.988	0.000	-34.988	0.000	-34.988	0.000	-34.988	0.000	-34.988	0.000	-34.988	0.000	-34.988	0.000	-34.988	0.000	-34.988	0.000	-34.988	0.000	-34.988	0.000	-34.988	0.000	-34.988	0.000	-34.988	0.000	-34.988	0.000	-34.988	0.000	-34.988	0.000	-34.988	0.000	-34.988	0.000	-34.988	0.000	-34.988	0.000	-34.988	0.000	-34.988	0.000	-34.988	0.000	-34.988	0.000	-34.988	0.000	-34.988	0.000	-34.988	0.000	-34.988	0.000	-34.988	0.000	-34.988	0.000	-34.988	0.000	-34.988	0.000	-34.988	0.000	-34.988	0.000	-34.988	0.000	-34.988	0.000	-34.988	0.000	-34.988	0.000	-34.988	0.000	-34.988	0.000	-34.988	0.000	-34.988	0.000	-34.988	0.000	-34.988	0.000	-34.988	0.000	-34.988	0.000	-34.988	0.000	-34.988	0.000	-34.988	0.000	-34.988	0.000	-34.988	0.000	-34.988	0.000	-34.988	0.000	-34.988	0.000	-34.988	0.000	-34.988	0.000	-34.988	0.000	-34.988	0.000	-34.988	0.000	-34.988	0.000	-34.988	0.000	-34.988	0.000	-34.988	0.000	-34.988	0.000	-34.988	0.000	-34.988	0.000	-34.988	0.000	-34.988	0.000	-34.988	0.000	-34.988	0.000	-34.988	0.000	-34.988	0.000	-34.988	0.000	-34.988	0.000	-34.988	0.000	-34.988	0.000	-34.988	0.000	-34.988	0.000	-34.988	0.000	-34.988	0.000	-34.988	0.000	-34.988	0.000	-34.988	0.000	-34.988	0.000	-34.988	0.000	-34.988	0.000	-34.988	0.000	-34.988	0.000	-34.988	0.000	-34.988	0.000	-34.988	0.000	-34.988	0.000	-34.988	0.000	-34.988	0.000	-34.988	0.000	-34.988	0.000	-34.988	0.000	-34.988	0.000	-34.988	0.000	-34.988	0.000	-34.988	0.000	-34.988	0.000	-34.988	0.000	-34.988	0.000	-34.988	0.000	-34.988	0.000	-34.988	0.000	-34.988	0.000	-34.988	0.000	-34.988	0.000	-34.988	0.000	-34.988	0.000	-34.988	0.000	-34.988	0.000	-34.988	0.000	-34.988	0.000	-34.988	0.000	-34.988	0.000	-34.988	0.000	-34.988	0.000	-34.988	0.000	-34.988	0.000	-34.988	0.000	-34.988	0.000	-34.988	0.000	-34.988	0.000	-34.988	0.000	-34.988	0.000	-34.988	0.000	-34.988	0.000	-34.988	0.000	-34.988	0.000	-34.988	0.000	-34.988	0.000	-34.988	0.000	-34.988	0.000	-34.988	0.000	-34.988	0.000	-34.988	0.000	-34.988	0.000	-34.988	0.000	-34.988	0.000	-34.988	0.000	-34.988	0.000	-34.988	0.000	-34.988	0.000	-34.988	0.000	-34.988	0.000	-34.988	0.000	-34.988	0.000	-34.988	0.000	-34.988	0.000	-34.988	0.000	-34.988	0.000	-34.988	0.000	-34.988	0.000	-34.988	0.000	-34.988	0.000	-34.988	0.000	-34.988	0.000	-34.988	0.000	-34.988	0.000	-34.988	0.000	-34.988	0.000	-34.988	0.000	-34.988	0.000	-34.988	0.000	-34.988	0.000	-34.988	0.000	-34.988	0.000	-34.988	0.000	-34.988	0.000	-34.988	0.000	-34.988	0.000	-34.988	0.000	-34.988	0.000	-34.988	0.000	-34.988	0.000	-34.988	0.000	-34.988	0.000	-34.988	0.000	-34.988	0.000	-34.988	0.000	-34.988	0.000	-34.988	0.000	-34.988	0.000	-34.988	0.000	-34.988	0.000	-34.988	0.000	-34.988	0.000	-34.988	0.000	-34.988	0.000	-34.988	0.000	-34.988	0.000	-34.988	0.000	-34.988	0.000	-34.988	0.000	-34.988	0.000	-34.988	0.000	-34.988	0.000	-34.988	0.000	-34.988	0.000	-34.988	0.000	-34.988	0.000	-34.988	0.000	-34.988	0.000	-34.988	0.000	-34.988	0.000	-34.988	0.000	-34.988	0.000	-34.988	0.000	-34.988	0.000	-34.988	0.000	-34.988	0.000	-34.988	0.000	-34.988	0.000	-34.988	0.000	-34.988	0.000	-34.988	0.000	-34.988	0.000	-34.988	0.000	-34.988	0.000	-34.988	0.000	-34.988	0.000	-34.988	0.000	-34.988	0.000	-34.988	0.000	-34.988	0.000	-34.988	0.000	-34.988	0.000	-34.988	0.000	-34.988	0.000	-34.988	0.000	-34.988	0.000	-34.988	0.000	-34.988	0.000	-34.988	0.000	-34.988	0.000	-34.988	0.000	-34.988	0.000	-34.988	0.000	-34.988	0.000	-34.988	0.000	-34.988	0.000	-34.988	0.000	-34.988	0.000	-34.988	0.000	-34.988	0.000	-34.988	0.000	-34.988	0.000	-34.988	0.000	-34.988	0.000	-34.988	0.000	-34.988	0.000	-34.988	0.000	-34.988	0.000	-34.988	0.000	-34.988	0.000	-34.988	0.000	-34.988	0.000	-34.988	0.000	-34.988	0.000	-34.988	0.000	-34.988	0.000	-34.988	0.000	-34.988	0.000	-34.988	0.000	-34.988	0.000	-34.988	0.000	-34.988	0.000	-34.988	0.000	-34.988	0.000	-34.988	0.000	-34.988	0.000	-34.988	0.000	-34.988	0.000	-34.988	0.000	-34.988	0.000	-34.988	0.000	-34.988	0.000	-34.988	0.000	-34.988	0.000	-34.988	0.000	-34.988	0.000	-34.988	0.000	-34.988	0.000	-34.988	0.000	-34.988	0.000	-34.988	0.000	-34.988	0.000	-34.988	0.000	-34.988	0.000	-34.988	0.000	-34.988	0.000	-34.988	0.000	-34.988	0.000	-34.988	0.000	-34.988	0.000	-34.988	0.000	-34.988	0.000	-34.988	0.000	-34.988	0.000	-34.988	0.000	-34.988	0.000	-34.988	0.000	-34.988	0.000	-34.988	0.000	-34.988	0.000	-34.988	0.000	-34.988	0.000	-34.988	0.000	-34.988	0.000	-34.988	0.000	-34.988	0.000	-34.988	0.000	-34.988	0.000	-34.988	0.000	-34.988	0.000	-34.988	0.000	-34.988	0.000	-34.988	0.000	-34.988	0.000	-34.988	0.000	-34.988	0.000	-34.988	0.000	-34.988	0.000	-34.988	0.000	-34.988	0.000	-34.988	0.000	-34.988	0.000	-34.988	0.000	-34.988	0.000	-34.988	0.000	-34.988	0.000	-34.988	0.000	-34.988	0.000	-34.988	0.000	-34.988	0.000	-34.988	0.000	-34.988	0.000	-34.988	0.000	-34.988	0.000	-34.988	0.000	-34.988	0.000	-34.988	0.000	-34.988	0.000	-34.988	0.000	-34.988	0.000	-34.988	0.000	-34.988	0.000	-34.988	0.000	-34.988	0.000	-34.988	0.000	-34.988	0.000	-34.988	0.000	-34.988	0.000	-34.988	0.000	-34.988	0.000	-34.988	0.000	-34.988	0.000	-34.988	0.000	-34.988	0.000	-34.988	0.000	-34.988	0.000	-34.988	0.000	-34.988	0.000	-34.988	0.000	-34.988	0.000	-34.988	0.000	-34.988	0.000	-34.988	0.000	-34.988	0.000	-34.988	0.000	-34.988	0.000	-34.988	0.000	-34.988	0.000	-34.988	0.000	-34.988	0.000	-34.988	0.000	-34.988	0.000	-34.988	0.000	-34.988	0.000	-34.988	0.000	-34.988	0.000	-34.988	0.000	-34.988	0.000	-34.988	0.000	-34.988	0.000	-34.988	0.000	-34.988	0.000	-34.988	0.000	-34.988	0.000	-34.988	0.000	-34.988	0.000	-34.988	0.000	-34.988	0.000	-34.988	0.000	-34.988	0.000	-34.988	0.000	-34.988	0.000	-34.988	0.000	-34.988	0.000	-34.988	0.000	-34.988	0.000	-34.988	0.000	-34.988	0.000	-34.988	0.000	-34.988	0.000	-34.988	0.000	-34.988	0.000	-34.988	0.000	-34.988	0.000	-34.988	0.000	-34.988	0.000	-34.988	0.000	-34.988	0.000	-34.988	0.000	-34.988	0.000	-34.988	0.000	-34.988	0.000	-34.988	0.000	-34.988	0.000	-34.988	0.000	-34.988	0.000	-34.988	0.000	-34.988	0.000	-34.988	0.000	-34.988	0.000	-34.988	0.000	-34.988	0.000	-34.988	0.000	-34.988	0.000	-34.988	0.000	-34.988	0.000	-34.988	0.000	-34.988	0.000	-34.988	0.000	-34.988	0.000	-34.988	0.000	-34.988	0.000	-34.988	0.000	-34.988	0.000	-34.988	0.000	-34.988	0.000	-34.988	0.000	-34.988	0.000	-34.988	0.000	-34.988	0.000	-34.988	0.000	-34.988	0.000	-34.988	0.000	-34.988	0.000	-34.988	0.000	-34.988	0.000	-34.988	0.000	-34.988	0.000	-34.988	0.000	-34.988	0.000	-34.988	0.000	-34.988	0.000	-34.988	0.000	-34.988	0.000	-34.988	0.000	-34.988	0.000	-34.988	0.000	-34.988	0.000	-34.988	0.000	-34.988	0.000	-34.988	0.000	-34.988	0.000	-34.988	0.000	-34.988	0.000	-34.988	0.000	-34.988	0.000	-34.988	0.000	-34.988	0.000	-34.988	0.000	-34.988	0.000	-34.988	0.000	-34.988	0.000	-34.988	0.000	-34.988	0.000	-34.988	0.000	-34.988	0.000	-34.988	0.000	-34.988	0.000	-34.988	0.000	-34.988	0.000	-34.988	0.000	-34.988	0.000	-34.988	0.000	-34.988	0.000	-34.988	0.000	-34.988	0.000	-34.988	0.000	-34.988	0.000	-34.988	0.000	-34.988	0.000	-34.988	0.000	-34.988	0.000	-34.988	0.000	-34.988	0.000	-34.988	0.000	-34.988	0.000	-34.988	0.000	-34.988	0.000	-34.988	0.000	-34.988	0.000	-34.988	0.000	-34.988	0.000	-34.988	0.000	-34.988	0.000	-34.988	0.000	-34.988	0.000	-34.988	0.000	-34.988	0.000	-34.988	0.000	-34.988	0.000	-34.988	0.000	-34.988	0.000	-34.988	0.000	-34.988	0.000	-34.988	0.000	-34.988	0.000	-34.988	0.000	-34.988	0.000	-34.988	0.000	-36.137	0.000	-36.137	0.000	-36.137	0.000	-36.137	0.000	-36.137	0.000	-36.137	0.000	-36.137	0.000	-36.137	0.000	-36.137	0.000	-36.137	0.000	-36.137	0.000	-36.137	0.000	-36.137	0.000	-36.137	0.000	-36.137	0.000	-36.137	0.000	-36.137	0.000	-36.137	0.000	-36.137	0.000	-36.137	0.000	-36.137	0.000	-36.137	0.000	-36.137	0.000	-36.137	0.000	-36.137	0.000	-36.137	0.000	-36.137	0.000	-36.137	0.000	-36.137	0.000	-36.137	0.000	-36.137	0.000	-36.137	0.000	-36.137	0.000	-36.137	0.000	-36.137	0.000	-36.137	0.000	-36.137	0.000	-36.137	0.000	-36.137	0.000	-36.137	0.000	-36.137	0.000	-36.137	0.000	-36.137	0.000	-36.137	0.000	-36.137	0.000	-36.137	0.000	-36.137	0.000	-36.137	0.000	-36.137	0.000	-36.137	0.000	-36.137	0.000	-36.137	0.000	-36.137	0.000	-36.137	0.000	-36.137	0.000	-36.137	0.000	-36.137	0.000	-36.137	0.000	-36.137	0.000	-36.137	0.000	-36.137	0.000	-36.137	0.000	-36.137	0.000	-36.137	0.000	-36.137	0.000	-36.137	0.000	-36.137	0.000	-36.137	0.000	-36.137	0.000	-36.137	0.000	-36.137	0.000	-36.137	0.000	-36.137	0.000	-36.137	0.000	-36.137	0.000	-36.137	0.000	-36.137	0.000	-36.137	0.000	-36.137	0.000	-36.137	0.000	-36.137	0.000	-36.137	0.000	-36.137	0.000	-36.137	0.000	-36.137	0.000	-36.137	0.000	-36.137	0.000	-36.137	0.000	-36.137	0.000	-36.137	0.000	-36.137	0.000	-36.137	0.000	-36.137	0.000	-36.137	0.000	-36.137	0.000	-36.137	0.000	-36.137	0.000	-36.137	0.000	-36.137	0.000	-36.137	0.000	-36.137	0.000	-36.137	0.000	-36.137	0.000	-36.137	0.000	-36.137	0.000	-36.137	0.000	-36.137	0.000	-36.137	0.000	-36.137	0.000	-36.137	0.000	-36.137	0.000	-36.137	0.000	-36.137	0.000	-36.137	0.000	-36.137	0.000	-36.137	0.000	-36.137	0.000	-36.137	0.000	-36.137	0.000	-36.137	0.000	-36.137	0.000	-36.137	0.000	-36.137	0.000	-36.137	0.000	-36.137	0.000	-36.137	0.000	-36.137	0.000	-36.137	0.000	-36.137	0.000	-36.137	0.000	-36.137	0.000	-36.137	0.000	-36.137	0.000	-36.137	0.000	-36.137	0.000	-36.137	0.000	-36.137	0.000	-36.137	0.000	-36.137	0.000	-36.137	0.000	-36.137	0.000	-36.137	0.000	-36.137	0.000	-36.137	0.000	-36.137	0.000	-36.137	0.000	-36.137	0.000	-36.137	0.000	-36.137	0.000	-36.137	0.000	-36.137	0.000	-36.137	0.000	-36.137	0.000	-36.137	0.000	-36.137	0.000	-36.137	0.000	-36.137	0.000	-36.137	0.000	-36.137	0.000	-36.137	0.000	-36.137	0.000	-36.137	0.000	-36.137	0.000	-36.137	0.000	-36.137	0.000	-36.137	0.000	-36.137	0.000	-36.137	0.000	-36.137	0.000	-36.137	0.000	-36.137	0.000	-36.137	0.000	-36.137	0.000	-36.137	0.000	-36.137	0.000	-36.137	0.000	-36.137	0.000	-36.137	0.000	-36.137	0.000	-36.137	0.000	-36.137	0.000	-36.137	0.000	-36.137	0.000	-36.137	0.000	-36.137	0.000	-36.137	0.000	-36.137	0.000	-36.137	0.000	-36.137	0.000	-36.137	0.000	-36.137	0.000	-36.137	0.000	-36.137	0.000	-36.137	0.000	-36.137	0.000	-36.137	0.000	-36.137	0.000	-36.137	0.000	-36.137	0.000	-36.137	0.000	-36.137	0.000	-36.137	0.000	-36.137	0.000	-36.137	0.000	-36.137	0.000	-36.137	0.000	-36.137	0.000	-36.137	0.000	-36.137	0.000	-36.137	0.000	-36.137	0.000	-36.137	0.000	-36.137	0.000	-36.137	0.000	-36.137	0.000	-36.137	0.000	-36.137	0.000	-36.137	0.000	-36.137	0.000	-36.137	0.000	-36.137	0.000	-36.137	0.000	-36.137	0.000	-36.137	0.000	-36.137	0.000	-36.137	0.000	-36.137	0.000	-36.137	0.000	-36.137	0.000	-36.137	0.000	-36.137	0.000	-36.137	0.000	-36.137	0.000	-36.137	0.000	-36.137	0.000	-36.137	0.000	-36.137	0.000	-36.137	0.000	-36.137	0.000	-36.137	0.000	-36.137	0.000	-36.137	0.000	-36.137	0.000	-36.137	0.000	-36.137	0.000	-36.137	0.000	-36.137	0.000	-36.137	0.000	-36.137	0.000	-36.137	0.000	-36.137	0.000	-36.137	0.000	-36.137	0.000	-36.137	0.000	-36.137	0.000	-36.137	0.000	-36.137	0.000	-36.137	0.000	-36.137	0.000	-36.137	0.000	-36.137	0.000	-36.137	0.000	-36.137	0.000	-36.137	0.000	-36.137	0.000	-36.137	0.000	-36.137	0.000	-36.137	0.000	-36.137	0.000	-36.137	0.000	-36.137	0.000	-36.137	0.000	-36.137	0.000	-36.137	0.000	-36.137	0.000	-36.137	0.000	-36.137	0.000	-36.137	0.000	-36.137	0.000	-36.137	0.000	-36.137	0.000	-36.137	0.000	-36.137	0.000	-36.137	0.000	-36.137	0.000	-36.137	0.000	-36.137	0.000	-36.137	0.000	-36.137	0.000	-36.137	0.000	-36.137	0.000	-36.137	0.000	-36.137	0.000	-36.137	0.000	-36.137	0.000	-36.137	0.000	-36.137	0.000	-36.137	0.000	-36.137	0.000	-36.137	0.000	-36.137	0.000	-36.137	0.000	-36.137	0.000	-36.137	0.000	-36.137	0.000	-36.137	0.000	-36.137	0.000	-36.137	0.000	-36.137	0.000	-36.137	0.000	-36.137	0.000	-36.137	0.000	-36.137	0.000	-36.137	0.000	-36.137	0.000	-36.137	0.000	-36.137	0.000	-36.137	0.000	-36.137	0.000	-36.137	0.000	-36.137	0.000	-36.137	0.000	-36.137	0.000	-36.137	0.000	-36.137	0.000	-36.137	0.000	-36.137	0.000	-36.137	0.000	-36.137	0.000	-36.137	0.000	-36.137	0.000	-36.137	0.000	-36.137	0.000	-36.137	0.000	-36.137	0.000	-36.137	0.000	-36.137	0.000	-36.137	0.000	-36.137	0.000	-36.137	0.000	-36.137	0.000	-36.137	0.000	-36.137	0.000	-36.137	0.000	-36.137	0.000	-36.137	0.000	-36.137	0.000	-36.137	0.000	-36.137	0.000	-36.137	0.000	-36.137	0.000	-36.137	0.000	-36.137	0.000	-36.137	0.000	-36.137	0.000	-36.137	0.000	-36.137	0.000	-31.864	0.000	-31.864	0.000	-31.864	0.000	-31.864	0.000	-31.864	0.000	-31.864	0.000	-31.864	0.000	-31.864	0.000	-31.864	0.000	-31.864	0.000	-31.864	0.000	-31.864	0.000	-31.864	0.000	-31.864	0.000	-31.864	0.000	-31.864	0.000	-31.864	0.000	-31.864	0.000	-31.864	0.000	-31.864	0.000	-31.864	0.000	-31.864	0.000	-31.864	0.000	-31.864	0.000	-31.864	0.000	-31.864	0.000	-31.864	0.000	-31.864	0.000	-31.864	0.000	-31.864	0.000	-31.864	0.000	-31.864	0.000	-31.864	0.000	-31.864	0.000	-31.864	0.000	-31.864	0.000	-31.864	0.000	-31.864	0.000	-31.864	0.000	-31.864	0.000	-31.864	0.000	-31.864	0.000	-31.864	0.000	-31.864	0.000	-31.864	0.000	-31.864	0.000	-31.864	0.000	-31.864	0.000	-31.864	0.000	-31.864	0.000	-31.864	0.000	-31.864	0.000	-31.864	0.000	-31.864	0.000	-31.864	0.000	-31.864	0.000	-31.864	0.000	-31.864	0.000	-31.864	0.000	-31.864	0.000	-31.864	0.000	-31.864	0.000	-31.864	0.000	-31.864	0.000	-31.864	0.000	-31.864	0.000	-31.864	0.000	-31.864	0.000	-31.864	0.000	-31.864	0.000	-31.864	0.000	-31.864	0.000	-31.864	0.000	-31.864	0.000	-31.864	0.000	-31.864	0.000	-31.864	0.000	-31.864	0.000	-31.864	0.000	-31.864	0.000	-31.864	0.000	-31.864	0.000	-31.864	0.000	-31.864	0.000	-31.864	0.000	-31.864	0.000	-31.864	0.000	-31.864	0.000	-31.864	0.000	-31.864	0.000	-31.864	0.000	-31.864	0.000	-31.864	0.000	-31.864	0.000	-31.864	0.000	-31.864	0.000	-31.864	0.000	-31.864	0.000	-31.864	0.000	-31.864	0.000	-31.864	0.000	-31.864	0.000	-31.864	0.000	-31.864	0.000	-31.864	0.000	-31.864	0.000	-31.864	0.000	-31.864	0.000	-31.864	0.000	-31.864	0.000	-31.864	0.000	-31.864	0.000	-31.864	0.000	-31.864	0.000	-31.864	0.000	-31.864	0.000	-31.864	0.000	-31.864	0.000	-31.864	0.000	-31.864	0.000	-31.864	0.000	-31.864	0.000	-31.864	0.000	-31.864	0.000	-31.864	0.000	-31.864	0.000	-31.864	0.000	-31.864	0.000	-31.864	0.000	-31.864	0.000	-31.864	0.000	-31.864	0.000	-31.864	0.000	-31.864	0.000	-31.864	0.000	-31.864	0.000	-31.864	0.000	-31.864	0.000	-31.864	0.000	-31.864	0.000	-31.864	0.000	-31.864	0.000	-31.864	0.000	-31.864	0.000	-31.864	0.000	-31.864	0.000	-31.864	0.000	-31.864	0.000	-31.864	0.000	-31.864	0.000	-31.864	0.000	-31.864	0.000	-31.864	0.000	-31.864	0.000	-31.864	0.000	-31.864	0.000	-31.864	0.000	-31.864	0.000	-31.864	0.000	-31.864	0.000	-31.864	0.000	-31.864	0.000	-31.864	0.000	-31.864	0.000	-31.864	0.000	-31.864	0.000	-31.864	0.000	-31.864	0.000	-31.864	0.000	-31.864	0.000	-31.864	0.000	-31.864	0.000	-31.864	0.000	-31.864	0.000	-31.864	0.000	-31.864	0.000	-31.864	0.000	-31.864
0.886	31.892	0.886	31.892	0.886	31.892	0.886	31.892	0.886	31.892	0.886	31.892	0.886	31.892	0.886	31.892	0.886	31.892	0.886	31.892	0.886	31.892	0.886	31.892	0.886	31.892	0.886	31.892	0.886	31.892	0.886	31.892	0.886	31.892	0.886	31.892	0.886	31.892	0.886	31.892	0.886	31.892	0.886	31.892	0.886	31.892	0.886	31.892	0.886	31.892	0.886	31.892	0.886	31.892	0.886	31.892	0.886	31.892	0.886	31.892	0.886	31.892	0.886	31.892	0.886	31.892	0.886	31.892	0.886	31.892	0.886	31.892	0.886	31.892	0.886	31.892	0.886	31.892	0.886	31.892	0.886	31.892	0.886	31.892	0.886	31.892	0.886	31.892	0.886	31.892	0.886	31.892	0.886	31.892	0.886	31.892	0.886	31.892	0.886	31.892	0.886	31.892	0.886	31.892	0.886	31.892	0.886	31.892	0.886	31.892	0.886	31.892	0.886	31.892	0.886	31.892	0.886	31.892	0.886	31.892	0.886	31.892	0.886	31.892	0.886	31.892	0.886	31.892	0.886	31.892	0.886	31.892	0.886	31.892	0.886	31.892	0.886	31.892	0.886	31.892	0.886	31.892	0.886	31.892	0.886	31.892	0.886	31.892	0.886	31.892	0.886	31.892	0.886	31.892	0.886	31.892	0.886	31.892	0.886	31.892	0.886	31.892	0.886	31.892	0.886	31.892	0.886	31.892	0.886	31.892	0.886	31.892	0.886	31.892	0.886	31.892	0.886	31.892	0.886	31.892	0.886	31.892	0.886	31.892	0.886	31.892	0.886	31.892	0.886	31.892	0.886	31.892	0.886	31.892	0.886	31.892	0.886	31.892	0.886	31.892	0.886	31.892	0.886	31.892	0.886	31.892	0.886	31.892	0.886	31.892	0.886	31.892	0.886	31.892	0.886	31.892	0.886	31.892	0.886	31.892	0.886	31.892	0.886	31.892	0.886	31.892	0.886	31.892	0.886	31.892	0.886	31.892	0.886	31.892	0.886	31.892	0.886	31.892	0.886	31.892	0.886	31.892	0.886	31.892	0.886	31.892	0.886	31.892	0.886	31.892	0.886	31.892	0.886	31.892	0.886	31.892	0.886	31.892	0.886	31.892	0.886	31.892	0.886	31.892	0.886	31.892	0.886	31.892	0.886	31.892	0.886	31.892	0.886	31.892	0.886	31.892	0.886	31.892	0.886	31.892	0.886	31.892	0.886	31.892	0.886	31.892	0.886	31.892	0.886	31.892	0.886	31.892	0.886	31.892	0.886	31.892	0.886	31.892	0.886	31.892	0.886	31.892	0.886	31.892	0.886	31.892	0.886	31.892	0.886	31.892	0.886	31.892	0.886	31.892	0.886	31.892	0.886	31.892	0.886	31.892	0.886	31.892	0.886	31.892	0.886	31.892	0.886	31.892	0.886	31.892	0.886	31.892	0.886	31.892	0.886	31.892	0.886	31.892	0.886	31.892	0.886	31.892	0.886	31.892	0.886	31.892	0.886	31.892	0.886	31.892	0.886	31.892	0.886	31.892	0.886	31.892	0.886	31.892	0.886	31.892	0.886	31.892	0.886	31.892	0.886	31.892	0.886	31.892	0.886	31.892	0.886	31.892	0.886	31.892	0.886	31.892	0.886	31.892	0.886	31.892	0.886	31.892	0.886	31.892	0.886	31.892	0.886	31.892	0.886	31.892	0.886	31.892	0.886	31.892	0.886	31.892	0.886	31.892	0.886	31.892	0.886	31.892	0.886	31.892	0.886	31.892	0.886	31.892	0.886	31.892	0.886	31.892	0.886	31.892	0.886	31.892	0.886	31.892	0.886	31.892	0.886	31.892	0.886	31.892	0.886	31.892	0.886	31.892	0.886	31.892	0.886	31.892	0.886	31.892	0.886	31.892	0.886	31.892	0.886	31.892	0.886	31.892	0.886	31.892	0.886	31.892	0.886	31.892	0.886	31.892	0.886	31.892	0.886	31.892	0.886	31.892	0.886	31.892	0.886	31.892	0.886	31.892	0.886	31.892	0.886	31.892	0.886	31.892	0.886	31.892	0.886	31.892	0.886	31.892	0.886	31.892	0.886	31.892	0.886	31.892	0.886	31.892	0.886	31.892	0.886	31.892	0.886	31.892	0.886	31.892	0.886	31.892	0.886	31.892	0.886	31.892	0.886	31.892	0.886	31.892	0.886	31.892	0.886	31.892	0.886	31.892	0.886	31.892	0.886	31.892	0.886	31.892	0.886	31.892	0.886	31.892	0.886	31.892	0.886	31.892	0.886	31.892	0.886	31.892	0.886	31.892	0.886	31.892	0.886	31.892	0.886	31.892	0.886	31.892	0.886	31.892	0.886	31.892	0.886	31.892	0.886	31.892	0.886	31.892	0.886	31.892	0.886	31.892	0.886	31.892	0.886	31.892	0.886	31.892	0.886	31.892	0.886	31.892	0.886	31.892	0.886	31.892	0.886	31.892	0.886	31.892	0.886	31.892	0.886	31.892	0.886	31.892	0.886	31.892	0.886	31.892	0.886	31.892	0.886	31.892	0.886	31.892	0.886	31.892	0.886	31.892	0.886	31.892	0.886	31.892	0.886	31.892	0.886	31.892	0.886	31.892	0.886	31.892	0.886	31.892	0.886	31.892	0.886	31.892	0.886	31.892	0.886	31.892	0.886	31.892	0.886	31.892	0.886	31.892	0.886	31.892	0.886	31.892	0.886	31.892	0.886	31.892	0.886	31.892	0.886	31.892	0.886	31.892	0.886	31.892	0.886	31.892	0.886	31.892	0.886	31.892	0.886	31.892	0.886	31.892	0.886	31.892	0.886	31.892	0.886	31.892	0.886	31.892	0.886	31.892	0.886	31.892	0.886	31.892	0.886	31.892	0.886	31.892	0.886	31.892	0.886	31.892	0.886	31.892	0.886	31.892	0.886	31.892	0.886	31.892	0.886	31.892	0.886	31.892	0.886	31.892	0.886	31.892	0.886	31.892	0.886	31.892	0.886	31.892	0.886	31.892	0.886	31.892	0.886	31.892	0.886	31.892	0.886	31.892	0.886	31.892	0.886	31.892	0.886	31.892	0.886	31.892	0.886	31.892	0.886	31.892	0.886	31.892	0.886	31.892	0.886	31.892	0.886	31.892	0.886	31.892	0.886	31.892	0.886	31.892	0.886	31.892	0.886	31.892	0.886	31.892	0.886	31.892	0.886	31.892	0.886	31.892	0.886	31.892	0.886	31.892	0.886	31.892	0.886	31.892	0.886	31.892	0.886	31.892	0.886	31.892	0.886	31.892	0.886	31.892	0.886	31.892	0.886	31.892	0.886	31.892	0.886	31.892	0.886	31.892	0.886	31.892	0.886	31.892	0.886	31.892	0.886	31.892	0.886	31.892	0.886	31.892	0.886	31.892	0.886	31.892	0.886	31.892	0.886	31.892	0.886	31.892	0.886	31.892	0.886	31.892	0.886	31.892	0.886	31.892	0.886	31.892	0.886	31.892	0.886	31.892	0.886	31.892	0.886	31.892	0.886	31.892	0.886	31.892	0.886	31.892	0.886	31.892	0.886	31.892	0.886	31.892	0.886	31.892	0.886	31.892	0.886	31.892	0.886	31.892	0.886	31.892	0.886	31.892	0.886	31.892	0.886	31.892	0.886	31.892	0.886	31.892	0.886	31.892	0.886	31.892	0.886	31.892	0.886	31.892	0.886	31.892	0.886	31.892	0.886	31.892	0.886	31.892	0.886	31.892	0.886	31.892	0.886	31.892	0.886	31.892	0.886	31.892	0.886	31.892	0.886	31.892	0.886	31.892	0.886	31.892	0.886	31.892	0.886	31.892	0.886	31.892	0.886	31.892	0.886	31.892	0.886	31.892	0.886	31.892	0.886	31.892	0.886	31.892	0.886	31.892	0.886	31.892	0.886	31.892	0.886	31.892	0.886	31.892	0.886	31.892	0.886	31.892	0.886	31.892	0.886	31.892	0.886	31.892	0.886	31.892	0.886	31.892	0.886	31.892	0.886	31.892	0.886	31.892	0.886	31.892	0.886	31.892	0.886	31.892	0.886	31.892	0.886	31.892	0.886	31.892	0.886	31.892	0.886	31.892	0.886	31.892	0.886	31.892	0.886	31.892	0.886	31.892	0.886	31.892	0.886	31.892	0.886	31.892	0.886	31.892	0.886	31.892	0.886	31.892	0.886	31.892	0.886	31.892	0.886	31.892	0.886	31.892	0.886	31.892	0.886	31.892	0.886	31.892	0.886	31.892	0.886	31.892	0.886	31.892	0.886	31.892	0.886	31.892	0.886	31.892	0.886	31.892	0.886	31.892	0.886	31.892	0.886	31.892	0.886	31.892	0.886	31.892	0.886	31.892	0.886	31.892	0.886	31.892	0.886	31.892	0.886	31.892	0.886	31.892	0.886	31.892	0.886	31.892	0.886	31.892	0.886	31.892	0.886	31.892	0.886	31.892	0.886	31.892	0.886	31.892	0.886	31.892	0.886	31.892	0.886	31.892	0.886	31.892	0.886	31.892	0.886	31.892	0.886	31.892	0.886	31.892	0.886	31.892	0.886	31.892	0.886	31.892	0.886	31.892	0.886	31.892	0.886	31.892	0.886	31.892	0.886	31.892	0.886	31.892	0.886	31.892	0.886	31.892	0.886	31.892	0.886	31.892	0.886	31.892	0.886	31.892	0.886	31.892	0.886	31.892	0.886	31.892	0.886	31.892	0.886	31.892	0.886	31.892	0.886	31.892	0.886	31.892	0.886	31.892	0.924	32.157	0.924	32.157	0.924	32.157	0.924	32.157	0.924	32.157	0.924	32.157	0.924	32.157	0.924	32.157	0.924	32.157	0.924	32.157	0.924	32.157	0.924	32.157	0.924	32.157	0.924	32.157	0.924	32.157	0.924	32.157	0.924	32.157	0.924	32.157	0.924	32.157	0.924	32.157	0.924	32.157	0.924	32.157	0.924	32.157	0.924	32.157	0.924	32.157	0.924	32.157	0.924	32.157	0.924	32.157	0.924	32.157	0.924	32.157	0.924	32.157	0.924	32.157	0.924	32.157	0.924	32.157	0.924	32.157	0.924	32.157	0.924	32.157	0.924	32.157	0.924	32.157	0.924	32.157	0.924	32.157	0.924	32.157	0.924	32.157	0.924	32.157	0.924	32.157	0.924	32.157	0.924	32.157	0.924	32.157	0.924	32.157	0.924	32.157	0.924	32.157	0.924	32.157	0.924	32.157	0.924	32.157	0.924	32.157	0.924	32.157	0.924	32.157	0.924	32.157	0.924	32.157	0.924	32.157	0.924	32.157	0.924	32.157	0.924	32.157	0.924	32.157	0.924	32.157	0.924	32.157	0.924	32.157	0.924	32.157	0.924	32.157	0.924	32.157	0.924	32.157	0.924	32.157	0.924	32.157	0.924	32.157	0.924	32.157	0.924	32.157	0.924	32.157	0.924	32.157	0.924	32.157	0.924	32.157	0.924	32.157	0.924	32.157	0.924	32.157	0.924	32.157	0.924	32.157	0.924	32.157	0.924	32.157	0.924	32.157	0.924	32.157	0.924	32.157	0.924	32.157	0.924	32.157	0.924	32.157	0.924	32.157	0.924	32.157	0.924	32.157	0.924	32.157	0.924	32.157	0.924	32.157	0.924	32.157	0.924	32.157	0.924	32.157	0.924	32.157	0.924	32.157	0.924	32.157	0.924	32.157	0.924	32.157	0.924	32.157	0.924	32.157	0.924	32.157	0.924	32.157	0.924	32.157	0.924	32.157	0.924	32.157	0.924	32.157	0.924	32.157	0.924	32.157	0.924	32.157	0.924	32.157	0.924	32.157	0.924	32.157	0.924	32.157	0.924	32.157	0.924	32.157	0.924	32.157	0.924	32.157	0.924	32.157	0.924	32.157	0.924	32.157	0.924	32.157	0.924	32.157	0.924	32.157	0.924	32.157	0.924	32.157	0.924	32.157	0.924	32.157	0.924	32.157	0.924	32.157	0.924	32.157	0.924	32.157	0.924	32.157	0.924	32.157	0.924	32.157	0.924	32.157	0.924	32.157	0.924	32.157	0.924	32.157	0.924	32.157	0.924	32.157	0.924	32.157	0.924	32.157	0.924	32.157	0.924	32.157	0.924	32.157	0.924	32.157	0.924	32.157	0.924	32.157	0.924	32.157	0.924	32.157	0.924	32.157	0.924	32.157	0.924	32.157	0.924	32.157	0.924	32.157	0.924	32.157	0.924	32.157	0.924	32.157	0.924	32.157	0.924	32.157	0.924	32.157	0.924	32.157	0.924	32.157	0.924	32.157	0.924	32.157	0.924	32.157	0.924	32.157	0.924	32.157	0.924	32.157	0.924	32.157	0.924	32.157	0.602	-30.296	0.602	-30.296	0.602	-30.296	0.602	-30.296	0.602	-30.296	0.602	-30.296	0.602	-30.296	0.602	-30.296	0.602	-30.296	0.602	-30.296	0.602	-30.296	0.602	-30.296	0.602	-30.296	0.602	-30.296	0.602	-30.296	0.602	-30.296	0.602	-30.296	0.602	-30.296	0.602	-30.296	0.602	-30.296	0.602	-30.296	0.602	-30.296	0.602	-30.296	0.602	-30.296	0.602	-30.296	0.602	-30.296	0.602	-30.296	0.602	-30.296	0.602	-30.296	0.602	-30.296	0.602	-30.296	0.602	-30.296	0.602	-30.296	0.602	-30.296	0.602	-30.296	0.602	-30.296	0.602	-30.296	0.602	-30.296	0.602	-30.296	0.602	-30.296	0.602	-30.296	0.602	-30.296	0.602	-30.296	0.602	-30.296	0.602	-30.296	0.602	-30.296	0.602	-30.296	0.602	-30.296	0.602	-30.296	0.602	-30.296	0.602	-30.296	0.602	-30.296	0.602	-30.296	0.602	-30.296	0.602	-30.296	0.602	-30.296	0.602	-30.296	0.602	-30.296	0.602	-30.296	0.602	-30.296	0.602	-30.296	0.602	-30.296	0.602	-30.296	0.602	-30.296	0.602	-30.296	0.602	-30.296	0.602	-30.296	0.602	-30.296	0.602	-30.296	0.602	-30.296	0.602	-30.296	0.602	-30.296	0.602	-30.296	0.602	-30.296	0.602	-30.296	0.602	-30.296	0.602	-30.296	0.602	-30.296	0.602	-30.296	0.602	-30.296	0.602	-30.296	0.602	-30.296	0.602	-30.296	0.602	-30.296	0.602	-30.296	0.602	-30.296	0.602	-30.296	0.602	-30.296	0.602	-30.296	0.602	-30.296	0.602	-30.296	0.602	-30.296	0.602	-30.296	0.602	-30.296	0.602	-30.296	0.602	-30.296	0.602	-30.296	0.602	-30.296	0.602	-30.296	0.602	-30.296	0.602	-30.296	0.602	-30.296	0.602	-30.296	0.602	-30.296	0.602	-30.296	0.602	-30.296	0.602	-30.296	0.602	-30.296	0.602	-30.296	0.602	-30.296	0.602	-30.296	0.602	-30.296	0.602	-30.296	0.602	-30.296	0.602	-30.296	0.602	-30.296	0.602	-30.296	0.602	-30.296	0.602	-30.296	0.602	-30.296	0.602	-30.296	0.602	-30.296	0.602	-30.296	0.602	-30.296	0.602	-30.296	0.602	-30.296	0.602	-30.296	0.602	-30.296	0.602	-30.296	0.602	-30.296	0.602	-30.296	0.602	-30.296	0.602	-30.296	0.602	-30.296	0.602	-30.296	0.602	-30.296	0.602	-30.296	0.602	-30.296	0.602	-30.296	0.602	-30.296	0.602	-30.296	0.602	-30.296	0.602	-30.296	0.602	-30.296	0.602	-30.296	0.602	-30.296	0.602	-30.296	0.602	-30.296	0.602	-30.296	0.602	-30.296	0.602	-30.296	0.602	-30.296	0.602	-30.296	0.602	-30.296	0.602	-30.296	0.602	-30.296	0.602	-30.296	0.602	-30.296	0.602	-30.296	0.602	-30.296	0.602	-30.296	0.602	-30.296	0.602	-30.296	0.602	-30.296	0.602	-30.296	0.602	-30.296	0.602	-30.296	0.602	-30.296	0.602	-30.296	0.602	-30.296	0.602	-30.296	0.602	-30.296	0.602	-30.296	0.602	-30.296	0.602	-30.296	0.602	-30.296	0.602	-30.296	0.602	-30.296	0.602	-30.296	0.602	-30.296	0.602	-30.296	0.602	-30.296	0.602	-30.296	0.602	-30.296	0.602	-30.296	0.602	-30.296	0.602	-30.296	0.602	-30.296	0.602	-30.296	0.602	-30.296	0.602	-30.296	0.602	-30.296	0.602	-30.296	0.602	-30.296	0.602	-30.296	0.602	-30.296	0.602	-30.296	0.602	-30.296	0.602	-30.296	0.602	-30.296	0.602	-30.296	0.602	-30.296	0.602	-30.296	0.602	-30.296	0.602	-30.296	0.602	-30.296	0.602	-30.296	0.602	-30.296	0.602	-30.296	0.602	-30.296	0.602	-30.296	0.602	-30.296	0.602	-30.296	0.602	-30.296	0.602	-30.296	0.602	-30.296	0.602	-30.296	0.602	-30.296	0.602	-30.296	0.602	-30.296	0.602	-30.296	0.602	-30.296	0.602	-30.296	0.602	-30.296	0.602	-30.296	0.602	-30.296	0.602	-30.296	0.602	-30.296	0.602	-30.296	0.602	-30.296	0.602	-30.296	0.602	-30.296	0.602	-30.296	0.602	-30.296	0.602	-30.296	0.602	-30.296	0.602	-30.296	0.602	-30.296	0.602	-30.296	0.602	-30.296	0.602	-30.296	0.602	-30.296	0.602	-30.296	0.602	-30.296	0.602	-30.296	0.602	-30.296	0.602	-30.296	0.602	-30.296	0.602	-30.296	0.602	-30.296	0.602	-30.296	0.602	-30.296	0.602	-30.296	0.602	-30.296	0.602	-30.296	0.602	-30.296	0.602	-30.296	0.602	-30.296	0.602	-30.296	0.602	-30.296	0.602	-30.296	0.602	-30.296	0.602	-30.296	0.602	-30.296	0.602	-30.296	0.602	-30.296	0.602	-30.296	0.602	-30.296	0.602	-30.296	0.602	-30.296	0.602	-30.296	0.602	-30.296	0.602	-30.296	0.602	-30.296	0.602	-30.296	0.602	-30.296	0.602	-30.296	0.602	-30.296	0.602	-30.296	0.602	-30.296	0.602	-30.296	0.602	-30.296	0.602	-30.296	0.602	-30.296	0.602	-30.296	0.602	-30.296	0.602	-30.296	0.602	-30.296	0.602	-30.296	0.602	-30.296	0.602	-30.296	0.602	-30.296	0.602	-30.296	0.602	-30.296	0.602	-30.296	0.602	-30.296	0.602	-30.296	0.602	-30.296	0.602	-30.296	0.602	-30.296	0.602	-30.296	0.602	-30.296	0.602	-30.296	0.602	-30.296	0.602	-30.296	0.602	-30.296	0.602	-30.296	0.602	-30.296	0.602	-30.296	0.602	-30.296	0.602	-30.296	0.602	-30.296	0.602	-30.296	0.602	-30.296	0.602	-30.296	0.602	-30.296	0.602	-30.296	0.602	-30.296	0.602	-30.296	0.602	-30.296	0.602	-30.296	0.602	-30.296	0.602	-30.296	0.602	-30.296	0.602	-30.296	0.602	-30.296	0.602	-30.296	0.602	-30.296	0.602	-30.296	0.602	-30.296	0.602	-30.296	0.602	-30.296	0.602	-30.296	0.602	-30.296	0.602	-30.296	0.602	-30.296	0.602	-30.296	0.602	-30.296	0.602	-30.296	0.602	-30.296	0.602	-30.296	0.602	-30.296	0.602	-30.296	0.602	-30.296	0.602	-30.296	0.602	-30.296	0.602	-30.296	0.602	-30.296	0.602	-30.296	0.602	-30.296	0.602	-30.296	0.602	-30.296	0.602	-30.296	0.602	-30.296	0.602	-30.296	0.602	-30.296	0.602	-30.296	0.602	-30.296	0.602	-30.296	0.602	-30.296	0.602	-30.296	0.602	-30.296	0.602	-30.296	0.602	-30.296	0.602	-30.296	0.602	-30.296	0.602	-30.296	0.602	-30.296	0.602	-30.296	0.602	-30.296	0.602	-30.296	0.602	-30.296	0.602	-30.296	0.602	-30.296	0.602	-30.296	0.602	-30.296	0.602	-30.296	0.602	-30.296	0.602	-30.296	0.602	-30.296	0.602	-30.296	0.602	-30.296	0.602	-30.296	0.602	-30.296	0.602	-30.296	0.602	-30.296	0.602	-30.296	0.602	-30.296	0.602	-30.296	0.602	-30.296	0.602	-30.296	0.602	-30.296	0.602	-30.296	0.602	-30.296	0.602	-30.296	0.602	-30.296	0.602	-30.296	0.602	-30.296	0.602	-30.296	0.602	-30.296	0.602	-30.296	0.602	-30.296	0.602	-30.296	0.602	-30.296	0.602	-30.296	0.602	-30.296	0.602	-30.296	0.602	-30.296	0.602	-30.296	0.602	-30.296	0.602	-30.296	0.602	-30.296	0.602	-30.296	0.602	-30.296	0.602	-30.296	0.602	-30.296	0.602	-30.296	0.602	-30.296	0.602	-30.296	0.602	-30.296	0.602	-30.296	0.602	-30.296	0.602	-30.296	0.602	-30.296	0.602	-30.296	0.602	-30.296	0.602	-30.296	0.602	-30.296	0.602	-30.296	0.602	-30.296	0.602	-30.296	0.602	-30.296	0.602	-30.296	0.602	-30.296	0.602	-30.296	0.602	-30.296	0.602	-30.296	0.602	-30.296	0.602	-30.296	0.602	-30.296	0.602	-30.296	0.602	-30.296	0.602	-30.296	0.602	-30.296	0.602	-30.296	0.602	-30.296	0.602	-30.296	0.602	-30.296	0.602	-30.296	0.602	-30.296	0.602	-30.296	0.602	-30.296	0.602	-30.296	0.602	-30.296	0.602	-30.296	0.602	-30.296	0.602	-30.296	0.602	-30.296	0.602	-30.296	0.602	-30.296	0.602	-30.296	0.602	-30.296	0.602	-30.296	0.602	-30.296	0.602	-30.296	0.602	-30.296	0.602	-30.296	0.602	-30.296	0.602	-30.296	0.602	-30.296	0.602	-30.296	0.602	-30.296	0.602	-30.296	0.602	-30.296	0.602	-30.296	0.602	-30.296	0.602	-30.296	0.602	-30.296	0.602	-30.296	0.602	-30.296	0.602	-30.296	0.602	-30.296	0.602	-30.296	0.602	-30.296	0.602	-30.296	0.602	-30.296	0.602	-30.296	0.602	-30.296	0.602	-30.296	0.602	-30.296	0.602	-30.296	0.602	-30.296	0.602	-30.296	0.602	-30.296	0.602	-30.296	0.602	-30.296	0.602	-30.296	0.602	-30.296	0.602	-30.296	0.602	-30.296	0.602	-30.296	0.602	-30.296	0.602	-30.296	0.602	-30.296	0.602	-30.296	0.602	-30.296	0.602	-30.296	0.602	-30.296	0.602	-30.296	0.602	-30.296	0.602	-30.296	0.602	-30.296	0.602	-30.296	0.602	-30.296	0.602	-30.296	0.602	-30.296	0.602	-30.296	0.602	-30.296	0.602	-30.296	0.602	-30.296	0.602	-30.296	0.602	-30.296	0.602	-30.296	0.602	-30.296	0.602	-30.296	0.602	-30.296	0.602	-30.296	0.602	-30.296	0.602	-30.296	0.602	-30.296	0.602	-30.296	0.602	-30.296	0.602	-30.296	0.602	-30.296	0.602	-30.296	0.602	-30.296	0.602	-30.296	0.602	-30.296	0.602	-30.296	0.602	-30.296	0.602	-30.296	0.602	-30.296	0.602	-30.296	0.602	-30.296	0.602	-30.296	0.602	-30.296	0.602	-30.296	0.602	-30.296	0.602	-30.296	0.602	-30.296	0.602	-30.296	0.602	-30.296	0.602	-30.296	0.602	-30.296	0.602	-30.296	0.602	-30.296	0.602	-30.296	0.602	-30.296	0.602	-30.296	0.602	-30.296	0.602	-30.296	0.602	-30.296	0.602	-30.296	0.602	-30.296	0.602	-30.296	0.602	-30.296	0.602	-30.296	0.602	-30.296	0.602	-30.296	0.602	-30.296	0.602	-30.296	0.602	-30.296	0.602	-30.296	0.602	-30.296	0.602	-30.296	0.602	-30.296	0.602	-30.296	0.602	-30.296	0.602	-30.296	0.602	-30.296	0.602	-30.296	0.602	-30.296	0.602	-30.296	0.602	-30.296	0.602	-30.296	0.602	-30.296	0.602	-30.296	0.602	-30.296	0.602	-30.296	0.602	-30.296	0.602	-30.296	0.602	-30.296	0.602	-30.296	0.602	-30.296	0.602	-30.296	0.602	-30.296	0.602	-30.296	0.602	-30.296	0.602	-30.296	0.602	-30.296	0.602	-30.296	0.602	-30.296	0.602	-30.296	0.602	-30.296	0.602	-30.296	0.602	-30.296	0.602	-30.296	0.602	-30.296	0.602	-30.296	0.602	-30.296	0.602	-30.296	0.602	-30.296	0.602	-30.296	0.602	-30.296	0.602	-30.296	0.602	-30.296	0.602	-30.296	0.602	-30.296	0.602	-30.296	0.602	-30.296	0.602	-30.296	0.602	-30.296	0.602	-30.296	0.602	-30.296	0.602	-30.296	0.602	-30.296	0.602	-30.296	0.602	-30.296	0.602	-30.296	0.602	-30.296	0.602	-30.296	0.602	-30.296	0.602	-30.296	0.602	-30.296	0.602	-30.296	0.602	-30.296	0.602	-30.296	0.602	-30.296	0.602	-30.296	0.602	-30.296	0.602	-30.296	0.602	-30.296	0.602	-30.296	0.602	-30.296	0.602	-30.296	0.602	-30.296	0.602	-30.296	0.602	-30.296	0.602	-30.296	0.602	-30.296	0.602	-30.296	0.602	-30.296	0.602	-30.296	0.602	-30.296	0.602	-30.296	0.602	-30.296	0.602	-30.296	0.602	-30.296	0.602	-30.296	0.602	-30.296	0.602	-30.296	0.602	-30.296	0.602	-30.296	0.602	-30.296	0.602	-30.296	0.602	-30.296	0.602	-30.296	0.602	-30.296	0.602	-30.296	0.602	-30.296	0.602	-30.296	0.602	-30.296	0.602	-30.296	0.602	-30.296	0.602	-30.296	0.602	-30.296	0.602	-30.296	0.602	-30.296	0.602	-30.296	0.602	-30.296	0.602	-30.296	0.602	-30.296	0.602	-30.296	0.602	-30.296	0.602	-30.296	0.602	-30.296	0.602	-30.296	0.602	-30.296	0.602	-30.296	0.602	-30.296	0.602	-30.296	0.602	-30.296	0.602	-30.296	0.602	-30.296	0.602	-30.296	0.602	-30.296	0.602	-30.296	0.602	-30.296	0.602	-30.296	0.602	-30.296	0.602	-30.296	0.602	-30.296	0.602	-30.296	0.602	-30.296	0.602	-30.296	0.602	-30.296	0.602	-30.296	0.602	-30.296	0.602	-30.296	0.602	-30.296	0.602	-30.296	0.602	-30.296	0.602	-30.296	0.602	-30.296	0.602	-30.296	0.602	-30.296	0.602	-30.296	0.602	-30.296	0.602	-30.296	0.602	-30.296	1.086	-19.138	1.086	-19.138	1.086	-19.138	1.086	-19.138	1.086	-19.138	1.086	-19.138	1.086	-19.138	1.086	-19.138	1.086	-19.138	1.086	-19.138	1.086	-19.138	1.086	-19.138	1.086	-19.138	1.086	-19.138	1.086	-19.138	1.086	-19.138	1.086	-19.138	1.086	-19.138	1.086	-19.138	1.086	-19.138	1.086	-19.138	1.086	-19.138	1.086	-19.138	1.086	-19.138	1.086	-19.138	1.086	-19.138	1.086	-19.138	1.086	-19.138	1.086	-19.138	1.086	-19.138	1.086	-19.138	1.086	-19.138	1.086	-19.138	1.086	-19.138	1.086	-19.138	1.086	-19.138	1.086	-19.138	1.086	-19.138	1.086	-19.138	1.086	-19.138	1.086	-19.138	1.086	-19.138	1.086	-19.138	1.086	-19.138	1.086	-19.138	1.086	-19.138	1.086	-19.138	1.086	-19.138	1.086	-19.138	1.086	-19.138	1.086	-19.138	1.086	-19.138	1.086	-19.138	1.086	-19.138	1.086	-19.138	1.086	-19.138	1.086	-19.138	1.086	-19.138	1.086	-19.138	1.086	-19.138	1.086	-19.138	1.086	-19.138	1.086	-19.138	1.086	-19.138	1.086	-19.138	1.086	-19.138	1.086	-19.138	1.086	-19.138	1.086	-19.138	1.086	-19.138	1.086	-19.138	1.086	-19.138	1.086	-19.138	1.086	-19.138	1.086	-19.138	1.086	-19.138	1.086	-19.138	1.086	-19.138	1.086	-19.138	1.086	-19.138	1.086	-19.138	1.086	-19.138	1.086	-19.138	1.086	-19.138	1.086	-19.138	1.086	-19.138	1.086	-19.138	1.086	-19.138	1.086	-19.138	1.086	-19.138	1.086	-19.138	1.086	-19.138	1.086	-19.138	1.086	-19.138	1.086	-19.138	1.086	-19.138	1.086	-19.138	1.086	-19.138	1.086	-19.138	1.086	-19.138	1.086	-19.138	1.086	-19.138	1.086	-19.138	1.086	-19.138	1.086	-19.138	1.086	-19.138	1.086	-19.138	1.086	-19.138	1.086	-19.138	1.086	-19.138	1.086	-19.138	1.086	-19.138	1.086	-19.138	1.086	-19.138	1.086	-19.138	1.086	-19.138	1.086	-19.138	1.086	-19.138	1.086	-19.138	1.086	-19.138	1.086	-19.138	1.086	-19.138	1.086	-19.138	1.086	-19.138	1.086	-19.138	1.086	-19.138	1.086	-19.138	1.086	-19.138	1.086	-19.138	1.086	-19.138	1.086	-19.138	1.086	-19.138	1.086	-19.138	1.086	-19.138	1.086	-19.138	1.086	-19.138	1.086	-19.138	1.086	-19.138	1.086	-19.138	1.086	-19.138	1.086	-19.138	1.086	-19.138	1.086	-19.138	1.086	-19.138	1.086	-19.138	1.086	-19.138	1.086	-19.138	1.086	-19.138	1.086	-19.138	1.086	-19.138	1.086	-19.138	1.086	-19.138	1.086	-19.138	1.086	-19.138	1.086	-19.138	1.086	-19.138	1.086	-19.138	1.086	-19.138	1.086	-19.138	1.086	-19.138	1.086	-19.138	1.086	-19.138	1.086	-19.138	1.086	-19.138	1.086	-19.138	1.086	-19.138	1.086	-19.138	1.086	-19.138	1.086	-19.138	1.086	-19.138	1.086	-19.138	1.086	-19.138	1.086	-19.138	1.086	-19.138	1.086	-19.138	1.086	-19.138	1.086	-19.138	0.291	-31.892	0.291	-31.892	0.291	-31.892	0.291	-31.892	0.291	-31.892	0.291	-31.892	0.291	-31.892	0.291	-31.892	0.291	-31.892	0.291	-31.892	0.291	-31.892	0.291	-31.892	0.291	-31.892	0.291	-31.892	0.291	-31.892	0.291	-31.892	0.291	-31.892	0.291	-31.892	0.291	-31.892	0.291	-31.892	0.291	-31.892	0.291	-31.892	0.291	-31.892	0.291	-31.892	0.291	-31.892	0.291	-31.892	0.291	-31.892	0.291	-31.892	0.291	-31.892	0.291	-31.892	0.291	-31.892	0.291	-31.892	0.291	-31.892	0.291	-31.892	0.291	-31.892	0.291	-31.892	0.291	-31.892	0.291	-31.892	0.291	-31.892	0.291	-31.892	0.291	-31.892	0.291	-31.892	0.291	-31.892	0.291	-31.892	0.291	-31.892	0.291	-31.892	0.291	-31.892	0.291	-31.892	0.291	-31.892	0.291	-31.892	0.291	-31.892	0.291	-31.892	0.291	-31.892	0.291	-31.892	0.291	-31.892	0.291	-31.892	0.291	-31.892	0.291	-31.892	0.291	-31.892	0.291	-31.892	0.291	-31.892	0.291	-31.892	0.291	-31.892	0.291	-31.892	0.291	-31.892	0.291	-31.892	0.291	-31.892	0.291	-31.892	0.291	-31.892	0.291	-31.892	0.291	-31.892	0.291	-31.892	0.291	-31.892	0.291	-31.892	0.291	-31.892	0.291	-31.892	0.291	-31.892	0.291	-31.892	0.291	-31.892	0.291	-31.892	0.291	-31.892	0.291	-31.892	0.291	-31.892	0.291	-31.892	0.291	-31.892	0.291	-31.892	0.291	-31.892	0.291	-31.892	0.291	-31.892	0.291	-31.892	0.291	-31.892	0.291	-31.892	0.291	-31.892	0.291	-31.892	0.291	-31.892	0.291	-31.892	0.291	-31.892	0.291	-31.892	0.291	-31.892	0.291	-31.892	0.291	-31.892	0.291	-31.892	0.291	-31.892	0.291	-31.892	0.291	-31.892	0.291	-31.892	0.291	-31.892	0.291	-31.892	0.291	-31.892	0.291	-31.892	0.291	-31.892	0.291	-31.892	0.291	-31.892	0.291	-31.892	0.291	-31.892	0.291	-31.892	0.291	-31.892	0.291	-31.892	0.291	-31.892	0.291	-31.892	0.291	-31.892	0.291	-31.892	0.291	-31.892	0.291	-31.892	0.291	-31.892	0.291	-31.892	0.291	-31.892	0.291	-31.892	0.291	-31.892	0.291	-31.892	0.291	-31.892	0.291	-31.892	0.291	-31.892	0.291	-31.892	0.291	-31.892	0.291	-31.892	0.291	-31.892	0.291	-31.892	0.291	-31.892	0.291	-31.892	0.291	-31.892	0.291	-31.892	0.291	-31.892	0.291	-31.892	0.291	-31.892	0.291	-31.892	0.291	-31.892	0.291	-31.892	0.291	-31.892	0.291	-31.892	0.291	-31.892	0.291	-31.892	0.291	-31.892	0.291	-31.892	0.291	-31.892	0.291	-31.892	0.291	-31.892	0.291	-31.892	0.291	-31.892	0.291	-31.892	0.291	-31.892	0.291	-31.892	0.291	-31.892	0.291	-31.892	0.291	-31.892	0.291	-31.892	0.291	-31.892	0.291	-31.892	0.291	-31.892	0.291	-31.892	0.291	-31.892	0.291	-31.892	0.291	-31.892	0.291	-31.892	0.291	-31.892	0.291	-31.892	0.291	-31.892	0.291	-31.892	0.291	-31.892	0.291	-31.892	0.965	-35.599	0.965	-35.599	0.965	-35.599	0.965	-35.599	0.965	-35.599	0.965	-35.599	0.965	-35.599	0.965	-35.599	0.965	-35.599	0.965	-35.599	0.965	-35.599	0.965	-35.599	0.965	-35.599	0.965	-35.599	0.965	-35.599	0.965	-35.599	0.965	-35.599	0.965	-35.599	0.965	-35.599	0.965	-35.599	0.965	-35.599	0.965	-35.599	0.965	-35.599	0.965	-35.599	0.965	-35.599	0.965	-35.599	0.965	-35.599	0.965	-35.599	0.965	-35.599	0.965	-35.599	0.965	-35.599	0.965	-35.599	0.965	-35.599	0.965	-35.599	0.965	-35.599	0.965	-35.599	0.965	-35.599	0.965	-35.599	0.965	-35.599	0.965	-35.599	0.965	-35.599	0.965	-35.599	0.965	-35.599	0.965	-35.599	0.965	-35.599	0.965	-35.599	0.965	-35.599	0.965	-35.599	0.965	-35.599	0.965	-35.599	0.965	-35.599	0.965	-35.599	0.965	-35.599	0.965	-35.599	0.965	-35.599	0.965	-35.599	0.965	-35.599	0.965	-35.599	0.965	-35.599	0.965	-35.599	0.965	-35.599	0.965	-35.599	0.965	-35.599	0.965	-35.599	0.965	-35.599	0.965	-35.599	0.965	-35.599	0.965	-35.599	0.965	-35.599	0.965	-35.599	0.965	-35.599	0.965	-35.599	0.965	-35.599	0.965	-35.599	0.965	-35.599	0.965	-35.599	0.965	-35.599	0.965	-35.599	0.965	-35.599	0.965	-35.599	0.965	-35.599	0.965	-35.599	0.965	-35.599	0.965	-35.599	0.965	-35.599	0.965	-35.599	0.965	-35.599	0.965	-35.599	0.965	-35.599	0.965	-35.599	0.965	-35.599	0.965	-35.599	0.965	-35.599	0.965	-35.599	0.965	-35.599	0.965	-35.599	0.965	-35.599	0.965	-35.599	0.965	-35.599	0.965	-35.599	0.965	-35.599	0.965	-35.599	0.965	-35.599	0.965	-35.599	0.965	-35.599	0.965	-35.599	0.965	-35.599	0.965	-35.599	0.965	-35.599	0.965	-35.599	0.965	-35.599	0.965	-35.599	0.965	-35.599	0.965	-35.599	0.965	-35.599	0.965	-35.599	0.965	-35.599	0.965	-35.599	0.965	-35.599	0.965	-35.599	0.965	-35.599	0.965	-35.599	0.965	-35.599	0.965	-35.599	0.965	-35.599	0.965	-35.599	0.965	-35.599	0.965	-35.599	0.965	-35.599	0.965	-35.599	0.965	-35.599	0.965	-35.599	0.965	-35.599	0.965	-35.599	0.965	-35.599	0.965	-35.599	0.965	-35.599	0.965	-35.599	0.965	-35.599	0.965	-35.599	0.965	-35.599	0.965	-35.599	0.965	-35.599	0.965	-35.599	0.965	-35.599	0.965	-35.599	0.965	-35.599	0.965	-35.599	0.965	-35.599	0.965	-35.599	0.965	-35.599	0.965	-35.599	0.965	-35.599	0.965	-35.599	0.965	-35.599	0.965	-35.599	0.965	-35.599	0.965	-35.599	0.965	-35.599	0.965	-35.599	0.965	-35.599	0.965	-35.599	0.965	-35.599	0.965	-35.599	0.965	-35.599	0.965	-35.599	0.965	-35.599	0.965	-35.599	0.965	-35.599	0.965	-35.599	0.965	-35.599	0.965	-35.599	0.965	-35.599	0.965	-35.599	0.965	-35.599	0.965	-35.599	0.965	-35.599	0.965	-35.599
1.356	26.100	1.356	26.100	1.356	26.100	1.356	26.100	1.356	26.100	1.356	26.100	1.356	26.100	1.356	26.100	1.356	26.100	1.356	26.100	1.356	26.100	1.356	26.100	1.356	26.100	1.356	26.100	1.356	26.100	1.356	26.100	1.356	26.100	1.356	26.100	1.356	26.100	1.356	26.100	1.356	26.100	1.356	26.100	1.356	26.100	1.356	26.100	1.356	26.100	1.356	26.100	1.356	26.100	1.356	26.100	1.356	26.100	1.356	26.100	1.356	26.100	1.356	26.100	1.356	26.100	1.356	26.100	1.356	26.100	1.356	26.100	1.356	26.100	1.356	26.100	1.356	26.100	1.356	26.100	1.356	26.100	1.356	26.100	1.356	26.100	1.356	26.100	1.356	26.100	1.356	26.100	1.356	26.100	1.356	26.100	1.356	26.100	1.356	26.100	1.356	26.100	1.356	26.100	1.356	26.100	1.356	26.100	1.356	26.100	1.356	26.100	1.356	26.100	1.356	26.100	1.356	26.100	1.356	26.100	1.356	26.100	1.356	26.100	1.356	26.100	1.356	26.100	1.356	26.100	1.356	26.100	1.356	26.100	1.356	26.100	1.356	26.100	1.356	26.100	1.356	26.100	1.356	26.100	1.356	26.100	1.356	26.100	1.356	26.100	1.356	26.100	1.356	26.100	1.356	26.100	1.356	26.100	1.356	26.100	1.356	26.100	1.356	26.100	1.356	26.100	1.356	26.100	1.356	26.100	1.356	26.100	1.356	26.100	1.356	26.100	1.356	26.100	1.356	26.100	1.356	26.100	1.356	26.100	1.356	26.100	1.356	26.100	1.356	26.100	1.356	26.100	1.356	26.100	1.356	26.100	1.356	26.100	1.356	26.100	1.356	26.100	1.356	26.100	1.356	26.100	1.356	26.100	1.356	26.100	1.356	26.100	1.356	26.100	1.356	26.100	1.356	26.100	1.356	26.100	1.356	26.100	1.356	26.100	1.356	26.100	1.356	26.100	1.356	26.100	1.356	26.100	1.356	26.100	1.356	26.100	1.356	26.100	1.356	26.100	1.356	26.100	1.356	26.100	1.356	26.100	1.356	26.100	1.356	26.100	1.356	26.100	1.356	26.100	1.356	26.100	1.356	26.100	1.356	26.100	1.356	26.100	1.356	26.100	1.356	26.100	1.356	26.100	1.356	26.100	1.356	26.100	1.356	26.100	1.356	26.100	1.356	26.100	1.356	26.100	1.356	26.100	1.356	26.100	1.356	26.100	1.356	26.100	1.356	26.100	1.356	26.100	1.356	26.100	1.356	26.100	1.356	26.100	1.356	26.100	1.356	26.100	1.356	26.100	1.356	26.100	1.356	26.100	1.356	26.100	1.356	26.100	1.356	26.100	1.356	26.100	1.356	26.100	1.356	26.100	1.356	26.100	1.356	26.100	1.356	26.100	1.356	26.100	1.356	26.100	1.356	26.100	1.356	26.100	1.356	26.100	1.356	26.100	1.356	26.100	1.356	26.100	1.356	26.100	1.356	26.100	1.356	26.100	1.356	26.100	1.356	26.100	1.356	26.100	1.356	26.100	1.356	26.100	1.356	26.100	1.356	26.100	1.356	26.100	1.356	26.100	1.356	26.100	1.356	26.100	1.356	26.100	1.356	26.100	1.356	26.100	1.356	26.100	1.356	26.100	1.356	26.100	1.356	26.100	1.356	26.100	1.356	26.100	1.356	26.100	1.356	26.100	1.356	26.100	1.356	26.100	1.356	26.100	1.356	26.100	1.356	26.100	1.356	26.100	1.356	26.100	1.356	26.100	1.356	26.100	1.356	26.100	1.356	26.100	1.356	26.100	1.356	26.100	1.356	26.100	1.356	26.100	1.356	26.100	1.356	26.100	1.356	26.100	1.356	26.100	1.356	26.100	1.356	26.100	1.356	26.100	1.356	26.100	1.356	26.100	1.356	26.100	1.356	26.100	1.356	26.100	1.356	26.100	1.356	26.100	1.356	26.100	1.356	26.100	1.356	26.100	1.356	26.100	1.356	26.100	1.356	26.100	1.356	26.100	1.356	26.100	1.356	26.100	1.356	26.100	1.356	26.100	1.356	26.100	1.356	26.100	1.356	26.100	1.356	26.100	1.356	26.100	1.356	26.100	1.356	26.100	1.356	26.100	1.356	26.100	1.356	26.100	1.356	26.100	1.356	26.100	1.356	26.100	1.356	26.100	1.356	26.100	1.356	26.100	1.356	26.100	1.356	26.100	1.356	26.100	1.356	26.100	1.356	26.100	1.356	26.100	1.356	26.100	1.356	26.100	1.356	26.100	1.356	26.100	1.356	26.100	1.356	26.100	1.356	26.100	1.356	26.100	1.356	26.100	1.356	26.100	1.356	26.100	1.356	26.100	1.356	26.100	1.356	26.100	1.356	26.100	1.356	26.100	1.356	26.100	1.356	26.100	1.356	26.100	1.356	26.100	1.356	26.100	1.356	26.100	1.356	26.100	1.356	26.100	1.356	26.100	1.356	26.100	1.356	26.100	1.356	26.100	1.356	26.100	1.356	26.100	1.356	26.100	1.356	26.100	1.356	26.100	1.356	26.100	1.356	26.100	1.356	26.100	1.356	26.100	1.356	26.100	1.356	26.100	1.356	26.100	1.356	26.100	1.356	26.100	1.356	26.100	1.356	26.100	1.356	26.100	1.356	26.100	1.356	26.100	1.356	26.100	1.356	26.100	1.356	26.100	1.356	26.100	1.356	26.100	1.356	26.100	1.356	26.100	1.356	26.100	1.356	26.100	1.356	26.100	1.356	26.100	1.356	26.100	1.356	26.100	1.356	26.100	1.356	26.100	1.356	26.100	1.356	26.100	1.356	26.100	1.356	26.100	1.356	26.100	1.356	26.100	1.356	26.100	1.356	26.100	1.356	26.100	1.356	26.100	1.356	26.100	1.356	26.100	1.356	26.100	1.356	26.100	1.356	26.100	1.356	26.100	1.356	26.100	1.356	26.100	1.356	26.100	1.356	26.100	1.356	26.100	1.356	26.100	1.356	26.100	1.356	26.100	1.356	26.100	1.356	26.100	1.356	26.100	1.356	26.100	1.356	26.100	1.356	26.100	1.356	26.100	1.356	26.100	1.356	26.100	1.356	26.100	1.356	26.100	1.356	26.100	1.356	26.100	1.356	26.100	1.356	26.100	1.356	26.100	1.356	26.100	1.356	26.100	1.356	26.100	1.356	26.100	1.356	26.100	1.356	26.100	1.356	26.100	1.356	26.100	1.356	26.100	1.356	26.100	1.356	26.100	1.356	26.100	1.356	26.100	1.356	26.100	1.356	26.100	1.356	26.100	1.356	26.100	1.356	26.100	1.356	26.100	1.356	26.100	1.356	26.100	1.356	26.100	1.356	26.100	1.356	26.100	1.356	26.100	1.356	26.100	1.356	26.100	1.356	26.100	1.356	26.100	1.356	26.100	1.356	26.100	1.356	26.100	1.356	26.100	1.356	26.100	1.356	26.100	1.356	26.100	1.356	26.100	1.356	26.100	1.356	26.100	1.356	26.100	1.356	26.100	1.356	26.100	1.356	26.100	1.356	26.100	1.356	26.100	1.356	26.100	1.356	26.100	1.356	26.100	1.356	26.100	1.356	26.100	1.356	26.100	1.356	26.100	1.356	26.100	1.356	26.100	1.356	26.100	1.356	26.100	1.356	26.100	1.356	26.100	1.356	26.100	1.356	26.100	1.356	26.100	1.356	26.100	1.356	26.100	1.356	26.100	1.356	26.100	1.356	26.100	1.356	26.100	1.356	26.100	1.356	26.100	1.356	26.100	1.356	26.100	1.356	26.100	1.356	26.100	1.356	26.100	1.356	26.100	1.356	26.100	1.356	26.100	1.356	26.100	1.356	26.100	1.356	26.100	1.356	26.100	1.356	26.100	1.356	26.100	1.356	26.100	1.356	26.100	1.356	26.100	1.356	26.100	1.356	26.100	1.356	26.100	1.356	26.100	1.356	26.100	1.356	26.100	1.356	26.100	1.356	26.100	1.356	26.100	1.356	26.100	1.356	26.100	1.356	26.100	1.356	26.100	1.356	26.100	1.356	26.100	1.356	26.100	1.356	26.100	1.356	26.100	1.356	26.100	1.356	26.100	1.356	26.100	1.356	26.100	1.356	26.100	1.356	26.100	1.356	26.100	1.356	26.100	1.356	26.100	1.356	26.100	1.356	26.100	1.356	26.100	1.356	26.100	1.356	26.100	1.356	26.100	1.356	26.100	1.356	26.100	1.356	26.100	1.356	26.100	1.356	26.100	1.356	26.100	1.356	26.100	1.356	26.100	1.356	26.100	1.356	26.100	1.356	26.100	1.356	26.100	1.356	26.100	1.356	26.100	1.356	26.100	1.356	26.100	1.356	26.100	1.356	26.100	1.356	26.100	1.356	26.100	1.356	26.100	1.356	26.100	1.356	26.100	1.356	26.100	1.356	26.100	1.356	26.100	1.356	26.100	1.356	26.100	1.356	26.100	1.356	26.100	1.356	26.100	1.356	26.100	1.356	26.100	1.356	26.100	1.356	26.100	1.356	26.100	1.356	26.100	1.356	26.100	1.356	26.100	1.356	26.100	1.356	26.100	1.356	26.100	1.356	26.100	1.356	26.100	1.356	26.100	1.356	26.100	1.356	26.100	1.356	26.100	1.356	26.100	1.356	26.100	1.356	26.100	1.356	26.100	1.356	26.100	1.356	26.100	1.356	26.100	1.356	26.100	1.356	26.100	1.356	26.100	1.356	26.100	1.356	26.100	1.356	26.100	1.417	25.618	1.417	25.618	1.417	25.618	1.417	25.618	1.417	25.618	1.417	25.618	1.417	25.618	1.417	25.618	1.417	25.618	1.417	25.618	1.417	25.618	1.417	25.618	1.417	25.618	1.417	25.618	1.417	25.618	1.417	25.618	1.417	25.618	1.417	25.618	1.417	25.618	1.417	25.618	1.417	25.618	1.417	25.618	1.417	25.618	1.417	25.618	1.417	25.618	1.417	25.618	1.417	25.618	1.417	25.618	1.417	25.618	1.417	25.618	1.417	25.618	1.417	25.618	1.417	25.618	1.417	25.618	1.417	25.618	1.417	25.618	1.417	25.618	1.417	25.618	1.417	25.618	1.417	25.618	1.417	25.618	1.417	25.618	1.417	25.618	1.417	25.618	1.417	25.618	1.417	25.618	1.417	25.618	1.417	25.618	1.417	25.618	1.417	25.618	1.417	25.618	1.417	25.618	1.417	25.618	1.417	25.618	1.417	25.618	1.417	25.618	1.417	25.618	1.417	25.618	1.417	25.618	1.417	25.618	1.417	25.618	1.417	25.618	1.417	25.618	1.417	25.618	1.417	25.618	1.417	25.618	1.417	25.618	1.417	25.618	1.417	25.618	1.417	25.618	1.417	25.618	1.417	25.618	1.417	25.618	1.417	25.618	1.417	25.618	1.417	25.618	1.417	25.618	1.417	25.618	1.417	25.618	1.417	25.618	1.417	25.618	1.417	25.618	1.417	25.618	1.417	25.618	1.417	25.618	1.417	25.618	1.417	25.618	1.417	25.618	1.417	25.618	1.417	25.618	1.417	25.618	1.417	25.618	1.417	25.618	1.417	25.618	1.417	25.618	1.417	25.618	1.417	25.618	1.417	25.618	1.417	25.618	1.417	25.618	1.417	25.618	1.417	25.618	1.417	25.618	1.417	25.618	1.417	25.618	1.417	25.618	1.417	25.618	1.417	25.618	1.417	25.618	1.417	25.618	1.417	25.618	1.417	25.618	1.417	25.618	1.417	25.618	1.417	25.618	1.417	25.618	1.417	25.618	1.417	25.618	1.417	25.618	1.417	25.618	1.417	25.618	1.417	25.618	1.417	25.618	1.417	25.618	1.417	25.618	1.417	25.618	1.417	25.618	1.417	25.618	1.417	25.618	1.417	25.618	1.417	25.618	1.417	25.618	1.417	25.618	1.417	25.618	1.417	25.618	1.417	25.618	1.417	25.618	1.417	25.618	1.417	25.618	1.417	25.618	1.417	25.618	1.417	25.618	1.417	25.618	1.417	25.618	1.417	25.618	1.417	25.618	1.417	25.618	1.417	25.618	1.417	25.618	1.417	25.618	1.417	25.618	1.417	25.618	1.417	25.618	1.417	25.618	1.417	25.618	1.417	25.618	1.417	25.618	1.417	25.618	1.417	25.618	1.417	25.618	1.417	25.618	1.417	25.618	1.417	25.618	1.417	25.618	1.417	25.618	1.417	25.618	1.417	25.618	1.417	25.618	1.417	25.618	1.417	25.618	1.417	25.618	1.417	25.618	1.417	25.618	1.417	25.618	1.417	25.618	1.417	25.618	1.417	25.618	1.417	25.618	1.417	25.618	1.417	25.618	1.335	-27.948	1.335	-27.948	1.335	-27.948	1.335	-27.948	1.335	-27.948	1.335	-27.948	1.335	-27.948	1.335	-27.948	1.335	-27.948	1.335	-27.948	1.335	-27.948	1.335	-27.948	1.335	-27.948	1.335	-27.948	1.335	-27.948	1.335	-27.948	1.335	-27.948	1.335	-27.948	1.335	-27.948	1.335	-27.948	1.335	-27.948	1.335	-27.948	1.335	-27.948	1.335	-27.948	1.335	-27.948	1.335	-27.948	1.335	-27.948	1.335	-27.948	1.335	-27.948	1.335	-27.948	1.335	-27.948	1.335	-27.948	1.335	-27.948	1.335	-27.948	1.335	-27.948	1.335	-27.948	1.335	-27.948	1.335	-27.948	1.335	-27.948	1.335	-27.948	1.335	-27.948	1.335	-27.948	1.335	-27.948	1.335	-27.948	1.335	-27.948	1.335	-27.948	1.335	-27.948	1.335	-27.948	1.335	-27.948	1.335	-27.948	1.335	-27.948	1.335	-27.948	1.335	-27.948	1.335	-27.948	1.335	-27.948	1.335	-27.948	1.335	-27.948	1.335	-27.948	1.335	-27.948	1.335	-27.948	1.335	-27.948	1.335	-27.948	1.335	-27.948	1.335	-27.948	1.335	-27.948	1.335	-27.948	1.335	-27.948	1.335	-27.948	1.335	-27.948	1.335	-27.948	1.335	-27.948	1.335	-27.948	1.335	-27.948	1.335	-27.948	1.335	-27.948	1.335	-27.948	1.335	-27.948	1.335	-27.948	1.335	-27.948	1.335	-27.948	1.335	-27.948	1.335	-27.948	1.335	-27.948	1.335	-27.948	1.335	-27.948	1.335	-27.948	1.335	-27.948	1.335	-27.948	1.335	-27.948	1.335	-27.948	1.335	-27.948	1.335	-27.948	1.335	-27.948	1.335	-27.948	1.335	-27.948	1.335	-27.948	1.335	-27.948	1.335	-27.948	1.335	-27.948	1.335	-27.948	1.335	-27.948	1.335	-27.948	1.335	-27.948	1.335	-27.948	1.335	-27.948	1.335	-27.948	1.335	-27.948	1.335	-27.948	1.335	-27.948	1.335	-27.948	1.335	-27.948	1.335	-27.948	1.335	-27.948	1.335	-27.948	1.335	-27.948	1.335	-27.948	1.335	-27.948	1.335	-27.948	1.335	-27.948	1.335	-27.948	1.335	-27.948	1.335	-27.948	1.335	-27.948	1.335	-27.948	1.335	-27.948	1.335	-27.948	1.335	-27.948	1.335	-27.948	1.335	-27.948	1.335	-27.948	1.335	-27.948	1.335	-27.948	1.335	-27.948	1.335	-27.948	1.335	-27.948	1.335	-27.948	1.335	-27.948	1.335	-27.948	1.335	-27.948	1.335	-27.948	1.335	-27.948	1.335	-27.948	1.335	-27.948	1.335	-27.948	1.335	-27.948	1.335	-27.948	1.335	-27.948	1.335	-27.948	1.335	-27.948	1.335	-27.948	1.335	-27.948	1.335	-27.948	1.335	-27.948	1.335	-27.948	1.335	-27.948	1.335	-27.948	1.335	-27.948	1.335	-27.948	1.335	-27.948	1.335	-27.948	1.335	-27.948	1.335	-27.948	1.335	-27.948	1.335	-27.948	1.335	-27.948	1.335	-27.948	1.335	-27.948	1.335	-27.948	1.335	-27.948	1.335	-27.948	1.335	-27.948	1.335	-27.948	1.335	-27.948	1.335	-27.948	1.335	-27.948	1.335	-27.948	1.335	-27.948	1.335	-27.948	1.335	-27.948	1.335	-27.948	1.335	-27.948	1.335	-27.948	1.335	-27.948	1.335	-27.948	1.335	-27.948	1.335	-27.948	1.335	-27.948	1.335	-27.948	1.335	-27.948	1.335	-27.948	1.335	-27.948	1.335	-27.948	1.335	-27.948	1.335	-27.948	1.335	-27.948	1.335	-27.948	1.335	-27.948	1.335	-27.948	1.335	-27.948	1.335	-27.948	1.335	-27.948	1.335	-27.948	1.335	-27.948	1.335	-27.948	1.335	-27.948	1.335	-27.948	1.335	-27.948	1.335	-27.948	1.335	-27.948	1.335	-27.948	1.335	-27.948	1.335	-27.948	1.335	-27.948	1.335	-27.948	1.335	-27.948	1.335	-27.948	1.335	-27.948	1.335	-27.948	1.335	-27.948	1.335	-27.948	1.335	-27.948	1.335	-27.948	1.335	-27.948	1.335	-27.948	1.335	-27.948	1.335	-27.948	1.335	-27.948	1.335	-27.948	1.335	-27.948	1.335	-27.948	1.335	-27.948	1.335	-27.948	1.335	-27.948	1.335	-27.948	1.335	-27.948	1.335	-27.948	1.335	-27.948	1.335	-27.948	1.335	-27.948	1.335	-27.948	1.335	-27.948	1.335	-27.948	1.335	-27.948	1.335	-27.948	1.335	-27.948	1.335	-27.948	1.335	-27.948	1.335	-27.948	1.335	-27.948	1.335	-27.948	1.335	-27.948	1.335	-27.948	1.335	-27.948	1.335	-27.948	1.335	-27.948	1.335	-27.948	1.335	-27.948	1.335	-27.948	1.335	-27.948	1.335	-27.948	1.335	-27.948	1.335	-27.948	1.335	-27.948	1.335	-27.948	1.335	-27.948	1.335	-27.948	1.335	-27.948	1.335	-27.948	1.335	-27.948	1.335	-27.948	1.335	-27.948	1.335	-27.948	1.335	-27.948	1.335	-27.948	1.335	-27.948	1.335	-27.948	1.335	-27.948	1.335	-27.948	1.335	-27.948	1.335	-27.948	1.335	-27.948	1.335	-27.948	1.335	-27.948	1.335	-27.948	1.335	-27.948	1.335	-27.948	1.335	-27.948	1.335	-27.948	1.335	-27.948	1.335	-27.948	1.335	-27.948	1.335	-27.948	1.335	-27.948	1.335	-27.948	1.335	-27.948	1.335	-27.948	1.335	-27.948	1.335	-27.948	1.335	-27.948	1.335	-27.948	1.335	-27.948	1.335	-27.948	1.335	-27.948	1.335	-27.948	1.335	-27.948	1.335	-27.948	1.335	-27.948	1.335	-27.948	1.335	-27.948	1.335	-27.948	1.335	-27.948	1.335	-27.948	1.335	-27.948	1.335	-27.948	1.335	-27.948	1.335	-27.948	1.335	-27.948	1.335	-27.948	1.335	-27.948	1.335	-27.948	1.335	-27.948	1.335	-27.948	1.335	-27.948	1.335	-27.948	1.335	-27.948	1.335	-27.948	1.335	-27.948	1.335	-27.948	1.335	-27.948	1.335	-27.948	1.335	-27.948	1.335	-27.948	1.335	-27.948	1.335	-27.948	1.335	-27.948	1.335	-27.948	1.335	-27.948	1.335	-27.948	1.335	-27.948	1.335	-27.948	1.335	-27.948	1.335	-27.948	1.335	-27.948	1.335	-27.948	1.335	-27.948	1.335	-27.948	1.335	-27.948	1.335	-27.948	1.335	-27.948	1.335	-27.948	1.335	-27.948	1.335	-27.948	1.335	-27.948	1.335	-27.948	1.335	-27.948	1.335	-27.948	1.335	-27.948	1.335	-27.948	1.335	-27.948	1.335	-27.948	1.335	-27.948	1.335	-27.948	1.335	-27.948	1.335	-27.948	1.335	-27.948	1.335	-27.948	1.335	-27.948	1.335	-27.948	1.335	-27.948	1.335	-27.948	1.335	-27.948	1.335	-27.948	1.335	-27.948	1.335	-27.948	1.335	-27.948	1.335	-27.948	1.335	-27.948	1.335	-27.948	1.335	-27.948	1.335	-27.948	1.335	-27.948	1.335	-27.948	1.335	-27.948	1.335	-27.948	1.335	-27.948	1.335	-27.948	1.335	-27.948	1.335	-27.948	1.335	-27.948	1.335	-27.948	1.335	-27.948	1.335	-27.948	1.335	-27.948	1.335	-27.948	1.335	-27.948	1.335	-27.948	1.335	-27.948	1.335	-27.948	1.335	-27.948	1.335	-27.948	1.335	-27.948	1.335	-27.948	1.335	-27.948	1.335	-27.948	1.335	-27.948	1.335	-27.948	1.335	-27.948	1.335	-27.948	1.335	-27.948	1.335	-27.948	1.335	-27.948	1.335	-27.948	1.335	-27.948	1.335	-27.948	1.335	-27.948	1.335	-27.948	1.335	-27.948	1.335	-27.948	1.335	-27.948	1.335	-27.948	1.335	-27.948	1.335	-27.948	1.335	-27.948	1.335	-27.948	1.335	-27.948	1.335	-27.948	1.335	-27.948	1.335	-27.948	1.335	-27.948	1.335	-27.948	1.335	-27.948	1.335	-27.948	1.335	-27.948	1.335	-27.948	1.335	-27.948	1.335	-27.948	1.335	-27.948	1.335	-27.948	1.335	-27.948	1.335	-27.948	1.335	-27.948	1.335	-27.948	1.335	-27.948	1.335	-27.948	1.335	-27.948	1.335	-27.948	1.335	-27.948	1.335	-27.948	1.335	-27.948	1.335	-27.948	1.335	-27.948	1.335	-27.948	1.335	-27.948	1.335	-27.948	1.335	-27.948	1.335	-27.948	1.335	-27.948	1.335	-27.948	1.335	-27.948	1.335	-27.948	1.335	-27.948	1.335	-27.948	1.335	-27.948	1.335	-27.948	1.335	-27.948	1.335	-27.948	1.335	-27.948	1.335	-27.948	1.335	-27.948	1.335	-27.948	1.335	-27.948	1.335	-27.948	1.335	-27.948	1.335	-27.948	1.335	-27.948	1.335	-27.948	1.335	-27.948	1.335	-27.948	1.335	-27.948	1.335	-27.948	1.335	-27.948	1.335	-27.948	1.335	-27.948	1.335	-27.948	1.335	-27.948	1.335	-27.948	1.335	-27.948	1.335	-27.948	1.335	-27.948	1.335	-27.948	1.335	-27.948	1.335	-27.948	1.335	-27.948	1.335	-27.948	1.335	-27.948	1.335	-27.948	1.335	-27.948	1.335	-27.948	1.335	-27.948	1.335	-27.948	1.335	-27.948	1.335	-27.948	1.335	-27.948	1.335	-27.948	1.335	-27.948	1.335	-27.948	1.335	-27.948	1.335	-27.948	1.335	-27.948	1.335	-27.948	1.335	-27.948	1.335	-27.948	1.335	-27.948	1.335	-27.948	1.335	-27.948	1.335	-27.948	1.335	-27.948	1.335	-27.948	1.335	-27.948	1.335	-27.948	1.335	-27.948	1.335	-27.948	1.335	-27.948	1.335	-27.948	1.335	-27.948	1.335	-27.948	1.335	-27.948	1.335	-27.948	1.335	-27.948	1.335	-27.948	1.335	-27.948	1.335	-27.948	1.335	-27.948	1.335	-27.948	1.335	-27.948	1.335	-27.948	1.335	-27.948	1.335	-27.948	1.335	-27.948	1.335	-27.948	1.335	-27.948	1.335	-27.948	1.335	-27.948	1.335	-27.948	1.335	-27.948	1.335	-27.948	1.335	-27.948	1.335	-27.948	1.335	-27.948	1.335	-27.948	1.335	-27.948	1.335	-27.948	1.335	-27.948	1.335	-27.948	1.335	-27.948	1.335	-27.948	1.335	-27.948	1.335	-27.948	1.335	-27.948	1.335	-27.948	1.335	-27.948	1.335	-27.948	1.335	-27.948	1.335	-27.948	1.335	-27.948	1.335	-27.948	1.335	-27.948	1.335	-27.948	1.335	-27.948	1.335	-27.948	1.335	-27.948	1.335	-27.948	1.335	-27.948	1.335	-27.948	1.335	-27.948	1.335	-27.948	1.335	-27.948	1.335	-27.948	1.335	-27.948	1.335	-27.948	1.335	-27.948	1.335	-27.948	1.335	-27.948	1.335	-27.948	1.335	-27.948	1.335	-27.948	1.335	-27.948	1.335	-27.948	1.335	-27.948	1.335	-27.948	1.335	-27.948	1.335	-27.948	1.335	-27.948	1.335	-27.948	1.335	-27.948	1.335	-27.948	1.335	-27.948	1.335	-27.948	1.335	-27.948	1.335	-27.948	1.335	-27.948	1.335	-27.948	1.335	-27.948	1.335	-27.948	1.335	-27.948	1.335	-27.948	1.335	-27.948	1.335	-27.948	1.335	-27.948	1.335	-27.948	1.335	-27.948	1.335	-27.948	1.335	-27.948	1.335	-27.948	1.335	-27.948	1.335	-27.948	1.335	-27.948	1.335	-27.948	1.335	-27.948	1.335	-27.948	1.335	-27.948	1.335	-27.948	1.335	-27.948	1.335	-27.948	1.335	-27.948	1.335	-27.948	1.335	-27.948	1.335	-27.948	1.335	-27.948	1.335	-27.948	1.335	-27.948	1.335	-27.948	1.335	-27.948	1.335	-27.948	1.335	-27.948	1.335	-27.948	1.335	-27.948	1.335	-27.948	1.335	-27.948	1.335	-27.948	1.335	-27.948	1.335	-27.948	1.335	-27.948	1.335	-27.948	1.335	-27.948	1.335	-27.948	1.335	-27.948	1.335	-27.948	1.335	-27.948	1.335	-27.948	1.335	-27.948	1.335	-27.948	1.335	-27.948	1.335	-27.948	1.335	-27.948	1.335	-27.948	1.335	-27.948	1.335	-27.948	1.335	-27.948	1.335	-27.948	1.335	-27.948	1.335	-27.948	1.335	-27.948	1.335	-27.948	1.335	-27.948	1.335	-27.948	1.335	-27.948	1.335	-27.948	1.335	-27.948	1.335	-27.948	1.335	-27.948	1.335	-27.948	1.335	-27.948	1.335	-27.948	1.335	-27.948	1.335	-27.948	1.335	-27.948	1.335	-27.948	1.335	-27.948	1.335	-27.948	1.335	-27.948	1.335	-27.948	1.335	-27.948	1.335	-27.948	1.335	-27.948	1.335	-27.948	1.335	-27.948	1.335	-27.948	1.335	-27.948	1.335	-27.948	1.335	-27.948	1.335	-27.948	1.335	-27.948	1.335	-27.948	1.335	-27.948	1.335	-27.948	1.335	-27.948	1.335	-27.948	1.335	-27.948	1.335	-27.948	1.335	-27.948	1.335	-27.948	1.335	-27.948	1.335	-27.948	1.335	-27.948	1.335	-27.948	1.335	-27.948	1.335	-27.948	1.335	-27.948	1.335	-27.948	1.335	-27.948	1.335	-27.948	1.335	-27.948	1.335	-27.948	1.335	-27.948	1.335	-27.948	1.335	-27.948	1.335	-27.948	1.335	-27.948	1.335	-27.948	2.197	-11.832	2.197	-11.832	2.197	-11.832	2.197	-11.832	2.197	-11.832	2.197	-11.832	2.197	-11.832	2.197	-11.832	2.197	-11.832	2.197	-11.832	2.197	-11.832	2.197	-11.832	2.197	-11.832	2.197	-11.832	2.197	-11.832	2.197	-11.832	2.197	-11.832	2.197	-11.832	2.197	-11.832	2.197	-11.832	2.197	-11.832	2.197	-11.832	2.197	-11.832	2.197	-11.832	2.197	-11.832	2.197	-11.832	2.197	-11.832	2.197	-11.832	2.197	-11.832	2.197	-11.832	2.197	-11.832	2.197	-11.832	2.197	-11.832	2.197	-11.832	2.197	-11.832	2.197	-11.832	2.197	-11.832	2.197	-11.832	2.197	-11.832	2.197	-11.832	2.197	-11.832	2.197	-11.832	2.197	-11.832	2.197	-11.832	2.197	-11.832	2.197	-11.832	2.197	-11.832	2.197	-11.832	2.197	-11.832	2.197	-11.832	2.197	-11.832	2.197	-11.832	2.197	-11.832	2.197	-11.832	2.197	-11.832	2.197	-11.832	2.197	-11.832	2.197	-11.832	2.197	-11.832	2.197	-11.832	2.197	-11.832	2.197	-11.832	2.197	-11.832	2.197	-11.832	2.197	-11.832	2.197	-11.832	2.197	-11.832	2.197	-11.832	2.197	-11.832	2.197	-11.832	2.197	-11.832	2.197	-11.832	2.197	-11.832	2.197	-11.832	2.197	-11.832	2.197	-11.832	2.197	-11.832	2.197	-11.832	2.197	-11.832	2.197	-11.832	2.197	-11.832	2.197	-11.832	2.197	-11.832	2.197	-11.832	2.197	-11.832	2.197	-11.832	2.197	-11.832	2.197	-11.832	2.197	-11.832	2.197	-11.832	2.197	-11.832	2.197	-11.832	2.197	-11.832	2.197	-11.832	2.197	-11.832	2.197	-11.832	2.197	-11.832	2.197	-11.832	2.197	-11.832	2.197	-11.832	2.197	-11.832	2.197	-11.832	2.197	-11.832	2.197	-11.832	2.197	-11.832	2.197	-11.832	2.197	-11.832	2.197	-11.832	2.197	-11.832	2.197	-11.832	2.197	-11.832	2.197	-11.832	2.197	-11.832	2.197	-11.832	2.197	-11.832	2.197	-11.832	2.197	-11.832	2.197	-11.832	2.197	-11.832	2.197	-11.832	2.197	-11.832	2.197	-11.832	2.197	-11.832	2.197	-11.832	2.197	-11.832	2.197	-11.832	2.197	-11.832	2.197	-11.832	2.197	-11.832	2.197	-11.832	2.197	-11.832	2.197	-11.832	2.197	-11.832	2.197	-11.832	2.197	-11.832	2.197	-11.832	2.197	-11.832	2.197	-11.832	2.197	-11.832	2.197	-11.832	2.197	-11.832	2.197	-11.832	2.197	-11.832	2.197	-11.832	2.197	-11.832	2.197	-11.832	2.197	-11.832	2.197	-11.832	2.197	-11.832	2.197	-11.832	2.197	-11.832	2.197	-11.832	2.197	-11.832	2.197	-11.832	2.197	-11.832	2.197	-11.832	2.197	-11.832	2.197	-11.832	2.197	-11.832	2.197	-11.832	2.197	-11.832	2.197	-11.832	2.197	-11.832	2.197	-11.832	2.197	-11.832	2.197	-11.832	2.197	-11.832	2.197	-11.832	2.197	-11.832	2.197	-11.832	2.197	-11.832	2.197	-11.832	2.197	-11.832	2.197	-11.832	2.197	-11.832	2.197	-11.832	2.197	-11.832	0.858	-27.287	0.858	-27.287	0.858	-27.287	0.858	-27.287	0.858	-27.287	0.858	-27.287	0.858	-27.287	0.858	-27.287	0.858	-27.287	0.858	-27.287	0.858	-27.287	0.858	-27.287	0.858	-27.287	0.858	-27.287	0.858	-27.287	0.858	-27.287	0.858	-27.287	0.858	-27.287	0.858	-27.287	0.858	-27.287	0.858	-27.287	0.858	-27.287	0.858	-27.287	0.858	-27.287	0.858	-27.287	0.858	-27.287	0.858	-27.287	0.858	-27.287	0.858	-27.287	0.858	-27.287	0.858	-27.287	0.858	-27.287	0.858	-27.287	0.858	-27.287	0.858	-27.287	0.858	-27.287	0.858	-27.287	0.858	-27.287	0.858	-27.287	0.858	-27.287	0.858	-27.287	0.858	-27.287	0.858	-27.287	0.858	-27.287	0.858	-27.287	0.858	-27.287	0.858	-27.287	0.858	-27.287	0.858	-27.287	0.858	-27.287	0.858	-27.287	0.858	-27.287	0.858	-27.287	0.858	-27.287	0.858	-27.287	0.858	-27.287	0.858	-27.287	0.858	-27.287	0.858	-27.287	0.858	-27.287	0.858	-27.287	0.858	-27.287	0.858	-27.287	0.858	-27.287	0.858	-27.287	0.858	-27.287	0.858	-27.287	0.858	-27.287	0.858	-27.287	0.858	-27.287	0.858	-27.287	0.858	-27.287	0.858	-27.287	0.858	-27.287	0.858	-27.287	0.858	-27.287	0.858	-27.287	0.858	-27.287	0.858	-27.287	0.858	-27.287	0.858	-27.287	0.858	-27.287	0.858	-27.287	0.858	-27.287	0.858	-27.287	0.858	-27.287	0.858	-27.287	0.858	-27.287	0.858	-27.287	0.858	-27.287	0.858	-27.287	0.858	-27.287	0.858	-27.287	0.858	-27.287	0.858	-27.287	0.858	-27.287	0.858	-27.287	0.858	-27.287	0.858	-27.287	0.858	-27.287	0.858	-27.287	0.858	-27.287	0.858	-27.287	0.858	-27.287	0.858	-27.287	0.858	-27.287	0.858	-27.287	0.858	-27.287	0.858	-27.287	0.858	-27.287	0.858	-27.287	0.858	-27.287	0.858	-27.287	0.858	-27.287	0.858	-27.287	0.858	-27.287	0.858	-27.287	0.858	-27.287	0.858	-27.287	0.858	-27.287	0.858	-27.287	0.858	-27.287	0.858	-27.287	0.858	-27.287	0.858	-27.287	0.858	-27.287	0.858	-27.287	0.858	-27.287	0.858	-27.287	0.858	-27.287	0.858	-27.287	0.858	-27.287	0.858	-27.287	0.858	-27.287	0.858	-27.287	0.858	-27.287	0.858	-27.287	0.858	-27.287	0.858	-27.287	0.858	-27.287	0.858	-27.287	0.858	-27.287	0.858	-27.287	0.858	-27.287	0.858	-27.287	0.858	-27.287	0.858	-27.287	0.858	-27.287	0.858	-27.287	0.858	-27.287	0.858	-27.287	0.858	-27.287	0.858	-27.287	0.858	-27.287	0.858	-27.287	0.858	-27.287	0.858	-27.287	0.858	-27.287	0.858	-27.287	0.858	-27.287	0.858	-27.287	0.858	-27.287	0.858	-27.287	0.858	-27.287	0.858	-27.287	0.858	-27.287	0.858	-27.287	0.858	-27.287	0.858	-27.287	0.858	-27.287	0.858	-27.287	0.858	-27.287	0.858	-27.287	0.858	-27.287	0.858	-27.287	0.858	-27.287	0.858	-27.287	0.858	-27.287	0.858	-27.287	0.858	-27.287	1.569	-38.174	1.569	-38.174	1.569	-38.174	1.569	-38.174	1.569	-38.174	1.569	-38.174	1.569	-38.174	1.569	-38.174	1.569	-38.174	1.569	-38.174	1.569	-38.174	1.569	-38.174	1.569	-38.174	1.569	-38.174	1.569	-38.174	1.569	-38.174	1.569	-38.174	1.569	-38.174	1.569	-38.174	1.569	-38.174	1.569	-38.174	1.569	-38.174	1.569	-38.174	1.569	-38.174	1.569	-38.174	1.569	-38.174	1.569	-38.174	1.569	-38.174	1.569	-38.174	1.569	-38.174	1.569	-38.174	1.569	-38.174	1.569	-38.174	1.569	-38.174	1.569	-38.174	1.569	-38.174	1.569	-38.174	1.569	-38.174	1.569	-38.174	1.569	-38.174	1.569	-38.174	1.569	-38.174	1.569	-38.174	1.569	-38.174	1.569	-38.174	1.569	-38.174	1.569	-38.174	1.569	-38.174	1.569	-38.174	1.569	-38.174	1.569	-38.174	1.569	-38.174	1.569	-38.174	1.569	-38.174	1.569	-38.174	1.569	-38.174	1.569	-38.174	1.569	-38.174	1.569	-38.174	1.569	-38.174	1.569	-38.174	1.569	-38.174	1.569	-38.174	1.569	-38.174	1.569	-38.174	1.569	-38.174	1.569	-38.174	1.569	-38.174	1.569	-38.174	1.569	-38.174	1.569	-38.174	1.569	-38.174	1.569	-38.174	1.569	-38.174	1.569	-38.174	1.569	-38.174	1.569	-38.174	1.569	-38.174	1.569	-38.174	1.569	-38.174	1.569	-38.174	1.569	-38.174	1.569	-38.174	1.569	-38.174	1.569	-38.174	1.569	-38.174	1.569	-38.174	1.569	-38.174	1.569	-38.174	1.569	-38.174	1.569	-38.174	1.569	-38.174	1.569	-38.174	1.569	-38.174	1.569	-38.174	1.569	-38.174	1.569	-38.174	1.569	-38.174	1.569	-38.174	1.569	-38.174	1.569	-38.174	1.569	-38.174	1.569	-38.174	1.569	-38.174	1.569	-38.174	1.569	-38.174	1.569	-38.174	1.569	-38.174	1.569	-38.174	1.569	-38.174	1.569	-38.174	1.569	-38.174	1.569	-38.174	1.569	-38.174	1.569	-38.174	1.569	-38.174	1.569	-38.174	1.569	-38.174	1.569	-38.174	1.569	-38.174	1.569	-38.174	1.569	-38.174	1.569	-38.174	1.569	-38.174	1.569	-38.174	1.569	-38.174	1.569	-38.174	1.569	-38.174	1.569	-38.174	1.569	-38.174	1.569	-38.174	1.569	-38.174	1.569	-38.174	1.569	-38.174	1.569	-38.174	1.569	-38.174	1.569	-38.174	1.569	-38.174	1.569	-38.174	1.569	-38.174	1.569	-38.174	1.569	-38.174	1.569	-38.174	1.569	-38.174	1.569	-38.174	1.569	-38.174	1.569	-38.174	1.569	-38.174	1.569	-38.174	1.569	-38.174	1.569	-38.174	1.569	-38.174	1.569	-38.174	1.569	-38.174	1.569	-38.174	1.569	-38.174	1.569	-38.174	1.569	-38.174	1.569	-38.174	1.569	-38.174	1.569	-38.174	1.569	-38.174	1.569	-38.174	1.569	-38.174	1.569	-38.174	1.569	-38.174	1.569	-38.174	1.569	-38.174	1.569	-38.174	1.569	-38.174	1.569	-38.174	1.569	-38.174	1.569	-38.174	1.569	-38.174	1.569	-38.174	1.569	-38.174	1.569	-38.174	1.569	-38.174
1.817	20.489	1.817	20.489	1.817	20.489	1.817	20.489	1.817	20.489	1.817	20.489	1.817	20.489	1.817	20.489	1.817	20.489	1.817	20.489	1.817	20.489	1.817	20.489	1.817	20.489	1.817	20.489	1.817	20.489	1.817	20.489	1.817	20.489	1.817	20.489	1.817	20.489	1.817	20.489	1.817	20.489	1.817	20.489	1.817	20.489	1.817	20.489	1.817	20.489	1.817	20.489	1.817	20.489	1.817	20.489	1.817	20.489	1.817	20.489	1.817	20.489	1.817	20.489	1.817	20.489	1.817	20.489	1.817	20.489	1.817	20.489	1.817	20.489	1.817	20.489	1.817	20.489	1.817	20.489	1.817	20.489	1.817	20.489	1.817	20.489	1.817	20.489	1.817	20.489	1.817	20.489	1.817	20.489	1.817	20.489	1.817	20.489	1.817	20.489	1.817	20.489	1.817	20.489	1.817	20.489	1.817	20.489	1.817	20.489	1.817	20.489	1.817	20.489	1.817	20.489	1.817	20.489	1.817	20.489	1.817	20.489	1.817	20.489	1.817	20.489	1.817	20.489	1.817	20.489	1.817	20.489	1.817	20.489	1.817	20.489	1.817	20.489	1.817	20.489	1.817	20.489	1.817	20.489	1.817	20.489	1.817	20.489	1.817	20.489	1.817	20.489	1.817	20.489	1.817	20.489	1.817	20.489	1.817	20.489	1.817	20.489	1.817	20.489	1.817	20.489	1.817	20.489	1.817	20.489	1.817	20.489	1.817	20.489	1.817	20.489	1.817	20.489	1.817	20.489	1.817	20.489	1.817	20.489	1.817	20.489	1.817	20.489	1.817	20.489	1.817	20.489	1.817	20.489	1.817	20.489	1.817	20.489	1.817	20.489	1.817	20.489	1.817	20.489	1.817	20.489	1.817	20.489	1.817	20.489	1.817	20.489	1.817	20.489	1.817	20.489	1.817	20.489	1.817	20.489	1.817	20.489	1.817	20.489	1.817	20.489	1.817	20.489	1.817	20.489	1.817	20.489	1.817	20.489	1.817	20.489	1.817	20.489	1.817	20.489	1.817	20.489	1.817	20.489	1.817	20.489	1.817	20.489	1.817	20.489	1.817	20.489	1.817	20.489	1.817	20.489	1.817	20.489	1.817	20.489	1.817	20.489	1.817	20.489	1.817	20.489	1.817	20.489	1.817	20.489	1.817	20.489	1.817	20.489	1.817	20.489	1.817	20.489	1.817	20.489	1.817	20.489	1.817	20.489	1.817	20.489	1.817	20.489	1.817	20.489	1.817	20.489	1.817	20.489	1.817	20.489	1.817	20.489	1.817	20.489	1.817	20.489	1.817	20.489	1.817	20.489	1.817	20.489	1.817	20.489	1.817	20.489	1.817	20.489	1.817	20.489	1.817	20.489	1.817	20.489	1.817	20.489	1.817	20.489	1.817	20.489	1.817	20.489	1.817	20.489	1.817	20.489	1.817	20.489	1.817	20.489	1.817	20.489	1.817	20.489	1.817	20.489	1.817	20.489	1.817	20.489	1.817	20.489	1.817	20.489	1.817	20.489	1.817	20.489	1.817	20.489	1.817	20.489	1.817	20.489	1.817	20.489	1.817	20.489	1.817	20.489	1.817	20.489	1.817	20.489	1.817	20.489	1.817	20.489	1.817	20.489	1.817	20.489	1.817	20.489	1.817	20.489	1.817	20.489	1.817	20.489	1.817	20.489	1.817	20.489	1.817	20.489	1.817	20.489	1.817	20.489	1.817	20.489	1.817	20.489	1.817	20.489	1.817	20.489	1.817	20.489	1.817	20.489	1.817	20.489	1.817	20.489	1.817	20.489	1.817	20.489	1.817	20.489	1.817	20.489	1.817	20.489	1.817	20.489	1.817	20.489	1.817	20.489	1.817	20.489	1.817	20.489	1.817	20.489	1.817	20.489	1.817	20.489	1.817	20.489	1.817	20.489	1.817	20.489	1.817	20.489	1.817	20.489	1.817	20.489	1.817	20.489	1.817	20.489	1.817	20.489	1.817	20.489	1.817	20.489	1.817	20.489	1.817	20.489	1.817	20.489	1.817	20.489	1.817	20.489	1.817	20.489	1.817	20.489	1.817	20.489	1.817	20.489	1.817	20.489	1.817	20.489	1.817	20.489	1.817	20.489	1.817	20.489	1.817	20.489	1.817	20.489	1.817	20.489	1.817	20.489	1.817	20.489	1.817	20.489	1.817	20.489	1.817	20.489	1.817	20.489	1.817	20.489	1.817	20.489	1.817	20.489	1.817	20.489	1.817	20.489	1.817	20.489	1.817	20.489	1.817	20.489	1.817	20.489	1.817	20.489	1.817	20.489	1.817	20.489	1.817	20.489	1.817	20.489	1.817	20.489	1.817	20.489	1.817	20.489	1.817	20.489	1.817	20.489	1.817	20.489	1.817	20.489	1.817	20.489	1.817	20.489	1.817	20.489	1.817	20.489	1.817	20.489	1.817	20.489	1.817	20.489	1.817	20.489	1.817	20.489	1.817	20.489	1.817	20.489	1.817	20.489	1.817	20.489	1.817	20.489	1.817	20.489	1.817	20.489	1.817	20.489	1.817	20.489	1.817	20.489	1.817	20.489	1.817	20.489	1.817	20.489	1.817	20.489	1.817	20.489	1.817	20.489	1.817	20.489	1.817	20.489	1.817	20.489	1.817	20.489	1.817	20.489	1.817	20.489	1.817	20.489	1.817	20.489	1.817	20.489	1.817	20.489	1.817	20.489	1.817	20.489	1.817	20.489	1.817	20.489	1.817	20.489	1.817	20.489	1.817	20.489	1.817	20.489	1.817	20.489	1.817	20.489	1.817	20.489	1.817	20.489	1.817	20.489	1.817	20.489	1.817	20.489	1.817	20.489	1.817	20.489	1.817	20.489	1.817	20.489	1.817	20.489	1.817	20.489	1.817	20.489	1.817	20.489	1.817	20.489	1.817	20.489	1.817	20.489	1.817	20.489	1.817	20.489	1.817	20.489	1.817	20.489	1.817	20.489	1.817	20.489	1.817	20.489	1.817	20.489	1.817	20.489	1.817	20.489	1.817	20.489	1.817	20.489	1.817	20.489	1.817	20.489	1.817	20.489	1.817	20.489	1.817	20.489	1.817	20.489	1.817	20.489	1.817	20.489	1.817	20.489	1.817	20.489	1.817	20.489	1.817	20.489	1.817	20.489	1.817	20.489	1.817	20.489	1.817	20.489	1.817	20.489	1.817	20.489	1.817	20.489	1.817	20.489	1.817	20.489	1.817	20.489	1.817	20.489	1.817	20.489	1.817	20.489	1.817	20.489	1.817	20.489	1.817	20.489	1.817	20.489	1.817	20.489	1.817	20.489	1.817	20.489	1.817	20.489	1.817	20.489	1.817	20.489	1.817	20.489	1.817	20.489	1.817	20.489	1.817	20.489	1.817	20.489	1.817	20.489	1.817	20.489	1.817	20.489	1.817	20.489	1.817	20.489	1.817	20.489	1.817	20.489	1.817	20.489	1.817	20.489	1.817	20.489	1.817	20.489	1.817	20.489	1.817	20.489	1.817	20.489	1.817	20.489	1.817	20.489	1.817	20.489	1.817	20.489	1.817	20.489	1.817	20.489	1.817	20.489	1.817	20.489	1.817	20.489	1.817	20.489	1.817	20.489	1.817	20.489	1.817	20.489	1.817	20.489	1.817	20.489	1.817	20.489	1.817	20.489	1.817	20.489	1.817	20.489	1.817	20.489	1.817	20.489	1.817	20.489	1.817	20.489	1.817	20.489	1.817	20.489	1.817	20.489	1.817	20.489	1.817	20.489	1.817	20.489	1.817	20.489	1.817	20.489	1.817	20.489	1.817	20.489	1.817	20.489	1.817	20.489	1.817	20.489	1.817	20.489	1.817	20.489	1.817	20.489	1.817	20.489	1.817	20.489	1.817	20.489	1.817	20.489	1.817	20.489	1.817	20.489	1.817	20.489	1.817	20.489	1.817	20.489	1.817	20.489	1.817	20.489	1.817	20.489	1.817	20.489	1.817	20.489	1.817	20.489	1.817	20.489	1.817	20.489	1.817	20.489	1.817	20.489	1.817	20.489	1.817	20.489	1.817	20.489	1.817	20.489	1.817	20.489	1.817	20.489	1.817	20.489	1.817	20.489	1.817	20.489	1.817	20.489	1.817	20.489	1.817	20.489	1.817	20.489	1.817	20.489	1.817	20.489	1.817	20.489	1.817	20.489	1.817	20.489	1.817	20.489	1.817	20.489	1.817	20.489	1.817	20.489	1.817	20.489	1.817	20.489	1.817	20.489	1.817	20.489	1.817	20.489	1.817	20.489	1.817	20.489	1.817	20.489	1.817	20.489	1.817	20.489	1.817	20.489	1.817	20.489	1.817	20.489	1.817	20.489	1.817	20.489	1.817	20.489	1.817	20.489	1.817	20.489	1.817	20.489	1.817	20.489	1.817	20.489	1.817	20.489	1.817	20.489	1.817	20.489	1.817	20.489	1.817	20.489	1.817	20.489	1.817	20.489	1.817	20.489	1.817	20.489	1.817	20.489	1.817	20.489	1.817	20.489	1.817	20.489	1.817	20.489	1.817	20.489	1.817	20.489	1.817	20.489	1.817	20.489	1.817	20.489	1.817	20.489	1.817	20.489	1.817	20.489	1.817	20.489	1.817	20.489	1.817	20.489	1.817	20.489	1.817	20.489	1.817	20.489	1.817	20.489	1.817	20.489	1.817	20.489	1.817	20.489	1.817	20.489	1.817	20.489	1.817	20.489	1.817	20.489	1.817	20.489	1.817	20.489	1.891	19.452	1.891	19.452	1.891	19.452	1.891	19.452	1.891	19.452	1.891	19.452	1.891	19.452	1.891	19.452	1.891	19.452	1.891	19.452	1.891	19.452	1.891	19.452	1.891	19.452	1.891	19.452	1.891	19.452	1.891	19.452	1.891	19.452	1.891	19.452	1.891	19.452	1.891	19.452	1.891	19.452	1.891	19.452	1.891	19.452	1.891	19.452	1.891	19.452	1.891	19.452	1.891	19.452	1.891	19.452	1.891	19.452	1.891	19.452	1.891	19.452	1.891	19.452	1.891	19.452	1.891	19.452	1.891	19.452	1.891	19.452	1.891	19.452	1.891	19.452	1.891	19.452	1.891	19.452	1.891	19.452	1.891	19.452	1.891	19.452	1.891	19.452	1.891	19.452	1.891	19.452	1.891	19.452	1.891	19.452	1.891	19.452	1.891	19.452	1.891	19.452	1.891	19.452	1.891	19.452	1.891	19.452	1.891	19.452	1.891	19.452	1.891	19.452	1.891	19.452	1.891	19.452	1.891	19.452	1.891	19.452	1.891	19.452	1.891	19.452	1.891	19.452	1.891	19.452	1.891	19.452	1.891	19.452	1.891	19.452	1.891	19.452	1.891	19.452	1.891	19.452	1.891	19.452	1.891	19.452	1.891	19.452	1.891	19.452	1.891	19.452	1.891	19.452	1.891	19.452	1.891	19.452	1.891	19.452	1.891	19.452	1.891	19.452	1.891	19.452	1.891	19.452	1.891	19.452	1.891	19.452	1.891	19.452	1.891	19.452	1.891	19.452	1.891	19.452	1.891	19.452	1.891	19.452	1.891	19.452	1.891	19.452	1.891	19.452	1.891	19.452	1.891	19.452	1.891	19.452	1.891	19.452	1.891	19.452	1.891	19.452	1.891	19.452	1.891	19.452	1.891	19.452	1.891	19.452	1.891	19.452	1.891	19.452	1.891	19.452	1.891	19.452	1.891	19.452	1.891	19.452	1.891	19.452	1.891	19.452	1.891	19.452	1.891	19.452	1.891	19.452	1.891	19.452	1.891	19.452	1.891	19.452	1.891	19.452	1.891	19.452	1.891	19.452	1.891	19.452	1.891	19.452	1.891	19.452	1.891	19.452	1.891	19.452	1.891	19.452	1.891	19.452	1.891	19.452	1.891	19.452	1.891	19.452	1.891	19.452	1.891	19.452	1.891	19.452	1.891	19.452	1.891	19.452	1.891	19.452	1.891	19.452	1.891	19.452	1.891	19.452	1.891	19.452	1.891	19.452	1.891	19.452	1.891	19.452	1.891	19.452	1.891	19.452	1.891	19.452	1.891	19.452	1.891	19.452	1.891	19.452	1.891	19.452	1.891	19.452	1.891	19.452	1.891	19.452	1.891	19.452	1.891	19.452	1.891	19.452	1.891	19.452	1.891	19.452	1.891	19.452	1.891	19.452	1.891	19.452	1.891	19.452	1.891	19.452	1.891	19.452	1.891	19.452	1.891	19.452	1.891	19.452	1.891	19.452	1.891	19.452	1.891	19.452	1.891	19.452	1.891	19.452	1.891	19.452	1.891	19.452	1.891	19.452	1.891	19.452	1.891	19.452	1.891	19.452	1.918	-21.066	1.918	-21.066	1.918	-21.066	1.918	-21.066	1.918	-21.066	1.918	-21.066	1.918	-21.066	1.918	-21.066	1.918	-21.066	1.918	-21.066	1.918	-21.066	1.918	-21.066	1.918	-21.066	1.918	-21.066	1.918	-21.066	1.918	-21.066	1.918	-21.066	1.918	-21.066	1.918	-21.066	1.918	-21.066	1.918	-21.066	1.918	-21.066	1.918	-21.066	1.918	-21.066	1.918	-21.066	1.918	-21.066	1.918	-21.066	1.918	-21.066	1.918	-21.066	1.918	-21.066	1.918	-21.066	1.918	-21.066	1.918	-21.066	1.918	-21.066	1.918	-21.066	1.918	-21.066	1.918	-21.066	1.918	-21.066	1.918	-21.066	1.918	-21.066	1.918	-21.066	1.918	-21.066	1.918	-21.066	1.918	-21.066	1.918	-21.066	1.918	-21.066	1.918	-21.066	1.918	-21.066	1.918	-21.066	1.918	-21.066	1.918	-21.066	1.918	-21.066	1.918	-21.066	1.918	-21.066	1.918	-21.066	1.918	-21.066	1.918	-21.066	1.918	-21.066	1.918	-21.066	1.918	-21.066	1.918	-21.066	1.918	-21.066	1.918	-21.066	1.918	-21.066	1.918	-21.066	1.918	-21.066	1.918	-21.066	1.918	-21.066	1.918	-21.066	1.918	-21.066	1.918	-21.066	1.918	-21.066	1.918	-21.066	1.918	-21.066	1.918	-21.066	1.918	-21.066	1.918	-21.066	1.918	-21.066	1.918	-21.066	1.918	-21.066	1.918	-21.066	1.918	-21.066	1.918	-21.066	1.918	-21.066	1.918	-21.066	1.918	-21.066	1.918	-21.066	1.918	-21.066	1.918	-21.066	1.918	-21.066	1.918	-21.066	1.918	-21.066	1.918	-21.066	1.918	-21.066	1.918	-21.066	1.918	-21.066	1.918	-21.066	1.918	-21.066	1.918	-21.066	1.918	-21.066	1.918	-21.066	1.918	-21.066	1.918	-21.066	1.918	-21.066	1.918	-21.066	1.918	-21.066	1.918	-21.066	1.918	-21.066	1.918	-21.066	1.918	-21.066	1.918	-21.066	1.918	-21.066	1.918	-21.066	1.918	-21.066	1.918	-21.066	1.918	-21.066	1.918	-21.066	1.918	-21.066	1.918	-21.066	1.918	-21.066	1.918	-21.066	1.918	-21.066	1.918	-21.066	1.918	-21.066	1.918	-21.066	1.918	-21.066	1.918	-21.066	1.918	-21.066	1.918	-21.066	1.918	-21.066	1.918	-21.066	1.918	-21.066	1.918	-21.066	1.918	-21.066	1.918	-21.066	1.918	-21.066	1.918	-21.066	1.918	-21.066	1.918	-21.066	1.918	-21.066	1.918	-21.066	1.918	-21.066	1.918	-21.066	1.918	-21.066	1.918	-21.066	1.918	-21.066	1.918	-21.066	1.918	-21.066	1.918	-21.066	1.918	-21.066	1.918	-21.066	1.918	-21.066	1.918	-21.066	1.918	-21.066	1.918	-21.066	1.918	-21.066	1.918	-21.066	1.918	-21.066	1.918	-21.066	1.918	-21.066	1.918	-21.066	1.918	-21.066	1.918	-21.066	1.918	-21.066	1.918	-21.066	1.918	-21.066	1.918	-21.066	1.918	-21.066	1.918	-21.066	1.918	-21.066	1.918	-21.066	1.918	-21.066	1.918	-21.066	1.918	-21.066	1.918	-21.066	1.918	-21.066	1.918	-21.066	1.918	-21.066	1.918	-21.066	1.918	-21.066	1.918	-21.066	1.918	-21.066	1.918	-21.066	1.918	-21.066	1.918	-21.066	1.918	-21.066	1.918	-21.066	1.918	-21.066	1.918	-21.066	1.918	-21.066	1.918	-21.066	1.918	-21.066	1.918	-21.066	1.918	-21.066	1.918	-21.066	1.918	-21.066	1.918	-21.066	1.918	-21.066	1.918	-21.066	1.918	-21.066	1.918	-21.066	1.918	-21.066	1.918	-21.066	1.918	-21.066	1.918	-21.066	1.918	-21.066	1.918	-21.066	1.918	-21.066	1.918	-21.066	1.918	-21.066	1.918	-21.066	1.918	-21.066	1.918	-21.066	1.918	-21.066	1.918	-21.066	1.918	-21.066	1.918	-21.066	1.918	-21.066	1.918	-21.066	1.918	-21.066	1.918	-21.066	1.918	-21.066	1.918	-21.066	1.918	-21.066	1.918	-21.066	1.918	-21.066	1.918	-21.066	1.918	-21.066	1.918	-21.066	1.918	-21.066	1.918	-21.066	1.918	-21.066	1.918	-21.066	1.918	-21.066	1.918	-21.066	1.918	-21.066	1.918	-21.066	1.918	-21.066	1.918	-21.066	1.918	-21.066	1.918	-21.066	1.918	-21.066	1.918	-21.066	1.918	-21.066	1.918	-21.066	1.918	-21.066	1.918	-21.066	1.918	-21.066	1.918	-21.066	1.918	-21.066	1.918	-21.066	1.918	-21.066	1.918	-21.066	1.918	-21.066	1.918	-21.066	1.918	-21.066	1.918	-21.066	1.918	-21.066	1.918	-21.066	1.918	-21.066	1.918	-21.066	1.918	-21.066	1.918	-21.066	1.918	-21.066	1.918	-21.066	1.918	-21.066	1.918	-21.066	1.918	-21.066	1.918	-21.066	1.918	-21.066	1.918	-21.066	1.918	-21.066	1.918	-21.066	1.918	-21.066	1.918	-21.066	1.918	-21.066	1.918	-21.066	1.918	-21.066	1.918	-21.066	1.918	-21.066	1.918	-21.066	1.918	-21.066	1.918	-21.066	1.918	-21.066	1.918	-21.066	1.918	-21.066	1.918	-21.066	1.918	-21.066	1.918	-21.066	1.918	-21.066	1.918	-21.066	1.918	-21.066	1.918	-21.066	1.918	-21.066	1.918	-21.066	1.918	-21.066	1.918	-21.066	1.918	-21.066	1.918	-21.066	1.918	-21.066	1.918	-21.066	1.918	-21.066	1.918	-21.066	1.918	-21.066	1.918	-21.066	1.918	-21.066	1.918	-21.066	1.918	-21.066	1.918	-21.066	1.918	-21.066	1.918	-21.066	1.918	-21.066	1.918	-21.066	1.918	-21.066	1.918	-21.066	1.918	-21.066	1.918	-21.066	1.918	-21.066	1.918	-21.066	1.918	-21.066	1.918	-21.066	1.918	-21.066	1.918	-21.066	1.918	-21.066	1.918	-21.066	1.918	-21.066	1.918	-21.066	1.918	-21.066	1.918	-21.066	1.918	-21.066	1.918	-21.066	1.918	-21.066	1.918	-21.066	1.918	-21.066	1.918	-21.066	1.918	-21.066	1.918	-21.066	1.918	-21.066	1.918	-21.066	1.918	-21.066	1.918	-21.066	1.918	-21.066	1.918	-21.066	1.918	-21.066	1.918	-21.066	1.918	-21.066	1.918	-21.066	1.918	-21.066	1.918	-21.066	1.918	-21.066	1.918	-21.066	1.918	-21.066	1.918	-21.066	1.918	-21.066	1.918	-21.066	1.918	-21.066	1.918	-21.066	1.918	-21.066	1.918	-21.066	1.918	-21.066	1.918	-21.066	1.918	-21.066	1.918	-21.066	1.918	-21.066	1.918	-21.066	1.918	-21.066	1.918	-21.066	1.918	-21.066	1.918	-21.066	1.918	-21.066	1.918	-21.066	1.918	-21.066	1.918	-21.066	1.918	-21.066	1.918	-21.066	1.918	-21.066	1.918	-21.066	1.918	-21.066	1.918	-21.066	1.918	-21.066	1.918	-21.066	1.918	-21.066	1.918	-21.066	1.918	-21.066	1.918	-21.066	1.918	-21.066	1.918	-21.066	1.918	-21.066	1.918	-21.066	1.918	-21.066	1.918	-21.066	1.918	-21.066	1.918	-21.066	1.918	-21.066	1.918	-21.066	1.918	-21.066	1.918	-21.066	1.918	-21.066	1.918	-21.066	1.918	-21.066	1.918	-21.066	1.918	-21.066	1.918	-21.066	1.918	-21.066	1.918	-21.066	1.918	-21.066	1.918	-21.066	1.918	-21.066	1.918	-21.066	1.918	-21.066	1.918	-21.066	1.918	-21.066	1.918	-21.066	1.918	-21.066	1.918	-21.066	1.918	-21.066	1.918	-21.066	1.918	-21.066	1.918	-21.066	1.918	-21.066	1.918	-21.066	1.918	-21.066	1.918	-21.066	1.918	-21.066	1.918	-21.066	1.918	-21.066	1.918	-21.066	1.918	-21.066	1.918	-21.066	1.918	-21.066	1.918	-21.066	1.918	-21.066	1.918	-21.066	1.918	-21.066	1.918	-21.066	1.918	-21.066	1.918	-21.066	1.918	-21.066	1.918	-21.066	1.918	-21.066	1.918	-21.066	1.918	-21.066	1.918	-21.066	1.918	-21.066	1.918	-21.066	1.918	-21.066	1.918	-21.066	1.918	-21.066	1.918	-21.066	1.918	-21.066	1.918	-21.066	1.918	-21.066	1.918	-21.066	1.918	-21.066	1.918	-21.066	1.918	-21.066	1.918	-21.066	1.918	-21.066	1.918	-21.066	1.918	-21.066	1.918	-21.066	1.918	-21.066	1.918	-21.066	1.918	-21.066	1.918	-21.066	1.918	-21.066	1.918	-21.066	1.918	-21.066	1.918	-21.066	1.918	-21.066	1.918	-21.066	1.918	-21.066	1.918	-21.066	1.918	-21.066	1.918	-21.066	1.918	-21.066	1.918	-21.066	1.918	-21.066	1.918	-21.066	1.918	-21.066	1.918	-21.066	1.918	-21.066	1.918	-21.066	1.918	-21.066	1.918	-21.066	1.918	-21.066	1.918	-21.066	1.918	-21.066	1.918	-21.066	1.918	-21.066	1.918	-21.066	1.918	-21.066	1.918	-21.066	1.918	-21.066	1.918	-21.066	1.918	-21.066	1.918	-21.066	1.918	-21.066	1.918	-21.066	1.918	-21.066	1.918	-21.066	1.918	-21.066	1.918	-21.066	1.918	-21.066	1.918	-21.066	1.918	-21.066	1.918	-21.066	1.918	-21.066	1.918	-21.066	1.918	-21.066	1.918	-21.066	1.918	-21.066	1.918	-21.066	1.918	-21.066	1.918	-21.066	1.918	-21.066	1.918	-21.066	1.918	-21.066	1.918	-21.066	1.918	-21.066	1.918	-21.066	1.918	-21.066	1.918	-21.066	1.918	-21.066	1.918	-21.066	1.918	-21.066	1.918	-21.066	1.918	-21.066	1.918	-21.066	1.918	-21.066	1.918	-21.066	1.918	-21.066	1.918	-21.066	1.918	-21.066	1.918	-21.066	1.918	-21.066	1.918	-21.066	1.918	-21.066	1.918	-21.066	1.918	-21.066	1.918	-21.066	1.918	-21.066	1.918	-21.066	1.918	-21.066	1.918	-21.066	1.918	-21.066	1.918	-21.066	1.918	-21.066	1.918	-21.066	1.918	-21.066	1.918	-21.066	1.918	-21.066	1.918	-21.066	1.918	-21.066	1.918	-21.066	1.918	-21.066	1.918	-21.066	1.918	-21.066	1.918	-21.066	1.918	-21.066	1.918	-21.066	1.918	-21.066	1.918	-21.066	1.918	-21.066	1.918	-21.066	1.918	-21.066	1.918	-21.066	1.918	-21.066	1.918	-21.066	1.918	-21.066	1.918	-21.066	1.918	-21.066	1.918	-21.066	1.918	-21.066	1.918	-21.066	1.918	-21.066	1.918	-21.066	1.918	-21.066	1.918	-21.066	1.918	-21.066	1.918	-21.066	1.918	-21.066	1.918	-21.066	1.918	-21.066	1.918	-21.066	1.918	-21.066	1.918	-21.066	1.918	-21.066	1.918	-21.066	1.918	-21.066	1.918	-21.066	1.918	-21.066	1.918	-21.066	1.918	-21.066	1.918	-21.066	1.918	-21.066	1.918	-21.066	1.918	-21.066	1.918	-21.066	1.918	-21.066	1.918	-21.066	1.918	-21.066	1.918	-21.066	1.918	-21.066	1.918	-21.066	1.918	-21.066	1.918	-21.066	1.918	-21.066	1.918	-21.066	1.918	-21.066	1.918	-21.066	1.918	-21.066	1.918	-21.066	1.918	-21.066	1.918	-21.066	1.918	-21.066	1.918	-21.066	1.918	-21.066	1.918	-21.066	1.918	-21.066	1.918	-21.066	1.918	-21.066	1.918	-21.066	1.918	-21.066	1.918	-21.066	1.918	-21.066	1.918	-21.066	1.918	-21.066	1.918	-21.066	1.918	-21.066	1.918	-21.066	1.918	-21.066	1.918	-21.066	1.918	-21.066	1.918	-21.066	1.918	-21.066	1.918	-21.066	1.918	-21.066	1.918	-21.066	1.918	-21.066	1.918	-21.066	1.918	-21.066	1.918	-21.066	1.918	-21.066	1.918	-21.066	1.918	-21.066	1.918	-21.066	1.918	-21.066	1.918	-21.066	1.918	-21.066	1.918	-21.066	1.918	-21.066	1.918	-21.066	1.918	-21.066	1.918	-21.066	1.918	-21.066	1.918	-21.066	1.918	-21.066	1.918	-21.066	1.918	-21.066	1.918	-21.066	1.918	-21.066	1.918	-21.066	1.918	-21.066	1.918	-21.066	1.918	-21.066	1.918	-21.066	1.918	-21.066	1.918	-21.066	1.918	-21.066	1.918	-21.066	1.918	-21.066	1.918	-21.066	1.918	-21.066	1.918	-21.066	1.918	-21.066	1.918	-21.066	1.918	-21.066	1.918	-21.066	1.918	-21.066	1.918	-21.066	1.918	-21.066	1.918	-21.066	1.918	-21.066	1.918	-21.066	1.918	-21.066	1.918	-21.066	1.918	-21.066	1.918	-21.066	1.918	-21.066	1.918	-21.066	1.918	-21.066	1.918	-21.066	1.918	-21.066	1.918	-21.066	1.918	-21.066	1.918	-21.066	1.918	-21.066	1.918	-21.066	1.918	-21.066	1.918	-21.066	1.918	-21.066	1.918	-21.066	1.918	-21.066	1.918	-21.066	1.918	-21.066	1.918	-21.066	1.918	-21.066	1.918	-21.066	1.918	-21.066	1.918	-21.066	1.918	-21.066	1.918	-21.066	1.918	-21.066	1.918	-21.066	1.918	-21.066	1.918	-21.066	1.918	-21.066	1.918	-21.066	1.918	-21.066	2.970	-12.274	2.970	-12.274	2.970	-12.274	2.970	-12.274	2.970	-12.274	2.970	-12.274	2.970	-12.274	2.970	-12.274	2.970	-12.274	2.970	-12.274	2.970	-12.274	2.970	-12.274	2.970	-12.274	2.970	-12.274	2.970	-12.274	2.970	-12.274	2.970	-12.274	2.970	-12.274	2.970	-12.274	2.970	-12.274	2.970	-12.274	2.970	-12.274	2.970	-12.274	2.970	-12.274	2.970	-12.274	2.970	-12.274	2.970	-12.274	2.970	-12.274	2.970	-12.274	2.970	-12.274	2.970	-12.274	2.970	-12.274	2.970	-12.274	2.970	-12.274	2.970	-12.274	2.970	-12.274	2.970	-12.274	2.970	-12.274	2.970	-12.274	2.970	-12.274	2.970	-12.274	2.970	-12.274	2.970	-12.274	2.970	-12.274	2.970	-12.274	2.970	-12.274	2.970	-12.274	2.970	-12.274	2.970	-12.274	2.970	-12.274	2.970	-12.274	2.970	-12.274	2.970	-12.274	2.970	-12.274	2.970	-12.274	2.970	-12.274	2.970	-12.274	2.970	-12.274	2.970	-12.274	2.970	-12.274	2.970	-12.274	2.970	-12.274	2.970	-12.274	2.970	-12.274	2.970	-12.274	2.970	-12.274	2.970	-12.274	2.970	-12.274	2.970	-12.274	2.970	-12.274	2.970	-12.274	2.970	-12.274	2.970	-12.274	2.970	-12.274	2.970	-12.274	2.970	-12.274	2.970	-12.274	2.970	-12.274	2.970	-12.274	2.970	-12.274	2.970	-12.274	2.970	-12.274	2.970	-12.274	2.970	-12.274	2.970	-12.274	2.970	-12.274	2.970	-12.274	2.970	-12.274	2.970	-12.274	2.970	-12.274	2.970	-12.274	2.970	-12.274	2.970	-12.274	2.970	-12.274	2.970	-12.274	2.970	-12.274	2.970	-12.274	2.970	-12.274	2.970	-12.274	2.970	-12.274	2.970	-12.274	2.970	-12.274	2.970	-12.274	2.970	-12.274	2.970	-12.274	2.970	-12.274	2.970	-12.274	2.970	-12.274	2.970	-12.274	2.970	-12.274	2.970	-12.274	2.970	-12.274	2.970	-12.274	2.970	-12.274	2.970	-12.274	2.970	-12.274	2.970	-12.274	2.970	-12.274	2.970	-12.274	2.970	-12.274	2.970	-12.274	2.970	-12.274	2.970	-12.274	2.970	-12.274	2.970	-12.274	2.970	-12.274	2.970	-12.274	2.970	-12.274	2.970	-12.274	2.970	-12.274	2.970	-12.274	2.970	-12.274	2.970	-12.274	2.970	-12.274	2.970	-12.274	2.970	-12.274	2.970	-12.274	2.970	-12.274	2.970	-12.274	2.970	-12.274	2.970	-12.274	2.970	-12.274	2.970	-12.274	2.970	-12.274	2.970	-12.274	2.970	-12.274	2.970	-12.274	2.970	-12.274	2.970	-12.274	2.970	-12.274	2.970	-12.274	2.970	-12.274	2.970	-12.274	2.970	-12.274	2.970	-12.274	2.970	-12.274	2.970	-12.274	2.970	-12.274	2.970	-12.274	2.970	-12.274	2.970	-12.274	2.970	-12.274	2.970	-12.274	2.970	-12.274	2.970	-12.274	2.970	-12.274	2.970	-12.274	2.970	-12.274	2.970	-12.274	2.970	-12.274	2.970	-12.274	2.970	-12.274	2.970	-12.274	2.970	-12.274	2.970	-12.274	2.970	-12.274	2.970	-12.274	1.503	-21.663	1.503	-21.663	1.503	-21.663	1.503	-21.663	1.503	-21.663	1.503	-21.663	1.503	-21.663	1.503	-21.663	1.503	-21.663	1.503	-21.663	1.503	-21.663	1.503	-21.663	1.503	-21.663	1.503	-21.663	1.503	-21.663	1.503	-21.663	1.503	-21.663	1.503	-21.663	1.503	-21.663	1.503	-21.663	1.503	-21.663	1.503	-21.663	1.503	-21.663	1.503	-21.663	1.503	-21.663	1.503	-21.663	1.503	-21.663	1.503	-21.663	1.503	-21.663	1.503	-21.663	1.503	-21.663	1.503	-21.663	1.503	-21.663	1.503	-21.663	1.503	-21.663	1.503	-21.663	1.503	-21.663	1.503	-21.663	1.503	-21.663	1.503	-21.663	1.503	-21.663	1.503	-21.663	1.503	-21.663	1.503	-21.663	1.503	-21.663	1.503	-21.663	1.503	-21.663	1.503	-21.663	1.503	-21.663	1.503	-21.663	1.503	-21.663	1.503	-21.663	1.503	-21.663	1.503	-21.663	1.503	-21.663	1.503	-21.663	1.503	-21.663	1.503	-21.663	1.503	-21.663	1.503	-21.663	1.503	-21.663	1.503	-21.663	1.503	-21.663	1.503	-21.663	1.503	-21.663	1.503	-21.663	1.503	-21.663	1.503	-21.663	1.503	-21.663	1.503	-21.663	1.503	-21.663	1.503	-21.663	1.503	-21.663	1.503	-21.663	1.503	-21.663	1.503	-21.663	1.503	-21.663	1.503	-21.663	1.503	-21.663	1.503	-21.663	1.503	-21.663	1.503	-21.663	1.503	-21.663	1.503	-21.663	1.503	-21.663	1.503	-21.663	1.503	-21.663	1.503	-21.663	1.503	-21.663	1.503	-21.663	1.503	-21.663	1.503	-21.663	1.503	-21.663	1.503	-21.663	1.503	-21.663	1.503	-21.663	1.503	-21.663	1.503	-21.663	1.503	-21.663	1.503	-21.663	1.503	-21.663	1.503	-21.663	1.503	-21.663	1.503	-21.663	1.503	-21.663	1.503	-21.663	1.503	-21.663	1.503	-21.663	1.503	-21.663	1.503	-21.663	1.503	-21.663	1.503	-21.663	1.503	-21.663	1.503	-21.663	1.503	-21.663	1.503	-21.663	1.503	-21.663	1.503	-21.663	1.503	-21.663	1.503	-21.663	1.503	-21.663	1.503	-21.663	1.503	-21.663	1.503	-21.663	1.503	-21.663	1.503	-21.663	1.503	-21.663	1.503	-21.663	1.503	-21.663	1.503	-21.663	1.503	-21.663	1.503	-21.663	1.503	-21.663	1.503	-21.663	1.503	-21.663	1.503	-21.663	1.503	-21.663	1.503	-21.663	1.503	-21.663	1.503	-21.663	1.503	-21.663	1.503	-21.663	1.503	-21.663	1.503	-21.663	1.503	-21.663	1.503	-21.663	1.503	-21.663	1.503	-21.663	1.503	-21.663	1.503	-21.663	1.503	-21.663	1.503	-21.663	1.503	-21.663	1.503	-21.663	1.503	-21.663	1.503	-21.663	1.503	-21.663	1.503	-21.663	1.503	-21.663	1.503	-21.663	1.503	-21.663	1.503	-21.663	1.503	-21.663	1.503	-21.663	1.503	-21.663	1.503	-21.663	1.503	-21.663	1.503	-21.663	1.503	-21.663	1.503	-21.663	1.503	-21.663	1.503	-21.663	1.503	-21.663	1.503	-21.663	1.503	-21.663	1.503	-21.663	1.503	-21.663	1.503	-21.663	1.503	-21.663	1.503	-21.663	2.080	-30.305	2.080	-30.305	2.080	-30.305	2.080	-30.305	2.080	-30.305	2.080	-30.305	2.080	-30.305	2.080	-30.305	2.080	-30.305	2.080	-30.305	2.080	-30.305	2.080	-30.305	2.080	-30.305	2.080	-30.305	2.080	-30.305	2.080	-30.305	2.080	-30.305	2.080	-30.305	2.080	-30.305	2.080	-30.305	2.080	-30.305	2.080	-30.305	2.080	-30.305	2.080	-30.305	2.080	-30.305	2.080	-30.305	2.080	-30.305	2.080	-30.305	2.080	-30.305	2.080	-30.305	2.080	-30.305	2.080	-30.305	2.080	-30.305	2.080	-30.305	2.080	-30.305	2.080	-30.305	2.080	-30.305	2.080	-30.305	2.080	-30.305	2.080	-30.305	2.080	-30.305	2.080	-30.305	2.080	-30.305	2.080	-30.305	2.080	-30.305	2.080	-30.305	2.080	-30.305	2.080	-30.305	2.080	-30.305	2.080	-30.305	2.080	-30.305	2.080	-30.305	2.080	-30.305	2.080	-30.305	2.080	-30.305	2.080	-30.305	2.080	-30.305	2.080	-30.305	2.080	-30.305	2.080	-30.305	2.080	-30.305	2.080	-30.305	2.080	-30.305	2.080	-30.305	2.080	-30.305	2.080	-30.305	2.080	-30.305	2.080	-30.305	2.080	-30.305	2.080	-30.305	2.080	-30.305	2.080	-30.305	2.080	-30.305	2.080	-30.305	2.080	-30.305	2.080	-30.305	2.080	-30.305	2.080	-30.305	2.080	-30.305	2.080	-30.305	2.080	-30.305	2.080	-30.305	2.080	-30.305	2.080	-30.305	2.080	-30.305	2.080	-30.305	2.080	-30.305	2.080	-30.305	2.080	-30.305	2.080	-30.305	2.080	-30.305	2.080	-30.305	2.080	-30.305	2.080	-30.305	2.080	-30.305	2.080	-30.305	2.080	-30.305	2.080	-30.305	2.080	-30.305	2.080	-30.305	2.080	-30.305	2.080	-30.305	2.080	-30.305	2.080	-30.305	2.080	-30.305	2.080	-30.305	2.080	-30.305	2.080	-30.305	2.080	-30.305	2.080	-30.305	2.080	-30.305	2.080	-30.305	2.080	-30.305	2.080	-30.305	2.080	-30.305	2.080	-30.305	2.080	-30.305	2.080	-30.305	2.080	-30.305	2.080	-30.305	2.080	-30.305	2.080	-30.305	2.080	-30.305	2.080	-30.305	2.080	-30.305	2.080	-30.305	2.080	-30.305	2.080	-30.305	2.080	-30.305	2.080	-30.305	2.080	-30.305	2.080	-30.305	2.080	-30.305	2.080	-30.305	2.080	-30.305	2.080	-30.305	2.080	-30.305	2.080	-30.305	2.080	-30.305	2.080	-30.305	2.080	-30.305	2.080	-30.305	2.080	-30.305	2.080	-30.305	2.080	-30.305	2.080	-30.305	2.080	-30.305	2.080	-30.305	2.080	-30.305	2.080	-30.305	2.080	-30.305	2.080	-30.305	2.080	-30.305	2.080	-30.305	2.080	-30.305	2.080	-30.305	2.080	-30.305	2.080	-30.305	2.080	-30.305	2.080	-30.305	2.080	-30.305	2.080	-30.305	2.080	-30.305	2.080	-30.305	2.080	-30.305	2.080	-30.305	2.080	-30.305	2.080	-30.305	2.080	-30.305	2.080	-30.305	2.080	-30.305	2.080	-30.305	2.080	-30.305	2.080	-30.305	2.080	-30.305	2.080	-30.305	2.080	-30.305	2.080	-30.305
2.861	13.072	2.861	13.072	2.861	13.072	2.861	13.072	2.861	13.072	2.861	13.072	2.861	13.072	2.861	13.072	2.861	13.072	2.861	13.072	2.861	13.072	2.861	13.072	2.861	13.072	2.861	13.072	2.861	13.072	2.861	13.072	2.861	13.072	2.861	13.072	2.861	13.072	2.861	13.072	2.861	13.072	2.861	13.072	2.861	13.072	2.861	13.072	2.861	13.072	2.861	13.072	2.861	13.072	2.861	13.072	2.861	13.072	2.861	13.072	2.861	13.072	2.861	13.072	2.861	13.072	2.861	13.072	2.861	13.072	2.861	13.072	2.861	13.072	2.861	13.072	2.861	13.072	2.861	13.072	2.861	13.072	2.861	13.072	2.861	13.072	2.861	13.072	2.861	13.072	2.861	13.072	2.861	13.072	2.861	13.072	2.861	13.072	2.861	13.072	2.861	13.072	2.861	13.072	2.861	13.072	2.861	13.072	2.861	13.072	2.861	13.072	2.861	13.072	2.861	13.072	2.861	13.072	2.861	13.072	2.861	13.072	2.861	13.072	2.861	13.072	2.861	13.072	2.861	13.072	2.861	13.072	2.861	13.072	2.861	13.072	2.861	13.072	2.861	13.072	2.861	13.072	2.861	13.072	2.861	13.072	2.861	13.072	2.861	13.072	2.861	13.072	2.861	13.072	2.861	13.072	2.861	13.072	2.861	13.072	2.861	13.072	2.861	13.072	2.861	13.072	2.861	13.072	2.861	13.072	2.861	13.072	2.861	13.072	2.861	13.072	2.861	13.072	2.861	13.072	2.861	13.072	2.861	13.072	2.861	13.072	2.861	13.072	2.861	13.072	2.861	13.072	2.861	13.072	2.861	13.072	2.861	13.072	2.861	13.072	2.861	13.072	2.861	13.072	2.861	13.072	2.861	13.072	2.861	13.072	2.861	13.072	2.861	13.072	2.861	13.072	2.861	13.072	2.861	13.072	2.861	13.072	2.861	13.072	2.861	13.072	2.861	13.072	2.861	13.072	2.861	13.072	2.861	13.072	2.861	13.072	2.861	13.072	2.861	13.072	2.861	13.072	2.861	13.072	2.861	13.072	2.861	13.072	2.861	13.072	2.861	13.072	2.861	13.072	2.861	13.072	2.861	13.072	2.861	13.072	2.861	13.072	2.861	13.072	2.861	13.072	2.861	13.072	2.861	13.072	2.861	13.072	2.861	13.072	2.861	13.072	2.861	13.072	2.861	13.072	2.861	13.072	2.861	13.072	2.861	13.072	2.861	13.072	2.861	13.072	2.861	13.072	2.861	13.072	2.861	13.072	2.861	13.072	2.861	13.072	2.861	13.072	2.861	13.072	2.861	13.072	2.861	13.072	2.861	13.072	2.861	13.072	2.861	13.072	2.861	13.072	2.861	13.072	2.861	13.072	2.861	13.072	2.861	13.072	2.861	13.072	2.861	13.072	2.861	13.072	2.861	13.072	2.861	13.072	2.861	13.072	2.861	13.072	2.861	13.072	2.861	13.072	2.861	13.072	2.861	13.072	2.861	13.072	2.861	13.072	2.861	13.072	2.861	13.072	2.861	13.072	2.861	13.072	2.861	13.072	2.861	13.072	2.861	13.072	2.861	13.072	2.861	13.072	2.861	13.072	2.861	13.072	2.861	13.072	2.861	13.072	2.861	13.072	2.861	13.072	2.861	13.072	2.861	13.072	2.861	13.072	2.861	13.072	2.861	13.072	2.861	13.072	2.861	13.072	2.861	13.072	2.861	13.072	2.861	13.072	2.861	13.072	2.861	13.072	2.861	13.072	2.861	13.072	2.861	13.072	2.861	13.072	2.861	13.072	2.861	13.072	2.861	13.072	2.861	13.072	2.861	13.072	2.861	13.072	2.861	13.072	2.861	13.072	2.861	13.072	2.861	13.072	2.861	13.072	2.861	13.072	2.861	13.072	2.861	13.072	2.861	13.072	2.861	13.072	2.861	13.072	2.861	13.072	2.861	13.072	2.861	13.072	2.861	13.072	2.861	13.072	2.861	13.072	2.861	13.072	2.861	13.072	2.861	13.072	2.861	13.072	2.861	13.072	2.861	13.072	2.861	13.072	2.861	13.072	2.861	13.072	2.861	13.072	2.861	13.072	2.861	13.072	2.861	13.072	2.861	13.072	2.861	13.072	2.861	13.072	2.861	13.072	2.861	13.072	2.861	13.072	2.861	13.072	2.861	13.072	2.861	13.072	2.861	13.072	2.861	13.072	2.861	13.072	2.861	13.072	2.861	13.072	2.861	13.072	2.861	13.072	2.861	13.072	2.861	13.072	2.861	13.072	2.861	13.072	2.861	13.072	2.861	13.072	2.861	13.072	2.861	13.072	2.861	13.072	2.861	13.072	2.861	13.072	2.861	13.072	2.861	13.072	2.861	13.072	2.861	13.072	2.861	13.072	2.861	13.072	2.861	13.072	2.861	13.072	2.861	13.072	2.861	13.072	2.861	13.072	2.861	13.072	2.861	13.072	2.861	13.072	2.861	13.072	2.861	13.072	2.861	13.072	2.861	13.072	2.861	13.072	2.861	13.072	2.861	13.072	2.861	13.072	2.861	13.072	2.861	13.072	2.861	13.072	2.861	13.072	2.861	13.072	2.861	13.072	2.861	13.072	2.861	13.072	2.861	13.072	2.861	13.072	2.861	13.072	2.861	13.072	2.861	13.072	2.861	13.072	2.861	13.072	2.861	13.072	2.861	13.072	2.861	13.072	2.861	13.072	2.861	13.072	2.861	13.072	2.861	13.072	2.861	13.072	2.861	13.072	2.861	13.072	2.861	13.072	2.861	13.072	2.861	13.072	2.861	13.072	2.861	13.072	2.861	13.072	2.861	13.072	2.861	13.072	2.861	13.072	2.861	13.072	2.861	13.072	2.861	13.072	2.861	13.072	2.861	13.072	2.861	13.072	2.861	13.072	2.861	13.072	2.861	13.072	2.861	13.072	2.861	13.072	2.861	13.072	2.861	13.072	2.861	13.072	2.861	13.072	2.861	13.072	2.861	13.072	2.861	13.072	2.861	13.072	2.861	13.072	2.861	13.072	2.861	13.072	2.861	13.072	2.861	13.072	2.861	13.072	2.861	13.072	2.861	13.072	2.861	13.072	2.861	13.072	2.861	13.072	2.861	13.072	2.861	13.072	2.861	13.072	2.861	13.072	2.861	13.072	2.861	13.072	2.861	13.072	2.861	13.072	2.861	13.072	2.861	13.072	2.861	13.072	2.861	13.072	2.861	13.072	2.861	13.072	2.861	13.072	2.861	13.072	2.861	13.072	2.861	13.072	2.861	13.072	2.861	13.072	2.861	13.072	2.861	13.072	2.861	13.072	2.861	13.072	2.861	13.072	2.861	13.072	2.861	13.072	2.861	13.072	2.861	13.072	2.861	13.072	2.861	13.072	2.861	13.072	2.861	13.072	2.861	13.072	2.861	13.072	2.861	13.072	2.861	13.072	2.861	13.072	2.861	13.072	2.861	13.072	2.861	13.072	2.861	13.072	2.861	13.072	2.861	13.072	2.861	13.072	2.861	13.072	2.861	13.072	2.861	13.072	2.861	13.072	2.861	13.072	2.861	13.072	2.861	13.072	2.861	13.072	2.861	13.072	2.861	13.072	2.861	13.072	2.861	13.072	2.861	13.072	2.861	13.072	2.861	13.072	2.861	13.072	2.861	13.072	2.861	13.072	2.861	13.072	2.861	13.072	2.861	13.072	2.861	13.072	2.861	13.072	2.861	13.072	2.861	13.072	2.861	13.072	2.861	13.072	2.861	13.072	2.861	13.072	2.861	13.072	2.861	13.072	2.861	13.072	2.861	13.072	2.861	13.072	2.861	13.072	2.861	13.072	2.861	13.072	2.861	13.072	2.861	13.072	2.861	13.072	2.861	13.072	2.861	13.072	2.861	13.072	2.861	13.072	2.861	13.072	2.861	13.072	2.861	13.072	2.861	13.072	2.861	13.072	2.861	13.072	2.861	13.072	2.861	13.072	2.861	13.072	2.861	13.072	2.861	13.072	2.861	13.072	2.861	13.072	2.861	13.072	2.861	13.072	2.861	13.072	2.861	13.072	2.861	13.072	2.861	13.072	2.861	13.072	2.861	13.072	2.861	13.072	2.861	13.072	2.861	13.072	2.861	13.072	2.861	13.072	2.861	13.072	2.861	13.072	2.861	13.072	2.861	13.072	2.861	13.072	2.861	13.072	2.861	13.072	2.861	13.072	2.861	13.072	2.861	13.072	2.861	13.072	2.861	13.072	2.861	13.072	2.861	13.072	2.861	13.072	2.861	13.072	2.861	13.072	2.861	13.072	2.861	13.072	2.861	13.072	2.861	13.072	2.861	13.072	2.861	13.072	2.861	13.072	2.861	13.072	2.861	13.072	2.861	13.072	2.861	13.072	2.861	13.072	2.861	13.072	2.861	13.072	2.861	13.072	2.861	13.072	2.861	13.072	2.861	13.072	2.861	13.072	2.861	13.072	2.861	13.072	2.861	13.072	2.861	13.072	2.861	13.072	2.861	13.072	2.861	13.072	2.861	13.072	2.861	13.072	2.861	13.072	2.861	13.072	2.861	13.072	2.861	13.072	2.861	13.072	2.861	13.072	2.861	13.072	2.861	13.072	2.861	13.072	2.861	13.072	2.861	13.072	2.861	13.072	2.861	13.072	2.861	13.072	2.861	13.072	2.861	13.072	2.861	13.072	2.861	13.072	2.861	13.072	2.861	13.072	2.861	13.072	2.861	13.072	2.861	13.072	2.861	13.072	2.861	13.072	2.235	19.031	2.235	19.031	2.235	19.031	2.235	19.031	2.235	19.031	2.235	19.031	2.235	19.031	2.235	19.031	2.235	19.031	2.235	19.031	2.235	19.031	2.235	19.031	2.235	19.031	2.235	19.031	2.235	19.031	2.235	19.031	2.235	19.031	2.235	19.031	2.235	19.031	2.235	19.031	2.235	19.031	2.235	19.031	2.235	19.031	2.235	19.031	2.235	19.031	2.235	19.031	2.235	19.031	2.235	19.031	2.235	19.031	2.235	19.031	2.235	19.031	2.235	19.031	2.235	19.031	2.235	19.031	2.235	19.031	2.235	19.031	2.235	19.031	2.235	19.031	2.235	19.031	2.235	19.031	2.235	19.031	2.235	19.031	2.235	19.031	2.235	19.031	2.235	19.031	2.235	19.031	2.235	19.031	2.235	19.031	2.235	19.031	2.235	19.031	2.235	19.031	2.235	19.031	2.235	19.031	2.235	19.031	2.235	19.031	2.235	19.031	2.235	19.031	2.235	19.031	2.235	19.031	2.235	19.031	2.235	19.031	2.235	19.031	2.235	19.031	2.235	19.031	2.235	19.031	2.235	19.031	2.235	19.031	2.235	19.031	2.235	19.031	2.235	19.031	2.235	19.031	2.235	19.031	2.235	19.031	2.235	19.031	2.235	19.031	2.235	19.031	2.235	19.031	2.235	19.031	2.235	19.031	2.235	19.031	2.235	19.031	2.235	19.031	2.235	19.031	2.235	19.031	2.235	19.031	2.235	19.031	2.235	19.031	2.235	19.031	2.235	19.031	2.235	19.031	2.235	19.031	2.235	19.031	2.235	19.031	2.235	19.031	2.235	19.031	2.235	19.031	2.235	19.031	2.235	19.031	2.235	19.031	2.235	19.031	2.235	19.031	2.235	19.031	2.235	19.031	2.235	19.031	2.235	19.031	2.235	19.031	2.235	19.031	2.235	19.031	2.235	19.031	2.235	19.031	2.235	19.031	2.235	19.031	2.235	19.031	2.235	19.031	2.235	19.031	2.235	19.031	2.235	19.031	2.235	19.031	2.235	19.031	2.235	19.031	2.235	19.031	2.235	19.031	2.235	19.031	2.235	19.031	2.235	19.031	2.235	19.031	2.235	19.031	2.235	19.031	2.235	19.031	2.235	19.031	2.235	19.031	2.235	19.031	2.235	19.031	2.235	19.031	2.235	19.031	2.235	19.031	2.235	19.031	2.235	19.031	2.235	19.031	2.235	19.031	2.235	19.031	2.235	19.031	2.235	19.031	2.235	19.031	2.235	19.031	2.235	19.031	2.235	19.031	2.235	19.031	2.235	19.031	2.235	19.031	2.235	19.031	2.235	19.031	2.235	19.031	2.235	19.031	2.235	19.031	2.235	19.031	2.235	19.031	2.235	19.031	2.235	19.031	2.235	19.031	2.235	19.031	2.235	19.031	2.235	19.031	2.235	19.031	2.235	19.031	2.235	19.031	2.235	19.031	2.235	19.031	2.235	19.031	2.235	19.031	2.235	19.031	2.235	19.031	2.235	19.031	2.235	19.031	2.235	19.031	2.235	19.031	2.235	19.031	2.235	19.031	2.235	19.031	2.235	19.031	2.651	-13.812	2.651	-13.812	2.651	-13.812	2.651	-13.812	2.651	-13.812	2.651	-13.812	2.651	-13.812	2.651	-13.812	2.651	-13.812	2.651	-13.812	2.651	-13.812	2.651	-13.812	2.651	-13.812	2.651	-13.812	2.651	-13.812	2.651	-13.812	2.651	-13.812	2.651	-13.812	2.651	-13.812	2.651	-13.812	2.651	-13.812	2.651	-13.812	2.651	-13.812	2.651	-13.812	2.651	-13.812	2.651	-13.812	2.651	-13.812	2.651	-13.812	2.651	-13.812	2.651	-13.812	2.651	-13.812	2.651	-13.812	2.651	-13.812	2.651	-13.812	2.651	-13.812	2.651	-13.812	2.651	-13.812	2.651	-13.812	2.651	-13.812	2.651	-13.812	2.651	-13.812	2.651	-13.812	2.651	-13.812	2.651	-13.812	2.651	-13.812	2.651	-13.812	2.651	-13.812	2.651	-13.812	2.651	-13.812	2.651	-13.812	2.651	-13.812	2.651	-13.812	2.651	-13.812	2.651	-13.812	2.651	-13.812	2.651	-13.812	2.651	-13.812	2.651	-13.812	2.651	-13.812	2.651	-13.812	2.651	-13.812	2.651	-13.812	2.651	-13.812	2.651	-13.812	2.651	-13.812	2.651	-13.812	2.651	-13.812	2.651	-13.812	2.651	-13.812	2.651	-13.812	2.651	-13.812	2.651	-13.812	2.651	-13.812	2.651	-13.812	2.651	-13.812	2.651	-13.812	2.651	-13.812	2.651	-13.812	2.651	-13.812	2.651	-13.812	2.651	-13.812	2.651	-13.812	2.651	-13.812	2.651	-13.812	2.651	-13.812	2.651	-13.812	2.651	-13.812	2.651	-13.812	2.651	-13.812	2.651	-13.812	2.651	-13.812	2.651	-13.812	2.651	-13.812	2.651	-13.812	2.651	-13.812	2.651	-13.812	2.651	-13.812	2.651	-13.812	2.651	-13.812	2.651	-13.812	2.651	-13.812	2.651	-13.812	2.651	-13.812	2.651	-13.812	2.651	-13.812	2.651	-13.812	2.651	-13.812	2.651	-13.812	2.651	-13.812	2.651	-13.812	2.651	-13.812	2.651	-13.812	2.651	-13.812	2.651	-13.812	2.651	-13.812	2.651	-13.812	2.651	-13.812	2.651	-13.812	2.651	-13.812	2.651	-13.812	2.651	-13.812	2.651	-13.812	2.651	-13.812	2.651	-13.812	2.651	-13.812	2.651	-13.812	2.651	-13.812	2.651	-13.812	2.651	-13.812	2.651	-13.812	2.651	-13.812	2.651	-13.812	2.651	-13.812	2.651	-13.812	2.651	-13.812	2.651	-13.812	2.651	-13.812	2.651	-13.812	2.651	-13.812	2.651	-13.812	2.651	-13.812	2.651	-13.812	2.651	-13.812	2.651	-13.812	2.651	-13.812	2.651	-13.812	2.651	-13.812	2.651	-13.812	2.651	-13.812	2.651	-13.812	2.651	-13.812	2.651	-13.812	2.651	-13.812	2.651	-13.812	2.651	-13.812	2.651	-13.812	2.651	-13.812	2.651	-13.812	2.651	-13.812	2.651	-13.812	2.651	-13.812	2.651	-13.812	2.651	-13.812	2.651	-13.812	2.651	-13.812	2.651	-13.812	2.651	-13.812	2.651	-13.812	2.651	-13.812	2.651	-13.812	2.651	-13.812	2.651	-13.812	2.651	-13.812	2.651	-13.812	2.651	-13.812	2.651	-13.812	2.651	-13.812	2.651	-13.812	2.651	-13.812	2.651	-13.812	2.651	-13.812	2.651	-13.812	2.651	-13.812	2.651	-13.812	2.651	-13.812	2.651	-13.812	2.651	-13.812	2.651	-13.812	2.651	-13.812	2.651	-13.812	2.651	-13.812	2.651	-13.812	2.651	-13.812	2.651	-13.812	2.651	-13.812	2.651	-13.812	2.651	-13.812	2.651	-13.812	2.651	-13.812	2.651	-13.812	2.651	-13.812	2.651	-13.812	2.651	-13.812	2.651	-13.812	2.651	-13.812	2.651	-13.812	2.651	-13.812	2.651	-13.812	2.651	-13.812	2.651	-13.812	2.651	-13.812	2.651	-13.812	2.651	-13.812	2.651	-13.812	2.651	-13.812	2.651	-13.812	2.651	-13.812	2.651	-13.812	2.651	-13.812	2.651	-13.812	2.651	-13.812	2.651	-13.812	2.651	-13.812	2.651	-13.812	2.651	-13.812	2.651	-13.812	2.651	-13.812	2.651	-13.812	2.651	-13.812	2.651	-13.812	2.651	-13.812	2.651	-13.812	2.651	-13.812	2.651	-13.812	2.651	-13.812	2.651	-13.812	2.651	-13.812	2.651	-13.812	2.651	-13.812	2.651	-13.812	2.651	-13.812	2.651	-13.812	2.651	-13.812	2.651	-13.812	2.651	-13.812	2.651	-13.812	2.651	-13.812	2.651	-13.812	2.651	-13.812	2.651	-13.812	2.651	-13.812	2.651	-13.812	2.651	-13.812	2.651	-13.812	2.651	-13.812	2.651	-13.812	2.651	-13.812	2.651	-13.812	2.651	-13.812	2.651	-13.812	2.651	-13.812	2.651	-13.812	2.651	-13.812	2.651	-13.812	2.651	-13.812	2.651	-13.812	2.651	-13.812	2.651	-13.812	2.651	-13.812	2.651	-13.812	2.651	-13.812	2.651	-13.812	2.651	-13.812	2.651	-13.812	2.651	-13.812	2.651	-13.812	2.651	-13.812	2.651	-13.812	2.651	-13.812	2.651	-13.812	2.651	-13.812	2.651	-13.812	2.651	-13.812	2.651	-13.812	2.651	-13.812	2.651	-13.812	2.651	-13.812	2.651	-13.812	2.651	-13.812	2.651	-13.812	2.651	-13.812	2.651	-13.812	2.651	-13.812	2.651	-13.812	2.651	-13.812	2.651	-13.812	2.651	-13.812	2.651	-13.812	2.651	-13.812	2.651	-13.812	2.651	-13.812	2.651	-13.812	2.651	-13.812	2.651	-13.812	2.651	-13.812	2.651	-13.812	2.651	-13.812	2.651	-13.812	2.651	-13.812	2.651	-13.812	2.651	-13.812	2.651	-13.812	2.651	-13.812	2.651	-13.812	2.651	-13.812	2.651	-13.812	2.651	-13.812	2.651	-13.812	2.651	-13.812	2.651	-13.812	2.651	-13.812	2.651	-13.812	2.651	-13.812	2.651	-13.812	2.651	-13.812	2.651	-13.812	2.651	-13.812	2.651	-13.812	2.651	-13.812	2.651	-13.812	2.651	-13.812	2.651	-13.812	2.651	-13.812	2.651	-13.812	2.651	-13.812	2.651	-13.812	2.651	-13.812	2.651	-13.812	2.651	-13.812	2.651	-13.812	2.651	-13.812	2.651	-13.812	2.651	-13.812	2.651	-13.812	2.651	-13.812	2.651	-13.812	2.651	-13.812	2.651	-13.812	2.651	-13.812	2.651	-13.812	2.651	-13.812	2.651	-13.812	2.651	-13.812	2.651	-13.812	2.651	-13.812	2.651	-13.812	2.651	-13.812	2.651	-13.812	2.651	-13.812	2.651	-13.812	2.651	-13.812	2.651	-13.812	2.651	-13.812	2.651	-13.812	2.651	-13.812	2.651	-13.812	2.651	-13.812	2.651	-13.812	2.651	-13.812	2.651	-13.812	2.651	-13.812	2.651	-13.812	2.651	-13.812	2.651	-13.812	2.651	-13.812	2.651	-13.812	2.651	-13.812	2.651	-13.812	2.651	-13.812	2.651	-13.812	2.651	-13.812	2.651	-13.812	2.651	-13.812	2.651	-13.812	2.651	-13.812	2.651	-13.812	2.651	-13.812	2.651	-13.812	2.651	-13.812	2.651	-13.812	2.651	-13.812	2.651	-13.812	2.651	-13.812	2.651	-13.812	2.651	-13.812	2.651	-13.812	2.651	-13.812	2.651	-13.812	2.651	-13.812	2.651	-13.812	2.651	-13.812	2.651	-13.812	2.651	-13.812	2.651	-13.812	2.651	-13.812	2.651	-13.812	2.651	-13.812	2.651	-13.812	2.651	-13.812	2.651	-13.812	2.651	-13.812	2.651	-13.812	2.651	-13.812	2.651	-13.812	2.651	-13.812	2.651	-13.812	2.651	-13.812	2.651	-13.812	2.651	-13.812	2.651	-13.812	2.651	-13.812	2.651	-13.812	2.651	-13.812	2.651	-13.812	2.651	-13.812	2.651	-13.812	2.651	-13.812	2.651	-13.812	2.651	-13.812	2.651	-13.812	2.651	-13.812	2.651	-13.812	2.651	-13.812	2.651	-13.812	2.651	-13.812	2.651	-13.812	2.651	-13.812	2.651	-13.812	2.651	-13.812	2.651	-13.812	2.651	-13.812	2.651	-13.812	2.651	-13.812	2.651	-13.812	2.651	-13.812	2.651	-13.812	2.651	-13.812	2.651	-13.812	2.651	-13.812	2.651	-13.812	2.651	-13.812	2.651	-13.812	2.651	-13.812	2.651	-13.812	2.651	-13.812	2.651	-13.812	2.651	-13.812	2.651	-13.812	2.651	-13.812	2.651	-13.812	2.651	-13.812	2.651	-13.812	2.651	-13.812	2.651	-13.812	2.651	-13.812	2.651	-13.812	2.651	-13.812	2.651	-13.812	2.651	-13.812	2.651	-13.812	2.651	-13.812	2.651	-13.812	2.651	-13.812	2.651	-13.812	2.651	-13.812	2.651	-13.812	2.651	-13.812	2.651	-13.812	2.651	-13.812	2.651	-13.812	2.651	-13.812	2.651	-13.812	2.651	-13.812	2.651	-13.812	2.651	-13.812	2.651	-13.812	2.651	-13.812	2.651	-13.812	2.651	-13.812	2.651	-13.812	2.651	-13.812	2.651	-13.812	2.651	-13.812	2.651	-13.812	2.651	-13.812	2.651	-13.812	2.651	-13.812	2.651	-13.812	2.651	-13.812	2.651	-13.812	2.651	-13.812	2.651	-13.812	2.651	-13.812	2.651	-13.812	2.651	-13.812	2.651	-13.812	2.651	-13.812	2.651	-13.812	2.651	-13.812	2.651	-13.812	2.651	-13.812	2.651	-13.812	2.651	-13.812	2.651	-13.812	2.651	-13.812	2.651	-13.812	2.651	-13.812	2.651	-13.812	2.651	-13.812	2.651	-13.812	2.651	-13.812	2.651	-13.812	2.651	-13.812	2.651	-13.812	2.651	-13.812	2.651	-13.812	2.651	-13.812	2.651	-13.812	2.651	-13.812	2.651	-13.812	2.651	-13.812	2.651	-13.812	2.651	-13.812	2.651	-13.812	2.651	-13.812	2.651	-13.812	2.651	-13.812	2.651	-13.812	2.651	-13.812	2.651	-13.812	2.651	-13.812	2.651	-13.812	2.651	-13.812	2.651	-13.812	2.651	-13.812	2.651	-13.812	2.651	-13.812	2.651	-13.812	2.651	-13.812	2.651	-13.812	2.651	-13.812	2.651	-13.812	2.651	-13.812	2.651	-13.812	2.651	-13.812	2.651	-13.812	2.651	-13.812	2.651	-13.812	2.651	-13.812	2.651	-13.812	2.651	-13.812	2.651	-13.812	2.651	-13.812	2.651	-13.812	2.651	-13.812	2.651	-13.812	2.651	-13.812	2.651	-13.812	2.651	-13.812	2.651	-13.812	2.651	-13.812	2.651	-13.812	2.651	-13.812	2.651	-13.812	2.651	-13.812	2.651	-13.812	2.651	-13.812	2.651	-13.812	2.651	-13.812	2.651	-13.812	2.651	-13.812	2.651	-13.812	2.651	-13.812	2.651	-13.812	2.651	-13.812	2.651	-13.812	2.651	-13.812	2.651	-13.812	2.651	-13.812	2.651	-13.812	2.651	-13.812	2.651	-13.812	2.651	-13.812	2.651	-13.812	2.651	-13.812	2.651	-13.812	2.651	-13.812	2.651	-13.812	2.651	-13.812	2.651	-13.812	2.651	-13.812	2.651	-13.812	2.651	-13.812	2.651	-13.812	2.651	-13.812	2.651	-13.812	2.651	-13.812	2.651	-13.812	2.651	-13.812	2.651	-13.812	2.651	-13.812	2.651	-13.812	2.651	-13.812	2.651	-13.812	2.651	-13.812	2.651	-13.812	2.651	-13.812	2.651	-13.812	2.651	-13.812	2.651	-13.812	2.651	-13.812	2.651	-13.812	2.651	-13.812	2.651	-13.812	2.651	-13.812	2.651	-13.812	2.651	-13.812	2.651	-13.812	2.651	-13.812	2.651	-13.812	2.651	-13.812	2.651	-13.812	2.651	-13.812	2.651	-13.812	2.651	-13.812	2.651	-13.812	2.651	-13.812	2.651	-13.812	2.651	-13.812	2.651	-13.812	2.651	-13.812	2.651	-13.812	2.651	-13.812	2.651	-13.812	2.651	-13.812	2.651	-13.812	2.651	-13.812	2.651	-13.812	2.651	-13.812	2.651	-13.812	2.651	-13.812	2.651	-13.812	2.651	-13.812	2.651	-13.812	2.651	-13.812	2.651	-13.812	2.651	-13.812	2.651	-13.812	2.651	-13.812	2.651	-13.812	2.651	-13.812	2.651	-13.812	2.651	-13.812	2.651	-13.812	2.651	-13.812	2.651	-13.812	2.651	-13.812	2.651	-13.812	2.651	-13.812	2.651	-13.812	2.651	-13.812	2.651	-13.812	2.651	-13.812	2.651	-13.812	2.651	-13.812	2.651	-13.812	2.651	-13.812	2.651	-13.812	2.651	-13.812	2.651	-13.812	2.651	-13.812	2.651	-13.812	2.651	-13.812	2.651	-13.812	2.651	-13.812	2.651	-13.812	2.651	-13.812	2.651	-13.812	2.651	-13.812	2.651	-13.812	2.651	-13.812	2.651	-13.812	2.651	-13.812	2.651	-13.812	2.651	-13.812	2.651	-13.812	2.651	-13.812	2.651	-13.812	2.651	-13.812	2.651	-13.812	2.651	-13.812	2.651	-13.812	2.651	-13.812	2.651	-13.812	2.651	-13.812	2.651	-13.812	2.651	-13.812	2.651	-13.812	2.651	-13.812	2.651	-13.812	2.651	-13.812	2.651	-13.812	2.651	-13.812	2.651	-13.812	2.651	-13.812	2.651	-13.812	2.651	-13.812	2.651	-13.812	2.651	-13.812	2.651	-13.812	3.617	-13.262	3.617	-13.262	3.617	-13.262	3.617	-13.262	3.617	-13.262	3.617	-13.262	3.617	-13.262	3.617	-13.262	3.617	-13.262	3.617	-13.262	3.617	-13.262	3.617	-13.262	3.617	-13.262	3.617	-13.262	3.617	-13.262	3.617	-13.262	3.617	-13.262	3.617	-13.262	3.617	-13.262	3.617	-13.262	3.617	-13.262	3.617	-13.262	3.617	-13.262	3.617	-13.262	3.617	-13.262	3.617	-13.262	3.617	-13.262	3.617	-13.262	3.617	-13.262	3.617	-13.262	3.617	-13.262	3.617	-13.262	3.617	-13.262	3.617	-13.262	3.617	-13.262	3.617	-13.262	3.617	-13.262	3.617	-13.262	3.617	-13.262	3.617	-13.262	3.617	-13.262	3.617	-13.262	3.617	-13.262	3.617	-13.262	3.617	-13.262	3.617	-13.262	3.617	-13.262	3.617	-13.262	3.617	-13.262	3.617	-13.262	3.617	-13.262	3.617	-13.262	3.617	-13.262	3.617	-13.262	3.617	-13.262	3.617	-13.262	3.617	-13.262	3.617	-13.262	3.617	-13.262	3.617	-13.262	3.617	-13.262	3.617	-13.262	3.617	-13.262	3.617	-13.262	3.617	-13.262	3.617	-13.262	3.617	-13.262	3.617	-13.262	3.617	-13.262	3.617	-13.262	3.617	-13.262	3.617	-13.262	3.617	-13.262	3.617	-13.262	3.617	-13.262	3.617	-13.262	3.617	-13.262	3.617	-13.262	3.617	-13.262	3.617	-13.262	3.617	-13.262	3.617	-13.262	3.617	-13.262	3.617	-13.262	3.617	-13.262	3.617	-13.262	3.617	-13.262	3.617	-13.262	3.617	-13.262	3.617	-13.262	3.617	-13.262	3.617	-13.262	3.617	-13.262	3.617	-13.262	3.617	-13.262	3.617	-13.262	3.617	-13.262	3.617	-13.262	3.617	-13.262	3.617	-13.262	3.617	-13.262	3.617	-13.262	3.617	-13.262	3.617	-13.262	3.617	-13.262	3.617	-13.262	3.617	-13.262	3.617	-13.262	3.617	-13.262	3.617	-13.262	3.617	-13.262	3.617	-13.262	3.617	-13.262	3.617	-13.262	3.617	-13.262	3.617	-13.262	3.617	-13.262	3.617	-13.262	3.617	-13.262	3.617	-13.262	3.617	-13.262	3.617	-13.262	3.617	-13.262	3.617	-13.262	3.617	-13.262	3.617	-13.262	3.617	-13.262	3.617	-13.262	3.617	-13.262	3.617	-13.262	3.617	-13.262	3.617	-13.262	3.617	-13.262	3.617	-13.262	3.617	-13.262	3.617	-13.262	3.617	-13.262	3.617	-13.262	3.617	-13.262	3.617	-13.262	3.617	-13.262	3.617	-13.262	3.617	-13.262	3.617	-13.262	3.617	-13.262	3.617	-13.262	3.617	-13.262	3.617	-13.262	3.617	-13.262	3.617	-13.262	3.617	-13.262	3.617	-13.262	3.617	-13.262	3.617	-13.262	3.617	-13.262	3.617	-13.262	3.617	-13.262	3.617	-13.262	3.617	-13.262	3.617	-13.262	3.617	-13.262	3.617	-13.262	3.617	-13.262	3.617	-13.262	3.617	-13.262	3.617	-13.262	3.617	-13.262	3.617	-13.262	3.617	-13.262	3.617	-13.262	3.617	-13.262	3.617	-13.262	3.617	-13.262	3.617	-13.262	3.617	-13.262	3.617	-13.262	3.617	-13.262	2.324	-15.936	2.324	-15.936	2.324	-15.936	2.324	-15.936	2.324	-15.936	2.324	-15.936	2.324	-15.936	2.324	-15.936	2.324	-15.936	2.324	-15.936	2.324	-15.936	2.324	-15.936	2.324	-15.936	2.324	-15.936	2.324	-15.936	2.324	-15.936	2.324	-15.936	2.324	-15.936	2.324	-15.936	2.324	-15.936	2.324	-15.936	2.324	-15.936	2.324	-15.936	2.324	-15.936	2.324	-15.936	2.324	-15.936	2.324	-15.936	2.324	-15.936	2.324	-15.936	2.324	-15.936	2.324	-15.936	2.324	-15.936	2.324	-15.936	2.324	-15.936	2.324	-15.936	2.324	-15.936	2.324	-15.936	2.324	-15.936	2.324	-15.936	2.324	-15.936	2.324	-15.936	2.324	-15.936	2.324	-15.936	2.324	-15.936	2.324	-15.936	2.324	-15.936	2.324	-15.936	2.324	-15.936	2.324	-15.936	2.324	-15.936	2.324	-15.936	2.324	-15.936	2.324	-15.936	2.324	-15.936	2.324	-15.936	2.324	-15.936	2.324	-15.936	2.324	-15.936	2.324	-15.936	2.324	-15.936	2.324	-15.936	2.324	-15.936	2.324	-15.936	2.324	-15.936	2.324	-15.936	2.324	-15.936	2.324	-15.936	2.324	-15.936	2.324	-15.936	2.324	-15.936	2.324	-15.936	2.324	-15.936	2.324	-15.936	2.324	-15.936	2.324	-15.936	2.324	-15.936	2.324	-15.936	2.324	-15.936	2.324	-15.936	2.324	-15.936	2.324	-15.936	2.324	-15.936	2.324	-15.936	2.324	-15.936	2.324	-15.936	2.324	-15.936	2.324	-15.936	2.324	-15.936	2.324	-15.936	2.324	-15.936	2.324	-15.936	2.324	-15.936	2.324	-15.936	2.324	-15.936	2.324	-15.936	2.324	-15.936	2.324	-15.936	2.324	-15.936	2.324	-15.936	2.324	-15.936	2.324	-15.936	2.324	-15.936	2.324	-15.936	2.324	-15.936	2.324	-15.936	2.324	-15.936	2.324	-15.936	2.324	-15.936	2.324	-15.936	2.324	-15.936	2.324	-15.936	2.324	-15.936	2.324	-15.936	2.324	-15.936	2.324	-15.936	2.324	-15.936	2.324	-15.936	2.324	-15.936	2.324	-15.936	2.324	-15.936	2.324	-15.936	2.324	-15.936	2.324	-15.936	2.324	-15.936	2.324	-15.936	2.324	-15.936	2.324	-15.936	2.324	-15.936	2.324	-15.936	2.324	-15.936	2.324	-15.936	2.324	-15.936	2.324	-15.936	2.324	-15.936	2.324	-15.936	2.324	-15.936	2.324	-15.936	2.324	-15.936	2.324	-15.936	2.324	-15.936	2.324	-15.936	2.324	-15.936	2.324	-15.936	2.324	-15.936	2.324	-15.936	2.324	-15.936	2.324	-15.936	2.324	-15.936	2.324	-15.936	2.324	-15.936	2.324	-15.936	2.324	-15.936	2.324	-15.936	2.324	-15.936	2.324	-15.936	2.324	-15.936	2.324	-15.936	2.324	-15.936	2.324	-15.936	2.324	-15.936	2.324	-15.936	2.324	-15.936	2.324	-15.936	2.324	-15.936	2.324	-15.936	2.324	-15.936	2.324	-15.936	2.324	-15.936	2.324	-15.936	2.324	-15.936	2.324	-15.936	2.324	-15.936	2.324	-15.936	2.324	-15.936	2.324	-15.936	2.324	-15.936	2.324	-15.936	2.324	-15.936	2.324	-15.936	2.324	-15.936	2.429	-25.976	2.429	-25.976	2.429	-25.976	2.429	-25.976	2.429	-25.976	2.429	-25.976	2.429	-25.976	2.429	-25.976	2.429	-25.976	2.429	-25.976	2.429	-25.976	2.429	-25.976	2.429	-25.976	2.429	-25.976	2.429	-25.976	2.429	-25.976	2.429	-25.976	2.429	-25.976	2.429	-25.976	2.429	-25.976	2.429	-25.976	2.429	-25.976	2.429	-25.976	2.429	-25.976	2.429	-25.976	2.429	-25.976	2.429	-25.976	2.429	-25.976	2.429	-25.976	2.429	-25.976	2.429	-25.976	2.429	-25.976	2.429	-25.976	2.429	-25.976	2.429	-25.976	2.429	-25.976	2.429	-25.976	2.429	-25.976	2.429	-25.976	2.429	-25.976	2.429	-25.976	2.429	-25.976	2.429	-25.976	2.429	-25.976	2.429	-25.976	2.429	-25.976	2.429	-25.976	2.429	-25.976	2.429	-25.976	2.429	-25.976	2.429	-25.976	2.429	-25.976	2.429	-25.976	2.429	-25.976	2.429	-25.976	2.429	-25.976	2.429	-25.976	2.429	-25.976	2.429	-25.976	2.429	-25.976	2.429	-25.976	2.429	-25.976	2.429	-25.976	2.429	-25.976	2.429	-25.976	2.429	-25.976	2.429	-25.976	2.429	-25.976	2.429	-25.976	2.429	-25.976	2.429	-25.976	2.429	-25.976	2.429	-25.976	2.429	-25.976	2.429	-25.976	2.429	-25.976	2.429	-25.976	2.429	-25.976	2.429	-25.976	2.429	-25.976	2.429	-25.976	2.429	-25.976	2.429	-25.976	2.429	-25.976	2.429	-25.976	2.429	-25.976	2.429	-25.976	2.429	-25.976	2.429	-25.976	2.429	-25.976	2.429	-25.976	2.429	-25.976	2.429	-25.976	2.429	-25.976	2.429	-25.976	2.429	-25.976	2.429	-25.976	2.429	-25.976	2.429	-25.976	2.429	-25.976	2.429	-25.976	2.429	-25.976	2.429	-25.976	2.429	-25.976	2.429	-25.976	2.429	-25.976	2.429	-25.976	2.429	-25.976	2.429	-25.976	2.429	-25.976	2.429	-25.976	2.429	-25.976	2.429	-25.976	2.429	-25.976	2.429	-25.976	2.429	-25.976	2.429	-25.976	2.429	-25.976	2.429	-25.976	2.429	-25.976	2.429	-25.976	2.429	-25.976	2.429	-25.976	2.429	-25.976	2.429	-25.976	2.429	-25.976	2.429	-25.976	2.429	-25.976	2.429	-25.976	2.429	-25.976	2.429	-25.976	2.429	-25.976	2.429	-25.976	2.429	-25.976	2.429	-25.976	2.429	-25.976	2.429	-25.976	2.429	-25.976	2.429	-25.976	2.429	-25.976	2.429	-25.976	2.429	-25.976	2.429	-25.976	2.429	-25.976	2.429	-25.976	2.429	-25.976	2.429	-25.976	2.429	-25.976	2.429	-25.976	2.429	-25.976	2.429	-25.976	2.429	-25.976	2.429	-25.976	2.429	-25.976	2.429	-25.976	2.429	-25.976	2.429	-25.976	2.429	-25.976	2.429	-25.976	2.429	-25.976	2.429	-25.976	2.429	-25.976	2.429	-25.976	2.429	-25.976	2.429	-25.976	2.429	-25.976	2.429	-25.976	2.429	-25.976	2.429	-25.976	2.429	-25.976	2.429	-25.976	2.429	-25.976	2.429	-25.976	2.429	-25.976	2.429	-25.976	2.429	-25.976	2.429	-25.976	2.429	-25.976
3.313	11.033	3.313	11.033	3.313	11.033	3.313	11.033	3.313	11.033	3.313	11.033	3.313	11.033	3.313	11.033	3.313	11.033	3.313	11.033	3.313	11.033	3.313	11.033	3.313	11.033	3.313	11.033	3.313	11.033	3.313	11.033	3.313	11.033	3.313	11.033	3.313	11.033	3.313	11.033	3.313	11.033	3.313	11.033	3.313	11.033	3.313	11.033	3.313	11.033	3.313	11.033	3.313	11.033	3.313	11.033	3.313	11.033	3.313	11.033	3.313	11.033	3.313	11.033	3.313	11.033	3.313	11.033	3.313	11.033	3.313	11.033	3.313	11.033	3.313	11.033	3.313	11.033	3.313	11.033	3.313	11.033	3.313	11.033	3.313	11.033	3.313	11.033	3.313	11.033	3.313	11.033	3.313	11.033	3.313	11.033	3.313	11.033	3.313	11.033	3.313	11.033	3.313	11.033	3.313	11.033	3.313	11.033	3.313	11.033	3.313	11.033	3.313	11.033	3.313	11.033	3.313	11.033	3.313	11.033	3.313	11.033	3.313	11.033	3.313	11.033	3.313	11.033	3.313	11.033	3.313	11.033	3.313	11.033	3.313	11.033	3.313	11.033	3.313	11.033	3.313	11.033	3.313	11.033	3.313	11.033	3.313	11.033	3.313	11.033	3.313	11.033	3.313	11.033	3.313	11.033	3.313	11.033	3.313	11.033	3.313	11.033	3.313	11.033	3.313	11.033	3.313	11.033	3.313	11.033	3.313	11.033	3.313	11.033	3.313	11.033	3.313	11.033	3.313	11.033	3.313	11.033	3.313	11.033	3.313	11.033	3.313	11.033	3.313	11.033	3.313	11.033	3.313	11.033	3.313	11.033	3.313	11.033	3.313	11.033	3.313	11.033	3.313	11.033	3.313	11.033	3.313	11.033	3.313	11.033	3.313	11.033	3.313	11.033	3.313	11.033	3.313	11.033	3.313	11.033	3.313	11.033	3.313	11.033	3.313	11.033	3.313	11.033	3.313	11.033	3.313	11.033	3.313	11.033	3.313	11.033	3.313	11.033	3.313	11.033	3.313	11.033	3.313	11.033	3.313	11.033	3.313	11.033	3.313	11.033	3.313	11.033	3.313	11.033	3.313	11.033	3.313	11.033	3.313	11.033	3.313	11.033	3.313	11.033	3.313	11.033	3.313	11.033	3.313	11.033	3.313	11.033	3.313	11.033	3.313	11.033	3.313	11.033	3.313	11.033	3.313	11.033	3.313	11.033	3.313	11.033	3.313	11.033	3.313	11.033	3.313	11.033	3.313	11.033	3.313	11.033	3.313	11.033	3.313	11.033	3.313	11.033	3.313	11.033	3.313	11.033	3.313	11.033	3.313	11.033	3.313	11.033	3.313	11.033	3.313	11.033	3.313	11.033	3.313	11.033	3.313	11.033	3.313	11.033	3.313	11.033	3.313	11.033	3.313	11.033	3.313	11.033	3.313	11.033	3.313	11.033	3.313	11.033	3.313	11.033	3.313	11.033	3.313	11.033	3.313	11.033	3.313	11.033	3.313	11.033	3.313	11.033	3.313	11.033	3.313	11.033	3.313	11.033	3.313	11.033	3.313	11.033	3.313	11.033	3.313	11.033	3.313	11.033	3.313	11.033	3.313	11.033	3.313	11.033	3.313	11.033	3.313	11.033	3.313	11.033	3.313	11.033	3.313	11.033	3.313	11.033	3.313	11.033	3.313	11.033	3.313	11.033	3.313	11.033	3.313	11.033	3.313	11.033	3.313	11.033	3.313	11.033	3.313	11.033	3.313	11.033	3.313	11.033	3.313	11.033	3.313	11.033	3.313	11.033	3.313	11.033	3.313	11.033	3.313	11.033	3.313	11.033	3.313	11.033	3.313	11.033	3.313	11.033	3.313	11.033	3.313	11.033	3.313	11.033	3.313	11.033	3.313	11.033	3.313	11.033	3.313	11.033	3.313	11.033	3.313	11.033	3.313	11.033	3.313	11.033	3.313	11.033	3.313	11.033	3.313	11.033	3.313	11.033	3.313	11.033	3.313	11.033	3.313	11.033	3.313	11.033	3.313	11.033	3.313	11.033	3.313	11.033	3.313	11.033	3.313	11.033	3.313	11.033	3.313	11.033	3.313	11.033	3.313	11.033	3.313	11.033	3.313	11.033	3.313	11.033	3.313	11.033	3.313	11.033	3.313	11.033	3.313	11.033	3.313	11.033	3.313	11.033	3.313	11.033	3.313	11.033	3.313	11.033	3.313	11.033	3.313	11.033	3.313	11.033	3.313	11.033	3.313	11.033	3.313	11.033	3.313	11.033	3.313	11.033	3.313	11.033	3.313	11.033	3.313	11.033	3.313	11.033	3.313	11.033	3.313	11.033	3.313	11.033	3.313	11.033	3.313	11.033	3.313	11.033	3.313	11.033	3.313	11.033	3.313	11.033	3.313	11.033	3.313	11.033	3.313	11.033	3.313	11.033	3.313	11.033	3.313	11.033	3.313	11.033	3.313	11.033	3.313	11.033	3.313	11.033	3.313	11.033	3.313	11.033	3.313	11.033	3.313	11.033	3.313	11.033	3.313	11.033	3.313	11.033	3.313	11.033	3.313	11.033	3.313	11.033	3.313	11.033	3.313	11.033	3.313	11.033	3.313	11.033	3.313	11.033	3.313	11.033	3.313	11.033	3.313	11.033	3.313	11.033	3.313	11.033	3.313	11.033	3.313	11.033	3.313	11.033	3.313	11.033	3.313	11.033	3.313	11.033	3.313	11.033	3.313	11.033	3.313	11.033	3.313	11.033	3.313	11.033	3.313	11.033	3.313	11.033	3.313	11.033	3.313	11.033	3.313	11.033	3.313	11.033	3.313	11.033	3.313	11.033	3.313	11.033	3.313	11.033	3.313	11.033	3.313	11.033	3.313	11.033	3.313	11.033	3.313	11.033	3.313	11.033	3.313	11.033	3.313	11.033	3.313	11.033	3.313	11.033	3.313	11.033	3.313	11.033	3.313	11.033	3.313	11.033	3.313	11.033	3.313	11.033	3.313	11.033	3.313	11.033	3.313	11.033	3.313	11.033	3.313	11.033	3.313	11.033	3.313	11.033	3.313	11.033	3.313	11.033	3.313	11.033	3.313	11.033	3.313	11.033	3.313	11.033	3.313	11.033	3.313	11.033	3.313	11.033	3.313	11.033	3.313	11.033	3.313	11.033	3.313	11.033	3.313	11.033	3.313	11.033	3.313	11.033	3.313	11.033	3.313	11.033	3.313	11.033	3.313	11.033	3.313	11.033	3.313	11.033	3.313	11.033	3.313	11.033	3.313	11.033	3.313	11.033	3.313	11.033	3.313	11.033	3.313	11.033	3.313	11.033	3.313	11.033	3.313	11.033	3.313	11.033	3.313	11.033	3.313	11.033	3.313	11.033	3.313	11.033	3.313	11.033	3.313	11.033	3.313	11.033	3.313	11.033	3.313	11.033	3.313	11.033	3.313	11.033	3.313	11.033	3.313	11.033	3.313	11.033	3.313	11.033	3.313	11.033	3.313	11.033	3.313	11.033	3.313	11.033	3.313	11.033	3.313	11.033	3.313	11.033	3.313	11.033	3.313	11.033	3.313	11.033	3.313	11.033	3.313	11.033	3.313	11.033	3.313	11.033	3.313	11.033	3.313	11.033	3.313	11.033	3.313	11.033	3.313	11.033	3.313	11.033	3.313	11.033	3.313	11.033	3.313	11.033	3.313	11.033	3.313	11.033	3.313	11.033	3.313	11.033	3.313	11.033	3.313	11.033	3.313	11.033	3.313	11.033	3.313	11.033	3.313	11.033	3.313	11.033	3.313	11.033	3.313	11.033	3.313	11.033	3.313	11.033	3.313	11.033	3.313	11.033	3.313	11.033	3.313	11.033	3.313	11.033	3.313	11.033	3.313	11.033	3.313	11.033	3.313	11.033	3.313	11.033	3.313	11.033	3.313	11.033	3.313	11.033	3.313	11.033	3.313	11.033	3.313	11.033	3.313	11.033	3.313	11.033	3.313	11.033	3.313	11.033	3.313	11.033	3.313	11.033	3.313	11.033	3.313	11.033	3.313	11.033	3.313	11.033	3.313	11.033	3.313	11.033	3.313	11.033	3.313	11.033	3.313	11.033	3.313	11.033	3.313	11.033	3.313	11.033	3.313	11.033	3.313	11.033	3.313	11.033	3.313	11.033	3.313	11.033	3.313	11.033	3.313	11.033	3.313	11.033	3.313	11.033	3.313	11.033	3.313	11.033	3.313	11.033	3.313	11.033	3.313	11.033	3.313	11.033	3.313	11.033	3.313	11.033	3.313	11.033	3.313	11.033	3.313	11.033	3.313	11.033	3.313	11.033	3.313	11.033	3.313	11.033	3.313	11.033	3.313	11.033	3.313	11.033	3.313	11.033	3.313	11.033	3.313	11.033	3.313	11.033	3.313	11.033	3.313	11.033	3.313	11.033	3.313	11.033	3.313	11.033	3.313	11.033	3.313	11.033	3.313	11.033	3.313	11.033	3.313	11.033	3.313	11.033	3.313	11.033	3.313	11.033	3.313	11.033	3.313	11.033	3.313	11.033	3.313	11.033	3.313	11.033	3.313	11.033	3.313	11.033	3.313	11.033	3.313	11.033	3.313	11.033	3.313	11.033	3.313	11.033	3.313	11.033	3.313	11.033	3.313	11.033	3.313	11.033	3.313	11.033	3.313	11.033	3.313	11.033	3.313	11.033	3.313	11.033	3.313	11.033	3.313	11.033	3.313	11.033	3.313	11.033	3.313	11.033	3.313	11.033	3.159	9.858	3.159	9.858	3.159	9.858	3.159	9.858	3.159	9.858	3.159	9.858	3.159	9.858	3.159	9.858	3.159	9.858	3.159	9.858	3.159	9.858	3.159	9.858	3.159	9.858	3.159	9.858	3.159	9.858	3.159	9.858	3.159	9.858	3.159	9.858	3.159	9.858	3.159	9.858	3.159	9.858	3.159	9.858	3.159	9.858	3.159	9.858	3.159	9.858	3.159	9.858	3.159	9.858	3.159	9.858	3.159	9.858	3.159	9.858	3.159	9.858	3.159	9.858	3.159	9.858	3.159	9.858	3.159	9.858	3.159	9.858	3.159	9.858	3.159	9.858	3.159	9.858	3.159	9.858	3.159	9.858	3.159	9.858	3.159	9.858	3.159	9.858	3.159	9.858	3.159	9.858	3.159	9.858	3.159	9.858	3.159	9.858	3.159	9.858	3.159	9.858	3.159	9.858	3.159	9.858	3.159	9.858	3.159	9.858	3.159	9.858	3.159	9.858	3.159	9.858	3.159	9.858	3.159	9.858	3.159	9.858	3.159	9.858	3.159	9.858	3.159	9.858	3.159	9.858	3.159	9.858	3.159	9.858	3.159	9.858	3.159	9.858	3.159	9.858	3.159	9.858	3.159	9.858	3.159	9.858	3.159	9.858	3.159	9.858	3.159	9.858	3.159	9.858	3.159	9.858	3.159	9.858	3.159	9.858	3.159	9.858	3.159	9.858	3.159	9.858	3.159	9.858	3.159	9.858	3.159	9.858	3.159	9.858	3.159	9.858	3.159	9.858	3.159	9.858	3.159	9.858	3.159	9.858	3.159	9.858	3.159	9.858	3.159	9.858	3.159	9.858	3.159	9.858	3.159	9.858	3.159	9.858	3.159	9.858	3.159	9.858	3.159	9.858	3.159	9.858	3.159	9.858	3.159	9.858	3.159	9.858	3.159	9.858	3.159	9.858	3.159	9.858	3.159	9.858	3.159	9.858	3.159	9.858	3.159	9.858	3.159	9.858	3.159	9.858	3.159	9.858	3.159	9.858	3.159	9.858	3.159	9.858	3.159	9.858	3.159	9.858	3.159	9.858	3.159	9.858	3.159	9.858	3.159	9.858	3.159	9.858	3.159	9.858	3.159	9.858	3.159	9.858	3.159	9.858	3.159	9.858	3.159	9.858	3.159	9.858	3.159	9.858	3.159	9.858	3.159	9.858	3.159	9.858	3.159	9.858	3.159	9.858	3.159	9.858	3.159	9.858	3.159	9.858	3.159	9.858	3.159	9.858	3.159	9.858	3.159	9.858	3.159	9.858	3.159	9.858	3.159	9.858	3.159	9.858	3.159	9.858	3.159	9.858	3.159	9.858	3.159	9.858	3.159	9.858	3.159	9.858	3.159	9.858	3.159	9.858	3.159	9.858	3.159	9.858	3.159	9.858	3.159	9.858	3.159	9.858	3.159	9.858	3.159	9.858	3.159	9.858	3.159	9.858	3.159	9.858	3.159	9.858	3.159	9.858	3.159	9.858	3.159	9.858	3.159	9.858	3.159	9.858	3.159	9.858	3.159	9.858	3.159	9.858	3.159	9.858	3.159	9.858	3.159	9.858	3.630	-9.221	3.630	-9.221	3.630	-9.221	3.630	-9.221	3.630	-9.221	3.630	-9.221	3.630	-9.221	3.630	-9.221	3.630	-9.221	3.630	-9.221	3.630	-9.221	3.630	-9.221	3.630	-9.221	3.630	-9.221	3.630	-9.221	3.630	-9.221	3.630	-9.221	3.630	-9.221	3.630	-9.221	3.630	-9.221	3.630	-9.221	3.630	-9.221	3.630	-9.221	3.630	-9.221	3.630	-9.221	3.630	-9.221	3.630	-9.221	3.630	-9.221	3.630	-9.221	3.630	-9.221	3.630	-9.221	3.630	-9.221	3.630	-9.221	3.630	-9.221	3.630	-9.221	3.630	-9.221	3.630	-9.221	3.630	-9.221	3.630	-9.221	3.630	-9.221	3.630	-9.221	3.630	-9.221	3.630	-9.221	3.630	-9.221	3.630	-9.221	3.630	-9.221	3.630	-9.221	3.630	-9.221	3.630	-9.221	3.630	-9.221	3.630	-9.221	3.630	-9.221	3.630	-9.221	3.630	-9.221	3.630	-9.221	3.630	-9.221	3.630	-9.221	3.630	-9.221	3.630	-9.221	3.630	-9.221	3.630	-9.221	3.630	-9.221	3.630	-9.221	3.630	-9.221	3.630	-9.221	3.630	-9.221	3.630	-9.221	3.630	-9.221	3.630	-9.221	3.630	-9.221	3.630	-9.221	3.630	-9.221	3.630	-9.221	3.630	-9.221	3.630	-9.221	3.630	-9.221	3.630	-9.221	3.630	-9.221	3.630	-9.221	3.630	-9.221	3.630	-9.221	3.630	-9.221	3.630	-9.221	3.630	-9.221	3.630	-9.221	3.630	-9.221	3.630	-9.221	3.630	-9.221	3.630	-9.221	3.630	-9.221	3.630	-9.221	3.630	-9.221	3.630	-9.221	3.630	-9.221	3.630	-9.221	3.630	-9.221	3.630	-9.221	3.630	-9.221	3.630	-9.221	3.630	-9.221	3.630	-9.221	3.630	-9.221	3.630	-9.221	3.630	-9.221	3.630	-9.221	3.630	-9.221	3.630	-9.221	3.630	-9.221	3.630	-9.221	3.630	-9.221	3.630	-9.221	3.630	-9.221	3.630	-9.221	3.630	-9.221	3.630	-9.221	3.630	-9.221	3.630	-9.221	3.630	-9.221	3.630	-9.221	3.630	-9.221	3.630	-9.221	3.630	-9.221	3.630	-9.221	3.630	-9.221	3.630	-9.221	3.630	-9.221	3.630	-9.221	3.630	-9.221	3.630	-9.221	3.630	-9.221	3.630	-9.221	3.630	-9.221	3.630	-9.221	3.630	-9.221	3.630	-9.221	3.630	-9.221	3.630	-9.221	3.630	-9.221	3.630	-9.221	3.630	-9.221	3.630	-9.221	3.630	-9.221	3.630	-9.221	3.630	-9.221	3.630	-9.221	3.630	-9.221	3.630	-9.221	3.630	-9.221	3.630	-9.221	3.630	-9.221	3.630	-9.221	3.630	-9.221	3.630	-9.221	3.630	-9.221	3.630	-9.221	3.630	-9.221	3.630	-9.221	3.630	-9.221	3.630	-9.221	3.630	-9.221	3.630	-9.221	3.630	-9.221	3.630	-9.221	3.630	-9.221	3.630	-9.221	3.630	-9.221	3.630	-9.221	3.630	-9.221	3.630	-9.221	3.630	-9.221	3.630	-9.221	3.630	-9.221	3.630	-9.221	3.630	-9.221	3.630	-9.221	3.630	-9.221	3.630	-9.221	3.630	-9.221	3.630	-9.221	3.630	-9.221	3.630	-9.221	3.630	-9.221	3.630	-9.221	3.630	-9.221	3.630	-9.221	3.630	-9.221	3.630	-9.221	3.630	-9.221	3.630	-9.221	3.630	-9.221	3.630	-9.221	3.630	-9.221	3.630	-9.221	3.630	-9.221	3.630	-9.221	3.630	-9.221	3.630	-9.221	3.630	-9.221	3.630	-9.221	3.630	-9.221	3.630	-9.221	3.630	-9.221	3.630	-9.221	3.630	-9.221	3.630	-9.221	3.630	-9.221	3.630	-9.221	3.630	-9.221	3.630	-9.221	3.630	-9.221	3.630	-9.221	3.630	-9.221	3.630	-9.221	3.630	-9.221	3.630	-9.221	3.630	-9.221	3.630	-9.221	3.630	-9.221	3.630	-9.221	3.630	-9.221	3.630	-9.221	3.630	-9.221	3.630	-9.221	3.630	-9.221	3.630	-9.221	3.630	-9.221	3.630	-9.221	3.630	-9.221	3.630	-9.221	3.630	-9.221	3.630	-9.221	3.630	-9.221	3.630	-9.221	3.630	-9.221	3.630	-9.221	3.630	-9.221	3.630	-9.221	3.630	-9.221	3.630	-9.221	3.630	-9.221	3.630	-9.221	3.630	-9.221	3.630	-9.221	3.630	-9.221	3.630	-9.221	3.630	-9.221	3.630	-9.221	3.630	-9.221	3.630	-9.221	3.630	-9.221	3.630	-9.221	3.630	-9.221	3.630	-9.221	3.630	-9.221	3.630	-9.221	3.630	-9.221	3.630	-9.221	3.630	-9.221	3.630	-9.221	3.630	-9.221	3.630	-9.221	3.630	-9.221	3.630	-9.221	3.630	-9.221	3.630	-9.221	3.630	-9.221	3.630	-9.221	3.630	-9.221	3.630	-9.221	3.630	-9.221	3.630	-9.221	3.630	-9.221	3.630	-9.221	3.630	-9.221	3.630	-9.221	3.630	-9.221	3.630	-9.221	3.630	-9.221	3.630	-9.221	3.630	-9.221	3.630	-9.221	3.630	-9.221	3.630	-9.221	3.630	-9.221	3.630	-9.221	3.630	-9.221	3.630	-9.221	3.630	-9.221	3.630	-9.221	3.630	-9.221	3.630	-9.221	3.630	-9.221	3.630	-9.221	3.630	-9.221	3.630	-9.221	3.630	-9.221	3.630	-9.221	3.630	-9.221	3.630	-9.221	3.630	-9.221	3.630	-9.221	3.630	-9.221	3.630	-9.221	3.630	-9.221	3.630	-9.221	3.630	-9.221	3.630	-9.221	3.630	-9.221	3.630	-9.221	3.630	-9.221	3.630	-9.221	3.630	-9.221	3.630	-9.221	3.630	-9.221	3.630	-9.221	3.630	-9.221	3.630	-9.221	3.630	-9.221	3.630	-9.221	3.630	-9.221	3.630	-9.221	3.630	-9.221	3.630	-9.221	3.630	-9.221	3.630	-9.221	3.630	-9.221	3.630	-9.221	3.630	-9.221	3.630	-9.221	3.630	-9.221	3.630	-9.221	3.630	-9.221	3.630	-9.221	3.630	-9.221	3.630	-9.221	3.630	-9.221	3.630	-9.221	3.630	-9.221	3.630	-9.221	3.630	-9.221	3.630	-9.221	3.630	-9.221	3.630	-9.221	3.630	-9.221	3.630	-9.221	3.630	-9.221	3.630	-9.221	3.630	-9.221	3.630	-9.221	3.630	-9.221	3.630	-9.221	3.630	-9.221	3.630	-9.221	3.630	-9.221	3.630	-9.221	3.630	-9.221	3.630	-9.221	3.630	-9.221	3.630	-9.221	3.630	-9.221	3.630	-9.221	3.630	-9.221	3.630	-9.221	3.630	-9.221	3.630	-9.221	3.630	-9.221	3.630	-9.221	3.630	-9.221	3.630	-9.221	3.630	-9.221	3.630	-9.221	3.630	-9.221	3.630	-9.221	3.630	-9.221	3.630	-9.221	3.630	-9.221	3.630	-9.221	3.630	-9.221	3.630	-9.221	3.630	-9.221	3.630	-9.221	3.630	-9.221	3.630	-9.221	3.630	-9.221	3.630	-9.221	3.630	-9.221	3.630	-9.221	3.630	-9.221	3.630	-9.221	3.630	-9.221	3.630	-9.221	3.630	-9.221	3.630	-9.221	3.630	-9.221	3.630	-9.221	3.630	-9.221	3.630	-9.221	3.630	-9.221	3.630	-9.221	3.630	-9.221	3.630	-9.221	3.630	-9.221	3.630	-9.221	3.630	-9.221	3.630	-9.221	3.630	-9.221	3.630	-9.221	3.630	-9.221	3.630	-9.221	3.630	-9.221	3.630	-9.221	3.630	-9.221	3.630	-9.221	3.630	-9.221	3.630	-9.221	3.630	-9.221	3.630	-9.221	3.630	-9.221	3.630	-9.221	3.630	-9.221	3.630	-9.221	3.630	-9.221	3.630	-9.221	3.630	-9.221	3.630	-9.221	3.630	-9.221	3.630	-9.221	3.630	-9.221	3.630	-9.221	3.630	-9.221	3.630	-9.221	3.630	-9.221	3.630	-9.221	3.630	-9.221	3.630	-9.221	3.630	-9.221	3.630	-9.221	3.630	-9.221	3.630	-9.221	3.630	-9.221	3.630	-9.221	3.630	-9.221	3.630	-9.221	3.630	-9.221	3.630	-9.221	3.630	-9.221	3.630	-9.221	3.630	-9.221	3.630	-9.221	3.630	-9.221	3.630	-9.221	3.630	-9.221	3.630	-9.221	3.630	-9.221	3.630	-9.221	3.630	-9.221	3.630	-9.221	3.630	-9.221	3.630	-9.221	3.630	-9.221	3.630	-9.221	3.630	-9.221	3.630	-9.221	3.630	-9.221	3.630	-9.221	3.630	-9.221	3.630	-9.221	3.630	-9.221	3.630	-9.221	3.630	-9.221	3.630	-9.221	3.630	-9.221	3.630	-9.221	3.630	-9.221	3.630	-9.221	3.630	-9.221	3.630	-9.221	3.630	-9.221	3.630	-9.221	3.630	-9.221	3.630	-9.221	3.630	-9.221	3.630	-9.221	3.630	-9.221	3.630	-9.221	3.630	-9.221	3.630	-9.221	3.630	-9.221	3.630	-9.221	3.630	-9.221	3.630	-9.221	3.630	-9.221	3.630	-9.221	3.630	-9.221	3.630	-9.221	3.630	-9.221	3.630	-9.221	3.630	-9.221	3.630	-9.221	3.630	-9.221	3.630	-9.221	3.630	-9.221	3.630	-9.221	3.630	-9.221	3.630	-9.221	3.630	-9.221	3.630	-9.221	3.630	-9.221	3.630	-9.221	3.630	-9.221	3.630	-9.221	3.630	-9.221	3.630	-9.221	3.630	-9.221	3.630	-9.221	3.630	-9.221	3.630	-9.221	3.630	-9.221	3.630	-9.221	3.630	-9.221	3.630	-9.221	3.630	-9.221	3.630	-9.221	3.630	-9.221	3.630	-9.221	3.630	-9.221	3.630	-9.221	3.630	-9.221	3.630	-9.221	3.630	-9.221	3.630	-9.221	3.630	-9.221	3.630	-9.221	3.630	-9.221	3.630	-9.221	3.630	-9.221	3.630	-9.221	3.630	-9.221	3.630	-9.221	3.630	-9.221	3.630	-9.221	3.630	-9.221	3.630	-9.221	3.630	-9.221	3.630	-9.221	3.630	-9.221	3.630	-9.221	3.630	-9.221	3.630	-9.221	3.630	-9.221	3.630	-9.221	3.630	-9.221	3.630	-9.221	3.630	-9.221	3.630	-9.221	3.630	-9.221	3.630	-9.221	3.630	-9.221	3.630	-9.221	3.630	-9.221	3.630	-9.221	3.630	-9.221	3.630	-9.221	3.630	-9.221	3.630	-9.221	3.630	-9.221	3.630	-9.221	3.630	-9.221	3.630	-9.221	3.630	-9.221	3.630	-9.221	3.630	-9.221	3.630	-9.221	3.630	-9.221	3.630	-9.221	3.630	-9.221	3.630	-9.221	3.630	-9.221	3.630	-9.221	3.630	-9.221	3.630	-9.221	3.630	-9.221	3.630	-9.221	3.630	-9.221	3.630	-9.221	3.630	-9.221	3.630	-9.221	3.630	-9.221	3.630	-9.221	3.630	-9.221	3.630	-9.221	3.630	-9.221	3.630	-9.221	3.630	-9.221	3.630	-9.221	3.630	-9.221	3.630	-9.221	3.630	-9.221	3.630	-9.221	3.630	-9.221	3.630	-9.221	3.630	-9.221	3.630	-9.221	3.630	-9.221	3.630	-9.221	3.630	-9.221	3.630	-9.221	3.630	-9.221	3.630	-9.221	3.630	-9.221	3.630	-9.221	3.630	-9.221	3.630	-9.221	3.630	-9.221	3.630	-9.221	3.630	-9.221	3.630	-9.221	3.630	-9.221	3.630	-9.221	3.630	-9.221	3.630	-9.221	3.630	-9.221	3.630	-9.221	3.630	-9.221	3.630	-9.221	3.630	-9.221	3.630	-9.221	3.630	-9.221	3.630	-9.221	3.630	-9.221	3.630	-9.221	3.630	-9.221	3.630	-9.221	3.630	-9.221	3.630	-9.221	3.630	-9.221	3.630	-9.221	3.630	-9.221	3.630	-9.221	3.630	-9.221	3.630	-9.221	3.630	-9.221	3.630	-9.221	3.630	-9.221	3.630	-9.221	3.630	-9.221	3.630	-9.221	3.630	-9.221	3.630	-9.221	3.630	-9.221	3.630	-9.221	3.630	-9.221	3.630	-9.221	3.630	-9.221	3.630	-9.221	3.630	-9.221	3.630	-9.221	3.630	-9.221	3.630	-9.221	3.630	-9.221	3.630	-9.221	3.630	-9.221	3.630	-9.221	3.630	-9.221	3.630	-9.221	3.630	-9.221	3.630	-9.221	3.630	-9.221	3.630	-9.221	3.630	-9.221	3.630	-9.221	3.630	-9.221	3.630	-9.221	3.630	-9.221	3.630	-9.221	3.630	-9.221	3.630	-9.221	3.630	-9.221	3.630	-9.221	3.630	-9.221	3.630	-9.221	3.630	-9.221	3.630	-9.221	3.630	-9.221	3.630	-9.221	3.630	-9.221	3.630	-9.221	3.630	-9.221	3.630	-9.221	3.630	-9.221	3.630	-9.221	3.630	-9.221	3.630	-9.221	3.630	-9.221	3.630	-9.221	3.630	-9.221	3.630	-9.221	3.630	-9.221	3.630	-9.221	3.630	-9.221	3.630	-9.221	3.630	-9.221	3.630	-9.221	3.630	-9.221	3.630	-9.221	3.630	-9.221	3.630	-9.221	3.630	-9.221	3.630	-9.221	3.630	-9.221	3.630	-9.221	3.630	-9.221	3.630	-9.221	3.630	-9.221	3.630	-9.221	3.630	-9.221	3.630	-9.221	3.630	-9.221	3.630	-9.221	3.630	-9.221	4.662	-16.080	4.662	-16.080	4.662	-16.080	4.662	-16.080	4.662	-16.080	4.662	-16.080	4.662	-16.080	4.662	-16.080	4.662	-16.080	4.662	-16.080	4.662	-16.080	4.662	-16.080	4.662	-16.080	4.662	-16.080	4.662	-16.080	4.662	-16.080	4.662	-16.080	4.662	-16.080	4.662	-16.080	4.662	-16.080	4.662	-16.080	4.662	-16.080	4.662	-16.080	4.662	-16.080	4.662	-16.080	4.662	-16.080	4.662	-16.080	4.662	-16.080	4.662	-16.080	4.662	-16.080	4.662	-16.080	4.662	-16.080	4.662	-16.080	4.662	-16.080	4.662	-16.080	4.662	-16.080	4.662	-16.080	4.662	-16.080	4.662	-16.080	4.662	-16.080	4.662	-16.080	4.662	-16.080	4.662	-16.080	4.662	-16.080	4.662	-16.080	4.662	-16.080	4.662	-16.080	4.662	-16.080	4.662	-16.080	4.662	-16.080	4.662	-16.080	4.662	-16.080	4.662	-16.080	4.662	-16.080	4.662	-16.080	4.662	-16.080	4.662	-16.080	4.662	-16.080	4.662	-16.080	4.662	-16.080	4.662	-16.080	4.662	-16.080	4.662	-16.080	4.662	-16.080	4.662	-16.080	4.662	-16.080	4.662	-16.080	4.662	-16.080	4.662	-16.080	4.662	-16.080	4.662	-16.080	4.662	-16.080	4.662	-16.080	4.662	-16.080	4.662	-16.080	4.662	-16.080	4.662	-16.080	4.662	-16.080	4.662	-16.080	4.662	-16.080	4.662	-16.080	4.662	-16.080	4.662	-16.080	4.662	-16.080	4.662	-16.080	4.662	-16.080	4.662	-16.080	4.662	-16.080	4.662	-16.080	4.662	-16.080	4.662	-16.080	4.662	-16.080	4.662	-16.080	4.662	-16.080	4.662	-16.080	4.662	-16.080	4.662	-16.080	4.662	-16.080	4.662	-16.080	4.662	-16.080	4.662	-16.080	4.662	-16.080	4.662	-16.080	4.662	-16.080	4.662	-16.080	4.662	-16.080	4.662	-16.080	4.662	-16.080	4.662	-16.080	4.662	-16.080	4.662	-16.080	4.662	-16.080	4.662	-16.080	4.662	-16.080	4.662	-16.080	4.662	-16.080	4.662	-16.080	4.662	-16.080	4.662	-16.080	4.662	-16.080	4.662	-16.080	4.662	-16.080	4.662	-16.080	4.662	-16.080	4.662	-16.080	4.662	-16.080	4.662	-16.080	4.662	-16.080	4.662	-16.080	4.662	-16.080	4.662	-16.080	4.662	-16.080	4.662	-16.080	4.662	-16.080	4.662	-16.080	4.662	-16.080	4.662	-16.080	4.662	-16.080	4.662	-16.080	4.662	-16.080	4.662	-16.080	4.662	-16.080	4.662	-16.080	4.662	-16.080	4.662	-16.080	4.662	-16.080	4.662	-16.080	4.662	-16.080	4.662	-16.080	4.662	-16.080	4.662	-16.080	4.662	-16.080	4.662	-16.080	4.662	-16.080	4.662	-16.080	4.662	-16.080	4.662	-16.080	4.662	-16.080	4.662	-16.080	4.662	-16.080	4.662	-16.080	4.662	-16.080	4.662	-16.080	4.662	-16.080	4.662	-16.080	4.662	-16.080	4.662	-16.080	4.662	-16.080	4.662	-16.080	4.662	-16.080	4.662	-16.080	4.662	-16.080	4.662	-16.080	4.662	-16.080	4.662	-16.080	4.662	-16.080	4.662	-16.080	2.622	-12.579	2.622	-12.579	2.622	-12.579	2.622	-12.579	2.622	-12.579	2.622	-12.579	2.622	-12.579	2.622	-12.579	2.622	-12.579	2.622	-12.579	2.622	-12.579	2.622	-12.579	2.622	-12.579	2.622	-12.579	2.622	-12.579	2.622	-12.579	2.622	-12.579	2.622	-12.579	2.622	-12.579	2.622	-12.579	2.622	-12.579	2.622	-12.579	2.622	-12.579	2.622	-12.579	2.622	-12.579	2.622	-12.579	2.622	-12.579	2.622	-12.579	2.622	-12.579	2.622	-12.579	2.622	-12.579	2.622	-12.579	2.622	-12.579	2.622	-12.579	2.622	-12.579	2.622	-12.579	2.622	-12.579	2.622	-12.579	2.622	-12.579	2.622	-12.579	2.622	-12.579	2.622	-12.579	2.622	-12.579	2.622	-12.579	2.622	-12.579	2.622	-12.579	2.622	-12.579	2.622	-12.579	2.622	-12.579	2.622	-12.579	2.622	-12.579	2.622	-12.579	2.622	-12.579	2.622	-12.579	2.622	-12.579	2.622	-12.579	2.622	-12.579	2.622	-12.579	2.622	-12.579	2.622	-12.579	2.622	-12.579	2.622	-12.579	2.622	-12.579	2.622	-12.579	2.622	-12.579	2.622	-12.579	2.622	-12.579	2.622	-12.579	2.622	-12.579	2.622	-12.579	2.622	-12.579	2.622	-12.579	2.622	-12.579	2.622	-12.579	2.622	-12.579	2.622	-12.579	2.622	-12.579	2.622	-12.579	2.622	-12.579	2.622	-12.579	2.622	-12.579	2.622	-12.579	2.622	-12.579	2.622	-12.579	2.622	-12.579	2.622	-12.579	2.622	-12.579	2.622	-12.579	2.622	-12.579	2.622	-12.579	2.622	-12.579	2.622	-12.579	2.622	-12.579	2.622	-12.579	2.622	-12.579	2.622	-12.579	2.622	-12.579	2.622	-12.579	2.622	-12.579	2.622	-12.579	2.622	-12.579	2.622	-12.579	2.622	-12.579	2.622	-12.579	2.622	-12.579	2.622	-12.579	2.622	-12.579	2.622	-12.579	2.622	-12.579	2.622	-12.579	2.622	-12.579	2.622	-12.579	2.622	-12.579	2.622	-12.579	2.622	-12.579	2.622	-12.579	2.622	-12.579	2.622	-12.579	2.622	-12.579	2.622	-12.579	2.622	-12.579	2.622	-12.579	2.622	-12.579	2.622	-12.579	2.622	-12.579	2.622	-12.579	2.622	-12.579	2.622	-12.579	2.622	-12.579	2.622	-12.579	2.622	-12.579	2.622	-12.579	2.622	-12.579	2.622	-12.579	2.622	-12.579	2.622	-12.579	2.622	-12.579	2.622	-12.579	2.622	-12.579	2.622	-12.579	2.622	-12.579	2.622	-12.579	2.622	-12.579	2.622	-12.579	2.622	-12.579	2.622	-12.579	2.622	-12.579	2.622	-12.579	2.622	-12.579	2.622	-12.579	2.622	-12.579	2.622	-12.579	2.622	-12.579	2.622	-12.579	2.622	-12.579	2.622	-12.579	2.622	-12.579	2.622	-12.579	2.622	-12.579	2.622	-12.579	2.622	-12.579	2.622	-12.579	2.622	-12.579	2.622	-12.579	2.622	-12.579	2.622	-12.579	2.622	-12.579	2.622	-12.579	2.622	-12.579	2.622	-12.579	2.622	-12.579	2.622	-12.579	2.622	-12.579	2.622	-12.579	2.622	-12.579	2.622	-12.579	2.622	-12.579	2.622	-12.579	2.622	-12.579	2.622	-12.579	2.974	-25.267	2.974	-25.267	2.974	-25.267	2.974	-25.267	2.974	-25.267	2.974	-25.267	2.974	-25.267	2.974	-25.267	2.974	-25.267	2.974	-25.267	2.974	-25.267	2.974	-25.267	2.974	-25.267	2.974	-25.267	2.974	-25.267	2.974	-25.267	2.974	-25.267	2.974	-25.267	2.974	-25.267	2.974	-25.267	2.974	-25.267	2.974	-25.267	2.974	-25.267	2.974	-25.267	2.974	-25.267	2.974	-25.267	2.974	-25.267	2.974	-25.267	2.974	-25.267	2.974	-25.267	2.974	-25.267	2.974	-25.267	2.974	-25.267	2.974	-25.267	2.974	-25.267	2.974	-25.267	2.974	-25.267	2.974	-25.267	2.974	-25.267	2.974	-25.267	2.974	-25.267	2.974	-25.267	2.974	-25.267	2.974	-25.267	2.974	-25.267	2.974	-25.267	2.974	-25.267	2.974	-25.267	2.974	-25.267	2.974	-25.267	2.974	-25.267	2.974	-25.267	2.974	-25.267	2.974	-25.267	2.974	-25.267	2.974	-25.267	2.974	-25.267	2.974	-25.267	2.974	-25.267	2.974	-25.267	2.974	-25.267	2.974	-25.267	2.974	-25.267	2.974	-25.267	2.974	-25.267	2.974	-25.267	2.974	-25.267	2.974	-25.267	2.974	-25.267	2.974	-25.267	2.974	-25.267	2.974	-25.267	2.974	-25.267	2.974	-25.267	2.974	-25.267	2.974	-25.267	2.974	-25.267	2.974	-25.267	2.974	-25.267	2.974	-25.267	2.974	-25.267	2.974	-25.267	2.974	-25.267	2.974	-25.267	2.974	-25.267	2.974	-25.267	2.974	-25.267	2.974	-25.267	2.974	-25.267	2.974	-25.267	2.974	-25.267	2.974	-25.267	2.974	-25.267	2.974	-25.267	2.974	-25.267	2.974	-25.267	2.974	-25.267	2.974	-25.267	2.974	-25.267	2.974	-25.267	2.974	-25.267	2.974	-25.267	2.974	-25.267	2.974	-25.267	2.974	-25.267	2.974	-25.267	2.974	-25.267	2.974	-25.267	2.974	-25.267	2.974	-25.267	2.974	-25.267	2.974	-25.267	2.974	-25.267	2.974	-25.267	2.974	-25.267	2.974	-25.267	2.974	-25.267	2.974	-25.267	2.974	-25.267	2.974	-25.267	2.974	-25.267	2.974	-25.267	2.974	-25.267	2.974	-25.267	2.974	-25.267	2.974	-25.267	2.974	-25.267	2.974	-25.267	2.974	-25.267	2.974	-25.267	2.974	-25.267	2.974	-25.267	2.974	-25.267	2.974	-25.267	2.974	-25.267	2.974	-25.267	2.974	-25.267	2.974	-25.267	2.974	-25.267	2.974	-25.267	2.974	-25.267	2.974	-25.267	2.974	-25.267	2.974	-25.267	2.974	-25.267	2.974	-25.267	2.974	-25.267	2.974	-25.267	2.974	-25.267	2.974	-25.267	2.974	-25.267	2.974	-25.267	2.974	-25.267	2.974	-25.267	2.974	-25.267	2.974	-25.267	2.974	-25.267	2.974	-25.267	2.974	-25.267	2.974	-25.267	2.974	-25.267	2.974	-25.267	2.974	-25.267	2.974	-25.267	2.974	-25.267	2.974	-25.267	2.974	-25.267	2.974	-25.267	2.974	-25.267	2.974	-25.267	2.974	-25.267	2.974	-25.267	2.974	-25.267	2.974	-25.267	2.974	-25.267	2.974	-25.267	2.974	-25.267	2.974	-25.267
4.414	7.047	4.414	7.047	4.414	7.047	4.414	7.047	4.414	7.047	4.414	7.047	4.414	7.047	4.414	7.047	4.414	7.047	4.414	7.047	4.414	7.047	4.414	7.047	4.414	7.047	4.414	7.047	4.414	7.047	4.414	7.047	4.414	7.047	4.414	7.047	4.414	7.047	4.414	7.047	4.414	7.047	4.414	7.047	4.414	7.047	4.414	7.047	4.414	7.047	4.414	7.047	4.414	7.047	4.414	7.047	4.414	7.047	4.414	7.047	4.414	7.047	4.414	7.047	4.414	7.047	4.414	7.047	4.414	7.047	4.414	7.047	4.414	7.047	4.414	7.047	4.414	7.047	4.414	7.047	4.414	7.047	4.414	7.047	4.414	7.047	4.414	7.047	4.414	7.047	4.414	7.047	4.414	7.047	4.414	7.047	4.414	7.047	4.414	7.047	4.414	7.047	4.414	7.047	4.414	7.047	4.414	7.047	4.414	7.047	4.414	7.047	4.414	7.047	4.414	7.047	4.414	7.047	4.414	7.047	4.414	7.047	4.414	7.047	4.414	7.047	4.414	7.047	4.414	7.047	4.414	7.047	4.414	7.047	4.414	7.047	4.414	7.047	4.414	7.047	4.414	7.047	4.414	7.047	4.414	7.047	4.414	7.047	4.414	7.047	4.414	7.047	4.414	7.047	4.414	7.047	4.414	7.047	4.414	7.047	4.414	7.047	4.414	7.047	4.414	7.047	4.414	7.047	4.414	7.047	4.414	7.047	4.414	7.047	4.414	7.047	4.414	7.047	4.414	7.047	4.414	7.047	4.414	7.047	4.414	7.047	4.414	7.047	4.414	7.047	4.414	7.047	4.414	7.047	4.414	7.047	4.414	7.047	4.414	7.047	4.414	7.047	4.414	7.047	4.414	7.047	4.414	7.047	4.414	7.047	4.414	7.047	4.414	7.047	4.414	7.047	4.414	7.047	4.414	7.047	4.414	7.047	4.414	7.047	4.414	7.047	4.414	7.047	4.414	7.047	4.414	7.047	4.414	7.047	4.414	7.047	4.414	7.047	4.414	7.047	4.414	7.047	4.414	7.047	4.414	7.047	4.414	7.047	4.414	7.047	4.414	7.047	4.414	7.047	4.414	7.047	4.414	7.047	4.414	7.047	4.414	7.047	4.414	7.047	4.414	7.047	4.414	7.047	4.414	7.047	4.414	7.047	4.414	7.047	4.414	7.047	4.414	7.047	4.414	7.047	4.414	7.047	4.414	7.047	4.414	7.047	4.414	7.047	4.414	7.047	4.414	7.047	4.414	7.047	4.414	7.047	4.414	7.047	4.414	7.047	4.414	7.047	4.414	7.047	4.414	7.047	4.414	7.047	4.414	7.047	4.414	7.047	4.414	7.047	4.414	7.047	4.414	7.047	4.414	7.047	4.414	7.047	4.414	7.047	4.414	7.047	4.414	7.047	4.414	7.047	4.414	7.047	4.414	7.047	4.414	7.047	4.414	7.047	4.414	7.047	4.414	7.047	4.414	7.047	4.414	7.047	4.414	7.047	4.414	7.047	4.414	7.047	4.414	7.047	4.414	7.047	4.414	7.047	4.414	7.047	4.414	7.047	4.414	7.047	4.414	7.047	4.414	7.047	4.414	7.047	4.414	7.047	4.414	7.047	4.414	7.047	4.414	7.047	4.414	7.047	4.414	7.047	4.414	7.047	4.414	7.047	4.414	7.047	4.414	7.047	4.414	7.047	4.414	7.047	4.414	7.047	4.414	7.047	4.414	7.047	4.414	7.047	4.414	7.047	4.414	7.047	4.414	7.047	4.414	7.047	4.414	7.047	4.414	7.047	4.414	7.047	4.414	7.047	4.414	7.047	4.414	7.047	4.414	7.047	4.414	7.047	4.414	7.047	4.414	7.047	4.414	7.047	4.414	7.047	4.414	7.047	4.414	7.047	4.414	7.047	4.414	7.047	4.414	7.047	4.414	7.047	4.414	7.047	4.414	7.047	4.414	7.047	4.414	7.047	4.414	7.047	4.414	7.047	4.414	7.047	4.414	7.047	4.414	7.047	4.414	7.047	4.414	7.047	4.414	7.047	4.414	7.047	4.414	7.047	4.414	7.047	4.414	7.047	4.414	7.047	4.414	7.047	4.414	7.047	4.414	7.047	4.414	7.047	4.414	7.047	4.414	7.047	4.414	7.047	4.414	7.047	4.414	7.047	4.414	7.047	4.414	7.047	4.414	7.047	4.414	7.047	4.414	7.047	4.414	7.047	4.414	7.047	4.414	7.047	4.414	7.047	4.414	7.047	4.414	7.047	4.414	7.047	4.414	7.047	4.414	7.047	4.414	7.047	4.414	7.047	4.414	7.047	4.414	7.047	4.414	7.047	4.414	7.047	4.414	7.047	4.414	7.047	4.414	7.047	4.414	7.047	4.414	7.047	4.414	7.047	4.414	7.047	4.414	7.047	4.414	7.047	4.414	7.047	4.414	7.047	4.414	7.047	4.414	7.047	4.414	7.047	4.414	7.047	4.414	7.047	4.414	7.047	4.414	7.047	4.414	7.047	4.414	7.047	4.414	7.047	4.414	7.047	4.414	7.047	4.414	7.047	4.414	7.047	4.414	7.047	4.414	7.047	4.414	7.047	4.414	7.047	4.414	7.047	4.414	7.047	4.414	7.047	4.414	7.047	4.414	7.047	4.414	7.047	4.414	7.047	4.414	7.047	4.414	7.047	4.414	7.047	4.414	7.047	4.414	7.047	4.414	7.047	4.414	7.047	4.414	7.047	4.414	7.047	4.414	7.047	4.414	7.047	4.414	7.047	4.414	7.047	4.414	7.047	4.414	7.047	4.414	7.047	4.414	7.047	4.414	7.047	4.414	7.047	4.414	7.047	4.414	7.047	4.414	7.047	4.414	7.047	4.414	7.047	4.414	7.047	4.414	7.047	4.414	7.047	4.414	7.047	4.414	7.047	4.414	7.047	4.414	7.047	4.414	7.047	4.414	7.047	4.414	7.047	4.414	7.047	4.414	7.047	4.414	7.047	4.414	7.047	4.414	7.047	4.414	7.047	4.414	7.047	4.414	7.047	4.414	7.047	4.414	7.047	4.414	7.047	4.414	7.047	4.414	7.047	4.414	7.047	4.414	7.047	4.414	7.047	4.414	7.047	4.414	7.047	4.414	7.047	4.414	7.047	4.414	7.047	4.014	7.449	4.014	7.449	4.014	7.449	4.014	7.449	4.014	7.449	4.014	7.449	4.014	7.449	4.014	7.449	4.014	7.449	4.014	7.449	4.014	7.449	4.014	7.449	4.014	7.449	4.014	7.449	4.014	7.449	4.014	7.449	4.014	7.449	4.014	7.449	4.014	7.449	4.014	7.449	4.014	7.449	4.014	7.449	4.014	7.449	4.014	7.449	4.014	7.449	4.014	7.449	4.014	7.449	4.014	7.449	4.014	7.449	4.014	7.449	4.014	7.449	4.014	7.449	4.014	7.449	4.014	7.449	4.014	7.449	4.014	7.449	4.014	7.449	4.014	7.449	4.014	7.449	4.014	7.449	4.014	7.449	4.014	7.449	4.014	7.449	4.014	7.449	4.014	7.449	4.014	7.449	4.014	7.449	4.014	7.449	4.014	7.449	4.014	7.449	4.014	7.449	4.014	7.449	4.014	7.449	4.014	7.449	4.014	7.449	4.014	7.449	4.014	7.449	4.014	7.449	4.014	7.449	4.014	7.449	4.014	7.449	4.014	7.449	4.014	7.449	4.014	7.449	4.014	7.449	4.014	7.449	4.014	7.449	4.014	7.449	4.014	7.449	4.014	7.449	4.014	7.449	4.014	7.449	4.014	7.449	4.014	7.449	4.014	7.449	4.014	7.449	4.014	7.449	4.014	7.449	4.014	7.449	4.014	7.449	4.014	7.449	4.014	7.449	4.014	7.449	4.014	7.449	4.014	7.449	4.014	7.449	4.014	7.449	4.014	7.449	4.014	7.449	4.014	7.449	4.014	7.449	4.014	7.449	4.014	7.449	4.014	7.449	4.014	7.449	4.014	7.449	4.014	7.449	4.014	7.449	4.014	7.449	4.014	7.449	4.014	7.449	4.014	7.449	4.014	7.449	4.014	7.449	4.014	7.449	4.014	7.449	4.014	7.449	4.014	7.449	4.014	7.449	4.014	7.449	4.014	7.449	4.014	7.449	4.014	7.449	4.014	7.449	4.014	7.449	4.014	7.449	4.014	7.449	4.014	7.449	4.014	7.449	4.014	7.449	4.014	7.449	4.014	7.449	4.014	7.449	4.014	7.449	4.014	7.449	4.014	7.449	4.014	7.449	4.014	7.449	4.014	7.449	4.014	7.449	4.014	7.449	4.014	7.449	4.014	7.449	4.014	7.449	4.014	7.449	4.014	7.449	4.014	7.449	4.014	7.449	4.014	7.449	4.014	7.449	4.014	7.449	4.014	7.449	4.014	7.449	4.014	7.449	4.014	7.449	4.014	7.449	4.014	7.449	4.014	7.449	4.014	7.449	4.014	7.449	4.014	7.449	4.014	7.449	4.014	7.449	4.014	7.449	4.014	7.449	4.014	7.449	4.014	7.449	4.014	7.449	4.014	7.449	4.014	7.449	4.014	7.449	4.014	7.449	4.014	7.449	4.014	7.449	4.014	7.449	4.014	7.449	4.014	7.449	4.014	7.449	4.014	7.449	4.014	7.449	4.014	7.449	4.014	7.449	4.014	7.449	4.014	7.449	4.014	7.449	4.014	7.449	4.014	7.449	4.014	7.449	4.014	7.449	4.014	7.449	3.785	6.340	3.785	6.340	3.785	6.340	3.785	6.340	3.785	6.340	3.785	6.340	3.785	6.340	3.785	6.340	3.785	6.340	3.785	6.340	3.785	6.340	3.785	6.340	3.785	6.340	3.785	6.340	3.785	6.340	3.785	6.340	3.785	6.340	3.785	6.340	3.785	6.340	3.785	6.340	3.785	6.340	3.785	6.340	3.785	6.340	3.785	6.340	3.785	6.340	3.785	6.340	3.785	6.340	3.785	6.340	3.785	6.340	3.785	6.340	3.785	6.340	3.785	6.340	3.785	6.340	3.785	6.340	3.785	6.340	3.785	6.340	3.785	6.340	3.785	6.340	3.785	6.340	3.785	6.340	3.785	6.340	3.785	6.340	3.785	6.340	3.785	6.340	3.785	6.340	3.785	6.340	3.785	6.340	3.785	6.340	3.785	6.340	3.785	6.340	3.785	6.340	3.785	6.340	3.785	6.340	3.785	6.340	3.785	6.340	3.785	6.340	3.785	6.340	3.785	6.340	3.785	6.340	3.785	6.340	3.785	6.340	3.785	6.340	3.785	6.340	3.785	6.340	3.785	6.340	3.785	6.340	3.785	6.340	3.785	6.340	3.785	6.340	3.785	6.340	3.785	6.340	3.785	6.340	3.785	6.340	3.785	6.340	3.785	6.340	3.785	6.340	3.785	6.340	3.785	6.340	3.785	6.340	3.785	6.340	3.785	6.340	3.785	6.340	3.785	6.340	3.785	6.340	3.785	6.340	3.785	6.340	3.785	6.340	3.785	6.340	3.785	6.340	3.785	6.340	3.785	6.340	3.785	6.340	3.785	6.340	3.785	6.340	3.785	6.340	3.785	6.340	3.785	6.340	3.785	6.340	3.785	6.340	3.785	6.340	3.785	6.340	3.785	6.340	3.785	6.340	3.785	6.340	3.785	6.340	3.785	6.340	3.785	6.340	3.785	6.340	3.785	6.340	3.785	6.340	3.785	6.340	3.785	6.340	3.785	6.340	3.785	6.340	3.785	6.340	3.785	6.340	3.785	6.340	3.785	6.340	3.785	6.340	3.785	6.340	3.785	6.340	3.785	6.340	3.785	6.340	3.785	6.340	3.785	6.340	3.785	6.340	3.785	6.340	3.785	6.340	3.785	6.340	3.785	6.340	3.785	6.340	3.785	6.340	3.785	6.340	3.785	6.340	3.785	6.340	3.785	6.340	3.785	6.340	3.785	6.340	3.785	6.340	3.785	6.340	3.785	6.340	3.785	6.340	3.785	6.340	3.785	6.340	3.785	6.340	3.785	6.340	3.785	6.340	3.785	6.340	3.785	6.340	3.785	6.340	3.785	6.340	3.785	6.340	3.785	6.340	3.785	6.340	3.785	6.340	3.785	6.340	3.785	6.340	3.785	6.340	3.785	6.340	3.785	6.340	3.785	6.340	3.785	6.340	3.785	6.340	3.785	6.340	3.785	6.340	3.785	6.340	3.785	6.340	3.785	6.340	3.785	6.340	3.785	6.340	3.785	6.340	3.785	6.340	3.785	6.340	3.785	6.340	3.785	6.340	3.785	6.340	3.785	6.340	3.785	6.340	3.785	6.340	3.785	6.340	3.650	-9.053	3.650	-9.053	3.650	-9.053	3.650	-9.053	3.650	-9.053	3.650	-9.053	3.650	-9.053	3.650	-9.053	3.650	-9.053	3.650	-9.053	3.650	-9.053	3.650	-9.053	3.650	-9.053	3.650	-9.053	3.650	-9.053	3.650	-9.053	3.650	-9.053	3.650	-9.053	3.650	-9.053	3.650	-9.053	3.650	-9.053	3.650	-9.053	3.650	-9.053	3.650	-9.053	3.650	-9.053	3.650	-9.053	3.650	-9.053	3.650	-9.053	3.650	-9.053	3.650	-9.053	3.650	-9.053	3.650	-9.053	3.650	-9.053	3.650	-9.053	3.650	-9.053	3.650	-9.053	3.650	-9.053	3.650	-9.053	3.650	-9.053	3.650	-9.053	3.650	-9.053	3.650	-9.053	3.650	-9.053	3.650	-9.053	3.650	-9.053	3.650	-9.053	3.650	-9.053	3.650	-9.053	3.650	-9.053	3.650	-9.053	3.650	-9.053	3.650	-9.053	3.650	-9.053	3.650	-9.053	3.650	-9.053	3.650	-9.053	3.650	-9.053	3.650	-9.053	3.650	-9.053	3.650	-9.053	3.650	-9.053	3.650	-9.053	3.650	-9.053	3.650	-9.053	3.650	-9.053	3.650	-9.053	3.650	-9.053	3.650	-9.053	3.650	-9.053	3.650	-9.053	3.650	-9.053	3.650	-9.053	3.650	-9.053	3.650	-9.053	3.650	-9.053	3.650	-9.053	3.650	-9.053	3.650	-9.053	3.650	-9.053	3.650	-9.053	3.650	-9.053	3.650	-9.053	3.650	-9.053	3.650	-9.053	3.650	-9.053	3.650	-9.053	3.650	-9.053	3.650	-9.053	3.650	-9.053	3.650	-9.053	3.650	-9.053	3.650	-9.053	3.650	-9.053	3.650	-9.053	3.650	-9.053	3.650	-9.053	3.650	-9.053	3.650	-9.053	3.650	-9.053	3.650	-9.053	3.650	-9.053	3.650	-9.053	3.650	-9.053	3.650	-9.053	3.650	-9.053	3.650	-9.053	3.650	-9.053	3.650	-9.053	3.650	-9.053	3.650	-9.053	3.650	-9.053	3.650	-9.053	3.650	-9.053	3.650	-9.053	3.650	-9.053	3.650	-9.053	3.650	-9.053	3.650	-9.053	3.650	-9.053	3.650	-9.053	3.650	-9.053	3.650	-9.053	3.650	-9.053	3.650	-9.053	3.650	-9.053	3.650	-9.053	3.650	-9.053	3.650	-9.053	3.650	-9.053	3.650	-9.053	3.650	-9.053	3.650	-9.053	3.650	-9.053	3.650	-9.053	3.650	-9.053	3.650	-9.053	3.650	-9.053	3.650	-9.053	3.650	-9.053	3.650	-9.053	3.650	-9.053	3.650	-9.053	3.650	-9.053	3.650	-9.053	3.650	-9.053	3.650	-9.053	3.650	-9.053	3.650	-9.053	3.650	-9.053	3.650	-9.053	3.650	-9.053	3.650	-9.053	3.650	-9.053	3.650	-9.053	3.650	-9.053	3.650	-9.053	3.650	-9.053	3.650	-9.053	3.650	-9.053	3.650	-9.053	3.650	-9.053	3.650	-9.053	3.650	-9.053	3.650	-9.053	3.650	-9.053	3.650	-9.053	3.650	-9.053	3.650	-9.053	3.650	-9.053	3.650	-9.053	3.650	-9.053	3.650	-9.053	3.650	-9.053	3.650	-9.053	3.650	-9.053	3.650	-9.053	3.650	-9.053	3.650	-9.053	3.650	-9.053	3.650	-9.053	3.650	-9.053	3.650	-9.053	3.650	-9.053	3.650	-9.053	3.650	-9.053	3.650	-9.053	3.650	-9.053	3.650	-9.053	3.650	-9.053	3.650	-9.053	3.650	-9.053	3.650	-9.053	3.650	-9.053	3.650	-9.053	3.650	-9.053	3.650	-9.053	3.650	-9.053	3.650	-9.053	3.650	-9.053	3.650	-9.053	3.650	-9.053	3.650	-9.053	3.650	-9.053	3.650	-9.053	3.650	-9.053	3.650	-9.053	3.650	-9.053	3.650	-9.053	3.650	-9.053	3.650	-9.053	3.650	-9.053	3.650	-9.053	3.650	-9.053	3.650	-9.053	3.650	-9.053	3.650	-9.053	3.650	-9.053	3.650	-9.053	3.650	-9.053	3.650	-9.053	3.650	-9.053	3.650	-9.053	3.650	-9.053	3.650	-9.053	3.650	-9.053	3.650	-9.053	3.650	-9.053	3.650	-9.053	3.650	-9.053	3.650	-9.053	3.650	-9.053	3.650	-9.053	3.650	-9.053	3.650	-9.053	3.650	-9.053	3.650	-9.053	3.650	-9.053	3.650	-9.053	3.650	-9.053	3.650	-9.053	3.650	-9.053	3.650	-9.053	3.650	-9.053	3.650	-9.053	3.650	-9.053	3.650	-9.053	3.650	-9.053	3.650	-9.053	3.650	-9.053	3.650	-9.053	3.650	-9.053	3.650	-9.053	3.650	-9.053	3.650	-9.053	3.650	-9.053	3.650	-9.053	3.650	-9.053	3.650	-9.053	3.650	-9.053	3.650	-9.053	3.650	-9.053	3.650	-9.053	3.650	-9.053	3.650	-9.053	3.650	-9.053	3.650	-9.053	3.650	-9.053	3.650	-9.053	3.650	-9.053	3.650	-9.053	3.650	-9.053	3.650	-9.053	3.650	-9.053	3.650	-9.053	3.650	-9.053	3.650	-9.053	3.650	-9.053	3.650	-9.053	3.650	-9.053	3.650	-9.053	3.650	-9.053	3.650	-9.053	3.650	-9.053	3.650	-9.053	3.650	-9.053	3.650	-9.053	3.650	-9.053	3.650	-9.053	3.650	-9.053	3.650	-9.053	3.650	-9.053	3.650	-9.053	3.650	-9.053	3.650	-9.053	3.650	-9.053	3.650	-9.053	3.650	-9.053	3.650	-9.053	3.650	-9.053	3.650	-9.053	3.650	-9.053	3.650	-9.053	3.650	-9.053	3.650	-9.053	3.650	-9.053	3.650	-9.053	3.650	-9.053	3.650	-9.053	3.650	-9.053	3.650	-9.053	3.650	-9.053	3.650	-9.053	3.650	-9.053	3.650	-9.053	3.650	-9.053	3.650	-9.053	3.650	-9.053	3.650	-9.053	3.650	-9.053	3.650	-9.053	3.650	-9.053	3.650	-9.053	3.650	-9.053	3.650	-9.053	3.650	-9.053	3.650	-9.053	3.650	-9.053	3.650	-9.053	3.650	-9.053	3.650	-9.053	3.650	-9.053	3.650	-9.053	3.650	-9.053	3.650	-9.053	3.650	-9.053	3.650	-9.053	3.650	-9.053	3.650	-9.053	3.650	-9.053	3.650	-9.053	3.650	-9.053	3.650	-9.053	3.650	-9.053	3.650	-9.053	3.650	-9.053	3.650	-9.053	3.650	-9.053	3.650	-9.053	3.650	-9.053	3.650	-9.053	3.650	-9.053	3.650	-9.053	3.650	-9.053	3.650	-9.053	3.650	-9.053	3.650	-9.053	3.650	-9.053	3.650	-9.053	3.650	-9.053	3.650	-9.053	3.650	-9.053	3.650	-9.053	3.650	-9.053	3.650	-9.053	3.650	-9.053	3.650	-9.053	3.650	-9.053	3.650	-9.053	3.650	-9.053	3.650	-9.053	3.650	-9.053	3.650	-9.053	3.650	-9.053	3.650	-9.053	3.650	-9.053	3.650	-9.053	3.650	-9.053	3.650	-9.053	3.650	-9.053	3.650	-9.053	3.650	-9.053	3.650	-9.053	3.650	-9.053	3.650	-9.053	3.650	-9.053	3.650	-9.053	3.650	-9.053	3.650	-9.053	3.650	-9.053	3.650	-9.053	3.650	-9.053	3.650	-9.053	3.650	-9.053	3.650	-9.053	3.650	-9.053	3.650	-9.053	3.650	-9.053	3.650	-9.053	3.650	-9.053	3.650	-9.053	3.650	-9.053	3.650	-9.053	3.650	-9.053	3.650	-9.053	3.650	-9.053	3.650	-9.053	3.650	-9.053	3.650	-9.053	3.650	-9.053	3.650	-9.053	3.650	-9.053	3.650	-9.053	3.650	-9.053	3.650	-9.053	3.650	-9.053	3.650	-9.053	3.650	-9.053	3.650	-9.053	3.650	-9.053	3.650	-9.053	3.650	-9.053	3.650	-9.053	3.650	-9.053	3.650	-9.053	3.650	-9.053	3.650	-9.053	3.650	-9.053	3.650	-9.053	3.650	-9.053	3.650	-9.053	3.650	-9.053	3.650	-9.053	3.650	-9.053	3.650	-9.053	3.650	-9.053	3.650	-9.053	3.650	-9.053	3.650	-9.053	3.650	-9.053	3.650	-9.053	3.650	-9.053	3.650	-9.053	3.650	-9.053	3.650	-9.053	3.650	-9.053	3.650	-9.053	3.650	-9.053	3.650	-9.053	3.650	-9.053	3.650	-9.053	3.650	-9.053	3.650	-9.053	3.650	-9.053	3.650	-9.053	3.650	-9.053	3.650	-9.053	3.650	-9.053	3.650	-9.053	3.650	-9.053	3.650	-9.053	3.650	-9.053	3.650	-9.053	3.650	-9.053	3.650	-9.053	3.650	-9.053	3.650	-9.053	3.650	-9.053	3.650	-9.053	3.650	-9.053	3.650	-9.053	3.650	-9.053	3.650	-9.053	3.650	-9.053	3.650	-9.053	3.650	-9.053	3.650	-9.053	3.650	-9.053	3.650	-9.053	3.650	-9.053	3.650	-9.053	3.650	-9.053	3.650	-9.053	3.650	-9.053	3.650	-9.053	3.650	-9.053	3.650	-9.053	3.650	-9.053	3.650	-9.053	3.650	-9.053	3.650	-9.053	3.650	-9.053	3.650	-9.053	3.650	-9.053	3.650	-9.053	3.650	-9.053	3.650	-9.053	3.650	-9.053	3.650	-9.053	3.650	-9.053	3.650	-9.053	3.650	-9.053	3.650	-9.053	3.650	-9.053	3.650	-9.053	3.650	-9.053	3.650	-9.053	3.650	-9.053	3.650	-9.053	3.650	-9.053	3.650	-9.053	3.650	-9.053	3.650	-9.053	3.650	-9.053	3.650	-9.053	3.650	-9.053	3.650	-9.053	3.650	-9.053	3.650	-9.053	3.650	-9.053	3.650	-9.053	3.650	-9.053	3.650	-9.053	3.650	-9.053	3.650	-9.053	3.650	-9.053	3.650	-9.053	3.650	-9.053	3.650	-9.053	3.650	-9.053	3.650	-9.053	3.650	-9.053	3.650	-9.053	3.650	-9.053	3.650	-9.053	3.650	-9.053	3.650	-9.053	3.650	-9.053	3.650	-9.053	3.650	-9.053	3.650	-9.053	3.650	-9.053	3.650	-9.053	3.650	-9.053	3.650	-9.053	3.650	-9.053	3.650	-9.053	3.650	-9.053	3.650	-9.053	3.650	-9.053	3.650	-9.053	3.650	-9.053	3.650	-9.053	3.650	-9.053	3.650	-9.053	3.650	-9.053	3.650	-9.053	3.650	-9.053	3.650	-9.053	3.650	-9.053	3.650	-9.053	3.650	-9.053	3.650	-9.053	3.650	-9.053	3.650	-9.053	3.650	-9.053	3.650	-9.053	3.650	-9.053	3.650	-9.053	3.650	-9.053	3.650	-9.053	3.650	-9.053	3.650	-9.053	3.650	-9.053	3.650	-9.053	3.650	-9.053	3.650	-9.053	3.650	-9.053	3.650	-9.053	3.650	-9.053	3.650	-9.053	3.650	-9.053	3.650	-9.053	3.650	-9.053	3.650	-9.053	3.650	-9.053	3.650	-9.053	3.650	-9.053	3.650	-9.053	3.650	-9.053	3.650	-9.053	3.650	-9.053	3.650	-9.053	3.650	-9.053	3.650	-9.053	3.650	-9.053	3.650	-9.053	3.650	-9.053	3.650	-9.053	3.650	-9.053	3.650	-9.053	3.650	-9.053	3.650	-9.053	3.650	-9.053	3.650	-9.053	3.650	-9.053	3.650	-9.053	3.650	-9.053	3.650	-9.053	3.650	-9.053	3.650	-9.053	3.650	-9.053	3.650	-9.053	3.650	-9.053	3.650	-9.053	3.650	-9.053	3.650	-9.053	3.650	-9.053	3.650	-9.053	3.650	-9.053	3.650	-9.053	3.650	-9.053	3.650	-9.053	3.650	-9.053	3.650	-9.053	3.650	-9.053	3.650	-9.053	3.650	-9.053	3.650	-9.053	3.650	-9.053	3.650	-9.053	3.650	-9.053	3.650	-9.053	3.650	-9.053	3.650	-9.053	3.650	-9.053	3.650	-9.053	3.650	-9.053	3.650	-9.053	3.650	-9.053	3.650	-9.053	3.650	-9.053	3.650	-9.053	3.650	-9.053	3.650	-9.053	3.650	-9.053	3.650	-9.053	3.650	-9.053	3.650	-9.053	3.650	-9.053	3.650	-9.053	3.650	-9.053	3.650	-9.053	3.650	-9.053	3.650	-9.053	3.650	-9.053	3.650	-9.053	3.650	-9.053	3.650	-9.053	3.650	-9.053	3.650	-9.053	3.650	-9.053	3.650	-9.053	3.650	-9.053	3.650	-9.053	3.650	-9.053	3.650	-9.053	3.650	-9.053	3.650	-9.053	3.650	-9.053	3.650	-9.053	3.650	-9.053	3.650	-9.053	3.650	-9.053	3.650	-9.053	3.650	-9.053	3.650	-9.053	3.650	-9.053	3.650	-9.053	3.650	-9.053	3.650	-9.053	3.650	-9.053	3.650	-9.053	3.650	-9.053	3.650	-9.053	3.650	-9.053	3.650	-9.053	3.650	-9.053	3.650	-9.053	3.650	-9.053	3.650	-9.053	3.650	-9.053	3.650	-9.053	3.650	-9.053	3.650	-9.053	3.650	-9.053	3.650	-9.053	3.650	-9.053	3.650	-9.053	3.650	-9.053	3.650	-9.053	3.650	-9.053	3.650	-9.053	3.650	-9.053	3.650	-9.053	3.650	-9.053	3.650	-9.053	3.650	-9.053	3.650	-9.053	3.650	-9.053	3.650	-9.053	3.650	-9.053	3.650	-9.053	3.650	-9.053	3.650	-9.053	3.650	-9.053	3.650	-9.053	3.650	-9.053	3.650	-9.053	3.650	-9.053	3.650	-9.053	5.470	-22.190	5.470	-22.190	5.470	-22.190	5.470	-22.190	5.470	-22.190	5.470	-22.190	5.470	-22.190	5.470	-22.190	5.470	-22.190	5.470	-22.190	5.470	-22.190	5.470	-22.190	5.470	-22.190	5.470	-22.190	5.470	-22.190	5.470	-22.190	5.470	-22.190	5.470	-22.190	5.470	-22.190	5.470	-22.190	5.470	-22.190	5.470	-22.190	5.470	-22.190	5.470	-22.190	5.470	-22.190	5.470	-22.190	5.470	-22.190	5.470	-22.190	5.470	-22.190	5.470	-22.190	5.470	-22.190	5.470	-22.190	5.470	-22.190	5.470	-22.190	5.470	-22.190	5.470	-22.190	5.470	-22.190	5.470	-22.190	5.470	-22.190	5.470	-22.190	5.470	-22.190	5.470	-22.190	5.470	-22.190	5.470	-22.190	5.470	-22.190	5.470	-22.190	5.470	-22.190	5.470	-22.190	5.470	-22.190	5.470	-22.190	5.470	-22.190	5.470	-22.190	5.470	-22.190	5.470	-22.190	5.470	-22.190	5.470	-22.190	5.470	-22.190	5.470	-22.190	5.470	-22.190	5.470	-22.190	5.470	-22.190	5.470	-22.190	5.470	-22.190	5.470	-22.190	5.470	-22.190	5.470	-22.190	5.470	-22.190	5.470	-22.190	5.470	-22.190	5.470	-22.190	5.470	-22.190	5.470	-22.190	5.470	-22.190	5.470	-22.190	5.470	-22.190	5.470	-22.190	5.470	-22.190	5.470	-22.190	5.470	-22.190	5.470	-22.190	5.470	-22.190	5.470	-22.190	5.470	-22.190	5.470	-22.190	5.470	-22.190	5.470	-22.190	5.470	-22.190	5.470	-22.190	5.470	-22.190	5.470	-22.190	5.470	-22.190	5.470	-22.190	5.470	-22.190	5.470	-22.190	5.470	-22.190	5.470	-22.190	5.470	-22.190	5.470	-22.190	5.470	-22.190	5.470	-22.190	5.470	-22.190	5.470	-22.190	5.470	-22.190	5.470	-22.190	5.470	-22.190	5.470	-22.190	5.470	-22.190	5.470	-22.190	5.470	-22.190	5.470	-22.190	5.470	-22.190	5.470	-22.190	5.470	-22.190	5.470	-22.190	5.470	-22.190	5.470	-22.190	5.470	-22.190	5.470	-22.190	5.470	-22.190	5.470	-22.190	5.470	-22.190	5.470	-22.190	5.470	-22.190	5.470	-22.190	5.470	-22.190	5.470	-22.190	5.470	-22.190	5.470	-22.190	5.470	-22.190	5.470	-22.190	5.470	-22.190	5.470	-22.190	5.470	-22.190	5.470	-22.190	5.470	-22.190	5.470	-22.190	5.470	-22.190	5.470	-22.190	5.470	-22.190	5.470	-22.190	5.470	-22.190	5.470	-22.190	5.470	-22.190	5.470	-22.190	5.470	-22.190	5.470	-22.190	5.470	-22.190	5.470	-22.190	5.470	-22.190	5.470	-22.190	5.470	-22.190	5.470	-22.190	5.470	-22.190	5.470	-22.190	5.470	-22.190	5.470	-22.190	5.470	-22.190	5.470	-22.190	5.470	-22.190	5.470	-22.190	5.470	-22.190	5.470	-22.190	5.470	-22.190	5.470	-22.190	5.470	-22.190	5.470	-22.190	5.470	-22.190	5.470	-22.190	5.470	-22.190	5.470	-22.190	5.470	-22.190	5.470	-22.190	5.470	-22.190	5.470	-22.190	5.470	-22.190	5.470	-22.190	5.470	-22.190	3.073	-12.167	3.073	-12.167	3.073	-12.167	3.073	-12.167	3.073	-12.167	3.073	-12.167	3.073	-12.167	3.073	-12.167	3.073	-12.167	3.073	-12.167	3.073	-12.167	3.073	-12.167	3.073	-12.167	3.073	-12.167	3.073	-12.167	3.073	-12.167	3.073	-12.167	3.073	-12.167	3.073	-12.167	3.073	-12.167	3.073	-12.167	3.073	-12.167	3.073	-12.167	3.073	-12.167	3.073	-12.167	3.073	-12.167	3.073	-12.167	3.073	-12.167	3.073	-12.167	3.073	-12.167	3.073	-12.167	3.073	-12.167	3.073	-12.167	3.073	-12.167	3.073	-12.167	3.073	-12.167	3.073	-12.167	3.073	-12.167	3.073	-12.167	3.073	-12.167	3.073	-12.167	3.073	-12.167	3.073	-12.167	3.073	-12.167	3.073	-12.167	3.073	-12.167	3.073	-12.167	3.073	-12.167	3.073	-12.167	3.073	-12.167	3.073	-12.167	3.073	-12.167	3.073	-12.167	3.073	-12.167	3.073	-12.167	3.073	-12.167	3.073	-12.167	3.073	-12.167	3.073	-12.167	3.073	-12.167	3.073	-12.167	3.073	-12.167	3.073	-12.167	3.073	-12.167	3.073	-12.167	3.073	-12.167	3.073	-12.167	3.073	-12.167	3.073	-12.167	3.073	-12.167	3.073	-12.167	3.073	-12.167	3.073	-12.167	3.073	-12.167	3.073	-12.167	3.073	-12.167	3.073	-12.167	3.073	-12.167	3.073	-12.167	3.073	-12.167	3.073	-12.167	3.073	-12.167	3.073	-12.167	3.073	-12.167	3.073	-12.167	3.073	-12.167	3.073	-12.167	3.073	-12.167	3.073	-12.167	3.073	-12.167	3.073	-12.167	3.073	-12.167	3.073	-12.167	3.073	-12.167	3.073	-12.167	3.073	-12.167	3.073	-12.167	3.073	-12.167	3.073	-12.167	3.073	-12.167	3.073	-12.167	3.073	-12.167	3.073	-12.167	3.073	-12.167	3.073	-12.167	3.073	-12.167	3.073	-12.167	3.073	-12.167	3.073	-12.167	3.073	-12.167	3.073	-12.167	3.073	-12.167	3.073	-12.167	3.073	-12.167	3.073	-12.167	3.073	-12.167	3.073	-12.167	3.073	-12.167	3.073	-12.167	3.073	-12.167	3.073	-12.167	3.073	-12.167	3.073	-12.167	3.073	-12.167	3.073	-12.167	3.073	-12.167	3.073	-12.167	3.073	-12.167	3.073	-12.167	3.073	-12.167	3.073	-12.167	3.073	-12.167	3.073	-12.167	3.073	-12.167	3.073	-12.167	3.073	-12.167	3.073	-12.167	3.073	-12.167	3.073	-12.167	3.073	-12.167	3.073	-12.167	3.073	-12.167	3.073	-12.167	3.073	-12.167	3.073	-12.167	3.073	-12.167	3.073	-12.167	3.073	-12.167	3.073	-12.167	3.073	-12.167	3.073	-12.167	3.073	-12.167	3.073	-12.167	3.073	-12.167	3.073	-12.167	3.073	-12.167	3.073	-12.167	3.073	-12.167	3.073	-12.167	3.073	-12.167	3.073	-12.167	3.073	-12.167	3.073	-12.167	3.073	-12.167	3.073	-12.167	3.073	-12.167	3.073	-12.167	3.073	-12.167	3.073	-12.167	3.073	-12.167	3.073	-12.167	3.073	-12.167	3.073	-12.167	3.073	-12.167	3.073	-12.167	3.073	-12.167	3.073	-12.167	3.073	-12.167	3.073	-12.167	3.073	-12.167	3.540	-22.563	3.540	-22.563	3.540	-22.563	3.540	-22.563	3.540	-22.563	3.540	-22.563	3.540	-22.563	3.540	-22.563	3.540	-22.563	3.540	-22.563	3.540	-22.563	3.540	-22.563	3.540	-22.563	3.540	-22.563	3.540	-22.563	3.540	-22.563	3.540	-22.563	3.540	-22.563	3.540	-22.563	3.540	-22.563	3.540	-22.563	3.540	-22.563	3.540	-22.563	3.540	-22.563	3.540	-22.563	3.540	-22.563	3.540	-22.563	3.540	-22.563	3.540	-22.563	3.540	-22.563	3.540	-22.563	3.540	-22.563	3.540	-22.563	3.540	-22.563	3.540	-22.563	3.540	-22.563	3.540	-22.563	3.540	-22.563	3.540	-22.563	3.540	-22.563	3.540	-22.563	3.540	-22.563	3.540	-22.563	3.540	-22.563	3.540	-22.563	3.540	-22.563	3.540	-22.563	3.540	-22.563	3.540	-22.563	3.540	-22.563	3.540	-22.563	3.540	-22.563	3.540	-22.563	3.540	-22.563	3.540	-22.563	3.540	-22.563	3.540	-22.563	3.540	-22.563	3.540	-22.563	3.540	-22.563	3.540	-22.563	3.540	-22.563	3.540	-22.563	3.540	-22.563	3.540	-22.563	3.540	-22.563	3.540	-22.563	3.540	-22.563	3.540	-22.563	3.540	-22.563	3.540	-22.563	3.540	-22.563	3.540	-22.563	3.540	-22.563	3.540	-22.563	3.540	-22.563	3.540	-22.563	3.540	-22.563	3.540	-22.563	3.540	-22.563	3.540	-22.563	3.540	-22.563	3.540	-22.563	3.540	-22.563	3.540	-22.563	3.540	-22.563	3.540	-22.563	3.540	-22.563	3.540	-22.563	3.540	-22.563	3.540	-22.563	3.540	-22.563	3.540	-22.563	3.540	-22.563	3.540	-22.563	3.540	-22.563	3.540	-22.563	3.540	-22.563	3.540	-22.563	3.540	-22.563	3.540	-22.563	3.540	-22.563	3.540	-22.563	3.540	-22.563	3.540	-22.563	3.540	-22.563	3.540	-22.563	3.540	-22.563	3.540	-22.563	3.540	-22.563	3.540	-22.563	3.540	-22.563	3.540	-22.563	3.540	-22.563	3.540	-22.563	3.540	-22.563	3.540	-22.563	3.540	-22.563	3.540	-22.563	3.540	-22.563	3.540	-22.563	3.540	-22.563	3.540	-22.563	3.540	-22.563	3.540	-22.563	3.540	-22.563	3.540	-22.563	3.540	-22.563	3.540	-22.563	3.540	-22.563	3.540	-22.563	3.540	-22.563	3.540	-22.563	3.540	-22.563	3.540	-22.563	3.540	-22.563	3.540	-22.563	3.540	-22.563	3.540	-22.563	3.540	-22.563	3.540	-22.563	3.540	-22.563	3.540	-22.563	3.540	-22.563	3.540	-22.563	3.540	-22.563	3.540	-22.563	3.540	-22.563	3.540	-22.563	3.540	-22.563	3.540	-22.563	3.540	-22.563	3.540	-22.563	3.540	-22.563	3.540	-22.563	3.540	-22.563	3.540	-22.563	3.540	-22.563	3.540	-22.563	3.540	-22.563	3.540	-22.563	3.540	-22.563	3.540	-22.563	3.540	-22.563	3.540	-22.563	3.540	-22.563	3.540	-22.563	3.540	-22.563	3.540	-22.563	3.540	-22.563	3.540	-22.563	3.540	-22.563	3.540	-22.563	3.540	-22.563	3.540	-22.563	3.540	-22.563	3.540	-22.563	3.540	-22.563
5.516	2.606	5.516	2.606	5.516	2.606	5.516	2.606	5.516	2.606	5.516	2.606	5.516	2.606	5.516	2.606	5.516	2.606	5.516	2.606	5.516	2.606	5.516	2.606	5.516	2.606	5.516	2.606	5.516	2.606	5.516	2.606	5.516	2.606	5.516	2.606	5.516	2.606	5.516	2.606	5.516	2.606	5.516	2.606	5.516	2.606	5.516	2.606	5.516	2.606	5.516	2.606	5.516	2.606	5.516	2.606	5.516	2.606	5.516	2.606	5.516	2.606	5.516	2.606	5.516	2.606	5.516	2.606	5.516	2.606	5.516	2.606	5.516	2.606	5.516	2.606	5.516	2.606	5.516	2.606	5.516	2.606	5.516	2.606	5.516	2.606	5.516	2.606	5.516	2.606	5.516	2.606	5.516	2.606	5.516	2.606	5.516	2.606	5.516	2.606	5.516	2.606	5.516	2.606	5.516	2.606	5.516	2.606	5.516	2.606	5.516	2.606	5.516	2.606	5.516	2.606	5.516	2.606	5.516	2.606	5.516	2.606	5.516	2.606	5.516	2.606	5.516	2.606	5.516	2.606	5.516	2.606	5.516	2.606	5.516	2.606	5.516	2.606	5.516	2.606	5.516	2.606	5.516	2.606	5.516	2.606	5.516	2.606	5.516	2.606	5.516	2.606	5.516	2.606	5.516	2.606	5.516	2.606	5.516	2.606	5.516	2.606	5.516	2.606	5.516	2.606	5.516	2.606	5.516	2.606	5.516	2.606	5.516	2.606	5.516	2.606	5.516	2.606	5.516	2.606	5.516	2.606	5.516	2.606	5.516	2.606	5.516	2.606	5.516	2.606	5.516	2.606	5.516	2.606	5.516	2.606	5.516	2.606	5.516	2.606	5.516	2.606	5.516	2.606	5.516	2.606	5.516	2.606	5.516	2.606	5.516	2.606	5.516	2.606	5.516	2.606	5.516	2.606	5.516	2.606	5.516	2.606	5.516	2.606	5.516	2.606	5.516	2.606	5.516	2.606	5.516	2.606	5.516	2.606	5.516	2.606	5.516	2.606	5.516	2.606	5.516	2.606	5.516	2.606	5.516	2.606	5.516	2.606	5.516	2.606	5.516	2.606	5.516	2.606	5.516	2.606	5.516	2.606	5.516	2.606	5.516	2.606	5.516	2.606	5.516	2.606	5.516	2.606	5.516	2.606	5.516	2.606	5.516	2.606	5.516	2.606	5.516	2.606	5.516	2.606	5.516	2.606	5.516	2.606	5.516	2.606	5.516	2.606	5.516	2.606	5.516	2.606	5.516	2.606	5.516	2.606	5.516	2.606	5.516	2.606	5.516	2.606	5.516	2.606	5.516	2.606	5.516	2.606	5.516	2.606	5.516	2.606	5.516	2.606	5.516	2.606	5.516	2.606	5.516	2.606	5.516	2.606	5.516	2.606	5.516	2.606	5.516	2.606	5.516	2.606	5.516	2.606	5.516	2.606	5.516	2.606	5.516	2.606	5.516	2.606	5.516	2.606	5.516	2.606	5.516	2.606	5.516	2.606	5.516	2.606	5.516	2.606	5.516	2.606	5.516	2.606	5.516	2.606	5.516	2.606	5.516	2.606	5.516	2.606	5.516	2.606	5.516	2.606	5.516	2.606	5.516	2.606	5.516	2.606	5.516	2.606	5.516	2.606	5.516	2.606	5.516	2.606	5.516	2.606	5.516	2.606	5.516	2.606	5.516	2.606	5.516	2.606	5.516	2.606	5.516	2.606	5.516	2.606	5.516	2.606	5.516	2.606	5.516	2.606	5.516	2.606	5.516	2.606	5.516	2.606	5.516	2.606	5.516	2.606	5.516	2.606	5.516	2.606	5.516	2.606	5.516	2.606	5.516	2.606	5.516	2.606	5.516	2.606	5.516	2.606	5.516	2.606	5.516	2.606	5.516	2.606	5.516	2.606	5.516	2.606	5.516	2.606	5.516	2.606	5.516	2.606	5.516	2.606	5.516	2.606	5.516	2.606	5.516	2.606	5.516	2.606	5.516	2.606	5.516	2.606	5.516	2.606	5.516	2.606	5.516	2.606	5.516	2.606	5.516	2.606	5.516	2.606	5.516	2.606	5.516	2.606	5.516	2.606	5.516	2.606	5.516	2.606	5.516	2.606	5.516	2.606	5.516	2.606	5.516	2.606	5.516	2.606	5.516	2.606	5.516	2.606	5.516	2.606	5.516	2.606	5.516	2.606	5.516	2.606	5.516	2.606	5.516	2.606	5.516	2.606	5.516	2.606	5.516	2.606	5.516	2.606	5.516	2.606	5.516	2.606	5.516	2.606	5.516	2.606	5.516	2.606	5.516	2.606	5.516	2.606	5.516	2.606	5.516	2.606	5.516	2.606	5.516	2.606	5.516	2.606	5.516	2.606	5.516	2.606	5.516	2.606	5.516	2.606	5.516	2.606	5.516	2.606	5.516	2.606	5.516	2.606	5.516	2.606	5.516	2.606	5.516	2.606	5.516	2.606	5.516	2.606	5.516	2.606	5.516	2.606	5.516	2.606	5.516	2.606	5.516	2.606	5.516	2.606	5.516	2.606	5.516	2.606	5.516	2.606	5.516	2.606	5.516	2.606	5.516	2.606	5.516	2.606	5.516	2.606	5.516	2.606	5.516	2.606	5.516	2.606	5.516	2.606	5.516	2.606	5.516	2.606	5.516	2.606	5.516	2.606	5.516	2.606	5.516	2.606	5.516	2.606	5.516	2.606	5.516	2.606	5.516	2.606	5.516	2.606	5.516	2.606	5.516	2.606	5.516	2.606	5.516	2.606	5.516	2.606	5.516	2.606	5.516	2.606	5.516	2.606	5.516	2.606	5.516	2.606	5.516	2.606	5.516	2.606	5.516	2.606	5.516	2.606	5.516	2.606	5.516	2.606	5.516	2.606	5.516	2.606	5.516	2.606	5.516	2.606	5.516	2.606	5.516	2.606	5.516	2.606	5.516	2.606	5.516	2.606	5.516	2.606	5.516	2.606	5.516	2.606	5.516	2.606	5.516	2.606	5.516	2.606	5.516	2.606	5.516	2.606	5.516	2.606	5.516	2.606	5.516	2.606	5.516	2.606	5.516	2.606	5.516	2.606	5.516	2.606	5.516	2.606	5.516	2.606	5.516	2.606	5.516	2.606	5.516	2.606	5.516	2.606	5.516	2.606	5.516	2.606	4.715	1.986	4.715	1.986	4.715	1.986	4.715	1.986	4.715	1.986	4.715	1.986	4.715	1.986	4.715	1.986	4.715	1.986	4.715	1.986	4.715	1.986	4.715	1.986	4.715	1.986	4.715	1.986	4.715	1.986	4.715	1.986	4.715	1.986	4.715	1.986	4.715	1.986	4.715	1.986	4.715	1.986	4.715	1.986	4.715	1.986	4.715	1.986	4.715	1.986	4.715	1.986	4.715	1.986	4.715	1.986	4.715	1.986	4.715	1.986	4.715	1.986	4.715	1.986	4.715	1.986	4.715	1.986	4.715	1.986	4.715	1.986	4.715	1.986	4.715	1.986	4.715	1.986	4.715	1.986	4.715	1.986	4.715	1.986	4.715	1.986	4.715	1.986	4.715	1.986	4.715	1.986	4.715	1.986	4.715	1.986	4.715	1.986	4.715	1.986	4.715	1.986	4.715	1.986	4.715	1.986	4.715	1.986	4.715	1.986	4.715	1.986	4.715	1.986	4.715	1.986	4.715	1.986	4.715	1.986	4.715	1.986	4.715	1.986	4.715	1.986	4.715	1.986	4.715	1.986	4.715	1.986	4.715	1.986	4.715	1.986	4.715	1.986	4.715	1.986	4.715	1.986	4.715	1.986	4.715	1.986	4.715	1.986	4.715	1.986	4.715	1.986	4.715	1.986	4.715	1.986	4.715	1.986	4.715	1.986	4.715	1.986	4.715	1.986	4.715	1.986	4.715	1.986	4.715	1.986	4.715	1.986	4.715	1.986	4.715	1.986	4.715	1.986	4.715	1.986	4.715	1.986	4.715	1.986	4.715	1.986	4.715	1.986	4.715	1.986	4.715	1.986	4.715	1.986	4.715	1.986	4.715	1.986	4.715	1.986	4.715	1.986	4.715	1.986	4.715	1.986	4.715	1.986	4.715	1.986	4.715	1.986	4.715	1.986	4.715	1.986	4.715	1.986	4.715	1.986	4.715	1.986	4.715	1.986	4.715	1.986	4.715	1.986	4.715	1.986	4.715	1.986	4.715	1.986	4.715	1.986	4.715	1.986	4.715	1.986	4.715	1.986	4.715	1.986	4.715	1.986	4.715	1.986	4.715	1.986	4.715	1.986	4.715	1.986	4.715	1.986	4.715	1.986	4.715	1.986	4.715	1.986	4.715	1.986	4.715	1.986	4.715	1.986	4.715	1.986	4.715	1.986	4.715	1.986	4.715	1.986	4.715	1.986	4.715	1.986	4.715	1.986	4.715	1.986	4.715	1.986	4.715	1.986	4.715	1.986	4.715	1.986	4.715	1.986	4.715	1.986	4.715	1.986	4.715	1.986	4.715	1.986	4.715	1.986	4.715	1.986	4.715	1.986	4.715	1.986	4.715	1.986	4.715	1.986	4.715	1.986	4.715	1.986	4.715	1.986	4.715	1.986	4.715	1.986	4.715	1.986	4.715	1.986	4.715	1.986	4.715	1.986	4.715	1.986	4.715	1.986	4.715	1.986	4.715	1.986	4.715	1.986	4.715	1.986	4.715	1.986	4.715	1.986	4.715	1.986	4.715	1.986	4.715	1.986	4.715	1.986	4.715	1.986	4.715	1.986	4.388	4.064	4.388	4.064	4.388	4.064	4.388	4.064	4.388	4.064	4.388	4.064	4.388	4.064	4.388	4.064	4.388	4.064	4.388	4.064	4.388	4.064	4.388	4.064	4.388	4.064	4.388	4.064	4.388	4.064	4.388	4.064	4.388	4.064	4.388	4.064	4.388	4.064	4.388	4.064	4.388	4.064	4.388	4.064	4.388	4.064	4.388	4.064	4.388	4.064	4.388	4.064	4.388	4.064	4.388	4.064	4.388	4.064	4.388	4.064	4.388	4.064	4.388	4.064	4.388	4.064	4.388	4.064	4.388	4.064	4.388	4.064	4.388	4.064	4.388	4.064	4.388	4.064	4.388	4.064	4.388	4.064	4.388	4.064	4.388	4.064	4.388	4.064	4.388	4.064	4.388	4.064	4.388	4.064	4.388	4.064	4.388	4.064	4.388	4.064	4.388	4.064	4.388	4.064	4.388	4.064	4.388	4.064	4.388	4.064	4.388	4.064	4.388	4.064	4.388	4.064	4.388	4.064	4.388	4.064	4.388	4.064	4.388	4.064	4.388	4.064	4.388	4.064	4.388	4.064	4.388	4.064	4.388	4.064	4.388	4.064	4.388	4.064	4.388	4.064	4.388	4.064	4.388	4.064	4.388	4.064	4.388	4.064	4.388	4.064	4.388	4.064	4.388	4.064	4.388	4.064	4.388	4.064	4.388	4.064	4.388	4.064	4.388	4.064	4.388	4.064	4.388	4.064	4.388	4.064	4.388	4.064	4.388	4.064	4.388	4.064	4.388	4.064	4.388	4.064	4.388	4.064	4.388	4.064	4.388	4.064	4.388	4.064	4.388	4.064	4.388	4.064	4.388	4.064	4.388	4.064	4.388	4.064	4.388	4.064	4.388	4.064	4.388	4.064	4.388	4.064	4.388	4.064	4.388	4.064	4.388	4.064	4.388	4.064	4.388	4.064	4.388	4.064	4.388	4.064	4.388	4.064	4.388	4.064	4.388	4.064	4.388	4.064	4.388	4.064	4.388	4.064	4.388	4.064	4.388	4.064	4.388	4.064	4.388	4.064	4.388	4.064	4.388	4.064	4.388	4.064	4.388	4.064	4.388	4.064	4.388	4.064	4.388	4.064	4.388	4.064	4.388	4.064	4.388	4.064	4.388	4.064	4.388	4.064	4.388	4.064	4.388	4.064	4.388	4.064	4.388	4.064	4.388	4.064	4.388	4.064	4.388	4.064	4.388	4.064	4.388	4.064	4.388	4.064	4.388	4.064	4.388	4.064	4.388	4.064	4.388	4.064	4.388	4.064	4.388	4.064	4.388	4.064	4.388	4.064	4.388	4.064	4.388	4.064	4.388	4.064	4.388	4.064	4.388	4.064	4.388	4.064	4.388	4.064	4.388	4.064	4.388	4.064	4.388	4.064	4.388	4.064	4.388	4.064	4.388	4.064	4.388	4.064	4.388	4.064	4.388	4.064	4.388	4.064	4.388	4.064	4.388	4.064	4.388	4.064	4.388	4.064	4.388	4.064	4.388	4.064	4.388	4.064	4.388	4.064	4.388	4.064	4.388	4.064	4.388	4.064	4.388	4.064	4.388	4.064	4.307	-10.381	4.307	-10.381	4.307	-10.381	4.307	-10.381	4.307	-10.381	4.307	-10.381	4.307	-10.381	4.307	-10.381	4.307	-10.381	4.307	-10.381	4.307	-10.381	4.307	-10.381	4.307	-10.381	4.307	-10.381	4.307	-10.381	4.307	-10.381	4.307	-10.381	4.307	-10.381	4.307	-10.381	4.307	-10.381	4.307	-10.381	4.307	-10.381	4.307	-10.381	4.307	-10.381	4.307	-10.381	4.307	-10.381	4.307	-10.381	4.307	-10.381	4.307	-10.381	4.307	-10.381	4.307	-10.381	4.307	-10.381	4.307	-10.381	4.307	-10.381	4.307	-10.381	4.307	-10.381	4.307	-10.381	4.307	-10.381	4.307	-10.381	4.307	-10.381	4.307	-10.381	4.307	-10.381	4.307	-10.381	4.307	-10.381	4.307	-10.381	4.307	-10.381	4.307	-10.381	4.307	-10.381	4.307	-10.381	4.307	-10.381	4.307	-10.381	4.307	-10.381	4.307	-10.381	4.307	-10.381	4.307	-10.381	4.307	-10.381	4.307	-10.381	4.307	-10.381	4.307	-10.381	4.307	-10.381	4.307	-10.381	4.307	-10.381	4.307	-10.381	4.307	-10.381	4.307	-10.381	4.307	-10.381	4.307	-10.381	4.307	-10.381	4.307	-10.381	4.307	-10.381	4.307	-10.381	4.307	-10.381	4.307	-10.381	4.307	-10.381	4.307	-10.381	4.307	-10.381	4.307	-10.381	4.307	-10.381	4.307	-10.381	4.307	-10.381	4.307	-10.381	4.307	-10.381	4.307	-10.381	4.307	-10.381	4.307	-10.381	4.307	-10.381	4.307	-10.381	4.307	-10.381	4.307	-10.381	4.307	-10.381	4.307	-10.381	4.307	-10.381	4.307	-10.381	4.307	-10.381	4.307	-10.381	4.307	-10.381	4.307	-10.381	4.307	-10.381	4.307	-10.381	4.307	-10.381	4.307	-10.381	4.307	-10.381	4.307	-10.381	4.307	-10.381	4.307	-10.381	4.307	-10.381	4.307	-10.381	4.307	-10.381	4.307	-10.381	4.307	-10.381	4.307	-10.381	4.307	-10.381	4.307	-10.381	4.307	-10.381	4.307	-10.381	4.307	-10.381	4.307	-10.381	4.307	-10.381	4.307	-10.381	4.307	-10.381	4.307	-10.381	4.307	-10.381	4.307	-10.381	4.307	-10.381	4.307	-10.381	4.307	-10.381	4.307	-10.381	4.307	-10.381	4.307	-10.381	4.307	-10.381	4.307	-10.381	4.307	-10.381	4.307	-10.381	4.307	-10.381	4.307	-10.381	4.307	-10.381	4.307	-10.381	4.307	-10.381	4.307	-10.381	4.307	-10.381	4.307	-10.381	4.307	-10.381	4.307	-10.381	4.307	-10.381	4.307	-10.381	4.307	-10.381	4.307	-10.381	4.307	-10.381	4.307	-10.381	4.307	-10.381	4.307	-10.381	4.307	-10.381	4.307	-10.381	4.307	-10.381	4.307	-10.381	4.307	-10.381	4.307	-10.381	4.307	-10.381	4.307	-10.381	4.307	-10.381	4.307	-10.381	4.307	-10.381	4.307	-10.381	4.307	-10.381	4.307	-10.381	4.307	-10.381	4.307	-10.381	4.307	-10.381	4.307	-10.381	4.307	-10.381	4.307	-10.381	4.307	-10.381	4.307	-10.381	4.307	-10.381	4.307	-10.381	4.307	-10.381	4.307	-10.381	4.307	-10.381	4.307	-10.381	4.307	-10.381	4.307	-10.381	4.307	-10.381	4.307	-10.381	4.307	-10.381	4.307	-10.381	4.307	-10.381	4.307	-10.381	4.307	-10.381	4.307	-10.381	4.307	-10.381	4.307	-10.381	4.307	-10.381	4.307	-10.381	4.307	-10.381	4.307	-10.381	4.307	-10.381	4.307	-10.381	4.307	-10.381	4.307	-10.381	4.307	-10.381	4.307	-10.381	4.307	-10.381	4.307	-10.381	4.307	-10.381	4.307	-10.381	4.307	-10.381	4.307	-10.381	4.307	-10.381	4.307	-10.381	4.307	-10.381	4.307	-10.381	4.307	-10.381	4.307	-10.381	4.307	-10.381	4.307	-10.381	4.307	-10.381	4.307	-10.381	4.307	-10.381	4.307	-10.381	4.307	-10.381	4.307	-10.381	4.307	-10.381	4.307	-10.381	4.307	-10.381	4.307	-10.381	4.307	-10.381	4.307	-10.381	4.307	-10.381	4.307	-10.381	4.307	-10.381	4.307	-10.381	4.307	-10.381	4.307	-10.381	4.307	-10.381	4.307	-10.381	4.307	-10.381	4.307	-10.381	4.307	-10.381	4.307	-10.381	4.307	-10.381	4.307	-10.381	4.307	-10.381	4.307	-10.381	4.307	-10.381	4.307	-10.381	4.307	-10.381	4.307	-10.381	4.307	-10.381	4.307	-10.381	4.307	-10.381	4.307	-10.381	4.307	-10.381	4.307	-10.381	4.307	-10.381	4.307	-10.381	4.307	-10.381	4.307	-10.381	4.307	-10.381	4.307	-10.381	4.307	-10.381	4.307	-10.381	4.307	-10.381	4.307	-10.381	4.307	-10.381	4.307	-10.381	4.307	-10.381	4.307	-10.381	4.307	-10.381	4.307	-10.381	4.307	-10.381	4.307	-10.381	4.307	-10.381	4.307	-10.381	4.307	-10.381	4.307	-10.381	4.307	-10.381	4.307	-10.381	4.307	-10.381	4.307	-10.381	4.307	-10.381	4.307	-10.381	4.307	-10.381	4.307	-10.381	4.307	-10.381	4.307	-10.381	4.307	-10.381	4.307	-10.381	4.307	-10.381	4.307	-10.381	4.307	-10.381	4.307	-10.381	4.307	-10.381	4.307	-10.381	4.307	-10.381	4.307	-10.381	4.307	-10.381	4.307	-10.381	4.307	-10.381	4.307	-10.381	4.307	-10.381	4.307	-10.381	4.307	-10.381	4.307	-10.381	4.307	-10.381	4.307	-10.381	4.307	-10.381	4.307	-10.381	4.307	-10.381	4.307	-10.381	4.307	-10.381	4.307	-10.381	4.307	-10.381	4.307	-10.381	4.307	-10.381	4.307	-10.381	4.307	-10.381	4.307	-10.381	4.307	-10.381	4.307	-10.381	4.307	-10.381	4.307	-10.381	4.307	-10.381	4.307	-10.381	4.307	-10.381	4.307	-10.381	4.307	-10.381	4.307	-10.381	4.307	-10.381	4.307	-10.381	4.307	-10.381	4.307	-10.381	4.307	-10.381	4.307	-10.381	4.307	-10.381	4.307	-10.381	4.307	-10.381	4.307	-10.381	4.307	-10.381	4.307	-10.381	4.307	-10.381	4.307	-10.381	4.307	-10.381	4.307	-10.381	4.307	-10.381	4.307	-10.381	4.307	-10.381	4.307	-10.381	4.307	-10.381	4.307	-10.381	4.307	-10.381	4.307	-10.381	4.307	-10.381	4.307	-10.381	4.307	-10.381	4.307	-10.381	4.307	-10.381	4.307	-10.381	4.307	-10.381	4.307	-10.381	4.307	-10.381	4.307	-10.381	4.307	-10.381	4.307	-10.381	4.307	-10.381	4.307	-10.381	4.307	-10.381	4.307	-10.381	4.307	-10.381	4.307	-10.381	4.307	-10.381	4.307	-10.381	4.307	-10.381	4.307	-10.381	4.307	-10.381	4.307	-10.381	4.307	-10.381	4.307	-10.381	4.307	-10.381	4.307	-10.381	4.307	-10.381	4.307	-10.381	4.307	-10.381	4.307	-10.381	4.307	-10.381	4.307	-10.381	4.307	-10.381	4.307	-10.381	4.307	-10.381	4.307	-10.381	4.307	-10.381	4.307	-10.381	4.307	-10.381	4.307	-10.381	4.307	-10.381	4.307	-10.381	4.307	-10.381	4.307	-10.381	4.307	-10.381	4.307	-10.381	4.307	-10.381	4.307	-10.381	4.307	-10.381	4.307	-10.381	4.307	-10.381	4.307	-10.381	4.307	-10.381	4.307	-10.381	4.307	-10.381	4.307	-10.381	4.307	-10.381	4.307	-10.381	4.307	-10.381	4.307	-10.381	4.307	-10.381	4.307	-10.381	4.307	-10.381	4.307	-10.381	4.307	-10.381	4.307	-10.381	4.307	-10.381	4.307	-10.381	4.307	-10.381	4.307	-10.381	4.307	-10.381	4.307	-10.381	4.307	-10.381	4.307	-10.381	4.307	-10.381	4.307	-10.381	4.307	-10.381	4.307	-10.381	4.307	-10.381	4.307	-10.381	4.307	-10.381	4.307	-10.381	4.307	-10.381	4.307	-10.381	4.307	-10.381	4.307	-10.381	4.307	-10.381	4.307	-10.381	4.307	-10.381	4.307	-10.381	4.307	-10.381	4.307	-10.381	4.307	-10.381	4.307	-10.381	4.307	-10.381	4.307	-10.381	4.307	-10.381	4.307	-10.381	4.307	-10.381	4.307	-10.381	4.307	-10.381	4.307	-10.381	4.307	-10.381	4.307	-10.381	4.307	-10.381	4.307	-10.381	4.307	-10.381	4.307	-10.381	4.307	-10.381	4.307	-10.381	4.307	-10.381	4.307	-10.381	4.307	-10.381	4.307	-10.381	4.307	-10.381	4.307	-10.381	4.307	-10.381	4.307	-10.381	4.307	-10.381	4.307	-10.381	4.307	-10.381	4.307	-10.381	4.307	-10.381	4.307	-10.381	4.307	-10.381	4.307	-10.381	4.307	-10.381	4.307	-10.381	4.307	-10.381	4.307	-10.381	4.307	-10.381	4.307	-10.381	4.307	-10.381	4.307	-10.381	4.307	-10.381	4.307	-10.381	4.307	-10.381	4.307	-10.381	4.307	-10.381	4.307	-10.381	4.307	-10.381	4.307	-10.381	4.307	-10.381	4.307	-10.381	4.307	-10.381	4.307	-10.381	4.307	-10.381	4.307	-10.381	4.307	-10.381	4.307	-10.381	4.307	-10.381	4.307	-10.381	4.307	-10.381	4.307	-10.381	4.307	-10.381	4.307	-10.381	4.307	-10.381	4.307	-10.381	4.307	-10.381	4.307	-10.381	4.307	-10.381	4.307	-10.381	4.307	-10.381	4.307	-10.381	4.307	-10.381	4.307	-10.381	4.307	-10.381	4.307	-10.381	4.307	-10.381	4.307	-10.381	4.307	-10.381	4.307	-10.381	4.307	-10.381	4.307	-10.381	4.307	-10.381	4.307	-10.381	4.307	-10.381	4.307	-10.381	4.307	-10.381	4.307	-10.381	4.307	-10.381	4.307	-10.381	4.307	-10.381	4.307	-10.381	4.307	-10.381	4.307	-10.381	4.307	-10.381	4.307	-10.381	4.307	-10.381	4.307	-10.381	4.307	-10.381	4.307	-10.381	4.307	-10.381	4.307	-10.381	4.307	-10.381	4.307	-10.381	4.307	-10.381	4.307	-10.381	4.307	-10.381	4.307	-10.381	4.307	-10.381	4.307	-10.381	4.307	-10.381	4.307	-10.381	4.307	-10.381	4.307	-10.381	4.307	-10.381	4.307	-10.381	4.307	-10.381	4.307	-10.381	4.307	-10.381	4.307	-10.381	4.307	-10.381	4.307	-10.381	4.307	-10.381	4.307	-10.381	4.307	-10.381	4.307	-10.381	4.307	-10.381	4.307	-10.381	4.307	-10.381	4.307	-10.381	4.307	-10.381	4.307	-10.381	4.307	-10.381	4.307	-10.381	4.307	-10.381	4.307	-10.381	4.307	-10.381	4.307	-10.381	4.307	-10.381	4.307	-10.381	4.307	-10.381	4.307	-10.381	4.307	-10.381	4.307	-10.381	4.307	-10.381	4.307	-10.381	4.307	-10.381	4.307	-10.381	4.307	-10.381	4.307	-10.381	4.307	-10.381	4.307	-10.381	4.307	-10.381	4.307	-10.381	4.307	-10.381	4.307	-10.381	4.307	-10.381	4.307	-10.381	4.307	-10.381	4.307	-10.381	4.307	-10.381	4.307	-10.381	4.307	-10.381	4.307	-10.381	4.307	-10.381	4.307	-10.381	4.307	-10.381	4.307	-10.381	4.307	-10.381	4.307	-10.381	4.307	-10.381	4.307	-10.381	4.307	-10.381	4.307	-10.381	4.307	-10.381	4.307	-10.381	4.307	-10.381	4.307	-10.381	4.307	-10.381	4.307	-10.381	4.307	-10.381	4.307	-10.381	4.307	-10.381	4.307	-10.381	4.307	-10.381	4.307	-10.381	4.307	-10.381	4.307	-10.381	4.307	-10.381	4.307	-10.381	4.307	-10.381	4.307	-10.381	4.307	-10.381	4.307	-10.381	4.307	-10.381	4.307	-10.381	4.307	-10.381	4.307	-10.381	4.307	-10.381	4.307	-10.381	4.307	-10.381	4.307	-10.381	4.307	-10.381	4.307	-10.381	4.307	-10.381	4.307	-10.381	4.307	-10.381	4.307	-10.381	4.307	-10.381	4.307	-10.381	4.307	-10.381	4.307	-10.381	4.307	-10.381	4.307	-10.381	4.307	-10.381	4.307	-10.381	4.307	-10.381	4.307	-10.381	4.307	-10.381	4.307	-10.381	4.307	-10.381	4.307	-10.381	4.307	-10.381	4.307	-10.381	4.307	-10.381	4.307	-10.381	4.307	-10.381	4.307	-10.381	4.307	-10.381	4.307	-10.381	4.307	-10.381	4.307	-10.381	4.307	-10.381	4.307	-10.381	4.307	-10.381	4.307	-10.381	4.307	-10.381	4.307	-10.381	4.307	-10.381	4.307	-10.381	4.307	-10.381	4.307	-10.381	4.307	-10.381	4.307	-10.381	4.307	-10.381	4.307	-10.381	4.307	-10.381	4.307	-10.381	4.307	-10.381	4.307	-10.381	4.307	-10.381	4.307	-10.381	4.307	-10.381	4.307	-10.381	4.307	-10.381	4.307	-10.381	4.307	-10.381	4.307	-10.381	4.307	-10.381	4.307	-10.381	4.307	-10.381	4.307	-10.381	4.307	-10.381	4.307	-10.381	4.307	-10.381	4.307	-10.381	4.307	-10.381	4.307	-10.381	4.307	-10.381	4.307	-10.381	4.307	-10.381	4.307	-10.381	4.307	-10.381	4.307	-10.381	4.307	-10.381	6.407	-24.800	6.407	-24.800	6.407	-24.800	6.407	-24.800	6.407	-24.800	6.407	-24.800	6.407	-24.800	6.407	-24.800	6.407	-24.800	6.407	-24.800	6.407	-24.800	6.407	-24.800	6.407	-24.800	6.407	-24.800	6.407	-24.800	6.407	-24.800	6.407	-24.800	6.407	-24.800	6.407	-24.800	6.407	-24.800	6.407	-24.800	6.407	-24.800	6.407	-24.800	6.407	-24.800	6.407	-24.800	6.407	-24.800	6.407	-24.800	6.407	-24.800	6.407	-24.800	6.407	-24.800	6.407	-24.800	6.407	-24.800	6.407	-24.800	6.407	-24.800	6.407	-24.800	6.407	-24.800	6.407	-24.800	6.407	-24.800	6.407	-24.800	6.407	-24.800	6.407	-24.800	6.407	-24.800	6.407	-24.800	6.407	-24.800	6.407	-24.800	6.407	-24.800	6.407	-24.800	6.407	-24.800	6.407	-24.800	6.407	-24.800	6.407	-24.800	6.407	-24.800	6.407	-24.800	6.407	-24.800	6.407	-24.800	6.407	-24.800	6.407	-24.800	6.407	-24.800	6.407	-24.800	6.407	-24.800	6.407	-24.800	6.407	-24.800	6.407	-24.800	6.407	-24.800	6.407	-24.800	6.407	-24.800	6.407	-24.800	6.407	-24.800	6.407	-24.800	6.407	-24.800	6.407	-24.800	6.407	-24.800	6.407	-24.800	6.407	-24.800	6.407	-24.800	6.407	-24.800	6.407	-24.800	6.407	-24.800	6.407	-24.800	6.407	-24.800	6.407	-24.800	6.407	-24.800	6.407	-24.800	6.407	-24.800	6.407	-24.800	6.407	-24.800	6.407	-24.800	6.407	-24.800	6.407	-24.800	6.407	-24.800	6.407	-24.800	6.407	-24.800	6.407	-24.800	6.407	-24.800	6.407	-24.800	6.407	-24.800	6.407	-24.800	6.407	-24.800	6.407	-24.800	6.407	-24.800	6.407	-24.800	6.407	-24.800	6.407	-24.800	6.407	-24.800	6.407	-24.800	6.407	-24.800	6.407	-24.800	6.407	-24.800	6.407	-24.800	6.407	-24.800	6.407	-24.800	6.407	-24.800	6.407	-24.800	6.407	-24.800	6.407	-24.800	6.407	-24.800	6.407	-24.800	6.407	-24.800	6.407	-24.800	6.407	-24.800	6.407	-24.800	6.407	-24.800	6.407	-24.800	6.407	-24.800	6.407	-24.800	6.407	-24.800	6.407	-24.800	6.407	-24.800	6.407	-24.800	6.407	-24.800	6.407	-24.800	6.407	-24.800	6.407	-24.800	6.407	-24.800	6.407	-24.800	6.407	-24.800	6.407	-24.800	6.407	-24.800	6.407	-24.800	6.407	-24.800	6.407	-24.800	6.407	-24.800	6.407	-24.800	6.407	-24.800	6.407	-24.800	6.407	-24.800	6.407	-24.800	6.407	-24.800	6.407	-24.800	6.407	-24.800	6.407	-24.800	6.407	-24.800	6.407	-24.800	6.407	-24.800	6.407	-24.800	6.407	-24.800	6.407	-24.800	6.407	-24.800	6.407	-24.800	6.407	-24.800	6.407	-24.800	6.407	-24.800	6.407	-24.800	6.407	-24.800	6.407	-24.800	6.407	-24.800	6.407	-24.800	6.407	-24.800	6.407	-24.800	6.407	-24.800	6.407	-24.800	6.407	-24.800	6.407	-24.800	6.407	-24.800	6.407	-24.800	6.407	-24.800	6.407	-24.800	3.594	-11.979	3.594	-11.979	3.594	-11.979	3.594	-11.979	3.594	-11.979	3.594	-11.979	3.594	-11.979	3.594	-11.979	3.594	-11.979	3.594	-11.979	3.594	-11.979	3.594	-11.979	3.594	-11.979	3.594	-11.979	3.594	-11.979	3.594	-11.979	3.594	-11.979	3.594	-11.979	3.594	-11.979	3.594	-11.979	3.594	-11.979	3.594	-11.979	3.594	-11.979	3.594	-11.979	3.594	-11.979	3.594	-11.979	3.594	-11.979	3.594	-11.979	3.594	-11.979	3.594	-11.979	3.594	-11.979	3.594	-11.979	3.594	-11.979	3.594	-11.979	3.594	-11.979	3.594	-11.979	3.594	-11.979	3.594	-11.979	3.594	-11.979	3.594	-11.979	3.594	-11.979	3.594	-11.979	3.594	-11.979	3.594	-11.979	3.594	-11.979	3.594	-11.979	3.594	-11.979	3.594	-11.979	3.594	-11.979	3.594	-11.979	3.594	-11.979	3.594	-11.979	3.594	-11.979	3.594	-11.979	3.594	-11.979	3.594	-11.979	3.594	-11.979	3.594	-11.979	3.594	-11.979	3.594	-11.979	3.594	-11.979	3.594	-11.979	3.594	-11.979	3.594	-11.979	3.594	-11.979	3.594	-11.979	3.594	-11.979	3.594	-11.979	3.594	-11.979	3.594	-11.979	3.594	-11.979	3.594	-11.979	3.594	-11.979	3.594	-11.979	3.594	-11.979	3.594	-11.979	3.594	-11.979	3.594	-11.979	3.594	-11.979	3.594	-11.979	3.594	-11.979	3.594	-11.979	3.594	-11.979	3.594	-11.979	3.594	-11.979	3.594	-11.979	3.594	-11.979	3.594	-11.979	3.594	-11.979	3.594	-11.979	3.594	-11.979	3.594	-11.979	3.594	-11.979	3.594	-11.979	3.594	-11.979	3.594	-11.979	3.594	-11.979	3.594	-11.979	3.594	-11.979	3.594	-11.979	3.594	-11.979	3.594	-11.979	3.594	-11.979	3.594	-11.979	3.594	-11.979	3.594	-11.979	3.594	-11.979	3.594	-11.979	3.594	-11.979	3.594	-11.979	3.594	-11.979	3.594	-11.979	3.594	-11.979	3.594	-11.979	3.594	-11.979	3.594	-11.979	3.594	-11.979	3.594	-11.979	3.594	-11.979	3.594	-11.979	3.594	-11.979	3.594	-11.979	3.594	-11.979	3.594	-11.979	3.594	-11.979	3.594	-11.979	3.594	-11.979	3.594	-11.979	3.594	-11.979	3.594	-11.979	3.594	-11.979	3.594	-11.979	3.594	-11.979	3.594	-11.979	3.594	-11.979	3.594	-11.979	3.594	-11.979	3.594	-11.979	3.594	-11.979	3.594	-11.979	3.594	-11.979	3.594	-11.979	3.594	-11.979	3.594	-11.979	3.594	-11.979	3.594	-11.979	3.594	-11.979	3.594	-11.979	3.594	-11.979	3.594	-11.979	3.594	-11.979	3.594	-11.979	3.594	-11.979	3.594	-11.979	3.594	-11.979	3.594	-11.979	3.594	-11.979	3.594	-11.979	3.594	-11.979	3.594	-11.979	3.594	-11.979	3.594	-11.979	3.594	-11.979	3.594	-11.979	3.594	-11.979	3.594	-11.979	3.594	-11.979	3.594	-11.979	3.594	-11.979	3.594	-11.979	3.594	-11.979	3.594	-11.979	3.594	-11.979	3.594	-11.979	3.594	-11.979	3.594	-11.979	3.594	-11.979	3.594	-11.979	3.594	-11.979	3.594	-11.979	4.105	-25.219	4.105	-25.219	4.105	-25.219	4.105	-25.219	4.105	-25.219	4.105	-25.219	4.105	-25.219	4.105	-25.219	4.105	-25.219	4.105	-25.219	4.105	-25.219	4.105	-25.219	4.105	-25.219	4.105	-25.219	4.105	-25.219	4.105	-25.219	4.105	-25.219	4.105	-25.219	4.105	-25.219	4.105	-25.219	4.105	-25.219	4.105	-25.219	4.105	-25.219	4.105	-25.219	4.105	-25.219	4.105	-25.219	4.105	-25.219	4.105	-25.219	4.105	-25.219	4.105	-25.219	4.105	-25.219	4.105	-25.219	4.105	-25.219	4.105	-25.219	4.105	-25.219	4.105	-25.219	4.105	-25.219	4.105	-25.219	4.105	-25.219	4.105	-25.219	4.105	-25.219	4.105	-25.219	4.105	-25.219	4.105	-25.219	4.105	-25.219	4.105	-25.219	4.105	-25.219	4.105	-25.219	4.105	-25.219	4.105	-25.219	4.105	-25.219	4.105	-25.219	4.105	-25.219	4.105	-25.219	4.105	-25.219	4.105	-25.219	4.105	-25.219	4.105	-25.219	4.105	-25.219	4.105	-25.219	4.105	-25.219	4.105	-25.219	4.105	-25.219	4.105	-25.219	4.105	-25.219	4.105	-25.219	4.105	-25.219	4.105	-25.219	4.105	-25.219	4.105	-25.219	4.105	-25.219	4.105	-25.219	4.105	-25.219	4.105	-25.219	4.105	-25.219	4.105	-25.219	4.105	-25.219	4.105	-25.219	4.105	-25.219	4.105	-25.219	4.105	-25.219	4.105	-25.219	4.105	-25.219	4.105	-25.219	4.105	-25.219	4.105	-25.219	4.105	-25.219	4.105	-25.219	4.105	-25.219	4.105	-25.219	4.105	-25.219	4.105	-25.219	4.105	-25.219	4.105	-25.219	4.105	-25.219	4.105	-25.219	4.105	-25.219	4.105	-25.219	4.105	-25.219	4.105	-25.219	4.105	-25.219	4.105	-25.219	4.105	-25.219	4.105	-25.219	4.105	-25.219	4.105	-25.219	4.105	-25.219	4.105	-25.219	4.105	-25.219	4.105	-25.219	4.105	-25.219	4.105	-25.219	4.105	-25.219	4.105	-25.219	4.105	-25.219	4.105	-25.219	4.105	-25.219	4.105	-25.219	4.105	-25.219	4.105	-25.219	4.105	-25.219	4.105	-25.219	4.105	-25.219	4.105	-25.219	4.105	-25.219	4.105	-25.219	4.105	-25.219	4.105	-25.219	4.105	-25.219	4.105	-25.219	4.105	-25.219	4.105	-25.219	4.105	-25.219	4.105	-25.219	4.105	-25.219	4.105	-25.219	4.105	-25.219	4.105	-25.219	4.105	-25.219	4.105	-25.219	4.105	-25.219	4.105	-25.219	4.105	-25.219	4.105	-25.219	4.105	-25.219	4.105	-25.219	4.105	-25.219	4.105	-25.219	4.105	-25.219	4.105	-25.219	4.105	-25.219	4.105	-25.219	4.105	-25.219	4.105	-25.219	4.105	-25.219	4.105	-25.219	4.105	-25.219	4.105	-25.219	4.105	-25.219	4.105	-25.219	4.105	-25.219	4.105	-25.219	4.105	-25.219	4.105	-25.219	4.105	-25.219	4.105	-25.219	4.105	-25.219	4.105	-25.219	4.105	-25.219	4.105	-25.219	4.105	-25.219	4.105	-25.219	4.105	-25.219	4.105	-25.219	4.105	-25.219	4.105	-25.219	4.105	-25.219	4.105	-25.219
6.079	-1.929	6.079	-1.929	6.079	-1.929	6.079	-1.929	6.079	-1.929	6.079	-1.929	6.079	-1.929	6.079	-1.929	6.079	-1.929	6.079	-1.929	6.079	-1.929	6.079	-1.929	6.079	-1.929	6.079	-1.929	6.079	-1.929	6.079	-1.929	6.079	-1.929	6.079	-1.929	6.079	-1.929	6.079	-1.929	6.079	-1.929	6.079	-1.929	6.079	-1.929	6.079	-1.929	6.079	-1.929	6.079	-1.929	6.079	-1.929	6.079	-1.929	6.079	-1.929	6.079	-1.929	6.079	-1.929	6.079	-1.929	6.079	-1.929	6.079	-1.929	6.079	-1.929	6.079	-1.929	6.079	-1.929	6.079	-1.929	6.079	-1.929	6.079	-1.929	6.079	-1.929	6.079	-1.929	6.079	-1.929	6.079	-1.929	6.079	-1.929	6.079	-1.929	6.079	-1.929	6.079	-1.929	6.079	-1.929	6.079	-1.929	6.079	-1.929	6.079	-1.929	6.079	-1.929	6.079	-1.929	6.079	-1.929	6.079	-1.929	6.079	-1.929	6.079	-1.929	6.079	-1.929	6.079	-1.929	6.079	-1.929	6.079	-1.929	6.079	-1.929	6.079	-1.929	6.079	-1.929	6.079	-1.929	6.079	-1.929	6.079	-1.929	6.079	-1.929	6.079	-1.929	6.079	-1.929	6.079	-1.929	6.079	-1.929	6.079	-1.929	6.079	-1.929	6.079	-1.929	6.079	-1.929	6.079	-1.929	6.079	-1.929	6.079	-1.929	6.079	-1.929	6.079	-1.929	6.079	-1.929	6.079	-1.929	6.079	-1.929	6.079	-1.929	6.079	-1.929	6.079	-1.929	6.079	-1.929	6.079	-1.929	6.079	-1.929	6.079	-1.929	6.079	-1.929	6.079	-1.929	6.079	-1.929	6.079	-1.929	6.079	-1.929	6.079	-1.929	6.079	-1.929	6.079	-1.929	6.079	-1.929	6.079	-1.929	6.079	-1.929	6.079	-1.929	6.079	-1.929	6.079	-1.929	6.079	-1.929	6.079	-1.929	6.079	-1.929	6.079	-1.929	6.079	-1.929	6.079	-1.929	6.079	-1.929	6.079	-1.929	6.079	-1.929	6.079	-1.929	6.079	-1.929	6.079	-1.929	6.079	-1.929	6.079	-1.929	6.079	-1.929	6.079	-1.929	6.079	-1.929	6.079	-1.929	6.079	-1.929	6.079	-1.929	6.079	-1.929	6.079	-1.929	6.079	-1.929	6.079	-1.929	6.079	-1.929	6.079	-1.929	6.079	-1.929	6.079	-1.929	6.079	-1.929	6.079	-1.929	6.079	-1.929	6.079	-1.929	6.079	-1.929	6.079	-1.929	6.079	-1.929	6.079	-1.929	6.079	-1.929	6.079	-1.929	6.079	-1.929	6.079	-1.929	6.079	-1.929	6.079	-1.929	6.079	-1.929	6.079	-1.929	6.079	-1.929	6.079	-1.929	6.079	-1.929	6.079	-1.929	6.079	-1.929	6.079	-1.929	6.079	-1.929	6.079	-1.929	6.079	-1.929	6.079	-1.929	6.079	-1.929	6.079	-1.929	6.079	-1.929	6.079	-1.929	6.079	-1.929	6.079	-1.929	6.079	-1.929	6.079	-1.929	6.079	-1.929	6.079	-1.929	6.079	-1.929	6.079	-1.929	6.079	-1.929	6.079	-1.929	6.079	-1.929	6.079	-1.929	6.079	-1.929	6.079	-1.929	6.079	-1.929	6.079	-1.929	6.079	-1.929	6.079	-1.929	6.079	-1.929	6.079	-1.929	6.079	-1.929	6.079	-1.929	6.079	-1.929	6.079	-1.929	6.079	-1.929	6.079	-1.929	6.079	-1.929	6.079	-1.929	6.079	-1.929	6.079	-1.929	6.079	-1.929	6.079	-1.929	6.079	-1.929	6.079	-1.929	6.079	-1.929	6.079	-1.929	6.079	-1.929	6.079	-1.929	6.079	-1.929	6.079	-1.929	6.079	-1.929	6.079	-1.929	6.079	-1.929	6.079	-1.929	6.079	-1.929	6.079	-1.929	6.079	-1.929	6.079	-1.929	6.079	-1.929	6.079	-1.929	6.079	-1.929	6.079	-1.929	6.079	-1.929	6.079	-1.929	6.079	-1.929	6.079	-1.929	6.079	-1.929	6.079	-1.929	6.079	-1.929	6.079	-1.929	6.079	-1.929	6.079	-1.929	6.079	-1.929	6.079	-1.929	6.079	-1.929	6.079	-1.929	6.079	-1.929	6.079	-1.929	6.079	-1.929	6.079	-1.929	6.079	-1.929	6.079	-1.929	6.079	-1.929	6.079	-1.929	6.079	-1.929	6.079	-1.929	6.079	-1.929	6.079	-1.929	6.079	-1.929	6.079	-1.929	6.079	-1.929	6.079	-1.929	6.079	-1.929	6.079	-1.929	6.079	-1.929	6.079	-1.929	6.079	-1.929	6.079	-1.929	6.079	-1.929	6.079	-1.929	6.079	-1.929	6.079	-1.929	6.079	-1.929	6.079	-1.929	6.079	-1.929	6.079	-1.929	6.079	-1.929	6.079	-1.929	6.079	-1.929	6.079	-1.929	6.079	-1.929	6.079	-1.929	6.079	-1.929	6.079	-1.929	6.079	-1.929	6.079	-1.929	6.079	-1.929	6.079	-1.929	6.079	-1.929	6.079	-1.929	6.079	-1.929	6.079	-1.929	6.079	-1.929	6.079	-1.929	6.079	-1.929	6.079	-1.929	6.079	-1.929	6.079	-1.929	6.079	-1.929	6.079	-1.929	6.079	-1.929	6.079	-1.929	6.079	-1.929	6.079	-1.929	6.079	-1.929	6.079	-1.929	6.079	-1.929	6.079	-1.929	6.079	-1.929	6.079	-1.929	6.079	-1.929	6.079	-1.929	6.079	-1.929	6.079	-1.929	6.079	-1.929	6.079	-1.929	6.079	-1.929	6.079	-1.929	6.079	-1.929	6.079	-1.929	6.079	-1.929	6.079	-1.929	6.079	-1.929	6.079	-1.929	6.079	-1.929	6.079	-1.929	6.079	-1.929	6.079	-1.929	6.079	-1.929	6.079	-1.929	6.079	-1.929	6.079	-1.929	6.079	-1.929	6.079	-1.929	6.079	-1.929	6.079	-1.929	6.079	-1.929	6.079	-1.929	6.079	-1.929	6.079	-1.929	6.079	-1.929	6.079	-1.929	6.079	-1.929	6.079	-1.929	6.079	-1.929	6.079	-1.929	6.079	-1.929	6.079	-1.929	6.079	-1.929	6.079	-1.929	6.079	-1.929	6.079	-1.929	6.079	-1.929	6.079	-1.929	6.079	-1.929	6.079	-1.929	6.079	-1.929	6.079	-1.929	6.079	-1.929	6.079	-1.929	6.079	-1.929	6.079	-1.929	6.079	-1.929	6.079	-1.929	6.079	-1.929	6.079	-1.929	6.079	-1.929	6.079	-1.929	6.079	-1.929	6.079	-1.929	6.079	-1.929	6.079	-1.929	6.079	-1.929	6.079	-1.929	6.079	-1.929	6.079	-1.929	5.182	-0.890	5.182	-0.890	5.182	-0.890	5.182	-0.890	5.182	-0.890	5.182	-0.890	5.182	-0.890	5.182	-0.890	5.182	-0.890	5.182	-0.890	5.182	-0.890	5.182	-0.890	5.182	-0.890	5.182	-0.890	5.182	-0.890	5.182	-0.890	5.182	-0.890	5.182	-0.890	5.182	-0.890	5.182	-0.890	5.182	-0.890	5.182	-0.890	5.182	-0.890	5.182	-0.890	5.182	-0.890	5.182	-0.890	5.182	-0.890	5.182	-0.890	5.182	-0.890	5.182	-0.890	5.182	-0.890	5.182	-0.890	5.182	-0.890	5.182	-0.890	5.182	-0.890	5.182	-0.890	5.182	-0.890	5.182	-0.890	5.182	-0.890	5.182	-0.890	5.182	-0.890	5.182	-0.890	5.182	-0.890	5.182	-0.890	5.182	-0.890	5.182	-0.890	5.182	-0.890	5.182	-0.890	5.182	-0.890	5.182	-0.890	5.182	-0.890	5.182	-0.890	5.182	-0.890	5.182	-0.890	5.182	-0.890	5.182	-0.890	5.182	-0.890	5.182	-0.890	5.182	-0.890	5.182	-0.890	5.182	-0.890	5.182	-0.890	5.182	-0.890	5.182	-0.890	5.182	-0.890	5.182	-0.890	5.182	-0.890	5.182	-0.890	5.182	-0.890	5.182	-0.890	5.182	-0.890	5.182	-0.890	5.182	-0.890	5.182	-0.890	5.182	-0.890	5.182	-0.890	5.182	-0.890	5.182	-0.890	5.182	-0.890	5.182	-0.890	5.182	-0.890	5.182	-0.890	5.182	-0.890	5.182	-0.890	5.182	-0.890	5.182	-0.890	5.182	-0.890	5.182	-0.890	5.182	-0.890	5.182	-0.890	5.182	-0.890	5.182	-0.890	5.182	-0.890	5.182	-0.890	5.182	-0.890	5.182	-0.890	5.182	-0.890	5.182	-0.890	5.182	-0.890	5.182	-0.890	5.182	-0.890	5.182	-0.890	5.182	-0.890	5.182	-0.890	5.182	-0.890	5.182	-0.890	5.182	-0.890	5.182	-0.890	5.182	-0.890	5.182	-0.890	5.182	-0.890	5.182	-0.890	5.182	-0.890	5.182	-0.890	5.182	-0.890	5.182	-0.890	5.182	-0.890	5.182	-0.890	5.182	-0.890	5.182	-0.890	5.182	-0.890	5.182	-0.890	5.182	-0.890	5.182	-0.890	5.182	-0.890	5.182	-0.890	5.182	-0.890	5.182	-0.890	5.182	-0.890	5.182	-0.890	5.182	-0.890	5.182	-0.890	5.182	-0.890	5.182	-0.890	5.182	-0.890	5.182	-0.890	5.182	-0.890	5.182	-0.890	5.182	-0.890	5.182	-0.890	5.182	-0.890	5.182	-0.890	5.182	-0.890	5.182	-0.890	5.182	-0.890	5.182	-0.890	5.182	-0.890	5.182	-0.890	5.182	-0.890	5.182	-0.890	5.182	-0.890	5.182	-0.890	5.182	-0.890	5.182	-0.890	5.182	-0.890	5.182	-0.890	5.182	-0.890	5.182	-0.890	5.182	-0.890	5.182	-0.890	5.182	-0.890	5.182	-0.890	5.182	-0.890	5.182	-0.890	5.182	-0.890	5.182	-0.890	5.182	-0.890	5.182	-0.890	5.182	-0.890	5.182	-0.890	5.182	-0.890	5.182	-0.890	5.182	-0.890	5.182	-0.890	5.182	-0.890	5.182	-0.890	5.182	-0.890	5.182	-0.890	5.182	-0.890	5.182	-0.890	5.431	5.600	5.431	5.600	5.431	5.600	5.431	5.600	5.431	5.600	5.431	5.600	5.431	5.600	5.431	5.600	5.431	5.600	5.431	5.600	5.431	5.600	5.431	5.600	5.431	5.600	5.431	5.600	5.431	5.600	5.431	5.600	5.431	5.600	5.431	5.600	5.431	5.600	5.431	5.600	5.431	5.600	5.431	5.600	5.431	5.600	5.431	5.600	5.431	5.600	5.431	5.600	5.431	5.600	5.431	5.600	5.431	5.600	5.431	5.600	5.431	5.600	5.431	5.600	5.431	5.600	5.431	5.600	5.431	5.600	5.431	5.600	5.431	5.600	5.431	5.600	5.431	5.600	5.431	5.600	5.431	5.600	5.431	5.600	5.431	5.600	5.431	5.600	5.431	5.600	5.431	5.600	5.431	5.600	5.431	5.600	5.431	5.600	5.431	5.600	5.431	5.600	5.431	5.600	5.431	5.600	5.431	5.600	5.431	5.600	5.431	5.600	5.431	5.600	5.431	5.600	5.431	5.600	5.431	5.600	5.431	5.600	5.431	5.600	5.431	5.600	5.431	5.600	5.431	5.600	5.431	5.600	5.431	5.600	5.431	5.600	5.431	5.600	5.431	5.600	5.431	5.600	5.431	5.600	5.431	5.600	5.431	5.600	5.431	5.600	5.431	5.600	5.431	5.600	5.431	5.600	5.431	5.600	5.431	5.600	5.431	5.600	5.431	5.600	5.431	5.600	5.431	5.600	5.431	5.600	5.431	5.600	5.431	5.600	5.431	5.600	5.431	5.600	5.431	5.600	5.431	5.600	5.431	5.600	5.431	5.600	5.431	5.600	5.431	5.600	5.431	5.600	5.431	5.600	5.431	5.600	5.431	5.600	5.431	5.600	5.431	5.600	5.431	5.600	5.431	5.600	5.431	5.600	5.431	5.600	5.431	5.600	5.431	5.600	5.431	5.600	5.431	5.600	5.431	5.600	5.431	5.600	5.431	5.600	5.431	5.600	5.431	5.600	5.431	5.600	5.431	5.600	5.431	5.600	5.431	5.600	5.431	5.600	5.431	5.600	5.431	5.600	5.431	5.600	5.431	5.600	5.431	5.600	5.431	5.600	5.431	5.600	5.431	5.600	5.431	5.600	5.431	5.600	5.431	5.600	5.431	5.600	5.431	5.600	5.431	5.600	5.431	5.600	5.431	5.600	5.431	5.600	5.431	5.600	5.431	5.600	5.431	5.600	5.431	5.600	5.431	5.600	5.431	5.600	5.431	5.600	5.431	5.600	5.431	5.600	5.431	5.600	5.431	5.600	5.431	5.600	5.431	5.600	5.431	5.600	5.431	5.600	5.431	5.600	5.431	5.600	5.431	5.600	5.431	5.600	5.431	5.600	5.431	5.600	5.431	5.600	5.431	5.600	5.431	5.600	5.431	5.600	5.431	5.600	5.431	5.600	5.431	5.600	5.431	5.600	5.431	5.600	5.431	5.600	5.431	5.600	5.431	5.600	5.431	5.600	5.431	5.600	5.431	5.600	5.431	5.600	5.431	5.600	5.431	5.600	5.431	5.600	5.431	5.600	5.431	5.600	5.431	5.600	5.431	5.600	4.344	-10.290	4.344	-10.290	4.344	-10.290	4.344	-10.290	4.344	-10.290	4.344	-10.290	4.344	-10.290	4.344	-10.290	4.344	-10.290	4.344	-10.290	4.344	-10.290	4.344	-10.290	4.344	-10.290	4.344	-10.290	4.344	-10.290	4.344	-10.290	4.344	-10.290	4.344	-10.290	4.344	-10.290	4.344	-10.290	4.344	-10.290	4.344	-10.290	4.344	-10.290	4.344	-10.290	4.344	-10.290	4.344	-10.290	4.344	-10.290	4.344	-10.290	4.344	-10.290	4.344	-10.290	4.344	-10.290	4.344	-10.290	4.344	-10.290	4.344	-10.290	4.344	-10.290	4.344	-10.290	4.344	-10.290	4.344	-10.290	4.344	-10.290	4.344	-10.290	4.344	-10.290	4.344	-10.290	4.344	-10.290	4.344	-10.290	4.344	-10.290	4.344	-10.290	4.344	-10.290	4.344	-10.290	4.344	-10.290	4.344	-10.290	4.344	-10.290	4.344	-10.290	4.344	-10.290	4.344	-10.290	4.344	-10.290	4.344	-10.290	4.344	-10.290	4.344	-10.290	4.344	-10.290	4.344	-10.290	4.344	-10.290	4.344	-10.290	4.344	-10.290	4.344	-10.290	4.344	-10.290	4.344	-10.290	4.344	-10.290	4.344	-10.290	4.344	-10.290	4.344	-10.290	4.344	-10.290	4.344	-10.290	4.344	-10.290	4.344	-10.290	4.344	-10.290	4.344	-10.290	4.344	-10.290	4.344	-10.290	4.344	-10.290	4.344	-10.290	4.344	-10.290	4.344	-10.290	4.344	-10.290	4.344	-10.290	4.344	-10.290	4.344	-10.290	4.344	-10.290	4.344	-10.290	4.344	-10.290	4.344	-10.290	4.344	-10.290	4.344	-10.290	4.344	-10.290	4.344	-10.290	4.344	-10.290	4.344	-10.290	4.344	-10.290	4.344	-10.290	4.344	-10.290	4.344	-10.290	4.344	-10.290	4.344	-10.290	4.344	-10.290	4.344	-10.290	4.344	-10.290	4.344	-10.290	4.344	-10.290	4.344	-10.290	4.344	-10.290	4.344	-10.290	4.344	-10.290	4.344	-10.290	4.344	-10.290	4.344	-10.290	4.344	-10.290	4.344	-10.290	4.344	-10.290	4.344	-10.290	4.344	-10.290	4.344	-10.290	4.344	-10.290	4.344	-10.290	4.344	-10.290	4.344	-10.290	4.344	-10.290	4.344	-10.290	4.344	-10.290	4.344	-10.290	4.344	-10.290	4.344	-10.290	4.344	-10.290	4.344	-10.290	4.344	-10.290	4.344	-10.290	4.344	-10.290	4.344	-10.290	4.344	-10.290	4.344	-10.290	4.344	-10.290	4.344	-10.290	4.344	-10.290	4.344	-10.290	4.344	-10.290	4.344	-10.290	4.344	-10.290	4.344	-10.290	4.344	-10.290	4.344	-10.290	4.344	-10.290	4.344	-10.290	4.344	-10.290	4.344	-10.290	4.344	-10.290	4.344	-10.290	4.344	-10.290	4.344	-10.290	4.344	-10.290	4.344	-10.290	4.344	-10.290	4.344	-10.290	4.344	-10.290	4.344	-10.290	4.344	-10.290	4.344	-10.290	4.344	-10.290	4.344	-10.290	4.344	-10.290	4.344	-10.290	4.344	-10.290	4.344	-10.290	4.344	-10.290	4.344	-10.290	4.344	-10.290	4.344	-10.290	4.344	-10.290	4.344	-10.290	4.344	-10.290	4.344	-10.290	4.344	-10.290	4.344	-10.290	4.344	-10.290	4.344	-10.290	4.344	-10.290	4.344	-10.290	4.344	-10.290	4.344	-10.290	4.344	-10.290	4.344	-10.290	4.344	-10.290	4.344	-10.290	4.344	-10.290	4.344	-10.290	4.344	-10.290	4.344	-10.290	4.344	-10.290	4.344	-10.290	4.344	-10.290	4.344	-10.290	4.344	-10.290	4.344	-10.290	4.344	-10.290	4.344	-10.290	4.344	-10.290	4.344	-10.290	4.344	-10.290	4.344	-10.290	4.344	-10.290	4.344	-10.290	4.344	-10.290	4.344	-10.290	4.344	-10.290	4.344	-10.290	4.344	-10.290	4.344	-10.290	4.344	-10.290	4.344	-10.290	4.344	-10.290	4.344	-10.290	4.344	-10.290	4.344	-10.290	4.344	-10.290	4.344	-10.290	4.344	-10.290	4.344	-10.290	4.344	-10.290	4.344	-10.290	4.344	-10.290	4.344	-10.290	4.344	-10.290	4.344	-10.290	4.344	-10.290	4.344	-10.290	4.344	-10.290	4.344	-10.290	4.344	-10.290	4.344	-10.290	4.344	-10.290	4.344	-10.290	4.344	-10.290	4.344	-10.290	4.344	-10.290	4.344	-10.290	4.344	-10.290	4.344	-10.290	4.344	-10.290	4.344	-10.290	4.344	-10.290	4.344	-10.290	4.344	-10.290	4.344	-10.290	4.344	-10.290	4.344	-10.290	4.344	-10.290	4.344	-10.290	4.344	-10.290	4.344	-10.290	4.344	-10.290	4.344	-10.290	4.344	-10.290	4.344	-10.290	4.344	-10.290	4.344	-10.290	4.344	-10.290	4.344	-10.290	4.344	-10.290	4.344	-10.290	4.344	-10.290	4.344	-10.290	4.344	-10.290	4.344	-10.290	4.344	-10.290	4.344	-10.290	4.344	-10.290	4.344	-10.290	4.344	-10.290	4.344	-10.290	4.344	-10.290	4.344	-10.290	4.344	-10.290	4.344	-10.290	4.344	-10.290	4.344	-10.290	4.344	-10.290	4.344	-10.290	4.344	-10.290	4.344	-10.290	4.344	-10.290	4.344	-10.290	4.344	-10.290	4.344	-10.290	4.344	-10.290	4.344	-10.290	4.344	-10.290	4.344	-10.290	4.344	-10.290	4.344	-10.290	4.344	-10.290	4.344	-10.290	4.344	-10.290	4.344	-10.290	4.344	-10.290	4.344	-10.290	4.344	-10.290	4.344	-10.290	4.344	-10.290	4.344	-10.290	4.344	-10.290	4.344	-10.290	4.344	-10.290	4.344	-10.290	4.344	-10.290	4.344	-10.290	4.344	-10.290	4.344	-10.290	4.344	-10.290	4.344	-10.290	4.344	-10.290	4.344	-10.290	4.344	-10.290	4.344	-10.290	4.344	-10.290	4.344	-10.290	4.344	-10.290	4.344	-10.290	4.344	-10.290	4.344	-10.290	4.344	-10.290	4.344	-10.290	4.344	-10.290	4.344	-10.290	4.344	-10.290	4.344	-10.290	4.344	-10.290	4.344	-10.290	4.344	-10.290	4.344	-10.290	4.344	-10.290	4.344	-10.290	4.344	-10.290	4.344	-10.290	4.344	-10.290	4.344	-10.290	4.344	-10.290	4.344	-10.290	4.344	-10.290	4.344	-10.290	4.344	-10.290	4.344	-10.290	4.344	-10.290	4.344	-10.290	4.344	-10.290	4.344	-10.290	4.344	-10.290	4.344	-10.290	4.344	-10.290	4.344	-10.290	4.344	-10.290	4.344	-10.290	4.344	-10.290	4.344	-10.290	4.344	-10.290	4.344	-10.290	4.344	-10.290	4.344	-10.290	4.344	-10.290	4.344	-10.290	4.344	-10.290	4.344	-10.290	4.344	-10.290	4.344	-10.290	4.344	-10.290	4.344	-10.290	4.344	-10.290	4.344	-10.290	4.344	-10.290	4.344	-10.290	4.344	-10.290	4.344	-10.290	4.344	-10.290	4.344	-10.290	4.344	-10.290	4.344	-10.290	4.344	-10.290	4.344	-10.290	4.344	-10.290	4.344	-10.290	4.344	-10.290	4.344	-10.290	4.344	-10.290	4.344	-10.290	4.344	-10.290	4.344	-10.290	4.344	-10.290	4.344	-10.290	4.344	-10.290	4.344	-10.290	4.344	-10.290	4.344	-10.290	4.344	-10.290	4.344	-10.290	4.344	-10.290	4.344	-10.290	4.344	-10.290	4.344	-10.290	4.344	-10.290	4.344	-10.290	4.344	-10.290	4.344	-10.290	4.344	-10.290	4.344	-10.290	4.344	-10.290	4.344	-10.290	4.344	-10.290	4.344	-10.290	4.344	-10.290	4.344	-10.290	4.344	-10.290	4.344	-10.290	4.344	-10.290	4.344	-10.290	4.344	-10.290	4.344	-10.290	4.344	-10.290	4.344	-10.290	4.344	-10.290	4.344	-10.290	4.344	-10.290	4.344	-10.290	4.344	-10.290	4.344	-10.290	4.344	-10.290	4.344	-10.290	4.344	-10.290	4.344	-10.290	4.344	-10.290	4.344	-10.290	4.344	-10.290	4.344	-10.290	4.344	-10.290	4.344	-10.290	4.344	-10.290	4.344	-10.290	4.344	-10.290	4.344	-10.290	4.344	-10.290	4.344	-10.290	4.344	-10.290	4.344	-10.290	4.344	-10.290	4.344	-10.290	4.344	-10.290	4.344	-10.290	4.344	-10.290	4.344	-10.290	4.344	-10.290	4.344	-10.290	4.344	-10.290	4.344	-10.290	4.344	-10.290	4.344	-10.290	4.344	-10.290	4.344	-10.290	4.344	-10.290	4.344	-10.290	4.344	-10.290	4.344	-10.290	4.344	-10.290	4.344	-10.290	4.344	-10.290	4.344	-10.290	4.344	-10.290	4.344	-10.290	4.344	-10.290	4.344	-10.290	4.344	-10.290	4.344	-10.290	4.344	-10.290	4.344	-10.290	4.344	-10.290	4.344	-10.290	4.344	-10.290	4.344	-10.290	4.344	-10.290	4.344	-10.290	4.344	-10.290	4.344	-10.290	4.344	-10.290	4.344	-10.290	4.344	-10.290	4.344	-10.290	4.344	-10.290	4.344	-10.290	4.344	-10.290	4.344	-10.290	4.344	-10.290	4.344	-10.290	4.344	-10.290	4.344	-10.290	4.344	-10.290	4.344	-10.290	4.344	-10.290	4.344	-10.290	4.344	-10.290	4.344	-10.290	4.344	-10.290	4.344	-10.290	4.344	-10.290	4.344	-10.290	4.344	-10.290	4.344	-10.290	4.344	-10.290	4.344	-10.290	4.344	-10.290	4.344	-10.290	4.344	-10.290	4.344	-10.290	4.344	-10.290	4.344	-10.290	4.344	-10.290	4.344	-10.290	4.344	-10.290	4.344	-10.290	4.344	-10.290	4.344	-10.290	4.344	-10.290	4.344	-10.290	4.344	-10.290	4.344	-10.290	4.344	-10.290	4.344	-10.290	4.344	-10.290	4.344	-10.290	4.344	-10.290	4.344	-10.290	4.344	-10.290	4.344	-10.290	4.344	-10.290	4.344	-10.290	4.344	-10.290	4.344	-10.290	4.344	-10.290	4.344	-10.290	4.344	-10.290	4.344	-10.290	4.344	-10.290	4.344	-10.290	4.344	-10.290	4.344	-10.290	4.344	-10.290	4.344	-10.290	4.344	-10.290	4.344	-10.290	4.344	-10.290	4.344	-10.290	4.344	-10.290	4.344	-10.290	4.344	-10.290	4.344	-10.290	4.344	-10.290	4.344	-10.290	4.344	-10.290	4.344	-10.290	4.344	-10.290	4.344	-10.290	4.344	-10.290	4.344	-10.290	4.344	-10.290	4.344	-10.290	4.344	-10.290	4.344	-10.290	4.344	-10.290	4.344	-10.290	4.344	-10.290	4.344	-10.290	4.344	-10.290	4.344	-10.290	4.344	-10.290	4.344	-10.290	4.344	-10.290	4.344	-10.290	4.344	-10.290	4.344	-10.290	4.344	-10.290	4.344	-10.290	4.344	-10.290	4.344	-10.290	4.344	-10.290	4.344	-10.290	4.344	-10.290	4.344	-10.290	4.344	-10.290	4.344	-10.290	4.344	-10.290	4.344	-10.290	4.344	-10.290	4.344	-10.290	4.344	-10.290	4.344	-10.290	4.344	-10.290	4.344	-10.290	4.344	-10.290	4.344	-10.290	4.344	-10.290	4.344	-10.290	4.344	-10.290	4.344	-10.290	4.344	-10.290	4.344	-10.290	4.344	-10.290	4.344	-10.290	4.344	-10.290	4.344	-10.290	4.344	-10.290	4.344	-10.290	4.344	-10.290	4.344	-10.290	4.344	-10.290	4.344	-10.290	4.344	-10.290	4.344	-10.290	4.344	-10.290	4.344	-10.290	4.344	-10.290	4.344	-10.290	4.344	-10.290	4.344	-10.290	4.344	-10.290	4.344	-10.290	4.344	-10.290	4.344	-10.290	4.344	-10.290	4.344	-10.290	4.344	-10.290	4.344	-10.290	4.344	-10.290	4.344	-10.290	4.344	-10.290	4.344	-10.290	4.344	-10.290	4.344	-10.290	4.344	-10.290	4.344	-10.290	4.344	-10.290	4.344	-10.290	4.344	-10.290	4.344	-10.290	4.344	-10.290	4.344	-10.290	4.344	-10.290	4.344	-10.290	4.344	-10.290	4.344	-10.290	4.344	-10.290	4.344	-10.290	4.344	-10.290	4.344	-10.290	4.344	-10.290	4.344	-10.290	4.344	-10.290	4.344	-10.290	4.344	-10.290	4.344	-10.290	4.344	-10.290	4.344	-10.290	4.344	-10.290	4.344	-10.290	4.344	-10.290	4.344	-10.290	4.344	-10.290	4.344	-10.290	4.344	-10.290	4.344	-10.290	4.344	-10.290	4.344	-10.290	4.344	-10.290	4.344	-10.290	4.344	-10.290	4.344	-10.290	4.344	-10.290	4.344	-10.290	4.344	-10.290	4.344	-10.290	4.344	-10.290	4.344	-10.290	4.344	-10.290	4.344	-10.290	4.344	-10.290	4.344	-10.290	4.344	-10.290	4.344	-10.290	4.344	-10.290	4.344	-10.290	4.344	-10.290	4.344	-10.290	4.344	-10.290	4.344	-10.290	4.344	-10.290	4.344	-10.290	4.344	-10.290	4.344	-10.290	4.344	-10.290	4.344	-10.290	4.344	-10.290	4.344	-10.290	4.344	-10.290	4.344	-10.290	4.344	-10.290	4.344	-10.290	4.344	-10.290	4.344	-10.290	4.344	-10.290	4.344	-10.290	4.344	-10.290	4.344	-10.290	4.344	-10.290	4.344	-10.290	4.344	-10.290	4.344	-10.290	4.344	-10.290	4.344	-10.290	7.215	-26.139	7.215	-26.139	7.215	-26.139	7.215	-26.139	7.215	-26.139	7.215	-26.139	7.215	-26.139	7.215	-26.139	7.215	-26.139	7.215	-26.139	7.215	-26.139	7.215	-26.139	7.215	-26.139	7.215	-26.139	7.215	-26.139	7.215	-26.139	7.215	-26.139	7.215	-26.139	7.215	-26.139	7.215	-26.139	7.215	-26.139	7.215	-26.139	7.215	-26.139	7.215	-26.139	7.215	-26.139	7.215	-26.139	7.215	-26.139	7.215	-26.139	7.215	-26.139	7.215	-26.139	7.215	-26.139	7.215	-26.139	7.215	-26.139	7.215	-26.139	7.215	-26.139	7.215	-26.139	7.215	-26.139	7.215	-26.139	7.215	-26.139	7.215	-26.139	7.215	-26.139	7.215	-26.139	7.215	-26.139	7.215	-26.139	7.215	-26.139	7.215	-26.139	7.215	-26.139	7.215	-26.139	7.215	-26.139	7.215	-26.139	7.215	-26.139	7.215	-26.139	7.215	-26.139	7.215	-26.139	7.215	-26.139	7.215	-26.139	7.215	-26.139	7.215	-26.139	7.215	-26.139	7.215	-26.139	7.215	-26.139	7.215	-26.139	7.215	-26.139	7.215	-26.139	7.215	-26.139	7.215	-26.139	7.215	-26.139	7.215	-26.139	7.215	-26.139	7.215	-26.139	7.215	-26.139	7.215	-26.139	7.215	-26.139	7.215	-26.139	7.215	-26.139	7.215	-26.139	7.215	-26.139	7.215	-26.139	7.215	-26.139	7.215	-26.139	7.215	-26.139	7.215	-26.139	7.215	-26.139	7.215	-26.139	7.215	-26.139	7.215	-26.139	7.215	-26.139	7.215	-26.139	7.215	-26.139	7.215	-26.139	7.215	-26.139	7.215	-26.139	7.215	-26.139	7.215	-26.139	7.215	-26.139	7.215	-26.139	7.215	-26.139	7.215	-26.139	7.215	-26.139	7.215	-26.139	7.215	-26.139	7.215	-26.139	7.215	-26.139	7.215	-26.139	7.215	-26.139	7.215	-26.139	7.215	-26.139	7.215	-26.139	7.215	-26.139	7.215	-26.139	7.215	-26.139	7.215	-26.139	7.215	-26.139	7.215	-26.139	7.215	-26.139	7.215	-26.139	7.215	-26.139	7.215	-26.139	7.215	-26.139	7.215	-26.139	7.215	-26.139	7.215	-26.139	7.215	-26.139	7.215	-26.139	7.215	-26.139	7.215	-26.139	7.215	-26.139	7.215	-26.139	7.215	-26.139	7.215	-26.139	7.215	-26.139	7.215	-26.139	7.215	-26.139	7.215	-26.139	7.215	-26.139	7.215	-26.139	7.215	-26.139	7.215	-26.139	7.215	-26.139	7.215	-26.139	7.215	-26.139	7.215	-26.139	7.215	-26.139	7.215	-26.139	7.215	-26.139	7.215	-26.139	7.215	-26.139	7.215	-26.139	7.215	-26.139	7.215	-26.139	7.215	-26.139	7.215	-26.139	7.215	-26.139	7.215	-26.139	7.215	-26.139	7.215	-26.139	7.215	-26.139	7.215	-26.139	7.215	-26.139	7.215	-26.139	7.215	-26.139	7.215	-26.139	7.215	-26.139	7.215	-26.139	7.215	-26.139	7.215	-26.139	7.215	-26.139	7.215	-26.139	7.215	-26.139	7.215	-26.139	7.215	-26.139	7.215	-26.139	7.215	-26.139	7.215	-26.139	7.215	-26.139	7.215	-26.139	7.215	-26.139	4.229	-16.233	4.229	-16.233	4.229	-16.233	4.229	-16.233	4.229	-16.233	4.229	-16.233	4.229	-16.233	4.229	-16.233	4.229	-16.233	4.229	-16.233	4.229	-16.233	4.229	-16.233	4.229	-16.233	4.229	-16.233	4.229	-16.233	4.229	-16.233	4.229	-16.233	4.229	-16.233	4.229	-16.233	4.229	-16.233	4.229	-16.233	4.229	-16.233	4.229	-16.233	4.229	-16.233	4.229	-16.233	4.229	-16.233	4.229	-16.233	4.229	-16.233	4.229	-16.233	4.229	-16.233	4.229	-16.233	4.229	-16.233	4.229	-16.233	4.229	-16.233	4.229	-16.233	4.229	-16.233	4.229	-16.233	4.229	-16.233	4.229	-16.233	4.229	-16.233	4.229	-16.233	4.229	-16.233	4.229	-16.233	4.229	-16.233	4.229	-16.233	4.229	-16.233	4.229	-16.233	4.229	-16.233	4.229	-16.233	4.229	-16.233	4.229	-16.233	4.229	-16.233	4.229	-16.233	4.229	-16.233	4.229	-16.233	4.229	-16.233	4.229	-16.233	4.229	-16.233	4.229	-16.233	4.229	-16.233	4.229	-16.233	4.229	-16.233	4.229	-16.233	4.229	-16.233	4.229	-16.233	4.229	-16.233	4.229	-16.233	4.229	-16.233	4.229	-16.233	4.229	-16.233	4.229	-16.233	4.229	-16.233	4.229	-16.233	4.229	-16.233	4.229	-16.233	4.229	-16.233	4.229	-16.233	4.229	-16.233	4.229	-16.233	4.229	-16.233	4.229	-16.233	4.229	-16.233	4.229	-16.233	4.229	-16.233	4.229	-16.233	4.229	-16.233	4.229	-16.233	4.229	-16.233	4.229	-16.233	4.229	-16.233	4.229	-16.233	4.229	-16.233	4.229	-16.233	4.229	-16.233	4.229	-16.233	4.229	-16.233	4.229	-16.233	4.229	-16.233	4.229	-16.233	4.229	-16.233	4.229	-16.233	4.229	-16.233	4.229	-16.233	4.229	-16.233	4.229	-16.233	4.229	-16.233	4.229	-16.233	4.229	-16.233	4.229	-16.233	4.229	-16.233	4.229	-16.233	4.229	-16.233	4.229	-16.233	4.229	-16.233	4.229	-16.233	4.229	-16.233	4.229	-16.233	4.229	-16.233	4.229	-16.233	4.229	-16.233	4.229	-16.233	4.229	-16.233	4.229	-16.233	4.229	-16.233	4.229	-16.233	4.229	-16.233	4.229	-16.233	4.229	-16.233	4.229	-16.233	4.229	-16.233	4.229	-16.233	4.229	-16.233	4.229	-16.233	4.229	-16.233	4.229	-16.233	4.229	-16.233	4.229	-16.233	4.229	-16.233	4.229	-16.233	4.229	-16.233	4.229	-16.233	4.229	-16.233	4.229	-16.233	4.229	-16.233	4.229	-16.233	4.229	-16.233	4.229	-16.233	4.229	-16.233	4.229	-16.233	4.229	-16.233	4.229	-16.233	4.229	-16.233	4.229	-16.233	4.229	-16.233	4.229	-16.233	4.229	-16.233	4.229	-16.233	4.229	-16.233	4.229	-16.233	4.229	-16.233	4.229	-16.233	4.229	-16.233	4.229	-16.233	4.229	-16.233	4.229	-16.233	4.229	-16.233	4.229	-16.233	4.229	-16.233	4.229	-16.233	4.229	-16.233	4.229	-16.233	4.229	-16.233	4.229	-16.233	4.229	-16.233	4.229	-16.233	4.229	-16.233	4.229	-16.233	4.229	-16.233	4.229	-16.233	4.229	-16.233	5.204	-30.383	5.204	-30.383	5.204	-30.383	5.204	-30.383	5.204	-30.383	5.204	-30.383	5.204	-30.383	5.204	-30.383	5.204	-30.383	5.204	-30.383	5.204	-30.383	5.204	-30.383	5.204	-30.383	5.204	-30.383	5.204	-30.383	5.204	-30.383	5.204	-30.383	5.204	-30.383	5.204	-30.383	5.204	-30.383	5.204	-30.383	5.204	-30.383	5.204	-30.383	5.204	-30.383	5.204	-30.383	5.204	-30.383	5.204	-30.383	5.204	-30.383	5.204	-30.383	5.204	-30.383	5.204	-30.383	5.204	-30.383	5.204	-30.383	5.204	-30.383	5.204	-30.383	5.204	-30.383	5.204	-30.383	5.204	-30.383	5.204	-30.383	5.204	-30.383	5.204	-30.383	5.204	-30.383	5.204	-30.383	5.204	-30.383	5.204	-30.383	5.204	-30.383	5.204	-30.383	5.204	-30.383	5.204	-30.383	5.204	-30.383	5.204	-30.383	5.204	-30.383	5.204	-30.383	5.204	-30.383	5.204	-30.383	5.204	-30.383	5.204	-30.383	5.204	-30.383	5.204	-30.383	5.204	-30.383	5.204	-30.383	5.204	-30.383	5.204	-30.383	5.204	-30.383	5.204	-30.383	5.204	-30.383	5.204	-30.383	5.204	-30.383	5.204	-30.383	5.204	-30.383	5.204	-30.383	5.204	-30.383	5.204	-30.383	5.204	-30.383	5.204	-30.383	5.204	-30.383	5.204	-30.383	5.204	-30.383	5.204	-30.383	5.204	-30.383	5.204	-30.383	5.204	-30.383	5.204	-30.383	5.204	-30.383	5.204	-30.383	5.204	-30.383	5.204	-30.383	5.204	-30.383	5.204	-30.383	5.204	-30.383	5.204	-30.383	5.204	-30.383	5.204	-30.383	5.204	-30.383	5.204	-30.383	5.204	-30.383	5.204	-30.383	5.204	-30.383	5.204	-30.383	5.204	-30.383	5.204	-30.383	5.204	-30.383	5.204	-30.383	5.204	-30.383	5.204	-30.383	5.204	-30.383	5.204	-30.383	5.204	-30.383	5.204	-30.383	5.204	-30.383	5.204	-30.383	5.204	-30.383	5.204	-30.383	5.204	-30.383	5.204	-30.383	5.204	-30.383	5.204	-30.383	5.204	-30.383	5.204	-30.383	5.204	-30.383	5.204	-30.383	5.204	-30.383	5.204	-30.383	5.204	-30.383	5.204	-30.383	5.204	-30.383	5.204	-30.383	5.204	-30.383	5.204	-30.383	5.204	-30.383	5.204	-30.383	5.204	-30.383	5.204	-30.383	5.204	-30.383	5.204	-30.383	5.204	-30.383	5.204	-30.383	5.204	-30.383	5.204	-30.383	5.204	-30.383	5.204	-30.383	5.204	-30.383	5.204	-30.383	5.204	-30.383	5.204	-30.383	5.204	-30.383	5.204	-30.383	5.204	-30.383	5.204	-30.383	5.204	-30.383	5.204	-30.383	5.204	-30.383	5.204	-30.383	5.204	-30.383	5.204	-30.383	5.204	-30.383	5.204	-30.383	5.204	-30.383	5.204	-30.383	5.204	-30.383	5.204	-30.383	5.204	-30.383	5.204	-30.383	5.204	-30.383	5.204	-30.383	5.204	-30.383	5.204	-30.383	5.204	-30.383	5.204	-30.383	5.204	-30.383	5.204	-30.383	5.204	-30.383	5.204	-30.383	5.204	-30.383	5.204	-30.383	5.204	-30.383	5.204	-30.383	5.204	-30.383
7.342	-12.010	7.342	-12.010	7.342	-12.010	7.342	-12.010	7.342	-12.010	7.342	-12.010	7.342	-12.010	7.342	-12.010	7.342	-12.010	7.342	-12.010	7.342	-12.010	7.342	-12.010	7.342	-12.010	7.342	-12.010	7.342	-12.010	7.342	-12.010	7.342	-12.010	7.342	-12.010	7.342	-12.010	7.342	-12.010	7.342	-12.010	7.342	-12.010	7.342	-12.010	7.342	-12.010	7.342	-12.010	7.342	-12.010	7.342	-12.010	7.342	-12.010	7.342	-12.010	7.342	-12.010	7.342	-12.010	7.342	-12.010	7.342	-12.010	7.342	-12.010	7.342	-12.010	7.342	-12.010	7.342	-12.010	7.342	-12.010	7.342	-12.010	7.342	-12.010	7.342	-12.010	7.342	-12.010	7.342	-12.010	7.342	-12.010	7.342	-12.010	7.342	-12.010	7.342	-12.010	7.342	-12.010	7.342	-12.010	7.342	-12.010	7.342	-12.010	7.342	-12.010	7.342	-12.010	7.342	-12.010	7.342	-12.010	7.342	-12.010	7.342	-12.010	7.342	-12.010	7.342	-12.010	7.342	-12.010	7.342	-12.010	7.342	-12.010	7.342	-12.010	7.342	-12.010	7.342	-12.010	7.342	-12.010	7.342	-12.010	7.342	-12.010	7.342	-12.010	7.342	-12.010	7.342	-12.010	7.342	-12.010	7.342	-12.010	7.342	-12.010	7.342	-12.010	7.342	-12.010	7.342	-12.010	7.342	-12.010	7.342	-12.010	7.342	-12.010	7.342	-12.010	7.342	-12.010	7.342	-12.010	7.342	-12.010	7.342	-12.010	7.342	-12.010	7.342	-12.010	7.342	-12.010	7.342	-12.010	7.342	-12.010	7.342	-12.010	7.342	-12.010	7.342	-12.010	7.342	-12.010	7.342	-12.010	7.342	-12.010	7.342	-12.010	7.342	-12.010	7.342	-12.010	7.342	-12.010	7.342	-12.010	7.342	-12.010	7.342	-12.010	7.342	-12.010	7.342	-12.010	7.342	-12.010	7.342	-12.010	7.342	-12.010	7.342	-12.010	7.342	-12.010	7.342	-12.010	7.342	-12.010	7.342	-12.010	7.342	-12.010	7.342	-12.010	7.342	-12.010	7.342	-12.010	7.342	-12.010	7.342	-12.010	7.342	-12.010	7.342	-12.010	7.342	-12.010	7.342	-12.010	7.342	-12.010	7.342	-12.010	7.342	-12.010	7.342	-12.010	7.342	-12.010	7.342	-12.010	7.342	-12.010	7.342	-12.010	7.342	-12.010	7.342	-12.010	7.342	-12.010	7.342	-12.010	7.342	-12.010	7.342	-12.010	7.342	-12.010	7.342	-12.010	7.342	-12.010	7.342	-12.010	7.342	-12.010	7.342	-12.010	7.342	-12.010	7.342	-12.010	7.342	-12.010	7.342	-12.010	7.342	-12.010	7.342	-12.010	7.342	-12.010	7.342	-12.010	7.342	-12.010	7.342	-12.010	7.342	-12.010	7.342	-12.010	7.342	-12.010	7.342	-12.010	7.342	-12.010	7.342	-12.010	7.342	-12.010	7.342	-12.010	7.342	-12.010	7.342	-12.010	7.342	-12.010	7.342	-12.010	7.342	-12.010	7.342	-12.010	7.342	-12.010	7.342	-12.010	7.342	-12.010	7.342	-12.010	7.342	-12.010	7.342	-12.010	7.342	-12.010	7.342	-12.010	7.342	-12.010	7.342	-12.010	7.342	-12.010	7.342	-12.010	7.342	-12.010	7.342	-12.010	7.342	-12.010	7.342	-12.010	7.342	-12.010	7.342	-12.010	7.342	-12.010	7.342	-12.010	7.342	-12.010	7.342	-12.010	7.342	-12.010	7.342	-12.010	7.342	-12.010	7.342	-12.010	7.342	-12.010	7.342	-12.010	7.342	-12.010	7.342	-12.010	7.342	-12.010	7.342	-12.010	7.342	-12.010	7.342	-12.010	7.342	-12.010	7.342	-12.010	7.342	-12.010	7.342	-12.010	7.342	-12.010	7.342	-12.010	7.342	-12.010	7.342	-12.010	7.342	-12.010	7.342	-12.010	7.342	-12.010	7.342	-12.010	7.342	-12.010	7.342	-12.010	7.342	-12.010	7.342	-12.010	7.342	-12.010	7.342	-12.010	7.342	-12.010	7.342	-12.010	7.342	-12.010	7.342	-12.010	7.342	-12.010	7.342	-12.010	7.342	-12.010	7.342	-12.010	7.342	-12.010	7.342	-12.010	7.342	-12.010	7.342	-12.010	7.342	-12.010	7.342	-12.010	7.342	-12.010	7.342	-12.010	7.342	-12.010	7.342	-12.010	7.342	-12.010	7.342	-12.010	7.342	-12.010	7.342	-12.010	7.342	-12.010	7.342	-12.010	7.342	-12.010	7.342	-12.010	7.342	-12.010	7.342	-12.010	7.342	-12.010	7.342	-12.010	7.342	-12.010	7.342	-12.010	7.342	-12.010	7.342	-12.010	7.342	-12.010	7.342	-12.010	7.342	-12.010	7.342	-12.010	7.342	-12.010	7.342	-12.010	7.342	-12.010	7.342	-12.010	7.342	-12.010	7.342	-12.010	7.342	-12.010	7.342	-12.010	7.342	-12.010	7.342	-12.010	7.342	-12.010	7.342	-12.010	7.342	-12.010	7.342	-12.010	7.342	-12.010	7.342	-12.010	7.342	-12.010	7.342	-12.010	7.342	-12.010	7.342	-12.010	7.342	-12.010	7.342	-12.010	7.342	-12.010	7.342	-12.010	7.342	-12.010	7.342	-12.010	7.342	-12.010	7.342	-12.010	7.342	-12.010	7.342	-12.010	7.342	-12.010	7.342	-12.010	7.342	-12.010	7.342	-12.010	7.342	-12.010	7.342	-12.010	7.342	-12.010	7.342	-12.010	7.342	-12.010	7.342	-12.010	7.342	-12.010	7.342	-12.010	7.342	-12.010	7.342	-12.010	7.342	-12.010	7.342	-12.010	7.342	-12.010	7.342	-12.010	7.342	-12.010	7.342	-12.010	7.342	-12.010	7.342	-12.010	7.342	-12.010	7.342	-12.010	7.342	-12.010	7.342	-12.010	7.342	-12.010	7.342	-12.010	7.342	-12.010	7.342	-12.010	7.342	-12.010	7.342	-12.010	7.342	-12.010	7.342	-12.010	7.342	-12.010	7.342	-12.010	7.342	-12.010	7.342	-12.010	7.342	-12.010	7.342	-12.010	7.342	-12.010	7.342	-12.010	7.342	-12.010	7.342	-12.010	7.342	-12.010	7.342	-12.010	7.342	-12.010	7.342	-12.010	7.342	-12.010	7.342	-12.010	7.342	-12.010	7.342	-12.010	7.342	-12.010	7.342	-12.010	7.342	-12.010	7.342	-12.010	7.342	-12.010	7.342	-12.010	7.342	-12.010	7.342	-12.010	7.342	-12.010	7.342	-12.010	7.342	-12.010	7.342	-12.010	7.342	-12.010	7.342	-12.010	7.342	-12.010	7.342	-12.010	7.342	-12.010	7.342	-12.010	7.342	-12.010	7.342	-12.010	7.342	-12.010	5.209	-0.923	5.209	-0.923	5.209	-0.923	5.209	-0.923	5.209	-0.923	5.209	-0.923	5.209	-0.923	5.209	-0.923	5.209	-0.923	5.209	-0.923	5.209	-0.923	5.209	-0.923	5.209	-0.923	5.209	-0.923	5.209	-0.923	5.209	-0.923	5.209	-0.923	5.209	-0.923	5.209	-0.923	5.209	-0.923	5.209	-0.923	5.209	-0.923	5.209	-0.923	5.209	-0.923	5.209	-0.923	5.209	-0.923	5.209	-0.923	5.209	-0.923	5.209	-0.923	5.209	-0.923	5.209	-0.923	5.209	-0.923	5.209	-0.923	5.209	-0.923	5.209	-0.923	5.209	-0.923	5.209	-0.923	5.209	-0.923	5.209	-0.923	5.209	-0.923	5.209	-0.923	5.209	-0.923	5.209	-0.923	5.209	-0.923	5.209	-0.923	5.209	-0.923	5.209	-0.923	5.209	-0.923	5.209	-0.923	5.209	-0.923	5.209	-0.923	5.209	-0.923	5.209	-0.923	5.209	-0.923	5.209	-0.923	5.209	-0.923	5.209	-0.923	5.209	-0.923	5.209	-0.923	5.209	-0.923	5.209	-0.923	5.209	-0.923	5.209	-0.923	5.209	-0.923	5.209	-0.923	5.209	-0.923	5.209	-0.923	5.209	-0.923	5.209	-0.923	5.209	-0.923	5.209	-0.923	5.209	-0.923	5.209	-0.923	5.209	-0.923	5.209	-0.923	5.209	-0.923	5.209	-0.923	5.209	-0.923	5.209	-0.923	5.209	-0.923	5.209	-0.923	5.209	-0.923	5.209	-0.923	5.209	-0.923	5.209	-0.923	5.209	-0.923	5.209	-0.923	5.209	-0.923	5.209	-0.923	5.209	-0.923	5.209	-0.923	5.209	-0.923	5.209	-0.923	5.209	-0.923	5.209	-0.923	5.209	-0.923	5.209	-0.923	5.209	-0.923	5.209	-0.923	5.209	-0.923	5.209	-0.923	5.209	-0.923	5.209	-0.923	5.209	-0.923	5.209	-0.923	5.209	-0.923	5.209	-0.923	5.209	-0.923	5.209	-0.923	5.209	-0.923	5.209	-0.923	5.209	-0.923	5.209	-0.923	5.209	-0.923	5.209	-0.923	5.209	-0.923	5.209	-0.923	5.209	-0.923	5.209	-0.923	5.209	-0.923	5.209	-0.923	5.209	-0.923	5.209	-0.923	5.209	-0.923	5.209	-0.923	5.209	-0.923	5.209	-0.923	5.209	-0.923	5.209	-0.923	5.209	-0.923	5.209	-0.923	5.209	-0.923	5.209	-0.923	5.209	-0.923	5.209	-0.923	5.209	-0.923	5.209	-0.923	5.209	-0.923	5.209	-0.923	5.209	-0.923	5.209	-0.923	5.209	-0.923	5.209	-0.923	5.209	-0.923	5.209	-0.923	5.209	-0.923	5.209	-0.923	5.209	-0.923	5.209	-0.923	5.209	-0.923	5.209	-0.923	5.209	-0.923	5.209	-0.923	5.209	-0.923	5.209	-0.923	5.209	-0.923	5.209	-0.923	5.209	-0.923	5.209	-0.923	5.209	-0.923	5.209	-0.923	5.209	-0.923	5.209	-0.923	5.209	-0.923	5.209	-0.923	5.209	-0.923	5.209	-0.923	5.209	-0.923	5.209	-0.923	5.209	-0.923	5.209	-0.923	5.209	-0.923	5.209	-0.923	5.209	-0.923	5.209	-0.923	5.209	-0.923	5.209	-0.923	5.209	-0.923	5.209	-0.923	5.209	-0.923	6.085	6.120	6.085	6.120	6.085	6.120	6.085	6.120	6.085	6.120	6.085	6.120	6.085	6.120	6.085	6.120	6.085	6.120	6.085	6.120	6.085	6.120	6.085	6.120	6.085	6.120	6.085	6.120	6.085	6.120	6.085	6.120	6.085	6.120	6.085	6.120	6.085	6.120	6.085	6.120	6.085	6.120	6.085	6.120	6.085	6.120	6.085	6.120	6.085	6.120	6.085	6.120	6.085	6.120	6.085	6.120	6.085	6.120	6.085	6.120	6.085	6.120	6.085	6.120	6.085	6.120	6.085	6.120	6.085	6.120	6.085	6.120	6.085	6.120	6.085	6.120	6.085	6.120	6.085	6.120	6.085	6.120	6.085	6.120	6.085	6.120	6.085	6.120	6.085	6.120	6.085	6.120	6.085	6.120	6.085	6.120	6.085	6.120	6.085	6.120	6.085	6.120	6.085	6.120	6.085	6.120	6.085	6.120	6.085	6.120	6.085	6.120	6.085	6.120	6.085	6.120	6.085	6.120	6.085	6.120	6.085	6.120	6.085	6.120	6.085	6.120	6.085	6.120	6.085	6.120	6.085	6.120	6.085	6.120	6.085	6.120	6.085	6.120	6.085	6.120	6.085	6.120	6.085	6.120	6.085	6.120	6.085	6.120	6.085	6.120	6.085	6.120	6.085	6.120	6.085	6.120	6.085	6.120	6.085	6.120	6.085	6.120	6.085	6.120	6.085	6.120	6.085	6.120	6.085	6.120	6.085	6.120	6.085	6.120	6.085	6.120	6.085	6.120	6.085	6.120	6.085	6.120	6.085	6.120	6.085	6.120	6.085	6.120	6.085	6.120	6.085	6.120	6.085	6.120	6.085	6.120	6.085	6.120	6.085	6.120	6.085	6.120	6.085	6.120	6.085	6.120	6.085	6.120	6.085	6.120	6.085	6.120	6.085	6.120	6.085	6.120	6.085	6.120	6.085	6.120	6.085	6.120	6.085	6.120	6.085	6.120	6.085	6.120	6.085	6.120	6.085	6.120	6.085	6.120	6.085	6.120	6.085	6.120	6.085	6.120	6.085	6.120	6.085	6.120	6.085	6.120	6.085	6.120	6.085	6.120	6.085	6.120	6.085	6.120	6.085	6.120	6.085	6.120	6.085	6.120	6.085	6.120	6.085	6.120	6.085	6.120	6.085	6.120	6.085	6.120	6.085	6.120	6.085	6.120	6.085	6.120	6.085	6.120	6.085	6.120	6.085	6.120	6.085	6.120	6.085	6.120	6.085	6.120	6.085	6.120	6.085	6.120	6.085	6.120	6.085	6.120	6.085	6.120	6.085	6.120	6.085	6.120	6.085	6.120	6.085	6.120	6.085	6.120	6.085	6.120	6.085	6.120	6.085	6.120	6.085	6.120	6.085	6.120	6.085	6.120	6.085	6.120	6.085	6.120	6.085	6.120	6.085	6.120	6.085	6.120	6.085	6.120	6.085	6.120	6.085	6.120	6.085	6.120	6.085	6.120	6.085	6.120	6.085	6.120	6.085	6.120	6.085	6.120	6.085	6.120	6.085	6.120	6.085	6.120	6.085	6.120	6.085	6.120	6.085	6.120	4.644	-9.974	4.644	-9.974	4.644	-9.974	4.644	-9.974	4.644	-9.974	4.644	-9.974	4.644	-9.974	4.644	-9.974	4.644	-9.974	4.644	-9.974	4.644	-9.974	4.644	-9.974	4.644	-9.974	4.644	-9.974	4.644	-9.974	4.644	-9.974	4.644	-9.974	4.644	-9.974	4.644	-9.974	4.644	-9.974	4.644	-9.974	4.644	-9.974	4.644	-9.974	4.644	-9.974	4.644	-9.974	4.644	-9.974	4.644	-9.974	4.644	-9.974	4.644	-9.974	4.644	-9.974	4.644	-9.974	4.644	-9.974	4.644	-9.974	4.644	-9.974	4.644	-9.974	4.644	-9.974	4.644	-9.974	4.644	-9.974	4.644	-9.974	4.644	-9.974	4.644	-9.974	4.644	-9.974	4.644	-9.974	4.644	-9.974	4.644	-9.974	4.644	-9.974	4.644	-9.974	4.644	-9.974	4.644	-9.974	4.644	-9.974	4.644	-9.974	4.644	-9.974	4.644	-9.974	4.644	-9.974	4.644	-9.974	4.644	-9.974	4.644	-9.974	4.644	-9.974	4.644	-9.974	4.644	-9.974	4.644	-9.974	4.644	-9.974	4.644	-9.974	4.644	-9.974	4.644	-9.974	4.644	-9.974	4.644	-9.974	4.644	-9.974	4.644	-9.974	4.644	-9.974	4.644	-9.974	4.644	-9.974	4.644	-9.974	4.644	-9.974	4.644	-9.974	4.644	-9.974	4.644	-9.974	4.644	-9.974	4.644	-9.974	4.644	-9.974	4.644	-9.974	4.644	-9.974	4.644	-9.974	4.644	-9.974	4.644	-9.974	4.644	-9.974	4.644	-9.974	4.644	-9.974	4.644	-9.974	4.644	-9.974	4.644	-9.974	4.644	-9.974	4.644	-9.974	4.644	-9.974	4.644	-9.974	4.644	-9.974	4.644	-9.974	4.644	-9.974	4.644	-9.974	4.644	-9.974	4.644	-9.974	4.644	-9.974	4.644	-9.974	4.644	-9.974	4.644	-9.974	4.644	-9.974	4.644	-9.974	4.644	-9.974	4.644	-9.974	4.644	-9.974	4.644	-9.974	4.644	-9.974	4.644	-9.974	4.644	-9.974	4.644	-9.974	4.644	-9.974	4.644	-9.974	4.644	-9.974	4.644	-9.974	4.644	-9.974	4.644	-9.974	4.644	-9.974	4.644	-9.974	4.644	-9.974	4.644	-9.974	4.644	-9.974	4.644	-9.974	4.644	-9.974	4.644	-9.974	4.644	-9.974	4.644	-9.974	4.644	-9.974	4.644	-9.974	4.644	-9.974	4.644	-9.974	4.644	-9.974	4.644	-9.974	4.644	-9.974	4.644	-9.974	4.644	-9.974	4.644	-9.974	4.644	-9.974	4.644	-9.974	4.644	-9.974	4.644	-9.974	4.644	-9.974	4.644	-9.974	4.644	-9.974	4.644	-9.974	4.644	-9.974	4.644	-9.974	4.644	-9.974	4.644	-9.974	4.644	-9.974	4.644	-9.974	4.644	-9.974	4.644	-9.974	4.644	-9.974	4.644	-9.974	4.644	-9.974	4.644	-9.974	4.644	-9.974	4.644	-9.974	4.644	-9.974	4.644	-9.974	4.644	-9.974	4.644	-9.974	4.644	-9.974	4.644	-9.974	4.644	-9.974	4.644	-9.974	4.644	-9.974	4.644	-9.974	4.644	-9.974	4.644	-9.974	4.644	-9.974	4.644	-9.974	4.644	-9.974	4.644	-9.974	4.644	-9.974	4.644	-9.974	4.644	-9.974	4.644	-9.974	4.644	-9.974	4.644	-9.974	4.644	-9.974	4.644	-9.974	4.644	-9.974	4.644	-9.974	4.644	-9.974	4.644	-9.974	4.644	-9.974	4.644	-9.974	4.644	-9.974	4.644	-9.974	4.644	-9.974	4.644	-9.974	4.644	-9.974	4.644	-9.974	4.644	-9.974	4.644	-9.974	4.644	-9.974	4.644	-9.974	4.644	-9.974	4.644	-9.974	4.644	-9.974	4.644	-9.974	4.644	-9.974	4.644	-9.974	4.644	-9.974	4.644	-9.974	4.644	-9.974	4.644	-9.974	4.644	-9.974	4.644	-9.974	4.644	-9.974	4.644	-9.974	4.644	-9.974	4.644	-9.974	4.644	-9.974	4.644	-9.974	4.644	-9.974	4.644	-9.974	4.644	-9.974	4.644	-9.974	4.644	-9.974	4.644	-9.974	4.644	-9.974	4.644	-9.974	4.644	-9.974	4.644	-9.974	4.644	-9.974	4.644	-9.974	4.644	-9.974	4.644	-9.974	4.644	-9.974	4.644	-9.974	4.644	-9.974	4.644	-9.974	4.644	-9.974	4.644	-9.974	4.644	-9.974	4.644	-9.974	4.644	-9.974	4.644	-9.974	4.644	-9.974	4.644	-9.974	4.644	-9.974	4.644	-9.974	4.644	-9.974	4.644	-9.974	4.644	-9.974	4.644	-9.974	4.644	-9.974	4.644	-9.974	4.644	-9.974	4.644	-9.974	4.644	-9.974	4.644	-9.974	4.644	-9.974	4.644	-9.974	4.644	-9.974	4.644	-9.974	4.644	-9.974	4.644	-9.974	4.644	-9.974	4.644	-9.974	4.644	-9.974	4.644	-9.974	4.644	-9.974	4.644	-9.974	4.644	-9.974	4.644	-9.974	4.644	-9.974	4.644	-9.974	4.644	-9.974	4.644	-9.974	4.644	-9.974	4.644	-9.974	4.644	-9.974	4.644	-9.974	4.644	-9.974	4.644	-9.974	4.644	-9.974	4.644	-9.974	4.644	-9.974	4.644	-9.974	4.644	-9.974	4.644	-9.974	4.644	-9.974	4.644	-9.974	4.644	-9.974	4.644	-9.974	4.644	-9.974	4.644	-9.974	4.644	-9.974	4.644	-9.974	4.644	-9.974	4.644	-9.974	4.644	-9.974	4.644	-9.974	4.644	-9.974	4.644	-9.974	4.644	-9.974	4.644	-9.974	4.644	-9.974	4.644	-9.974	4.644	-9.974	4.644	-9.974	4.644	-9.974	4.644	-9.974	4.644	-9.974	4.644	-9.974	4.644	-9.974	4.644	-9.974	4.644	-9.974	4.644	-9.974	4.644	-9.974	4.644	-9.974	4.644	-9.974	4.644	-9.974	4.644	-9.974	4.644	-9.974	4.644	-9.974	4.644	-9.974	4.644	-9.974	4.644	-9.974	4.644	-9.974	4.644	-9.974	4.644	-9.974	4.644	-9.974	4.644	-9.974	4.644	-9.974	4.644	-9.974	4.644	-9.974	4.644	-9.974	4.644	-9.974	4.644	-9.974	4.644	-9.974	4.644	-9.974	4.644	-9.974	4.644	-9.974	4.644	-9.974	4.644	-9.974	4.644	-9.974	4.644	-9.974	4.644	-9.974	4.644	-9.974	4.644	-9.974	4.644	-9.974	4.644	-9.974	4.644	-9.974	4.644	-9.974	4.644	-9.974	4.644	-9.974	4.644	-9.974	4.644	-9.974	4.644	-9.974	4.644	-9.974	4.644	-9.974	4.644	-9.974	4.644	-9.974	4.644	-9.974	4.644	-9.974	4.644	-9.974	4.644	-9.974	4.644	-9.974	4.644	-9.974	4.644	-9.974	4.644	-9.974	4.644	-9.974	4.644	-9.974	4.644	-9.974	4.644	-9.974	4.644	-9.974	4.644	-9.974	4.644	-9.974	4.644	-9.974	4.644	-9.974	4.644	-9.974	4.644	-9.974	4.644	-9.974	4.644	-9.974	4.644	-9.974	4.644	-9.974	4.644	-9.974	4.644	-9.974	4.644	-9.974	4.644	-9.974	4.644	-9.974	4.644	-9.974	4.644	-9.974	4.644	-9.974	4.644	-9.974	4.644	-9.974	4.644	-9.974	4.644	-9.974	4.644	-9.974	4.644	-9.974	4.644	-9.974	4.644	-9.974	4.644	-9.974	4.644	-9.974	4.644	-9.974	4.644	-9.974	4.644	-9.974	4.644	-9.974	4.644	-9.974	4.644	-9.974	4.644	-9.974	4.644	-9.974	4.644	-9.974	4.644	-9.974	4.644	-9.974	4.644	-9.974	4.644	-9.974	4.644	-9.974	4.644	-9.974	4.644	-9.974	4.644	-9.974	4.644	-9.974	4.644	-9.974	4.644	-9.974	4.644	-9.974	4.644	-9.974	4.644	-9.974	4.644	-9.974	4.644	-9.974	4.644	-9.974	4.644	-9.974	4.644	-9.974	4.644	-9.974	4.644	-9.974	4.644	-9.974	4.644	-9.974	4.644	-9.974	4.644	-9.974	4.644	-9.974	4.644	-9.974	4.644	-9.974	4.644	-9.974	4.644	-9.974	4.644	-9.974	4.644	-9.974	4.644	-9.974	4.644	-9.974	4.644	-9.974	4.644	-9.974	4.644	-9.974	4.644	-9.974	4.644	-9.974	4.644	-9.974	4.644	-9.974	4.644	-9.974	4.644	-9.974	4.644	-9.974	4.644	-9.974	4.644	-9.974	4.644	-9.974	4.644	-9.974	4.644	-9.974	4.644	-9.974	4.644	-9.974	4.644	-9.974	4.644	-9.974	4.644	-9.974	4.644	-9.974	4.644	-9.974	4.644	-9.974	4.644	-9.974	4.644	-9.974	4.644	-9.974	4.644	-9.974	4.644	-9.974	4.644	-9.974	4.644	-9.974	4.644	-9.974	4.644	-9.974	4.644	-9.974	4.644	-9.974	4.644	-9.974	4.644	-9.974	4.644	-9.974	4.644	-9.974	4.644	-9.974	4.644	-9.974	4.644	-9.974	4.644	-9.974	4.644	-9.974	4.644	-9.974	4.644	-9.974	4.644	-9.974	4.644	-9.974	4.644	-9.974	4.644	-9.974	4.644	-9.974	4.644	-9.974	4.644	-9.974	4.644	-9.974	4.644	-9.974	4.644	-9.974	4.644	-9.974	4.644	-9.974	4.644	-9.974	4.644	-9.974	4.644	-9.974	4.644	-9.974	4.644	-9.974	4.644	-9.974	4.644	-9.974	4.644	-9.974	4.644	-9.974	4.644	-9.974	4.644	-9.974	4.644	-9.974	4.644	-9.974	4.644	-9.974	4.644	-9.974	4.644	-9.974	4.644	-9.974	4.644	-9.974	4.644	-9.974	4.644	-9.974	4.644	-9.974	4.644	-9.974	4.644	-9.974	4.644	-9.974	4.644	-9.974	4.644	-9.974	4.644	-9.974	4.644	-9.974	4.644	-9.974	4.644	-9.974	4.644	-9.974	4.644	-9.974	4.644	-9.974	4.644	-9.974	4.644	-9.974	4.644	-9.974	4.644	-9.974	4.644	-9.974	4.644	-9.974	4.644	-9.974	4.644	-9.974	4.644	-9.974	4.644	-9.974	4.644	-9.974	4.644	-9.974	4.644	-9.974	4.644	-9.974	4.644	-9.974	4.644	-9.974	4.644	-9.974	4.644	-9.974	4.644	-9.974	4.644	-9.974	4.644	-9.974	4.644	-9.974	4.644	-9.974	4.644	-9.974	4.644	-9.974	4.644	-9.974	4.644	-9.974	4.644	-9.974	4.644	-9.974	4.644	-9.974	4.644	-9.974	4.644	-9.974	4.644	-9.974	4.644	-9.974	4.644	-9.974	4.644	-9.974	4.644	-9.974	4.644	-9.974	4.644	-9.974	4.644	-9.974	4.644	-9.974	4.644	-9.974	4.644	-9.974	4.644	-9.974	4.644	-9.974	4.644	-9.974	4.644	-9.974	4.644	-9.974	4.644	-9.974	4.644	-9.974	4.644	-9.974	4.644	-9.974	4.644	-9.974	4.644	-9.974	4.644	-9.974	4.644	-9.974	4.644	-9.974	4.644	-9.974	4.644	-9.974	4.644	-9.974	4.644	-9.974	4.644	-9.974	4.644	-9.974	4.644	-9.974	4.644	-9.974	4.644	-9.974	4.644	-9.974	4.644	-9.974	4.644	-9.974	4.644	-9.974	4.644	-9.974	4.644	-9.974	4.644	-9.974	4.644	-9.974	4.644	-9.974	4.644	-9.974	4.644	-9.974	4.644	-9.974	4.644	-9.974	4.644	-9.974	4.644	-9.974	4.644	-9.974	4.644	-9.974	4.644	-9.974	4.644	-9.974	4.644	-9.974	4.644	-9.974	4.644	-9.974	4.644	-9.974	4.644	-9.974	4.644	-9.974	4.644	-9.974	4.644	-9.974	4.644	-9.974	4.644	-9.974	4.644	-9.974	4.644	-9.974	4.644	-9.974	4.644	-9.974	4.644	-9.974	4.644	-9.974	4.644	-9.974	4.644	-9.974	4.644	-9.974	4.644	-9.974	4.644	-9.974	4.644	-9.974	4.644	-9.974	4.644	-9.974	4.644	-9.974	4.644	-9.974	4.644	-9.974	4.644	-9.974	4.644	-9.974	4.644	-9.974	4.644	-9.974	4.644	-9.974	4.644	-9.974	4.644	-9.974	4.644	-9.974	4.644	-9.974	4.644	-9.974	4.644	-9.974	4.644	-9.974	4.644	-9.974	4.644	-9.974	4.644	-9.974	4.644	-9.974	4.644	-9.974	4.644	-9.974	4.644	-9.974	4.644	-9.974	4.644	-9.974	4.644	-9.974	4.644	-9.974	4.644	-9.974	4.644	-9.974	4.644	-9.974	4.644	-9.974	4.644	-9.974	4.644	-9.974	4.644	-9.974	4.644	-9.974	4.644	-9.974	4.644	-9.974	4.644	-9.974	4.644	-9.974	4.644	-9.974	4.644	-9.974	4.644	-9.974	4.644	-9.974	4.644	-9.974	4.644	-9.974	4.644	-9.974	4.644	-9.974	4.644	-9.974	4.644	-9.974	4.644	-9.974	4.644	-9.974	4.644	-9.974	4.644	-9.974	4.644	-9.974	4.644	-9.974	4.644	-9.974	4.644	-9.974	4.644	-9.974	4.644	-9.974	4.644	-9.974	4.644	-9.974	4.644	-9.974	4.644	-9.974	4.644	-9.974	4.644	-9.974	4.644	-9.974	4.644	-9.974	4.644	-9.974	4.644	-9.974	4.644	-9.974	4.644	-9.974	4.644	-9.974	4.644	-9.974	4.644	-9.974	4.644	-9.974	4.644	-9.974	8.171	-20.533	8.171	-20.533	8.171	-20.533	8.171	-20.533	8.171	-20.533	8.171	-20.533	8.171	-20.533	8.171	-20.533	8.171	-20.533	8.171	-20.533	8.171	-20.533	8.171	-20.533	8.171	-20.533	8.171	-20.533	8.171	-20.533	8.171	-20.533	8.171	-20.533	8.171	-20.533	8.171	-20.533	8.171	-20.533	8.171	-20.533	8.171	-20.533	8.171	-20.533	8.171	-20.533	8.171	-20.533	8.171	-20.533	8.171	-20.533	8.171	-20.533	8.171	-20.533	8.171	-20.533	8.171	-20.533	8.171	-20.533	8.171	-20.533	8.171	-20.533	8.171	-20.533	8.171	-20.533	8.171	-20.533	8.171	-20.533	8.171	-20.533	8.171	-20.533	8.171	-20.533	8.171	-20.533	8.171	-20.533	8.171	-20.533	8.171	-20.533	8.171	-20.533	8.171	-20.533	8.171	-20.533	8.171	-20.533	8.171	-20.533	8.171	-20.533	8.171	-20.533	8.171	-20.533	8.171	-20.533	8.171	-20.533	8.171	-20.533	8.171	-20.533	8.171	-20.533	8.171	-20.533	8.171	-20.533	8.171	-20.533	8.171	-20.533	8.171	-20.533	8.171	-20.533	8.171	-20.533	8.171	-20.533	8.171	-20.533	8.171	-20.533	8.171	-20.533	8.171	-20.533	8.171	-20.533	8.171	-20.533	8.171	-20.533	8.171	-20.533	8.171	-20.533	8.171	-20.533	8.171	-20.533	8.171	-20.533	8.171	-20.533	8.171	-20.533	8.171	-20.533	8.171	-20.533	8.171	-20.533	8.171	-20.533	8.171	-20.533	8.171	-20.533	8.171	-20.533	8.171	-20.533	8.171	-20.533	8.171	-20.533	8.171	-20.533	8.171	-20.533	8.171	-20.533	8.171	-20.533	8.171	-20.533	8.171	-20.533	8.171	-20.533	8.171	-20.533	8.171	-20.533	8.171	-20.533	8.171	-20.533	8.171	-20.533	8.171	-20.533	8.171	-20.533	8.171	-20.533	8.171	-20.533	8.171	-20.533	8.171	-20.533	8.171	-20.533	8.171	-20.533	8.171	-20.533	8.171	-20.533	8.171	-20.533	8.171	-20.533	8.171	-20.533	8.171	-20.533	8.171	-20.533	8.171	-20.533	8.171	-20.533	8.171	-20.533	8.171	-20.533	8.171	-20.533	8.171	-20.533	8.171	-20.533	8.171	-20.533	8.171	-20.533	8.171	-20.533	8.171	-20.533	8.171	-20.533	8.171	-20.533	8.171	-20.533	8.171	-20.533	8.171	-20.533	8.171	-20.533	8.171	-20.533	8.171	-20.533	8.171	-20.533	8.171	-20.533	8.171	-20.533	8.171	-20.533	8.171	-20.533	8.171	-20.533	8.171	-20.533	8.171	-20.533	8.171	-20.533	8.171	-20.533	8.171	-20.533	8.171	-20.533	8.171	-20.533	8.171	-20.533	8.171	-20.533	8.171	-20.533	8.171	-20.533	8.171	-20.533	8.171	-20.533	8.171	-20.533	8.171	-20.533	8.171	-20.533	8.171	-20.533	8.171	-20.533	8.171	-20.533	8.171	-20.533	8.171	-20.533	8.171	-20.533	8.171	-20.533	8.171	-20.533	8.171	-20.533	8.171	-20.533	8.171	-20.533	8.171	-20.533	8.171	-20.533	8.171	-20.533	8.171	-20.533	8.171	-20.533	8.171	-20.533	8.171	-20.533	8.171	-20.533	5.453	-19.500	5.453	-19.500	5.453	-19.500	5.453	-19.500	5.453	-19.500	5.453	-19.500	5.453	-19.500	5.453	-19.500	5.453	-19.500	5.453	-19.500	5.453	-19.500	5.453	-19.500	5.453	-19.500	5.453	-19.500	5.453	-19.500	5.453	-19.500	5.453	-19.500	5.453	-19.500	5.453	-19.500	5.453	-19.500	5.453	-19.500	5.453	-19.500	5.453	-19.500	5.453	-19.500	5.453	-19.500	5.453	-19.500	5.453	-19.500	5.453	-19.500	5.453	-19.500	5.453	-19.500	5.453	-19.500	5.453	-19.500	5.453	-19.500	5.453	-19.500	5.453	-19.500	5.453	-19.500	5.453	-19.500	5.453	-19.500	5.453	-19.500	5.453	-19.500	5.453	-19.500	5.453	-19.500	5.453	-19.500	5.453	-19.500	5.453	-19.500	5.453	-19.500	5.453	-19.500	5.453	-19.500	5.453	-19.500	5.453	-19.500	5.453	-19.500	5.453	-19.500	5.453	-19.500	5.453	-19.500	5.453	-19.500	5.453	-19.500	5.453	-19.500	5.453	-19.500	5.453	-19.500	5.453	-19.500	5.453	-19.500	5.453	-19.500	5.453	-19.500	5.453	-19.500	5.453	-19.500	5.453	-19.500	5.453	-19.500	5.453	-19.500	5.453	-19.500	5.453	-19.500	5.453	-19.500	5.453	-19.500	5.453	-19.500	5.453	-19.500	5.453	-19.500	5.453	-19.500	5.453	-19.500	5.453	-19.500	5.453	-19.500	5.453	-19.500	5.453	-19.500	5.453	-19.500	5.453	-19.500	5.453	-19.500	5.453	-19.500	5.453	-19.500	5.453	-19.500	5.453	-19.500	5.453	-19.500	5.453	-19.500	5.453	-19.500	5.453	-19.500	5.453	-19.500	5.453	-19.500	5.453	-19.500	5.453	-19.500	5.453	-19.500	5.453	-19.500	5.453	-19.500	5.453	-19.500	5.453	-19.500	5.453	-19.500	5.453	-19.500	5.453	-19.500	5.453	-19.500	5.453	-19.500	5.453	-19.500	5.453	-19.500	5.453	-19.500	5.453	-19.500	5.453	-19.500	5.453	-19.500	5.453	-19.500	5.453	-19.500	5.453	-19.500	5.453	-19.500	5.453	-19.500	5.453	-19.500	5.453	-19.500	5.453	-19.500	5.453	-19.500	5.453	-19.500	5.453	-19.500	5.453	-19.500	5.453	-19.500	5.453	-19.500	5.453	-19.500	5.453	-19.500	5.453	-19.500	5.453	-19.500	5.453	-19.500	5.453	-19.500	5.453	-19.500	5.453	-19.500	5.453	-19.500	5.453	-19.500	5.453	-19.500	5.453	-19.500	5.453	-19.500	5.453	-19.500	5.453	-19.500	5.453	-19.500	5.453	-19.500	5.453	-19.500	5.453	-19.500	5.453	-19.500	5.453	-19.500	5.453	-19.500	5.453	-19.500	5.453	-19.500	5.453	-19.500	5.453	-19.500	5.453	-19.500	5.453	-19.500	5.453	-19.500	5.453	-19.500	5.453	-19.500	5.453	-19.500	5.453	-19.500	5.453	-19.500	5.453	-19.500	5.453	-19.500	5.453	-19.500	5.453	-19.500	5.453	-19.500	5.453	-19.500	5.453	-19.500	5.453	-19.500	5.453	-19.500	5.453	-19.500	5.453	-19.500	5.453	-19.500	5.453	-19.500	5.453	-19.500	5.453	-19.500	5.453	-19.500	5.453	-19.500	5.453	-19.500	5.453	-19.500	5.453	-19.500	6.084	-33.455	6.084	-33.455	6.084	-33.455	6.084	-33.455	6.084	-33.455	6.084	-33.455	6.084	-33.455	6.084	-33.455	6.084	-33.455	6.084	-33.455	6.084	-33.455	6.084	-33.455	6.084	-33.455	6.084	-33.455	6.084	-33.455	6.084	-33.455	6.084	-33.455	6.084	-33.455	6.084	-33.455	6.084	-33.455	6.084	-33.455	6.084	-33.455	6.084	-33.455	6.084	-33.455	6.084	-33.455	6.084	-33.455	6.084	-33.455	6.084	-33.455	6.084	-33.455	6.084	-33.455	6.084	-33.455	6.084	-33.455	6.084	-33.455	6.084	-33.455	6.084	-33.455	6.084	-33.455	6.084	-33.455	6.084	-33.455	6.084	-33.455	6.084	-33.455	6.084	-33.455	6.084	-33.455	6.084	-33.455	6.084	-33.455	6.084	-33.455	6.084	-33.455	6.084	-33.455	6.084	-33.455	6.084	-33.455	6.084	-33.455	6.084	-33.455	6.084	-33.455	6.084	-33.455	6.084	-33.455	6.084	-33.455	6.084	-33.455	6.084	-33.455	6.084	-33.455	6.084	-33.455	6.084	-33.455	6.084	-33.455	6.084	-33.455	6.084	-33.455	6.084	-33.455	6.084	-33.455	6.084	-33.455	6.084	-33.455	6.084	-33.455	6.084	-33.455	6.084	-33.455	6.084	-33.455	6.084	-33.455	6.084	-33.455	6.084	-33.455	6.084	-33.455	6.084	-33.455	6.084	-33.455	6.084	-33.455	6.084	-33.455	6.084	-33.455	6.084	-33.455	6.084	-33.455	6.084	-33.455	6.084	-33.455	6.084	-33.455	6.084	-33.455	6.084	-33.455	6.084	-33.455	6.084	-33.455	6.084	-33.455	6.084	-33.455	6.084	-33.455	6.084	-33.455	6.084	-33.455	6.084	-33.455	6.084	-33.455	6.084	-33.455	6.084	-33.455	6.084	-33.455	6.084	-33.455	6.084	-33.455	6.084	-33.455	6.084	-33.455	6.084	-33.455	6.084	-33.455	6.084	-33.455	6.084	-33.455	6.084	-33.455	6.084	-33.455	6.084	-33.455	6.084	-33.455	6.084	-33.455	6.084	-33.455	6.084	-33.455	6.084	-33.455	6.084	-33.455	6.084	-33.455	6.084	-33.455	6.084	-33.455	6.084	-33.455	6.084	-33.455	6.084	-33.455	6.084	-33.455	6.084	-33.455	6.084	-33.455	6.084	-33.455	6.084	-33.455	6.084	-33.455	6.084	-33.455	6.084	-33.455	6.084	-33.455	6.084	-33.455	6.084	-33.455	6.084	-33.455	6.084	-33.455	6.084	-33.455	6.084	-33.455	6.084	-33.455	6.084	-33.455	6.084	-33.455	6.084	-33.455	6.084	-33.455	6.084	-33.455	6.084	-33.455	6.084	-33.455	6.084	-33.455	6.084	-33.455	6.084	-33.455	6.084	-33.455	6.084	-33.455	6.084	-33.455	6.084	-33.455	6.084	-33.455	6.084	-33.455	6.084	-33.455	6.084	-33.455	6.084	-33.455	6.084	-33.455	6.084	-33.455	6.084	-33.455	6.084	-33.455	6.084	-33.455	6.084	-33.455	6.084	-33.455	6.084	-33.455	6.084	-33.455	6.084	-33.455	6.084	-33.455	6.084	-33.455	6.084	-33.455	6.084	-33.455	6.084	-33.455	6.084	-33.455	6.084	-33.455	6.084	-33.455	6.084	-33.455	6.084	-33.455	6.084	-33.455
8.075	-12.912	8.075	-12.912	8.075	-12.912	8.075	-12.912	8.075	-12.912	8.075	-12.912	8.075	-12.912	8.075	-12.912	8.075	-12.912	8.075	-12.912	8.075	-12.912	8.075	-12.912	8.075	-12.912	8.075	-12.912	8.075	-12.912	8.075	-12.912	8.075	-12.912	8.075	-12.912	8.075	-12.912	8.075	-12.912	8.075	-12.912	8.075	-12.912	8.075	-12.912	8.075	-12.912	8.075	-12.912	8.075	-12.912	8.075	-12.912	8.075	-12.912	8.075	-12.912	8.075	-12.912	8.075	-12.912	8.075	-12.912	8.075	-12.912	8.075	-12.912	8.075	-12.912	8.075	-12.912	8.075	-12.912	8.075	-12.912	8.075	-12.912	8.075	-12.912	8.075	-12.912	8.075	-12.912	8.075	-12.912	8.075	-12.912	8.075	-12.912	8.075	-12.912	8.075	-12.912	8.075	-12.912	8.075	-12.912	8.075	-12.912	8.075	-12.912	8.075	-12.912	8.075	-12.912	8.075	-12.912	8.075	-12.912	8.075	-12.912	8.075	-12.912	8.075	-12.912	8.075	-12.912	8.075	-12.912	8.075	-12.912	8.075	-12.912	8.075	-12.912	8.075	-12.912	8.075	-12.912	8.075	-12.912	8.075	-12.912	8.075	-12.912	8.075	-12.912	8.075	-12.912	8.075	-12.912	8.075	-12.912	8.075	-12.912	8.075	-12.912	8.075	-12.912	8.075	-12.912	8.075	-12.912	8.075	-12.912	8.075	-12.912	8.075	-12.912	8.075	-12.912	8.075	-12.912	8.075	-12.912	8.075	-12.912	8.075	-12.912	8.075	-12.912	8.075	-12.912	8.075	-12.912	8.075	-12.912	8.075	-12.912	8.075	-12.912	8.075	-12.912	8.075	-12.912	8.075	-12.912	8.075	-12.912	8.075	-12.912	8.075	-12.912	8.075	-12.912	8.075	-12.912	8.075	-12.912	8.075	-12.912	8.075	-12.912	8.075	-12.912	8.075	-12.912	8.075	-12.912	8.075	-12.912	8.075	-12.912	8.075	-12.912	8.075	-12.912	8.075	-12.912	8.075	-12.912	8.075	-12.912	8.075	-12.912	8.075	-12.912	8.075	-12.912	8.075	-12.912	8.075	-12.912	8.075	-12.912	8.075	-12.912	8.075	-12.912	8.075	-12.912	8.075	-12.912	8.075	-12.912	8.075	-12.912	8.075	-12.912	8.075	-12.912	8.075	-12.912	8.075	-12.912	8.075	-12.912	8.075	-12.912	8.075	-12.912	8.075	-12.912	8.075	-12.912	8.075	-12.912	8.075	-12.912	8.075	-12.912	8.075	-12.912	8.075	-12.912	8.075	-12.912	8.075	-12.912	8.075	-12.912	8.075	-12.912	8.075	-12.912	8.075	-12.912	8.075	-12.912	8.075	-12.912	8.075	-12.912	8.075	-12.912	8.075	-12.912	8.075	-12.912	8.075	-12.912	8.075	-12.912	8.075	-12.912	8.075	-12.912	8.075	-12.912	8.075	-12.912	8.075	-12.912	8.075	-12.912	8.075	-12.912	8.075	-12.912	8.075	-12.912	8.075	-12.912	8.075	-12.912	8.075	-12.912	8.075	-12.912	8.075	-12.912	8.075	-12.912	8.075	-12.912	8.075	-12.912	8.075	-12.912	8.075	-12.912	8.075	-12.912	8.075	-12.912	8.075	-12.912	8.075	-12.912	8.075	-12.912	8.075	-12.912	8.075	-12.912	8.075	-12.912	8.075	-12.912	8.075	-12.912	8.075	-12.912	8.075	-12.912	8.075	-12.912	8.075	-12.912	8.075	-12.912	8.075	-12.912	8.075	-12.912	8.075	-12.912	8.075	-12.912	8.075	-12.912	8.075	-12.912	8.075	-12.912	8.075	-12.912	8.075	-12.912	8.075	-12.912	8.075	-12.912	8.075	-12.912	8.075	-12.912	8.075	-12.912	8.075	-12.912	8.075	-12.912	8.075	-12.912	8.075	-12.912	8.075	-12.912	8.075	-12.912	8.075	-12.912	8.075	-12.912	8.075	-12.912	8.075	-12.912	8.075	-12.912	8.075	-12.912	8.075	-12.912	8.075	-12.912	8.075	-12.912	8.075	-12.912	8.075	-12.912	8.075	-12.912	8.075	-12.912	8.075	-12.912	8.075	-12.912	8.075	-12.912	8.075	-12.912	8.075	-12.912	8.075	-12.912	8.075	-12.912	8.075	-12.912	8.075	-12.912	8.075	-12.912	8.075	-12.912	8.075	-12.912	8.075	-12.912	8.075	-12.912	8.075	-12.912	8.075	-12.912	8.075	-12.912	8.075	-12.912	8.075	-12.912	8.075	-12.912	8.075	-12.912	8.075	-12.912	8.075	-12.912	8.075	-12.912	8.075	-12.912	8.075	-12.912	8.075	-12.912	8.075	-12.912	8.075	-12.912	8.075	-12.912	8.075	-12.912	8.075	-12.912	8.075	-12.912	8.075	-12.912	8.075	-12.912	8.075	-12.912	8.075	-12.912	8.075	-12.912	8.075	-12.912	8.075	-12.912	8.075	-12.912	8.075	-12.912	8.075	-12.912	8.075	-12.912	8.075	-12.912	8.075	-12.912	8.075	-12.912	8.075	-12.912	8.075	-12.912	8.075	-12.912	8.075	-12.912	8.075	-12.912	8.075	-12.912	8.075	-12.912	8.075	-12.912	8.075	-12.912	8.075	-12.912	8.075	-12.912	8.075	-12.912	8.075	-12.912	8.075	-12.912	8.075	-12.912	8.075	-12.912	8.075	-12.912	8.075	-12.912	8.075	-12.912	8.075	-12.912	8.075	-12.912	8.075	-12.912	8.075	-12.912	8.075	-12.912	8.075	-12.912	8.075	-12.912	8.075	-12.912	8.075	-12.912	8.075	-12.912	8.075	-12.912	8.075	-12.912	8.075	-12.912	8.075	-12.912	8.075	-12.912	8.075	-12.912	8.075	-12.912	8.075	-12.912	8.075	-12.912	8.075	-12.912	8.075	-12.912	8.075	-12.912	8.075	-12.912	8.075	-12.912	8.075	-12.912	8.075	-12.912	8.075	-12.912	8.075	-12.912	8.075	-12.912	8.075	-12.912	8.075	-12.912	8.075	-12.912	8.075	-12.912	8.075	-12.912	8.075	-12.912	8.075	-12.912	8.075	-12.912	8.075	-12.912	8.075	-12.912	8.075	-12.912	8.075	-12.912	8.075	-12.912	8.075	-12.912	8.075	-12.912	8.075	-12.912	8.075	-12.912	8.075	-12.912	8.075	-12.912	8.075	-12.912	8.075	-12.912	8.075	-12.912	8.075	-12.912	8.075	-12.912	8.075	-12.912	8.075	-12.912	8.075	-12.912	8.075	-12.912	8.075	-12.912	8.075	-12.912	8.075	-12.912	8.075	-12.912	8.075	-12.912	8.075	-12.912	8.075	-12.912	8.075	-12.912	8.075	-12.912	8.075	-12.912	8.075	-12.912	8.075	-12.912	8.075	-12.912	8.075	-12.912	8.075	-12.912	8.075	-12.912	8.075	-12.912	8.075	-12.912	5.949	-3.518	5.949	-3.518	5.949	-3.518	5.949	-3.518	5.949	-3.518	5.949	-3.518	5.949	-3.518	5.949	-3.518	5.949	-3.518	5.949	-3.518	5.949	-3.518	5.949	-3.518	5.949	-3.518	5.949	-3.518	5.949	-3.518	5.949	-3.518	5.949	-3.518	5.949	-3.518	5.949	-3.518	5.949	-3.518	5.949	-3.518	5.949	-3.518	5.949	-3.518	5.949	-3.518	5.949	-3.518	5.949	-3.518	5.949	-3.518	5.949	-3.518	5.949	-3.518	5.949	-3.518	5.949	-3.518	5.949	-3.518	5.949	-3.518	5.949	-3.518	5.949	-3.518	5.949	-3.518	5.949	-3.518	5.949	-3.518	5.949	-3.518	5.949	-3.518	5.949	-3.518	5.949	-3.518	5.949	-3.518	5.949	-3.518	5.949	-3.518	5.949	-3.518	5.949	-3.518	5.949	-3.518	5.949	-3.518	5.949	-3.518	5.949	-3.518	5.949	-3.518	5.949	-3.518	5.949	-3.518	5.949	-3.518	5.949	-3.518	5.949	-3.518	5.949	-3.518	5.949	-3.518	5.949	-3.518	5.949	-3.518	5.949	-3.518	5.949	-3.518	5.949	-3.518	5.949	-3.518	5.949	-3.518	5.949	-3.518	5.949	-3.518	5.949	-3.518	5.949	-3.518	5.949	-3.518	5.949	-3.518	5.949	-3.518	5.949	-3.518	5.949	-3.518	5.949	-3.518	5.949	-3.518	5.949	-3.518	5.949	-3.518	5.949	-3.518	5.949	-3.518	5.949	-3.518	5.949	-3.518	5.949	-3.518	5.949	-3.518	5.949	-3.518	5.949	-3.518	5.949	-3.518	5.949	-3.518	5.949	-3.518	5.949	-3.518	5.949	-3.518	5.949	-3.518	5.949	-3.518	5.949	-3.518	5.949	-3.518	5.949	-3.518	5.949	-3.518	5.949	-3.518	5.949	-3.518	5.949	-3.518	5.949	-3.518	5.949	-3.518	5.949	-3.518	5.949	-3.518	5.949	-3.518	5.949	-3.518	5.949	-3.518	5.949	-3.518	5.949	-3.518	5.949	-3.518	5.949	-3.518	5.949	-3.518	5.949	-3.518	5.949	-3.518	5.949	-3.518	5.949	-3.518	5.949	-3.518	5.949	-3.518	5.949	-3.518	5.949	-3.518	5.949	-3.518	5.949	-3.518	5.949	-3.518	5.949	-3.518	5.949	-3.518	5.949	-3.518	5.949	-3.518	5.949	-3.518	5.949	-3.518	5.949	-3.518	5.949	-3.518	5.949	-3.518	5.949	-3.518	5.949	-3.518	5.949	-3.518	5.949	-3.518	5.949	-3.518	5.949	-3.518	5.949	-3.518	5.949	-3.518	5.949	-3.518	5.949	-3.518	5.949	-3.518	5.949	-3.518	5.949	-3.518	5.949	-3.518	5.949	-3.518	5.949	-3.518	5.949	-3.518	5.949	-3.518	5.949	-3.518	5.949	-3.518	5.949	-3.518	5.949	-3.518	5.949	-3.518	5.949	-3.518	5.949	-3.518	5.949	-3.518	5.949	-3.518	5.949	-3.518	5.949	-3.518	5.949	-3.518	5.949	-3.518	5.949	-3.518	5.949	-3.518	5.949	-3.518	5.949	-3.518	5.949	-3.518	5.949	-3.518	5.949	-3.518	5.949	-3.518	5.949	-3.518	5.949	-3.518	5.949	-3.518	5.949	-3.518	5.949	-3.518	5.949	-3.518	5.949	-3.518	5.949	-3.518	6.622	5.454	6.622	5.454	6.622	5.454	6.622	5.454	6.622	5.454	6.622	5.454	6.622	5.454	6.622	5.454	6.622	5.454	6.622	5.454	6.622	5.454	6.622	5.454	6.622	5.454	6.622	5.454	6.622	5.454	6.622	5.454	6.622	5.454	6.622	5.454	6.622	5.454	6.622	5.454	6.622	5.454	6.622	5.454	6.622	5.454	6.622	5.454	6.622	5.454	6.622	5.454	6.622	5.454	6.622	5.454	6.622	5.454	6.622	5.454	6.622	5.454	6.622	5.454	6.622	5.454	6.622	5.454	6.622	5.454	6.622	5.454	6.622	5.454	6.622	5.454	6.622	5.454	6.622	5.454	6.622	5.454	6.622	5.454	6.622	5.454	6.622	5.454	6.622	5.454	6.622	5.454	6.622	5.454	6.622	5.454	6.622	5.454	6.622	5.454	6.622	5.454	6.622	5.454	6.622	5.454	6.622	5.454	6.622	5.454	6.622	5.454	6.622	5.454	6.622	5.454	6.622	5.454	6.622	5.454	6.622	5.454	6.622	5.454	6.622	5.454	6.622	5.454	6.622	5.454	6.622	5.454	6.622	5.454	6.622	5.454	6.622	5.454	6.622	5.454	6.622	5.454	6.622	5.454	6.622	5.454	6.622	5.454	6.622	5.454	6.622	5.454	6.622	5.454	6.622	5.454	6.622	5.454	6.622	5.454	6.622	5.454	6.622	5.454	6.622	5.454	6.622	5.454	6.622	5.454	6.622	5.454	6.622	5.454	6.622	5.454	6.622	5.454	6.622	5.454	6.622	5.454	6.622	5.454	6.622	5.454	6.622	5.454	6.622	5.454	6.622	5.454	6.622	5.454	6.622	5.454	6.622	5.454	6.622	5.454	6.622	5.454	6.622	5.454	6.622	5.454	6.622	5.454	6.622	5.454	6.622	5.454	6.622	5.454	6.622	5.454	6.622	5.454	6.622	5.454	6.622	5.454	6.622	5.454	6.622	5.454	6.622	5.454	6.622	5.454	6.622	5.454	6.622	5.454	6.622	5.454	6.622	5.454	6.622	5.454	6.622	5.454	6.622	5.454	6.622	5.454	6.622	5.454	6.622	5.454	6.622	5.454	6.622	5.454	6.622	5.454	6.622	5.454	6.622	5.454	6.622	5.454	6.622	5.454	6.622	5.454	6.622	5.454	6.622	5.454	6.622	5.454	6.622	5.454	6.622	5.454	6.622	5.454	6.622	5.454	6.622	5.454	6.622	5.454	6.622	5.454	6.622	5.454	6.622	5.454	6.622	5.454	6.622	5.454	6.622	5.454	6.622	5.454	6.622	5.454	6.622	5.454	6.622	5.454	6.622	5.454	6.622	5.454	6.622	5.454	6.622	5.454	6.622	5.454	6.622	5.454	6.622	5.454	6.622	5.454	6.622	5.454	6.622	5.454	6.622	5.454	6.622	5.454	6.622	5.454	6.622	5.454	6.622	5.454	6.622	5.454	6.622	5.454	6.622	5.454	6.622	5.454	6.622	5.454	6.622	5.454	6.622	5.454	6.622	5.454	6.622	5.454	6.622	5.454	6.622	5.454	6.622	5.454	6.622	5.454	4.804	-10.106	4.804	-10.106	4.804	-10.106	4.804	-10.106	4.804	-10.106	4.804	-10.106	4.804	-10.106	4.804	-10.106	4.804	-10.106	4.804	-10.106	4.804	-10.106	4.804	-10.106	4.804	-10.106	4.804	-10.106	4.804	-10.106	4.804	-10.106	4.804	-10.106	4.804	-10.106	4.804	-10.106	4.804	-10.106	4.804	-10.106	4.804	-10.106	4.804	-10.106	4.804	-10.106	4.804	-10.106	4.804	-10.106	4.804	-10.106	4.804	-10.106	4.804	-10.106	4.804	-10.106	4.804	-10.106	4.804	-10.106	4.804	-10.106	4.804	-10.106	4.804	-10.106	4.804	-10.106	4.804	-10.106	4.804	-10.106	4.804	-10.106	4.804	-10.106	4.804	-10.106	4.804	-10.106	4.804	-10.106	4.804	-10.106	4.804	-10.106	4.804	-10.106	4.804	-10.106	4.804	-10.106	4.804	-10.106	4.804	-10.106	4.804	-10.106	4.804	-10.106	4.804	-10.106	4.804	-10.106	4.804	-10.106	4.804	-10.106	4.804	-10.106	4.804	-10.106	4.804	-10.106	4.804	-10.106	4.804	-10.106	4.804	-10.106	4.804	-10.106	4.804	-10.106	4.804	-10.106	4.804	-10.106	4.804	-10.106	4.804	-10.106	4.804	-10.106	4.804	-10.106	4.804	-10.106	4.804	-10.106	4.804	-10.106	4.804	-10.106	4.804	-10.106	4.804	-10.106	4.804	-10.106	4.804	-10.106	4.804	-10.106	4.804	-10.106	4.804	-10.106	4.804	-10.106	4.804	-10.106	4.804	-10.106	4.804	-10.106	4.804	-10.106	4.804	-10.106	4.804	-10.106	4.804	-10.106	4.804	-10.106	4.804	-10.106	4.804	-10.106	4.804	-10.106	4.804	-10.106	4.804	-10.106	4.804	-10.106	4.804	-10.106	4.804	-10.106	4.804	-10.106	4.804	-10.106	4.804	-10.106	4.804	-10.106	4.804	-10.106	4.804	-10.106	4.804	-10.106	4.804	-10.106	4.804	-10.106	4.804	-10.106	4.804	-10.106	4.804	-10.106	4.804	-10.106	4.804	-10.106	4.804	-10.106	4.804	-10.106	4.804	-10.106	4.804	-10.106	4.804	-10.106	4.804	-10.106	4.804	-10.106	4.804	-10.106	4.804	-10.106	4.804	-10.106	4.804	-10.106	4.804	-10.106	4.804	-10.106	4.804	-10.106	4.804	-10.106	4.804	-10.106	4.804	-10.106	4.804	-10.106	4.804	-10.106	4.804	-10.106	4.804	-10.106	4.804	-10.106	4.804	-10.106	4.804	-10.106	4.804	-10.106	4.804	-10.106	4.804	-10.106	4.804	-10.106	4.804	-10.106	4.804	-10.106	4.804	-10.106	4.804	-10.106	4.804	-10.106	4.804	-10.106	4.804	-10.106	4.804	-10.106	4.804	-10.106	4.804	-10.106	4.804	-10.106	4.804	-10.106	4.804	-10.106	4.804	-10.106	4.804	-10.106	4.804	-10.106	4.804	-10.106	4.804	-10.106	4.804	-10.106	4.804	-10.106	4.804	-10.106	4.804	-10.106	4.804	-10.106	4.804	-10.106	4.804	-10.106	4.804	-10.106	4.804	-10.106	4.804	-10.106	4.804	-10.106	4.804	-10.106	4.804	-10.106	4.804	-10.106	4.804	-10.106	4.804	-10.106	4.804	-10.106	4.804	-10.106	4.804	-10.106	4.804	-10.106	4.804	-10.106	4.804	-10.106	4.804	-10.106	4.804	-10.106	4.804	-10.106	4.804	-10.106	4.804	-10.106	4.804	-10.106	4.804	-10.106	4.804	-10.106	4.804	-10.106	4.804	-10.106	4.804	-10.106	4.804	-10.106	4.804	-10.106	4.804	-10.106	4.804	-10.106	4.804	-10.106	4.804	-10.106	4.804	-10.106	4.804	-10.106	4.804	-10.106	4.804	-10.106	4.804	-10.106	4.804	-10.106	4.804	-10.106	4.804	-10.106	4.804	-10.106	4.804	-10.106	4.804	-10.106	4.804	-10.106	4.804	-10.106	4.804	-10.106	4.804	-10.106	4.804	-10.106	4.804	-10.106	4.804	-10.106	4.804	-10.106	4.804	-10.106	4.804	-10.106	4.804	-10.106	4.804	-10.106	4.804	-10.106	4.804	-10.106	4.804	-10.106	4.804	-10.106	4.804	-10.106	4.804	-10.106	4.804	-10.106	4.804	-10.106	4.804	-10.106	4.804	-10.106	4.804	-10.106	4.804	-10.106	4.804	-10.106	4.804	-10.106	4.804	-10.106	4.804	-10.106	4.804	-10.106	4.804	-10.106	4.804	-10.106	4.804	-10.106	4.804	-10.106	4.804	-10.106	4.804	-10.106	4.804	-10.106	4.804	-10.106	4.804	-10.106	4.804	-10.106	4.804	-10.106	4.804	-10.106	4.804	-10.106	4.804	-10.106	4.804	-10.106	4.804	-10.106	4.804	-10.106	4.804	-10.106	4.804	-10.106	4.804	-10.106	4.804	-10.106	4.804	-10.106	4.804	-10.106	4.804	-10.106	4.804	-10.106	4.804	-10.106	4.804	-10.106	4.804	-10.106	4.804	-10.106	4.804	-10.106	4.804	-10.106	4.804	-10.106	4.804	-10.106	4.804	-10.106	4.804	-10.106	4.804	-10.106	4.804	-10.106	4.804	-10.106	4.804	-10.106	4.804	-10.106	4.804	-10.106	4.804	-10.106	4.804	-10.106	4.804	-10.106	4.804	-10.106	4.804	-10.106	4.804	-10.106	4.804	-10.106	4.804	-10.106	4.804	-10.106	4.804	-10.106	4.804	-10.106	4.804	-10.106	4.804	-10.106	4.804	-10.106	4.804	-10.106	4.804	-10.106	4.804	-10.106	4.804	-10.106	4.804	-10.106	4.804	-10.106	4.804	-10.106	4.804	-10.106	4.804	-10.106	4.804	-10.106	4.804	-10.106	4.804	-10.106	4.804	-10.106	4.804	-10.106	4.804	-10.106	4.804	-10.106	4.804	-10.106	4.804	-10.106	4.804	-10.106	4.804	-10.106	4.804	-10.106	4.804	-10.106	4.804	-10.106	4.804	-10.106	4.804	-10.106	4.804	-10.106	4.804	-10.106	4.804	-10.106	4.804	-10.106	4.804	-10.106	4.804	-10.106	4.804	-10.106	4.804	-10.106	4.804	-10.106	4.804	-10.106	4.804	-10.106	4.804	-10.106	4.804	-10.106	4.804	-10.106	4.804	-10.106	4.804	-10.106	4.804	-10.106	4.804	-10.106	4.804	-10.106	4.804	-10.106	4.804	-10.106	4.804	-10.106	4.804	-10.106	4.804	-10.106	4.804	-10.106	4.804	-10.106	4.804	-10.106	4.804	-10.106	4.804	-10.106	4.804	-10.106	4.804	-10.106	4.804	-10.106	4.804	-10.106	4.804	-10.106	4.804	-10.106	4.804	-10.106	4.804	-10.106	4.804	-10.106	4.804	-10.106	4.804	-10.106	4.804	-10.106	4.804	-10.106	4.804	-10.106	4.804	-10.106	4.804	-10.106	4.804	-10.106	4.804	-10.106	4.804	-10.106	4.804	-10.106	4.804	-10.106	4.804	-10.106	4.804	-10.106	4.804	-10.106	4.804	-10.106	4.804	-10.106	4.804	-10.106	4.804	-10.106	4.804	-10.106	4.804	-10.106	4.804	-10.106	4.804	-10.106	4.804	-10.106	4.804	-10.106	4.804	-10.106	4.804	-10.106	4.804	-10.106	4.804	-10.106	4.804	-10.106	4.804	-10.106	4.804	-10.106	4.804	-10.106	4.804	-10.106	4.804	-10.106	4.804	-10.106	4.804	-10.106	4.804	-10.106	4.804	-10.106	4.804	-10.106	4.804	-10.106	4.804	-10.106	4.804	-10.106	4.804	-10.106	4.804	-10.106	4.804	-10.106	4.804	-10.106	4.804	-10.106	4.804	-10.106	4.804	-10.106	4.804	-10.106	4.804	-10.106	4.804	-10.106	4.804	-10.106	4.804	-10.106	4.804	-10.106	4.804	-10.106	4.804	-10.106	4.804	-10.106	4.804	-10.106	4.804	-10.106	4.804	-10.106	4.804	-10.106	4.804	-10.106	4.804	-10.106	4.804	-10.106	4.804	-10.106	4.804	-10.106	4.804	-10.106	4.804	-10.106	4.804	-10.106	4.804	-10.106	4.804	-10.106	4.804	-10.106	4.804	-10.106	4.804	-10.106	4.804	-10.106	4.804	-10.106	4.804	-10.106	4.804	-10.106	4.804	-10.106	4.804	-10.106	4.804	-10.106	4.804	-10.106	4.804	-10.106	4.804	-10.106	4.804	-10.106	4.804	-10.106	4.804	-10.106	4.804	-10.106	4.804	-10.106	4.804	-10.106	4.804	-10.106	4.804	-10.106	4.804	-10.106	4.804	-10.106	4.804	-10.106	4.804	-10.106	4.804	-10.106	4.804	-10.106	4.804	-10.106	4.804	-10.106	4.804	-10.106	4.804	-10.106	4.804	-10.106	4.804	-10.106	4.804	-10.106	4.804	-10.106	4.804	-10.106	4.804	-10.106	4.804	-10.106	4.804	-10.106	4.804	-10.106	4.804	-10.106	4.804	-10.106	4.804	-10.106	4.804	-10.106	4.804	-10.106	4.804	-10.106	4.804	-10.106	4.804	-10.106	4.804	-10.106	4.804	-10.106	4.804	-10.106	4.804	-10.106	4.804	-10.106	4.804	-10.106	4.804	-10.106	4.804	-10.106	4.804	-10.106	4.804	-10.106	4.804	-10.106	4.804	-10.106	4.804	-10.106	4.804	-10.106	4.804	-10.106	4.804	-10.106	4.804	-10.106	4.804	-10.106	4.804	-10.106	4.804	-10.106	4.804	-10.106	4.804	-10.106	4.804	-10.106	4.804	-10.106	4.804	-10.106	4.804	-10.106	4.804	-10.106	4.804	-10.106	4.804	-10.106	4.804	-10.106	4.804	-10.106	4.804	-10.106	4.804	-10.106	4.804	-10.106	4.804	-10.106	4.804	-10.106	4.804	-10.106	4.804	-10.106	4.804	-10.106	4.804	-10.106	4.804	-10.106	4.804	-10.106	4.804	-10.106	4.804	-10.106	4.804	-10.106	4.804	-10.106	4.804	-10.106	4.804	-10.106	4.804	-10.106	4.804	-10.106	4.804	-10.106	4.804	-10.106	4.804	-10.106	4.804	-10.106	4.804	-10.106	4.804	-10.106	4.804	-10.106	4.804	-10.106	4.804	-10.106	4.804	-10.106	4.804	-10.106	4.804	-10.106	4.804	-10.106	4.804	-10.106	4.804	-10.106	4.804	-10.106	4.804	-10.106	4.804	-10.106	4.804	-10.106	4.804	-10.106	4.804	-10.106	4.804	-10.106	4.804	-10.106	4.804	-10.106	4.804	-10.106	4.804	-10.106	4.804	-10.106	4.804	-10.106	4.804	-10.106	4.804	-10.106	4.804	-10.106	4.804	-10.106	4.804	-10.106	4.804	-10.106	4.804	-10.106	4.804	-10.106	4.804	-10.106	4.804	-10.106	4.804	-10.106	4.804	-10.106	4.804	-10.106	4.804	-10.106	4.804	-10.106	4.804	-10.106	4.804	-10.106	4.804	-10.106	4.804	-10.106	4.804	-10.106	4.804	-10.106	4.804	-10.106	4.804	-10.106	4.804	-10.106	4.804	-10.106	4.804	-10.106	4.804	-10.106	4.804	-10.106	4.804	-10.106	4.804	-10.106	4.804	-10.106	4.804	-10.106	4.804	-10.106	4.804	-10.106	4.804	-10.106	4.804	-10.106	4.804	-10.106	4.804	-10.106	4.804	-10.106	4.804	-10.106	4.804	-10.106	4.804	-10.106	4.804	-10.106	4.804	-10.106	4.804	-10.106	4.804	-10.106	4.804	-10.106	4.804	-10.106	4.804	-10.106	4.804	-10.106	4.804	-10.106	4.804	-10.106	4.804	-10.106	4.804	-10.106	4.804	-10.106	4.804	-10.106	4.804	-10.106	4.804	-10.106	4.804	-10.106	4.804	-10.106	4.804	-10.106	4.804	-10.106	4.804	-10.106	4.804	-10.106	4.804	-10.106	4.804	-10.106	4.804	-10.106	4.804	-10.106	4.804	-10.106	4.804	-10.106	4.804	-10.106	4.804	-10.106	4.804	-10.106	4.804	-10.106	4.804	-10.106	4.804	-10.106	4.804	-10.106	4.804	-10.106	4.804	-10.106	4.804	-10.106	4.804	-10.106	4.804	-10.106	4.804	-10.106	4.804	-10.106	4.804	-10.106	4.804	-10.106	4.804	-10.106	4.804	-10.106	4.804	-10.106	4.804	-10.106	4.804	-10.106	4.804	-10.106	4.804	-10.106	4.804	-10.106	4.804	-10.106	4.804	-10.106	4.804	-10.106	4.804	-10.106	4.804	-10.106	4.804	-10.106	4.804	-10.106	4.804	-10.106	4.804	-10.106	4.804	-10.106	4.804	-10.106	4.804	-10.106	4.804	-10.106	4.804	-10.106	4.804	-10.106	4.804	-10.106	4.804	-10.106	4.804	-10.106	4.804	-10.106	4.804	-10.106	4.804	-10.106	4.804	-10.106	4.804	-10.106	4.804	-10.106	4.804	-10.106	4.804	-10.106	4.804	-10.106	4.804	-10.106	4.804	-10.106	4.804	-10.106	4.804	-10.106	4.804	-10.106	4.804	-10.106	4.804	-10.106	4.804	-10.106	4.804	-10.106	4.804	-10.106	4.804	-10.106	4.804	-10.106	4.804	-10.106	4.804	-10.106	4.804	-10.106	4.804	-10.106	4.804	-10.106	4.804	-10.106	4.804	-10.106	4.804	-10.106	4.804	-10.106	4.804	-10.106	4.804	-10.106	4.804	-10.106	4.804	-10.106	4.804	-10.106	4.804	-10.106	4.804	-10.106	4.804	-10.106	4.804	-10.106	4.804	-10.106	4.804	-10.106	4.804	-10.106	4.804	-10.106	4.804	-10.106	4.804	-10.106	4.804	-10.106	4.804	-10.106	4.804	-10.106	4.804	-10.106	4.804	-10.106	4.804	-10.106	4.804	-10.106	4.804	-10.106	4.804	-10.106	9.128	-15.040	9.128	-15.040	9.128	-15.040	9.128	-15.040	9.128	-15.040	9.128	-15.040	9.128	-15.040	9.128	-15.040	9.128	-15.040	9.128	-15.040	9.128	-15.040	9.128	-15.040	9.128	-15.040	9.128	-15.040	9.128	-15.040	9.128	-15.040	9.128	-15.040	9.128	-15.040	9.128	-15.040	9.128	-15.040	9.128	-15.040	9.128	-15.040	9.128	-15.040	9.128	-15.040	9.128	-15.040	9.128	-15.040	9.128	-15.040	9.128	-15.040	9.128	-15.040	9.128	-15.040	9.128	-15.040	9.128	-15.040	9.128	-15.040	9.128	-15.040	9.128	-15.040	9.128	-15.040	9.128	-15.040	9.128	-15.040	9.128	-15.040	9.128	-15.040	9.128	-15.040	9.128	-15.040	9.128	-15.040	9.128	-15.040	9.128	-15.040	9.128	-15.040	9.128	-15.040	9.128	-15.040	9.128	-15.040	9.128	-15.040	9.128	-15.040	9.128	-15.040	9.128	-15.040	9.128	-15.040	9.128	-15.040	9.128	-15.040	9.128	-15.040	9.128	-15.040	9.128	-15.040	9.128	-15.040	9.128	-15.040	9.128	-15.040	9.128	-15.040	9.128	-15.040	9.128	-15.040	9.128	-15.040	9.128	-15.040	9.128	-15.040	9.128	-15.040	9.128	-15.040	9.128	-15.040	9.128	-15.040	9.128	-15.040	9.128	-15.040	9.128	-15.040	9.128	-15.040	9.128	-15.040	9.128	-15.040	9.128	-15.040	9.128	-15.040	9.128	-15.040	9.128	-15.040	9.128	-15.040	9.128	-15.040	9.128	-15.040	9.128	-15.040	9.128	-15.040	9.128	-15.040	9.128	-15.040	9.128	-15.040	9.128	-15.040	9.128	-15.040	9.128	-15.040	9.128	-15.040	9.128	-15.040	9.128	-15.040	9.128	-15.040	9.128	-15.040	9.128	-15.040	9.128	-15.040	9.128	-15.040	9.128	-15.040	9.128	-15.040	9.128	-15.040	9.128	-15.040	9.128	-15.040	9.128	-15.040	9.128	-15.040	9.128	-15.040	9.128	-15.040	9.128	-15.040	9.128	-15.040	9.128	-15.040	9.128	-15.040	9.128	-15.040	9.128	-15.040	9.128	-15.040	9.128	-15.040	9.128	-15.040	9.128	-15.040	9.128	-15.040	9.128	-15.040	9.128	-15.040	9.128	-15.040	9.128	-15.040	9.128	-15.040	9.128	-15.040	9.128	-15.040	9.128	-15.040	9.128	-15.040	9.128	-15.040	9.128	-15.040	9.128	-15.040	9.128	-15.040	9.128	-15.040	9.128	-15.040	9.128	-15.040	9.128	-15.040	9.128	-15.040	9.128	-15.040	9.128	-15.040	9.128	-15.040	9.128	-15.040	9.128	-15.040	9.128	-15.040	9.128	-15.040	9.128	-15.040	9.128	-15.040	9.128	-15.040	9.128	-15.040	9.128	-15.040	9.128	-15.040	9.128	-15.040	9.128	-15.040	9.128	-15.040	9.128	-15.040	9.128	-15.040	9.128	-15.040	9.128	-15.040	9.128	-15.040	9.128	-15.040	9.128	-15.040	9.128	-15.040	9.128	-15.040	9.128	-15.040	9.128	-15.040	9.128	-15.040	9.128	-15.040	9.128	-15.040	9.128	-15.040	9.128	-15.040	9.128	-15.040	9.128	-15.040	9.128	-15.040	9.128	-15.040	9.128	-15.040	9.128	-15.040	6.517	-11.428	6.517	-11.428	6.517	-11.428	6.517	-11.428	6.517	-11.428	6.517	-11.428	6.517	-11.428	6.517	-11.428	6.517	-11.428	6.517	-11.428	6.517	-11.428	6.517	-11.428	6.517	-11.428	6.517	-11.428	6.517	-11.428	6.517	-11.428	6.517	-11.428	6.517	-11.428	6.517	-11.428	6.517	-11.428	6.517	-11.428	6.517	-11.428	6.517	-11.428	6.517	-11.428	6.517	-11.428	6.517	-11.428	6.517	-11.428	6.517	-11.428	6.517	-11.428	6.517	-11.428	6.517	-11.428	6.517	-11.428	6.517	-11.428	6.517	-11.428	6.517	-11.428	6.517	-11.428	6.517	-11.428	6.517	-11.428	6.517	-11.428	6.517	-11.428	6.517	-11.428	6.517	-11.428	6.517	-11.428	6.517	-11.428	6.517	-11.428	6.517	-11.428	6.517	-11.428	6.517	-11.428	6.517	-11.428	6.517	-11.428	6.517	-11.428	6.517	-11.428	6.517	-11.428	6.517	-11.428	6.517	-11.428	6.517	-11.428	6.517	-11.428	6.517	-11.428	6.517	-11.428	6.517	-11.428	6.517	-11.428	6.517	-11.428	6.517	-11.428	6.517	-11.428	6.517	-11.428	6.517	-11.428	6.517	-11.428	6.517	-11.428	6.517	-11.428	6.517	-11.428	6.517	-11.428	6.517	-11.428	6.517	-11.428	6.517	-11.428	6.517	-11.428	6.517	-11.428	6.517	-11.428	6.517	-11.428	6.517	-11.428	6.517	-11.428	6.517	-11.428	6.517	-11.428	6.517	-11.428	6.517	-11.428	6.517	-11.428	6.517	-11.428	6.517	-11.428	6.517	-11.428	6.517	-11.428	6.517	-11.428	6.517	-11.428	6.517	-11.428	6.517	-11.428	6.517	-11.428	6.517	-11.428	6.517	-11.428	6.517	-11.428	6.517	-11.428	6.517	-11.428	6.517	-11.428	6.517	-11.428	6.517	-11.428	6.517	-11.428	6.517	-11.428	6.517	-11.428	6.517	-11.428	6.517	-11.428	6.517	-11.428	6.517	-11.428	6.517	-11.428	6.517	-11.428	6.517	-11.428	6.517	-11.428	6.517	-11.428	6.517	-11.428	6.517	-11.428	6.517	-11.428	6.517	-11.428	6.517	-11.428	6.517	-11.428	6.517	-11.428	6.517	-11.428	6.517	-11.428	6.517	-11.428	6.517	-11.428	6.517	-11.428	6.517	-11.428	6.517	-11.428	6.517	-11.428	6.517	-11.428	6.517	-11.428	6.517	-11.428	6.517	-11.428	6.517	-11.428	6.517	-11.428	6.517	-11.428	6.517	-11.428	6.517	-11.428	6.517	-11.428	6.517	-11.428	6.517	-11.428	6.517	-11.428	6.517	-11.428	6.517	-11.428	6.517	-11.428	6.517	-11.428	6.517	-11.428	6.517	-11.428	6.517	-11.428	6.517	-11.428	6.517	-11.428	6.517	-11.428	6.517	-11.428	6.517	-11.428	6.517	-11.428	6.517	-11.428	6.517	-11.428	6.517	-11.428	6.517	-11.428	6.517	-11.428	6.517	-11.428	6.517	-11.428	6.517	-11.428	6.517	-11.428	6.517	-11.428	6.517	-11.428	6.517	-11.428	6.517	-11.428	6.517	-11.428	6.517	-11.428	6.517	-11.428	6.517	-11.428	6.517	-11.428	6.517	-11.428	6.517	-11.428	6.517	-11.428	6.517	-11.428	6.517	-11.428	6.517	-11.428	6.517	-11.428	6.583	-31.897	6.583	-31.897	6.583	-31.897	6.583	-31.897	6.583	-31.897	6.583	-31.897	6.583	-31.897	6.583	-31.897	6.583	-31.897	6.583	-31.897	6.583	-31.897	6.583	-31.897	6.583	-31.897	6.583	-31.897	6.583	-31.897	6.583	-31.897	6.583	-31.897	6.583	-31.897	6.583	-31.897	6.583	-31.897	6.583	-31.897	6.583	-31.897	6.583	-31.897	6.583	-31.897	6.583	-31.897	6.583	-31.897	6.583	-31.897	6.583	-31.897	6.583	-31.897	6.583	-31.897	6.583	-31.897	6.583	-31.897	6.583	-31.897	6.583	-31.897	6.583	-31.897	6.583	-31.897	6.583	-31.897	6.583	-31.897	6.583	-31.897	6.583	-31.897	6.583	-31.897	6.583	-31.897	6.583	-31.897	6.583	-31.897	6.583	-31.897	6.583	-31.897	6.583	-31.897	6.583	-31.897	6.583	-31.897	6.583	-31.897	6.583	-31.897	6.583	-31.897	6.583	-31.897	6.583	-31.897	6.583	-31.897	6.583	-31.897	6.583	-31.897	6.583	-31.897	6.583	-31.897	6.583	-31.897	6.583	-31.897	6.583	-31.897	6.583	-31.897	6.583	-31.897	6.583	-31.897	6.583	-31.897	6.583	-31.897	6.583	-31.897	6.583	-31.897	6.583	-31.897	6.583	-31.897	6.583	-31.897	6.583	-31.897	6.583	-31.897	6.583	-31.897	6.583	-31.897	6.583	-31.897	6.583	-31.897	6.583	-31.897	6.583	-31.897	6.583	-31.897	6.583	-31.897	6.583	-31.897	6.583	-31.897	6.583	-31.897	6.583	-31.897	6.583	-31.897	6.583	-31.897	6.583	-31.897	6.583	-31.897	6.583	-31.897	6.583	-31.897	6.583	-31.897	6.583	-31.897	6.583	-31.897	6.583	-31.897	6.583	-31.897	6.583	-31.897	6.583	-31.897	6.583	-31.897	6.583	-31.897	6.583	-31.897	6.583	-31.897	6.583	-31.897	6.583	-31.897	6.583	-31.897	6.583	-31.897	6.583	-31.897	6.583	-31.897	6.583	-31.897	6.583	-31.897	6.583	-31.897	6.583	-31.897	6.583	-31.897	6.583	-31.897	6.583	-31.897	6.583	-31.897	6.583	-31.897	6.583	-31.897	6.583	-31.897	6.583	-31.897	6.583	-31.897	6.583	-31.897	6.583	-31.897	6.583	-31.897	6.583	-31.897	6.583	-31.897	6.583	-31.897	6.583	-31.897	6.583	-31.897	6.583	-31.897	6.583	-31.897	6.583	-31.897	6.583	-31.897	6.583	-31.897	6.583	-31.897	6.583	-31.897	6.583	-31.897	6.583	-31.897	6.583	-31.897	6.583	-31.897	6.583	-31.897	6.583	-31.897	6.583	-31.897	6.583	-31.897	6.583	-31.897	6.583	-31.897	6.583	-31.897	6.583	-31.897	6.583	-31.897	6.583	-31.897	6.583	-31.897	6.583	-31.897	6.583	-31.897	6.583	-31.897	6.583	-31.897	6.583	-31.897	6.583	-31.897	6.583	-31.897	6.583	-31.897	6.583	-31.897	6.583	-31.897	6.583	-31.897	6.583	-31.897	6.583	-31.897	6.583	-31.897	6.583	-31.897	6.583	-31.897	6.583	-31.897	6.583	-31.897	6.583	-31.897	6.583	-31.897	6.583	-31.897	6.583	-31.897	6.583	-31.897	6.583	-31.897	6.583	-31.897	6.583	-31.897
8.808	-14.133	8.808	-14.133	8.808	-14.133	8.808	-14.133	8.808	-14.133	8.808	-14.133	8.808	-14.133	8.808	-14.133	8.808	-14.133	8.808	-14.133	8.808	-14.133	8.808	-14.133	8.808	-14.133	8.808	-14.133	8.808	-14.133	8.808	-14.133	8.808	-14.133	8.808	-14.133	8.808	-14.133	8.808	-14.133	8.808	-14.133	8.808	-14.133	8.808	-14.133	8.808	-14.133	8.808	-14.133	8.808	-14.133	8.808	-14.133	8.808	-14.133	8.808	-14.133	8.808	-14.133	8.808	-14.133	8.808	-14.133	8.808	-14.133	8.808	-14.133	8.808	-14.133	8.808	-14.133	8.808	-14.133	8.808	-14.133	8.808	-14.133	8.808	-14.133	8.808	-14.133	8.808	-14.133	8.808	-14.133	8.808	-14.133	8.808	-14.133	8.808	-14.133	8.808	-14.133	8.808	-14.133	8.808	-14.133	8.808	-14.133	8.808	-14.133	8.808	-14.133	8.808	-14.133	8.808	-14.133	8.808	-14.133	8.808	-14.133	8.808	-14.133	8.808	-14.133	8.808	-14.133	8.808	-14.133	8.808	-14.133	8.808	-14.133	8.808	-14.133	8.808	-14.133	8.808	-14.133	8.808	-14.133	8.808	-14.133	8.808	-14.133	8.808	-14.133	8.808	-14.133	8.808	-14.133	8.808	-14.133	8.808	-14.133	8.808	-14.133	8.808	-14.133	8.808	-14.133	8.808	-14.133	8.808	-14.133	8.808	-14.133	8.808	-14.133	8.808	-14.133	8.808	-14.133	8.808	-14.133	8.808	-14.133	8.808	-14.133	8.808	-14.133	8.808	-14.133	8.808	-14.133	8.808	-14.133	8.808	-14.133	8.808	-14.133	8.808	-14.133	8.808	-14.133	8.808	-14.133	8.808	-14.133	8.808	-14.133	8.808	-14.133	8.808	-14.133	8.808	-14.133	8.808	-14.133	8.808	-14.133	8.808	-14.133	8.808	-14.133	8.808	-14.133	8.808	-14.133	8.808	-14.133	8.808	-14.133	8.808	-14.133	8.808	-14.133	8.808	-14.133	8.808	-14.133	8.808	-14.133	8.808	-14.133	8.808	-14.133	8.808	-14.133	8.808	-14.133	8.808	-14.133	8.808	-14.133	8.808	-14.133	8.808	-14.133	8.808	-14.133	8.808	-14.133	8.808	-14.133	8.808	-14.133	8.808	-14.133	8.808	-14.133	8.808	-14.133	8.808	-14.133	8.808	-14.133	8.808	-14.133	8.808	-14.133	8.808	-14.133	8.808	-14.133	8.808	-14.133	8.808	-14.133	8.808	-14.133	8.808	-14.133	8.808	-14.133	8.808	-14.133	8.808	-14.133	8.808	-14.133	8.808	-14.133	8.808	-14.133	8.808	-14.133	8.808	-14.133	8.808	-14.133	8.808	-14.133	8.808	-14.133	8.808	-14.133	8.808	-14.133	8.808	-14.133	8.808	-14.133	8.808	-14.133	8.808	-14.133	8.808	-14.133	8.808	-14.133	8.808	-14.133	8.808	-14.133	8.808	-14.133	8.808	-14.133	8.808	-14.133	8.808	-14.133	8.808	-14.133	8.808	-14.133	8.808	-14.133	8.808	-14.133	8.808	-14.133	8.808	-14.133	8.808	-14.133	8.808	-14.133	8.808	-14.133	8.808	-14.133	8.808	-14.133	8.808	-14.133	8.808	-14.133	8.808	-14.133	8.808	-14.133	8.808	-14.133	8.808	-14.133	8.808	-14.133	8.808	-14.133	8.808	-14.133	8.808	-14.133	8.808	-14.133	8.808	-14.133	8.808	-14.133	8.808	-14.133	8.808	-14.133	8.808	-14.133	8.808	-14.133	8.808	-14.133	8.808	-14.133	8.808	-14.133	8.808	-14.133	8.808	-14.133	8.808	-14.133	8.808	-14.133	8.808	-14.133	8.808	-14.133	8.808	-14.133	8.808	-14.133	8.808	-14.133	8.808	-14.133	8.808	-14.133	8.808	-14.133	8.808	-14.133	8.808	-14.133	8.808	-14.133	8.808	-14.133	8.808	-14.133	8.808	-14.133	8.808	-14.133	8.808	-14.133	8.808	-14.133	8.808	-14.133	8.808	-14.133	8.808	-14.133	8.808	-14.133	8.808	-14.133	8.808	-14.133	8.808	-14.133	8.808	-14.133	8.808	-14.133	8.808	-14.133	8.808	-14.133	8.808	-14.133	8.808	-14.133	8.808	-14.133	8.808	-14.133	8.808	-14.133	8.808	-14.133	8.808	-14.133	8.808	-14.133	8.808	-14.133	8.808	-14.133	8.808	-14.133	8.808	-14.133	8.808	-14.133	8.808	-14.133	8.808	-14.133	8.808	-14.133	8.808	-14.133	8.808	-14.133	8.808	-14.133	8.808	-14.133	8.808	-14.133	8.808	-14.133	8.808	-14.133	8.808	-14.133	8.808	-14.133	8.808	-14.133	8.808	-14.133	8.808	-14.133	8.808	-14.133	8.808	-14.133	8.808	-14.133	8.808	-14.133	8.808	-14.133	8.808	-14.133	8.808	-14.133	8.808	-14.133	8.808	-14.133	8.808	-14.133	8.808	-14.133	8.808	-14.133	8.808	-14.133	8.808	-14.133	8.808	-14.133	8.808	-14.133	8.808	-14.133	8.808	-14.133	8.808	-14.133	8.808	-14.133	8.808	-14.133	8.808	-14.133	8.808	-14.133	8.808	-14.133	8.808	-14.133	8.808	-14.133	8.808	-14.133	8.808	-14.133	8.808	-14.133	8.808	-14.133	8.808	-14.133	8.808	-14.133	8.808	-14.133	8.808	-14.133	8.808	-14.133	8.808	-14.133	8.808	-14.133	8.808	-14.133	8.808	-14.133	8.808	-14.133	8.808	-14.133	8.808	-14.133	8.808	-14.133	8.808	-14.133	8.808	-14.133	8.808	-14.133	8.808	-14.133	8.808	-14.133	8.808	-14.133	8.808	-14.133	8.808	-14.133	8.808	-14.133	8.808	-14.133	8.808	-14.133	8.808	-14.133	8.808	-14.133	8.808	-14.133	8.808	-14.133	8.808	-14.133	8.808	-14.133	8.808	-14.133	8.808	-14.133	8.808	-14.133	8.808	-14.133	8.808	-14.133	8.808	-14.133	8.808	-14.133	8.808	-14.133	8.808	-14.133	8.808	-14.133	8.808	-14.133	8.808	-14.133	8.808	-14.133	8.808	-14.133	8.808	-14.133	8.808	-14.133	8.808	-14.133	8.808	-14.133	8.808	-14.133	8.808	-14.133	8.808	-14.133	8.808	-14.133	8.808	-14.133	8.808	-14.133	8.808	-14.133	8.808	-14.133	8.808	-14.133	8.808	-14.133	8.808	-14.133	8.808	-14.133	8.808	-14.133	8.808	-14.133	8.808	-14.133	8.808	-14.133	8.808	-14.133	8.808	-14.133	8.808	-14.133	8.808	-14.133	8.808	-14.133	8.808	-14.133	8.808	-14.133	8.808	-14.133	8.808	-14.133	8.808	-14.133	8.808	-14.133	8.808	-14.133	8.808	-14.133	6.689	-3.534	6.689	-3.534	6.689	-3.534	6.689	-3.534	6.689	-3.534	6.689	-3.534	6.689	-3.534	6.689	-3.534	6.689	-3.534	6.689	-3.534	6.689	-3.534	6.689	-3.534	6.689	-3.534	6.689	-3.534	6.689	-3.534	6.689	-3.534	6.689	-3.534	6.689	-3.534	6.689	-3.534	6.689	-3.534	6.689	-3.534	6.689	-3.534	6.689	-3.534	6.689	-3.534	6.689	-3.534	6.689	-3.534	6.689	-3.534	6.689	-3.534	6.689	-3.534	6.689	-3.534	6.689	-3.534	6.689	-3.534	6.689	-3.534	6.689	-3.534	6.689	-3.534	6.689	-3.534	6.689	-3.534	6.689	-3.534	6.689	-3.534	6.689	-3.534	6.689	-3.534	6.689	-3.534	6.689	-3.534	6.689	-3.534	6.689	-3.534	6.689	-3.534	6.689	-3.534	6.689	-3.534	6.689	-3.534	6.689	-3.534	6.689	-3.534	6.689	-3.534	6.689	-3.534	6.689	-3.534	6.689	-3.534	6.689	-3.534	6.689	-3.534	6.689	-3.534	6.689	-3.534	6.689	-3.534	6.689	-3.534	6.689	-3.534	6.689	-3.534	6.689	-3.534	6.689	-3.534	6.689	-3.534	6.689	-3.534	6.689	-3.534	6.689	-3.534	6.689	-3.534	6.689	-3.534	6.689	-3.534	6.689	-3.534	6.689	-3.534	6.689	-3.534	6.689	-3.534	6.689	-3.534	6.689	-3.534	6.689	-3.534	6.689	-3.534	6.689	-3.534	6.689	-3.534	6.689	-3.534	6.689	-3.534	6.689	-3.534	6.689	-3.534	6.689	-3.534	6.689	-3.534	6.689	-3.534	6.689	-3.534	6.689	-3.534	6.689	-3.534	6.689	-3.534	6.689	-3.534	6.689	-3.534	6.689	-3.534	6.689	-3.534	6.689	-3.534	6.689	-3.534	6.689	-3.534	6.689	-3.534	6.689	-3.534	6.689	-3.534	6.689	-3.534	6.689	-3.534	6.689	-3.534	6.689	-3.534	6.689	-3.534	6.689	-3.534	6.689	-3.534	6.689	-3.534	6.689	-3.534	6.689	-3.534	6.689	-3.534	6.689	-3.534	6.689	-3.534	6.689	-3.534	6.689	-3.534	6.689	-3.534	6.689	-3.534	6.689	-3.534	6.689	-3.534	6.689	-3.534	6.689	-3.534	6.689	-3.534	6.689	-3.534	6.689	-3.534	6.689	-3.534	6.689	-3.534	6.689	-3.534	6.689	-3.534	6.689	-3.534	6.689	-3.534	6.689	-3.534	6.689	-3.534	6.689	-3.534	6.689	-3.534	6.689	-3.534	6.689	-3.534	6.689	-3.534	6.689	-3.534	6.689	-3.534	6.689	-3.534	6.689	-3.534	6.689	-3.534	6.689	-3.534	6.689	-3.534	6.689	-3.534	6.689	-3.534	6.689	-3.534	6.689	-3.534	6.689	-3.534	6.689	-3.534	6.689	-3.534	6.689	-3.534	6.689	-3.534	6.689	-3.534	6.689	-3.534	6.689	-3.534	6.689	-3.534	6.689	-3.534	6.689	-3.534	6.689	-3.534	6.689	-3.534	6.689	-3.534	6.689	-3.534	6.689	-3.534	6.689	-3.534	6.689	-3.534	6.689	-3.534	6.689	-3.534	6.689	-3.534	6.689	-3.534	6.689	-3.534	6.689	-3.534	6.689	-3.534	6.689	-3.534	6.689	-3.534	6.689	-3.534	6.689	-3.534	7.173	4.538	7.173	4.538	7.173	4.538	7.173	4.538	7.173	4.538	7.173	4.538	7.173	4.538	7.173	4.538	7.173	4.538	7.173	4.538	7.173	4.538	7.173	4.538	7.173	4.538	7.173	4.538	7.173	4.538	7.173	4.538	7.173	4.538	7.173	4.538	7.173	4.538	7.173	4.538	7.173	4.538	7.173	4.538	7.173	4.538	7.173	4.538	7.173	4.538	7.173	4.538	7.173	4.538	7.173	4.538	7.173	4.538	7.173	4.538	7.173	4.538	7.173	4.538	7.173	4.538	7.173	4.538	7.173	4.538	7.173	4.538	7.173	4.538	7.173	4.538	7.173	4.538	7.173	4.538	7.173	4.538	7.173	4.538	7.173	4.538	7.173	4.538	7.173	4.538	7.173	4.538	7.173	4.538	7.173	4.538	7.173	4.538	7.173	4.538	7.173	4.538	7.173	4.538	7.173	4.538	7.173	4.538	7.173	4.538	7.173	4.538	7.173	4.538	7.173	4.538	7.173	4.538	7.173	4.538	7.173	4.538	7.173	4.538	7.173	4.538	7.173	4.538	7.173	4.538	7.173	4.538	7.173	4.538	7.173	4.538	7.173	4.538	7.173	4.538	7.173	4.538	7.173	4.538	7.173	4.538	7.173	4.538	7.173	4.538	7.173	4.538	7.173	4.538	7.173	4.538	7.173	4.538	7.173	4.538	7.173	4.538	7.173	4.538	7.173	4.538	7.173	4.538	7.173	4.538	7.173	4.538	7.173	4.538	7.173	4.538	7.173	4.538	7.173	4.538	7.173	4.538	7.173	4.538	7.173	4.538	7.173	4.538	7.173	4.538	7.173	4.538	7.173	4.538	7.173	4.538	7.173	4.538	7.173	4.538	7.173	4.538	7.173	4.538	7.173	4.538	7.173	4.538	7.173	4.538	7.173	4.538	7.173	4.538	7.173	4.538	7.173	4.538	7.173	4.538	7.173	4.538	7.173	4.538	7.173	4.538	7.173	4.538	7.173	4.538	7.173	4.538	7.173	4.538	7.173	4.538	7.173	4.538	7.173	4.538	7.173	4.538	7.173	4.538	7.173	4.538	7.173	4.538	7.173	4.538	7.173	4.538	7.173	4.538	7.173	4.538	7.173	4.538	7.173	4.538	7.173	4.538	7.173	4.538	7.173	4.538	7.173	4.538	7.173	4.538	7.173	4.538	7.173	4.538	7.173	4.538	7.173	4.538	7.173	4.538	7.173	4.538	7.173	4.538	7.173	4.538	7.173	4.538	7.173	4.538	7.173	4.538	7.173	4.538	7.173	4.538	7.173	4.538	7.173	4.538	7.173	4.538	7.173	4.538	7.173	4.538	7.173	4.538	7.173	4.538	7.173	4.538	7.173	4.538	7.173	4.538	7.173	4.538	7.173	4.538	7.173	4.538	7.173	4.538	7.173	4.538	7.173	4.538	7.173	4.538	7.173	4.538	7.173	4.538	7.173	4.538	7.173	4.538	7.173	4.538	7.173	4.538	7.173	4.538	7.173	4.538	7.173	4.538	7.173	4.538	7.173	4.538	7.173	4.538	7.173	4.538	7.173	4.538	7.173	4.538	5.905	-12.973	5.905	-12.973	5.905	-12.973	5.905	-12.973	5.905	-12.973	5.905	-12.973	5.905	-12.973	5.905	-12.973	5.905	-12.973	5.905	-12.973	5.905	-12.973	5.905	-12.973	5.905	-12.973	5.905	-12.973	5.905	-12.973	5.905	-12.973	5.905	-12.973	5.905	-12.973	5.905	-12.973	5.905	-12.973	5.905	-12.973	5.905	-12.973	5.905	-12.973	5.905	-12.973	5.905	-12.973	5.905	-12.973	5.905	-12.973	5.905	-12.973	5.905	-12.973	5.905	-12.973	5.905	-12.973	5.905	-12.973	5.905	-12.973	5.905	-12.973	5.905	-12.973	5.905	-12.973	5.905	-12.973	5.905	-12.973	5.905	-12.973	5.905	-12.973	5.905	-12.973	5.905	-12.973	5.905	-12.973	5.905	-12.973	5.905	-12.973	5.905	-12.973	5.905	-12.973	5.905	-12.973	5.905	-12.973	5.905	-12.973	5.905	-12.973	5.905	-12.973	5.905	-12.973	5.905	-12.973	5.905	-12.973	5.905	-12.973	5.905	-12.973	5.905	-12.973	5.905	-12.973	5.905	-12.973	5.905	-12.973	5.905	-12.973	5.905	-12.973	5.905	-12.973	5.905	-12.973	5.905	-12.973	5.905	-12.973	5.905	-12.973	5.905	-12.973	5.905	-12.973	5.905	-12.973	5.905	-12.973	5.905	-12.973	5.905	-12.973	5.905	-12.973	5.905	-12.973	5.905	-12.973	5.905	-12.973	5.905	-12.973	5.905	-12.973	5.905	-12.973	5.905	-12.973	5.905	-12.973	5.905	-12.973	5.905	-12.973	5.905	-12.973	5.905	-12.973	5.905	-12.973	5.905	-12.973	5.905	-12.973	5.905	-12.973	5.905	-12.973	5.905	-12.973	5.905	-12.973	5.905	-12.973	5.905	-12.973	5.905	-12.973	5.905	-12.973	5.905	-12.973	5.905	-12.973	5.905	-12.973	5.905	-12.973	5.905	-12.973	5.905	-12.973	5.905	-12.973	5.905	-12.973	5.905	-12.973	5.905	-12.973	5.905	-12.973	5.905	-12.973	5.905	-12.973	5.905	-12.973	5.905	-12.973	5.905	-12.973	5.905	-12.973	5.905	-12.973	5.905	-12.973	5.905	-12.973	5.905	-12.973	5.905	-12.973	5.905	-12.973	5.905	-12.973	5.905	-12.973	5.905	-12.973	5.905	-12.973	5.905	-12.973	5.905	-12.973	5.905	-12.973	5.905	-12.973	5.905	-12.973	5.905	-12.973	5.905	-12.973	5.905	-12.973	5.905	-12.973	5.905	-12.973	5.905	-12.973	5.905	-12.973	5.905	-12.973	5.905	-12.973	5.905	-12.973	5.905	-12.973	5.905	-12.973	5.905	-12.973	5.905	-12.973	5.905	-12.973	5.905	-12.973	5.905	-12.973	5.905	-12.973	5.905	-12.973	5.905	-12.973	5.905	-12.973	5.905	-12.973	5.905	-12.973	5.905	-12.973	5.905	-12.973	5.905	-12.973	5.905	-12.973	5.905	-12.973	5.905	-12.973	5.905	-12.973	5.905	-12.973	5.905	-12.973	5.905	-12.973	5.905	-12.973	5.905	-12.973	5.905	-12.973	5.905	-12.973	5.905	-12.973	5.905	-12.973	5.905	-12.973	5.905	-12.973	5.905	-12.973	5.905	-12.973	5.905	-12.973	5.905	-12.973	5.905	-12.973	5.905	-12.973	5.905	-12.973	5.905	-12.973	5.905	-12.973	5.905	-12.973	5.905	-12.973	5.905	-12.973	5.905	-12.973	5.905	-12.973	5.905	-12.973	5.905	-12.973	5.905	-12.973	5.905	-12.973	5.905	-12.973	5.905	-12.973	5.905	-12.973	5.905	-12.973	5.905	-12.973	5.905	-12.973	5.905	-12.973	5.905	-12.973	5.905	-12.973	5.905	-12.973	5.905	-12.973	5.905	-12.973	5.905	-12.973	5.905	-12.973	5.905	-12.973	5.905	-12.973	5.905	-12.973	5.905	-12.973	5.905	-12.973	5.905	-12.973	5.905	-12.973	5.905	-12.973	5.905	-12.973	5.905	-12.973	5.905	-12.973	5.905	-12.973	5.905	-12.973	5.905	-12.973	5.905	-12.973	5.905	-12.973	5.905	-12.973	5.905	-12.973	5.905	-12.973	5.905	-12.973	5.905	-12.973	5.905	-12.973	5.905	-12.973	5.905	-12.973	5.905	-12.973	5.905	-12.973	5.905	-12.973	5.905	-12.973	5.905	-12.973	5.905	-12.973	5.905	-12.973	5.905	-12.973	5.905	-12.973	5.905	-12.973	5.905	-12.973	5.905	-12.973	5.905	-12.973	5.905	-12.973	5.905	-12.973	5.905	-12.973	5.905	-12.973	5.905	-12.973	5.905	-12.973	5.905	-12.973	5.905	-12.973	5.905	-12.973	5.905	-12.973	5.905	-12.973	5.905	-12.973	5.905	-12.973	5.905	-12.973	5.905	-12.973	5.905	-12.973	5.905	-12.973	5.905	-12.973	5.905	-12.973	5.905	-12.973	5.905	-12.973	5.905	-12.973	5.905	-12.973	5.905	-12.973	5.905	-12.973	5.905	-12.973	5.905	-12.973	5.905	-12.973	5.905	-12.973	5.905	-12.973	5.905	-12.973	5.905	-12.973	5.905	-12.973	5.905	-12.973	5.905	-12.973	5.905	-12.973	5.905	-12.973	5.905	-12.973	5.905	-12.973	5.905	-12.973	5.905	-12.973	5.905	-12.973	5.905	-12.973	5.905	-12.973	5.905	-12.973	5.905	-12.973	5.905	-12.973	5.905	-12.973	5.905	-12.973	5.905	-12.973	5.905	-12.973	5.905	-12.973	5.905	-12.973	5.905	-12.973	5.905	-12.973	5.905	-12.973	5.905	-12.973	5.905	-12.973	5.905	-12.973	5.905	-12.973	5.905	-12.973	5.905	-12.973	5.905	-12.973	5.905	-12.973	5.905	-12.973	5.905	-12.973	5.905	-12.973	5.905	-12.973	5.905	-12.973	5.905	-12.973	5.905	-12.973	5.905	-12.973	5.905	-12.973	5.905	-12.973	5.905	-12.973	5.905	-12.973	5.905	-12.973	5.905	-12.973	5.905	-12.973	5.905	-12.973	5.905	-12.973	5.905	-12.973	5.905	-12.973	5.905	-12.973	5.905	-12.973	5.905	-12.973	5.905	-12.973	5.905	-12.973	5.905	-12.973	5.905	-12.973	5.905	-12.973	5.905	-12.973	5.905	-12.973	5.905	-12.973	5.905	-12.973	5.905	-12.973	5.905	-12.973	5.905	-12.973	5.905	-12.973	5.905	-12.973	5.905	-12.973	5.905	-12.973	5.905	-12.973	5.905	-12.973	5.905	-12.973	5.905	-12.973	5.905	-12.973	5.905	-12.973	5.905	-12.973	5.905	-12.973	5.905	-12.973	5.905	-12.973	5.905	-12.973	5.905	-12.973	5.905	-12.973	5.905	-12.973	5.905	-12.973	5.905	-12.973	5.905	-12.973	5.905	-12.973	5.905	-12.973	5.905	-12.973	5.905	-12.973	5.905	-12.973	5.905	-12.973	5.905	-12.973	5.905	-12.973	5.905	-12.973	5.905	-12.973	5.905	-12.973	5.905	-12.973	5.905	-12.973	5.905	-12.973	5.905	-12.973	5.905	-12.973	5.905	-12.973	5.905	-12.973	5.905	-12.973	5.905	-12.973	5.905	-12.973	5.905	-12.973	5.905	-12.973	5.905	-12.973	5.905	-12.973	5.905	-12.973	5.905	-12.973	5.905	-12.973	5.905	-12.973	5.905	-12.973	5.905	-12.973	5.905	-12.973	5.905	-12.973	5.905	-12.973	5.905	-12.973	5.905	-12.973	5.905	-12.973	5.905	-12.973	5.905	-12.973	5.905	-12.973	5.905	-12.973	5.905	-12.973	5.905	-12.973	5.905	-12.973	5.905	-12.973	5.905	-12.973	5.905	-12.973	5.905	-12.973	5.905	-12.973	5.905	-12.973	5.905	-12.973	5.905	-12.973	5.905	-12.973	5.905	-12.973	5.905	-12.973	5.905	-12.973	5.905	-12.973	5.905	-12.973	5.905	-12.973	5.905	-12.973	5.905	-12.973	5.905	-12.973	5.905	-12.973	5.905	-12.973	5.905	-12.973	5.905	-12.973	5.905	-12.973	5.905	-12.973	5.905	-12.973	5.905	-12.973	5.905	-12.973	5.905	-12.973	5.905	-12.973	5.905	-12.973	5.905	-12.973	5.905	-12.973	5.905	-12.973	5.905	-12.973	5.905	-12.973	5.905	-12.973	5.905	-12.973	5.905	-12.973	5.905	-12.973	5.905	-12.973	5.905	-12.973	5.905	-12.973	5.905	-12.973	5.905	-12.973	5.905	-12.973	5.905	-12.973	5.905	-12.973	5.905	-12.973	5.905	-12.973	5.905	-12.973	5.905	-12.973	5.905	-12.973	5.905	-12.973	5.905	-12.973	5.905	-12.973	5.905	-12.973	5.905	-12.973	5.905	-12.973	5.905	-12.973	5.905	-12.973	5.905	-12.973	5.905	-12.973	5.905	-12.973	5.905	-12.973	5.905	-12.973	5.905	-12.973	5.905	-12.973	5.905	-12.973	5.905	-12.973	5.905	-12.973	5.905	-12.973	5.905	-12.973	5.905	-12.973	5.905	-12.973	5.905	-12.973	5.905	-12.973	5.905	-12.973	5.905	-12.973	5.905	-12.973	5.905	-12.973	5.905	-12.973	5.905	-12.973	5.905	-12.973	5.905	-12.973	5.905	-12.973	5.905	-12.973	5.905	-12.973	5.905	-12.973	5.905	-12.973	5.905	-12.973	5.905	-12.973	5.905	-12.973	5.905	-12.973	5.905	-12.973	5.905	-12.973	5.905	-12.973	5.905	-12.973	5.905	-12.973	5.905	-12.973	5.905	-12.973	5.905	-12.973	5.905	-12.973	5.905	-12.973	5.905	-12.973	5.905	-12.973	5.905	-12.973	5.905	-12.973	5.905	-12.973	5.905	-12.973	5.905	-12.973	5.905	-12.973	5.905	-12.973	5.905	-12.973	5.905	-12.973	5.905	-12.973	5.905	-12.973	5.905	-12.973	5.905	-12.973	5.905	-12.973	5.905	-12.973	5.905	-12.973	5.905	-12.973	5.905	-12.973	5.905	-12.973	5.905	-12.973	5.905	-12.973	5.905	-12.973	5.905	-12.973	5.905	-12.973	5.905	-12.973	5.905	-12.973	5.905	-12.973	5.905	-12.973	5.905	-12.973	5.905	-12.973	5.905	-12.973	5.905	-12.973	5.905	-12.973	5.905	-12.973	5.905	-12.973	5.905	-12.973	5.905	-12.973	5.905	-12.973	5.905	-12.973	5.905	-12.973	5.905	-12.973	5.905	-12.973	5.905	-12.973	5.905	-12.973	5.905	-12.973	5.905	-12.973	5.905	-12.973	5.905	-12.973	5.905	-12.973	5.905	-12.973	5.905	-12.973	5.905	-12.973	5.905	-12.973	5.905	-12.973	5.905	-12.973	5.905	-12.973	5.905	-12.973	5.905	-12.973	5.905	-12.973	5.905	-12.973	5.905	-12.973	5.905	-12.973	5.905	-12.973	5.905	-12.973	5.905	-12.973	5.905	-12.973	5.905	-12.973	5.905	-12.973	5.905	-12.973	5.905	-12.973	5.905	-12.973	5.905	-12.973	5.905	-12.973	5.905	-12.973	5.905	-12.973	5.905	-12.973	5.905	-12.973	5.905	-12.973	5.905	-12.973	5.905	-12.973	5.905	-12.973	5.905	-12.973	5.905	-12.973	5.905	-12.973	5.905	-12.973	5.905	-12.973	5.905	-12.973	5.905	-12.973	5.905	-12.973	5.905	-12.973	5.905	-12.973	5.905	-12.973	5.905	-12.973	5.905	-12.973	5.905	-12.973	5.905	-12.973	5.905	-12.973	5.905	-12.973	5.905	-12.973	5.905	-12.973	5.905	-12.973	5.905	-12.973	5.905	-12.973	5.905	-12.973	5.905	-12.973	5.905	-12.973	5.905	-12.973	5.905	-12.973	5.905	-12.973	5.905	-12.973	5.905	-12.973	5.905	-12.973	5.905	-12.973	5.905	-12.973	5.905	-12.973	5.905	-12.973	5.905	-12.973	5.905	-12.973	5.905	-12.973	5.905	-12.973	5.905	-12.973	5.905	-12.973	5.905	-12.973	5.905	-12.973	5.905	-12.973	5.905	-12.973	5.905	-12.973	5.905	-12.973	5.905	-12.973	5.905	-12.973	5.905	-12.973	5.905	-12.973	5.905	-12.973	5.905	-12.973	5.905	-12.973	5.905	-12.973	5.905	-12.973	5.905	-12.973	5.905	-12.973	5.905	-12.973	5.905	-12.973	5.905	-12.973	5.905	-12.973	5.905	-12.973	5.905	-12.973	5.905	-12.973	5.905	-12.973	5.905	-12.973	5.905	-12.973	5.905	-12.973	5.905	-12.973	5.905	-12.973	5.905	-12.973	5.905	-12.973	5.905	-12.973	5.905	-12.973	5.905	-12.973	5.905	-12.973	5.905	-12.973	5.905	-12.973	5.905	-12.973	5.905	-12.973	5.905	-12.973	5.905	-12.973	5.905	-12.973	5.905	-12.973	5.905	-12.973	5.905	-12.973	5.905	-12.973	5.905	-12.973	5.905	-12.973	5.905	-12.973	5.905	-12.973	5.905	-12.973	5.905	-12.973	5.905	-12.973	5.905	-12.973	5.905	-12.973	5.905	-12.973	5.905	-12.973	5.905	-12.973	5.905	-12.973	5.905	-12.973	5.905	-12.973	5.905	-12.973	5.905	-12.973	5.905	-12.973	5.905	-12.973	5.905	-12.973	5.905	-12.973	5.905	-12.973	5.905	-12.973	5.905	-12.973	5.905	-12.973	5.905	-12.973	5.905	-12.973	5.905	-12.973	5.905	-12.973	5.905	-12.973	5.905	-12.973	5.905	-12.973	5.905	-12.973	5.905	-12.973	5.905	-12.973	5.905	-12.973	5.905	-12.973	5.905	-12.973	5.905	-12.973	5.905	-12.973	5.905	-12.973	5.905	-12.973	5.905	-12.973	10.209	-7.154	10.209	-7.154	10.209	-7.154	10.209	-7.154	10.209	-7.154	10.209	-7.154	10.209	-7.154	10.209	-7.154	10.209	-7.154	10.209	-7.154	10.209	-7.154	10.209	-7.154	10.209	-7.154	10.209	-7.154	10.209	-7.154	10.209	-7.154	10.209	-7.154	10.209	-7.154	10.209	-7.154	10.209	-7.154	10.209	-7.154	10.209	-7.154	10.209	-7.154	10.209	-7.154	10.209	-7.154	10.209	-7.154	10.209	-7.154	10.209	-7.154	10.209	-7.154	10.209	-7.154	10.209	-7.154	10.209	-7.154	10.209	-7.154	10.209	-7.154	10.209	-7.154	10.209	-7.154	10.209	-7.154	10.209	-7.154	10.209	-7.154	10.209	-7.154	10.209	-7.154	10.209	-7.154	10.209	-7.154	10.209	-7.154	10.209	-7.154	10.209	-7.154	10.209	-7.154	10.209	-7.154	10.209	-7.154	10.209	-7.154	10.209	-7.154	10.209	-7.154	10.209	-7.154	10.209	-7.154	10.209	-7.154	10.209	-7.154	10.209	-7.154	10.209	-7.154	10.209	-7.154	10.209	-7.154	10.209	-7.154	10.209	-7.154	10.209	-7.154	10.209	-7.154	10.209	-7.154	10.209	-7.154	10.209	-7.154	10.209	-7.154	10.209	-7.154	10.209	-7.154	10.209	-7.154	10.209	-7.154	10.209	-7.154	10.209	-7.154	10.209	-7.154	10.209	-7.154	10.209	-7.154	10.209	-7.154	10.209	-7.154	10.209	-7.154	10.209	-7.154	10.209	-7.154	10.209	-7.154	10.209	-7.154	10.209	-7.154	10.209	-7.154	10.209	-7.154	10.209	-7.154	10.209	-7.154	10.209	-7.154	10.209	-7.154	10.209	-7.154	10.209	-7.154	10.209	-7.154	10.209	-7.154	10.209	-7.154	10.209	-7.154	10.209	-7.154	10.209	-7.154	10.209	-7.154	10.209	-7.154	10.209	-7.154	10.209	-7.154	10.209	-7.154	10.209	-7.154	10.209	-7.154	10.209	-7.154	10.209	-7.154	10.209	-7.154	10.209	-7.154	10.209	-7.154	10.209	-7.154	10.209	-7.154	10.209	-7.154	10.209	-7.154	10.209	-7.154	10.209	-7.154	10.209	-7.154	10.209	-7.154	10.209	-7.154	10.209	-7.154	10.209	-7.154	10.209	-7.154	10.209	-7.154	10.209	-7.154	10.209	-7.154	10.209	-7.154	10.209	-7.154	10.209	-7.154	10.209	-7.154	10.209	-7.154	10.209	-7.154	10.209	-7.154	10.209	-7.154	10.209	-7.154	10.209	-7.154	10.209	-7.154	10.209	-7.154	10.209	-7.154	10.209	-7.154	10.209	-7.154	10.209	-7.154	10.209	-7.154	10.209	-7.154	10.209	-7.154	10.209	-7.154	10.209	-7.154	10.209	-7.154	10.209	-7.154	10.209	-7.154	10.209	-7.154	10.209	-7.154	10.209	-7.154	10.209	-7.154	10.209	-7.154	10.209	-7.154	10.209	-7.154	10.209	-7.154	10.209	-7.154	10.209	-7.154	10.209	-7.154	10.209	-7.154	10.209	-7.154	10.209	-7.154	10.209	-7.154	10.209	-7.154	10.209	-7.154	10.209	-7.154	10.209	-7.154	10.209	-7.154	10.209	-7.154	10.209	-7.154	10.209	-7.154	10.209	-7.154	10.209	-7.154	10.209	-7.154	10.209	-7.154	7.151	-5.180	7.151	-5.180	7.151	-5.180	7.151	-5.180	7.151	-5.180	7.151	-5.180	7.151	-5.180	7.151	-5.180	7.151	-5.180	7.151	-5.180	7.151	-5.180	7.151	-5.180	7.151	-5.180	7.151	-5.180	7.151	-5.180	7.151	-5.180	7.151	-5.180	7.151	-5.180	7.151	-5.180	7.151	-5.180	7.151	-5.180	7.151	-5.180	7.151	-5.180	7.151	-5.180	7.151	-5.180	7.151	-5.180	7.151	-5.180	7.151	-5.180	7.151	-5.180	7.151	-5.180	7.151	-5.180	7.151	-5.180	7.151	-5.180	7.151	-5.180	7.151	-5.180	7.151	-5.180	7.151	-5.180	7.151	-5.180	7.151	-5.180	7.151	-5.180	7.151	-5.180	7.151	-5.180	7.151	-5.180	7.151	-5.180	7.151	-5.180	7.151	-5.180	7.151	-5.180	7.151	-5.180	7.151	-5.180	7.151	-5.180	7.151	-5.180	7.151	-5.180	7.151	-5.180	7.151	-5.180	7.151	-5.180	7.151	-5.180	7.151	-5.180	7.151	-5.180	7.151	-5.180	7.151	-5.180	7.151	-5.180	7.151	-5.180	7.151	-5.180	7.151	-5.180	7.151	-5.180	7.151	-5.180	7.151	-5.180	7.151	-5.180	7.151	-5.180	7.151	-5.180	7.151	-5.180	7.151	-5.180	7.151	-5.180	7.151	-5.180	7.151	-5.180	7.151	-5.180	7.151	-5.180	7.151	-5.180	7.151	-5.180	7.151	-5.180	7.151	-5.180	7.151	-5.180	7.151	-5.180	7.151	-5.180	7.151	-5.180	7.151	-5.180	7.151	-5.180	7.151	-5.180	7.151	-5.180	7.151	-5.180	7.151	-5.180	7.151	-5.180	7.151	-5.180	7.151	-5.180	7.151	-5.180	7.151	-5.180	7.151	-5.180	7.151	-5.180	7.151	-5.180	7.151	-5.180	7.151	-5.180	7.151	-5.180	7.151	-5.180	7.151	-5.180	7.151	-5.180	7.151	-5.180	7.151	-5.180	7.151	-5.180	7.151	-5.180	7.151	-5.180	7.151	-5.180	7.151	-5.180	7.151	-5.180	7.151	-5.180	7.151	-5.180	7.151	-5.180	7.151	-5.180	7.151	-5.180	7.151	-5.180	7.151	-5.180	7.151	-5.180	7.151	-5.180	7.151	-5.180	7.151	-5.180	7.151	-5.180	7.151	-5.180	7.151	-5.180	7.151	-5.180	7.151	-5.180	7.151	-5.180	7.151	-5.180	7.151	-5.180	7.151	-5.180	7.151	-5.180	7.151	-5.180	7.151	-5.180	7.151	-5.180	7.151	-5.180	7.151	-5.180	7.151	-5.180	7.151	-5.180	7.151	-5.180	7.151	-5.180	7.151	-5.180	7.151	-5.180	7.151	-5.180	7.151	-5.180	7.151	-5.180	7.151	-5.180	7.151	-5.180	7.151	-5.180	7.151	-5.180	7.151	-5.180	7.151	-5.180	7.151	-5.180	7.151	-5.180	7.151	-5.180	7.151	-5.180	7.151	-5.180	7.151	-5.180	7.151	-5.180	7.151	-5.180	7.151	-5.180	7.151	-5.180	7.151	-5.180	7.151	-5.180	7.151	-5.180	7.151	-5.180	7.151	-5.180	7.151	-5.180	7.151	-5.180	7.151	-5.180	7.151	-5.180	7.151	-5.180	7.151	-5.180	7.151	-5.180	7.151	-5.180	7.151	-5.180	7.151	-5.180	7.151	-5.180	7.577	-24.160	7.577	-24.160	7.577	-24.160	7.577	-24.160	7.577	-24.160	7.577	-24.160	7.577	-24.160	7.577	-24.160	7.577	-24.160	7.577	-24.160	7.577	-24.160	7.577	-24.160	7.577	-24.160	7.577	-24.160	7.577	-24.160	7.577	-24.160	7.577	-24.160	7.577	-24.160	7.577	-24.160	7.577	-24.160	7.577	-24.160	7.577	-24.160	7.577	-24.160	7.577	-24.160	7.577	-24.160	7.577	-24.160	7.577	-24.160	7.577	-24.160	7.577	-24.160	7.577	-24.160	7.577	-24.160	7.577	-24.160	7.577	-24.160	7.577	-24.160	7.577	-24.160	7.577	-24.160	7.577	-24.160	7.577	-24.160	7.577	-24.160	7.577	-24.160	7.577	-24.160	7.577	-24.160	7.577	-24.160	7.577	-24.160	7.577	-24.160	7.577	-24.160	7.577	-24.160	7.577	-24.160	7.577	-24.160	7.577	-24.160	7.577	-24.160	7.577	-24.160	7.577	-24.160	7.577	-24.160	7.577	-24.160	7.577	-24.160	7.577	-24.160	7.577	-24.160	7.577	-24.160	7.577	-24.160	7.577	-24.160	7.577	-24.160	7.577	-24.160	7.577	-24.160	7.577	-24.160	7.577	-24.160	7.577	-24.160	7.577	-24.160	7.577	-24.160	7.577	-24.160	7.577	-24.160	7.577	-24.160	7.577	-24.160	7.577	-24.160	7.577	-24.160	7.577	-24.160	7.577	-24.160	7.577	-24.160	7.577	-24.160	7.577	-24.160	7.577	-24.160	7.577	-24.160	7.577	-24.160	7.577	-24.160	7.577	-24.160	7.577	-24.160	7.577	-24.160	7.577	-24.160	7.577	-24.160	7.577	-24.160	7.577	-24.160	7.577	-24.160	7.577	-24.160	7.577	-24.160	7.577	-24.160	7.577	-24.160	7.577	-24.160	7.577	-24.160	7.577	-24.160	7.577	-24.160	7.577	-24.160	7.577	-24.160	7.577	-24.160	7.577	-24.160	7.577	-24.160	7.577	-24.160	7.577	-24.160	7.577	-24.160	7.577	-24.160	7.577	-24.160	7.577	-24.160	7.577	-24.160	7.577	-24.160	7.577	-24.160	7.577	-24.160	7.577	-24.160	7.577	-24.160	7.577	-24.160	7.577	-24.160	7.577	-24.160	7.577	-24.160	7.577	-24.160	7.577	-24.160	7.577	-24.160	7.577	-24.160	7.577	-24.160	7.577	-24.160	7.577	-24.160	7.577	-24.160	7.577	-24.160	7.577	-24.160	7.577	-24.160	7.577	-24.160	7.577	-24.160	7.577	-24.160	7.577	-24.160	7.577	-24.160	7.577	-24.160	7.577	-24.160	7.577	-24.160	7.577	-24.160	7.577	-24.160	7.577	-24.160	7.577	-24.160	7.577	-24.160	7.577	-24.160	7.577	-24.160	7.577	-24.160	7.577	-24.160	7.577	-24.160	7.577	-24.160	7.577	-24.160	7.577	-24.160	7.577	-24.160	7.577	-24.160	7.577	-24.160	7.577	-24.160	7.577	-24.160	7.577	-24.160	7.577	-24.160	7.577	-24.160	7.577	-24.160	7.577	-24.160	7.577	-24.160	7.577	-24.160	7.577	-24.160	7.577	-24.160	7.577	-24.160	7.577	-24.160	7.577	-24.160	7.577	-24.160	7.577	-24.160	7.577	-24.160	7.577	-24.160	7.577	-24.160	7.577	-24.160	7.577	-24.160	7.577	-24.160
10.053	-10.654	10.053	-10.654	10.053	-10.654	10.053	-10.654	10.053	-10.654	10.053	-10.654	10.053	-10.654	10.053	-10.654	10.053	-10.654	10.053	-10.654	10.053	-10.654	10.053	-10.654	10.053	-10.654	10.053	-10.654	10.053	-10.654	10.053	-10.654	10.053	-10.654	10.053	-10.654	10.053	-10.654	10.053	-10.654	10.053	-10.654	10.053	-10.654	10.053	-10.654	10.053	-10.654	10.053	-10.654	10.053	-10.654	10.053	-10.654	10.053	-10.654	10.053	-10.654	10.053	-10.654	10.053	-10.654	10.053	-10.654	10.053	-10.654	10.053	-10.654	10.053	-10.654	10.053	-10.654	10.053	-10.654	10.053	-10.654	10.053	-10.654	10.053	-10.654	10.053	-10.654	10.053	-10.654	10.053	-10.654	10.053	-10.654	10.053	-10.654	10.053	-10.654	10.053	-10.654	10.053	-10.654	10.053	-10.654	10.053	-10.654	10.053	-10.654	10.053	-10.654	10.053	-10.654	10.053	-10.654	10.053	-10.654	10.053	-10.654	10.053	-10.654	10.053	-10.654	10.053	-10.654	10.053	-10.654	10.053	-10.654	10.053	-10.654	10.053	-10.654	10.053	-10.654	10.053	-10.654	10.053	-10.654	10.053	-10.654	10.053	-10.654	10.053	-10.654	10.053	-10.654	10.053	-10.654	10.053	-10.654	10.053	-10.654	10.053	-10.654	10.053	-10.654	10.053	-10.654	10.053	-10.654	10.053	-10.654	10.053	-10.654	10.053	-10.654	10.053	-10.654	10.053	-10.654	10.053	-10.654	10.053	-10.654	10.053	-10.654	10.053	-10.654	10.053	-10.654	10.053	-10.654	10.053	-10.654	10.053	-10.654	10.053	-10.654	10.053	-10.654	10.053	-10.654	10.053	-10.654	10.053	-10.654	10.053	-10.654	10.053	-10.654	10.053	-10.654	10.053	-10.654	10.053	-10.654	10.053	-10.654	10.053	-10.654	10.053	-10.654	10.053	-10.654	10.053	-10.654	10.053	-10.654	10.053	-10.654	10.053	-10.654	10.053	-10.654	10.053	-10.654	10.053	-10.654	10.053	-10.654	10.053	-10.654	10.053	-10.654	10.053	-10.654	10.053	-10.654	10.053	-10.654	10.053	-10.654	10.053	-10.654	10.053	-10.654	10.053	-10.654	10.053	-10.654	10.053	-10.654	10.053	-10.654	10.053	-10.654	10.053	-10.654	10.053	-10.654	10.053	-10.654	10.053	-10.654	10.053	-10.654	10.053	-10.654	10.053	-10.654	10.053	-10.654	10.053	-10.654	10.053	-10.654	10.053	-10.654	10.053	-10.654	10.053	-10.654	10.053	-10.654	10.053	-10.654	10.053	-10.654	10.053	-10.654	10.053	-10.654	10.053	-10.654	10.053	-10.654	10.053	-10.654	10.053	-10.654	10.053	-10.654	10.053	-10.654	10.053	-10.654	10.053	-10.654	10.053	-10.654	10.053	-10.654	10.053	-10.654	10.053	-10.654	10.053	-10.654	10.053	-10.654	10.053	-10.654	10.053	-10.654	10.053	-10.654	10.053	-10.654	10.053	-10.654	10.053	-10.654	10.053	-10.654	10.053	-10.654	10.053	-10.654	10.053	-10.654	10.053	-10.654	10.053	-10.654	10.053	-10.654	10.053	-10.654	10.053	-10.654	10.053	-10.654	10.053	-10.654	10.053	-10.654	10.053	-10.654	10.053	-10.654	10.053	-10.654	10.053	-10.654	10.053	-10.654	10.053	-10.654	10.053	-10.654	10.053	-10.654	10.053	-10.654	10.053	-10.654	10.053	-10.654	10.053	-10.654	10.053	-10.654	10.053	-10.654	10.053	-10.654	10.053	-10.654	10.053	-10.654	10.053	-10.654	10.053	-10.654	10.053	-10.654	10.053	-10.654	10.053	-10.654	10.053	-10.654	10.053	-10.654	10.053	-10.654	10.053	-10.654	10.053	-10.654	10.053	-10.654	10.053	-10.654	10.053	-10.654	10.053	-10.654	10.053	-10.654	10.053	-10.654	10.053	-10.654	10.053	-10.654	10.053	-10.654	10.053	-10.654	10.053	-10.654	10.053	-10.654	10.053	-10.654	10.053	-10.654	10.053	-10.654	10.053	-10.654	10.053	-10.654	10.053	-10.654	10.053	-10.654	10.053	-10.654	10.053	-10.654	10.053	-10.654	10.053	-10.654	10.053	-10.654	10.053	-10.654	10.053	-10.654	10.053	-10.654	10.053	-10.654	10.053	-10.654	10.053	-10.654	10.053	-10.654	10.053	-10.654	10.053	-10.654	10.053	-10.654	10.053	-10.654	10.053	-10.654	10.053	-10.654	10.053	-10.654	10.053	-10.654	10.053	-10.654	10.053	-10.654	10.053	-10.654	10.053	-10.654	10.053	-10.654	10.053	-10.654	10.053	-10.654	10.053	-10.654	10.053	-10.654	10.053	-10.654	10.053	-10.654	10.053	-10.654	10.053	-10.654	10.053	-10.654	10.053	-10.654	10.053	-10.654	10.053	-10.654	10.053	-10.654	10.053	-10.654	10.053	-10.654	10.053	-10.654	10.053	-10.654	10.053	-10.654	10.053	-10.654	10.053	-10.654	10.053	-10.654	10.053	-10.654	10.053	-10.654	10.053	-10.654	10.053	-10.654	10.053	-10.654	10.053	-10.654	10.053	-10.654	10.053	-10.654	10.053	-10.654	10.053	-10.654	10.053	-10.654	10.053	-10.654	10.053	-10.654	10.053	-10.654	10.053	-10.654	10.053	-10.654	10.053	-10.654	10.053	-10.654	10.053	-10.654	10.053	-10.654	10.053	-10.654	10.053	-10.654	10.053	-10.654	10.053	-10.654	10.053	-10.654	10.053	-10.654	10.053	-10.654	10.053	-10.654	10.053	-10.654	10.053	-10.654	10.053	-10.654	10.053	-10.654	10.053	-10.654	10.053	-10.654	10.053	-10.654	10.053	-10.654	10.053	-10.654	10.053	-10.654	10.053	-10.654	10.053	-10.654	10.053	-10.654	10.053	-10.654	10.053	-10.654	10.053	-10.654	10.053	-10.654	10.053	-10.654	10.053	-10.654	10.053	-10.654	10.053	-10.654	10.053	-10.654	10.053	-10.654	10.053	-10.654	10.053	-10.654	10.053	-10.654	10.053	-10.654	10.053	-10.654	10.053	-10.654	10.053	-10.654	10.053	-10.654	10.053	-10.654	10.053	-10.654	10.053	-10.654	10.053	-10.654	10.053	-10.654	10.053	-10.654	10.053	-10.654	10.053	-10.654	10.053	-10.654	10.053	-10.654	10.053	-10.654	10.053	-10.654	10.053	-10.654	10.053	-10.654	10.053	-10.654	10.053	-10.654	10.053	-10.654	10.053	-10.654	10.053	-10.654	10.053	-10.654	10.053	-10.654	10.053	-10.654	10.053	-10.654	10.053	-10.654	10.053	-10.654	10.053	-10.654	10.053	-10.654	10.053	-10.654	10.053	-10.654	10.053	-10.654	10.053	-10.654	10.053	-10.654	10.053	-10.654	10.053	-10.654	7.429	-2.315	7.429	-2.315	7.429	-2.315	7.429	-2.315	7.429	-2.315	7.429	-2.315	7.429	-2.315	7.429	-2.315	7.429	-2.315	7.429	-2.315	7.429	-2.315	7.429	-2.315	7.429	-2.315	7.429	-2.315	7.429	-2.315	7.429	-2.315	7.429	-2.315	7.429	-2.315	7.429	-2.315	7.429	-2.315	7.429	-2.315	7.429	-2.315	7.429	-2.315	7.429	-2.315	7.429	-2.315	7.429	-2.315	7.429	-2.315	7.429	-2.315	7.429	-2.315	7.429	-2.315	7.429	-2.315	7.429	-2.315	7.429	-2.315	7.429	-2.315	7.429	-2.315	7.429	-2.315	7.429	-2.315	7.429	-2.315	7.429	-2.315	7.429	-2.315	7.429	-2.315	7.429	-2.315	7.429	-2.315	7.429	-2.315	7.429	-2.315	7.429	-2.315	7.429	-2.315	7.429	-2.315	7.429	-2.315	7.429	-2.315	7.429	-2.315	7.429	-2.315	7.429	-2.315	7.429	-2.315	7.429	-2.315	7.429	-2.315	7.429	-2.315	7.429	-2.315	7.429	-2.315	7.429	-2.315	7.429	-2.315	7.429	-2.315	7.429	-2.315	7.429	-2.315	7.429	-2.315	7.429	-2.315	7.429	-2.315	7.429	-2.315	7.429	-2.315	7.429	-2.315	7.429	-2.315	7.429	-2.315	7.429	-2.315	7.429	-2.315	7.429	-2.315	7.429	-2.315	7.429	-2.315	7.429	-2.315	7.429	-2.315	7.429	-2.315	7.429	-2.315	7.429	-2.315	7.429	-2.315	7.429	-2.315	7.429	-2.315	7.429	-2.315	7.429	-2.315	7.429	-2.315	7.429	-2.315	7.429	-2.315	7.429	-2.315	7.429	-2.315	7.429	-2.315	7.429	-2.315	7.429	-2.315	7.429	-2.315	7.429	-2.315	7.429	-2.315	7.429	-2.315	7.429	-2.315	7.429	-2.315	7.429	-2.315	7.429	-2.315	7.429	-2.315	7.429	-2.315	7.429	-2.315	7.429	-2.315	7.429	-2.315	7.429	-2.315	7.429	-2.315	7.429	-2.315	7.429	-2.315	7.429	-2.315	7.429	-2.315	7.429	-2.315	7.429	-2.315	7.429	-2.315	7.429	-2.315	7.429	-2.315	7.429	-2.315	7.429	-2.315	7.429	-2.315	7.429	-2.315	7.429	-2.315	7.429	-2.315	7.429	-2.315	7.429	-2.315	7.429	-2.315	7.429	-2.315	7.429	-2.315	7.429	-2.315	7.429	-2.315	7.429	-2.315	7.429	-2.315	7.429	-2.315	7.429	-2.315	7.429	-2.315	7.429	-2.315	7.429	-2.315	7.429	-2.315	7.429	-2.315	7.429	-2.315	7.429	-2.315	7.429	-2.315	7.429	-2.315	7.429	-2.315	7.429	-2.315	7.429	-2.315	7.429	-2.315	7.429	-2.315	7.429	-2.315	7.429	-2.315	7.429	-2.315	7.429	-2.315	7.429	-2.315	7.429	-2.315	7.429	-2.315	7.429	-2.315	7.429	-2.315	7.429	-2.315	7.429	-2.315	7.429	-2.315	7.429	-2.315	7.429	-2.315	7.429	-2.315	7.429	-2.315	7.429	-2.315	7.429	-2.315	7.429	-2.315	7.429	-2.315	7.429	-2.315	7.429	-2.315	7.429	-2.315	7.429	-2.315	7.429	-2.315	7.429	-2.315	7.429	-2.315	7.429	-2.315	7.429	-2.315	7.429	-2.315	7.927	0.992	7.927	0.992	7.927	0.992	7.927	0.992	7.927	0.992	7.927	0.992	7.927	0.992	7.927	0.992	7.927	0.992	7.927	0.992	7.927	0.992	7.927	0.992	7.927	0.992	7.927	0.992	7.927	0.992	7.927	0.992	7.927	0.992	7.927	0.992	7.927	0.992	7.927	0.992	7.927	0.992	7.927	0.992	7.927	0.992	7.927	0.992	7.927	0.992	7.927	0.992	7.927	0.992	7.927	0.992	7.927	0.992	7.927	0.992	7.927	0.992	7.927	0.992	7.927	0.992	7.927	0.992	7.927	0.992	7.927	0.992	7.927	0.992	7.927	0.992	7.927	0.992	7.927	0.992	7.927	0.992	7.927	0.992	7.927	0.992	7.927	0.992	7.927	0.992	7.927	0.992	7.927	0.992	7.927	0.992	7.927	0.992	7.927	0.992	7.927	0.992	7.927	0.992	7.927	0.992	7.927	0.992	7.927	0.992	7.927	0.992	7.927	0.992	7.927	0.992	7.927	0.992	7.927	0.992	7.927	0.992	7.927	0.992	7.927	0.992	7.927	0.992	7.927	0.992	7.927	0.992	7.927	0.992	7.927	0.992	7.927	0.992	7.927	0.992	7.927	0.992	7.927	0.992	7.927	0.992	7.927	0.992	7.927	0.992	7.927	0.992	7.927	0.992	7.927	0.992	7.927	0.992	7.927	0.992	7.927	0.992	7.927	0.992	7.927	0.992	7.927	0.992	7.927	0.992	7.927	0.992	7.927	0.992	7.927	0.992	7.927	0.992	7.927	0.992	7.927	0.992	7.927	0.992	7.927	0.992	7.927	0.992	7.927	0.992	7.927	0.992	7.927	0.992	7.927	0.992	7.927	0.992	7.927	0.992	7.927	0.992	7.927	0.992	7.927	0.992	7.927	0.992	7.927	0.992	7.927	0.992	7.927	0.992	7.927	0.992	7.927	0.992	7.927	0.992	7.927	0.992	7.927	0.992	7.927	0.992	7.927	0.992	7.927	0.992	7.927	0.992	7.927	0.992	7.927	0.992	7.927	0.992	7.927	0.992	7.927	0.992	7.927	0.992	7.927	0.992	7.927	0.992	7.927	0.992	7.927	0.992	7.927	0.992	7.927	0.992	7.927	0.992	7.927	0.992	7.927	0.992	7.927	0.992	7.927	0.992	7.927	0.992	7.927	0.992	7.927	0.992	7.927	0.992	7.927	0.992	7.927	0.992	7.927	0.992	7.927	0.992	7.927	0.992	7.927	0.992	7.927	0.992	7.927	0.992	7.927	0.992	7.927	0.992	7.927	0.992	7.927	0.992	7.927	0.992	7.927	0.992	7.927	0.992	7.927	0.992	7.927	0.992	7.927	0.992	7.927	0.992	7.927	0.992	7.927	0.992	7.927	0.992	7.927	0.992	7.927	0.992	7.927	0.992	7.927	0.992	7.927	0.992	7.927	0.992	7.927	0.992	7.927	0.992	7.927	0.992	7.927	0.992	7.927	0.992	7.927	0.992	7.927	0.992	7.927	0.992	7.927	0.992	7.927	0.992	7.927	0.992	7.927	0.992	7.927	0.992	7.927	0.992	7.927	0.992	6.906	-10.549	6.906	-10.549	6.906	-10.549	6.906	-10.549	6.906	-10.549	6.906	-10.549	6.906	-10.549	6.906	-10.549	6.906	-10.549	6.906	-10.549	6.906	-10.549	6.906	-10.549	6.906	-10.549	6.906	-10.549	6.906	-10.549	6.906	-10.549	6.906	-10.549	6.906	-10.549	6.906	-10.549	6.906	-10.549	6.906	-10.549	6.906	-10.549	6.906	-10.549	6.906	-10.549	6.906	-10.549	6.906	-10.549	6.906	-10.549	6.906	-10.549	6.906	-10.549	6.906	-10.549	6.906	-10.549	6.906	-10.549	6.906	-10.549	6.906	-10.549	6.906	-10.549	6.906	-10.549	6.906	-10.549	6.906	-10.549	6.906	-10.549	6.906	-10.549	6.906	-10.549	6.906	-10.549	6.906	-10.549	6.906	-10.549	6.906	-10.549	6.906	-10.549	6.906	-10.549	6.906	-10.549	6.906	-10.549	6.906	-10.549	6.906	-10.549	6.906	-10.549	6.906	-10.549	6.906	-10.549	6.906	-10.549	6.906	-10.549	6.906	-10.549	6.906	-10.549	6.906	-10.549	6.906	-10.549	6.906	-10.549	6.906	-10.549	6.906	-10.549	6.906	-10.549	6.906	-10.549	6.906	-10.549	6.906	-10.549	6.906	-10.549	6.906	-10.549	6.906	-10.549	6.906	-10.549	6.906	-10.549	6.906	-10.549	6.906	-10.549	6.906	-10.549	6.906	-10.549	6.906	-10.549	6.906	-10.549	6.906	-10.549	6.906	-10.549	6.906	-10.549	6.906	-10.549	6.906	-10.549	6.906	-10.549	6.906	-10.549	6.906	-10.549	6.906	-10.549	6.906	-10.549	6.906	-10.549	6.906	-10.549	6.906	-10.549	6.906	-10.549	6.906	-10.549	6.906	-10.549	6.906	-10.549	6.906	-10.549	6.906	-10.549	6.906	-10.549	6.906	-10.549	6.906	-10.549	6.906	-10.549	6.906	-10.549	6.906	-10.549	6.906	-10.549	6.906	-10.549	6.906	-10.549	6.906	-10.549	6.906	-10.549	6.906	-10.549	6.906	-10.549	6.906	-10.549	6.906	-10.549	6.906	-10.549	6.906	-10.549	6.906	-10.549	6.906	-10.549	6.906	-10.549	6.906	-10.549	6.906	-10.549	6.906	-10.549	6.906	-10.549	6.906	-10.549	6.906	-10.549	6.906	-10.549	6.906	-10.549	6.906	-10.549	6.906	-10.549	6.906	-10.549	6.906	-10.549	6.906	-10.549	6.906	-10.549	6.906	-10.549	6.906	-10.549	6.906	-10.549	6.906	-10.549	6.906	-10.549	6.906	-10.549	6.906	-10.549	6.906	-10.549	6.906	-10.549	6.906	-10.549	6.906	-10.549	6.906	-10.549	6.906	-10.549	6.906	-10.549	6.906	-10.549	6.906	-10.549	6.906	-10.549	6.906	-10.549	6.906	-10.549	6.906	-10.549	6.906	-10.549	6.906	-10.549	6.906	-10.549	6.906	-10.549	6.906	-10.549	6.906	-10.549	6.906	-10.549	6.906	-10.549	6.906	-10.549	6.906	-10.549	6.906	-10.549	6.906	-10.549	6.906	-10.549	6.906	-10.549	6.906	-10.549	6.906	-10.549	6.906	-10.549	6.906	-10.549	6.906	-10.549	6.906	-10.549	6.906	-10.549	6.906	-10.549	6.906	-10.549	6.906	-10.549	6.906	-10.549	6.906	-10.549	6.906	-10.549	6.906	-10.549	6.906	-10.549	6.906	-10.549	6.906	-10.549	6.906	-10.549	6.906	-10.549	6.906	-10.549	6.906	-10.549	6.906	-10.549	6.906	-10.549	6.906	-10.549	6.906	-10.549	6.906	-10.549	6.906	-10.549	6.906	-10.549	6.906	-10.549	6.906	-10.549	6.906	-10.549	6.906	-10.549	6.906	-10.549	6.906	-10.549	6.906	-10.549	6.906	-10.549	6.906	-10.549	6.906	-10.549	6.906	-10.549	6.906	-10.549	6.906	-10.549	6.906	-10.549	6.906	-10.549	6.906	-10.549	6.906	-10.549	6.906	-10.549	6.906	-10.549	6.906	-10.549	6.906	-10.549	6.906	-10.549	6.906	-10.549	6.906	-10.549	6.906	-10.549	6.906	-10.549	6.906	-10.549	6.906	-10.549	6.906	-10.549	6.906	-10.549	6.906	-10.549	6.906	-10.549	6.906	-10.549	6.906	-10.549	6.906	-10.549	6.906	-10.549	6.906	-10.549	6.906	-10.549	6.906	-10.549	6.906	-10.549	6.906	-10.549	6.906	-10.549	6.906	-10.549	6.906	-10.549	6.906	-10.549	6.906	-10.549	6.906	-10.549	6.906	-10.549	6.906	-10.549	6.906	-10.549	6.906	-10.549	6.906	-10.549	6.906	-10.549	6.906	-10.549	6.906	-10.549	6.906	-10.549	6.906	-10.549	6.906	-10.549	6.906	-10.549	6.906	-10.549	6.906	-10.549	6.906	-10.549	6.906	-10.549	6.906	-10.549	6.906	-10.549	6.906	-10.549	6.906	-10.549	6.906	-10.549	6.906	-10.549	6.906	-10.549	6.906	-10.549	6.906	-10.549	6.906	-10.549	6.906	-10.549	6.906	-10.549	6.906	-10.549	6.906	-10.549	6.906	-10.549	6.906	-10.549	6.906	-10.549	6.906	-10.549	6.906	-10.549	6.906	-10.549	6.906	-10.549	6.906	-10.549	6.906	-10.549	6.906	-10.549	6.906	-10.549	6.906	-10.549	6.906	-10.549	6.906	-10.549	6.906	-10.549	6.906	-10.549	6.906	-10.549	6.906	-10.549	6.906	-10.549	6.906	-10.549	6.906	-10.549	6.906	-10.549	6.906	-10.549	6.906	-10.549	6.906	-10.549	6.906	-10.549	6.906	-10.549	6.906	-10.549	6.906	-10.549	6.906	-10.549	6.906	-10.549	6.906	-10.549	6.906	-10.549	6.906	-10.549	6.906	-10.549	6.906	-10.549	6.906	-10.549	6.906	-10.549	6.906	-10.549	6.906	-10.549	6.906	-10.549	6.906	-10.549	6.906	-10.549	6.906	-10.549	6.906	-10.549	6.906	-10.549	6.906	-10.549	6.906	-10.549	6.906	-10.549	6.906	-10.549	6.906	-10.549	6.906	-10.549	6.906	-10.549	6.906	-10.549	6.906	-10.549	6.906	-10.549	6.906	-10.549	6.906	-10.549	6.906	-10.549	6.906	-10.549	6.906	-10.549	6.906	-10.549	6.906	-10.549	6.906	-10.549	6.906	-10.549	6.906	-10.549	6.906	-10.549	6.906	-10.549	6.906	-10.549	6.906	-10.549	6.906	-10.549	6.906	-10.549	6.906	-10.549	6.906	-10.549	6.906	-10.549	6.906	-10.549	6.906	-10.549	6.906	-10.549	6.906	-10.549	6.906	-10.549	6.906	-10.549	6.906	-10.549	6.906	-10.549	6.906	-10.549	6.906	-10.549	6.906	-10.549	6.906	-10.549	6.906	-10.549	6.906	-10.549	6.906	-10.549	6.906	-10.549	6.906	-10.549	6.906	-10.549	6.906	-10.549	6.906	-10.549	6.906	-10.549	6.906	-10.549	6.906	-10.549	6.906	-10.549	6.906	-10.549	6.906	-10.549	6.906	-10.549	6.906	-10.549	6.906	-10.549	6.906	-10.549	6.906	-10.549	6.906	-10.549	6.906	-10.549	6.906	-10.549	6.906	-10.549	6.906	-10.549	6.906	-10.549	6.906	-10.549	6.906	-10.549	6.906	-10.549	6.906	-10.549	6.906	-10.549	6.906	-10.549	6.906	-10.549	6.906	-10.549	6.906	-10.549	6.906	-10.549	6.906	-10.549	6.906	-10.549	6.906	-10.549	6.906	-10.549	6.906	-10.549	6.906	-10.549	6.906	-10.549	6.906	-10.549	6.906	-10.549	6.906	-10.549	6.906	-10.549	6.906	-10.549	6.906	-10.549	6.906	-10.549	6.906	-10.549	6.906	-10.549	6.906	-10.549	6.906	-10.549	6.906	-10.549	6.906	-10.549	6.906	-10.549	6.906	-10.549	6.906	-10.549	6.906	-10.549	6.906	-10.549	6.906	-10.549	6.906	-10.549	6.906	-10.549	6.906	-10.549	6.906	-10.549	6.906	-10.549	6.906	-10.549	6.906	-10.549	6.906	-10.549	6.906	-10.549	6.906	-10.549	6.906	-10.549	6.906	-10.549	6.906	-10.549	6.906	-10.549	6.906	-10.549	6.906	-10.549	6.906	-10.549	6.906	-10.549	6.906	-10.549	6.906	-10.549	6.906	-10.549	6.906	-10.549	6.906	-10.549	6.906	-10.549	6.906	-10.549	6.906	-10.549	6.906	-10.549	6.906	-10.549	6.906	-10.549	6.906	-10.549	6.906	-10.549	6.906	-10.549	6.906	-10.549	6.906	-10.549	6.906	-10.549	6.906	-10.549	6.906	-10.549	6.906	-10.549	6.906	-10.549	6.906	-10.549	6.906	-10.549	6.906	-10.549	6.906	-10.549	6.906	-10.549	6.906	-10.549	6.906	-10.549	6.906	-10.549	6.906	-10.549	6.906	-10.549	6.906	-10.549	6.906	-10.549	6.906	-10.549	6.906	-10.549	6.906	-10.549	6.906	-10.549	6.906	-10.549	6.906	-10.549	6.906	-10.549	6.906	-10.549	6.906	-10.549	6.906	-10.549	6.906	-10.549	6.906	-10.549	6.906	-10.549	6.906	-10.549	6.906	-10.549	6.906	-10.549	6.906	-10.549	6.906	-10.549	6.906	-10.549	6.906	-10.549	6.906	-10.549	6.906	-10.549	6.906	-10.549	6.906	-10.549	6.906	-10.549	6.906	-10.549	6.906	-10.549	6.906	-10.549	6.906	-10.549	6.906	-10.549	6.906	-10.549	6.906	-10.549	6.906	-10.549	6.906	-10.549	6.906	-10.549	6.906	-10.549	6.906	-10.549	6.906	-10.549	6.906	-10.549	6.906	-10.549	6.906	-10.549	6.906	-10.549	6.906	-10.549	6.906	-10.549	6.906	-10.549	6.906	-10.549	6.906	-10.549	6.906	-10.549	6.906	-10.549	6.906	-10.549	6.906	-10.549	6.906	-10.549	6.906	-10.549	6.906	-10.549	6.906	-10.549	6.906	-10.549	6.906	-10.549	6.906	-10.549	6.906	-10.549	6.906	-10.549	6.906	-10.549	6.906	-10.549	6.906	-10.549	6.906	-10.549	6.906	-10.549	6.906	-10.549	6.906	-10.549	6.906	-10.549	6.906	-10.549	6.906	-10.549	6.906	-10.549	6.906	-10.549	6.906	-10.549	6.906	-10.549	6.906	-10.549	6.906	-10.549	6.906	-10.549	6.906	-10.549	6.906	-10.549	6.906	-10.549	6.906	-10.549	6.906	-10.549	6.906	-10.549	6.906	-10.549	6.906	-10.549	6.906	-10.549	6.906	-10.549	6.906	-10.549	6.906	-10.549	6.906	-10.549	6.906	-10.549	6.906	-10.549	6.906	-10.549	6.906	-10.549	6.906	-10.549	6.906	-10.549	6.906	-10.549	6.906	-10.549	6.906	-10.549	6.906	-10.549	6.906	-10.549	6.906	-10.549	6.906	-10.549	6.906	-10.549	6.906	-10.549	6.906	-10.549	6.906	-10.549	6.906	-10.549	6.906	-10.549	6.906	-10.549	6.906	-10.549	6.906	-10.549	6.906	-10.549	6.906	-10.549	6.906	-10.549	6.906	-10.549	6.906	-10.549	6.906	-10.549	6.906	-10.549	6.906	-10.549	6.906	-10.549	6.906	-10.549	6.906	-10.549	6.906	-10.549	6.906	-10.549	6.906	-10.549	6.906	-10.549	6.906	-10.549	6.906	-10.549	6.906	-10.549	6.906	-10.549	6.906	-10.549	6.906	-10.549	6.906	-10.549	6.906	-10.549	6.906	-10.549	6.906	-10.549	6.906	-10.549	6.906	-10.549	6.906	-10.549	6.906	-10.549	6.906	-10.549	6.906	-10.549	6.906	-10.549	6.906	-10.549	6.906	-10.549	6.906	-10.549	6.906	-10.549	6.906	-10.549	6.906	-10.549	6.906	-10.549	6.906	-10.549	6.906	-10.549	6.906	-10.549	6.906	-10.549	6.906	-10.549	6.906	-10.549	6.906	-10.549	6.906	-10.549	6.906	-10.549	6.906	-10.549	6.906	-10.549	6.906	-10.549	6.906	-10.549	6.906	-10.549	6.906	-10.549	6.906	-10.549	6.906	-10.549	6.906	-10.549	6.906	-10.549	6.906	-10.549	6.906	-10.549	6.906	-10.549	6.906	-10.549	6.906	-10.549	6.906	-10.549	6.906	-10.549	6.906	-10.549	6.906	-10.549	6.906	-10.549	6.906	-10.549	6.906	-10.549	6.906	-10.549	6.906	-10.549	6.906	-10.549	6.906	-10.549	6.906	-10.549	6.906	-10.549	6.906	-10.549	6.906	-10.549	6.906	-10.549	6.906	-10.549	6.906	-10.549	6.906	-10.549	6.906	-10.549	6.906	-10.549	6.906	-10.549	6.906	-10.549	6.906	-10.549	6.906	-10.549	6.906	-10.549	6.906	-10.549	6.906	-10.549	6.906	-10.549	6.906	-10.549	6.906	-10.549	6.906	-10.549	6.906	-10.549	6.906	-10.549	6.906	-10.549	6.906	-10.549	6.906	-10.549	6.906	-10.549	6.906	-10.549	6.906	-10.549	6.906	-10.549	6.906	-10.549	6.906	-10.549	6.906	-10.549	6.906	-10.549	6.906	-10.549	6.906	-10.549	6.906	-10.549	6.906	-10.549	6.906	-10.549	6.906	-10.549	6.906	-10.549	6.906	-10.549	6.906	-10.549	6.906	-10.549	6.906	-10.549	6.906	-10.549	6.906	-10.549	6.906	-10.549	6.906	-10.549	6.906	-10.549	6.906	-10.549	6.906	-10.549	6.906	-10.549	6.906	-10.549	6.906	-10.549	6.906	-10.549	6.906	-10.549	6.906	-10.549	6.906	-10.549	6.906	-10.549	6.906	-10.549	6.906	-10.549	6.906	-10.549	6.906	-10.549	6.906	-10.549	11.293	-1.091	11.293	-1.091	11.293	-1.091	11.293	-1.091	11.293	-1.091	11.293	-1.091	11.293	-1.091	11.293	-1.091	11.293	-1.091	11.293	-1.091	11.293	-1.091	11.293	-1.091	11.293	-1.091	11.293	-1.091	11.293	-1.091	11.293	-1.091	11.293	-1.091	11.293	-1.091	11.293	-1.091	11.293	-1.091	11.293	-1.091	11.293	-1.091	11.293	-1.091	11.293	-1.091	11.293	-1.091	11.293	-1.091	11.293	-1.091	11.293	-1.091	11.293	-1.091	11.293	-1.091	11.293	-1.091	11.293	-1.091	11.293	-1.091	11.293	-1.091	11.293	-1.091	11.293	-1.091	11.293	-1.091	11.293	-1.091	11.293	-1.091	11.293	-1.091	11.293	-1.091	11.293	-1.091	11.293	-1.091	11.293	-1.091	11.293	-1.091	11.293	-1.091	11.293	-1.091	11.293	-1.091	11.293	-1.091	11.293	-1.091	11.293	-1.091	11.293	-1.091	11.293	-1.091	11.293	-1.091	11.293	-1.091	11.293	-1.091	11.293	-1.091	11.293	-1.091	11.293	-1.091	11.293	-1.091	11.293	-1.091	11.293	-1.091	11.293	-1.091	11.293	-1.091	11.293	-1.091	11.293	-1.091	11.293	-1.091	11.293	-1.091	11.293	-1.091	11.293	-1.091	11.293	-1.091	11.293	-1.091	11.293	-1.091	11.293	-1.091	11.293	-1.091	11.293	-1.091	11.293	-1.091	11.293	-1.091	11.293	-1.091	11.293	-1.091	11.293	-1.091	11.293	-1.091	11.293	-1.091	11.293	-1.091	11.293	-1.091	11.293	-1.091	11.293	-1.091	11.293	-1.091	11.293	-1.091	11.293	-1.091	11.293	-1.091	11.293	-1.091	11.293	-1.091	11.293	-1.091	11.293	-1.091	11.293	-1.091	11.293	-1.091	11.293	-1.091	11.293	-1.091	11.293	-1.091	11.293	-1.091	11.293	-1.091	11.293	-1.091	11.293	-1.091	11.293	-1.091	11.293	-1.091	11.293	-1.091	11.293	-1.091	11.293	-1.091	11.293	-1.091	11.293	-1.091	11.293	-1.091	11.293	-1.091	11.293	-1.091	11.293	-1.091	11.293	-1.091	11.293	-1.091	11.293	-1.091	11.293	-1.091	11.293	-1.091	11.293	-1.091	11.293	-1.091	11.293	-1.091	11.293	-1.091	11.293	-1.091	11.293	-1.091	11.293	-1.091	11.293	-1.091	11.293	-1.091	11.293	-1.091	11.293	-1.091	11.293	-1.091	11.293	-1.091	11.293	-1.091	11.293	-1.091	11.293	-1.091	11.293	-1.091	11.293	-1.091	11.293	-1.091	11.293	-1.091	11.293	-1.091	11.293	-1.091	11.293	-1.091	11.293	-1.091	11.293	-1.091	11.293	-1.091	11.293	-1.091	11.293	-1.091	11.293	-1.091	11.293	-1.091	11.293	-1.091	11.293	-1.091	11.293	-1.091	11.293	-1.091	11.293	-1.091	11.293	-1.091	11.293	-1.091	11.293	-1.091	11.293	-1.091	11.293	-1.091	11.293	-1.091	11.293	-1.091	11.293	-1.091	11.293	-1.091	11.293	-1.091	11.293	-1.091	11.293	-1.091	11.293	-1.091	11.293	-1.091	11.293	-1.091	11.293	-1.091	11.293	-1.091	11.293	-1.091	11.293	-1.091	11.293	-1.091	11.293	-1.091	11.293	-1.091	7.428	-2.344	7.428	-2.344	7.428	-2.344	7.428	-2.344	7.428	-2.344	7.428	-2.344	7.428	-2.344	7.428	-2.344	7.428	-2.344	7.428	-2.344	7.428	-2.344	7.428	-2.344	7.428	-2.344	7.428	-2.344	7.428	-2.344	7.428	-2.344	7.428	-2.344	7.428	-2.344	7.428	-2.344	7.428	-2.344	7.428	-2.344	7.428	-2.344	7.428	-2.344	7.428	-2.344	7.428	-2.344	7.428	-2.344	7.428	-2.344	7.428	-2.344	7.428	-2.344	7.428	-2.344	7.428	-2.344	7.428	-2.344	7.428	-2.344	7.428	-2.344	7.428	-2.344	7.428	-2.344	7.428	-2.344	7.428	-2.344	7.428	-2.344	7.428	-2.344	7.428	-2.344	7.428	-2.344	7.428	-2.344	7.428	-2.344	7.428	-2.344	7.428	-2.344	7.428	-2.344	7.428	-2.344	7.428	-2.344	7.428	-2.344	7.428	-2.344	7.428	-2.344	7.428	-2.344	7.428	-2.344	7.428	-2.344	7.428	-2.344	7.428	-2.344	7.428	-2.344	7.428	-2.344	7.428	-2.344	7.428	-2.344	7.428	-2.344	7.428	-2.344	7.428	-2.344	7.428	-2.344	7.428	-2.344	7.428	-2.344	7.428	-2.344	7.428	-2.344	7.428	-2.344	7.428	-2.344	7.428	-2.344	7.428	-2.344	7.428	-2.344	7.428	-2.344	7.428	-2.344	7.428	-2.344	7.428	-2.344	7.428	-2.344	7.428	-2.344	7.428	-2.344	7.428	-2.344	7.428	-2.344	7.428	-2.344	7.428	-2.344	7.428	-2.344	7.428	-2.344	7.428	-2.344	7.428	-2.344	7.428	-2.344	7.428	-2.344	7.428	-2.344	7.428	-2.344	7.428	-2.344	7.428	-2.344	7.428	-2.344	7.428	-2.344	7.428	-2.344	7.428	-2.344	7.428	-2.344	7.428	-2.344	7.428	-2.344	7.428	-2.344	7.428	-2.344	7.428	-2.344	7.428	-2.344	7.428	-2.344	7.428	-2.344	7.428	-2.344	7.428	-2.344	7.428	-2.344	7.428	-2.344	7.428	-2.344	7.428	-2.344	7.428	-2.344	7.428	-2.344	7.428	-2.344	7.428	-2.344	7.428	-2.344	7.428	-2.344	7.428	-2.344	7.428	-2.344	7.428	-2.344	7.428	-2.344	7.428	-2.344	7.428	-2.344	7.428	-2.344	7.428	-2.344	7.428	-2.344	7.428	-2.344	7.428	-2.344	7.428	-2.344	7.428	-2.344	7.428	-2.344	7.428	-2.344	7.428	-2.344	7.428	-2.344	7.428	-2.344	7.428	-2.344	7.428	-2.344	7.428	-2.344	7.428	-2.344	7.428	-2.344	7.428	-2.344	7.428	-2.344	7.428	-2.344	7.428	-2.344	7.428	-2.344	7.428	-2.344	7.428	-2.344	7.428	-2.344	7.428	-2.344	7.428	-2.344	7.428	-2.344	7.428	-2.344	7.428	-2.344	7.428	-2.344	7.428	-2.344	7.428	-2.344	7.428	-2.344	7.428	-2.344	7.428	-2.344	7.428	-2.344	7.428	-2.344	7.428	-2.344	7.428	-2.344	7.428	-2.344	7.428	-2.344	7.428	-2.344	7.428	-2.344	7.428	-2.344	7.428	-2.344	7.428	-2.344	7.428	-2.344	7.428	-2.344	7.428	-2.344	7.428	-2.344	7.428	-2.344	7.428	-2.344	7.428	-2.344	7.806	-22.270	7.806	-22.270	7.806	-22.270	7.806	-22.270	7.806	-22.270	7.806	-22.270	7.806	-22.270	7.806	-22.270	7.806	-22.270	7.806	-22.270	7.806	-22.270	7.806	-22.270	7.806	-22.270	7.806	-22.270	7.806	-22.270	7.806	-22.270	7.806	-22.270	7.806	-22.270	7.806	-22.270	7.806	-22.270	7.806	-22.270	7.806	-22.270	7.806	-22.270	7.806	-22.270	7.806	-22.270	7.806	-22.270	7.806	-22.270	7.806	-22.270	7.806	-22.270	7.806	-22.270	7.806	-22.270	7.806	-22.270	7.806	-22.270	7.806	-22.270	7.806	-22.270	7.806	-22.270	7.806	-22.270	7.806	-22.270	7.806	-22.270	7.806	-22.270	7.806	-22.270	7.806	-22.270	7.806	-22.270	7.806	-22.270	7.806	-22.270	7.806	-22.270	7.806	-22.270	7.806	-22.270	7.806	-22.270	7.806	-22.270	7.806	-22.270	7.806	-22.270	7.806	-22.270	7.806	-22.270	7.806	-22.270	7.806	-22.270	7.806	-22.270	7.806	-22.270	7.806	-22.270	7.806	-22.270	7.806	-22.270	7.806	-22.270	7.806	-22.270	7.806	-22.270	7.806	-22.270	7.806	-22.270	7.806	-22.270	7.806	-22.270	7.806	-22.270	7.806	-22.270	7.806	-22.270	7.806	-22.270	7.806	-22.270	7.806	-22.270	7.806	-22.270	7.806	-22.270	7.806	-22.270	7.806	-22.270	7.806	-22.270	7.806	-22.270	7.806	-22.270	7.806	-22.270	7.806	-22.270	7.806	-22.270	7.806	-22.270	7.806	-22.270	7.806	-22.270	7.806	-22.270	7.806	-22.270	7.806	-22.270	7.806	-22.270	7.806	-22.270	7.806	-22.270	7.806	-22.270	7.806	-22.270	7.806	-22.270	7.806	-22.270	7.806	-22.270	7.806	-22.270	7.806	-22.270	7.806	-22.270	7.806	-22.270	7.806	-22.270	7.806	-22.270	7.806	-22.270	7.806	-22.270	7.806	-22.270	7.806	-22.270	7.806	-22.270	7.806	-22.270	7.806	-22.270	7.806	-22.270	7.806	-22.270	7.806	-22.270	7.806	-22.270	7.806	-22.270	7.806	-22.270	7.806	-22.270	7.806	-22.270	7.806	-22.270	7.806	-22.270	7.806	-22.270	7.806	-22.270	7.806	-22.270	7.806	-22.270	7.806	-22.270	7.806	-22.270	7.806	-22.270	7.806	-22.270	7.806	-22.270	7.806	-22.270	7.806	-22.270	7.806	-22.270	7.806	-22.270	7.806	-22.270	7.806	-22.270	7.806	-22.270	7.806	-22.270	7.806	-22.270	7.806	-22.270	7.806	-22.270	7.806	-22.270	7.806	-22.270	7.806	-22.270	7.806	-22.270	7.806	-22.270	7.806	-22.270	7.806	-22.270	7.806	-22.270	7.806	-22.270	7.806	-22.270	7.806	-22.270	7.806	-22.270	7.806	-22.270	7.806	-22.270	7.806	-22.270	7.806	-22.270	7.806	-22.270	7.806	-22.270	7.806	-22.270	7.806	-22.270	7.806	-22.270	7.806	-22.270	7.806	-22.270	7.806	-22.270	7.806	-22.270	7.806	-22.270	7.806	-22.270	7.806	-22.270	7.806	-22.270	7.806	-22.270	7.806	-22.270	7.806	-22.270	7.806	-22.270	7.806	-22.270	7.806	-22.270	7.806	-22.270	7.806	-22.270
11.109	-12.757	11.109	-12.757	11.109	-12.757	11.109	-12.757	11.109	-12.757	11.109	-12.757	11.109	-12.757	11.109	-12.757	11.109	-12.757	11.109	-12.757	11.109	-12.757	11.109	-12.757	11.109	-12.757	11.109	-12.757	11.109	-12.757	11.109	-12.757	11.109	-12.757	11.109	-12.757	11.109	-12.757	11.109	-12.757	11.109	-12.757	11.109	-12.757	11.109	-12.757	11.109	-12.757	11.109	-12.757	11.109	-12.757	11.109	-12.757	11.109	-12.757	11.109	-12.757	11.109	-12.757	11.109	-12.757	11.109	-12.757	11.109	-12.757	11.109	-12.757	11.109	-12.757	11.109	-12.757	11.109	-12.757	11.109	-12.757	11.109	-12.757	11.109	-12.757	11.109	-12.757	11.109	-12.757	11.109	-12.757	11.109	-12.757	11.109	-12.757	11.109	-12.757	11.109	-12.757	11.109	-12.757	11.109	-12.757	11.109	-12.757	11.109	-12.757	11.109	-12.757	11.109	-12.757	11.109	-12.757	11.109	-12.757	11.109	-12.757	11.109	-12.757	11.109	-12.757	11.109	-12.757	11.109	-12.757	11.109	-12.757	11.109	-12.757	11.109	-12.757	11.109	-12.757	11.109	-12.757	11.109	-12.757	11.109	-12.757	11.109	-12.757	11.109	-12.757	11.109	-12.757	11.109	-12.757	11.109	-12.757	11.109	-12.757	11.109	-12.757	11.109	-12.757	11.109	-12.757	11.109	-12.757	11.109	-12.757	11.109	-12.757	11.109	-12.757	11.109	-12.757	11.109	-12.757	11.109	-12.757	11.109	-12.757	11.109	-12.757	11.109	-12.757	11.109	-12.757	11.109	-12.757	11.109	-12.757	11.109	-12.757	11.109	-12.757	11.109	-12.757	11.109	-12.757	11.109	-12.757	11.109	-12.757	11.109	-12.757	11.109	-12.757	11.109	-12.757	11.109	-12.757	11.109	-12.757	11.109	-12.757	11.109	-12.757	11.109	-12.757	11.109	-12.757	11.109	-12.757	11.109	-12.757	11.109	-12.757	11.109	-12.757	11.109	-12.757	11.109	-12.757	11.109	-12.757	11.109	-12.757	11.109	-12.757	11.109	-12.757	11.109	-12.757	11.109	-12.757	11.109	-12.757	11.109	-12.757	11.109	-12.757	11.109	-12.757	11.109	-12.757	11.109	-12.757	11.109	-12.757	11.109	-12.757	11.109	-12.757	11.109	-12.757	11.109	-12.757	11.109	-12.757	11.109	-12.757	11.109	-12.757	11.109	-12.757	11.109	-12.757	11.109	-12.757	11.109	-12.757	11.109	-12.757	11.109	-12.757	11.109	-12.757	11.109	-12.757	11.109	-12.757	11.109	-12.757	11.109	-12.757	11.109	-12.757	11.109	-12.757	11.109	-12.757	11.109	-12.757	11.109	-12.757	11.109	-12.757	11.109	-12.757	11.109	-12.757	11.109	-12.757	11.109	-12.757	11.109	-12.757	11.109	-12.757	11.109	-12.757	11.109	-12.757	11.109	-12.757	11.109	-12.757	11.109	-12.757	11.109	-12.757	11.109	-12.757	11.109	-12.757	11.109	-12.757	11.109	-12.757	11.109	-12.757	11.109	-12.757	11.109	-12.757	11.109	-12.757	11.109	-12.757	11.109	-12.757	11.109	-12.757	11.109	-12.757	11.109	-12.757	11.109	-12.757	11.109	-12.757	11.109	-12.757	11.109	-12.757	11.109	-12.757	11.109	-12.757	11.109	-12.757	11.109	-12.757	11.109	-12.757	11.109	-12.757	11.109	-12.757	11.109	-12.757	11.109	-12.757	11.109	-12.757	11.109	-12.757	11.109	-12.757	11.109	-12.757	11.109	-12.757	11.109	-12.757	11.109	-12.757	11.109	-12.757	11.109	-12.757	11.109	-12.757	11.109	-12.757	11.109	-12.757	11.109	-12.757	11.109	-12.757	11.109	-12.757	11.109	-12.757	11.109	-12.757	11.109	-12.757	11.109	-12.757	11.109	-12.757	11.109	-12.757	11.109	-12.757	11.109	-12.757	11.109	-12.757	11.109	-12.757	11.109	-12.757	11.109	-12.757	11.109	-12.757	11.109	-12.757	11.109	-12.757	11.109	-12.757	11.109	-12.757	11.109	-12.757	11.109	-12.757	11.109	-12.757	11.109	-12.757	11.109	-12.757	11.109	-12.757	11.109	-12.757	11.109	-12.757	11.109	-12.757	11.109	-12.757	11.109	-12.757	11.109	-12.757	11.109	-12.757	11.109	-12.757	11.109	-12.757	11.109	-12.757	11.109	-12.757	11.109	-12.757	11.109	-12.757	11.109	-12.757	11.109	-12.757	11.109	-12.757	11.109	-12.757	11.109	-12.757	11.109	-12.757	11.109	-12.757	11.109	-12.757	11.109	-12.757	11.109	-12.757	11.109	-12.757	11.109	-12.757	11.109	-12.757	11.109	-12.757	11.109	-12.757	11.109	-12.757	11.109	-12.757	11.109	-12.757	11.109	-12.757	11.109	-12.757	11.109	-12.757	11.109	-12.757	11.109	-12.757	11.109	-12.757	11.109	-12.757	11.109	-12.757	11.109	-12.757	11.109	-12.757	11.109	-12.757	11.109	-12.757	11.109	-12.757	11.109	-12.757	11.109	-12.757	11.109	-12.757	11.109	-12.757	11.109	-12.757	11.109	-12.757	11.109	-12.757	11.109	-12.757	11.109	-12.757	11.109	-12.757	11.109	-12.757	11.109	-12.757	11.109	-12.757	11.109	-12.757	11.109	-12.757	11.109	-12.757	11.109	-12.757	11.109	-12.757	11.109	-12.757	11.109	-12.757	11.109	-12.757	11.109	-12.757	11.109	-12.757	11.109	-12.757	11.109	-12.757	11.109	-12.757	11.109	-12.757	11.109	-12.757	11.109	-12.757	11.109	-12.757	11.109	-12.757	11.109	-12.757	11.109	-12.757	11.109	-12.757	11.109	-12.757	11.109	-12.757	11.109	-12.757	11.109	-12.757	11.109	-12.757	11.109	-12.757	11.109	-12.757	11.109	-12.757	11.109	-12.757	11.109	-12.757	11.109	-12.757	11.109	-12.757	11.109	-12.757	11.109	-12.757	11.109	-12.757	11.109	-12.757	11.109	-12.757	11.109	-12.757	11.109	-12.757	11.109	-12.757	11.109	-12.757	11.109	-12.757	11.109	-12.757	11.109	-12.757	11.109	-12.757	11.109	-12.757	11.109	-12.757	11.109	-12.757	11.109	-12.757	11.109	-12.757	11.109	-12.757	11.109	-12.757	11.109	-12.757	11.109	-12.757	11.109	-12.757	11.109	-12.757	11.109	-12.757	11.109	-12.757	11.109	-12.757	11.109	-12.757	11.109	-12.757	11.109	-12.757	11.109	-12.757	11.109	-12.757	11.109	-12.757	11.109	-12.757	11.109	-12.757	11.109	-12.757	11.109	-12.757	11.109	-12.757	11.109	-12.757	11.109	-12.757	11.109	-12.757	11.109	-12.757	11.109	-12.757	11.109	-12.757	11.109	-12.757	11.109	-12.757	11.109	-12.757	7.455	-2.392	7.455	-2.392	7.455	-2.392	7.455	-2.392	7.455	-2.392	7.455	-2.392	7.455	-2.392	7.455	-2.392	7.455	-2.392	7.455	-2.392	7.455	-2.392	7.455	-2.392	7.455	-2.392	7.455	-2.392	7.455	-2.392	7.455	-2.392	7.455	-2.392	7.455	-2.392	7.455	-2.392	7.455	-2.392	7.455	-2.392	7.455	-2.392	7.455	-2.392	7.455	-2.392	7.455	-2.392	7.455	-2.392	7.455	-2.392	7.455	-2.392	7.455	-2.392	7.455	-2.392	7.455	-2.392	7.455	-2.392	7.455	-2.392	7.455	-2.392	7.455	-2.392	7.455	-2.392	7.455	-2.392	7.455	-2.392	7.455	-2.392	7.455	-2.392	7.455	-2.392	7.455	-2.392	7.455	-2.392	7.455	-2.392	7.455	-2.392	7.455	-2.392	7.455	-2.392	7.455	-2.392	7.455	-2.392	7.455	-2.392	7.455	-2.392	7.455	-2.392	7.455	-2.392	7.455	-2.392	7.455	-2.392	7.455	-2.392	7.455	-2.392	7.455	-2.392	7.455	-2.392	7.455	-2.392	7.455	-2.392	7.455	-2.392	7.455	-2.392	7.455	-2.392	7.455	-2.392	7.455	-2.392	7.455	-2.392	7.455	-2.392	7.455	-2.392	7.455	-2.392	7.455	-2.392	7.455	-2.392	7.455	-2.392	7.455	-2.392	7.455	-2.392	7.455	-2.392	7.455	-2.392	7.455	-2.392	7.455	-2.392	7.455	-2.392	7.455	-2.392	7.455	-2.392	7.455	-2.392	7.455	-2.392	7.455	-2.392	7.455	-2.392	7.455	-2.392	7.455	-2.392	7.455	-2.392	7.455	-2.392	7.455	-2.392	7.455	-2.392	7.455	-2.392	7.455	-2.392	7.455	-2.392	7.455	-2.392	7.455	-2.392	7.455	-2.392	7.455	-2.392	7.455	-2.392	7.455	-2.392	7.455	-2.392	7.455	-2.392	7.455	-2.392	7.455	-2.392	7.455	-2.392	7.455	-2.392	7.455	-2.392	7.455	-2.392	7.455	-2.392	7.455	-2.392	7.455	-2.392	7.455	-2.392	7.455	-2.392	7.455	-2.392	7.455	-2.392	7.455	-2.392	7.455	-2.392	7.455	-2.392	7.455	-2.392	7.455	-2.392	7.455	-2.392	7.455	-2.392	7.455	-2.392	7.455	-2.392	7.455	-2.392	7.455	-2.392	7.455	-2.392	7.455	-2.392	7.455	-2.392	7.455	-2.392	7.455	-2.392	7.455	-2.392	7.455	-2.392	7.455	-2.392	7.455	-2.392	7.455	-2.392	7.455	-2.392	7.455	-2.392	7.455	-2.392	7.455	-2.392	7.455	-2.392	7.455	-2.392	7.455	-2.392	7.455	-2.392	7.455	-2.392	7.455	-2.392	7.455	-2.392	7.455	-2.392	7.455	-2.392	7.455	-2.392	7.455	-2.392	7.455	-2.392	7.455	-2.392	7.455	-2.392	7.455	-2.392	7.455	-2.392	7.455	-2.392	7.455	-2.392	7.455	-2.392	7.455	-2.392	7.455	-2.392	7.455	-2.392	7.455	-2.392	7.455	-2.392	7.455	-2.392	7.455	-2.392	7.455	-2.392	7.455	-2.392	7.455	-2.392	7.455	-2.392	7.455	-2.392	7.455	-2.392	7.455	-2.392	7.455	-2.392	7.455	-2.392	7.455	-2.392	7.455	-2.392	7.455	-2.392	7.455	-2.392	8.754	-3.103	8.754	-3.103	8.754	-3.103	8.754	-3.103	8.754	-3.103	8.754	-3.103	8.754	-3.103	8.754	-3.103	8.754	-3.103	8.754	-3.103	8.754	-3.103	8.754	-3.103	8.754	-3.103	8.754	-3.103	8.754	-3.103	8.754	-3.103	8.754	-3.103	8.754	-3.103	8.754	-3.103	8.754	-3.103	8.754	-3.103	8.754	-3.103	8.754	-3.103	8.754	-3.103	8.754	-3.103	8.754	-3.103	8.754	-3.103	8.754	-3.103	8.754	-3.103	8.754	-3.103	8.754	-3.103	8.754	-3.103	8.754	-3.103	8.754	-3.103	8.754	-3.103	8.754	-3.103	8.754	-3.103	8.754	-3.103	8.754	-3.103	8.754	-3.103	8.754	-3.103	8.754	-3.103	8.754	-3.103	8.754	-3.103	8.754	-3.103	8.754	-3.103	8.754	-3.103	8.754	-3.103	8.754	-3.103	8.754	-3.103	8.754	-3.103	8.754	-3.103	8.754	-3.103	8.754	-3.103	8.754	-3.103	8.754	-3.103	8.754	-3.103	8.754	-3.103	8.754	-3.103	8.754	-3.103	8.754	-3.103	8.754	-3.103	8.754	-3.103	8.754	-3.103	8.754	-3.103	8.754	-3.103	8.754	-3.103	8.754	-3.103	8.754	-3.103	8.754	-3.103	8.754	-3.103	8.754	-3.103	8.754	-3.103	8.754	-3.103	8.754	-3.103	8.754	-3.103	8.754	-3.103	8.754	-3.103	8.754	-3.103	8.754	-3.103	8.754	-3.103	8.754	-3.103	8.754	-3.103	8.754	-3.103	8.754	-3.103	8.754	-3.103	8.754	-3.103	8.754	-3.103	8.754	-3.103	8.754	-3.103	8.754	-3.103	8.754	-3.103	8.754	-3.103	8.754	-3.103	8.754	-3.103	8.754	-3.103	8.754	-3.103	8.754	-3.103	8.754	-3.103	8.754	-3.103	8.754	-3.103	8.754	-3.103	8.754	-3.103	8.754	-3.103	8.754	-3.103	8.754	-3.103	8.754	-3.103	8.754	-3.103	8.754	-3.103	8.754	-3.103	8.754	-3.103	8.754	-3.103	8.754	-3.103	8.754	-3.103	8.754	-3.103	8.754	-3.103	8.754	-3.103	8.754	-3.103	8.754	-3.103	8.754	-3.103	8.754	-3.103	8.754	-3.103	8.754	-3.103	8.754	-3.103	8.754	-3.103	8.754	-3.103	8.754	-3.103	8.754	-3.103	8.754	-3.103	8.754	-3.103	8.754	-3.103	8.754	-3.103	8.754	-3.103	8.754	-3.103	8.754	-3.103	8.754	-3.103	8.754	-3.103	8.754	-3.103	8.754	-3.103	8.754	-3.103	8.754	-3.103	8.754	-3.103	8.754	-3.103	8.754	-3.103	8.754	-3.103	8.754	-3.103	8.754	-3.103	8.754	-3.103	8.754	-3.103	8.754	-3.103	8.754	-3.103	8.754	-3.103	8.754	-3.103	8.754	-3.103	8.754	-3.103	8.754	-3.103	8.754	-3.103	8.754	-3.103	8.754	-3.103	8.754	-3.103	8.754	-3.103	8.754	-3.103	8.754	-3.103	8.754	-3.103	8.754	-3.103	8.754	-3.103	8.754	-3.103	8.754	-3.103	8.754	-3.103	8.754	-3.103	8.754	-3.103	8.754	-3.103	8.754	-3.103	8.754	-3.103	8.754	-3.103	8.754	-3.103	8.754	-3.103	8.754	-3.103	8.754	-3.103	8.754	-3.103	7.570	-7.897	7.570	-7.897	7.570	-7.897	7.570	-7.897	7.570	-7.897	7.570	-7.897	7.570	-7.897	7.570	-7.897	7.570	-7.897	7.570	-7.897	7.570	-7.897	7.570	-7.897	7.570	-7.897	7.570	-7.897	7.570	-7.897	7.570	-7.897	7.570	-7.897	7.570	-7.897	7.570	-7.897	7.570	-7.897	7.570	-7.897	7.570	-7.897	7.570	-7.897	7.570	-7.897	7.570	-7.897	7.570	-7.897	7.570	-7.897	7.570	-7.897	7.570	-7.897	7.570	-7.897	7.570	-7.897	7.570	-7.897	7.570	-7.897	7.570	-7.897	7.570	-7.897	7.570	-7.897	7.570	-7.897	7.570	-7.897	7.570	-7.897	7.570	-7.897	7.570	-7.897	7.570	-7.897	7.570	-7.897	7.570	-7.897	7.570	-7.897	7.570	-7.897	7.570	-7.897	7.570	-7.897	7.570	-7.897	7.570	-7.897	7.570	-7.897	7.570	-7.897	7.570	-7.897	7.570	-7.897	7.570	-7.897	7.570	-7.897	7.570	-7.897	7.570	-7.897	7.570	-7.897	7.570	-7.897	7.570	-7.897	7.570	-7.897	7.570	-7.897	7.570	-7.897	7.570	-7.897	7.570	-7.897	7.570	-7.897	7.570	-7.897	7.570	-7.897	7.570	-7.897	7.570	-7.897	7.570	-7.897	7.570	-7.897	7.570	-7.897	7.570	-7.897	7.570	-7.897	7.570	-7.897	7.570	-7.897	7.570	-7.897	7.570	-7.897	7.570	-7.897	7.570	-7.897	7.570	-7.897	7.570	-7.897	7.570	-7.897	7.570	-7.897	7.570	-7.897	7.570	-7.897	7.570	-7.897	7.570	-7.897	7.570	-7.897	7.570	-7.897	7.570	-7.897	7.570	-7.897	7.570	-7.897	7.570	-7.897	7.570	-7.897	7.570	-7.897	7.570	-7.897	7.570	-7.897	7.570	-7.897	7.570	-7.897	7.570	-7.897	7.570	-7.897	7.570	-7.897	7.570	-7.897	7.570	-7.897	7.570	-7.897	7.570	-7.897	7.570	-7.897	7.570	-7.897	7.570	-7.897	7.570	-7.897	7.570	-7.897	7.570	-7.897	7.570	-7.897	7.570	-7.897	7.570	-7.897	7.570	-7.897	7.570	-7.897	7.570	-7.897	7.570	-7.897	7.570	-7.897	7.570	-7.897	7.570	-7.897	7.570	-7.897	7.570	-7.897	7.570	-7.897	7.570	-7.897	7.570	-7.897	7.570	-7.897	7.570	-7.897	7.570	-7.897	7.570	-7.897	7.570	-7.897	7.570	-7.897	7.570	-7.897	7.570	-7.897	7.570	-7.897	7.570	-7.897	7.570	-7.897	7.570	-7.897	7.570	-7.897	7.570	-7.897	7.570	-7.897	7.570	-7.897	7.570	-7.897	7.570	-7.897	7.570	-7.897	7.570	-7.897	7.570	-7.897	7.570	-7.897	7.570	-7.897	7.570	-7.897	7.570	-7.897	7.570	-7.897	7.570	-7.897	7.570	-7.897	7.570	-7.897	7.570	-7.897	7.570	-7.897	7.570	-7.897	7.570	-7.897	7.570	-7.897	7.570	-7.897	7.570	-7.897	7.570	-7.897	7.570	-7.897	7.570	-7.897	7.570	-7.897	7.570	-7.897	7.570	-7.897	7.570	-7.897	7.570	-7.897	7.570	-7.897	7.570	-7.897	7.570	-7.897	7.570	-7.897	7.570	-7.897	7.570	-7.897	7.570	-7.897	7.570	-7.897	7.570	-7.897	7.570	-7.897	7.570	-7.897	7.570	-7.897	7.570	-7.897	7.570	-7.897	7.570	-7.897	7.570	-7.897	7.570	-7.897	7.570	-7.897	7.570	-7.897	7.570	-7.897	7.570	-7.897	7.570	-7.897	7.570	-7.897	7.570	-7.897	7.570	-7.897	7.570	-7.897	7.570	-7.897	7.570	-7.897	7.570	-7.897	7.570	-7.897	7.570	-7.897	7.570	-7.897	7.570	-7.897	7.570	-7.897	7.570	-7.897	7.570	-7.897	7.570	-7.897	7.570	-7.897	7.570	-7.897	7.570	-7.897	7.570	-7.897	7.570	-7.897	7.570	-7.897	7.570	-7.897	7.570	-7.897	7.570	-7.897	7.570	-7.897	7.570	-7.897	7.570	-7.897	7.570	-7.897	7.570	-7.897	7.570	-7.897	7.570	-7.897	7.570	-7.897	7.570	-7.897	7.570	-7.897	7.570	-7.897	7.570	-7.897	7.570	-7.897	7.570	-7.897	7.570	-7.897	7.570	-7.897	7.570	-7.897	7.570	-7.897	7.570	-7.897	7.570	-7.897	7.570	-7.897	7.570	-7.897	7.570	-7.897	7.570	-7.897	7.570	-7.897	7.570	-7.897	7.570	-7.897	7.570	-7.897	7.570	-7.897	7.570	-7.897	7.570	-7.897	7.570	-7.897	7.570	-7.897	7.570	-7.897	7.570	-7.897	7.570	-7.897	7.570	-7.897	7.570	-7.897	7.570	-7.897	7.570	-7.897	7.570	-7.897	7.570	-7.897	7.570	-7.897	7.570	-7.897	7.570	-7.897	7.570	-7.897	7.570	-7.897	7.570	-7.897	7.570	-7.897	7.570	-7.897	7.570	-7.897	7.570	-7.897	7.570	-7.897	7.570	-7.897	7.570	-7.897	7.570	-7.897	7.570	-7.897	7.570	-7.897	7.570	-7.897	7.570	-7.897	7.570	-7.897	7.570	-7.897	7.570	-7.897	7.570	-7.897	7.570	-7.897	7.570	-7.897	7.570	-7.897	7.570	-7.897	7.570	-7.897	7.570	-7.897	7.570	-7.897	7.570	-7.897	7.570	-7.897	7.570	-7.897	7.570	-7.897	7.570	-7.897	7.570	-7.897	7.570	-7.897	7.570	-7.897	7.570	-7.897	7.570	-7.897	7.570	-7.897	7.570	-7.897	7.570	-7.897	7.570	-7.897	7.570	-7.897	7.570	-7.897	7.570	-7.897	7.570	-7.897	7.570	-7.897	7.570	-7.897	7.570	-7.897	7.570	-7.897	7.570	-7.897	7.570	-7.897	7.570	-7.897	7.570	-7.897	7.570	-7.897	7.570	-7.897	7.570	-7.897	7.570	-7.897	7.570	-7.897	7.570	-7.897	7.570	-7.897	7.570	-7.897	7.570	-7.897	7.570	-7.897	7.570	-7.897	7.570	-7.897	7.570	-7.897	7.570	-7.897	7.570	-7.897	7.570	-7.897	7.570	-7.897	7.570	-7.897	7.570	-7.897	7.570	-7.897	7.570	-7.897	7.570	-7.897	7.570	-7.897	7.570	-7.897	7.570	-7.897	7.570	-7.897	7.570	-7.897	7.570	-7.897	7.570	-7.897	7.570	-7.897	7.570	-7.897	7.570	-7.897	7.570	-7.897	7.570	-7.897	7.570	-7.897	7.570	-7.897	7.570	-7.897	7.570	-7.897	7.570	-7.897	7.570	-7.897	7.570	-7.897	7.570	-7.897	7.570	-7.897	7.570	-7.897	7.570	-7.897	7.570	-7.897	7.570	-7.897	7.570	-7.897	7.570	-7.897	7.570	-7.897	7.570	-7.897	7.570	-7.897	7.570	-7.897	7.570	-7.897	7.570	-7.897	7.570	-7.897	7.570	-7.897	7.570	-7.897	7.570	-7.897	7.570	-7.897	7.570	-7.897	7.570	-7.897	7.570	-7.897	7.570	-7.897	7.570	-7.897	7.570	-7.897	7.570	-7.897	7.570	-7.897	7.570	-7.897	7.570	-7.897	7.570	-7.897	7.570	-7.897	7.570	-7.897	7.570	-7.897	7.570	-7.897	7.570	-7.897	7.570	-7.897	7.570	-7.897	7.570	-7.897	7.570	-7.897	7.570	-7.897	7.570	-7.897	7.570	-7.897	7.570	-7.897	7.570	-7.897	7.570	-7.897	7.570	-7.897	7.570	-7.897	7.570	-7.897	7.570	-7.897	7.570	-7.897	7.570	-7.897	7.570	-7.897	7.570	-7.897	7.570	-7.897	7.570	-7.897	7.570	-7.897	7.570	-7.897	7.570	-7.897	7.570	-7.897	7.570	-7.897	7.570	-7.897	7.570	-7.897	7.570	-7.897	7.570	-7.897	7.570	-7.897	7.570	-7.897	7.570	-7.897	7.570	-7.897	7.570	-7.897	7.570	-7.897	7.570	-7.897	7.570	-7.897	7.570	-7.897	7.570	-7.897	7.570	-7.897	7.570	-7.897	7.570	-7.897	7.570	-7.897	7.570	-7.897	7.570	-7.897	7.570	-7.897	7.570	-7.897	7.570	-7.897	7.570	-7.897	7.570	-7.897	7.570	-7.897	7.570	-7.897	7.570	-7.897	7.570	-7.897	7.570	-7.897	7.570	-7.897	7.570	-7.897	7.570	-7.897	7.570	-7.897	7.570	-7.897	7.570	-7.897	7.570	-7.897	7.570	-7.897	7.570	-7.897	7.570	-7.897	7.570	-7.897	7.570	-7.897	7.570	-7.897	7.570	-7.897	7.570	-7.897	7.570	-7.897	7.570	-7.897	7.570	-7.897	7.570	-7.897	7.570	-7.897	7.570	-7.897	7.570	-7.897	7.570	-7.897	7.570	-7.897	7.570	-7.897	7.570	-7.897	7.570	-7.897	7.570	-7.897	7.570	-7.897	7.570	-7.897	7.570	-7.897	7.570	-7.897	7.570	-7.897	7.570	-7.897	7.570	-7.897	7.570	-7.897	7.570	-7.897	7.570	-7.897	7.570	-7.897	7.570	-7.897	7.570	-7.897	7.570	-7.897	7.570	-7.897	7.570	-7.897	7.570	-7.897	7.570	-7.897	7.570	-7.897	7.570	-7.897	7.570	-7.897	7.570	-7.897	7.570	-7.897	7.570	-7.897	7.570	-7.897	7.570	-7.897	7.570	-7.897	7.570	-7.897	7.570	-7.897	7.570	-7.897	7.570	-7.897	7.570	-7.897	7.570	-7.897	7.570	-7.897	7.570	-7.897	7.570	-7.897	7.570	-7.897	7.570	-7.897	7.570	-7.897	7.570	-7.897	7.570	-7.897	7.570	-7.897	7.570	-7.897	7.570	-7.897	7.570	-7.897	7.570	-7.897	7.570	-7.897	7.570	-7.897	7.570	-7.897	7.570	-7.897	7.570	-7.897	7.570	-7.897	7.570	-7.897	7.570	-7.897	7.570	-7.897	7.570	-7.897	7.570	-7.897	7.570	-7.897	7.570	-7.897	7.570	-7.897	7.570	-7.897	7.570	-7.897	7.570	-7.897	7.570	-7.897	7.570	-7.897	7.570	-7.897	7.570	-7.897	7.570	-7.897	7.570	-7.897	7.570	-7.897	7.570	-7.897	7.570	-7.897	7.570	-7.897	7.570	-7.897	7.570	-7.897	7.570	-7.897	7.570	-7.897	7.570	-7.897	7.570	-7.897	7.570	-7.897	7.570	-7.897	7.570	-7.897	7.570	-7.897	7.570	-7.897	7.570	-7.897	7.570	-7.897	7.570	-7.897	7.570	-7.897	7.570	-7.897	7.570	-7.897	7.570	-7.897	7.570	-7.897	7.570	-7.897	7.570	-7.897	7.570	-7.897	7.570	-7.897	7.570	-7.897	7.570	-7.897	7.570	-7.897	7.570	-7.897	7.570	-7.897	7.570	-7.897	7.570	-7.897	7.570	-7.897	7.570	-7.897	7.570	-7.897	7.570	-7.897	7.570	-7.897	7.570	-7.897	7.570	-7.897	7.570	-7.897	7.570	-7.897	7.570	-7.897	7.570	-7.897	7.570	-7.897	7.570	-7.897	7.570	-7.897	7.570	-7.897	7.570	-7.897	7.570	-7.897	7.570	-7.897	7.570	-7.897	7.570	-7.897	7.570	-7.897	7.570	-7.897	7.570	-7.897	7.570	-7.897	7.570	-7.897	7.570	-7.897	7.570	-7.897	7.570	-7.897	7.570	-7.897	7.570	-7.897	7.570	-7.897	7.570	-7.897	7.570	-7.897	7.570	-7.897	7.570	-7.897	7.570	-7.897	7.570	-7.897	7.570	-7.897	7.570	-7.897	7.570	-7.897	7.570	-7.897	7.570	-7.897	7.570	-7.897	7.570	-7.897	7.570	-7.897	7.570	-7.897	7.570	-7.897	7.570	-7.897	7.570	-7.897	7.570	-7.897	7.570	-7.897	7.570	-7.897	7.570	-7.897	7.570	-7.897	7.570	-7.897	7.570	-7.897	7.570	-7.897	7.570	-7.897	7.570	-7.897	7.570	-7.897	7.570	-7.897	7.570	-7.897	7.570	-7.897	7.570	-7.897	7.570	-7.897	7.570	-7.897	7.570	-7.897	7.570	-7.897	7.570	-7.897	7.570	-7.897	7.570	-7.897	7.570	-7.897	7.570	-7.897	7.570	-7.897	7.570	-7.897	7.570	-7.897	7.570	-7.897	7.570	-7.897	7.570	-7.897	7.570	-7.897	7.570	-7.897	7.570	-7.897	7.570	-7.897	7.570	-7.897	7.570	-7.897	7.570	-7.897	7.570	-7.897	7.570	-7.897	7.570	-7.897	7.570	-7.897	7.570	-7.897	7.570	-7.897	7.570	-7.897	7.570	-7.897	7.570	-7.897	7.570	-7.897	7.570	-7.897	7.570	-7.897	7.570	-7.897	7.570	-7.897	7.570	-7.897	7.570	-7.897	7.570	-7.897	7.570	-7.897	7.570	-7.897	7.570	-7.897	7.570	-7.897	7.570	-7.897	7.570	-7.897	7.570	-7.897	7.570	-7.897	7.570	-7.897	7.570	-7.897	7.570	-7.897	7.570	-7.897	7.570	-7.897	7.570	-7.897	7.570	-7.897	7.570	-7.897	7.570	-7.897	7.570	-7.897	7.570	-7.897	7.570	-7.897	7.570	-7.897	7.570	-7.897	7.570	-7.897	7.570	-7.897	7.570	-7.897	7.570	-7.897	7.570	-7.897	7.570	-7.897	7.570	-7.897	7.570	-7.897	7.570	-7.897	7.570	-7.897	7.570	-7.897	7.570	-7.897	7.570	-7.897	7.570	-7.897	7.570	-7.897	7.570	-7.897	11.793	0.367	11.793	0.367	11.793	0.367	11.793	0.367	11.793	0.367	11.793	0.367	11.793	0.367	11.793	0.367	11.793	0.367	11.793	0.367	11.793	0.367	11.793	0.367	11.793	0.367	11.793	0.367	11.793	0.367	11.793	0.367	11.793	0.367	11.793	0.367	11.793	0.367	11.793	0.367	11.793	0.367	11.793	0.367	11.793	0.367	11.793	0.367	11.793	0.367	11.793	0.367	11.793	0.367	11.793	0.367	11.793	0.367	11.793	0.367	11.793	0.367	11.793	0.367	11.793	0.367	11.793	0.367	11.793	0.367	11.793	0.367	11.793	0.367	11.793	0.367	11.793	0.367	11.793	0.367	11.793	0.367	11.793	0.367	11.793	0.367	11.793	0.367	11.793	0.367	11.793	0.367	11.793	0.367	11.793	0.367	11.793	0.367	11.793	0.367	11.793	0.367	11.793	0.367	11.793	0.367	11.793	0.367	11.793	0.367	11.793	0.367	11.793	0.367	11.793	0.367	11.793	0.367	11.793	0.367	11.793	0.367	11.793	0.367	11.793	0.367	11.793	0.367	11.793	0.367	11.793	0.367	11.793	0.367	11.793	0.367	11.793	0.367	11.793	0.367	11.793	0.367	11.793	0.367	11.793	0.367	11.793	0.367	11.793	0.367	11.793	0.367	11.793	0.367	11.793	0.367	11.793	0.367	11.793	0.367	11.793	0.367	11.793	0.367	11.793	0.367	11.793	0.367	11.793	0.367	11.793	0.367	11.793	0.367	11.793	0.367	11.793	0.367	11.793	0.367	11.793	0.367	11.793	0.367	11.793	0.367	11.793	0.367	11.793	0.367	11.793	0.367	11.793	0.367	11.793	0.367	11.793	0.367	11.793	0.367	11.793	0.367	11.793	0.367	11.793	0.367	11.793	0.367	11.793	0.367	11.793	0.367	11.793	0.367	11.793	0.367	11.793	0.367	11.793	0.367	11.793	0.367	11.793	0.367	11.793	0.367	11.793	0.367	11.793	0.367	11.793	0.367	11.793	0.367	11.793	0.367	11.793	0.367	11.793	0.367	11.793	0.367	11.793	0.367	11.793	0.367	11.793	0.367	11.793	0.367	11.793	0.367	11.793	0.367	11.793	0.367	11.793	0.367	11.793	0.367	11.793	0.367	11.793	0.367	11.793	0.367	11.793	0.367	11.793	0.367	11.793	0.367	11.793	0.367	11.793	0.367	11.793	0.367	11.793	0.367	11.793	0.367	11.793	0.367	11.793	0.367	11.793	0.367	11.793	0.367	11.793	0.367	11.793	0.367	11.793	0.367	11.793	0.367	11.793	0.367	11.793	0.367	11.793	0.367	11.793	0.367	11.793	0.367	11.793	0.367	11.793	0.367	11.793	0.367	11.793	0.367	11.793	0.367	11.793	0.367	11.793	0.367	11.793	0.367	11.793	0.367	11.793	0.367	11.793	0.367	11.793	0.367	11.793	0.367	11.793	0.367	11.793	0.367	11.793	0.367	11.793	0.367	11.793	0.367	11.793	0.367	11.793	0.367	11.793	0.367	11.793	0.367	11.793	0.367	7.906	0.542	7.906	0.542	7.906	0.542	7.906	0.542	7.906	0.542	7.906	0.542	7.906	0.542	7.906	0.542	7.906	0.542	7.906	0.542	7.906	0.542	7.906	0.542	7.906	0.542	7.906	0.542	7.906	0.542	7.906	0.542	7.906	0.542	7.906	0.542	7.906	0.542	7.906	0.542	7.906	0.542	7.906	0.542	7.906	0.542	7.906	0.542	7.906	0.542	7.906	0.542	7.906	0.542	7.906	0.542	7.906	0.542	7.906	0.542	7.906	0.542	7.906	0.542	7.906	0.542	7.906	0.542	7.906	0.542	7.906	0.542	7.906	0.542	7.906	0.542	7.906	0.542	7.906	0.542	7.906	0.542	7.906	0.542	7.906	0.542	7.906	0.542	7.906	0.542	7.906	0.542	7.906	0.542	7.906	0.542	7.906	0.542	7.906	0.542	7.906	0.542	7.906	0.542	7.906	0.542	7.906	0.542	7.906	0.542	7.906	0.542	7.906	0.542	7.906	0.542	7.906	0.542	7.906	0.542	7.906	0.542	7.906	0.542	7.906	0.542	7.906	0.542	7.906	0.542	7.906	0.542	7.906	0.542	7.906	0.542	7.906	0.542	7.906	0.542	7.906	0.542	7.906	0.542	7.906	0.542	7.906	0.542	7.906	0.542	7.906	0.542	7.906	0.542	7.906	0.542	7.906	0.542	7.906	0.542	7.906	0.542	7.906	0.542	7.906	0.542	7.906	0.542	7.906	0.542	7.906	0.542	7.906	0.542	7.906	0.542	7.906	0.542	7.906	0.542	7.906	0.542	7.906	0.542	7.906	0.542	7.906	0.542	7.906	0.542	7.906	0.542	7.906	0.542	7.906	0.542	7.906	0.542	7.906	0.542	7.906	0.542	7.906	0.542	7.906	0.542	7.906	0.542	7.906	0.542	7.906	0.542	7.906	0.542	7.906	0.542	7.906	0.542	7.906	0.542	7.906	0.542	7.906	0.542	7.906	0.542	7.906	0.542	7.906	0.542	7.906	0.542	7.906	0.542	7.906	0.542	7.906	0.542	7.906	0.542	7.906	0.542	7.906	0.542	7.906	0.542	7.906	0.542	7.906	0.542	7.906	0.542	7.906	0.542	7.906	0.542	7.906	0.542	7.906	0.542	7.906	0.542	7.906	0.542	7.906	0.542	7.906	0.542	7.906	0.542	7.906	0.542	7.906	0.542	7.906	0.542	7.906	0.542	7.906	0.542	7.906	0.542	7.906	0.542	7.906	0.542	7.906	0.542	7.906	0.542	7.906	0.542	7.906	0.542	7.906	0.542	7.906	0.542	7.906	0.542	7.906	0.542	7.906	0.542	7.906	0.542	7.906	0.542	7.906	0.542	7.906	0.542	7.906	0.542	7.906	0.542	7.906	0.542	7.906	0.542	7.906	0.542	7.906	0.542	7.906	0.542	7.906	0.542	7.906	0.542	7.906	0.542	7.906	0.542	7.906	0.542	7.906	0.542	7.906	0.542	7.906	0.542	7.906	0.542	7.906	0.542	7.906	0.542	7.906	0.542	7.906	0.542	7.906	0.542	7.906	0.542	7.906	0.542	7.906	0.542	8.680	-12.177	8.680	-12.177	8.680	-12.177	8.680	-12.177	8.680	-12.177	8.680	-12.177	8.680	-12.177	8.680	-12.177	8.680	-12.177	8.680	-12.177	8.680	-12.177	8.680	-12.177	8.680	-12.177	8.680	-12.177	8.680	-12.177	8.680	-12.177	8.680	-12.177	8.680	-12.177	8.680	-12.177	8.680	-12.177	8.680	-12.177	8.680	-12.177	8.680	-12.177	8.680	-12.177	8.680	-12.177	8.680	-12.177	8.680	-12.177	8.680	-12.177	8.680	-12.177	8.680	-12.177	8.680	-12.177	8.680	-12.177	8.680	-12.177	8.680	-12.177	8.680	-12.177	8.680	-12.177	8.680	-12.177	8.680	-12.177	8.680	-12.177	8.680	-12.177	8.680	-12.177	8.680	-12.177	8.680	-12.177	8.680	-12.177	8.680	-12.177	8.680	-12.177	8.680	-12.177	8.680	-12.177	8.680	-12.177	8.680	-12.177	8.680	-12.177	8.680	-12.177	8.680	-12.177	8.680	-12.177	8.680	-12.177	8.680	-12.177	8.680	-12.177	8.680	-12.177	8.680	-12.177	8.680	-12.177	8.680	-12.177	8.680	-12.177	8.680	-12.177	8.680	-12.177	8.680	-12.177	8.680	-12.177	8.680	-12.177	8.680	-12.177	8.680	-12.177	8.680	-12.177	8.680	-12.177	8.680	-12.177	8.680	-12.177	8.680	-12.177	8.680	-12.177	8.680	-12.177	8.680	-12.177	8.680	-12.177	8.680	-12.177	8.680	-12.177	8.680	-12.177	8.680	-12.177	8.680	-12.177	8.680	-12.177	8.680	-12.177	8.680	-12.177	8.680	-12.177	8.680	-12.177	8.680	-12.177	8.680	-12.177	8.680	-12.177	8.680	-12.177	8.680	-12.177	8.680	-12.177	8.680	-12.177	8.680	-12.177	8.680	-12.177	8.680	-12.177	8.680	-12.177	8.680	-12.177	8.680	-12.177	8.680	-12.177	8.680	-12.177	8.680	-12.177	8.680	-12.177	8.680	-12.177	8.680	-12.177	8.680	-12.177	8.680	-12.177	8.680	-12.177	8.680	-12.177	8.680	-12.177	8.680	-12.177	8.680	-12.177	8.680	-12.177	8.680	-12.177	8.680	-12.177	8.680	-12.177	8.680	-12.177	8.680	-12.177	8.680	-12.177	8.680	-12.177	8.680	-12.177	8.680	-12.177	8.680	-12.177	8.680	-12.177	8.680	-12.177	8.680	-12.177	8.680	-12.177	8.680	-12.177	8.680	-12.177	8.680	-12.177	8.680	-12.177	8.680	-12.177	8.680	-12.177	8.680	-12.177	8.680	-12.177	8.680	-12.177	8.680	-12.177	8.680	-12.177	8.680	-12.177	8.680	-12.177	8.680	-12.177	8.680	-12.177	8.680	-12.177	8.680	-12.177	8.680	-12.177	8.680	-12.177	8.680	-12.177	8.680	-12.177	8.680	-12.177	8.680	-12.177	8.680	-12.177	8.680	-12.177	8.680	-12.177	8.680	-12.177	8.680	-12.177	8.680	-12.177	8.680	-12.177	8.680	-12.177	8.680	-12.177	8.680	-12.177	8.680	-12.177	8.680	-12.177	8.680	-12.177	8.680	-12.177	8.680	-12.177	8.680	-12.177	8.680	-12.177	8.680	-12.177	8.680	-12.177	8.680	-12.177	8.680	-12.177	8.680	-12.177	8.680	-12.177	8.680	-12.177	8.680	-12.177	8.680	-12.177
[truncated: 18,941,103 more chars]
