# Supplementary material for: Structural analysis of P. falciparum KAHRP and PfEMP1 complexes with host erythrocyte spectrin suggests a model for cytoadherent knob protrusions
Source: PLoS Pathog. 2017 Aug 14;13(8):e1006552. doi: 10.1371/journal.ppat.1006552 (PMC5570508; doi:10.1371/journal.ppat.1006552)
Supplement: S1 Software — Provided here is a compressed file that includes all scripts used for the calculation of docking conformations between two charged proteins. The specific examples of docking the KAHRP 5´ repeat to spectrin β10–14, and predicting the β-catenin–Tcf complex, are shown in separate directories. A README file with simple instructions and software dependencies is also included. (ZIP) [file ppat.1006552.s012.zip › scripts/b1014/path_finding/all_paths.py]

#! /usr/bin/env python
import numpy as np
import networkx
import gridData
from scipy.spatial.distance import euclidean

# open the protein mesh file for reading
INPUT1 = open("out.obj",'r')
INPUT2 =open("pos_filtered.txt",'r')
INPUT3 =open("neg_filtered.txt",'r')
OUTPUT1= open("points.txt",'w')

#THIS BLOCK READS THE .OBJ FILE
# define an empty list of nodes
nodes = []
triangles = []
pos=[]
neg=[]
distance=[]
while True:
    
    # read the next line
    line = INPUT1.readline()
    
    if not line:
        break

    # chop the line up based on whitespace
    cols = line.split()

    if cols:
        
        # look to see if it is vertex
        if cols[0] == "v":
            
            # append the (x,y,z) to the list
            nodes.append((float(cols[1]),float(cols[2]),float(cols[3])))
        
        # ..or if it is a triangle line
        elif cols[0] == "f":
            
            vertex = []
            
            # assuming the triangles are always index//index i.e. the same both sides
            for i in [1,2,3]:
                v = cols[i].split('//')
                vertex.append(int(v[0])-1) # subtract one as looks like Chimera is 1-based, not 0-based!
            
            triangles.append(vertex)
# define a bidirectional graph
G  = networkx.Graph()
S  = networkx.DiGraph()
S.add_node(0,{"coordinates": (0,0,0)})
S.add_node(10000000,{"coordinates":(0,0,0)})


# loop through all the nodes
for node,coords in enumerate(nodes):
    # add each node to the graph with its coordinates as an attribute
    G.add_node(node,{"coordinates":coords})

# now loop through all the triangles
for sides in triangles:
    
    # and add all the edges, weighted by the length of each side
    G.add_edge(sides[0],sides[1],{"length": euclidean(nodes[sides[0]],nodes[sides[1]])})
    G.add_edge(sides[1],sides[2],{"length": euclidean(nodes[sides[1]],nodes[sides[2]])})
    G.add_edge(sides[2],sides[0],{"length": euclidean(nodes[sides[2]],nodes[sides[0]])})
#print nodes[sides[0]],nodes[sides[1]]

#THIS BLOCK READS CHARGED PATCHES AND FINDS WHICH POINT OF THE SURFACE IS CLOSEST
indpos=[]
while True:
    line = INPUT2.readline()
    if not line:
        break
    col = line.split()
    if col:
        pos.append((float(col[0]),float(col[1]),float(col[2])))
#Determine grid point closest to that charged resiude
for y in xrange(len(pos)):
    for x in xrange(len(nodes)):
        distance.append(euclidean(nodes[x],pos[y]))
    indpos.append(np.argmin(distance))
    distance=[]

indneg=[]
while True:
    line = INPUT3.readline()
    if not line:
        break
    col = line.split()
    if col:
        neg.append((float(col[0]),float(col[1]),float(col[2])))
for y in xrange(len(neg)):
    for x in xrange(len(nodes)):
        distance.append(euclidean(nodes[x],neg[y]))
    indneg.append(np.argmin(distance))
    distance=[]


#THIS BLOCK FINDS PATHS BETWEEN CHARGED PATCHES
Nterm=[]
path=[]
subnodes=[]
Nterm.append((333.140991, -414.481995, -49.715000))
#print "pos to neg"
for p1 in xrange(len(pos)):
    for n1 in xrange(len(neg)):
        #print p1,n1
        a1=euclidean(Nterm[0],nodes[indpos[p1]])
        b1=euclidean(Nterm[0],nodes[indneg[n1]])
        c1=euclidean(nodes[indpos[p1]],nodes[indneg[n1]])
        if a1 < b1 and c1 > 10 and c1 < 30:
            try:
                path.append(networkx.shortest_path(G,source=indpos[p1],target=indneg[n1], weight="length"))
                path=np.transpose(path)
                for r1 in path:
                    subnodes.append((nodes[r1][0],nodes[r1][1],nodes[r1][2]))
                for node,coords in enumerate(subnodes):
                    S.add_node(int(path[node]),{"coordinates":coords})
                for e1 in xrange(len(path)-1):
                    S.add_edge(int(path[e1]),int(path[e1+1]),{"length": euclidean(subnodes[e1],subnodes[e1+1])})
                path=[]
                subnodes=[]
            except:
                pass


for n2 in xrange(len(neg)):
    for p2 in xrange(len(pos)):
        #print p2,n2
        a2=euclidean(Nterm[0],nodes[indneg[n2]])
        b2=euclidean(Nterm[0],nodes[indpos[p2]])
        c2=euclidean(nodes[indpos[p2]],nodes[indneg[n2]])
        if a2 < b2 and c2 > 10 and c2 < 30:
            try:
                path.append(networkx.shortest_path(G,source=indneg[n2],target=indpos[p2], weight="length"))
                path=np.transpose(path)
                for r2 in path:
                    subnodes.append((nodes[r2][0],nodes[r2][1],nodes[r2][2]))
                for node,coords in enumerate(subnodes):
                    S.add_node(int(path[node]),{"coordinates":coords})
                for e2 in xrange(len(path)-1):
                    S.add_edge(int(path[e2]),int(path[e2+1]),{"length": euclidean(subnodes[e2],subnodes[e2+1])})
                path=[]
                subnodes=[]
            except:
                pass

#THIS BLOCK ADDS AN ORIGIN AND TERMINAL NODE
for n3 in xrange(len(neg)):
    c3=euclidean(Nterm[0],nodes[indneg[n3]])
    if c3 < 30:
        S.add_edge(0,int(indneg[n3]),{"length": 100000})
    elif c3 > 210:
        S.add_edge(int(indneg[n3]),10000000,{"length": 100000})

for p3 in xrange(len(pos)):
    c4=euclidean(Nterm[0],nodes[indpos[p3]])
    if c4 < 30:
        S.add_edge(0,int(indpos[p3]),{"length": 100000})
    elif c4 > 210:
        S.add_edge(int(indpos[p3]),10000000,{"length": 100000})
cartesian=[]

#THIS BLOCK READS THE POTENTIAL DATA AND FILTERS PATHS BASED ON THEIR LENGTH TO OUTPUT LENGTH AND POTENTIAL, AND POINTS OF THE PATH.
potential = gridData.Grid("out.dx")
for route in networkx.all_simple_paths(S, source=0, target=10000000):
    length=[]
    length.append((0))
    length.append((0))
    route=np.transpose(route)
    pot=[]
    pot.append((0))
    pot.append((potential.interpolated(nodes[route[1]][0],nodes[route[1]][1],nodes[route[1]][2])[0]))
    if len(route) > 400:
        for each in xrange(len(route)-3):
            length.append((length[each+1]+euclidean(nodes[route[each+1]],nodes[route[each+2]])))
            pot.append((potential.interpolated(nodes[route[each+2]][0],nodes[route[each+2]][1],nodes[route[each+2]][2])[0]))
            cartesian.append((nodes[route[each+2]][0],nodes[route[each+2]][1],nodes[route[each+2]][2]))
        route=[]
        print length
        print pot
        print >>OUTPUT1, cartesian
        cartesian=[]
        length=[]
        pot=[]
