# Supplementary material for: Structural analysis of P. falciparum KAHRP and PfEMP1 complexes with host erythrocyte spectrin suggests a model for cytoadherent knob protrusions
Source: PLoS Pathog. 2017 Aug 14;13(8):e1006552. doi: 10.1371/journal.ppat.1006552 (PMC5570508; doi:10.1371/journal.ppat.1006552)
Supplement: S1 Software — Provided here is a compressed file that includes all scripts used for the calculation of docking conformations between two charged proteins. The specific examples of docking the KAHRP 5´ repeat to spectrin β10–14, and predicting the β-catenin–Tcf complex, are shown in separate directories. A README file with simple instructions and software dependencies is also included. (ZIP) [file ppat.1006552.s012.zip › scripts/b1014/path_finding/beta1014.pdb]

HELIX    1   1 ASN   1273  GLN   1298  1                                  26
HELIX    2   2 ALA   1305  ASP   1341  1                                  37
HELIX    3   3 THR   1347  SER   1404  1                                  58
HELIX    4   4 GLY   1408  GLN   1502  1                                  95
HELIX    5   5 LEU   1510  GLU   1546  1                                  37
HELIX    6   6 CYS   1552  VAL   1607  1                                  56
HELIX    7   7 GLU   1616  SER   1652  1                                  37
HELIX    8   8 GLU   1659  SER   1714  1                                  56
HELIX    9   9 PHE   1722  ALA   1760  1                                  39
HELIX   10  10 ALA   1765  PHE   1803  1                                  39
ATOM      1  N   ASP  1272     326.426-414.782 -42.061  1.00 85.87           N
ATOM      2  CA  ASP  1272     327.744-415.338 -41.924  1.00 85.87           C
ATOM      3  C   ASP  1272     327.753-416.324 -40.807  1.00 85.87           C
ATOM      4  O   ASP  1272     328.541-417.271 -40.809  1.00 85.87           O
ATOM      5  CB  ASP  1272     328.825-414.279 -41.662  1.00 85.87           C
ATOM      6  CG  ASP  1272     329.059-413.552 -42.979  1.00 85.87           C
ATOM      7  OD1 ASP  1272     328.564-414.059 -44.022  1.00 85.87           O
ATOM      8  OD2 ASP  1272     329.738-412.491 -42.966  1.00 85.87           O
ATOM      9  H1  ASP  1272     326.350-414.310 -42.951  1.00  0.00           H
ATOM     10  H2  ASP  1272     326.260-414.122 -41.315  1.00  0.00           H
ATOM     11  H3  ASP  1272     325.741-415.523 -42.014  1.00  0.00           H
ATOM     12  HA  ASP  1272     327.993-415.862 -42.847  1.00  0.00           H
ATOM     13  HB2 ASP  1272     329.746-414.758 -41.329  1.00  0.00           H
ATOM     14  HB3 ASP  1272     328.479-413.575 -40.906  1.00  0.00           H
ATOM     15  N   ASN  1273     326.901-416.087 -39.798  1.00 95.19           N
ATOM     16  CA  ASN  1273     326.825-416.964 -38.662  1.00 95.19           C
ATOM     17  C   ASN  1273     326.265-418.307 -39.033  1.00 95.19           C
ATOM     18  O   ASN  1273     326.712-419.343 -38.536  1.00 95.19           O
ATOM     19  CB  ASN  1273     325.966-416.382 -37.538  1.00 95.19           C
ATOM     20  CG  ASN  1273     326.759-415.191 -37.045  1.00 95.19           C
ATOM     21  ND2 ASN  1273     326.212-413.971 -37.271  1.00 95.19           N
ATOM     22  OD1 ASN  1273     327.857-415.337 -36.511  1.00 95.19           O
ATOM     23  H   ASN  1273     326.301-415.276 -39.838  1.00  0.00           H
ATOM     24  HA  ASN  1273     327.834-417.111 -38.278  1.00  0.00           H
ATOM     25  HB2 ASN  1273     325.828-417.111 -36.740  1.00  0.00           H
ATOM     26  HB3 ASN  1273     325.001-416.059 -37.928  1.00  0.00           H
ATOM     27 HD21 ASN  1273     325.315-413.897 -37.729  1.00  0.00           H
ATOM     28 HD22 ASN  1273     326.702-413.137 -36.981  1.00  0.00           H
ATOM     29  N   LEU  1274     325.268-418.331 -39.932  1.00 86.21           N
ATOM     30  CA  LEU  1274     324.615-419.578 -40.226  1.00 86.21           C
ATOM     31  C   LEU  1274     325.614-420.556 -40.780  1.00 86.21           C
ATOM     32  O   LEU  1274     325.672-421.717 -40.373  1.00 86.21           O
ATOM     33  CB  LEU  1274     323.489-419.386 -41.260  1.00 86.21           C
ATOM     34  CG  LEU  1274     322.685-420.655 -41.594  1.00 86.21           C
ATOM     35  CD1 LEU  1274     321.920-421.172 -40.365  1.00 86.21           C
ATOM     36  CD2 LEU  1274     321.761-420.417 -42.800  1.00 86.21           C
ATOM     37  H   LEU  1274     324.980-417.482 -40.397  1.00  0.00           H
ATOM     38  HA  LEU  1274     324.190-419.983 -39.308  1.00  0.00           H
ATOM     39  HB2 LEU  1274     322.796-418.641 -40.870  1.00  0.00           H
ATOM     40  HB3 LEU  1274     323.927-419.002 -42.181  1.00  0.00           H
ATOM     41  HG  LEU  1274     323.400-421.427 -41.880  1.00  0.00           H
ATOM     42 HD11 LEU  1274     321.362-422.069 -40.634  1.00  0.00           H
ATOM     43 HD12 LEU  1274     322.627-421.409 -39.570  1.00  0.00           H
ATOM     44 HD13 LEU  1274     321.228-420.404 -40.018  1.00  0.00           H
ATOM     45 HD21 LEU  1274     321.203-421.328 -43.017  1.00  0.00           H
ATOM     46 HD22 LEU  1274     321.064-419.611 -42.570  1.00  0.00           H
ATOM     47 HD23 LEU  1274     322.360-420.143 -43.668  1.00  0.00           H
ATOM     48  N   GLU  1275     326.458-420.108 -41.720  1.00 82.72           N
ATOM     49  CA  GLU  1275     327.407-421.011 -42.312  1.00 82.72           C
ATOM     50  C   GLU  1275     328.386-421.452 -41.270  1.00 82.72           C
ATOM     51  O   GLU  1275     328.833-422.601 -41.247  1.00 82.72           O
ATOM     52  CB  GLU  1275     328.189-420.350 -43.462  1.00 82.72           C
ATOM     53  CG  GLU  1275     328.989-419.120 -43.022  1.00 82.72           C
ATOM     54  CD  GLU  1275     329.606-418.474 -44.254  1.00 82.72           C
ATOM     55  OE1 GLU  1275     329.308-418.944 -45.385  1.00 82.72           O
ATOM     56  OE2 GLU  1275     330.382-417.497 -44.080  1.00 82.72           O
ATOM     57  H   GLU  1275     326.427-419.141 -42.011  1.00  0.00           H
ATOM     58  HA  GLU  1275     326.878-421.883 -42.696  1.00  0.00           H
ATOM     59  HB2 GLU  1275     328.881-421.083 -43.876  1.00  0.00           H
ATOM     60  HB3 GLU  1275     327.486-420.052 -44.240  1.00  0.00           H
ATOM     61  HG2 GLU  1275     329.777-419.423 -42.333  1.00  0.00           H
ATOM     62  HG3 GLU  1275     328.326-418.409 -42.530  1.00  0.00           H
ATOM     63  N   LEU  1276     328.736-420.532 -40.357  1.00116.15           N
ATOM     64  CA  LEU  1276     329.692-420.852 -39.341  1.00116.15           C
ATOM     65  C   LEU  1276     329.210-421.995 -38.514  1.00116.15           C
ATOM     66  O   LEU  1276     329.986-422.859 -38.105  1.00116.15           O
ATOM     67  CB  LEU  1276     329.903-419.740 -38.320  1.00116.15           C
ATOM     68  CG  LEU  1276     330.711-420.299 -37.144  1.00116.15           C
ATOM     69  CD1 LEU  1276     332.162-420.594 -37.559  1.00116.15           C
ATOM     70  CD2 LEU  1276     330.504-419.466 -35.871  1.00116.15           C
ATOM     71  H   LEU  1276     328.323-419.611 -40.387  1.00  0.00           H
ATOM     72  HA  LEU  1276     330.645-421.110 -39.803  1.00  0.00           H
ATOM     73  HB2 LEU  1276     328.937-419.381 -37.964  1.00  0.00           H
ATOM     74  HB3 LEU  1276     330.450-418.918 -38.782  1.00  0.00           H
ATOM     75  HG  LEU  1276     330.270-421.272 -36.927  1.00  0.00           H
ATOM     76 HD11 LEU  1276     332.172-421.383 -38.311  1.00  0.00           H
ATOM     77 HD12 LEU  1276     332.731-420.916 -36.687  1.00  0.00           H
ATOM     78 HD13 LEU  1276     332.612-419.692 -37.973  1.00  0.00           H
ATOM     79 HD21 LEU  1276     329.464-419.540 -35.553  1.00  0.00           H
ATOM     80 HD22 LEU  1276     330.748-418.424 -36.076  1.00  0.00           H
ATOM     81 HD23 LEU  1276     331.153-419.843 -35.081  1.00  0.00           H
ATOM     82  N   GLN  1277     327.906-422.017 -38.224  1.00 86.44           N
ATOM     83  CA  GLN  1277     327.402-423.008 -37.318  1.00 86.44           C
ATOM     84  C   GLN  1277     327.565-424.394 -37.853  1.00 86.44           C
ATOM     85  O   GLN  1277     327.873-425.312 -37.095  1.00 86.44           O
ATOM     86  CB  GLN  1277     325.920-422.799 -36.973  1.00 86.44           C
ATOM     87  CG  GLN  1277     325.701-421.565 -36.100  1.00 86.44           C
ATOM     88  CD  GLN  1277     326.479-421.802 -34.814  1.00 86.44           C
ATOM     89  NE2 GLN  1277     326.867-420.698 -34.122  1.00 86.44           N
ATOM     90  OE1 GLN  1277     326.741-422.944 -34.440  1.00 86.44           O
ATOM     91  H   GLN  1277     327.280-421.341 -38.639  1.00  0.00           H
ATOM     92  HA  GLN  1277     327.974-422.937 -36.393  1.00  0.00           H
ATOM     93  HB2 GLN  1277     325.357-422.679 -37.899  1.00  0.00           H
ATOM     94  HB3 GLN  1277     325.551-423.678 -36.445  1.00  0.00           H
ATOM     95  HG2 GLN  1277     324.640-421.442 -35.881  1.00  0.00           H
ATOM     96  HG3 GLN  1277     326.081-420.678 -36.607  1.00  0.00           H
ATOM     97 HE21 GLN  1277     326.633-419.778 -34.467  1.00  0.00           H
ATOM     98 HE22 GLN  1277     327.389-420.798 -33.263  1.00  0.00           H
ATOM     99  N   ASN  1278     327.345-424.592 -39.164  1.00 79.80           N
ATOM    100  CA  ASN  1278     327.413-425.911 -39.728  1.00 79.80           C
ATOM    101  C   ASN  1278     328.825-426.410 -39.671  1.00 79.80           C
ATOM    102  O   ASN  1278     329.082-427.599 -39.489  1.00 79.80           O
ATOM    103  CB  ASN  1278     326.965-425.940 -41.201  1.00 79.80           C
ATOM    104  CG  ASN  1278     326.700-427.383 -41.607  1.00 79.80           C
ATOM    105  ND2 ASN  1278     327.427-427.871 -42.648  1.00 79.80           N
ATOM    106  OD1 ASN  1278     325.856-428.056 -41.017  1.00 79.80           O
ATOM    107  H   ASN  1278     327.130-423.805 -39.759  1.00  0.00           H
ATOM    108  HA  ASN  1278     326.776-426.579 -39.149  1.00  0.00           H
ATOM    109  HB2 ASN  1278     326.053-425.354 -41.318  1.00  0.00           H
ATOM    110  HB3 ASN  1278     327.751-425.522 -41.830  1.00  0.00           H
ATOM    111 HD21 ASN  1278     328.107-427.283 -43.108  1.00  0.00           H
ATOM    112 HD22 ASN  1278     327.287-428.821 -42.961  1.00  0.00           H
ATOM    113  N   PHE  1279     329.783-425.494 -39.854  1.00108.23           N
ATOM    114  CA  PHE  1279     331.179-425.815 -39.920  1.00108.23           C
ATOM    115  C   PHE  1279     331.698-426.402 -38.640  1.00108.23           C
ATOM    116  O   PHE  1279     332.329-427.462 -38.632  1.00108.23           O
ATOM    117  CB  PHE  1279     331.984-424.546 -40.271  1.00108.23           C
ATOM    118  CG  PHE  1279     333.439-424.743 -40.029  1.00108.23           C
ATOM    119  CD1 PHE  1279     334.193-425.580 -40.818  1.00108.23           C
ATOM    120  CD2 PHE  1279     334.054-424.043 -39.016  1.00108.23           C
ATOM    121  CE1 PHE  1279     335.539-425.733 -40.575  1.00108.23           C
ATOM    122  CE2 PHE  1279     335.398-424.190 -38.769  1.00108.23           C
ATOM    123  CZ  PHE  1279     336.141-425.040 -39.551  1.00108.23           C
ATOM    124  H   PHE  1279     329.509-424.527 -39.951  1.00  0.00           H
ATOM    125  HA  PHE  1279     331.326-426.545 -40.716  1.00  0.00           H
ATOM    126  HB2 PHE  1279     331.829-424.307 -41.323  1.00  0.00           H
ATOM    127  HB3 PHE  1279     331.629-423.717 -39.660  1.00  0.00           H
ATOM    128  HD1 PHE  1279     333.728-426.119 -41.630  1.00  0.00           H
ATOM    129  HD2 PHE  1279     333.472-423.368 -38.406  1.00  0.00           H
ATOM    130  HE1 PHE  1279     336.125-426.400 -41.191  1.00  0.00           H
ATOM    131  HE2 PHE  1279     335.867-423.641 -37.966  1.00  0.00           H
ATOM    132  HZ  PHE  1279     337.197-425.164 -39.362  1.00  0.00           H
ATOM    133  N   LEU  1280     331.401-425.743 -37.511  1.00 96.24           N
ATOM    134  CA  LEU  1280     331.932-426.149 -36.241  1.00 96.24           C
ATOM    135  C   LEU  1280     331.466-427.522 -35.896  1.00 96.24           C
ATOM    136  O   LEU  1280     332.226-428.320 -35.343  1.00 96.24           O
ATOM    137  CB  LEU  1280     331.509-425.219 -35.088  1.00 96.24           C
ATOM    138  CG  LEU  1280     332.145-423.817 -35.145  1.00 96.24           C
ATOM    139  CD1 LEU  1280     331.679-422.945 -33.967  1.00 96.24           C
ATOM    140  CD2 LEU  1280     333.679-423.904 -35.236  1.00 96.24           C
ATOM    141  H   LEU  1280     330.789-424.941 -37.555  1.00  0.00           H
ATOM    142  HA  LEU  1280     333.020-426.155 -36.303  1.00  0.00           H
ATOM    143  HB2 LEU  1280     331.797-425.688 -34.147  1.00  0.00           H
ATOM    144  HB3 LEU  1280     330.424-425.111 -35.106  1.00  0.00           H
ATOM    145  HG  LEU  1280     331.793-423.339 -36.060  1.00  0.00           H
ATOM    146 HD11 LEU  1280     332.145-421.962 -34.035  1.00  0.00           H
ATOM    147 HD12 LEU  1280     331.967-423.419 -33.028  1.00  0.00           H
ATOM    148 HD13 LEU  1280     330.595-422.836 -34.002  1.00  0.00           H
ATOM    149 HD21 LEU  1280     333.984-423.874 -36.282  1.00  0.00           H
ATOM    150 HD22 LEU  1280     334.123-423.062 -34.705  1.00  0.00           H
ATOM    151 HD23 LEU  1280     334.017-424.837 -34.785  1.00  0.00           H
ATOM    152  N   GLN  1281     330.201-427.840 -36.219  1.00122.51           N
ATOM    153  CA  GLN  1281     329.710-429.129 -35.835  1.00122.51           C
ATOM    154  C   GLN  1281     330.578-430.163 -36.500  1.00122.51           C
ATOM    155  O   GLN  1281     331.000-431.144 -35.882  1.00122.51           O
ATOM    156  CB  GLN  1281     328.258-429.392 -36.280  1.00122.51           C
ATOM    157  CG  GLN  1281     328.081-429.506 -37.796  1.00122.51           C
ATOM    158  CD  GLN  1281     326.613-429.766 -38.103  1.00122.51           C
ATOM    159  NE2 GLN  1281     326.336-430.853 -38.872  1.00122.51           N
ATOM    160  OE1 GLN  1281     325.734-429.020 -37.671  1.00122.51           O
ATOM    161  H   GLN  1281     329.613-427.188 -36.719  1.00  0.00           H
ATOM    162  HA  GLN  1281     329.782-429.237 -34.753  1.00  0.00           H
ATOM    163  HB2 GLN  1281     327.637-428.571 -35.924  1.00  0.00           H
ATOM    164  HB3 GLN  1281     327.913-430.317 -35.818  1.00  0.00           H
ATOM    165  HG2 GLN  1281     328.395-428.577 -38.272  1.00  0.00           H
ATOM    166  HG3 GLN  1281     328.685-430.332 -38.173  1.00  0.00           H
ATOM    167 HE21 GLN  1281     327.087-431.439 -39.207  1.00  0.00           H
ATOM    168 HE22 GLN  1281     325.379-431.074 -39.108  1.00  0.00           H
ATOM    169  N   ASN  1282     330.918-429.924 -37.779  1.00 95.01           N
ATOM    170  CA  ASN  1282     331.668-430.876 -38.548  1.00 95.01           C
ATOM    171  C   ASN  1282     333.036-431.096 -37.970  1.00 95.01           C
ATOM    172  O   ASN  1282     333.501-432.227 -37.831  1.00 95.01           O
ATOM    173  CB  ASN  1282     331.878-430.418 -40.000  1.00 95.01           C
ATOM    174  CG  ASN  1282     330.529-430.359 -40.704  1.00 95.01           C
ATOM    175  ND2 ASN  1282     329.536-431.143 -40.204  1.00 95.01           N
ATOM    176  OD1 ASN  1282     330.363-429.624 -41.675  1.00 95.01           O
ATOM    177  H   ASN  1282     330.639-429.054 -38.209  1.00  0.00           H
ATOM    178  HA  ASN  1282     331.132-431.825 -38.553  1.00  0.00           H
ATOM    179  HB2 ASN  1282     332.337-429.430 -40.008  1.00  0.00           H
ATOM    180  HB3 ASN  1282     332.527-431.126 -40.515  1.00  0.00           H
ATOM    181 HD21 ASN  1282     329.712-431.731 -39.402  1.00  0.00           H
ATOM    182 HD22 ASN  1282     328.622-431.137 -40.635  1.00  0.00           H
ATOM    183  N   CYS  1283     333.726-430.014 -37.589  1.00 73.50           N
ATOM    184  CA  CYS  1283     335.075-430.184 -37.131  1.00 73.50           C
ATOM    185  C   CYS  1283     335.075-431.050 -35.916  1.00 73.50           C
ATOM    186  O   CYS  1283     335.938-431.913 -35.735  1.00 73.50           O
ATOM    187  CB  CYS  1283     335.745-428.853 -36.772  1.00 73.50           C
ATOM    188  SG  CYS  1283     336.007-427.816 -38.239  1.00 73.50           S
ATOM    189  H   CYS  1283     333.305-429.096 -37.623  1.00  0.00           H
ATOM    190  HA  CYS  1283     335.655-430.673 -37.914  1.00  0.00           H
ATOM    191  HB2 CYS  1283     336.709-429.057 -36.307  1.00  0.00           H
ATOM    192  HB3 CYS  1283     335.114-428.316 -36.064  1.00  0.00           H
ATOM    193  HG  CYS  1283     336.278-428.593 -39.292  1.00  0.00           H
ATOM    194  N   GLN  1284     334.074-430.837 -35.052  1.00 76.24           N
ATOM    195  CA  GLN  1284     333.987-431.570 -33.829  1.00 76.24           C
ATOM    196  C   GLN  1284     333.781-433.007 -34.150  1.00 76.24           C
ATOM    197  O   GLN  1284     334.295-433.886 -33.460  1.00 76.24           O
ATOM    198  CB  GLN  1284     332.797-431.111 -32.968  1.00 76.24           C
ATOM    199  CG  GLN  1284     332.892-429.650 -32.519  1.00 76.24           C
ATOM    200  CD  GLN  1284     331.598-429.292 -31.801  1.00 76.24           C
ATOM    201  NE2 GLN  1284     331.671-428.309 -30.864  1.00 76.24           N
ATOM    202  OE1 GLN  1284     330.547-429.872 -32.069  1.00 76.24           O
ATOM    203  H   GLN  1284     333.369-430.147 -35.269  1.00  0.00           H
ATOM    204  HA  GLN  1284     334.912-431.451 -33.266  1.00  0.00           H
ATOM    205  HB2 GLN  1284     332.751-431.742 -32.080  1.00  0.00           H
ATOM    206  HB3 GLN  1284     331.879-431.243 -33.540  1.00  0.00           H
ATOM    207  HG2 GLN  1284     333.737-429.526 -31.842  1.00  0.00           H
ATOM    208  HG3 GLN  1284     333.020-429.006 -33.389  1.00  0.00           H
ATOM    209 HE21 GLN  1284     332.554-427.857 -30.674  1.00  0.00           H
ATOM    210 HE22 GLN  1284     330.842-428.031 -30.358  1.00  0.00           H
ATOM    211  N   GLU  1285     333.019-433.295 -35.217  1.00109.04           N
ATOM    212  CA  GLU  1285     332.723-434.674 -35.442  1.00109.04           C
ATOM    213  C   GLU  1285     333.978-435.454 -35.722  1.00109.04           C
ATOM    214  O   GLU  1285     334.136-436.569 -35.232  1.00109.04           O
ATOM    215  CB  GLU  1285     331.693-434.932 -36.567  1.00109.04           C
ATOM    216  CG  GLU  1285     332.145-434.593 -37.987  1.00109.04           C
ATOM    217  CD  GLU  1285     330.927-434.657 -38.898  1.00109.04           C
ATOM    218  OE1 GLU  1285     329.786-434.629 -38.364  1.00109.04           O
ATOM    219  OE2 GLU  1285     331.121-434.728 -40.141  1.00109.04           O
ATOM    220  H   GLU  1285     332.672-432.572 -35.831  1.00  0.00           H
ATOM    221  HA  GLU  1285     332.298-435.068 -34.519  1.00  0.00           H
ATOM    222  HB2 GLU  1285     331.434-435.991 -36.544  1.00  0.00           H
ATOM    223  HB3 GLU  1285     330.794-434.355 -36.347  1.00  0.00           H
ATOM    224  HG2 GLU  1285     332.893-435.313 -38.319  1.00  0.00           H
ATOM    225  HG3 GLU  1285     332.568-433.588 -38.008  1.00  0.00           H
ATOM    226  N   LEU  1286     334.911-434.905 -36.519  1.00102.57           N
ATOM    227  CA  LEU  1286     336.101-435.643 -36.867  1.00102.57           C
ATOM    228  C   LEU  1286     337.044-435.827 -35.716  1.00102.57           C
ATOM    229  O   LEU  1286     337.650-436.889 -35.564  1.00102.57           O
ATOM    230  CB  LEU  1286     336.882-435.016 -38.025  1.00102.57           C
ATOM    231  CG  LEU  1286     336.095-435.060 -39.341  1.00102.57           C
ATOM    232  CD1 LEU  1286     336.994-434.681 -40.515  1.00102.57           C
ATOM    233  CD2 LEU  1286     335.406-436.418 -39.548  1.00102.57           C
ATOM    234  H   LEU  1286     334.778-433.970 -36.877  1.00  0.00           H
ATOM    235  HA  LEU  1286     335.785-436.635 -37.189  1.00  0.00           H
ATOM    236  HB2 LEU  1286     337.100-433.976 -37.780  1.00  0.00           H
ATOM    237  HB3 LEU  1286     337.821-435.555 -38.154  1.00  0.00           H
ATOM    238  HG  LEU  1286     335.311-434.305 -39.276  1.00  0.00           H
ATOM    239 HD11 LEU  1286     337.732-435.467 -40.677  1.00  0.00           H
ATOM    240 HD12 LEU  1286     336.388-434.562 -41.413  1.00  0.00           H
ATOM    241 HD13 LEU  1286     337.504-433.744 -40.294  1.00  0.00           H
ATOM    242 HD21 LEU  1286     335.208-436.567 -40.609  1.00  0.00           H
ATOM    243 HD22 LEU  1286     336.056-437.214 -39.184  1.00  0.00           H
ATOM    244 HD23 LEU  1286     334.466-436.436 -38.997  1.00  0.00           H
ATOM    245  N   THR  1287     337.189-434.804 -34.858  1.00161.03           N
ATOM    246  CA  THR  1287     338.163-434.894 -33.808  1.00161.03           C
ATOM    247  C   THR  1287     337.849-436.057 -32.950  1.00161.03           C
ATOM    248  O   THR  1287     338.756-436.708 -32.430  1.00161.03           O
ATOM    249  CB  THR  1287     338.235-433.683 -32.925  1.00161.03           C
ATOM    250  CG2 THR  1287     338.749-432.501 -33.749  1.00161.03           C
ATOM    251  OG1 THR  1287     336.964-433.392 -32.366  1.00161.03           O
ATOM    252  H   THR  1287     336.617-433.977 -34.951  1.00  0.00           H
ATOM    253  HA  THR  1287     339.143-435.052 -34.259  1.00  0.00           H
ATOM    254  HB  THR  1287     338.938-433.879 -32.116  1.00  0.00           H
ATOM    255 HG21 THR  1287     339.041-431.691 -33.081  1.00  0.00           H
ATOM    256 HG22 THR  1287     339.611-432.816 -34.337  1.00  0.00           H
ATOM    257 HG23 THR  1287     337.961-432.154 -34.417  1.00  0.00           H
ATOM    258  HG1 THR  1287     337.031-432.616 -31.805  1.00  0.00           H
ATOM    259  N   LEU  1288     336.552-436.353 -32.789  1.00122.73           N
ATOM    260  CA  LEU  1288     336.192-437.445 -31.942  1.00122.73           C
ATOM    261  C   LEU  1288     336.859-438.664 -32.502  1.00122.73           C
ATOM    262  O   LEU  1288     337.369-439.499 -31.760  1.00122.73           O
ATOM    263  CB  LEU  1288     334.667-437.685 -31.920  1.00122.73           C
ATOM    264  CG  LEU  1288     334.136-438.695 -30.873  1.00122.73           C
ATOM    265  CD1 LEU  1288     332.610-438.814 -30.985  1.00122.73           C
ATOM    266  CD2 LEU  1288     334.814-440.074 -30.940  1.00122.73           C
ATOM    267  H   LEU  1288     335.840-435.812 -33.259  1.00  0.00           H
ATOM    268  HA  LEU  1288     336.551-437.260 -30.930  1.00  0.00           H
ATOM    269  HB2 LEU  1288     334.376-438.048 -32.906  1.00  0.00           H
ATOM    270  HB3 LEU  1288     334.174-436.728 -31.750  1.00  0.00           H
ATOM    271  HG  LEU  1288     334.353-438.279 -29.889  1.00  0.00           H
ATOM    272 HD11 LEU  1288     332.245-439.526 -30.245  1.00  0.00           H
ATOM    273 HD12 LEU  1288     332.156-437.840 -30.806  1.00  0.00           H
ATOM    274 HD13 LEU  1288     332.345-439.160 -31.984  1.00  0.00           H
ATOM    275 HD21 LEU  1288     334.100-440.845 -30.651  1.00  0.00           H
ATOM    276 HD22 LEU  1288     335.665-440.094 -30.259  1.00  0.00           H
ATOM    277 HD23 LEU  1288     335.158-440.261 -31.957  1.00  0.00           H
ATOM    278  N   TRP  1289     336.887-438.794 -33.837  1.00 92.79           N
ATOM    279  CA  TRP  1289     337.453-439.974 -34.431  1.00 92.79           C
ATOM    280  C   TRP  1289     338.941-440.054 -34.223  1.00 92.79           C
ATOM    281  O   TRP  1289     339.469-441.112 -33.881  1.00 92.79           O
ATOM    282  CB  TRP  1289     337.175-440.059 -35.939  1.00 92.79           C
ATOM    283  CG  TRP  1289     337.600-441.369 -36.551  1.00 92.79           C
ATOM    284  CD1 TRP  1289     336.890-442.526 -36.686  1.00 92.79           C
ATOM    285  CD2 TRP  1289     338.893-441.614 -37.122  1.00 92.79           C
ATOM    286  CE2 TRP  1289     338.896-442.931 -37.582  1.00 92.79           C
ATOM    287  CE3 TRP  1289     339.986-440.809 -37.254  1.00 92.79           C
ATOM    288  NE1 TRP  1289     337.660-443.479 -37.307  1.00 92.79           N
ATOM    289  CZ2 TRP  1289     339.999-443.463 -38.184  1.00 92.79           C
ATOM    290  CZ3 TRP  1289     341.098-441.349 -37.861  1.00 92.79           C
ATOM    291  CH2 TRP  1289     341.103-442.651 -38.317  1.00 92.79           C
ATOM    292  H   TRP  1289     336.511-438.063 -34.424  1.00  0.00           H
ATOM    293  HA  TRP  1289     336.999-440.843 -33.955  1.00  0.00           H
ATOM    294  HB2 TRP  1289     337.716-439.254 -36.436  1.00  0.00           H
ATOM    295  HB3 TRP  1289     336.107-439.922 -36.108  1.00  0.00           H
ATOM    296  HD1 TRP  1289     335.873-442.671 -36.354  1.00  0.00           H
ATOM    297  HE3 TRP  1289     339.980-439.790 -36.897  1.00  0.00           H
ATOM    298  HE1 TRP  1289     337.370-444.422 -37.525  1.00  0.00           H
ATOM    299  HZ2 TRP  1289     340.006-444.482 -38.542  1.00  0.00           H
ATOM    300  HZ3 TRP  1289     341.983-440.742 -37.982  1.00  0.00           H
ATOM    301  HH2 TRP  1289     341.992-443.042 -38.789  1.00  0.00           H
ATOM    302  N   ILE  1290     339.666-438.935 -34.413  1.00121.74           N
ATOM    303  CA  ILE  1290     341.101-438.974 -34.325  1.00121.74           C
ATOM    304  C   ILE  1290     341.531-439.382 -32.955  1.00121.74           C
ATOM    305  O   ILE  1290     342.517-440.100 -32.803  1.00121.74           O
ATOM    306  CB  ILE  1290     341.772-437.667 -34.652  1.00121.74           C
ATOM    307  CG1 ILE  1290     341.618-437.330 -36.147  1.00121.74           C
ATOM    308  CG2 ILE  1290     343.243-437.773 -34.213  1.00121.74           C
ATOM    309  CD1 ILE  1290     340.193-437.001 -36.582  1.00121.74           C
ATOM    310  H   ILE  1290     339.199-438.063 -34.619  1.00  0.00           H
ATOM    311  HA  ILE  1290     341.462-439.724 -35.029  1.00  0.00           H
ATOM    312  HB  ILE  1290     341.294-436.879 -34.070  1.00  0.00           H
ATOM    313 HG12 ILE  1290     342.248-436.468 -36.367  1.00  0.00           H
ATOM    314 HG13 ILE  1290     341.973-438.178 -36.733  1.00  0.00           H
ATOM    315 HG21 ILE  1290     343.810-436.945 -34.638  1.00  0.00           H
ATOM    316 HG22 ILE  1290     343.660-438.717 -34.565  1.00  0.00           H
ATOM    317 HG23 ILE  1290     343.301-437.733 -33.125  1.00  0.00           H
ATOM    318 HD11 ILE  1290     340.217-436.463 -37.529  1.00  0.00           H
ATOM    319 HD12 ILE  1290     339.628-437.925 -36.704  1.00  0.00           H
ATOM    320 HD13 ILE  1290     339.716-436.381 -35.823  1.00  0.00           H
ATOM    321  N   ASN  1291     340.823-438.912 -31.915  1.00143.99           N
ATOM    322  CA  ASN  1291     341.234-439.253 -30.584  1.00143.99           C
ATOM    323  C   ASN  1291     341.109-440.725 -30.336  1.00143.99           C
ATOM    324  O   ASN  1291     341.928-441.311 -29.628  1.00143.99           O
ATOM    325  CB  ASN  1291     340.530-438.439 -29.478  1.00143.99           C
ATOM    326  CG  ASN  1291     339.024-438.553 -29.613  1.00143.99           C
ATOM    327  ND2 ASN  1291     338.375-437.392 -29.888  1.00143.99           N
ATOM    328  OD1 ASN  1291     338.433-439.620 -29.465  1.00143.99           O
ATOM    329  H   ASN  1291     340.014-438.327 -32.068  1.00  0.00           H
ATOM    330  HA  ASN  1291     342.296-439.016 -30.516  1.00  0.00           H
ATOM    331  HB2 ASN  1291     340.833-438.821 -28.503  1.00  0.00           H
ATOM    332  HB3 ASN  1291     340.821-437.392 -29.561  1.00  0.00           H
ATOM    333 HD21 ASN  1291     338.898-436.534 -29.995  1.00  0.00           H
ATOM    334 HD22 ASN  1291     337.370-437.386 -29.985  1.00  0.00           H
ATOM    335  N   ASP  1292     340.090-441.379 -30.914  1.00 55.16           N
ATOM    336  CA  ASP  1292     339.929-442.779 -30.643  1.00 55.16           C
ATOM    337  C   ASP  1292     341.135-443.545 -31.127  1.00 55.16           C
ATOM    338  O   ASP  1292     341.675-444.387 -30.410  1.00 55.16           O
ATOM    339  CB  ASP  1292     338.691-443.373 -31.338  1.00 55.16           C
ATOM    340  CG  ASP  1292     337.447-442.800 -30.671  1.00 55.16           C
ATOM    341  OD1 ASP  1292     337.600-442.051 -29.669  1.00 55.16           O
ATOM    342  OD2 ASP  1292     336.325-443.108 -31.153  1.00 55.16           O
ATOM    343  H   ASP  1292     339.449-440.896 -31.527  1.00  0.00           H
ATOM    344  HA  ASP  1292     339.831-442.920 -29.567  1.00  0.00           H
ATOM    345  HB2 ASP  1292     338.697-444.458 -31.237  1.00  0.00           H
ATOM    346  HB3 ASP  1292     338.698-443.103 -32.394  1.00  0.00           H
ATOM    347  N   LYS  1293     341.601-443.253 -32.356  1.00148.66           N
ATOM    348  CA  LYS  1293     342.679-443.972 -32.987  1.00148.66           C
ATOM    349  C   LYS  1293     343.976-443.729 -32.298  1.00148.66           C
ATOM    350  O   LYS  1293     344.835-444.611 -32.262  1.00148.66           O
ATOM    351  CB  LYS  1293     342.835-443.600 -34.466  1.00148.66           C
ATOM    352  CG  LYS  1293     341.514-443.804 -35.201  1.00148.66           C
ATOM    353  CD  LYS  1293     340.898-445.173 -34.910  1.00148.66           C
ATOM    354  CE  LYS  1293     339.448-445.304 -35.373  1.00148.66           C
ATOM    355  NZ  LYS  1293     338.829-446.497 -34.752  1.00148.66           N
ATOM    356  H   LYS  1293     341.173-442.491 -32.862  1.00  0.00           H
ATOM    357  HA  LYS  1293     342.457-445.037 -32.927  1.00  0.00           H
ATOM    358  HB2 LYS  1293     343.133-442.555 -34.545  1.00  0.00           H
ATOM    359  HB3 LYS  1293     343.601-444.230 -34.918  1.00  0.00           H
ATOM    360  HG2 LYS  1293     341.692-443.720 -36.273  1.00  0.00           H
ATOM    361  HG3 LYS  1293     340.814-443.027 -34.895  1.00  0.00           H
ATOM    362  HD2 LYS  1293     341.492-445.933 -35.419  1.00  0.00           H
ATOM    363  HD3 LYS  1293     340.941-445.356 -33.836  1.00  0.00           H
ATOM    364  HE2 LYS  1293     339.423-445.407 -36.458  1.00  0.00           H
ATOM    365  HE3 LYS  1293     338.892-444.413 -35.080  1.00  0.00           H
ATOM    366  HZ1 LYS  1293     337.871-446.579 -35.061  1.00  0.00           H
ATOM    367  HZ2 LYS  1293     339.342-447.323 -35.025  1.00  0.00           H
ATOM    368  HZ3 LYS  1293     338.852-446.403 -33.747  1.00  0.00           H
ATOM    369  N   LEU  1294     344.139-442.532 -31.710  1.00 84.03           N
ATOM    370  CA  LEU  1294     345.386-442.157 -31.120  1.00 84.03           C
ATOM    371  C   LEU  1294     345.802-443.211 -30.131  1.00 84.03           C
ATOM    372  O   LEU  1294     346.964-443.610 -30.091  1.00 84.03           O
ATOM    373  CB  LEU  1294     345.285-440.820 -30.365  1.00 84.03           C
ATOM    374  CG  LEU  1294     346.583-440.401 -29.651  1.00 84.03           C
ATOM    375  CD1 LEU  1294     347.738-440.199 -30.644  1.00 84.03           C
ATOM    376  CD2 LEU  1294     346.342-439.174 -28.757  1.00 84.03           C
ATOM    377  H   LEU  1294     343.365-441.884 -31.684  1.00  0.00           H
ATOM    378  HA  LEU  1294     346.144-442.075 -31.899  1.00  0.00           H
ATOM    379  HB2 LEU  1294     345.022-440.042 -31.081  1.00  0.00           H
ATOM    380  HB3 LEU  1294     344.489-440.897 -29.625  1.00  0.00           H
ATOM    381  HG  LEU  1294     346.866-441.224 -28.995  1.00  0.00           H
ATOM    382 HD11 LEU  1294     348.636-439.904 -30.102  1.00  0.00           H
ATOM    383 HD12 LEU  1294     347.472-439.419 -31.357  1.00  0.00           H
ATOM    384 HD13 LEU  1294     347.925-441.131 -31.178  1.00  0.00           H
ATOM    385 HD21 LEU  1294     347.273-438.896 -28.262  1.00  0.00           H
ATOM    386 HD22 LEU  1294     345.589-439.414 -28.006  1.00  0.00           H
ATOM    387 HD23 LEU  1294     345.993-438.342 -29.368  1.00  0.00           H
ATOM    388  N   LEU  1295     344.860-443.699 -29.311  1.00 75.72           N
ATOM    389  CA  LEU  1295     345.155-444.680 -28.301  1.00 75.72           C
ATOM    390  C   LEU  1295     345.501-446.032 -28.871  1.00 75.72           C
ATOM    391  O   LEU  1295     346.463-446.672 -28.445  1.00 75.72           O
ATOM    392  CB  LEU  1295     343.966-444.882 -27.348  1.00 75.72           C
ATOM    393  CG  LEU  1295     343.556-443.588 -26.619  1.00 75.72           C
ATOM    394  CD1 LEU  1295     342.370-443.829 -25.673  1.00 75.72           C
ATOM    395  CD2 LEU  1295     344.757-442.937 -25.913  1.00 75.72           C
ATOM    396  H   LEU  1295     343.911-443.367 -29.406  1.00  0.00           H
ATOM    397  HA  LEU  1295     346.005-444.326 -27.718  1.00  0.00           H
ATOM    398  HB2 LEU  1295     343.114-445.240 -27.926  1.00  0.00           H
ATOM    399  HB3 LEU  1295     344.232-445.636 -26.607  1.00  0.00           H
ATOM    400  HG  LEU  1295     343.217-442.887 -27.382  1.00  0.00           H
ATOM    401 HD11 LEU  1295     342.106-442.896 -25.175  1.00  0.00           H
ATOM    402 HD12 LEU  1295     341.515-444.188 -26.246  1.00  0.00           H
ATOM    403 HD13 LEU  1295     342.646-444.574 -24.927  1.00  0.00           H
ATOM    404 HD21 LEU  1295     344.405-442.343 -25.069  1.00  0.00           H
ATOM    405 HD22 LEU  1295     345.285-442.293 -26.615  1.00  0.00           H
ATOM    406 HD23 LEU  1295     345.432-443.714 -25.554  1.00  0.00           H
ATOM    407  N   THR  1296     344.737-446.492 -29.877  1.00 74.69           N
ATOM    408  CA  THR  1296     344.864-447.830 -30.399  1.00 74.69           C
ATOM    409  C   THR  1296     346.217-448.031 -31.006  1.00 74.69           C
ATOM    410  O   THR  1296     346.723-449.153 -31.055  1.00 74.69           O
ATOM    411  CB  THR  1296     343.830-448.150 -31.440  1.00 74.69           C
ATOM    412  CG2 THR  1296     342.433-448.009 -30.810  1.00 74.69           C
ATOM    413  OG1 THR  1296     343.960-447.273 -32.549  1.00 74.69           O
ATOM    414  H   THR  1296     344.047-445.876 -30.283  1.00  0.00           H
ATOM    415  HA  THR  1296     344.750-448.533 -29.574  1.00  0.00           H
ATOM    416  HB  THR  1296     343.968-449.177 -31.778  1.00  0.00           H
ATOM    417 HG21 THR  1296     341.672-448.239 -31.556  1.00  0.00           H
ATOM    418 HG22 THR  1296     342.341-448.701 -29.973  1.00  0.00           H
ATOM    419 HG23 THR  1296     342.296-446.988 -30.454  1.00  0.00           H
ATOM    420  HG1 THR  1296     343.294-447.487 -33.207  1.00  0.00           H
ATOM    421  N   SER  1297     346.810-446.953 -31.545  1.00126.03           N
ATOM    422  CA  SER  1297     348.102-447.031 -32.168  1.00126.03           C
ATOM    423  C   SER  1297     349.140-447.238 -31.122  1.00126.03           C
ATOM    424  O   SER  1297     350.270-447.617 -31.422  1.00126.03           O
ATOM    425  CB  SER  1297     348.489-445.736 -32.889  1.00126.03           C
ATOM    426  OG  SER  1297     347.484-445.388 -33.827  1.00126.03           O
ATOM    427  H   SER  1297     346.334-446.063 -31.511  1.00  0.00           H
ATOM    428  HA  SER  1297     348.120-447.863 -32.872  1.00  0.00           H
ATOM    429  HB2 SER  1297     349.435-445.881 -33.410  1.00  0.00           H
ATOM    430  HB3 SER  1297     348.597-444.934 -32.159  1.00  0.00           H
ATOM    431  HG  SER  1297     347.732-444.576 -34.276  1.00  0.00           H
ATOM    432  N   GLN  1298     348.778-446.943 -29.868  1.00100.28           N
ATOM    433  CA  GLN  1298     349.661-447.016 -28.742  1.00100.28           C
ATOM    434  C   GLN  1298     350.047-448.431 -28.373  1.00100.28           C
ATOM    435  O   GLN  1298     351.086-448.627 -27.747  1.00100.28           O
ATOM    436  CB  GLN  1298     349.111-446.261 -27.521  1.00100.28           C
ATOM    437  CG  GLN  1298     349.030-444.761 -27.828  1.00100.28           C
ATOM    438  CD  GLN  1298     348.483-443.998 -26.632  1.00100.28           C
ATOM    439  NE2 GLN  1298     348.544-444.607 -25.418  1.00100.28           N
ATOM    440  OE1 GLN  1298     348.008-442.874 -26.789  1.00100.28           O
ATOM    441  H   GLN  1298     347.825-446.651 -29.705  1.00  0.00           H
ATOM    442  HA  GLN  1298     350.580-446.508 -29.034  1.00  0.00           H
ATOM    443  HB2 GLN  1298     349.773-446.420 -26.670  1.00  0.00           H
ATOM    444  HB3 GLN  1298     348.116-446.636 -27.281  1.00  0.00           H
ATOM    445  HG2 GLN  1298     350.027-444.390 -28.064  1.00  0.00           H
ATOM    446  HG3 GLN  1298     348.375-444.604 -28.685  1.00  0.00           H
ATOM    447 HE21 GLN  1298     348.942-445.532 -25.336  1.00  0.00           H
ATOM    448 HE22 GLN  1298     348.191-444.135 -24.598  1.00  0.00           H
ATOM    449  N   ASP  1299     349.226-449.454 -28.695  1.00 94.51           N
ATOM    450  CA  ASP  1299     349.478-450.819 -28.265  1.00 94.51           C
ATOM    451  C   ASP  1299     350.690-451.436 -28.929  1.00 94.51           C
ATOM    452  O   ASP  1299     350.822-451.403 -30.151  1.00 94.51           O
ATOM    453  CB  ASP  1299     348.269-451.743 -28.541  1.00 94.51           C
ATOM    454  CG  ASP  1299     348.414-453.105 -27.855  1.00 94.51           C
ATOM    455  OD1 ASP  1299     349.559-453.597 -27.678  1.00 94.51           O
ATOM    456  OD2 ASP  1299     347.351-453.680 -27.500  1.00 94.51           O
ATOM    457  H   ASP  1299     348.407-449.263 -29.255  1.00  0.00           H
ATOM    458  HA  ASP  1299     349.653-450.806 -27.189  1.00  0.00           H
ATOM    459  HB2 ASP  1299     348.185-451.899 -29.616  1.00  0.00           H
ATOM    460  HB3 ASP  1299     347.362-451.258 -28.180  1.00  0.00           H
ATOM    461  N   VAL  1300     351.608-452.047 -28.130  1.00 77.01           N
ATOM    462  CA  VAL  1300     352.782-452.698 -28.673  1.00 77.01           C
ATOM    463  C   VAL  1300     352.925-454.095 -28.126  1.00 77.01           C
ATOM    464  O   VAL  1300     352.567-454.362 -26.980  1.00 77.01           O
ATOM    465  CB  VAL  1300     354.073-452.014 -28.332  1.00 77.01           C
ATOM    466  CG1 VAL  1300     355.227-452.841 -28.930  1.00 77.01           C
ATOM    467  CG2 VAL  1300     354.019-450.557 -28.818  1.00 77.01           C
ATOM    468  H   VAL  1300     351.466-452.046 -27.130  1.00  0.00           H
ATOM    469  HA  VAL  1300     352.686-452.751 -29.757  1.00  0.00           H
ATOM    470  HB  VAL  1300     354.182-452.009 -27.247  1.00  0.00           H
ATOM    471 HG11 VAL  1300     356.109-452.209 -29.039  1.00  0.00           H
ATOM    472 HG12 VAL  1300     354.931-453.224 -29.907  1.00  0.00           H
ATOM    473 HG13 VAL  1300     355.458-453.675 -28.267  1.00  0.00           H
ATOM    474 HG21 VAL  1300     354.956-450.056 -28.572  1.00  0.00           H
ATOM    475 HG22 VAL  1300     353.871-450.540 -29.898  1.00  0.00           H
ATOM    476 HG23 VAL  1300     353.192-450.041 -28.329  1.00  0.00           H
ATOM    477  N   SER  1301     353.440-455.036 -28.960  1.00 93.05           N
ATOM    478  CA  SER  1301     353.728-456.368 -28.481  1.00 93.05           C
ATOM    479  C   SER  1301     354.635-457.030 -29.484  1.00 93.05           C
ATOM    480  O   SER  1301     354.630-456.672 -30.659  1.00 93.05           O
ATOM    481  CB  SER  1301     352.506-457.295 -28.330  1.00 93.05           C
ATOM    482  OG  SER  1301     352.049-457.719 -29.606  1.00 93.05           O
ATOM    483  H   SER  1301     353.623-454.802 -29.925  1.00  0.00           H
ATOM    484  HA  SER  1301     354.244-456.299 -27.524  1.00  0.00           H
ATOM    485  HB2 SER  1301     351.706-456.756 -27.823  1.00  0.00           H
ATOM    486  HB3 SER  1301     352.785-458.167 -27.739  1.00  0.00           H
ATOM    487  HG  SER  1301     351.816-458.650 -29.570  1.00  0.00           H
ATOM    488  N   TYR  1302     355.453-458.018 -29.048  1.00149.30           N
ATOM    489  CA  TYR  1302     356.293-458.739 -29.966  1.00149.30           C
ATOM    490  C   TYR  1302     355.840-460.157 -29.964  1.00149.30           C
ATOM    491  O   TYR  1302     355.717-460.777 -28.909  1.00149.30           O
ATOM    492  CB  TYR  1302     357.806-458.710 -29.658  1.00149.30           C
ATOM    493  CG  TYR  1302     358.292-457.331 -29.964  1.00149.30           C
ATOM    494  CD1 TYR  1302     358.602-456.981 -31.259  1.00149.30           C
ATOM    495  CD2 TYR  1302     358.414-456.380 -28.977  1.00149.30           C
ATOM    496  CE1 TYR  1302     359.042-455.715 -31.568  1.00149.30           C
ATOM    497  CE2 TYR  1302     358.855-455.111 -29.279  1.00149.30           C
ATOM    498  CZ  TYR  1302     359.171-454.777 -30.574  1.00149.30           C
ATOM    499  OH  TYR  1302     359.623-453.478 -30.885  1.00149.30           O
ATOM    500  H   TYR  1302     355.473-458.251 -28.066  1.00  0.00           H
ATOM    501  HA  TYR  1302     356.139-458.331 -30.965  1.00  0.00           H
ATOM    502  HB2 TYR  1302     357.978-458.942 -28.607  1.00  0.00           H
ATOM    503  HB3 TYR  1302     358.326-459.434 -30.286  1.00  0.00           H
ATOM    504  HD1 TYR  1302     358.498-457.713 -32.046  1.00  0.00           H
ATOM    505  HD2 TYR  1302     358.162-456.631 -27.957  1.00  0.00           H
ATOM    506  HE1 TYR  1302     359.285-455.460 -32.589  1.00  0.00           H
ATOM    507  HE2 TYR  1302     358.953-454.375 -28.495  1.00  0.00           H
ATOM    508  HH  TYR  1302     359.020-453.071 -31.512  1.00  0.00           H
ATOM    509  N   ASP  1303     355.562-460.708 -31.162  1.00 82.91           N
ATOM    510  CA  ASP  1303     355.027-462.037 -31.171  1.00 82.91           C
ATOM    511  C   ASP  1303     355.756-462.866 -32.177  1.00 82.91           C
ATOM    512  O   ASP  1303     356.766-462.450 -32.743  1.00 82.91           O
ATOM    513  CB  ASP  1303     353.550-462.077 -31.546  1.00 82.91           C
ATOM    514  CG  ASP  1303     352.730-461.314 -30.519  1.00 82.91           C
ATOM    515  OD1 ASP  1303     353.170-461.233 -29.342  1.00 82.91           O
ATOM    516  OD2 ASP  1303     351.648-460.796 -30.906  1.00 82.91           O
ATOM    517  H   ASP  1303     355.725-460.203 -32.021  1.00  0.00           H
ATOM    518  HA  ASP  1303     355.156-462.480 -30.183  1.00  0.00           H
ATOM    519  HB2 ASP  1303     353.415-461.621 -32.527  1.00  0.00           H
ATOM    520  HB3 ASP  1303     353.213-463.113 -31.580  1.00  0.00           H
ATOM    521  N   GLU  1304     355.240-464.085 -32.415  1.00 88.63           N
ATOM    522  CA  GLU  1304     355.823-465.005 -33.343  1.00 88.63           C
ATOM    523  C   GLU  1304     355.563-464.483 -34.719  1.00 88.63           C
ATOM    524  O   GLU  1304     354.748-463.583 -34.911  1.00 88.63           O
ATOM    525  CB  GLU  1304     355.274-466.436 -33.238  1.00 88.63           C
ATOM    526  CG  GLU  1304     356.030-467.426 -34.123  1.00 88.63           C
ATOM    527  CD  GLU  1304     355.629-468.832 -33.706  1.00 88.63           C
ATOM    528  OE1 GLU  1304     354.838-468.957 -32.733  1.00 88.63           O
ATOM    529  OE2 GLU  1304     356.114-469.799 -34.352  1.00 88.63           O
ATOM    530  H   GLU  1304     354.406-464.363 -31.918  1.00  0.00           H
ATOM    531  HA  GLU  1304     356.900-465.032 -33.178  1.00  0.00           H
ATOM    532  HB2 GLU  1304     354.226-466.430 -33.538  1.00  0.00           H
ATOM    533  HB3 GLU  1304     355.342-466.765 -32.201  1.00  0.00           H
ATOM    534  HG2 GLU  1304     355.768-467.262 -35.168  1.00  0.00           H
ATOM    535  HG3 GLU  1304     357.104-467.295 -33.988  1.00  0.00           H
ATOM    536  N   ALA  1305     356.231-465.075 -35.725  1.00 40.88           N
ATOM    537  CA  ALA  1305     356.223-464.559 -37.064  1.00 40.88           C
ATOM    538  C   ALA  1305     354.820-464.403 -37.540  1.00 40.88           C
ATOM    539  O   ALA  1305     354.487-463.427 -38.211  1.00 40.88           O
ATOM    540  CB  ALA  1305     356.931-465.490 -38.064  1.00 40.88           C
ATOM    541  H   ALA  1305     356.758-465.914 -35.531  1.00  0.00           H
ATOM    542  HA  ALA  1305     356.713-463.586 -37.074  1.00  0.00           H
ATOM    543  HB1 ALA  1305     357.966-465.635 -37.756  1.00  0.00           H
ATOM    544  HB2 ALA  1305     356.421-466.453 -38.087  1.00  0.00           H
ATOM    545  HB3 ALA  1305     356.907-465.042 -39.057  1.00  0.00           H
ATOM    546  N   ARG  1306     353.952-465.363 -37.207  1.00113.99           N
ATOM    547  CA  ARG  1306     352.600-465.291 -37.668  1.00113.99           C
ATOM    548  C   ARG  1306     351.938-464.072 -37.102  1.00113.99           C
ATOM    549  O   ARG  1306     351.223-463.363 -37.809  1.00113.99           O
ATOM    550  CB  ARG  1306     351.812-466.549 -37.272  1.00113.99           C
ATOM    551  CG  ARG  1306     352.312-467.777 -38.040  1.00113.99           C
ATOM    552  CD  ARG  1306     352.055-469.115 -37.344  1.00113.99           C
ATOM    553  NE  ARG  1306     350.724-469.631 -37.771  1.00113.99           N
ATOM    554  CZ  ARG  1306     350.619-470.393 -38.899  1.00113.99           C
ATOM    555  NH1 ARG  1306     351.712-470.603 -39.689  1.00113.99           N
ATOM    556  NH2 ARG  1306     349.420-470.955 -39.231  1.00113.99           N
ATOM    557  H   ARG  1306     354.250-466.137 -36.631  1.00  0.00           H
ATOM    558  HA  ARG  1306     352.606-465.211 -38.755  1.00  0.00           H
ATOM    559  HB2 ARG  1306     350.757-466.394 -37.497  1.00  0.00           H
ATOM    560  HB3 ARG  1306     351.929-466.723 -36.202  1.00  0.00           H
ATOM    561  HG2 ARG  1306     351.813-467.797 -39.009  1.00  0.00           H
ATOM    562  HG3 ARG  1306     353.384-467.671 -38.204  1.00  0.00           H
ATOM    563  HD2 ARG  1306     352.831-469.828 -37.623  1.00  0.00           H
ATOM    564  HD3 ARG  1306     352.062-468.972 -36.263  1.00  0.00           H
ATOM    565  HE  ARG  1306     349.900-469.417 -37.227  1.00  0.00           H
ATOM    566 HH11 ARG  1306     352.600-470.191 -39.442  1.00  0.00           H
ATOM    567 HH12 ARG  1306     351.632-471.170 -40.521  1.00  0.00           H
ATOM    568 HH21 ARG  1306     348.612-470.803 -38.645  1.00  0.00           H
ATOM    569 HH22 ARG  1306     349.341-471.522 -40.063  1.00  0.00           H
ATOM    570  N   ASN  1307     352.175-463.775 -35.812  1.00 61.60           N
ATOM    571  CA  ASN  1307     351.499-462.665 -35.206  1.00 61.60           C
ATOM    572  C   ASN  1307     351.949-461.365 -35.787  1.00 61.60           C
ATOM    573  O   ASN  1307     351.157-460.427 -35.852  1.00 61.60           O
ATOM    574  CB  ASN  1307     351.656-462.592 -33.693  1.00 61.60           C
ATOM    575  CG  ASN  1307     350.823-463.690 -33.057  1.00 61.60           C
ATOM    576  ND2 ASN  1307     351.504-464.678 -32.416  1.00 61.60           N
ATOM    577  OD1 ASN  1307     349.596-463.665 -33.127  1.00 61.60           O
ATOM    578  H   ASN  1307     352.825-464.330 -35.274  1.00  0.00           H
ATOM    579  HA  ASN  1307     350.436-462.771 -35.421  1.00  0.00           H
ATOM    580  HB2 ASN  1307     351.314-461.621 -33.336  1.00  0.00           H
ATOM    581  HB3 ASN  1307     352.704-462.729 -33.428  1.00  0.00           H
ATOM    582 HD21 ASN  1307     352.513-464.656 -32.383  1.00  0.00           H
ATOM    583 HD22 ASN  1307     351.000-465.433 -31.973  1.00  0.00           H
ATOM    584  N   LEU  1308     353.231-461.233 -36.178  1.00 97.37           N
ATOM    585  CA  LEU  1308     353.631-459.978 -36.739  1.00 97.37           C
ATOM    586  C   LEU  1308     352.939-459.787 -38.046  1.00 97.37           C
ATOM    587  O   LEU  1308     352.570-458.667 -38.399  1.00 97.37           O
ATOM    588  CB  LEU  1308     355.137-459.825 -36.991  1.00 97.37           C
ATOM    589  CG  LEU  1308     355.973-459.783 -35.705  1.00 97.37           C
ATOM    590  CD1 LEU  1308     355.521-458.640 -34.780  1.00 97.37           C
ATOM    591  CD2 LEU  1308     356.000-461.151 -35.025  1.00 97.37           C
ATOM    592  H   LEU  1308     353.888-461.994 -36.079  1.00  0.00           H
ATOM    593  HA  LEU  1308     353.314-459.184 -36.064  1.00  0.00           H
ATOM    594  HB2 LEU  1308     355.302-458.898 -37.540  1.00  0.00           H
ATOM    595  HB3 LEU  1308     355.477-460.660 -37.603  1.00  0.00           H
ATOM    596  HG  LEU  1308     356.997-459.560 -36.003  1.00  0.00           H
ATOM    597 HD11 LEU  1308     356.133-458.638 -33.878  1.00  0.00           H
ATOM    598 HD12 LEU  1308     355.634-457.688 -35.298  1.00  0.00           H
ATOM    599 HD13 LEU  1308     354.475-458.784 -34.509  1.00  0.00           H
ATOM    600 HD21 LEU  1308     356.878-461.221 -34.383  1.00  0.00           H
ATOM    601 HD22 LEU  1308     356.041-461.933 -35.783  1.00  0.00           H
ATOM    602 HD23 LEU  1308     355.100-461.275 -34.423  1.00  0.00           H
ATOM    603  N   HIS  1309     352.746-460.876 -38.808  1.00 51.69           N
ATOM    604  CA  HIS  1309     352.089-460.748 -40.077  1.00 51.69           C
ATOM    605  C   HIS  1309     350.739-460.185 -39.803  1.00 51.69           C
ATOM    606  O   HIS  1309     350.248-459.314 -40.521  1.00 51.69           O
ATOM    607  CB  HIS  1309     351.824-462.099 -40.763  1.00 51.69           C
ATOM    608  CG  HIS  1309     353.042-462.897 -41.124  1.00 51.69           C
ATOM    609  CD2 HIS  1309     354.326-462.516 -41.367  1.00 51.69           C
ATOM    610  ND1 HIS  1309     353.014-464.261 -41.308  1.00 51.69           N
ATOM    611  CE1 HIS  1309     354.271-464.638 -41.650  1.00 51.69           C
ATOM    612  NE2 HIS  1309     355.103-463.613 -41.700  1.00 51.69           N
ATOM    613  H   HIS  1309     353.062-461.781 -38.489  1.00  0.00           H
ATOM    614  HA  HIS  1309     352.653-460.088 -40.736  1.00  0.00           H
ATOM    615  HB2 HIS  1309     351.267-461.905 -41.680  1.00  0.00           H
ATOM    616  HB3 HIS  1309     351.201-462.703 -40.104  1.00  0.00           H
ATOM    617  HD2 HIS  1309     354.688-461.500 -41.308  1.00  0.00           H
ATOM    618  HD1 HIS  1309     352.211-464.865 -41.208  1.00  0.00           H
ATOM    619  HE1 HIS  1309     354.559-465.658 -41.857  1.00  0.00           H
ATOM    620  HE2 HIS  1309     356.086-463.626 -41.930  1.00  0.00           H
ATOM    621  N   ASN  1310     350.104-460.705 -38.741  1.00 53.48           N
ATOM    622  CA  ASN  1310     348.776-460.325 -38.369  1.00 53.48           C
ATOM    623  C   ASN  1310     348.755-458.902 -37.897  1.00 53.48           C
ATOM    624  O   ASN  1310     347.829-458.155 -38.212  1.00 53.48           O
ATOM    625  CB  ASN  1310     348.200-461.268 -37.303  1.00 53.48           C
ATOM    626  CG  ASN  1310     348.094-462.626 -37.994  1.00 53.48           C
ATOM    627  ND2 ASN  1310     348.182-463.736 -37.213  1.00 53.48           N
ATOM    628  OD1 ASN  1310     347.947-462.686 -39.214  1.00 53.48           O
ATOM    629  H   ASN  1310     350.584-461.394 -38.180  1.00  0.00           H
ATOM    630  HA  ASN  1310     348.146-460.395 -39.255  1.00  0.00           H
ATOM    631  HB2 ASN  1310     347.217-460.925 -36.979  1.00  0.00           H
ATOM    632  HB3 ASN  1310     348.877-461.331 -36.451  1.00  0.00           H
ATOM    633 HD21 ASN  1310     348.308-463.643 -36.215  1.00  0.00           H
ATOM    634 HD22 ASN  1310     348.122-464.654 -37.631  1.00  0.00           H
ATOM    635  N   LYS  1311     349.779-458.469 -37.138  1.00107.10           N
ATOM    636  CA  LYS  1311     349.779-457.109 -36.685  1.00107.10           C
ATOM    637  C   LYS  1311     349.836-456.230 -37.885  1.00107.10           C
ATOM    638  O   LYS  1311     349.287-455.129 -37.891  1.00107.10           O
ATOM    639  CB  LYS  1311     350.988-456.742 -35.821  1.00107.10           C
ATOM    640  CG  LYS  1311     350.832-457.166 -34.371  1.00107.10           C
ATOM    641  CD  LYS  1311     352.056-456.818 -33.538  1.00107.10           C
ATOM    642  CE  LYS  1311     351.691-456.507 -32.088  1.00107.10           C
ATOM    643  NZ  LYS  1311     350.853-455.283 -32.028  1.00107.10           N
ATOM    644  H   LYS  1311     350.535-459.092 -36.892  1.00  0.00           H
ATOM    645  HA  LYS  1311     348.862-456.910 -36.131  1.00  0.00           H
ATOM    646  HB2 LYS  1311     351.123-455.661 -35.854  1.00  0.00           H
ATOM    647  HB3 LYS  1311     351.875-457.221 -36.235  1.00  0.00           H
ATOM    648  HG2 LYS  1311     350.678-458.244 -34.335  1.00  0.00           H
ATOM    649  HG3 LYS  1311     349.960-456.668 -33.947  1.00  0.00           H
ATOM    650  HD2 LYS  1311     352.744-457.663 -33.554  1.00  0.00           H
ATOM    651  HD3 LYS  1311     352.549-455.949 -33.975  1.00  0.00           H
ATOM    652  HE2 LYS  1311     352.603-456.349 -31.512  1.00  0.00           H
ATOM    653  HE3 LYS  1311     351.137-457.346 -31.666  1.00  0.00           H
ATOM    654  HZ1 LYS  1311     350.616-455.084 -31.067  1.00  0.00           H
ATOM    655  HZ2 LYS  1311     350.007-455.428 -32.560  1.00  0.00           H
ATOM    656  HZ3 LYS  1311     351.366-454.504 -32.417  1.00  0.00           H
ATOM    657  N   TRP  1312     350.558-456.692 -38.919  1.00 89.09           N
ATOM    658  CA  TRP  1312     350.701-455.973 -40.150  1.00 89.09           C
ATOM    659  C   TRP  1312     349.369-455.813 -40.827  1.00 89.09           C
ATOM    660  O   TRP  1312     348.974-454.692 -41.150  1.00 89.09           O
ATOM    661  CB  TRP  1312     351.639-456.720 -41.117  1.00 89.09           C
ATOM    662  CG  TRP  1312     351.763-456.138 -42.506  1.00 89.09           C
ATOM    663  CD1 TRP  1312     352.389-455.001 -42.923  1.00 89.09           C
ATOM    664  CD2 TRP  1312     351.241-456.770 -43.686  1.00 89.09           C
ATOM    665  CE2 TRP  1312     351.581-455.965 -44.772  1.00 89.09           C
ATOM    666  CE3 TRP  1312     350.541-457.930 -43.852  1.00 89.09           C
ATOM    667  NE1 TRP  1312     352.283-454.880 -44.289  1.00 89.09           N
ATOM    668  CZ2 TRP  1312     351.225-456.309 -46.044  1.00 89.09           C
ATOM    669  CZ3 TRP  1312     350.178-458.273 -45.136  1.00 89.09           C
ATOM    670  CH2 TRP  1312     350.514-457.477 -46.211  1.00 89.09           C
ATOM    671  H   TRP  1312     351.020-457.585 -38.825  1.00  0.00           H
ATOM    672  HA  TRP  1312     351.116-454.987 -39.941  1.00  0.00           H
ATOM    673  HB2 TRP  1312     352.634-456.733 -40.672  1.00  0.00           H
ATOM    674  HB3 TRP  1312     351.290-457.749 -41.207  1.00  0.00           H
ATOM    675  HD1 TRP  1312     352.894-454.299 -42.276  1.00  0.00           H
ATOM    676  HE3 TRP  1312     350.282-458.554 -43.010  1.00  0.00           H
ATOM    677  HE1 TRP  1312     352.656-454.124 -44.845  1.00  0.00           H
ATOM    678  HZ2 TRP  1312     351.491-455.689 -46.887  1.00  0.00           H
ATOM    679  HZ3 TRP  1312     349.620-459.182 -45.304  1.00  0.00           H
ATOM    680  HH2 TRP  1312     350.213-457.776 -47.204  1.00  0.00           H
ATOM    681  N   LEU  1313     348.611-456.913 -41.024  1.00 93.59           N
ATOM    682  CA  LEU  1313     347.388-456.758 -41.760  1.00 93.59           C
ATOM    683  C   LEU  1313     346.474-455.821 -41.044  1.00 93.59           C
ATOM    684  O   LEU  1313     345.855-454.963 -41.669  1.00 93.59           O
ATOM    685  CB  LEU  1313     346.579-458.044 -42.023  1.00 93.59           C
ATOM    686  CG  LEU  1313     347.133-458.941 -43.146  1.00 93.59           C
ATOM    687  CD1 LEU  1313     348.427-459.652 -42.728  1.00 93.59           C
ATOM    688  CD2 LEU  1313     346.051-459.898 -43.672  1.00 93.59           C
ATOM    689  H   LEU  1313     348.895-457.814 -40.666  1.00  0.00           H
ATOM    690  HA  LEU  1313     347.633-456.314 -42.725  1.00  0.00           H
ATOM    691  HB2 LEU  1313     346.561-458.627 -41.102  1.00  0.00           H
ATOM    692  HB3 LEU  1313     345.556-457.764 -42.276  1.00  0.00           H
ATOM    693  HG  LEU  1313     347.393-458.280 -43.973  1.00  0.00           H
ATOM    694 HD11 LEU  1313     348.189-460.642 -42.339  1.00  0.00           H
ATOM    695 HD12 LEU  1313     348.928-459.069 -41.956  1.00  0.00           H
ATOM    696 HD13 LEU  1313     349.083-459.750 -43.593  1.00  0.00           H
ATOM    697 HD21 LEU  1313     346.469-460.520 -44.464  1.00  0.00           H
ATOM    698 HD22 LEU  1313     345.701-460.533 -42.858  1.00  0.00           H
ATOM    699 HD23 LEU  1313     345.215-459.320 -44.067  1.00  0.00           H
ATOM    700  N   LYS  1314     346.369-455.944 -39.712  1.00 87.33           N
ATOM    701  CA  LYS  1314     345.459-455.100 -38.994  1.00 87.33           C
ATOM    702  C   LYS  1314     345.880-453.670 -39.118  1.00 87.33           C
ATOM    703  O   LYS  1314     345.053-452.783 -39.327  1.00 87.33           O
ATOM    704  CB  LYS  1314     345.357-455.474 -37.505  1.00 87.33           C
ATOM    705  CG  LYS  1314     346.689-455.461 -36.756  1.00 87.33           C
ATOM    706  CD  LYS  1314     346.517-455.572 -35.241  1.00 87.33           C
ATOM    707  CE  LYS  1314     347.834-455.595 -34.466  1.00 87.33           C
ATOM    708  NZ  LYS  1314     347.556-455.622 -33.012  1.00 87.33           N
ATOM    709  H   LYS  1314     346.927-456.626 -39.219  1.00  0.00           H
ATOM    710  HA  LYS  1314     344.470-455.205 -39.441  1.00  0.00           H
ATOM    711  HB2 LYS  1314     344.936-456.477 -37.434  1.00  0.00           H
ATOM    712  HB3 LYS  1314     344.677-454.776 -37.017  1.00  0.00           H
ATOM    713  HG2 LYS  1314     347.206-454.528 -36.980  1.00  0.00           H
ATOM    714  HG3 LYS  1314     347.298-456.295 -37.104  1.00  0.00           H
ATOM    715  HD2 LYS  1314     345.933-454.718 -34.899  1.00  0.00           H
ATOM    716  HD3 LYS  1314     345.964-456.485 -35.018  1.00  0.00           H
ATOM    717  HE2 LYS  1314     348.402-456.483 -34.743  1.00  0.00           H
ATOM    718  HE3 LYS  1314     348.413-454.704 -34.708  1.00  0.00           H
ATOM    719  HZ1 LYS  1314     348.428-455.637 -32.502  1.00  0.00           H
ATOM    720  HZ2 LYS  1314     347.030-454.799 -32.755  1.00  0.00           H
ATOM    721  HZ3 LYS  1314     347.020-456.448 -32.787  1.00  0.00           H
ATOM    722  N   HIS  1315     347.196-453.412 -39.040  1.00 81.60           N
ATOM    723  CA  HIS  1315     347.678-452.065 -39.080  1.00 81.60           C
ATOM    724  C   HIS  1315     347.294-451.501 -40.404  1.00 81.60           C
ATOM    725  O   HIS  1315     347.037-450.306 -40.536  1.00 81.60           O
ATOM    726  CB  HIS  1315     349.205-451.970 -38.936  1.00 81.60           C
ATOM    727  CG  HIS  1315     349.626-450.585 -38.564  1.00 81.60           C
ATOM    728  CD2 HIS  1315     349.836-449.482 -39.334  1.00 81.60           C
ATOM    729  ND1 HIS  1315     349.838-450.184 -37.265  1.00 81.60           N
ATOM    730  CE1 HIS  1315     350.160-448.868 -37.310  1.00 81.60           C
ATOM    731  NE2 HIS  1315     350.169-448.397 -38.543  1.00 81.60           N
ATOM    732  H   HIS  1315     347.851-454.176 -38.952  1.00  0.00           H
ATOM    733  HA  HIS  1315     347.203-451.486 -38.288  1.00  0.00           H
ATOM    734  HB2 HIS  1315     349.669-452.240 -39.884  1.00  0.00           H
ATOM    735  HB3 HIS  1315     349.536-452.665 -38.164  1.00  0.00           H
ATOM    736  HD2 HIS  1315     349.754-449.458 -40.411  1.00  0.00           H
ATOM    737  HD1 HIS  1315     349.767-450.759 -36.438  1.00  0.00           H
ATOM    738  HE1 HIS  1315     350.384-448.273 -36.437  1.00  0.00           H
ATOM    739  HE2 HIS  1315     350.373-447.454 -38.842  1.00  0.00           H
ATOM    740  N   GLN  1316     347.273-452.367 -41.431  1.00 56.23           N
ATOM    741  CA  GLN  1316     346.926-451.974 -42.763  1.00 56.23           C
ATOM    742  C   GLN  1316     345.498-451.524 -42.767  1.00 56.23           C
ATOM    743  O   GLN  1316     345.147-450.571 -43.460  1.00 56.23           O
ATOM    744  CB  GLN  1316     347.030-453.134 -43.768  1.00 56.23           C
ATOM    745  CG  GLN  1316     348.415-453.781 -43.799  1.00 56.23           C
ATOM    746  CD  GLN  1316     349.438-452.660 -43.883  1.00 56.23           C
ATOM    747  NE2 GLN  1316     350.294-452.555 -42.833  1.00 56.23           N
ATOM    748  OE1 GLN  1316     349.469-451.887 -44.840  1.00 56.23           O
ATOM    749  H   GLN  1316     347.511-453.333 -41.256  1.00  0.00           H
ATOM    750  HA  GLN  1316     347.569-451.154 -43.082  1.00  0.00           H
ATOM    751  HB2 GLN  1316     346.804-452.751 -44.763  1.00  0.00           H
ATOM    752  HB3 GLN  1316     346.293-453.893 -43.507  1.00  0.00           H
ATOM    753  HG2 GLN  1316     348.503-454.432 -44.669  1.00  0.00           H
ATOM    754  HG3 GLN  1316     348.574-454.359 -42.888  1.00  0.00           H
ATOM    755 HE21 GLN  1316     350.231-453.205 -42.063  1.00  0.00           H
ATOM    756 HE22 GLN  1316     350.994-451.827 -42.823  1.00  0.00           H
ATOM    757  N   ALA  1317     344.635-452.211 -41.992  1.00 26.55           N
ATOM    758  CA  ALA  1317     343.233-451.898 -41.962  1.00 26.55           C
ATOM    759  C   ALA  1317     343.059-450.502 -41.457  1.00 26.55           C
ATOM    760  O   ALA  1317     342.259-449.730 -41.983  1.00 26.55           O
ATOM    761  CB  ALA  1317     342.437-452.827 -41.030  1.00 26.55           C
ATOM    762  H   ALA  1317     344.983-452.965 -41.418  1.00  0.00           H
ATOM    763  HA  ALA  1317     342.827-451.968 -42.971  1.00  0.00           H
ATOM    764  HB1 ALA  1317     342.541-453.858 -41.369  1.00  0.00           H
ATOM    765  HB2 ALA  1317     341.385-452.543 -41.047  1.00  0.00           H
ATOM    766  HB3 ALA  1317     342.821-452.738 -40.014  1.00  0.00           H
ATOM    767  N   PHE  1318     343.840-450.134 -40.429  1.00 78.44           N
ATOM    768  CA  PHE  1318     343.743-448.828 -39.848  1.00 78.44           C
ATOM    769  C   PHE  1318     344.031-447.818 -40.905  1.00 78.44           C
ATOM    770  O   PHE  1318     343.360-446.789 -40.995  1.00 78.44           O
ATOM    771  CB  PHE  1318     344.753-448.629 -38.702  1.00 78.44           C
ATOM    772  CG  PHE  1318     344.894-447.170 -38.421  1.00 78.44           C
ATOM    773  CD1 PHE  1318     343.922-446.457 -37.757  1.00 78.44           C
ATOM    774  CD2 PHE  1318     346.040-446.518 -38.818  1.00 78.44           C
ATOM    775  CE1 PHE  1318     344.087-445.112 -37.512  1.00 78.44           C
ATOM    776  CE2 PHE  1318     346.213-445.176 -38.576  1.00 78.44           C
ATOM    777  CZ  PHE  1318     345.233-444.471 -37.921  1.00 78.44           C
ATOM    778  H   PHE  1318     344.510-450.792 -40.057  1.00  0.00           H
ATOM    779  HA  PHE  1318     342.732-448.676 -39.469  1.00  0.00           H
ATOM    780  HB2 PHE  1318     344.395-449.140 -37.808  1.00  0.00           H
ATOM    781  HB3 PHE  1318     345.720-449.039 -38.993  1.00  0.00           H
ATOM    782  HD1 PHE  1318     343.023-446.956 -37.426  1.00  0.00           H
ATOM    783  HD2 PHE  1318     346.816-447.070 -39.328  1.00  0.00           H
ATOM    784  HE1 PHE  1318     343.315-444.559 -36.998  1.00  0.00           H
ATOM    785  HE2 PHE  1318     347.115-444.678 -38.899  1.00  0.00           H
ATOM    786  HZ  PHE  1318     345.362-443.416 -37.728  1.00  0.00           H
ATOM    787  N   VAL  1319     345.037-448.100 -41.747  1.00 43.07           N
ATOM    788  CA  VAL  1319     345.421-447.156 -42.750  1.00 43.07           C
ATOM    789  C   VAL  1319     344.246-446.876 -43.631  1.00 43.07           C
ATOM    790  O   VAL  1319     343.932-445.719 -43.909  1.00 43.07           O
ATOM    791  CB  VAL  1319     346.530-447.658 -43.626  1.00 43.07           C
ATOM    792  CG1 VAL  1319     346.794-446.614 -44.724  1.00 43.07           C
ATOM    793  CG2 VAL  1319     347.756-447.960 -42.746  1.00 43.07           C
ATOM    794  H   VAL  1319     345.524-448.981 -41.672  1.00  0.00           H
ATOM    795  HA  VAL  1319     345.736-446.230 -42.269  1.00  0.00           H
ATOM    796  HB  VAL  1319     346.206-448.585 -44.099  1.00  0.00           H
ATOM    797 HG11 VAL  1319     347.599-446.962 -45.372  1.00  0.00           H
ATOM    798 HG12 VAL  1319     347.082-445.668 -44.264  1.00  0.00           H
ATOM    799 HG13 VAL  1319     345.889-446.471 -45.314  1.00  0.00           H
ATOM    800 HG21 VAL  1319     348.571-448.326 -43.371  1.00  0.00           H
ATOM    801 HG22 VAL  1319     347.495-448.718 -42.008  1.00  0.00           H
ATOM    802 HG23 VAL  1319     348.070-447.049 -42.236  1.00  0.00           H
ATOM    803  N   ALA  1320     343.531-447.929 -44.062  1.00 28.41           N
ATOM    804  CA  ALA  1320     342.453-447.715 -44.979  1.00 28.41           C
ATOM    805  C   ALA  1320     341.428-446.826 -44.345  1.00 28.41           C
ATOM    806  O   ALA  1320     340.931-445.898 -44.982  1.00 28.41           O
ATOM    807  CB  ALA  1320     341.752-449.020 -45.393  1.00 28.41           C
ATOM    808  H   ALA  1320     343.752-448.861 -43.742  1.00  0.00           H
ATOM    809  HA  ALA  1320     342.841-447.225 -45.872  1.00  0.00           H
ATOM    810  HB1 ALA  1320     342.475-449.689 -45.859  1.00  0.00           H
ATOM    811  HB2 ALA  1320     340.956-448.795 -46.102  1.00  0.00           H
ATOM    812  HB3 ALA  1320     341.328-449.500 -44.511  1.00  0.00           H
ATOM    813  N   GLU  1321     341.093-447.064 -43.063  1.00 92.23           N
ATOM    814  CA  GLU  1321     340.064-446.270 -42.451  1.00 92.23           C
ATOM    815  C   GLU  1321     340.513-444.848 -42.329  1.00 92.23           C
ATOM    816  O   GLU  1321     339.740-443.918 -42.561  1.00 92.23           O
ATOM    817  CB  GLU  1321     339.634-446.764 -41.057  1.00 92.23           C
ATOM    818  CG  GLU  1321     340.728-446.754 -39.989  1.00 92.23           C
ATOM    819  CD  GLU  1321     340.091-447.266 -38.705  1.00 92.23           C
ATOM    820  OE1 GLU  1321     338.897-447.664 -38.762  1.00 92.23           O
ATOM    821  OE2 GLU  1321     340.782-447.264 -37.652  1.00 92.23           O
ATOM    822  H   GLU  1321     341.559-447.791 -42.539  1.00  0.00           H
ATOM    823  HA  GLU  1321     339.189-446.293 -43.101  1.00  0.00           H
ATOM    824  HB2 GLU  1321     339.275-447.788 -41.160  1.00  0.00           H
ATOM    825  HB3 GLU  1321     338.809-446.142 -40.711  1.00  0.00           H
ATOM    826  HG2 GLU  1321     341.549-447.406 -40.287  1.00  0.00           H
ATOM    827  HG3 GLU  1321     341.095-445.738 -39.842  1.00  0.00           H
ATOM    828  N   LEU  1322     341.798-444.642 -41.999  1.00 65.31           N
ATOM    829  CA  LEU  1322     342.313-443.323 -41.787  1.00 65.31           C
ATOM    830  C   LEU  1322     342.124-442.534 -43.039  1.00 65.31           C
ATOM    831  O   LEU  1322     341.747-441.364 -42.999  1.00 65.31           O
ATOM    832  CB  LEU  1322     343.820-443.349 -41.482  1.00 65.31           C
ATOM    833  CG  LEU  1322     344.457-441.963 -41.284  1.00 65.31           C
ATOM    834  CD1 LEU  1322     343.882-441.243 -40.054  1.00 65.31           C
ATOM    835  CD2 LEU  1322     345.989-442.069 -41.250  1.00 65.31           C
ATOM    836  H   LEU  1322     342.415-445.435 -41.898  1.00  0.00           H
ATOM    837  HA  LEU  1322     341.778-442.846 -40.966  1.00  0.00           H
ATOM    838  HB2 LEU  1322     343.972-443.926 -40.570  1.00  0.00           H
ATOM    839  HB3 LEU  1322     344.332-443.853 -42.302  1.00  0.00           H
ATOM    840  HG  LEU  1322     344.197-441.364 -42.156  1.00  0.00           H
ATOM    841 HD11 LEU  1322     343.009-440.660 -40.348  1.00  0.00           H
ATOM    842 HD12 LEU  1322     343.591-441.980 -39.305  1.00  0.00           H
ATOM    843 HD13 LEU  1322     344.638-440.579 -39.635  1.00  0.00           H
ATOM    844 HD21 LEU  1322     346.281-442.929 -40.647  1.00  0.00           H
ATOM    845 HD22 LEU  1322     346.406-441.161 -40.814  1.00  0.00           H
ATOM    846 HD23 LEU  1322     346.367-442.192 -42.265  1.00  0.00           H
ATOM    847  N   ALA  1323     342.343-443.171 -44.199  1.00 31.51           N
ATOM    848  CA  ALA  1323     342.277-442.444 -45.431  1.00 31.51           C
ATOM    849  C   ALA  1323     340.917-441.837 -45.580  1.00 31.51           C
ATOM    850  O   ALA  1323     340.794-440.668 -45.942  1.00 31.51           O
ATOM    851  CB  ALA  1323     342.508-443.339 -46.661  1.00 31.51           C
ATOM    852  H   ALA  1323     342.553-444.159 -44.203  1.00  0.00           H
ATOM    853  HA  ALA  1323     343.024-441.651 -45.420  1.00  0.00           H
ATOM    854  HB1 ALA  1323     343.492-443.803 -46.593  1.00  0.00           H
ATOM    855  HB2 ALA  1323     341.742-444.114 -46.695  1.00  0.00           H
ATOM    856  HB3 ALA  1323     342.453-442.734 -47.566  1.00  0.00           H
ATOM    857  N   SER  1324     339.853-442.601 -45.278  1.00 31.59           N
ATOM    858  CA  SER  1324     338.526-442.089 -45.474  1.00 31.59           C
ATOM    859  C   SER  1324     338.334-440.879 -44.612  1.00 31.59           C
ATOM    860  O   SER  1324     337.888-439.832 -45.082  1.00 31.59           O
ATOM    861  CB  SER  1324     337.443-443.107 -45.076  1.00 31.59           C
ATOM    862  OG  SER  1324     337.535-444.266 -45.892  1.00 31.59           O
ATOM    863  H   SER  1324     339.987-443.534 -44.914  1.00  0.00           H
ATOM    864  HA  SER  1324     338.396-441.812 -46.520  1.00  0.00           H
ATOM    865  HB2 SER  1324     336.460-442.654 -45.203  1.00  0.00           H
ATOM    866  HB3 SER  1324     337.578-443.389 -44.032  1.00  0.00           H
ATOM    867  HG  SER  1324     336.855-444.894 -45.635  1.00  0.00           H
ATOM    868  N   HIS  1325     338.701-440.987 -43.322  1.00 65.25           N
ATOM    869  CA  HIS  1325     338.480-439.915 -42.395  1.00 65.25           C
ATOM    870  C   HIS  1325     339.291-438.715 -42.761  1.00 65.25           C
ATOM    871  O   HIS  1325     338.859-437.583 -42.546  1.00 65.25           O
ATOM    872  CB  HIS  1325     338.769-440.295 -40.932  1.00 65.25           C
ATOM    873  CG  HIS  1325     337.649-441.094 -40.332  1.00 65.25           C
ATOM    874  CD2 HIS  1325     337.449-442.439 -40.277  1.00 65.25           C
ATOM    875  ND1 HIS  1325     336.555-440.526 -39.717  1.00 65.25           N
ATOM    876  CE1 HIS  1325     335.752-441.547 -39.325  1.00 65.25           C
ATOM    877  NE2 HIS  1325     336.253-442.727 -39.643  1.00 65.25           N
ATOM    878  H   HIS  1325     339.140-441.838 -43.001  1.00  0.00           H
ATOM    879  HA  HIS  1325     337.429-439.634 -42.461  1.00  0.00           H
ATOM    880  HB2 HIS  1325     338.902-439.383 -40.350  1.00  0.00           H
ATOM    881  HB3 HIS  1325     339.687-440.881 -40.891  1.00  0.00           H
ATOM    882  HD2 HIS  1325     338.129-443.179 -40.673  1.00  0.00           H
ATOM    883  HD1 HIS  1325     336.384-439.540 -39.584  1.00  0.00           H
ATOM    884  HE1 HIS  1325     334.811-441.411 -38.812  1.00  0.00           H
ATOM    885  HE2 HIS  1325     335.853-443.637 -39.464  1.00  0.00           H
ATOM    886  N   GLU  1326     340.503-438.927 -43.298  1.00117.23           N
ATOM    887  CA  GLU  1326     341.324-437.818 -43.693  1.00117.23           C
ATOM    888  C   GLU  1326     340.623-437.097 -44.792  1.00117.23           C
ATOM    889  O   GLU  1326     340.724-435.877 -44.901  1.00117.23           O
ATOM    890  CB  GLU  1326     342.689-438.250 -44.251  1.00117.23           C
ATOM    891  CG  GLU  1326     343.563-438.850 -43.165  1.00117.23           C
ATOM    892  CD  GLU  1326     343.445-437.874 -42.018  1.00117.23           C
ATOM    893  OE1 GLU  1326     343.827-436.689 -42.210  1.00117.23           O
ATOM    894  OE2 GLU  1326     342.991-438.295 -40.921  1.00117.23           O
ATOM    895  H   GLU  1326     340.839-439.871 -43.425  1.00  0.00           H
ATOM    896  HA  GLU  1326     341.468-437.147 -42.846  1.00  0.00           H
ATOM    897  HB2 GLU  1326     342.534-438.993 -45.033  1.00  0.00           H
ATOM    898  HB3 GLU  1326     343.192-437.382 -44.677  1.00  0.00           H
ATOM    899  HG2 GLU  1326     344.597-438.930 -43.500  1.00  0.00           H
ATOM    900  HG3 GLU  1326     343.183-439.828 -42.871  1.00  0.00           H
ATOM    901  N   GLY  1327     339.917-437.843 -45.661  1.00 22.21           N
ATOM    902  CA  GLY  1327     339.234-437.205 -46.747  1.00 22.21           C
ATOM    903  C   GLY  1327     338.187-436.292 -46.186  1.00 22.21           C
ATOM    904  O   GLY  1327     338.041-435.152 -46.623  1.00 22.21           O
ATOM    905  H   GLY  1327     339.869-438.846 -45.549  1.00  0.00           H
ATOM    906  HA2 GLY  1327     339.945-436.628 -47.339  1.00  0.00           H
ATOM    907  HA3 GLY  1327     338.762-437.960 -47.376  1.00  0.00           H
ATOM    908  N   TRP  1328     337.443-436.772 -45.173  1.00 58.77           N
ATOM    909  CA  TRP  1328     336.361-436.017 -44.609  1.00 58.77           C
ATOM    910  C   TRP  1328     336.932-434.773 -44.003  1.00 58.77           C
ATOM    911  O   TRP  1328     336.349-433.694 -44.104  1.00 58.77           O
ATOM    912  CB  TRP  1328     335.616-436.787 -43.501  1.00 58.77           C
ATOM    913  CG  TRP  1328     335.017-438.105 -43.948  1.00 58.77           C
ATOM    914  CD1 TRP  1328     335.490-439.364 -43.719  1.00 58.77           C
ATOM    915  CD2 TRP  1328     333.823-438.260 -44.736  1.00 58.77           C
ATOM    916  CE2 TRP  1328     333.639-439.629 -44.940  1.00 58.77           C
ATOM    917  CE3 TRP  1328     332.953-437.340 -45.251  1.00 58.77           C
ATOM    918  NE1 TRP  1328     334.669-440.293 -44.309  1.00 58.77           N
ATOM    919  CZ2 TRP  1328     332.582-440.101 -45.664  1.00 58.77           C
ATOM    920  CZ3 TRP  1328     331.885-437.822 -45.977  1.00 58.77           C
ATOM    921  CH2 TRP  1328     331.703-439.175 -46.180  1.00 58.77           C
ATOM    922  H   TRP  1328     337.651-437.687 -44.800  1.00  0.00           H
ATOM    923  HA  TRP  1328     335.658-435.746 -45.397  1.00  0.00           H
ATOM    924  HB2 TRP  1328     334.809-436.155 -43.130  1.00  0.00           H
ATOM    925  HB3 TRP  1328     336.311-436.980 -42.684  1.00  0.00           H
ATOM    926  HD1 TRP  1328     336.381-439.596 -43.155  1.00  0.00           H
ATOM    927  HE3 TRP  1328     333.096-436.281 -45.096  1.00  0.00           H
ATOM    928  HE1 TRP  1328     334.798-441.294 -44.285  1.00  0.00           H
ATOM    929  HZ2 TRP  1328     332.441-441.159 -45.826  1.00  0.00           H
ATOM    930  HZ3 TRP  1328     331.175-437.125 -46.396  1.00  0.00           H
ATOM    931  HH2 TRP  1328     330.854-439.514 -46.755  1.00  0.00           H
ATOM    932  N   LEU  1329     338.110-434.895 -43.363  1.00 75.25           N
ATOM    933  CA  LEU  1329     338.724-433.775 -42.711  1.00 75.25           C
ATOM    934  C   LEU  1329     338.992-432.733 -43.745  1.00 75.25           C
ATOM    935  O   LEU  1329     338.825-431.540 -43.495  1.00 75.25           O
ATOM    936  CB  LEU  1329     340.044-434.137 -42.000  1.00 75.25           C
ATOM    937  CG  LEU  1329     340.667-432.985 -41.183  1.00 75.25           C
ATOM    938  CD1 LEU  1329     339.741-432.533 -40.041  1.00 75.25           C
ATOM    939  CD2 LEU  1329     342.067-433.364 -40.673  1.00 75.25           C
ATOM    940  H   LEU  1329     338.571-435.794 -43.342  1.00  0.00           H
ATOM    941  HA  LEU  1329     338.028-433.371 -41.976  1.00  0.00           H
ATOM    942  HB2 LEU  1329     339.849-434.968 -41.322  1.00  0.00           H
ATOM    943  HB3 LEU  1329     340.765-434.461 -42.750  1.00  0.00           H
ATOM    944  HG  LEU  1329     340.787-432.137 -41.858  1.00  0.00           H
ATOM    945 HD11 LEU  1329     338.775-433.029 -40.138  1.00  0.00           H
ATOM    946 HD12 LEU  1329     340.190-432.797 -39.083  1.00  0.00           H
ATOM    947 HD13 LEU  1329     339.602-431.453 -40.092  1.00  0.00           H
ATOM    948 HD21 LEU  1329     342.483-432.535 -40.101  1.00  0.00           H
ATOM    949 HD22 LEU  1329     341.995-434.245 -40.035  1.00  0.00           H
ATOM    950 HD23 LEU  1329     342.716-433.582 -41.521  1.00  0.00           H
ATOM    951  N   GLU  1330     339.411-433.162 -44.947  1.00 40.64           N
ATOM    952  CA  GLU  1330     339.694-432.221 -45.990  1.00 40.64           C
ATOM    953  C   GLU  1330     338.425-431.518 -46.343  1.00 40.64           C
ATOM    954  O   GLU  1330     338.412-430.306 -46.549  1.00 40.64           O
ATOM    955  CB  GLU  1330     340.215-432.884 -47.276  1.00 40.64           C
ATOM    956  CG  GLU  1330     341.626-433.459 -47.145  1.00 40.64           C
ATOM    957  CD  GLU  1330     342.001-434.078 -48.484  1.00 40.64           C
ATOM    958  OE1 GLU  1330     341.394-435.121 -48.846  1.00 40.64           O
ATOM    959  OE2 GLU  1330     342.898-433.512 -49.163  1.00 40.64           O
ATOM    960  H   GLU  1330     339.527-434.151 -45.116  1.00  0.00           H
ATOM    961  HA  GLU  1330     340.425-431.494 -45.635  1.00  0.00           H
ATOM    962  HB2 GLU  1330     340.221-432.137 -48.070  1.00  0.00           H
ATOM    963  HB3 GLU  1330     339.534-433.688 -47.556  1.00  0.00           H
ATOM    964  HG2 GLU  1330     342.329-432.664 -46.894  1.00  0.00           H
ATOM    965  HG3 GLU  1330     341.642-434.224 -46.368  1.00  0.00           H
ATOM    966  N   ASN  1331     337.317-432.273 -46.408  1.00 91.11           N
ATOM    967  CA  ASN  1331     336.065-431.711 -46.809  1.00 91.11           C
ATOM    968  C   ASN  1331     335.681-430.627 -45.849  1.00 91.11           C
ATOM    969  O   ASN  1331     335.418-429.499 -46.267  1.00 91.11           O
ATOM    970  CB  ASN  1331     334.949-432.768 -46.785  1.00 91.11           C
ATOM    971  CG  ASN  1331     333.752-432.215 -47.533  1.00 91.11           C
ATOM    972  ND2 ASN  1331     332.720-433.075 -47.747  1.00 91.11           N
ATOM    973  OD1 ASN  1331     333.737-431.046 -47.914  1.00 91.11           O
ATOM    974  H   ASN  1331     337.369-433.253 -46.170  1.00  0.00           H
ATOM    975  HA  ASN  1331     336.155-431.296 -47.813  1.00  0.00           H
ATOM    976  HB2 ASN  1331     334.670-432.986 -45.754  1.00  0.00           H
ATOM    977  HB3 ASN  1331     335.297-433.679 -47.272  1.00  0.00           H
ATOM    978 HD21 ASN  1331     332.778-434.027 -47.414  1.00  0.00           H
ATOM    979 HD22 ASN  1331     331.895-432.762 -48.239  1.00  0.00           H
ATOM    980  N   ILE  1332     335.684-430.910 -44.527  1.00199.22           N
ATOM    981  CA  ILE  1332     335.240-429.861 -43.655  1.00199.22           C
ATOM    982  C   ILE  1332     336.163-428.697 -43.751  1.00199.22           C
ATOM    983  O   ILE  1332     335.722-427.551 -43.719  1.00199.22           O
ATOM    984  CB  ILE  1332     334.988-430.162 -42.195  1.00199.22           C
ATOM    985  CG1 ILE  1332     336.209-430.691 -41.459  1.00199.22           C
ATOM    986  CG2 ILE  1332     333.795-431.118 -42.126  1.00199.22           C
ATOM    987  CD1 ILE  1332     336.467-432.125 -41.857  1.00199.22           C
ATOM    988  H   ILE  1332     335.982-431.808 -44.174  1.00  0.00           H
ATOM    989  HA  ILE  1332     334.287-429.520 -44.059  1.00  0.00           H
ATOM    990  HB  ILE  1332     334.691-429.230 -41.713  1.00  0.00           H
ATOM    991 HG12 ILE  1332     336.033-430.640 -40.384  1.00  0.00           H
ATOM    992 HG13 ILE  1332     337.077-430.083 -41.713  1.00  0.00           H
ATOM    993 HG21 ILE  1332     333.897-431.883 -42.895  1.00  0.00           H
ATOM    994 HG22 ILE  1332     332.873-430.560 -42.289  1.00  0.00           H
ATOM    995 HG23 ILE  1332     333.765-431.591 -41.145  1.00  0.00           H
ATOM    996 HD11 ILE  1332     335.536-432.690 -41.805  1.00  0.00           H
ATOM    997 HD12 ILE  1332     336.854-432.155 -42.876  1.00  0.00           H
ATOM    998 HD13 ILE  1332     337.197-432.565 -41.178  1.00  0.00           H
ATOM    999  N   ASP  1333     337.473-428.949 -43.872  1.00 60.73           N
ATOM   1000  CA  ASP  1333     338.394-427.858 -43.968  1.00 60.73           C
ATOM   1001  C   ASP  1333     338.085-427.084 -45.210  1.00 60.73           C
ATOM   1002  O   ASP  1333     338.214-425.862 -45.232  1.00 60.73           O
ATOM   1003  CB  ASP  1333     339.858-428.317 -44.028  1.00 60.73           C
ATOM   1004  CG  ASP  1333     340.209-428.853 -42.646  1.00 60.73           C
ATOM   1005  OD1 ASP  1333     339.346-429.531 -42.028  1.00 60.73           O
ATOM   1006  OD2 ASP  1333     341.353-428.596 -42.191  1.00 60.73           O
ATOM   1007  H   ASP  1333     337.808-429.902 -43.895  1.00  0.00           H
ATOM   1008  HA  ASP  1333     338.263-427.207 -43.104  1.00  0.00           H
ATOM   1009  HB2 ASP  1333     340.505-427.476 -44.279  1.00  0.00           H
ATOM   1010  HB3 ASP  1333     339.969-429.106 -44.772  1.00  0.00           H
ATOM   1011  N   ALA  1334     337.680-427.780 -46.288  1.00 29.62           N
ATOM   1012  CA  ALA  1334     337.369-427.112 -47.519  1.00 29.62           C
ATOM   1013  C   ALA  1334     336.200-426.214 -47.280  1.00 29.62           C
ATOM   1014  O   ALA  1334     336.192-425.058 -47.699  1.00 29.62           O
ATOM   1015  CB  ALA  1334     336.984-428.087 -48.644  1.00 29.62           C
ATOM   1016  H   ALA  1334     337.594-428.785 -46.230  1.00  0.00           H
ATOM   1017  HA  ALA  1334     338.225-426.516 -47.834  1.00  0.00           H
ATOM   1018  HB1 ALA  1334     337.818-428.759 -48.844  1.00  0.00           H
ATOM   1019  HB2 ALA  1334     336.114-428.669 -48.338  1.00  0.00           H
ATOM   1020  HB3 ALA  1334     336.746-427.524 -49.547  1.00  0.00           H
ATOM   1021  N   GLU  1335     335.190-426.721 -46.552  1.00 84.61           N
ATOM   1022  CA  GLU  1335     334.025-425.939 -46.280  1.00 84.61           C
ATOM   1023  C   GLU  1335     334.516-424.767 -45.515  1.00 84.61           C
ATOM   1024  O   GLU  1335     333.965-423.675 -45.607  1.00 84.61           O
ATOM   1025  CB  GLU  1335     333.000-426.672 -45.398  1.00 84.61           C
ATOM   1026  CG  GLU  1335     331.706-425.884 -45.192  1.00 84.61           C
ATOM   1027  CD  GLU  1335     330.806-426.680 -44.256  1.00 84.61           C
ATOM   1028  OE1 GLU  1335     330.876-427.938 -44.285  1.00 84.61           O
ATOM   1029  OE2 GLU  1335     330.038-426.034 -43.493  1.00 84.61           O
ATOM   1030  H   GLU  1335     335.255-427.663 -46.194  1.00  0.00           H
ATOM   1031  HA  GLU  1335     333.560-425.615 -47.211  1.00  0.00           H
ATOM   1032  HB2 GLU  1335     332.754-427.623 -45.871  1.00  0.00           H
ATOM   1033  HB3 GLU  1335     333.450-426.869 -44.425  1.00  0.00           H
ATOM   1034  HG2 GLU  1335     331.206-425.740 -46.150  1.00  0.00           H
ATOM   1035  HG3 GLU  1335     331.933-424.915 -44.747  1.00  0.00           H
ATOM   1036  N   GLY  1336     335.560-424.992 -44.703  1.00 41.16           N
ATOM   1037  CA  GLY  1336     336.145-423.953 -43.917  1.00 41.16           C
ATOM   1038  C   GLY  1336     336.784-422.929 -44.805  1.00 41.16           C
ATOM   1039  O   GLY  1336     336.730-421.734 -44.526  1.00 41.16           O
ATOM   1040  H   GLY  1336     335.944-425.924 -44.646  1.00  0.00           H
ATOM   1041  HA2 GLY  1336     335.370-423.476 -43.317  1.00  0.00           H
ATOM   1042  HA3 GLY  1336     336.900-424.381 -43.257  1.00  0.00           H
ATOM   1043  N   LYS  1337     337.419-423.373 -45.903  1.00 78.43           N
ATOM   1044  CA  LYS  1337     338.170-422.471 -46.732  1.00 78.43           C
ATOM   1045  C   LYS  1337     337.304-421.390 -47.300  1.00 78.43           C
ATOM   1046  O   LYS  1337     337.677-420.218 -47.267  1.00 78.43           O
ATOM   1047  CB  LYS  1337     338.882-423.192 -47.887  1.00 78.43           C
ATOM   1048  CG  LYS  1337     340.018-424.083 -47.384  1.00 78.43           C
ATOM   1049  CD  LYS  1337     340.546-425.081 -48.414  1.00 78.43           C
ATOM   1050  CE  LYS  1337     341.716-425.918 -47.891  1.00 78.43           C
ATOM   1051  NZ  LYS  1337     342.090-426.948 -48.885  1.00 78.43           N
ATOM   1052  H   LYS  1337     337.368-424.351 -46.148  1.00  0.00           H
ATOM   1053  HA  LYS  1337     338.931-421.999 -46.111  1.00  0.00           H
ATOM   1054  HB2 LYS  1337     339.293-422.447 -48.568  1.00  0.00           H
ATOM   1055  HB3 LYS  1337     338.159-423.806 -48.424  1.00  0.00           H
ATOM   1056  HG2 LYS  1337     340.844-423.441 -47.078  1.00  0.00           H
ATOM   1057  HG3 LYS  1337     339.667-424.636 -46.513  1.00  0.00           H
ATOM   1058  HD2 LYS  1337     339.735-425.754 -48.693  1.00  0.00           H
ATOM   1059  HD3 LYS  1337     340.871-424.535 -49.299  1.00  0.00           H
ATOM   1060  HE2 LYS  1337     342.571-425.267 -47.708  1.00  0.00           H
ATOM   1061  HE3 LYS  1337     341.425-426.404 -46.959  1.00  0.00           H
ATOM   1062  HZ1 LYS  1337     342.862-427.494 -48.530  1.00  0.00           H
ATOM   1063  HZ2 LYS  1337     341.300-427.554 -49.056  1.00  0.00           H
ATOM   1064  HZ3 LYS  1337     342.363-426.500 -49.748  1.00  0.00           H
ATOM   1065  N   GLN  1338     336.107-421.737 -47.800  1.00 93.17           N
ATOM   1066  CA  GLN  1338     335.292-420.757 -48.461  1.00 93.17           C
ATOM   1067  C   GLN  1338     334.931-419.662 -47.505  1.00 93.17           C
ATOM   1068  O   GLN  1338     335.043-418.485 -47.842  1.00 93.17           O
ATOM   1069  CB  GLN  1338     333.982-421.353 -49.002  1.00 93.17           C
ATOM   1070  CG  GLN  1338     333.221-420.408 -49.932  1.00 93.17           C
ATOM   1071  CD  GLN  1338     334.010-420.319 -51.231  1.00 93.17           C
ATOM   1072  NE2 GLN  1338     333.319-419.946 -52.342  1.00 93.17           N
ATOM   1073  OE1 GLN  1338     335.212-420.578 -51.256  1.00 93.17           O
ATOM   1074  H   GLN  1338     335.780-422.688 -47.711  1.00  0.00           H
ATOM   1075  HA  GLN  1338     335.855-420.330 -49.291  1.00  0.00           H
ATOM   1076  HB2 GLN  1338     333.339-421.597 -48.156  1.00  0.00           H
ATOM   1077  HB3 GLN  1338     334.211-422.270 -49.545  1.00  0.00           H
ATOM   1078  HG2 GLN  1338     332.223-420.801 -50.128  1.00  0.00           H
ATOM   1079  HG3 GLN  1338     333.147-419.421 -49.476  1.00  0.00           H
ATOM   1080 HE21 GLN  1338     332.332-419.743 -52.278  1.00  0.00           H
ATOM   1081 HE22 GLN  1338     333.793-419.872 -53.231  1.00  0.00           H
ATOM   1082  N   LEU  1339     334.534-420.008 -46.266  1.00118.37           N
ATOM   1083  CA  LEU  1339     334.146-418.978 -45.344  1.00118.37           C
ATOM   1084  C   LEU  1339     335.326-418.094 -45.144  1.00118.37           C
ATOM   1085  O   LEU  1339     335.186-416.880 -45.038  1.00118.37           O
ATOM   1086  CB  LEU  1339     333.790-419.461 -43.925  1.00118.37           C
ATOM   1087  CG  LEU  1339     332.481-420.252 -43.788  1.00118.37           C
ATOM   1088  CD1 LEU  1339     332.585-421.649 -44.401  1.00118.37           C
ATOM   1089  CD2 LEU  1339     332.014-420.286 -42.328  1.00118.37           C
ATOM   1090  H   LEU  1339     334.509-420.979 -45.989  1.00  0.00           H
ATOM   1091  HA  LEU  1339     333.318-418.403 -45.758  1.00  0.00           H
ATOM   1092  HB2 LEU  1339     334.602-420.099 -43.577  1.00  0.00           H
ATOM   1093  HB3 LEU  1339     333.734-418.591 -43.271  1.00  0.00           H
ATOM   1094  HG  LEU  1339     331.721-419.712 -44.353  1.00  0.00           H
ATOM   1095 HD11 LEU  1339     331.847-422.305 -43.939  1.00  0.00           H
ATOM   1096 HD12 LEU  1339     333.584-422.048 -44.228  1.00  0.00           H
ATOM   1097 HD13 LEU  1339     332.398-421.590 -45.473  1.00  0.00           H
ATOM   1098 HD21 LEU  1339     332.811-420.685 -41.700  1.00  0.00           H
ATOM   1099 HD22 LEU  1339     331.132-420.921 -42.244  1.00  0.00           H
ATOM   1100 HD23 LEU  1339     331.767-419.276 -42.002  1.00  0.00           H
ATOM   1101  N   MET  1340     336.533-418.679 -45.113  1.00117.98           N
ATOM   1102  CA  MET  1340     337.689-417.903 -44.779  1.00117.98           C
ATOM   1103  C   MET  1340     337.896-416.757 -45.721  1.00117.98           C
ATOM   1104  O   MET  1340     338.105-415.630 -45.277  1.00117.98           O
ATOM   1105  CB  MET  1340     338.983-418.735 -44.807  1.00117.98           C
ATOM   1106  CG  MET  1340     339.062-419.796 -43.709  1.00117.98           C
ATOM   1107  SD  MET  1340     340.516-420.880 -43.820  1.00117.98           S
ATOM   1108  CE  MET  1340     341.728-419.571 -43.481  1.00117.98           C
ATOM   1109  H   MET  1340     336.626-419.662 -45.324  1.00  0.00           H
ATOM   1110  HA  MET  1340     337.557-417.503 -43.773  1.00  0.00           H
ATOM   1111  HB2 MET  1340     339.048-419.236 -45.773  1.00  0.00           H
ATOM   1112  HB3 MET  1340     339.834-418.062 -44.704  1.00  0.00           H
ATOM   1113  HG2 MET  1340     339.088-419.288 -42.745  1.00  0.00           H
ATOM   1114  HG3 MET  1340     338.164-420.412 -43.754  1.00  0.00           H
ATOM   1115  HE1 MET  1340     342.733-419.993 -43.494  1.00  0.00           H
ATOM   1116  HE2 MET  1340     341.650-418.797 -44.244  1.00  0.00           H
ATOM   1117  HE3 MET  1340     341.529-419.137 -42.501  1.00  0.00           H
ATOM   1118  N   ASP  1341     337.813-416.983 -47.043  1.00 87.89           N
ATOM   1119  CA  ASP  1341     338.156-415.897 -47.918  1.00 87.89           C
ATOM   1120  C   ASP  1341     337.204-414.758 -47.724  1.00 87.89           C
ATOM   1121  O   ASP  1341     337.606-413.601 -47.615  1.00 87.89           O
ATOM   1122  CB  ASP  1341     338.148-416.291 -49.403  1.00 87.89           C
ATOM   1123  CG  ASP  1341     338.957-415.238 -50.151  1.00 87.89           C
ATOM   1124  OD1 ASP  1341     339.074-414.098 -49.627  1.00 87.89           O
ATOM   1125  OD2 ASP  1341     339.482-415.563 -51.250  1.00 87.89           O
ATOM   1126  H   ASP  1341     337.522-417.879 -47.406  1.00  0.00           H
ATOM   1127  HA  ASP  1341     339.158-415.553 -47.660  1.00  0.00           H
ATOM   1128  HB2 ASP  1341     337.125-416.312 -49.778  1.00  0.00           H
ATOM   1129  HB3 ASP  1341     338.609-417.271 -49.529  1.00  0.00           H
ATOM   1130  N   GLU  1342     335.906-415.069 -47.613  1.00 72.09           N
ATOM   1131  CA  GLU  1342     334.891-414.066 -47.497  1.00 72.09           C
ATOM   1132  C   GLU  1342     335.042-413.394 -46.172  1.00 72.09           C
ATOM   1133  O   GLU  1342     336.033-413.560 -45.464  1.00 72.09           O
ATOM   1134  CB  GLU  1342     333.472-414.651 -47.589  1.00 72.09           C
ATOM   1135  CG  GLU  1342     333.181-415.268 -48.960  1.00 72.09           C
ATOM   1136  CD  GLU  1342     331.841-415.986 -48.898  1.00 72.09           C
ATOM   1137  OE1 GLU  1342     331.248-416.050 -47.789  1.00 72.09           O
ATOM   1138  OE2 GLU  1342     331.395-416.487 -49.965  1.00 72.09           O
ATOM   1139  H   GLU  1342     335.635-416.042 -47.611  1.00  0.00           H
ATOM   1140  HA  GLU  1342     335.025-413.329 -48.289  1.00  0.00           H
ATOM   1141  HB2 GLU  1342     332.752-413.853 -47.405  1.00  0.00           H
ATOM   1142  HB3 GLU  1342     333.355-415.418 -46.823  1.00  0.00           H
ATOM   1143  HG2 GLU  1342     333.141-414.482 -49.715  1.00  0.00           H
ATOM   1144  HG3 GLU  1342     333.966-415.980 -49.215  1.00  0.00           H
ATOM   1145  N   LYS  1343     334.031-412.575 -45.845  1.00213.41           N
ATOM   1146  CA  LYS  1343     333.801-411.719 -44.712  1.00213.41           C
ATOM   1147  C   LYS  1343     333.382-412.387 -43.411  1.00213.41           C
ATOM   1148  O   LYS  1343     333.114-411.590 -42.511  1.00213.41           O
ATOM   1149  CB  LYS  1343     332.754-410.641 -45.040  1.00213.41           C
ATOM   1150  CG  LYS  1343     332.828-409.407 -44.143  1.00213.41           C
ATOM   1151  CD  LYS  1343     332.022-408.225 -44.684  1.00213.41           C
ATOM   1152  CE  LYS  1343     332.406-407.828 -46.112  1.00213.41           C
ATOM   1153  NZ  LYS  1343     333.812-407.370 -46.154  1.00213.41           N
ATOM   1154  H   LYS  1343     333.286-412.556 -46.527  1.00  0.00           H
ATOM   1155  HA  LYS  1343     334.738-411.199 -44.513  1.00  0.00           H
ATOM   1156  HB2 LYS  1343     331.763-411.083 -44.934  1.00  0.00           H
ATOM   1157  HB3 LYS  1343     332.887-410.328 -46.076  1.00  0.00           H
ATOM   1158  HG2 LYS  1343     332.441-409.670 -43.159  1.00  0.00           H
ATOM   1159  HG3 LYS  1343     333.871-409.106 -44.043  1.00  0.00           H
ATOM   1160  HD2 LYS  1343     332.186-407.368 -44.031  1.00  0.00           H
ATOM   1161  HD3 LYS  1343     330.963-408.483 -44.664  1.00  0.00           H
ATOM   1162  HE2 LYS  1343     331.755-407.022 -46.449  1.00  0.00           H
ATOM   1163  HE3 LYS  1343     332.286-408.688 -46.771  1.00  0.00           H
ATOM   1164  HZ1 LYS  1343     334.054-407.111 -47.100  1.00  0.00           H
ATOM   1165  HZ2 LYS  1343     334.418-408.116 -45.844  1.00  0.00           H
ATOM   1166  HZ3 LYS  1343     333.924-406.571 -45.547  1.00  0.00           H
ATOM   1167  N   PRO  1344     333.193-413.699 -43.215  1.00141.37           N
ATOM   1168  CA  PRO  1344     332.570-414.191 -42.002  1.00141.37           C
ATOM   1169  C   PRO  1344     333.149-413.618 -40.751  1.00141.37           C
ATOM   1170  O   PRO  1344     334.312-413.867 -40.438  1.00141.37           O
ATOM   1171  CB  PRO  1344     332.759-415.700 -41.989  1.00141.37           C
ATOM   1172  CG  PRO  1344     334.140-415.838 -42.630  1.00141.37           C
ATOM   1173  CD  PRO  1344     334.192-414.666 -43.626  1.00141.37           C
ATOM   1174  HA  PRO  1344     331.504-413.967 -42.035  1.00  0.00           H
ATOM   1175  HB2 PRO  1344     332.750-416.094 -40.973  1.00  0.00           H
ATOM   1176  HB3 PRO  1344     332.000-416.189 -42.599  1.00  0.00           H
ATOM   1177  HG2 PRO  1344     334.236-416.793 -43.147  1.00  0.00           H
ATOM   1178  HG3 PRO  1344     334.921-415.733 -41.877  1.00  0.00           H
ATOM   1179  HD2 PRO  1344     333.972-415.023 -44.632  1.00  0.00           H
ATOM   1180  HD3 PRO  1344     335.181-414.207 -43.605  1.00  0.00           H
ATOM   1181  N   GLN  1345     332.294-412.926 -39.984  1.00143.65           N
ATOM   1182  CA  GLN  1345     332.708-412.220 -38.816  1.00143.65           C
ATOM   1183  C   GLN  1345     333.353-413.210 -37.915  1.00143.65           C
ATOM   1184  O   GLN  1345     334.277-412.877 -37.176  1.00143.65           O
ATOM   1185  CB  GLN  1345     331.542-411.638 -38.002  1.00143.65           C
ATOM   1186  CG  GLN  1345     330.648-412.725 -37.396  1.00143.65           C
ATOM   1187  CD  GLN  1345     329.763-412.091 -36.334  1.00143.65           C
ATOM   1188  NE2 GLN  1345     328.826-412.894 -35.761  1.00143.65           N
ATOM   1189  OE1 GLN  1345     329.915-410.914 -36.015  1.00143.65           O
ATOM   1190  H   GLN  1345     331.318-412.904 -40.244  1.00  0.00           H
ATOM   1191  HA  GLN  1345     333.414-411.433 -39.080  1.00  0.00           H
ATOM   1192  HB2 GLN  1345     330.936-411.013 -38.658  1.00  0.00           H
ATOM   1193  HB3 GLN  1345     331.944-411.022 -37.198  1.00  0.00           H
ATOM   1194  HG2 GLN  1345     330.027-413.166 -38.176  1.00  0.00           H
ATOM   1195  HG3 GLN  1345     331.268-413.498 -36.942  1.00  0.00           H
ATOM   1196 HE21 GLN  1345     328.741-413.858 -36.051  1.00  0.00           H
ATOM   1197 HE22 GLN  1345     328.215-412.526 -35.046  1.00  0.00           H
ATOM   1198  N   PHE  1346     332.864-414.460 -37.939  1.00130.32           N
ATOM   1199  CA  PHE  1346     333.375-415.435 -37.021  1.00130.32           C
ATOM   1200  C   PHE  1346     334.683-415.937 -37.582  1.00130.32           C
ATOM   1201  O   PHE  1346     334.825-417.115 -37.905  1.00130.32           O
ATOM   1202  CB  PHE  1346     332.394-416.609 -36.943  1.00130.32           C
ATOM   1203  CG  PHE  1346     332.602-417.407 -35.713  1.00130.32           C
ATOM   1204  CD1 PHE  1346     332.066-416.981 -34.520  1.00130.32           C
ATOM   1205  CD2 PHE  1346     333.299-418.585 -35.752  1.00130.32           C
ATOM   1206  CE1 PHE  1346     332.226-417.718 -33.372  1.00130.32           C
ATOM   1207  CE2 PHE  1346     333.454-419.328 -34.611  1.00130.32           C
ATOM   1208  CZ  PHE  1346     332.922-418.897 -33.421  1.00130.32           C
ATOM   1209  H   PHE  1346     332.142-414.711 -38.599  1.00  0.00           H
ATOM   1210  HA  PHE  1346     333.524-414.993 -36.036  1.00  0.00           H
ATOM   1211  HB2 PHE  1346     332.540-417.251 -37.811  1.00  0.00           H
ATOM   1212  HB3 PHE  1346     331.374-416.224 -36.951  1.00  0.00           H
ATOM   1213  HD1 PHE  1346     331.512-416.055 -34.485  1.00  0.00           H
ATOM   1214  HD2 PHE  1346     333.727-418.929 -36.682  1.00  0.00           H
ATOM   1215  HE1 PHE  1346     331.807-417.371 -32.439  1.00  0.00           H
ATOM   1216  HE2 PHE  1346     333.999-420.260 -34.648  1.00  0.00           H
ATOM   1217  HZ  PHE  1346     333.052-419.486 -32.525  1.00  0.00           H
ATOM   1218  N   THR  1347     335.665-415.023 -37.746  1.00 93.14           N
ATOM   1219  CA  THR  1347     336.946-415.318 -38.332  1.00 93.14           C
ATOM   1220  C   THR  1347     337.952-416.003 -37.465  1.00 93.14           C
ATOM   1221  O   THR  1347     338.503-417.031 -37.847  1.00 93.14           O
ATOM   1222  CB  THR  1347     337.620-414.100 -38.879  1.00 93.14           C
ATOM   1223  CG2 THR  1347     338.959-414.529 -39.504  1.00 93.14           C
ATOM   1224  OG1 THR  1347     336.799-413.491 -39.864  1.00 93.14           O
ATOM   1225  H   THR  1347     335.489-414.077 -37.439  1.00  0.00           H
ATOM   1226  HA  THR  1347     336.759-415.979 -39.178  1.00  0.00           H
ATOM   1227  HB  THR  1347     337.805-413.392 -38.071  1.00  0.00           H
ATOM   1228 HG21 THR  1347     339.468-413.655 -39.910  1.00  0.00           H
ATOM   1229 HG22 THR  1347     338.773-415.245 -40.305  1.00  0.00           H
ATOM   1230 HG23 THR  1347     339.585-414.992 -38.741  1.00  0.00           H
ATOM   1231  HG1 THR  1347     336.061-413.049 -39.437  1.00  0.00           H
ATOM   1232  N   ALA  1348     338.231-415.463 -36.267  1.00103.13           N
ATOM   1233  CA  ALA  1348     339.340-416.015 -35.541  1.00103.13           C
ATOM   1234  C   ALA  1348     339.050-417.411 -35.209  1.00103.13           C
ATOM   1235  O   ALA  1348     339.918-418.277 -35.315  1.00103.13           O
ATOM   1236  CB  ALA  1348     339.617-415.278 -34.220  1.00103.13           C
ATOM   1237  H   ALA  1348     337.684-414.701 -35.893  1.00  0.00           H
ATOM   1238  HA  ALA  1348     340.232-415.975 -36.166  1.00  0.00           H
ATOM   1239  HB1 ALA  1348     339.838-414.231 -34.427  1.00  0.00           H
ATOM   1240  HB2 ALA  1348     340.470-415.737 -33.720  1.00  0.00           H
ATOM   1241  HB3 ALA  1348     338.740-415.344 -33.576  1.00  0.00           H
ATOM   1242  N   LEU  1349     337.794-417.646 -34.815  1.00194.16           N
ATOM   1243  CA  LEU  1349     337.502-418.959 -34.386  1.00194.16           C
ATOM   1244  C   LEU  1349     337.591-419.957 -35.505  1.00194.16           C
ATOM   1245  O   LEU  1349     338.060-421.067 -35.272  1.00194.16           O
ATOM   1246  CB  LEU  1349     336.196-419.139 -33.623  1.00194.16           C
ATOM   1247  CG  LEU  1349     336.151-420.555 -33.032  1.00194.16           C
ATOM   1248  CD1 LEU  1349     337.358-420.760 -32.105  1.00194.16           C
ATOM   1249  CD2 LEU  1349     334.819-420.867 -32.337  1.00194.16           C
ATOM   1250  H   LEU  1349     337.090-416.921 -34.824  1.00  0.00           H
ATOM   1251  HA  LEU  1349     338.294-419.226 -33.686  1.00  0.00           H
ATOM   1252  HB2 LEU  1349     335.355-419.000 -34.302  1.00  0.00           H
ATOM   1253  HB3 LEU  1349     336.140-418.406 -32.818  1.00  0.00           H
ATOM   1254  HG  LEU  1349     336.256-421.255 -33.861  1.00  0.00           H
ATOM   1255 HD11 LEU  1349     337.097-421.469 -31.319  1.00  0.00           H
ATOM   1256 HD12 LEU  1349     338.197-421.150 -32.682  1.00  0.00           H
ATOM   1257 HD13 LEU  1349     337.638-419.807 -31.657  1.00  0.00           H
ATOM   1258 HD21 LEU  1349     334.952-421.708 -31.657  1.00  0.00           H
ATOM   1259 HD22 LEU  1349     334.069-421.121 -33.086  1.00  0.00           H
ATOM   1260 HD23 LEU  1349     334.489-419.994 -31.774  1.00  0.00           H
ATOM   1261  N   VAL  1350     337.155-419.620 -36.741  1.00204.76           N
ATOM   1262  CA  VAL  1350     337.177-420.604 -37.801  1.00204.76           C
ATOM   1263  C   VAL  1350     338.580-421.057 -38.106  1.00204.76           C
ATOM   1264  O   VAL  1350     338.847-422.235 -38.375  1.00204.76           O
ATOM   1265  CB  VAL  1350     336.541-420.117 -39.077  1.00204.76           C
ATOM   1266  CG1 VAL  1350     335.096-419.710 -38.759  1.00204.76           C
ATOM   1267  CG2 VAL  1350     337.375-418.987 -39.693  1.00204.76           C
ATOM   1268  H   VAL  1350     336.816-418.686 -36.922  1.00  0.00           H
ATOM   1269  HA  VAL  1350     336.614-421.473 -37.460  1.00  0.00           H
ATOM   1270  HB  VAL  1350     336.515-420.946 -39.784  1.00  0.00           H
ATOM   1271 HG11 VAL  1350     334.432-420.556 -38.939  1.00  0.00           H
ATOM   1272 HG12 VAL  1350     334.804-418.877 -39.399  1.00  0.00           H
ATOM   1273 HG13 VAL  1350     335.025-419.408 -37.714  1.00  0.00           H
ATOM   1274 HG21 VAL  1350     336.751-418.399 -40.366  1.00  0.00           H
ATOM   1275 HG22 VAL  1350     337.759-418.345 -38.900  1.00  0.00           H
ATOM   1276 HG23 VAL  1350     338.209-419.413 -40.251  1.00  0.00           H
ATOM   1277  N   SER  1351     339.514-420.098 -38.102  1.00 72.51           N
ATOM   1278  CA  SER  1351     340.887-420.379 -38.401  1.00 72.51           C
ATOM   1279  C   SER  1351     341.479-421.278 -37.366  1.00 72.51           C
ATOM   1280  O   SER  1351     342.237-422.199 -37.685  1.00 72.51           O
ATOM   1281  CB  SER  1351     341.734-419.099 -38.460  1.00 72.51           C
ATOM   1282  OG  SER  1351     341.249-418.255 -39.494  1.00 72.51           O
ATOM   1283  H   SER  1351     339.243-419.150 -37.882  1.00  0.00           H
ATOM   1284  HA  SER  1351     340.939-420.878 -39.369  1.00  0.00           H
ATOM   1285  HB2 SER  1351     342.773-419.360 -38.662  1.00  0.00           H
ATOM   1286  HB3 SER  1351     341.670-418.577 -37.505  1.00  0.00           H
ATOM   1287  HG  SER  1351     341.779-417.455 -39.530  1.00  0.00           H
ATOM   1288  N   GLN  1352     341.130-421.025 -36.091  1.00 61.98           N
ATOM   1289  CA  GLN  1352     341.674-421.788 -35.006  1.00 61.98           C
ATOM   1290  C   GLN  1352     341.215-423.207 -35.127  1.00 61.98           C
ATOM   1291  O   GLN  1352     341.978-424.118 -34.826  1.00 61.98           O
ATOM   1292  CB  GLN  1352     341.230-421.247 -33.639  1.00 61.98           C
ATOM   1293  CG  GLN  1352     341.741-419.829 -33.367  1.00 61.98           C
ATOM   1294  CD  GLN  1352     341.210-419.383 -32.013  1.00 61.98           C
ATOM   1295  NE2 GLN  1352     341.381-418.071 -31.696  1.00 61.98           N
ATOM   1296  OE1 GLN  1352     340.658-420.179 -31.256  1.00 61.98           O
ATOM   1297  H   GLN  1352     340.473-420.284 -35.895  1.00  0.00           H
ATOM   1298  HA  GLN  1352     342.762-421.760 -35.063  1.00  0.00           H
ATOM   1299  HB2 GLN  1352     341.611-421.909 -32.862  1.00  0.00           H
ATOM   1300  HB3 GLN  1352     340.141-421.244 -33.597  1.00  0.00           H
ATOM   1301  HG2 GLN  1352     342.831-419.826 -33.355  1.00  0.00           H
ATOM   1302  HG3 GLN  1352     341.381-419.154 -34.143  1.00  0.00           H
ATOM   1303 HE21 GLN  1352     341.840-417.450 -32.347  1.00  0.00           H
ATOM   1304 HE22 GLN  1352     341.049-417.718 -30.810  1.00  0.00           H
ATOM   1305  N   LYS  1353     339.954-423.436 -35.548  1.00133.68           N
ATOM   1306  CA  LYS  1353     339.403-424.764 -35.661  1.00133.68           C
ATOM   1307  C   LYS  1353     340.174-425.540 -36.673  1.00133.68           C
ATOM   1308  O   LYS  1353     340.489-426.714 -36.464  1.00133.68           O
ATOM   1309  CB  LYS  1353     337.949-424.740 -36.162  1.00133.68           C
ATOM   1310  CG  LYS  1353     336.956-424.050 -35.223  1.00133.68           C
ATOM   1311  CD  LYS  1353     336.764-424.761 -33.883  1.00133.68           C
ATOM   1312  CE  LYS  1353     335.682-424.125 -33.005  1.00133.68           C
ATOM   1313  NZ  LYS  1353     335.414-424.983 -31.829  1.00133.68           N
ATOM   1314  H   LYS  1353     339.373-422.647 -35.794  1.00  0.00           H
ATOM   1315  HA  LYS  1353     339.452-425.267 -34.695  1.00  0.00           H
ATOM   1316  HB2 LYS  1353     337.929-424.218 -37.119  1.00  0.00           H
ATOM   1317  HB3 LYS  1353     337.620-425.767 -36.320  1.00  0.00           H
ATOM   1318  HG2 LYS  1353     337.317-423.041 -35.026  1.00  0.00           H
ATOM   1319  HG3 LYS  1353     335.990-423.984 -35.724  1.00  0.00           H
ATOM   1320  HD2 LYS  1353     337.709-424.735 -33.340  1.00  0.00           H
ATOM   1321  HD3 LYS  1353     336.496-425.801 -34.072  1.00  0.00           H
ATOM   1322  HE2 LYS  1353     336.021-423.146 -32.667  1.00  0.00           H
ATOM   1323  HE3 LYS  1353     334.766-424.010 -33.585  1.00  0.00           H
ATOM   1324  HZ1 LYS  1353     334.700-424.556 -31.256  1.00  0.00           H
ATOM   1325  HZ2 LYS  1353     335.098-425.891 -32.140  1.00  0.00           H
ATOM   1326  HZ3 LYS  1353     336.261-425.088 -31.289  1.00  0.00           H
ATOM   1327  N   LEU  1354     340.491-424.889 -37.808  1.00 92.81           N
ATOM   1328  CA  LEU  1354     341.191-425.576 -38.845  1.00 92.81           C
ATOM   1329  C   LEU  1354     342.545-425.992 -38.376  1.00 92.81           C
ATOM   1330  O   LEU  1354     343.002-427.101 -38.668  1.00 92.81           O
ATOM   1331  CB  LEU  1354     341.416-424.710 -40.099  1.00 92.81           C
ATOM   1332  CG  LEU  1354     340.139-424.370 -40.890  1.00 92.81           C
ATOM   1333  CD1 LEU  1354     340.467-423.506 -42.119  1.00 92.81           C
ATOM   1334  CD2 LEU  1354     339.358-425.640 -41.267  1.00 92.81           C
ATOM   1335  H   LEU  1354     340.235-423.919 -37.925  1.00  0.00           H
ATOM   1336  HA  LEU  1354     340.625-426.464 -39.125  1.00  0.00           H
ATOM   1337  HB2 LEU  1354     341.879-423.774 -39.786  1.00  0.00           H
ATOM   1338  HB3 LEU  1354     342.105-425.233 -40.762  1.00  0.00           H
ATOM   1339  HG  LEU  1354     339.500-423.777 -40.236  1.00  0.00           H
ATOM   1340 HD11 LEU  1354     339.548-423.280 -42.660  1.00  0.00           H
ATOM   1341 HD12 LEU  1354     341.149-424.049 -42.773  1.00  0.00           H
ATOM   1342 HD13 LEU  1354     340.936-422.577 -41.795  1.00  0.00           H
ATOM   1343 HD21 LEU  1354     338.765-425.450 -42.162  1.00  0.00           H
ATOM   1344 HD22 LEU  1354     340.058-426.453 -41.461  1.00  0.00           H
ATOM   1345 HD23 LEU  1354     338.698-425.918 -40.445  1.00  0.00           H
ATOM   1346  N   GLU  1355     343.232-425.096 -37.644  1.00104.12           N
ATOM   1347  CA  GLU  1355     344.568-425.403 -37.239  1.00104.12           C
ATOM   1348  C   GLU  1355     344.578-426.570 -36.310  1.00104.12           C
ATOM   1349  O   GLU  1355     345.429-427.445 -36.440  1.00104.12           O
ATOM   1350  CB  GLU  1355     345.283-424.235 -36.537  1.00104.12           C
ATOM   1351  CG  GLU  1355     344.683-423.838 -35.189  1.00104.12           C
ATOM   1352  CD  GLU  1355     345.519-422.697 -34.628  1.00104.12           C
ATOM   1353  OE1 GLU  1355     345.375-421.552 -35.134  1.00104.12           O
ATOM   1354  OE2 GLU  1355     346.315-422.957 -33.687  1.00104.12           O
ATOM   1355  H   GLU  1355     342.809-424.217 -37.384  1.00  0.00           H
ATOM   1356  HA  GLU  1355     345.141-425.669 -38.127  1.00  0.00           H
ATOM   1357  HB2 GLU  1355     345.243-423.367 -37.195  1.00  0.00           H
ATOM   1358  HB3 GLU  1355     346.327-424.508 -36.385  1.00  0.00           H
ATOM   1359  HG2 GLU  1355     343.652-423.511 -35.324  1.00  0.00           H
ATOM   1360  HG3 GLU  1355     344.714-424.688 -34.507  1.00  0.00           H
ATOM   1361  N   ALA  1356     343.631-426.618 -35.353  1.00 78.07           N
ATOM   1362  CA  ALA  1356     343.597-427.679 -34.390  1.00 78.07           C
ATOM   1363  C   ALA  1356     343.367-428.989 -35.067  1.00 78.07           C
ATOM   1364  O   ALA  1356     344.023-429.973 -34.725  1.00 78.07           O
ATOM   1365  CB  ALA  1356     342.474-427.503 -33.353  1.00 78.07           C
ATOM   1366  H   ALA  1356     342.931-425.891 -35.313  1.00  0.00           H
ATOM   1367  HA  ALA  1356     344.554-427.714 -33.870  1.00  0.00           H
ATOM   1368  HB1 ALA  1356     342.604-426.554 -32.833  1.00  0.00           H
ATOM   1369  HB2 ALA  1356     342.514-428.320 -32.633  1.00  0.00           H
ATOM   1370  HB3 ALA  1356     341.508-427.511 -33.858  1.00  0.00           H
ATOM   1371  N   LEU  1357     342.445-429.035 -36.055  1.00220.93           N
ATOM   1372  CA  LEU  1357     342.152-430.294 -36.692  1.00220.93           C
ATOM   1373  C   LEU  1357     343.351-430.824 -37.375  1.00220.93           C
ATOM   1374  O   LEU  1357     343.642-432.019 -37.305  1.00220.93           O
ATOM   1375  CB  LEU  1357     341.159-430.286 -37.876  1.00220.93           C
ATOM   1376  CG  LEU  1357     339.650-430.335 -37.593  1.00220.93           C
ATOM   1377  CD1 LEU  1357     339.275-431.551 -36.730  1.00220.93           C
ATOM   1378  CD2 LEU  1357     339.106-428.997 -37.104  1.00220.93           C
ATOM   1379  H   LEU  1357     341.966-428.194 -36.344  1.00  0.00           H
ATOM   1380  HA  LEU  1357     341.816-431.010 -35.942  1.00  0.00           H
ATOM   1381  HB2 LEU  1357     341.347-429.373 -38.442  1.00  0.00           H
ATOM   1382  HB3 LEU  1357     341.403-431.131 -38.519  1.00  0.00           H
ATOM   1383  HG  LEU  1357     339.177-430.506 -38.560  1.00  0.00           H
ATOM   1384 HD11 LEU  1357     339.134-432.422 -37.370  1.00  0.00           H
ATOM   1385 HD12 LEU  1357     338.351-431.343 -36.191  1.00  0.00           H
ATOM   1386 HD13 LEU  1357     340.074-431.751 -36.017  1.00  0.00           H
ATOM   1387 HD21 LEU  1357     338.020-429.051 -37.030  1.00  0.00           H
ATOM   1388 HD22 LEU  1357     339.526-428.771 -36.124  1.00  0.00           H
ATOM   1389 HD23 LEU  1357     339.384-428.213 -37.808  1.00  0.00           H
ATOM   1390  N   HIS  1358     344.060-429.936 -38.081  1.00 99.83           N
ATOM   1391  CA  HIS  1358     345.184-430.384 -38.840  1.00 99.83           C
ATOM   1392  C   HIS  1358     346.231-430.943 -37.916  1.00 99.83           C
ATOM   1393  O   HIS  1358     346.899-431.914 -38.274  1.00 99.83           O
ATOM   1394  CB  HIS  1358     345.867-429.266 -39.644  1.00 99.83           C
ATOM   1395  CG  HIS  1358     346.977-429.794 -40.505  1.00 99.83           C
ATOM   1396  CD2 HIS  1358     348.251-430.142 -40.176  1.00 99.83           C
ATOM   1397  ND1 HIS  1358     346.855-430.046 -41.853  1.00 99.83           N
ATOM   1398  CE1 HIS  1358     348.052-430.531 -42.270  1.00 99.83           C
ATOM   1399  NE2 HIS  1358     348.931-430.608 -41.287  1.00 99.83           N
ATOM   1400  H   HIS  1358     343.803-428.959 -38.077  1.00  0.00           H
ATOM   1401  HA  HIS  1358     344.860-431.167 -39.525  1.00  0.00           H
ATOM   1402  HB2 HIS  1358     345.124-428.786 -40.282  1.00  0.00           H
ATOM   1403  HB3 HIS  1358     346.273-428.527 -38.953  1.00  0.00           H
ATOM   1404  HD2 HIS  1358     348.673-430.065 -39.185  1.00  0.00           H
ATOM   1405  HD1 HIS  1358     346.033-429.898 -42.422  1.00  0.00           H
ATOM   1406  HE1 HIS  1358     348.262-430.821 -43.289  1.00  0.00           H
ATOM   1407  HE2 HIS  1358     349.886-430.934 -41.336  1.00  0.00           H
ATOM   1408  N   ARG  1359     346.437-430.314 -36.731  1.00165.22           N
ATOM   1409  CA  ARG  1359     347.450-430.763 -35.794  1.00165.22           C
ATOM   1410  C   ARG  1359     347.138-432.133 -35.301  1.00165.22           C
ATOM   1411  O   ARG  1359     348.032-432.973 -35.164  1.00165.22           O
ATOM   1412  CB  ARG  1359     347.571-429.912 -34.519  1.00165.22           C
ATOM   1413  CG  ARG  1359     348.505-428.712 -34.635  1.00165.22           C
ATOM   1414  CD  ARG  1359     348.762-428.014 -33.295  1.00165.22           C
ATOM   1415  NE  ARG  1359     349.068-429.067 -32.281  1.00165.22           N
ATOM   1416  CZ  ARG  1359     348.092-429.499 -31.429  1.00165.22           C
ATOM   1417  NH1 ARG  1359     346.845-428.949 -31.491  1.00165.22           N
ATOM   1418  NH2 ARG  1359     348.365-430.469 -30.506  1.00165.22           N
ATOM   1419  H   ARG  1359     345.870-429.512 -36.495  1.00  0.00           H
ATOM   1420  HA  ARG  1359     348.416-430.781 -36.300  1.00  0.00           H
ATOM   1421  HB2 ARG  1359     346.578-429.544 -34.262  1.00  0.00           H
ATOM   1422  HB3 ARG  1359     347.925-430.550 -33.709  1.00  0.00           H
ATOM   1423  HG2 ARG  1359     348.059-427.991 -35.321  1.00  0.00           H
ATOM   1424  HG3 ARG  1359     349.458-429.046 -35.046  1.00  0.00           H
ATOM   1425  HD2 ARG  1359     349.608-427.333 -33.388  1.00  0.00           H
ATOM   1426  HD3 ARG  1359     347.874-427.459 -32.993  1.00  0.00           H
ATOM   1427  HE  ARG  1359     349.997-429.460 -32.225  1.00  0.00           H
ATOM   1428 HH11 ARG  1359     346.644-428.228 -32.169  1.00  0.00           H
ATOM   1429 HH12 ARG  1359     346.123-429.263 -30.859  1.00  0.00           H
ATOM   1430 HH21 ARG  1359     349.289-430.873 -30.456  1.00  0.00           H
ATOM   1431 HH22 ARG  1359     347.642-430.782 -29.874  1.00  0.00           H
ATOM   1432  N   LEU  1360     345.851-432.382 -34.995  1.00136.20           N
ATOM   1433  CA  LEU  1360     345.525-433.672 -34.479  1.00136.20           C
ATOM   1434  C   LEU  1360     345.786-434.729 -35.496  1.00136.20           C
ATOM   1435  O   LEU  1360     346.231-435.834 -35.174  1.00136.20           O
ATOM   1436  CB  LEU  1360     344.080-433.853 -33.971  1.00136.20           C
ATOM   1437  CG  LEU  1360     343.817-433.234 -32.584  1.00136.20           C
ATOM   1438  CD1 LEU  1360     343.763-431.705 -32.626  1.00136.20           C
ATOM   1439  CD2 LEU  1360     342.585-433.860 -31.918  1.00136.20           C
ATOM   1440  H   LEU  1360     345.139-431.678 -35.126  1.00  0.00           H
ATOM   1441  HA  LEU  1360     346.190-433.862 -33.637  1.00  0.00           H
ATOM   1442  HB2 LEU  1360     343.405-433.386 -34.688  1.00  0.00           H
ATOM   1443  HB3 LEU  1360     343.857-434.919 -33.925  1.00  0.00           H
ATOM   1444  HG  LEU  1360     344.672-433.496 -31.961  1.00  0.00           H
ATOM   1445 HD11 LEU  1360     343.590-431.319 -31.621  1.00  0.00           H
ATOM   1446 HD12 LEU  1360     344.709-431.319 -33.006  1.00  0.00           H
ATOM   1447 HD13 LEU  1360     342.952-431.388 -33.281  1.00  0.00           H
ATOM   1448 HD21 LEU  1360     342.427-433.402 -30.942  1.00  0.00           H
ATOM   1449 HD22 LEU  1360     341.709-433.692 -32.544  1.00  0.00           H
ATOM   1450 HD23 LEU  1360     342.743-434.931 -31.795  1.00  0.00           H
ATOM   1451  N   TRP  1361     345.477-434.424 -36.762  1.00148.61           N
ATOM   1452  CA  TRP  1361     345.695-435.409 -37.776  1.00148.61           C
ATOM   1453  C   TRP  1361     347.156-435.716 -37.923  1.00148.61           C
ATOM   1454  O   TRP  1361     347.516-436.877 -38.145  1.00148.61           O
ATOM   1455  CB  TRP  1361     345.199-435.007 -39.156  1.00148.61           C
ATOM   1456  CG  TRP  1361     345.708-436.013 -40.141  1.00148.61           C
ATOM   1457  CD1 TRP  1361     345.581-437.366 -40.119  1.00148.61           C
ATOM   1458  CD2 TRP  1361     346.450-435.684 -41.320  1.00148.61           C
ATOM   1459  CE2 TRP  1361     346.717-436.881 -41.981  1.00148.61           C
ATOM   1460  CE3 TRP  1361     346.876-434.484 -41.806  1.00148.61           C
ATOM   1461  NE1 TRP  1361     346.167-437.906 -41.239  1.00148.61           N
ATOM   1462  CZ2 TRP  1361     347.419-436.895 -43.151  1.00148.61           C
ATOM   1463  CZ3 TRP  1361     347.583-434.500 -42.987  1.00148.61           C
ATOM   1464  CH2 TRP  1361     347.847-435.683 -43.646  1.00148.61           C
ATOM   1465  H   TRP  1361     345.098-433.518 -36.996  1.00  0.00           H
ATOM   1466  HA  TRP  1361     345.181-436.324 -37.481  1.00  0.00           H
ATOM   1467  HB2 TRP  1361     344.109-434.996 -39.169  1.00  0.00           H
ATOM   1468  HB3 TRP  1361     345.580-434.018 -39.410  1.00  0.00           H
ATOM   1469  HD1 TRP  1361     345.093-437.932 -39.339  1.00  0.00           H
ATOM   1470  HE3 TRP  1361     346.668-433.560 -41.287  1.00  0.00           H
ATOM   1471  HE1 TRP  1361     346.191-438.887 -41.478  1.00  0.00           H
ATOM   1472  HZ2 TRP  1361     347.631-437.819 -43.668  1.00  0.00           H
ATOM   1473  HZ3 TRP  1361     347.937-433.570 -43.405  1.00  0.00           H
ATOM   1474  HH2 TRP  1361     348.402-435.658 -44.572  1.00  0.00           H
ATOM   1475  N   ASP  1362     348.030-434.681 -37.857  1.00164.39           N
ATOM   1476  CA  ASP  1362     349.422-434.971 -38.052  1.00164.39           C
ATOM   1477  C   ASP  1362     349.935-435.844 -36.949  1.00164.39           C
ATOM   1478  O   ASP  1362     350.772-436.706 -37.196  1.00164.39           O
ATOM   1479  CB  ASP  1362     350.398-433.797 -38.306  1.00164.39           C
ATOM   1480  CG  ASP  1362     350.468-432.828 -37.153  1.00164.39           C
ATOM   1481  OD1 ASP  1362     349.491-432.053 -37.029  1.00164.39           O
ATOM   1482  OD2 ASP  1362     351.481-432.820 -36.405  1.00164.39           O
ATOM   1483  H   ASP  1362     347.712-433.739 -37.677  1.00  0.00           H
ATOM   1484  HA  ASP  1362     349.467-435.585 -38.952  1.00  0.00           H
ATOM   1485  HB2 ASP  1362     350.068-433.257 -39.194  1.00  0.00           H
ATOM   1486  HB3 ASP  1362     351.394-434.200 -38.489  1.00  0.00           H
ATOM   1487  N   GLU  1363     349.454-435.656 -35.706  1.00129.49           N
ATOM   1488  CA  GLU  1363     349.899-436.433 -34.573  1.00129.49           C
ATOM   1489  C   GLU  1363     349.542-437.876 -34.784  1.00129.49           C
ATOM   1490  O   GLU  1363     350.330-438.784 -34.500  1.00129.49           O
ATOM   1491  CB  GLU  1363     349.157-435.926 -33.323  1.00129.49           C
ATOM   1492  CG  GLU  1363     349.547-436.523 -31.976  1.00129.49           C
ATOM   1493  CD  GLU  1363     348.639-435.835 -30.961  1.00129.49           C
ATOM   1494  OE1 GLU  1363     347.398-436.031 -31.058  1.00129.49           O
ATOM   1495  OE2 GLU  1363     349.168-435.091 -30.093  1.00129.49           O
ATOM   1496  H   GLU  1363     348.754-434.943 -35.560  1.00  0.00           H
ATOM   1497  HA  GLU  1363     350.976-436.326 -34.442  1.00  0.00           H
ATOM   1498  HB2 GLU  1363     349.321-434.850 -33.262  1.00  0.00           H
ATOM   1499  HB3 GLU  1363     348.091-436.097 -33.471  1.00  0.00           H
ATOM   1500  HG2 GLU  1363     350.594-436.317 -31.755  1.00  0.00           H
ATOM   1501  HG3 GLU  1363     349.367-437.598 -31.974  1.00  0.00           H
ATOM   1502  N   LEU  1364     348.322-438.119 -35.293  1.00 95.26           N
ATOM   1503  CA  LEU  1364     347.879-439.470 -35.476  1.00 95.26           C
ATOM   1504  C   LEU  1364     348.728-440.156 -36.496  1.00 95.26           C
ATOM   1505  O   LEU  1364     349.082-441.325 -36.336  1.00 95.26           O
ATOM   1506  CB  LEU  1364     346.410-439.530 -35.936  1.00 95.26           C
ATOM   1507  CG  LEU  1364     345.857-440.950 -36.154  1.00 95.26           C
ATOM   1508  CD1 LEU  1364     345.888-441.771 -34.856  1.00 95.26           C
ATOM   1509  CD2 LEU  1364     344.455-440.899 -36.783  1.00 95.26           C
ATOM   1510  H   LEU  1364     347.718-437.350 -35.546  1.00  0.00           H
ATOM   1511  HA  LEU  1364     347.972-440.001 -34.528  1.00  0.00           H
ATOM   1512  HB2 LEU  1364     345.798-439.041 -35.178  1.00  0.00           H
ATOM   1513  HB3 LEU  1364     346.316-438.974 -36.869  1.00  0.00           H
ATOM   1514  HG  LEU  1364     346.514-441.447 -36.867  1.00  0.00           H
ATOM   1515 HD11 LEU  1364     346.838-441.609 -34.346  1.00  0.00           H
ATOM   1516 HD12 LEU  1364     345.779-442.829 -35.093  1.00  0.00           H
ATOM   1517 HD13 LEU  1364     345.069-441.457 -34.208  1.00  0.00           H
ATOM   1518 HD21 LEU  1364     343.712-440.737 -36.002  1.00  0.00           H
ATOM   1519 HD22 LEU  1364     344.410-440.082 -37.503  1.00  0.00           H
ATOM   1520 HD23 LEU  1364     344.250-441.842 -37.290  1.00  0.00           H
ATOM   1521  N   GLN  1365     349.068-439.438 -37.584  1.00163.12           N
ATOM   1522  CA  GLN  1365     349.839-440.029 -38.642  1.00163.12           C
ATOM   1523  C   GLN  1365     351.197-440.396 -38.155  1.00163.12           C
ATOM   1524  O   GLN  1365     351.707-441.454 -38.515  1.00163.12           O
ATOM   1525  CB  GLN  1365     350.011-439.082 -39.839  1.00163.12           C
ATOM   1526  CG  GLN  1365     348.771-439.009 -40.725  1.00163.12           C
ATOM   1527  CD  GLN  1365     348.753-440.286 -41.554  1.00163.12           C
ATOM   1528  NE2 GLN  1365     349.702-441.213 -41.254  1.00163.12           N
ATOM   1529  OE1 GLN  1365     347.926-440.457 -42.448  1.00163.12           O
ATOM   1530  H   GLN  1365     348.778-438.473 -37.657  1.00  0.00           H
ATOM   1531  HA  GLN  1365     349.333-440.933 -38.981  1.00  0.00           H
ATOM   1532  HB2 GLN  1365     350.848-439.433 -40.442  1.00  0.00           H
ATOM   1533  HB3 GLN  1365     350.239-438.083 -39.468  1.00  0.00           H
ATOM   1534  HG2 GLN  1365     348.826-438.138 -41.378  1.00  0.00           H
ATOM   1535  HG3 GLN  1365     347.875-438.954 -40.107  1.00  0.00           H
ATOM   1536 HE21 GLN  1365     350.366-441.035 -40.514  1.00  0.00           H
ATOM   1537 HE22 GLN  1365     349.743-442.080 -41.771  1.00  0.00           H
ATOM   1538  N   ALA  1366     351.825-439.527 -37.339  1.00 56.97           N
ATOM   1539  CA  ALA  1366     353.160-439.791 -36.872  1.00 56.97           C
ATOM   1540  C   ALA  1366     353.187-441.018 -36.025  1.00 56.97           C
ATOM   1541  O   ALA  1366     354.091-441.847 -36.140  1.00 56.97           O
ATOM   1542  CB  ALA  1366     353.725-438.633 -36.036  1.00 56.97           C
ATOM   1543  H   ALA  1366     351.354-438.681 -37.052  1.00  0.00           H
ATOM   1544  HA  ALA  1366     353.807-439.948 -37.735  1.00  0.00           H
ATOM   1545  HB1 ALA  1366     353.718-437.719 -36.629  1.00  0.00           H
ATOM   1546  HB2 ALA  1366     354.747-438.865 -35.738  1.00  0.00           H
ATOM   1547  HB3 ALA  1366     353.110-438.493 -35.147  1.00  0.00           H
ATOM   1548  N   THR  1367     352.186-441.167 -35.145  1.00 88.36           N
ATOM   1549  CA  THR  1367     352.190-442.301 -34.265  1.00 88.36           C
ATOM   1550  C   THR  1367     352.048-443.576 -35.034  1.00 88.36           C
ATOM   1551  O   THR  1367     352.666-444.601 -34.715  1.00 88.36           O
ATOM   1552  CB  THR  1367     351.090-442.245 -33.243  1.00 88.36           C
ATOM   1553  CG2 THR  1367     351.299-440.994 -32.372  1.00 88.36           C
ATOM   1554  OG1 THR  1367     349.820-442.198 -33.877  1.00 88.36           O
ATOM   1555  H   THR  1367     351.438-440.489 -35.102  1.00  0.00           H
ATOM   1556  HA  THR  1367     353.145-442.323 -33.739  1.00  0.00           H
ATOM   1557  HB  THR  1367     351.142-443.133 -32.612  1.00  0.00           H
ATOM   1558 HG21 THR  1367     350.509-440.936 -31.623  1.00  0.00           H
ATOM   1559 HG22 THR  1367     351.269-440.104 -33.001  1.00  0.00           H
ATOM   1560 HG23 THR  1367     352.267-441.055 -31.875  1.00  0.00           H
ATOM   1561  HG1 THR  1367     349.152-442.548 -33.283  1.00  0.00           H
ATOM   1562  N   THR  1368     351.185-443.546 -36.060  1.00 95.58           N
ATOM   1563  CA  THR  1368     350.951-444.748 -36.801  1.00 95.58           C
ATOM   1564  C   THR  1368     352.185-445.171 -37.524  1.00 95.58           C
ATOM   1565  O   THR  1368     352.508-446.361 -37.556  1.00 95.58           O
ATOM   1566  CB  THR  1368     349.837-444.580 -37.793  1.00 95.58           C
ATOM   1567  CG2 THR  1368     348.560-444.211 -37.018  1.00 95.58           C
ATOM   1568  OG1 THR  1368     350.153-443.559 -38.729  1.00 95.58           O
ATOM   1569  H   THR  1368     350.708-442.690 -36.306  1.00  0.00           H
ATOM   1570  HA  THR  1368     350.674-445.536 -36.101  1.00  0.00           H
ATOM   1571  HB  THR  1368     349.680-445.520 -38.322  1.00  0.00           H
ATOM   1572 HG21 THR  1368     348.830-443.692 -36.098  1.00  0.00           H
ATOM   1573 HG22 THR  1368     347.937-443.561 -37.633  1.00  0.00           H
ATOM   1574 HG23 THR  1368     348.008-445.119 -36.774  1.00  0.00           H
ATOM   1575  HG1 THR  1368     349.690-443.726 -39.553  1.00  0.00           H
ATOM   1576  N   LYS  1369     352.903-444.196 -38.118  1.00193.86           N
ATOM   1577  CA  LYS  1369     354.086-444.502 -38.867  1.00193.86           C
ATOM   1578  C   LYS  1369     355.106-445.118 -37.973  1.00193.86           C
ATOM   1579  O   LYS  1369     355.791-446.044 -38.391  1.00193.86           O
ATOM   1580  CB  LYS  1369     354.750-443.270 -39.509  1.00193.86           C
ATOM   1581  CG  LYS  1369     354.130-442.860 -40.843  1.00193.86           C
ATOM   1582  CD  LYS  1369     354.310-443.918 -41.935  1.00193.86           C
ATOM   1583  CE  LYS  1369     355.708-443.919 -42.559  1.00193.86           C
ATOM   1584  NZ  LYS  1369     355.901-442.694 -43.367  1.00193.86           N
ATOM   1585  H   LYS  1369     352.602-443.235 -38.034  1.00  0.00           H
ATOM   1586  HA  LYS  1369     353.831-445.213 -39.652  1.00  0.00           H
ATOM   1587  HB2 LYS  1369     354.661-442.432 -38.817  1.00  0.00           H
ATOM   1588  HB3 LYS  1369     355.807-443.484 -39.666  1.00  0.00           H
ATOM   1589  HG2 LYS  1369     353.063-442.693 -40.694  1.00  0.00           H
ATOM   1590  HG3 LYS  1369     354.590-441.929 -41.175  1.00  0.00           H
ATOM   1591  HD2 LYS  1369     353.581-443.728 -42.723  1.00  0.00           H
ATOM   1592  HD3 LYS  1369     354.116-444.901 -41.506  1.00  0.00           H
ATOM   1593  HE2 LYS  1369     355.817-444.795 -43.199  1.00  0.00           H
ATOM   1594  HE3 LYS  1369     356.457-443.953 -41.768  1.00  0.00           H
ATOM   1595  HZ1 LYS  1369     356.825-442.701 -43.775  1.00  0.00           H
ATOM   1596  HZ2 LYS  1369     355.801-441.882 -42.775  1.00  0.00           H
ATOM   1597  HZ3 LYS  1369     355.208-442.663 -44.102  1.00  0.00           H
ATOM   1598  N   GLU  1370     355.259-444.624 -36.730  1.00 81.40           N
ATOM   1599  CA  GLU  1370     356.275-445.158 -35.853  1.00 81.40           C
ATOM   1600  C   GLU  1370     355.997-446.590 -35.526  1.00 81.40           C
ATOM   1601  O   GLU  1370     356.904-447.429 -35.472  1.00 81.40           O
ATOM   1602  CB  GLU  1370     356.316-444.447 -34.499  1.00 81.40           C
ATOM   1603  CG  GLU  1370     356.727-442.982 -34.566  1.00 81.40           C
ATOM   1604  CD  GLU  1370     356.678-442.491 -33.132  1.00 81.40           C
ATOM   1605  OE1 GLU  1370     357.357-443.122 -32.279  1.00 81.40           O
ATOM   1606  OE2 GLU  1370     355.952-441.497 -32.864  1.00 81.40           O
ATOM   1607  H   GLU  1370     354.660-443.876 -36.409  1.00  0.00           H
ATOM   1608  HA  GLU  1370     357.249-445.078 -36.335  1.00  0.00           H
ATOM   1609  HB2 GLU  1370     357.028-444.971 -33.861  1.00  0.00           H
ATOM   1610  HB3 GLU  1370     355.328-444.510 -34.043  1.00  0.00           H
ATOM   1611  HG2 GLU  1370     357.735-442.886 -34.969  1.00  0.00           H
ATOM   1612  HG3 GLU  1370     356.022-442.421 -35.180  1.00  0.00           H
ATOM   1613  N   LYS  1371     354.715-446.897 -35.270  1.00179.81           N
ATOM   1614  CA  LYS  1371     354.390-448.240 -34.870  1.00179.81           C
ATOM   1615  C   LYS  1371     354.709-449.203 -35.958  1.00179.81           C
ATOM   1616  O   LYS  1371     355.289-450.279 -35.742  1.00179.81           O
ATOM   1617  CB  LYS  1371     352.880-448.343 -34.552  1.00179.81           C
ATOM   1618  CG  LYS  1371     352.345-449.738 -34.216  1.00179.81           C
ATOM   1619  CD  LYS  1371     350.869-449.722 -33.795  1.00179.81           C
ATOM   1620  CE  LYS  1371     350.144-451.056 -34.008  1.00179.81           C
ATOM   1621  NZ  LYS  1371     350.474-452.006 -32.926  1.00179.81           N
ATOM   1622  H   LYS  1371     353.992-446.197 -35.357  1.00  0.00           H
ATOM   1623  HA  LYS  1371     354.964-448.499 -33.980  1.00  0.00           H
ATOM   1624  HB2 LYS  1371     352.333-447.980 -35.422  1.00  0.00           H
ATOM   1625  HB3 LYS  1371     352.662-447.683 -33.712  1.00  0.00           H
ATOM   1626  HG2 LYS  1371     352.936-450.150 -33.398  1.00  0.00           H
ATOM   1627  HG3 LYS  1371     352.456-450.379 -35.090  1.00  0.00           H
ATOM   1628  HD2 LYS  1371     350.818-449.470 -32.736  1.00  0.00           H
ATOM   1629  HD3 LYS  1371     350.352-448.949 -34.363  1.00  0.00           H
ATOM   1630  HE2 LYS  1371     349.068-450.882 -34.015  1.00  0.00           H
ATOM   1631  HE3 LYS  1371     350.446-451.481 -34.965  1.00  0.00           H
ATOM   1632  HZ1 LYS  1371     350.565-452.936 -33.310  1.00  0.00           H
ATOM   1633  HZ2 LYS  1371     349.738-451.998 -32.235  1.00  0.00           H
ATOM   1634  HZ3 LYS  1371     351.345-451.734 -32.493  1.00  0.00           H
ATOM   1635  N   THR  1372     354.340-448.786 -37.178  1.00120.75           N
ATOM   1636  CA  THR  1372     354.518-449.650 -38.293  1.00120.75           C
ATOM   1637  C   THR  1372     355.968-449.906 -38.494  1.00120.75           C
ATOM   1638  O   THR  1372     356.323-451.028 -38.836  1.00120.75           O
ATOM   1639  CB  THR  1372     354.010-449.074 -39.579  1.00120.75           C
ATOM   1640  CG2 THR  1372     354.213-450.121 -40.689  1.00120.75           C
ATOM   1641  OG1 THR  1372     352.634-448.754 -39.468  1.00120.75           O
ATOM   1642  H   THR  1372     353.940-447.867 -37.303  1.00  0.00           H
ATOM   1643  HA  THR  1372     354.011-450.595 -38.099  1.00  0.00           H
ATOM   1644  HB  THR  1372     354.574-448.173 -39.822  1.00  0.00           H
ATOM   1645 HG21 THR  1372     353.849-449.722 -41.636  1.00  0.00           H
ATOM   1646 HG22 THR  1372     353.659-451.026 -40.440  1.00  0.00           H
ATOM   1647 HG23 THR  1372     355.274-450.356 -40.777  1.00  0.00           H
ATOM   1648  HG1 THR  1372     352.322-448.386 -40.298  1.00  0.00           H
ATOM   1649  N   GLN  1373     356.832-448.883 -38.315  1.00151.26           N
ATOM   1650  CA  GLN  1373     358.247-449.039 -38.553  1.00151.26           C
ATOM   1651  C   GLN  1373     358.823-450.039 -37.596  1.00151.26           C
ATOM   1652  O   GLN  1373     359.695-450.819 -37.981  1.00151.26           O
ATOM   1653  CB  GLN  1373     359.024-447.724 -38.417  1.00151.26           C
ATOM   1654  CG  GLN  1373     358.592-446.705 -39.470  1.00151.26           C
ATOM   1655  CD  GLN  1373     359.447-445.463 -39.319  1.00151.26           C
ATOM   1656  NE2 GLN  1373     358.862-444.287 -39.667  1.00151.26           N
ATOM   1657  OE1 GLN  1373     360.605-445.536 -38.909  1.00151.26           O
ATOM   1658  H   GLN  1373     356.479-447.988 -38.007  1.00  0.00           H
ATOM   1659  HA  GLN  1373     358.385-449.415 -39.567  1.00  0.00           H
ATOM   1660  HB2 GLN  1373     360.088-447.928 -38.537  1.00  0.00           H
ATOM   1661  HB3 GLN  1373     358.850-447.308 -37.425  1.00  0.00           H
ATOM   1662  HG2 GLN  1373     357.543-446.448 -39.324  1.00  0.00           H
ATOM   1663  HG3 GLN  1373     358.731-447.126 -40.466  1.00  0.00           H
ATOM   1664 HE21 GLN  1373     357.909-444.276 -40.001  1.00  0.00           H
ATOM   1665 HE22 GLN  1373     359.380-443.423 -39.592  1.00  0.00           H
ATOM   1666  N   HIS  1374     358.379-450.035 -36.318  1.00251.97           N
ATOM   1667  CA  HIS  1374     358.988-450.943 -35.410  1.00251.97           C
ATOM   1668  C   HIS  1374     358.713-452.352 -35.764  1.00251.97           C
ATOM   1669  O   HIS  1374     359.596-453.215 -35.802  1.00251.97           O
ATOM   1670  CB  HIS  1374     358.682-450.701 -33.911  1.00251.97           C
ATOM   1671  CG  HIS  1374     357.310-451.025 -33.394  1.00251.97           C
ATOM   1672  CD2 HIS  1374     356.325-450.190 -32.965  1.00251.97           C
ATOM   1673  ND1 HIS  1374     356.840-452.302 -33.175  1.00251.97           N
ATOM   1674  CE1 HIS  1374     355.606-452.177 -32.625  1.00251.97           C
ATOM   1675  NE2 HIS  1374     355.252-450.914 -32.477  1.00251.97           N
ATOM   1676  H   HIS  1374     357.643-449.411 -36.021  1.00  0.00           H
ATOM   1677  HA  HIS  1374     360.064-450.808 -35.524  1.00  0.00           H
ATOM   1678  HB2 HIS  1374     359.390-451.300 -33.338  1.00  0.00           H
ATOM   1679  HB3 HIS  1374     358.881-449.651 -33.695  1.00  0.00           H
ATOM   1680  HD2 HIS  1374     356.374-449.112 -33.001  1.00  0.00           H
ATOM   1681  HD1 HIS  1374     357.322-453.165 -33.384  1.00  0.00           H
ATOM   1682  HE1 HIS  1374     354.985-453.014 -32.341  1.00  0.00           H
ATOM   1683  HE2 HIS  1374     354.389-450.556 -32.093  1.00  0.00           H
ATOM   1684  N   LEU  1375     357.450-452.602 -36.087  1.00239.66           N
ATOM   1685  CA  LEU  1375     357.083-453.915 -36.399  1.00239.66           C
ATOM   1686  C   LEU  1375     357.791-454.417 -37.613  1.00239.66           C
ATOM   1687  O   LEU  1375     358.183-455.572 -37.618  1.00239.66           O
ATOM   1688  CB  LEU  1375     355.582-454.149 -36.572  1.00239.66           C
ATOM   1689  CG  LEU  1375     354.797-454.164 -35.248  1.00239.66           C
ATOM   1690  CD1 LEU  1375     353.311-454.426 -35.530  1.00239.66           C
ATOM   1691  CD2 LEU  1375     355.390-455.156 -34.224  1.00239.66           C
ATOM   1692  H   LEU  1375     356.767-451.858 -36.107  1.00  0.00           H
ATOM   1693  HA  LEU  1375     357.405-454.539 -35.565  1.00  0.00           H
ATOM   1694  HB2 LEU  1375     355.181-453.353 -37.200  1.00  0.00           H
ATOM   1695  HB3 LEU  1375     355.433-455.103 -37.078  1.00  0.00           H
ATOM   1696  HG  LEU  1375     354.874-453.167 -34.815  1.00  0.00           H
ATOM   1697 HD11 LEU  1375     352.993-453.832 -36.386  1.00  0.00           H
ATOM   1698 HD12 LEU  1375     353.164-455.484 -35.747  1.00  0.00           H
ATOM   1699 HD13 LEU  1375     352.721-454.149 -34.656  1.00  0.00           H
ATOM   1700 HD21 LEU  1375     355.740-454.609 -33.348  1.00  0.00           H
ATOM   1701 HD22 LEU  1375     356.226-455.689 -34.677  1.00  0.00           H
ATOM   1702 HD23 LEU  1375     354.623-455.870 -33.924  1.00  0.00           H
ATOM   1703  N   SER  1376     357.968-453.590 -38.662  1.00141.99           N
ATOM   1704  CA  SER  1376     358.559-453.958 -39.937  1.00141.99           C
ATOM   1705  C   SER  1376     359.974-454.322 -39.730  1.00141.99           C
ATOM   1706  O   SER  1376     360.494-455.241 -40.365  1.00141.99           O
ATOM   1707  CB  SER  1376     358.527-452.806 -40.954  1.00141.99           C
ATOM   1708  OG  SER  1376     359.157-453.208 -42.161  1.00141.99           O
ATOM   1709  H   SER  1376     357.664-452.633 -38.553  1.00  0.00           H
ATOM   1710  HA  SER  1376     358.024-454.814 -40.347  1.00  0.00           H
ATOM   1711  HB2 SER  1376     357.492-452.535 -41.160  1.00  0.00           H
ATOM   1712  HB3 SER  1376     359.052-451.944 -40.541  1.00  0.00           H
ATOM   1713  HG  SER  1376     359.133-452.484 -42.791  1.00  0.00           H
ATOM   1714  N   ALA  1377     360.640-453.579 -38.838  1.00136.37           N
ATOM   1715  CA  ALA  1377     362.017-453.845 -38.665  1.00136.37           C
ATOM   1716  C   ALA  1377     362.146-455.207 -38.114  1.00136.37           C
ATOM   1717  O   ALA  1377     363.011-455.949 -38.571  1.00136.37           O
ATOM   1718  CB  ALA  1377     362.682-452.857 -37.692  1.00136.37           C
ATOM   1719  H   ALA  1377     360.176-452.855 -38.308  1.00  0.00           H
ATOM   1720  HA  ALA  1377     362.520-453.796 -39.631  1.00  0.00           H
ATOM   1721  HB1 ALA  1377     362.595-451.844 -38.086  1.00  0.00           H
ATOM   1722  HB2 ALA  1377     363.735-453.113 -37.578  1.00  0.00           H
ATOM   1723  HB3 ALA  1377     362.187-452.914 -36.722  1.00  0.00           H
ATOM   1724  N   ALA  1378     361.266-455.539 -37.136  1.00239.80           N
ATOM   1725  CA  ALA  1378     361.248-456.798 -36.441  1.00239.80           C
ATOM   1726  C   ALA  1378     360.923-457.927 -37.404  1.00239.80           C
ATOM   1727  O   ALA  1378     361.352-459.082 -37.326  1.00239.80           O
ATOM   1728  CB  ALA  1378     360.125-456.817 -35.393  1.00239.80           C
ATOM   1729  H   ALA  1378     360.573-454.852 -36.877  1.00  0.00           H
ATOM   1730  HA  ALA  1378     362.211-456.977 -35.963  1.00  0.00           H
ATOM   1731  HB1 ALA  1378     359.320-456.153 -35.710  1.00  0.00           H
ATOM   1732  HB2 ALA  1378     360.518-456.479 -34.434  1.00  0.00           H
ATOM   1733  HB3 ALA  1378     359.740-457.832 -35.291  1.00  0.00           H
ATOM   1734  N   ARG  1379     360.013-457.709 -38.325  1.00220.17           N
ATOM   1735  CA  ARG  1379     359.805-458.864 -39.124  1.00220.17           C
ATOM   1736  C   ARG  1379     360.956-459.155 -40.039  1.00220.17           C
ATOM   1737  O   ARG  1379     361.257-460.314 -40.318  1.00220.17           O
ATOM   1738  CB  ARG  1379     358.489-458.932 -39.923  1.00220.17           C
ATOM   1739  CG  ARG  1379     358.264-457.979 -41.096  1.00220.17           C
ATOM   1740  CD  ARG  1379     356.975-458.363 -41.839  1.00220.17           C
ATOM   1741  NE  ARG  1379     356.885-457.605 -43.117  1.00220.17           N
ATOM   1742  CZ  ARG  1379     356.190-456.432 -43.162  1.00220.17           C
ATOM   1743  NH1 ARG  1379     355.694-455.878 -42.018  1.00220.17           N
ATOM   1744  NH2 ARG  1379     355.965-455.823 -44.362  1.00220.17           N
ATOM   1745  H   ARG  1379     359.525-456.834 -38.449  1.00  0.00           H
ATOM   1746  HA  ARG  1379     359.767-459.700 -38.426  1.00  0.00           H
ATOM   1747  HB2 ARG  1379     357.680-458.757 -39.214  1.00  0.00           H
ATOM   1748  HB3 ARG  1379     358.384-459.949 -40.299  1.00  0.00           H
ATOM   1749  HG2 ARG  1379     358.176-456.959 -40.722  1.00  0.00           H
ATOM   1750  HG3 ARG  1379     359.110-458.042 -41.781  1.00  0.00           H
ATOM   1751  HD2 ARG  1379     356.113-458.125 -41.216  1.00  0.00           H
ATOM   1752  HD3 ARG  1379     356.984-459.432 -42.052  1.00  0.00           H
ATOM   1753  HE  ARG  1379     357.337-457.958 -43.948  1.00  0.00           H
ATOM   1754 HH11 ARG  1379     355.849-456.331 -41.129  1.00  0.00           H
ATOM   1755 HH12 ARG  1379     355.171-455.015 -42.060  1.00  0.00           H
ATOM   1756 HH21 ARG  1379     356.322-456.235 -45.212  1.00  0.00           H
ATOM   1757 HH22 ARG  1379     355.442-454.960 -44.400  1.00  0.00           H
ATOM   1758  N   SER  1380     361.607-458.116 -40.577  1.00185.42           N
ATOM   1759  CA  SER  1380     362.679-458.335 -41.511  1.00185.42           C
ATOM   1760  C   SER  1380     363.792-459.055 -40.851  1.00185.42           C
ATOM   1761  O   SER  1380     364.412-459.975 -41.402  1.00185.42           O
ATOM   1762  CB  SER  1380     363.227-457.003 -42.037  1.00185.42           C
ATOM   1763  OG  SER  1380     362.154-456.251 -42.580  1.00185.42           O
ATOM   1764  H   SER  1380     361.344-457.174 -40.326  1.00  0.00           H
ATOM   1765  HA  SER  1380     362.312-458.929 -42.348  1.00  0.00           H
ATOM   1766  HB2 SER  1380     363.970-457.193 -42.811  1.00  0.00           H
ATOM   1767  HB3 SER  1380     363.685-456.448 -41.219  1.00  0.00           H
ATOM   1768  HG  SER  1380     362.486-455.414 -42.913  1.00  0.00           H
ATOM   1769  N   SER  1381     364.082-458.631 -39.626  1.00194.41           N
ATOM   1770  CA  SER  1381     365.206-459.253 -39.043  1.00194.41           C
ATOM   1771  C   SER  1381     364.913-460.696 -38.653  1.00194.41           C
ATOM   1772  O   SER  1381     365.829-461.518 -38.625  1.00194.41           O
ATOM   1773  CB  SER  1381     365.928-458.382 -38.007  1.00194.41           C
ATOM   1774  OG  SER  1381     366.318-457.144 -38.577  1.00194.41           O
ATOM   1775  H   SER  1381     363.542-457.922 -39.151  1.00  0.00           H
ATOM   1776  HA  SER  1381     365.919-459.338 -39.863  1.00  0.00           H
ATOM   1777  HB2 SER  1381     366.815-458.908 -37.653  1.00  0.00           H
ATOM   1778  HB3 SER  1381     365.261-458.196 -37.166  1.00  0.00           H
ATOM   1779  HG  SER  1381     366.911-457.304 -39.315  1.00  0.00           H
ATOM   1780  N   ASP  1382     363.630-461.045 -38.381  1.00239.56           N
ATOM   1781  CA  ASP  1382     363.140-462.383 -38.069  1.00239.56           C
ATOM   1782  C   ASP  1382     363.381-463.233 -39.284  1.00239.56           C
ATOM   1783  O   ASP  1382     363.671-464.418 -39.158  1.00239.56           O
ATOM   1784  CB  ASP  1382     361.611-462.264 -37.862  1.00239.56           C
ATOM   1785  CG  ASP  1382     360.969-463.500 -37.255  1.00239.56           C
ATOM   1786  OD1 ASP  1382     361.369-464.640 -37.607  1.00239.56           O
ATOM   1787  OD2 ASP  1382     360.051-463.303 -36.413  1.00239.56           O
ATOM   1788  H   ASP  1382     362.945-460.303 -38.396  1.00  0.00           H
ATOM   1789  HA  ASP  1382     363.633-462.795 -37.188  1.00  0.00           H
ATOM   1790  HB2 ASP  1382     361.148-462.079 -38.831  1.00  0.00           H
ATOM   1791  HB3 ASP  1382     361.412-461.412 -37.212  1.00  0.00           H
ATOM   1792  N   LEU  1383     363.206-462.666 -40.498  1.00189.51           N
ATOM   1793  CA  LEU  1383     363.459-463.383 -41.732  1.00189.51           C
ATOM   1794  C   LEU  1383     364.938-463.722 -41.848  1.00189.51           C
ATOM   1795  O   LEU  1383     365.336-464.798 -42.314  1.00189.51           O
ATOM   1796  CB  LEU  1383     362.986-462.655 -42.992  1.00189.51           C
ATOM   1797  CG  LEU  1383     361.456-462.747 -43.103  1.00189.51           C
ATOM   1798  CD1 LEU  1383     360.954-462.281 -44.478  1.00189.51           C
ATOM   1799  CD2 LEU  1383     360.980-464.165 -42.736  1.00189.51           C
ATOM   1800  H   LEU  1383     362.888-461.709 -40.547  1.00  0.00           H
ATOM   1801  HA  LEU  1383     362.913-464.325 -41.678  1.00  0.00           H
ATOM   1802  HB2 LEU  1383     363.282-461.607 -42.937  1.00  0.00           H
ATOM   1803  HB3 LEU  1383     363.441-463.115 -43.869  1.00  0.00           H
ATOM   1804  HG  LEU  1383     361.039-462.066 -42.361  1.00  0.00           H
ATOM   1805 HD11 LEU  1383     359.868-462.362 -44.515  1.00  0.00           H
ATOM   1806 HD12 LEU  1383     361.391-462.907 -45.256  1.00  0.00           H
ATOM   1807 HD13 LEU  1383     361.247-461.244 -44.639  1.00  0.00           H
ATOM   1808 HD21 LEU  1383     360.004-464.349 -43.186  1.00  0.00           H
ATOM   1809 HD22 LEU  1383     360.903-464.253 -41.652  1.00  0.00           H
ATOM   1810 HD23 LEU  1383     361.696-464.897 -43.110  1.00  0.00           H
ATOM   1811  N   ARG  1384     365.828-462.793 -41.445  1.00355.25           N
ATOM   1812  CA  ARG  1384     367.220-463.142 -41.535  1.00355.25           C
ATOM   1813  C   ARG  1384     367.500-464.274 -40.585  1.00355.25           C
ATOM   1814  O   ARG  1384     368.335-465.147 -40.805  1.00355.25           O
ATOM   1815  CB  ARG  1384     368.234-462.043 -41.179  1.00355.25           C
ATOM   1816  CG  ARG  1384     368.355-461.017 -42.294  1.00355.25           C
ATOM   1817  CD  ARG  1384     369.642-461.023 -43.132  1.00355.25           C
ATOM   1818  NE  ARG  1384     370.319-462.355 -43.135  1.00355.25           N
ATOM   1819  CZ  ARG  1384     371.456-462.476 -43.885  1.00355.25           C
ATOM   1820  NH1 ARG  1384     371.917-461.387 -44.561  1.00355.25           N
ATOM   1821  NH2 ARG  1384     372.130-463.658 -43.979  1.00355.25           N
ATOM   1822  H   ARG  1384     365.531-461.893 -41.096  1.00  0.00           H
ATOM   1823  HA  ARG  1384     367.425-463.485 -42.549  1.00  0.00           H
ATOM   1824  HB2 ARG  1384     367.907-461.540 -40.269  1.00  0.00           H
ATOM   1825  HB3 ARG  1384     369.209-462.499 -41.005  1.00  0.00           H
ATOM   1826  HG2 ARG  1384     368.267-460.030 -41.839  1.00  0.00           H
ATOM   1827  HG3 ARG  1384     367.511-461.153 -42.971  1.00  0.00           H
ATOM   1828  HD2 ARG  1384     369.391-460.757 -44.159  1.00  0.00           H
ATOM   1829  HD3 ARG  1384     370.329-460.278 -42.731  1.00  0.00           H
ATOM   1830  HE  ARG  1384     369.952-463.133 -42.606  1.00  0.00           H
ATOM   1831 HH11 ARG  1384     371.423-460.508 -44.500  1.00  0.00           H
ATOM   1832 HH12 ARG  1384     372.753-461.458 -45.123  1.00  0.00           H
ATOM   1833 HH21 ARG  1384     371.794-464.472 -43.484  1.00  0.00           H
ATOM   1834 HH22 ARG  1384     372.965-463.719 -44.543  1.00  0.00           H
ATOM   1835  N   LEU  1385     366.833-464.268 -39.437  1.00314.65           N
ATOM   1836  CA  LEU  1385     367.014-465.339 -38.510  1.00314.65           C
ATOM   1837  C   LEU  1385     366.544-466.640 -39.124  1.00314.65           C
ATOM   1838  O   LEU  1385     367.028-467.682 -38.690  1.00314.65           O
ATOM   1839  CB  LEU  1385     366.276-465.163 -37.175  1.00314.65           C
ATOM   1840  CG  LEU  1385     365.817-466.508 -36.582  1.00314.65           C
ATOM   1841  CD1 LEU  1385     365.808-466.459 -35.064  1.00314.65           C
ATOM   1842  CD2 LEU  1385     364.432-466.930 -37.160  1.00314.65           C
ATOM   1843  H   LEU  1385     366.201-463.510 -39.221  1.00  0.00           H
ATOM   1844  HA  LEU  1385     368.080-465.429 -38.299  1.00  0.00           H
ATOM   1845  HB2 LEU  1385     365.401-464.535 -37.338  1.00  0.00           H
ATOM   1846  HB3 LEU  1385     366.940-464.670 -36.465  1.00  0.00           H
ATOM   1847  HG  LEU  1385     366.542-467.264 -36.882  1.00  0.00           H
ATOM   1848 HD11 LEU  1385     365.850-465.421 -34.733  1.00  0.00           H
ATOM   1849 HD12 LEU  1385     364.894-466.922 -34.691  1.00  0.00           H
ATOM   1850 HD13 LEU  1385     366.673-466.999 -34.678  1.00  0.00           H
ATOM   1851 HD21 LEU  1385     363.739-467.122 -36.341  1.00  0.00           H
ATOM   1852 HD22 LEU  1385     364.548-467.834 -37.757  1.00  0.00           H
ATOM   1853 HD23 LEU  1385     364.040-466.129 -37.786  1.00  0.00           H
ATOM   1854  N   GLN  1386     365.503-466.659 -40.006  1.00248.12           N
ATOM   1855  CA  GLN  1386     365.023-467.889 -40.656  1.00248.12           C
ATOM   1856  C   GLN  1386     366.152-468.420 -41.510  1.00248.12           C
ATOM   1857  O   GLN  1386     366.378-469.634 -41.631  1.00248.12           O
ATOM   1858  CB  GLN  1386     363.837-467.712 -41.603  1.00248.12           C
ATOM   1859  CG  GLN  1386     363.503-469.032 -42.300  1.00248.12           C
ATOM   1860  CD  GLN  1386     362.396-468.778 -43.299  1.00248.12           C
ATOM   1861  NE2 GLN  1386     361.544-467.763 -42.997  1.00248.12           N
ATOM   1862  OE1 GLN  1386     362.291-469.469 -44.312  1.00248.12           O
ATOM   1863  H   GLN  1386     365.040-465.788 -40.223  1.00  0.00           H
ATOM   1864  HA  GLN  1386     364.770-468.625 -39.893  1.00  0.00           H
ATOM   1865  HB2 GLN  1386     362.970-467.379 -41.033  1.00  0.00           H
ATOM   1866  HB3 GLN  1386     364.084-466.961 -42.353  1.00  0.00           H
ATOM   1867  HG2 GLN  1386     363.173-469.764 -41.563  1.00  0.00           H
ATOM   1868  HG3 GLN  1386     364.386-469.406 -42.818  1.00  0.00           H
ATOM   1869 HE21 GLN  1386     361.675-467.229 -42.150  1.00  0.00           H
ATOM   1870 HE22 GLN  1386     360.780-467.542 -43.620  1.00  0.00           H
ATOM   1871  N   THR  1387     366.897-467.511 -42.169  1.00232.44           N
ATOM   1872  CA  THR  1387     367.989-468.055 -42.938  1.00232.44           C
ATOM   1873  C   THR  1387     369.008-468.718 -42.026  1.00232.44           C
ATOM   1874  O   THR  1387     369.683-469.739 -42.270  1.00232.44           O
ATOM   1875  CB  THR  1387     368.728-467.060 -43.815  1.00232.44           C
ATOM   1876  CG2 THR  1387     367.819-466.575 -44.954  1.00232.44           C
ATOM   1877  OG1 THR  1387     369.224-465.965 -43.063  1.00232.44           O
ATOM   1878  H   THR  1387     366.705-466.520 -42.127  1.00  0.00           H
ATOM   1879  HA  THR  1387     367.580-468.827 -43.590  1.00  0.00           H
ATOM   1880  HB  THR  1387     369.580-467.574 -44.261  1.00  0.00           H
ATOM   1881 HG21 THR  1387     368.362-465.862 -45.575  1.00  0.00           H
ATOM   1882 HG22 THR  1387     367.513-467.426 -45.562  1.00  0.00           H
ATOM   1883 HG23 THR  1387     366.936-466.093 -44.534  1.00  0.00           H
ATOM   1884  HG1 THR  1387     369.959-465.562 -43.531  1.00  0.00           H
ATOM   1885  N   HIS  1388     369.194-468.084 -40.887  1.00355.91           N
ATOM   1886  CA  HIS  1388     370.163-468.687 -40.040  1.00355.91           C
ATOM   1887  C   HIS  1388     369.617-470.051 -39.457  1.00355.91           C
ATOM   1888  O   HIS  1388     370.376-470.840 -38.878  1.00355.91           O
ATOM   1889  CB  HIS  1388     370.857-467.668 -39.114  1.00355.91           C
ATOM   1890  CG  HIS  1388     371.490-466.619 -40.028  1.00355.91           C
ATOM   1891  CD2 HIS  1388     371.991-465.368 -39.808  1.00355.91           C
ATOM   1892  ND1 HIS  1388     371.662-466.837 -41.378  1.00355.91           N
ATOM   1893  CE1 HIS  1388     372.240-465.724 -41.894  1.00355.91           C
ATOM   1894  NE2 HIS  1388     372.459-464.802 -40.979  1.00355.91           N
ATOM   1895  H   HIS  1388     368.692-467.244 -40.637  1.00  0.00           H
ATOM   1896  HA  HIS  1388     370.952-468.995 -40.726  1.00  0.00           H
ATOM   1897  HB2 HIS  1388     371.625-468.162 -38.518  1.00  0.00           H
ATOM   1898  HB3 HIS  1388     370.122-467.198 -38.460  1.00  0.00           H
ATOM   1899  HD2 HIS  1388     372.018-464.883 -38.843  1.00  0.00           H
ATOM   1900  HD1 HIS  1388     371.405-467.670 -41.888  1.00  0.00           H
ATOM   1901  HE1 HIS  1388     372.492-465.607 -42.938  1.00  0.00           H
ATOM   1902  HE2 HIS  1388     372.874-463.890 -41.104  1.00  0.00           H
ATOM   1903  N   ALA  1389     368.260-470.314 -39.501  1.00208.09           N
ATOM   1904  CA  ALA  1389     367.537-471.577 -39.174  1.00208.09           C
ATOM   1905  C   ALA  1389     368.055-472.608 -40.129  1.00208.09           C
ATOM   1906  O   ALA  1389     368.095-473.799 -39.832  1.00208.09           O
ATOM   1907  CB  ALA  1389     366.018-471.440 -39.364  1.00208.09           C
ATOM   1908  H   ALA  1389     367.677-469.543 -39.796  1.00  0.00           H
ATOM   1909  HA  ALA  1389     367.757-471.876 -38.149  1.00  0.00           H
ATOM   1910  HB1 ALA  1389     365.502-472.040 -38.615  1.00  0.00           H
ATOM   1911  HB2 ALA  1389     365.731-470.394 -39.252  1.00  0.00           H
ATOM   1912  HB3 ALA  1389     365.744-471.787 -40.360  1.00  0.00           H
ATOM   1913  N   ASP  1390     368.386-472.176 -41.354  1.00181.51           N
ATOM   1914  CA  ASP  1390     369.001-473.050 -42.316  1.00181.51           C
ATOM   1915  C   ASP  1390     370.350-473.506 -41.762  1.00181.51           C
ATOM   1916  O   ASP  1390     370.771-474.652 -41.947  1.00181.51           O
ATOM   1917  CB  ASP  1390     369.294-472.320 -43.634  1.00181.51           C
ATOM   1918  CG  ASP  1390     367.966-471.979 -44.295  1.00181.51           C
ATOM   1919  OD1 ASP  1390     367.146-472.916 -44.481  1.00181.51           O
ATOM   1920  OD2 ASP  1390     367.748-470.780 -44.614  1.00181.51           O
ATOM   1921  H   ASP  1390     368.199-471.216 -41.607  1.00  0.00           H
ATOM   1922  HA  ASP  1390     368.361-473.913 -42.500  1.00  0.00           H
ATOM   1923  HB2 ASP  1390     369.878-472.965 -44.291  1.00  0.00           H
ATOM   1924  HB3 ASP  1390     369.849-471.404 -43.431  1.00  0.00           H
ATOM   1925  N   LEU  1391     371.080-472.604 -41.067  1.00235.71           N
ATOM   1926  CA  LEU  1391     372.349-472.936 -40.445  1.00235.71           C
ATOM   1927  C   LEU  1391     372.099-474.012 -39.412  1.00235.71           C
ATOM   1928  O   LEU  1391     372.935-474.887 -39.199  1.00235.71           O
ATOM   1929  CB  LEU  1391     372.920-471.741 -39.661  1.00235.71           C
ATOM   1930  CG  LEU  1391     374.008-472.105 -38.625  1.00235.71           C
ATOM   1931  CD1 LEU  1391     375.265-472.705 -39.267  1.00235.71           C
ATOM   1932  CD2 LEU  1391     374.301-470.911 -37.697  1.00235.71           C
ATOM   1933  H   LEU  1391     370.728-471.662 -40.977  1.00  0.00           H
ATOM   1934  HA  LEU  1391     373.064-473.281 -41.192  1.00  0.00           H
ATOM   1935  HB2 LEU  1391     373.354-471.042 -40.377  1.00  0.00           H
ATOM   1936  HB3 LEU  1391     372.101-471.243 -39.143  1.00  0.00           H
ATOM   1937  HG  LEU  1391     373.583-472.886 -37.995  1.00  0.00           H
ATOM   1938 HD11 LEU  1391     375.118-473.773 -39.425  1.00  0.00           H
ATOM   1939 HD12 LEU  1391     375.451-472.218 -40.224  1.00  0.00           H
ATOM   1940 HD13 LEU  1391     376.119-472.549 -38.608  1.00  0.00           H
ATOM   1941 HD21 LEU  1391     375.070-471.190 -36.976  1.00  0.00           H
ATOM   1942 HD22 LEU  1391     373.391-470.631 -37.167  1.00  0.00           H
ATOM   1943 HD23 LEU  1391     374.650-470.066 -38.291  1.00  0.00           H
ATOM   1944  N   ASN  1392     370.960-473.935 -38.693  1.00231.68           N
ATOM   1945  CA  ASN  1392     370.605-474.876 -37.657  1.00231.68           C
ATOM   1946  C   ASN  1392     370.363-476.234 -38.303  1.00231.68           C
ATOM   1947  O   ASN  1392     370.597-477.270 -37.687  1.00231.68           O
ATOM   1948  CB  ASN  1392     369.355-474.451 -36.865  1.00231.68           C
ATOM   1949  CG  ASN  1392     369.500-474.987 -35.446  1.00231.68           C
ATOM   1950  ND2 ASN  1392     370.754-474.956 -34.921  1.00231.68           N
ATOM   1951  OD1 ASN  1392     368.530-475.391 -34.809  1.00231.68           O
ATOM   1952  H   ASN  1392     370.321-473.178 -38.890  1.00  0.00           H
ATOM   1953  HA  ASN  1392     371.442-474.964 -36.965  1.00  0.00           H
ATOM   1954  HB2 ASN  1392     368.462-474.868 -37.330  1.00  0.00           H
ATOM   1955  HB3 ASN  1392     369.285-473.363 -36.843  1.00  0.00           H
ATOM   1956 HD21 ASN  1392     371.524-474.604 -35.472  1.00  0.00           H
ATOM   1957 HD22 ASN  1392     370.916-475.285 -33.980  1.00  0.00           H
ATOM   1958  N   LYS  1393     369.821-476.281 -39.544  1.00149.61           N
ATOM   1959  CA  LYS  1393     369.624-477.525 -40.249  1.00149.61           C
ATOM   1960  C   LYS  1393     370.981-478.142 -40.509  1.00149.61           C
ATOM   1961  O   LYS  1393     371.114-479.360 -40.448  1.00149.61           O
ATOM   1962  CB  LYS  1393     368.997-477.368 -41.645  1.00149.61           C
ATOM   1963  CG  LYS  1393     367.507-477.032 -41.666  1.00149.61           C
ATOM   1964  CD  LYS  1393     367.016-476.655 -43.067  1.00149.61           C
ATOM   1965  CE  LYS  1393     365.493-476.621 -43.205  1.00149.61           C
ATOM   1966  NZ  LYS  1393     364.938-475.494 -42.424  1.00149.61           N
ATOM   1967  H   LYS  1393     369.546-475.418 -39.990  1.00  0.00           H
ATOM   1968  HA  LYS  1393     369.019-478.201 -39.645  1.00  0.00           H
ATOM   1969  HB2 LYS  1393     369.137-478.306 -42.182  1.00  0.00           H
ATOM   1970  HB3 LYS  1393     369.534-476.583 -42.177  1.00  0.00           H
ATOM   1971  HG2 LYS  1393     367.328-476.193 -40.994  1.00  0.00           H
ATOM   1972  HG3 LYS  1393     366.944-477.896 -41.313  1.00  0.00           H
ATOM   1973  HD2 LYS  1393     367.404-475.666 -43.311  1.00  0.00           H
ATOM   1974  HD3 LYS  1393     367.416-477.374 -43.782  1.00  0.00           H
ATOM   1975  HE2 LYS  1393     365.229-476.497 -44.255  1.00  0.00           H
ATOM   1976  HE3 LYS  1393     365.075-477.558 -42.835  1.00  0.00           H
ATOM   1977  HZ1 LYS  1393     363.933-475.479 -42.521  1.00  0.00           H
ATOM   1978  HZ2 LYS  1393     365.322-474.625 -42.768  1.00  0.00           H
ATOM   1979  HZ3 LYS  1393     365.181-475.607 -41.450  1.00  0.00           H
ATOM   1980  N   TRP  1394     372.016-477.326 -40.839  1.00169.25           N
ATOM   1981  CA  TRP  1394     373.378-477.782 -41.094  1.00169.25           C
ATOM   1982  C   TRP  1394     373.896-478.409 -39.833  1.00169.25           C
ATOM   1983  O   TRP  1394     374.560-479.433 -39.911  1.00169.25           O
ATOM   1984  CB  TRP  1394     374.322-476.602 -41.414  1.00169.25           C
ATOM   1985  CG  TRP  1394     375.793-476.936 -41.572  1.00169.25           C
ATOM   1986  CD1 TRP  1394     376.492-477.261 -42.698  1.00169.25           C
ATOM   1987  CD2 TRP  1394     376.745-476.938 -40.493  1.00169.25           C
ATOM   1988  CE2 TRP  1394     377.986-477.271 -41.035  1.00169.25           C
ATOM   1989  CE3 TRP  1394     376.598-476.679 -39.160  1.00169.25           C
ATOM   1990  NE1 TRP  1394     377.817-477.465 -42.390  1.00169.25           N
ATOM   1991  CZ2 TRP  1394     379.101-477.354 -40.249  1.00169.25           C
ATOM   1992  CZ3 TRP  1394     377.723-476.766 -38.369  1.00169.25           C
ATOM   1993  CH2 TRP  1394     378.951-477.099 -38.904  1.00169.25           C
ATOM   1994  H   TRP  1394     371.830-476.336 -40.913  1.00  0.00           H
ATOM   1995  HA  TRP  1394     373.388-478.506 -41.909  1.00  0.00           H
ATOM   1996  HB2 TRP  1394     373.983-476.150 -42.346  1.00  0.00           H
ATOM   1997  HB3 TRP  1394     374.224-475.861 -40.620  1.00  0.00           H
ATOM   1998  HD1 TRP  1394     376.067-477.346 -43.687  1.00  0.00           H
ATOM   1999  HE3 TRP  1394     375.637-476.416 -38.742  1.00  0.00           H
ATOM   2000  HE1 TRP  1394     378.544-477.715 -43.046  1.00  0.00           H
ATOM   2001  HZ2 TRP  1394     380.063-477.610 -40.667  1.00  0.00           H
ATOM   2002  HZ3 TRP  1394     377.642-476.570 -37.310  1.00  0.00           H
ATOM   2003  HH2 TRP  1394     379.812-477.161 -38.255  1.00  0.00           H
ATOM   2004  N   ILE  1395     373.620-477.817 -38.646  1.00204.85           N
ATOM   2005  CA  ILE  1395     374.064-478.329 -37.360  1.00204.85           C
ATOM   2006  C   ILE  1395     373.463-479.692 -37.166  1.00204.85           C
ATOM   2007  O   ILE  1395     374.130-480.580 -36.644  1.00204.85           O
ATOM   2008  CB  ILE  1395     373.473-477.548 -36.204  1.00204.85           C
ATOM   2009  CG1 ILE  1395     373.904-476.070 -36.166  1.00204.85           C
ATOM   2010  CG2 ILE  1395     373.754-478.323 -34.903  1.00204.85           C
ATOM   2011  CD1 ILE  1395     375.366-475.821 -35.809  1.00204.85           C
ATOM   2012  H   ILE  1395     373.072-476.968 -38.655  1.00  0.00           H
ATOM   2013  HA  ILE  1395     375.152-478.363 -37.301  1.00  0.00           H
ATOM   2014  HB  ILE  1395     372.392-477.554 -36.344  1.00  0.00           H
ATOM   2015 HG12 ILE  1395     373.286-475.559 -35.427  1.00  0.00           H
ATOM   2016 HG13 ILE  1395     373.708-475.629 -37.143  1.00  0.00           H
ATOM   2017 HG21 ILE  1395     372.868-478.301 -34.268  1.00  0.00           H
ATOM   2018 HG22 ILE  1395     374.589-477.860 -34.378  1.00  0.00           H
ATOM   2019 HG23 ILE  1395     374.004-479.357 -35.143  1.00  0.00           H
ATOM   2020 HD11 ILE  1395     375.544-474.748 -35.733  1.00  0.00           H
ATOM   2021 HD12 ILE  1395     375.592-476.295 -34.854  1.00  0.00           H
ATOM   2022 HD13 ILE  1395     376.006-476.242 -36.585  1.00  0.00           H
ATOM   2023  N   SER  1396     372.168-479.883 -37.511  1.00146.01           N
ATOM   2024  CA  SER  1396     371.518-481.156 -37.293  1.00146.01           C
ATOM   2025  C   SER  1396     372.169-482.203 -38.141  1.00146.01           C
ATOM   2026  O   SER  1396     372.363-483.333 -37.695  1.00146.01           O
ATOM   2027  CB  SER  1396     370.022-481.129 -37.664  1.00146.01           C
ATOM   2028  OG  SER  1396     369.316-480.241 -36.810  1.00146.01           O
ATOM   2029  H   SER  1396     371.648-479.124 -37.927  1.00  0.00           H
ATOM   2030  HA  SER  1396     371.620-481.433 -36.244  1.00  0.00           H
ATOM   2031  HB2 SER  1396     369.914-480.796 -38.696  1.00  0.00           H
ATOM   2032  HB3 SER  1396     369.607-482.132 -37.563  1.00  0.00           H
ATOM   2033  HG  SER  1396     368.387-480.234 -37.052  1.00  0.00           H
ATOM   2034  N   ALA  1397     372.509-481.855 -39.398  1.00 99.34           N
ATOM   2035  CA  ALA  1397     373.127-482.812 -40.272  1.00 99.34           C
ATOM   2036  C   ALA  1397     374.460-483.213 -39.718  1.00 99.34           C
ATOM   2037  O   ALA  1397     374.793-484.387 -39.762  1.00 99.34           O
ATOM   2038  CB  ALA  1397     373.357-482.264 -41.691  1.00 99.34           C
ATOM   2039  H   ALA  1397     372.328-480.917 -39.726  1.00  0.00           H
ATOM   2040  HA  ALA  1397     372.491-483.695 -40.334  1.00  0.00           H
ATOM   2041  HB1 ALA  1397     372.403-481.962 -42.124  1.00  0.00           H
ATOM   2042  HB2 ALA  1397     373.808-483.039 -42.311  1.00  0.00           H
ATOM   2043  HB3 ALA  1397     374.023-481.403 -41.644  1.00  0.00           H
ATOM   2044  N   MET  1398     375.261-482.270 -39.179  1.00166.38           N
ATOM   2045  CA  MET  1398     376.562-482.592 -38.636  1.00166.38           C
ATOM   2046  C   MET  1398     376.377-483.506 -37.438  1.00166.38           C
ATOM   2047  O   MET  1398     377.217-484.363 -37.211  1.00166.38           O
ATOM   2048  CB  MET  1398     377.373-481.359 -38.210  1.00166.38           C
ATOM   2049  CG  MET  1398     377.897-480.555 -39.403  1.00166.38           C
ATOM   2050  SD  MET  1398     379.217-481.379 -40.347  1.00166.38           S
ATOM   2051  CE  MET  1398     380.484-481.158 -39.064  1.00166.38           C
ATOM   2052  H   MET  1398     374.943-481.312 -39.154  1.00  0.00           H
ATOM   2053  HA  MET  1398     377.128-483.131 -39.396  1.00  0.00           H
ATOM   2054  HB2 MET  1398     378.223-481.690 -37.613  1.00  0.00           H
ATOM   2055  HB3 MET  1398     376.741-480.714 -37.599  1.00  0.00           H
ATOM   2056  HG2 MET  1398     378.286-479.607 -39.030  1.00  0.00           H
ATOM   2057  HG3 MET  1398     377.065-480.349 -40.076  1.00  0.00           H
ATOM   2058  HE1 MET  1398     380.001-480.981 -38.103  1.00  0.00           H
ATOM   2059  HE2 MET  1398     381.112-480.304 -39.318  1.00  0.00           H
ATOM   2060  HE3 MET  1398     381.099-482.056 -39.002  1.00  0.00           H
ATOM   2061  N   GLU  1399     375.332-483.356 -36.591  1.00201.98           N
ATOM   2062  CA  GLU  1399     375.158-484.252 -35.443  1.00201.98           C
ATOM   2063  C   GLU  1399     374.884-485.654 -35.905  1.00201.98           C
ATOM   2064  O   GLU  1399     375.306-486.651 -35.298  1.00201.98           O
ATOM   2065  CB  GLU  1399     373.956-483.883 -34.551  1.00201.98           C
ATOM   2066  CG  GLU  1399     374.095-482.555 -33.810  1.00201.98           C
ATOM   2067  CD  GLU  1399     372.919-482.411 -32.863  1.00201.98           C
ATOM   2068  OE1 GLU  1399     372.493-483.454 -32.299  1.00201.98           O
ATOM   2069  OE2 GLU  1399     372.435-481.261 -32.686  1.00201.98           O
ATOM   2070  H   GLU  1399     374.663-482.617 -36.752  1.00  0.00           H
ATOM   2071  HA  GLU  1399     376.067-484.244 -34.841  1.00  0.00           H
ATOM   2072  HB2 GLU  1399     373.069-483.828 -35.182  1.00  0.00           H
ATOM   2073  HB3 GLU  1399     373.812-484.676 -33.818  1.00  0.00           H
ATOM   2074  HG2 GLU  1399     374.095-481.732 -34.525  1.00  0.00           H
ATOM   2075  HG3 GLU  1399     375.026-482.547 -33.243  1.00  0.00           H
ATOM   2076  N   ASP  1400     374.097-485.755 -36.986  1.00180.04           N
ATOM   2077  CA  ASP  1400     373.777-487.067 -37.474  1.00180.04           C
ATOM   2078  C   ASP  1400     375.014-487.703 -37.896  1.00180.04           C
ATOM   2079  O   ASP  1400     375.136-488.887 -37.634  1.00180.04           O
ATOM   2080  CB  ASP  1400     372.929-487.052 -38.760  1.00180.04           C
ATOM   2081  CG  ASP  1400     371.504-486.625 -38.468  1.00180.04           C
ATOM   2082  OD1 ASP  1400     371.227-486.187 -37.320  1.00180.04           O
ATOM   2083  OD2 ASP  1400     370.667-486.742 -39.402  1.00180.04           O
ATOM   2084  H   ASP  1400     373.739-484.930 -37.445  1.00  0.00           H
ATOM   2085  HA  ASP  1400     373.288-487.656 -36.698  1.00  0.00           H
ATOM   2086  HB2 ASP  1400     373.372-486.353 -39.470  1.00  0.00           H
ATOM   2087  HB3 ASP  1400     372.922-488.051 -39.196  1.00  0.00           H
ATOM   2088  N   GLN  1401     375.918-486.952 -38.565  1.00263.62           N
ATOM   2089  CA  GLN  1401     377.155-487.504 -39.032  1.00263.62           C
ATOM   2090  C   GLN  1401     377.967-487.915 -37.850  1.00263.62           C
ATOM   2091  O   GLN  1401     378.588-488.962 -37.865  1.00263.62           O
ATOM   2092  CB  GLN  1401     377.981-486.563 -39.935  1.00263.62           C
ATOM   2093  CG  GLN  1401     377.339-486.343 -41.313  1.00263.62           C
ATOM   2094  CD  GLN  1401     378.309-485.581 -42.211  1.00263.62           C
ATOM   2095  NE2 GLN  1401     378.263-484.224 -42.151  1.00263.62           N
ATOM   2096  OE1 GLN  1401     379.088-486.179 -42.953  1.00263.62           O
ATOM   2097  H   GLN  1401     375.716-485.978 -38.740  1.00  0.00           H
ATOM   2098  HA  GLN  1401     376.924-488.401 -39.607  1.00  0.00           H
ATOM   2099  HB2 GLN  1401     378.970-486.998 -40.078  1.00  0.00           H
ATOM   2100  HB3 GLN  1401     378.087-485.599 -39.437  1.00  0.00           H
ATOM   2101  HG2 GLN  1401     376.421-485.766 -41.198  1.00  0.00           H
ATOM   2102  HG3 GLN  1401     377.108-487.308 -41.764  1.00  0.00           H
ATOM   2103 HE21 GLN  1401     377.609-483.768 -41.531  1.00  0.00           H
ATOM   2104 HE22 GLN  1401     378.883-483.672 -42.726  1.00  0.00           H
ATOM   2105  N   LEU  1402     377.974-487.179 -36.738  1.00351.68           N
ATOM   2106  CA  LEU  1402     378.849-487.678 -35.709  1.00351.68           C
ATOM   2107  C   LEU  1402     378.465-489.061 -35.308  1.00351.68           C
ATOM   2108  O   LEU  1402     379.416-489.826 -35.252  1.00351.68           O
ATOM   2109  CB  LEU  1402     378.855-486.855 -34.404  1.00351.68           C
ATOM   2110  CG  LEU  1402     379.733-485.587 -34.411  1.00351.68           C
ATOM   2111  CD1 LEU  1402     381.215-485.945 -34.568  1.00351.68           C
ATOM   2112  CD2 LEU  1402     379.274-484.548 -35.433  1.00351.68           C
ATOM   2113  H   LEU  1402     377.415-486.345 -36.627  1.00  0.00           H
ATOM   2114  HA  LEU  1402     379.865-487.704 -36.104  1.00  0.00           H
ATOM   2115  HB2 LEU  1402     377.829-486.550 -34.197  1.00  0.00           H
ATOM   2116  HB3 LEU  1402     379.191-487.501 -33.593  1.00  0.00           H
ATOM   2117  HG  LEU  1402     379.625-485.127 -33.429  1.00  0.00           H
ATOM   2118 HD11 LEU  1402     381.453-486.052 -35.626  1.00  0.00           H
ATOM   2119 HD12 LEU  1402     381.418-486.884 -34.053  1.00  0.00           H
ATOM   2120 HD13 LEU  1402     381.828-485.154 -34.136  1.00  0.00           H
ATOM   2121 HD21 LEU  1402     379.954-483.697 -35.417  1.00  0.00           H
ATOM   2122 HD22 LEU  1402     379.273-484.993 -36.428  1.00  0.00           H
ATOM   2123 HD23 LEU  1402     378.267-484.213 -35.184  1.00  0.00           H
ATOM   2124  N   ARG  1403     377.138-489.391 -35.211  1.00567.69           N
ATOM   2125  CA  ARG  1403     376.549-490.739 -34.938  1.00567.69           C
ATOM   2126  C   ARG  1403     376.641-491.795 -35.999  1.00567.69           C
ATOM   2127  O   ARG  1403     376.474-493.080 -36.082  1.00567.69           O
ATOM   2128  CB  ARG  1403     375.108-490.637 -34.429  1.00567.69           C
ATOM   2129  CG  ARG  1403     375.064-489.706 -33.216  1.00567.69           C
ATOM   2130  CD  ARG  1403     374.035-490.070 -32.150  1.00567.69           C
ATOM   2131  NE  ARG  1403     374.794-490.696 -31.029  1.00567.69           N
ATOM   2132  CZ  ARG  1403     375.408-489.899 -30.107  1.00567.69           C
ATOM   2133  NH1 ARG  1403     375.339-488.542 -30.237  1.00567.69           N
ATOM   2134  NH2 ARG  1403     376.095-490.453 -29.064  1.00567.69           N
ATOM   2135  H   ARG  1403     376.480-488.635 -35.339  1.00  0.00           H
ATOM   2136  HA  ARG  1403     377.119-491.132 -34.097  1.00  0.00           H
ATOM   2137  HB2 ARG  1403     374.471-490.237 -35.218  1.00  0.00           H
ATOM   2138  HB3 ARG  1403     374.753-491.627 -34.141  1.00  0.00           H
ATOM   2139  HG2 ARG  1403     374.839-488.701 -33.572  1.00  0.00           H
ATOM   2140  HG3 ARG  1403     376.051-489.695 -32.753  1.00  0.00           H
ATOM   2141  HD2 ARG  1403     373.519-489.175 -31.802  1.00  0.00           H
ATOM   2142  HD3 ARG  1403     373.315-490.781 -32.555  1.00  0.00           H
ATOM   2143  HE  ARG  1403     374.853-491.701 -30.953  1.00  0.00           H
ATOM   2144 HH11 ARG  1403     374.833-488.134 -31.010  1.00  0.00           H
ATOM   2145 HH12 ARG  1403     375.794-487.946 -29.560  1.00  0.00           H
ATOM   2146 HH21 ARG  1403     376.148-491.457 -28.971  1.00  0.00           H
ATOM   2147 HH22 ARG  1403     376.550-489.858 -28.386  1.00  0.00           H
ATOM   2148  N   SER  1404     376.864-491.225 -37.092  1.00554.38           N
ATOM   2149  CA  SER  1404     377.109-492.583 -37.208  1.00554.38           C
ATOM   2150  C   SER  1404     378.522-493.152 -36.416  1.00554.38           C
ATOM   2151  O   SER  1404     378.530-494.323 -35.925  1.00554.38           O
ATOM   2152  CB  SER  1404     377.199-493.000 -38.703  1.00554.38           C
ATOM   2153  OG  SER  1404     378.179-492.226 -39.379  1.00554.38           O
ATOM   2154  H   SER  1404     376.865-490.340 -37.578  1.00  0.00           H
ATOM   2155  HA  SER  1404     376.258-493.107 -36.773  1.00  0.00           H
ATOM   2156  HB2 SER  1404     377.470-494.054 -38.765  1.00  0.00           H
ATOM   2157  HB3 SER  1404     376.230-492.848 -39.178  1.00  0.00           H
ATOM   2158  HG  SER  1404     377.749-491.522 -39.870  1.00  0.00           H
ATOM   2159  N   ASP  1405     379.301-492.218 -35.847  1.00743.06           N
ATOM   2160  CA  ASP  1405     380.649-492.425 -35.457  1.00743.06           C
ATOM   2161  C   ASP  1405     380.924-493.703 -35.969  1.00743.06           C
ATOM   2162  O   ASP  1405     380.893-494.813 -35.369  1.00743.06           O
ATOM   2163  CB  ASP  1405     380.989-492.438 -33.971  1.00743.06           C
ATOM   2164  CG  ASP  1405     382.506-492.586 -33.996  1.00743.06           C
ATOM   2165  OD1 ASP  1405     383.005-493.726 -34.203  1.00743.06           O
ATOM   2166  OD2 ASP  1405     383.191-491.539 -33.855  1.00743.06           O
ATOM   2167  H   ASP  1405     378.900-491.305 -35.686  1.00  0.00           H
ATOM   2168  HA  ASP  1405     381.282-491.695 -35.961  1.00  0.00           H
ATOM   2169  HB2 ASP  1405     380.690-491.508 -33.488  1.00  0.00           H
ATOM   2170  HB3 ASP  1405     380.527-493.293 -33.478  1.00  0.00           H
ATOM   2171  N   ASP  1406     381.033-493.282 -37.253  1.00900.73           N
ATOM   2172  CA  ASP  1406     380.417-493.639 -38.524  1.00900.73           C
ATOM   2173  C   ASP  1406     380.074-495.006 -38.766  1.00900.73           C
ATOM   2174  O   ASP  1406     380.419-495.717 -39.744  1.00900.73           O
ATOM   2175  CB  ASP  1406     381.343-493.306 -39.698  1.00900.73           C
ATOM   2176  CG  ASP  1406     381.764-491.872 -39.539  1.00900.73           C
ATOM   2177  OD1 ASP  1406     380.884-490.975 -39.575  1.00900.73           O
ATOM   2178  OD2 ASP  1406     382.990-491.664 -39.344  1.00900.73           O
ATOM   2179  H   ASP  1406     381.708-492.537 -37.353  1.00  0.00           H
ATOM   2180  HA  ASP  1406     379.511-493.043 -38.634  1.00  0.00           H
ATOM   2181  HB2 ASP  1406     382.218-493.956 -39.680  1.00  0.00           H
ATOM   2182  HB3 ASP  1406     380.808-493.432 -40.639  1.00  0.00           H
ATOM   2183  N   PRO  1407     379.146-495.451 -38.134  1.00915.84           N
ATOM   2184  CA  PRO  1407     379.859-496.515 -37.568  1.00915.84           C
ATOM   2185  C   PRO  1407     381.370-496.397 -37.544  1.00915.84           C
ATOM   2186  O   PRO  1407     382.295-496.242 -38.393  1.00915.84           O
ATOM   2187  CB  PRO  1407     379.336-497.809 -38.207  1.00915.84           C
ATOM   2188  CG  PRO  1407     377.914-497.434 -38.648  1.00915.84           C
ATOM   2189  CD  PRO  1407     378.014-495.927 -38.917  1.00915.84           C
ATOM   2190  HA  PRO  1407     379.549-496.555 -36.524  1.00  0.00           H
ATOM   2191  HB2 PRO  1407     379.318-498.623 -37.482  1.00  0.00           H
ATOM   2192  HB3 PRO  1407     379.944-498.080 -39.070  1.00  0.00           H
ATOM   2193  HG2 PRO  1407     377.630-497.974 -39.551  1.00  0.00           H
ATOM   2194  HG3 PRO  1407     377.202-497.632 -37.847  1.00  0.00           H
ATOM   2195  HD2 PRO  1407     377.099-495.425 -38.602  1.00  0.00           H
ATOM   2196  HD3 PRO  1407     378.192-495.748 -39.977  1.00  0.00           H
ATOM   2197  N   GLY  1408     381.607-496.976 -36.442  1.00603.76           N
ATOM   2198  CA  GLY  1408     382.901-497.167 -36.090  1.00603.76           C
ATOM   2199  C   GLY  1408     383.480-498.039 -37.110  1.00603.76           C
ATOM   2200  O   GLY  1408     384.622-498.159 -37.468  1.00603.76           O
ATOM   2201  H   GLY  1408     380.854-497.286 -35.844  1.00  0.00           H
ATOM   2202  HA2 GLY  1408     383.429-496.214 -36.064  1.00  0.00           H
ATOM   2203  HA3 GLY  1408     382.954-497.649 -35.114  1.00  0.00           H
ATOM   2204  N   LYS  1409     382.564-498.605 -37.781  1.00627.97           N
ATOM   2205  CA  LYS  1409     383.024-499.075 -39.039  1.00627.97           C
ATOM   2206  C   LYS  1409     383.597-498.491 -40.259  1.00627.97           C
ATOM   2207  O   LYS  1409     384.574-498.824 -41.060  1.00627.97           O
ATOM   2208  CB  LYS  1409     382.029-500.112 -39.583  1.00627.97           C
ATOM   2209  CG  LYS  1409     382.714-501.101 -40.522  1.00627.97           C
ATOM   2210  CD  LYS  1409     383.750-501.951 -39.781  1.00627.97           C
ATOM   2211  CE  LYS  1409     384.504-502.948 -40.660  1.00627.97           C
ATOM   2212  NZ  LYS  1409     385.462-503.715 -39.831  1.00627.97           N
ATOM   2213  H   LYS  1409     381.613-498.710 -37.456  1.00  0.00           H
ATOM   2214  HA  LYS  1409     383.840-499.725 -38.725  1.00  0.00           H
ATOM   2215  HB2 LYS  1409     381.240-499.594 -40.128  1.00  0.00           H
ATOM   2216  HB3 LYS  1409     381.589-500.658 -38.748  1.00  0.00           H
ATOM   2217  HG2 LYS  1409     381.960-501.759 -40.955  1.00  0.00           H
ATOM   2218  HG3 LYS  1409     383.209-500.550 -41.322  1.00  0.00           H
ATOM   2219  HD2 LYS  1409     383.235-502.509 -39.000  1.00  0.00           H
ATOM   2220  HD3 LYS  1409     384.474-501.285 -39.312  1.00  0.00           H
ATOM   2221  HE2 LYS  1409     385.047-502.409 -41.436  1.00  0.00           H
ATOM   2222  HE3 LYS  1409     383.794-503.634 -41.123  1.00  0.00           H
ATOM   2223  HZ1 LYS  1409     385.960-504.374 -40.413  1.00  0.00           H
ATOM   2224  HZ2 LYS  1409     386.120-503.080 -39.403  1.00  0.00           H
ATOM   2225  HZ3 LYS  1409     384.960-504.215 -39.111  1.00  0.00           H
ATOM   2226  N   ASP  1410     382.934-497.482 -40.511  1.00566.50           N
ATOM   2227  CA  ASP  1410     383.918-497.348 -41.352  1.00566.50           C
ATOM   2228  C   ASP  1410     385.271-496.744 -40.626  1.00566.50           C
ATOM   2229  O   ASP  1410     385.882-496.245 -41.451  1.00566.50           O
ATOM   2230  CB  ASP  1410     383.547-496.451 -42.536  1.00566.50           C
ATOM   2231  CG  ASP  1410     382.555-497.252 -43.364  1.00566.50           C
ATOM   2232  OD1 ASP  1410     382.483-498.490 -43.145  1.00566.50           O
ATOM   2233  OD2 ASP  1410     381.858-496.647 -44.221  1.00566.50           O
ATOM   2234  H   ASP  1410     382.087-497.014 -40.222  1.00  0.00           H
ATOM   2235  HA  ASP  1410     384.161-498.336 -41.744  1.00  0.00           H
ATOM   2236  HB2 ASP  1410     384.432-496.216 -43.127  1.00  0.00           H
ATOM   2237  HB3 ASP  1410     383.081-495.533 -42.178  1.00  0.00           H
ATOM   2238  N   LEU  1411     385.869-497.317 -39.467  1.00532.45           N
ATOM   2239  CA  LEU  1411     387.150-497.242 -38.667  1.00532.45           C
ATOM   2240  C   LEU  1411     388.021-497.301 -39.742  1.00532.45           C
ATOM   2241  O   LEU  1411     389.035-496.624 -39.955  1.00532.45           O
ATOM   2242  CB  LEU  1411     387.353-498.512 -37.814  1.00532.45           C
ATOM   2243  CG  LEU  1411     388.615-498.553 -36.925  1.00532.45           C
ATOM   2244  CD1 LEU  1411     388.726-499.900 -36.192  1.00532.45           C
ATOM   2245  CD2 LEU  1411     389.907-498.199 -37.680  1.00532.45           C
ATOM   2246  H   LEU  1411     385.238-497.984 -39.047  1.00  0.00           H
ATOM   2247  HA  LEU  1411     387.242-496.321 -38.092  1.00  0.00           H
ATOM   2248  HB2 LEU  1411     386.486-498.614 -37.162  1.00  0.00           H
ATOM   2249  HB3 LEU  1411     387.380-499.372 -38.484  1.00  0.00           H
ATOM   2250  HG  LEU  1411     388.482-497.790 -36.158  1.00  0.00           H
ATOM   2251 HD11 LEU  1411     389.623-499.904 -35.572  1.00  0.00           H
ATOM   2252 HD12 LEU  1411     387.848-500.044 -35.562  1.00  0.00           H
ATOM   2253 HD13 LEU  1411     388.785-500.707 -36.922  1.00  0.00           H
ATOM   2254 HD21 LEU  1411     389.888-497.146 -37.959  1.00  0.00           H
ATOM   2255 HD22 LEU  1411     390.767-498.389 -37.037  1.00  0.00           H
ATOM   2256 HD23 LEU  1411     389.982-498.812 -38.578  1.00  0.00           H
ATOM   2257  N   THR  1412     387.587-498.186 -40.536  1.00580.66           N
ATOM   2258  CA  THR  1412     388.586-498.042 -41.483  1.00580.66           C
ATOM   2259  C   THR  1412     388.812-496.927 -42.532  1.00580.66           C
ATOM   2260  O   THR  1412     389.804-496.124 -42.778  1.00580.66           O
ATOM   2261  CB  THR  1412     388.758-499.308 -42.277  1.00580.66           C
ATOM   2262  CG2 THR  1412     389.007-500.472 -41.303  1.00580.66           C
ATOM   2263  OG1 THR  1412     387.597-499.566 -43.052  1.00580.66           O
ATOM   2264  H   THR  1412     386.781-498.794 -40.493  1.00  0.00           H
ATOM   2265  HA  THR  1412     389.494-498.003 -40.881  1.00  0.00           H
ATOM   2266  HB  THR  1412     389.617-499.203 -42.940  1.00  0.00           H
ATOM   2267 HG21 THR  1412     389.134-501.397 -41.866  1.00  0.00           H
ATOM   2268 HG22 THR  1412     389.908-500.274 -40.723  1.00  0.00           H
ATOM   2269 HG23 THR  1412     388.156-500.570 -40.629  1.00  0.00           H
ATOM   2270  HG1 THR  1412     387.695-499.164 -43.918  1.00  0.00           H
ATOM   2271  N   SER  1413     387.619-496.745 -42.973  1.00446.31           N
ATOM   2272  CA  SER  1413     387.626-495.607 -43.719  1.00446.31           C
ATOM   2273  C   SER  1413     388.128-494.314 -42.892  1.00446.31           C
ATOM   2274  O   SER  1413     388.316-493.411 -43.695  1.00446.31           O
ATOM   2275  CB  SER  1413     386.266-495.237 -44.337  1.00446.31           C
ATOM   2276  OG  SER  1413     385.439-494.595 -43.379  1.00446.31           O
ATOM   2277  H   SER  1413     386.821-497.339 -42.798  1.00  0.00           H
ATOM   2278  HA  SER  1413     388.326-495.760 -44.540  1.00  0.00           H
ATOM   2279  HB2 SER  1413     386.427-494.564 -45.179  1.00  0.00           H
ATOM   2280  HB3 SER  1413     385.772-496.143 -44.689  1.00  0.00           H
ATOM   2281  HG  SER  1413     385.732-493.689 -43.259  1.00  0.00           H
ATOM   2282  N   VAL  1414     388.639-494.433 -41.508  1.00543.39           N
ATOM   2283  CA  VAL  1414     389.380-493.679 -40.395  1.00543.39           C
ATOM   2284  C   VAL  1414     390.510-493.121 -40.781  1.00543.39           C
ATOM   2285  O   VAL  1414     391.044-492.098 -40.271  1.00543.39           O
ATOM   2286  CB  VAL  1414     389.741-494.183 -38.995  1.00543.39           C
ATOM   2287  CG1 VAL  1414     388.490-494.615 -38.215  1.00543.39           C
ATOM   2288  CG2 VAL  1414     391.012-495.062 -38.995  1.00543.39           C
ATOM   2289  H   VAL  1414     388.417-495.358 -41.168  1.00  0.00           H
ATOM   2290  HA  VAL  1414     388.733-492.825 -40.196  1.00  0.00           H
ATOM   2291  HB  VAL  1414     390.061-493.279 -38.477  1.00  0.00           H
ATOM   2292 HG11 VAL  1414     388.209-493.829 -37.514  1.00  0.00           H
ATOM   2293 HG12 VAL  1414     388.703-495.532 -37.666  1.00  0.00           H
ATOM   2294 HG13 VAL  1414     387.670-494.791 -38.912  1.00  0.00           H
ATOM   2295 HG21 VAL  1414     391.124-495.539 -38.021  1.00  0.00           H
ATOM   2296 HG22 VAL  1414     390.924-495.827 -39.766  1.00  0.00           H
ATOM   2297 HG23 VAL  1414     391.884-494.440 -39.197  1.00  0.00           H
ATOM   2298  N   ASN  1415     390.986-493.976 -41.597  1.00356.43           N
ATOM   2299  CA  ASN  1415     391.923-493.070 -41.884  1.00356.43           C
ATOM   2300  C   ASN  1415     391.501-491.849 -42.728  1.00356.43           C
ATOM   2301  O   ASN  1415     391.830-490.637 -42.483  1.00356.43           O
ATOM   2302  CB  ASN  1415     393.139-493.702 -42.594  1.00356.43           C
ATOM   2303  CG  ASN  1415     394.299-492.712 -42.560  1.00356.43           C
ATOM   2304  ND2 ASN  1415     394.559-492.032 -43.709  1.00356.43           N
ATOM   2305  OD1 ASN  1415     394.963-492.554 -41.536  1.00356.43           O
ATOM   2306  H   ASN  1415     390.758-494.914 -41.893  1.00  0.00           H
ATOM   2307  HA  ASN  1415     392.284-492.682 -40.932  1.00  0.00           H
ATOM   2308  HB2 ASN  1415     392.882-493.929 -43.629  1.00  0.00           H
ATOM   2309  HB3 ASN  1415     393.426-494.619 -42.080  1.00  0.00           H
ATOM   2310 HD21 ASN  1415     393.993-492.192 -44.530  1.00  0.00           H
ATOM   2311 HD22 ASN  1415     395.318-491.367 -43.741  1.00  0.00           H
ATOM   2312  N   ARG  1416     390.598-492.259 -43.609  1.00306.18           N
ATOM   2313  CA  ARG  1416     390.203-491.214 -44.498  1.00306.18           C
ATOM   2314  C   ARG  1416     389.550-490.070 -43.822  1.00306.18           C
ATOM   2315  O   ARG  1416     389.753-488.874 -44.085  1.00306.18           O
ATOM   2316  CB  ARG  1416     389.252-491.699 -45.614  1.00306.18           C
ATOM   2317  CG  ARG  1416     389.081-490.712 -46.773  1.00306.18           C
ATOM   2318  CD  ARG  1416     387.972-491.096 -47.759  1.00306.18           C
ATOM   2319  NE  ARG  1416     387.935-490.054 -48.824  1.00306.18           N
ATOM   2320  CZ  ARG  1416     388.607-490.252 -49.996  1.00306.18           C
ATOM   2321  NH1 ARG  1416     389.218-491.447 -50.249  1.00306.18           N
ATOM   2322  NH2 ARG  1416     388.665-489.253 -50.924  1.00306.18           N
ATOM   2323  H   ARG  1416     390.233-493.200 -43.646  1.00  0.00           H
ATOM   2324  HA  ARG  1416     391.105-490.837 -44.979  1.00  0.00           H
ATOM   2325  HB2 ARG  1416     389.647-492.632 -46.016  1.00  0.00           H
ATOM   2326  HB3 ARG  1416     388.273-491.895 -45.176  1.00  0.00           H
ATOM   2327  HG2 ARG  1416     390.022-490.659 -47.320  1.00  0.00           H
ATOM   2328  HG3 ARG  1416     388.859-489.727 -46.363  1.00  0.00           H
ATOM   2329  HD2 ARG  1416     387.013-491.134 -47.243  1.00  0.00           H
ATOM   2330  HD3 ARG  1416     388.192-492.068 -48.201  1.00  0.00           H
ATOM   2331  HE  ARG  1416     387.413-489.202 -48.679  1.00  0.00           H
ATOM   2332 HH11 ARG  1416     389.176-492.190 -49.566  1.00  0.00           H
ATOM   2333 HH12 ARG  1416     389.712-491.588 -51.119  1.00  0.00           H
ATOM   2334 HH21 ARG  1416     388.213-488.368 -50.742  1.00  0.00           H
ATOM   2335 HH22 ARG  1416     389.160-489.398 -51.792  1.00  0.00           H
ATOM   2336  N   MET  1417     388.748-490.480 -42.876  1.00429.91           N
ATOM   2337  CA  MET  1417     387.994-489.589 -42.105  1.00429.91           C
ATOM   2338  C   MET  1417     388.866-488.726 -41.181  1.00429.91           C
ATOM   2339  O   MET  1417     388.385-487.732 -40.649  1.00429.91           O
ATOM   2340  CB  MET  1417     387.009-490.369 -41.213  1.00429.91           C
ATOM   2341  CG  MET  1417     385.972-489.513 -40.497  1.00429.91           C
ATOM   2342  SD  MET  1417     384.854-488.665 -41.644  1.00429.91           S
ATOM   2343  CE  MET  1417     384.533-490.148 -42.640  1.00429.91           C
ATOM   2344  H   MET  1417     388.670-491.471 -42.696  1.00  0.00           H
ATOM   2345  HA  MET  1417     387.429-488.936 -42.770  1.00  0.00           H
ATOM   2346  HB2 MET  1417     387.586-490.902 -40.458  1.00  0.00           H
ATOM   2347  HB3 MET  1417     386.487-491.100 -41.830  1.00  0.00           H
ATOM   2348  HG2 MET  1417     385.381-490.155 -39.844  1.00  0.00           H
ATOM   2349  HG3 MET  1417     386.487-488.769 -39.889  1.00  0.00           H
ATOM   2350  HE1 MET  1417     383.587-490.033 -43.169  1.00  0.00           H
ATOM   2351  HE2 MET  1417     384.481-491.019 -41.987  1.00  0.00           H
ATOM   2352  HE3 MET  1417     385.339-490.282 -43.362  1.00  0.00           H
ATOM   2353  N   LEU  1418     390.091-489.124 -40.765  1.00217.89           N
ATOM   2354  CA  LEU  1418     390.840-488.134 -39.980  1.00217.89           C
ATOM   2355  C   LEU  1418     390.989-486.969 -40.867  1.00217.89           C
ATOM   2356  O   LEU  1418     390.885-485.809 -40.448  1.00217.89           O
ATOM   2357  CB  LEU  1418     392.220-488.652 -39.529  1.00217.89           C
ATOM   2358  CG  LEU  1418     392.901-487.744 -38.487  1.00217.89           C
ATOM   2359  CD1 LEU  1418     392.039-487.632 -37.217  1.00217.89           C
ATOM   2360  CD2 LEU  1418     394.330-488.215 -38.173  1.00217.89           C
ATOM   2361  H   LEU  1418     390.464-490.038 -40.979  1.00  0.00           H
ATOM   2362  HA  LEU  1418     390.256-487.850 -39.104  1.00  0.00           H
ATOM   2363  HB2 LEU  1418     392.867-488.720 -40.404  1.00  0.00           H
ATOM   2364  HB3 LEU  1418     392.100-489.648 -39.102  1.00  0.00           H
ATOM   2365  HG  LEU  1418     392.974-486.747 -38.921  1.00  0.00           H
ATOM   2366 HD11 LEU  1418     392.538-486.986 -36.494  1.00  0.00           H
ATOM   2367 HD12 LEU  1418     391.068-487.208 -37.473  1.00  0.00           H
ATOM   2368 HD13 LEU  1418     391.900-488.623 -36.784  1.00  0.00           H
ATOM   2369 HD21 LEU  1418     394.778-487.550 -37.434  1.00  0.00           H
ATOM   2370 HD22 LEU  1418     394.926-488.199 -39.085  1.00  0.00           H
ATOM   2371 HD23 LEU  1418     394.299-489.230 -37.777  1.00  0.00           H
ATOM   2372  N   ALA  1419     391.190-487.266 -42.155  1.00191.92           N
ATOM   2373  CA  ALA  1419     391.296-486.104 -42.992  1.00191.92           C
ATOM   2374  C   ALA  1419     390.011-485.254 -43.023  1.00191.92           C
ATOM   2375  O   ALA  1419     390.050-484.006 -43.027  1.00191.92           O
ATOM   2376  CB  ALA  1419     391.643-486.462 -44.448  1.00191.92           C
ATOM   2377  H   ALA  1419     391.260-488.211 -42.504  1.00  0.00           H
ATOM   2378  HA  ALA  1419     392.100-485.481 -42.600  1.00  0.00           H
ATOM   2379  HB1 ALA  1419     392.340-485.725 -44.848  1.00  0.00           H
ATOM   2380  HB2 ALA  1419     392.102-487.450 -44.479  1.00  0.00           H
ATOM   2381  HB3 ALA  1419     390.733-486.464 -45.048  1.00  0.00           H
ATOM   2382  N   LYS  1420     388.834-485.932 -43.076  1.00292.53           N
ATOM   2383  CA  LYS  1420     387.527-485.274 -43.135  1.00292.53           C
ATOM   2384  C   LYS  1420     387.303-484.502 -41.844  1.00292.53           C
ATOM   2385  O   LYS  1420     386.543-483.551 -41.891  1.00292.53           O
ATOM   2386  CB  LYS  1420     386.378-486.287 -43.238  1.00292.53           C
ATOM   2387  CG  LYS  1420     385.036-485.624 -43.537  1.00292.53           C
ATOM   2388  CD  LYS  1420     383.873-486.605 -43.702  1.00292.53           C
ATOM   2389  CE  LYS  1420     383.995-487.551 -44.898  1.00292.53           C
ATOM   2390  NZ  LYS  1420     382.822-488.455 -44.932  1.00292.53           N
ATOM   2391  H   LYS  1420     388.862-486.942 -43.075  1.00  0.00           H
ATOM   2392  HA  LYS  1420     387.495-484.591 -43.984  1.00  0.00           H
ATOM   2393  HB2 LYS  1420     386.299-486.823 -42.292  1.00  0.00           H
ATOM   2394  HB3 LYS  1420     386.605-487.000 -44.031  1.00  0.00           H
ATOM   2395  HG2 LYS  1420     384.799-484.948 -42.716  1.00  0.00           H
ATOM   2396  HG3 LYS  1420     385.132-485.040 -44.452  1.00  0.00           H
ATOM   2397  HD2 LYS  1420     382.956-486.027 -43.819  1.00  0.00           H
ATOM   2398  HD3 LYS  1420     383.792-487.203 -42.794  1.00  0.00           H
ATOM   2399  HE2 LYS  1420     384.033-486.969 -45.819  1.00  0.00           H
ATOM   2400  HE3 LYS  1420     384.906-488.141 -44.803  1.00  0.00           H
ATOM   2401  HZ1 LYS  1420     382.901-489.080 -45.721  1.00  0.00           H
ATOM   2402  HZ2 LYS  1420     382.787-488.993 -44.078  1.00  0.00           H
ATOM   2403  HZ3 LYS  1420     381.978-487.908 -45.019  1.00  0.00           H
ATOM   2404  N   LEU  1421     387.823-484.937 -40.656  1.00152.11           N
ATOM   2405  CA  LEU  1421     387.740-484.264 -39.357  1.00152.11           C
ATOM   2406  C   LEU  1421     388.515-482.989 -39.470  1.00152.11           C
ATOM   2407  O   LEU  1421     388.158-481.998 -38.847  1.00152.11           O
ATOM   2408  CB  LEU  1421     388.345-485.088 -38.206  1.00152.11           C
ATOM   2409  CG  LEU  1421     388.240-484.374 -36.844  1.00152.11           C
ATOM   2410  CD1 LEU  1421     386.768-484.129 -36.465  1.00152.11           C
ATOM   2411  CD2 LEU  1421     389.017-485.126 -35.750  1.00152.11           C
ATOM   2412  H   LEU  1421     388.318-485.817 -40.676  1.00  0.00           H
ATOM   2413  HA  LEU  1421     386.698-484.037 -39.132  1.00  0.00           H
ATOM   2414  HB2 LEU  1421     389.397-485.271 -38.424  1.00  0.00           H
ATOM   2415  HB3 LEU  1421     387.826-486.044 -38.145  1.00  0.00           H
ATOM   2416  HG  LEU  1421     388.709-483.397 -36.957  1.00  0.00           H
ATOM   2417 HD11 LEU  1421     386.720-483.624 -35.500  1.00  0.00           H
ATOM   2418 HD12 LEU  1421     386.246-485.084 -36.402  1.00  0.00           H
ATOM   2419 HD13 LEU  1421     386.296-483.506 -37.225  1.00  0.00           H
ATOM   2420 HD21 LEU  1421     388.920-484.594 -34.804  1.00  0.00           H
ATOM   2421 HD22 LEU  1421     390.069-485.185 -36.028  1.00  0.00           H
ATOM   2422 HD23 LEU  1421     388.612-486.132 -35.644  1.00  0.00           H
ATOM   2423  N   LYS  1422     389.645-482.971 -40.203  1.00183.84           N
ATOM   2424  CA  LYS  1422     390.340-481.708 -40.342  1.00183.84           C
ATOM   2425  C   LYS  1422     389.472-480.718 -41.067  1.00183.84           C
ATOM   2426  O   LYS  1422     389.328-479.546 -40.688  1.00183.84           O
ATOM   2427  CB  LYS  1422     391.592-481.845 -41.214  1.00183.84           C
ATOM   2428  CG  LYS  1422     392.331-480.527 -41.441  1.00183.84           C
ATOM   2429  CD  LYS  1422     393.593-480.688 -42.290  1.00183.84           C
ATOM   2430  CE  LYS  1422     394.705-481.477 -41.596  1.00183.84           C
ATOM   2431  NZ  LYS  1422     394.498-482.929 -41.791  1.00183.84           N
ATOM   2432  H   LYS  1422     389.996-483.811 -40.641  1.00  0.00           H
ATOM   2433  HA  LYS  1422     390.609-481.320 -39.360  1.00  0.00           H
ATOM   2434  HB2 LYS  1422     391.294-482.243 -42.184  1.00  0.00           H
ATOM   2435  HB3 LYS  1422     392.273-482.551 -40.740  1.00  0.00           H
ATOM   2436  HG2 LYS  1422     391.658-479.834 -41.947  1.00  0.00           H
ATOM   2437  HG3 LYS  1422     392.608-480.107 -40.474  1.00  0.00           H
ATOM   2438  HD2 LYS  1422     393.974-479.696 -42.531  1.00  0.00           H
ATOM   2439  HD3 LYS  1422     393.329-481.197 -43.217  1.00  0.00           H
ATOM   2440  HE2 LYS  1422     395.668-481.190 -42.019  1.00  0.00           H
ATOM   2441  HE3 LYS  1422     394.697-481.251 -40.530  1.00  0.00           H
ATOM   2442  HZ1 LYS  1422     395.384-483.373 -41.984  1.00  0.00           H
ATOM   2443  HZ2 LYS  1422     394.098-483.327 -40.953  1.00  0.00           H
ATOM   2444  HZ3 LYS  1422     393.870-483.078 -42.568  1.00  0.00           H
ATOM   2445  N   ARG  1423     388.851-481.190 -42.157  1.00222.66           N
ATOM   2446  CA  ARG  1423     388.055-480.268 -42.908  1.00222.66           C
ATOM   2447  C   ARG  1423     386.893-479.788 -42.071  1.00222.66           C
ATOM   2448  O   ARG  1423     386.501-478.636 -42.207  1.00222.66           O
ATOM   2449  CB  ARG  1423     387.486-480.869 -44.203  1.00222.66           C
ATOM   2450  CG  ARG  1423     386.615-479.885 -44.986  1.00222.66           C
ATOM   2451  CD  ARG  1423     386.575-480.180 -46.484  1.00222.66           C
ATOM   2452  NE  ARG  1423     387.926-479.828 -47.002  1.00222.66           N
ATOM   2453  CZ  ARG  1423     388.463-480.482 -48.071  1.00222.66           C
ATOM   2454  NH1 ARG  1423     387.756-481.459 -48.710  1.00222.66           N
ATOM   2455  NH2 ARG  1423     389.719-480.159 -48.497  1.00222.66           N
ATOM   2456  H   ARG  1423     388.941-482.156 -42.437  1.00  0.00           H
ATOM   2457  HA  ARG  1423     388.673-479.409 -43.168  1.00  0.00           H
ATOM   2458  HB2 ARG  1423     386.882-481.739 -43.946  1.00  0.00           H
ATOM   2459  HB3 ARG  1423     388.313-481.189 -44.836  1.00  0.00           H
ATOM   2460  HG2 ARG  1423     385.599-479.935 -44.596  1.00  0.00           H
ATOM   2461  HG3 ARG  1423     387.001-478.877 -44.836  1.00  0.00           H
ATOM   2462  HD2 ARG  1423     385.812-479.572 -46.970  1.00  0.00           H
ATOM   2463  HD3 ARG  1423     386.374-481.238 -46.652  1.00  0.00           H
ATOM   2464  HE  ARG  1423     388.453-479.092 -46.554  1.00  0.00           H
ATOM   2465 HH11 ARG  1423     386.828-481.700 -48.393  1.00  0.00           H
ATOM   2466 HH12 ARG  1423     388.161-481.941 -49.500  1.00  0.00           H
ATOM   2467 HH21 ARG  1423     390.243-479.438 -48.023  1.00  0.00           H
ATOM   2468 HH22 ARG  1423     390.124-480.641 -49.287  1.00  0.00           H
ATOM   2469  N   VAL  1424     386.291-480.653 -41.219  1.00141.91           N
ATOM   2470  CA  VAL  1424     385.159-480.338 -40.357  1.00141.91           C
ATOM   2471  C   VAL  1424     385.600-479.274 -39.378  1.00141.91           C
ATOM   2472  O   VAL  1424     384.768-478.478 -38.980  1.00141.91           O
ATOM   2473  CB  VAL  1424     384.712-481.531 -39.550  1.00141.91           C
ATOM   2474  CG1 VAL  1424     383.651-481.087 -38.528  1.00141.91           C
ATOM   2475  CG2 VAL  1424     384.206-482.615 -40.518  1.00141.91           C
ATOM   2476  H   VAL  1424     386.657-481.593 -41.178  1.00  0.00           H
ATOM   2477  HA  VAL  1424     384.329-479.966 -40.958  1.00  0.00           H
ATOM   2478  HB  VAL  1424     385.572-481.925 -39.008  1.00  0.00           H
ATOM   2479 HG11 VAL  1424     384.143-480.753 -37.615  1.00  0.00           H
ATOM   2480 HG12 VAL  1424     383.065-480.268 -38.945  1.00  0.00           H
ATOM   2481 HG13 VAL  1424     382.993-481.925 -38.300  1.00  0.00           H
ATOM   2482 HG21 VAL  1424     383.126-482.721 -40.413  1.00  0.00           H
ATOM   2483 HG22 VAL  1424     384.445-482.328 -41.542  1.00  0.00           H
ATOM   2484 HG23 VAL  1424     384.689-483.564 -40.285  1.00  0.00           H
ATOM   2485  N   GLU  1425     386.874-479.259 -38.901  1.00149.77           N
ATOM   2486  CA  GLU  1425     387.380-478.253 -37.966  1.00149.77           C
ATOM   2487  C   GLU  1425     387.323-476.921 -38.635  1.00149.77           C
ATOM   2488  O   GLU  1425     386.931-475.903 -38.052  1.00149.77           O
ATOM   2489  CB  GLU  1425     388.859-478.549 -37.672  1.00149.77           C
ATOM   2490  CG  GLU  1425     389.101-479.922 -37.035  1.00149.77           C
ATOM   2491  CD  GLU  1425     389.512-479.684 -35.594  1.00149.77           C
ATOM   2492  OE1 GLU  1425     389.958-478.540 -35.313  1.00149.77           O
ATOM   2493  OE2 GLU  1425     389.405-480.627 -34.765  1.00149.77           O
ATOM   2494  H   GLU  1425     387.507-479.983 -39.210  1.00  0.00           H
ATOM   2495  HA  GLU  1425     386.795-478.250 -37.046  1.00  0.00           H
ATOM   2496  HB2 GLU  1425     389.411-478.504 -38.611  1.00  0.00           H
ATOM   2497  HB3 GLU  1425     389.243-477.780 -37.002  1.00  0.00           H
ATOM   2498  HG2 GLU  1425     389.895-480.446 -37.568  1.00  0.00           H
ATOM   2499  HG3 GLU  1425     388.184-480.511 -37.066  1.00  0.00           H
ATOM   2500  N   ASP  1426     387.740-476.897 -39.908  1.00128.36           N
ATOM   2501  CA  ASP  1426     387.711-475.620 -40.551  1.00128.36           C
ATOM   2502  C   ASP  1426     386.299-475.109 -40.739  1.00128.36           C
ATOM   2503  O   ASP  1426     386.012-473.915 -40.572  1.00128.36           O
ATOM   2504  CB  ASP  1426     388.470-475.607 -41.882  1.00128.36           C
ATOM   2505  CG  ASP  1426     389.935-475.523 -41.482  1.00128.36           C
ATOM   2506  OD1 ASP  1426     390.338-474.439 -40.984  1.00128.36           O
ATOM   2507  OD2 ASP  1426     390.669-476.532 -41.654  1.00128.36           O
ATOM   2508  H   ASP  1426     388.056-477.730 -40.384  1.00  0.00           H
ATOM   2509  HA  ASP  1426     388.218-474.918 -39.889  1.00  0.00           H
ATOM   2510  HB2 ASP  1426     388.184-474.742 -42.481  1.00  0.00           H
ATOM   2511  HB3 ASP  1426     388.281-476.528 -42.434  1.00  0.00           H
ATOM   2512  N   GLN  1427     385.372-476.023 -41.086  1.00106.63           N
ATOM   2513  CA  GLN  1427     384.003-475.645 -41.312  1.00106.63           C
ATOM   2514  C   GLN  1427     383.425-475.126 -40.016  1.00106.63           C
ATOM   2515  O   GLN  1427     382.568-474.258 -40.083  1.00106.63           O
ATOM   2516  CB  GLN  1427     383.110-476.826 -41.745  1.00106.63           C
ATOM   2517  CG  GLN  1427     383.449-477.381 -43.131  1.00106.63           C
ATOM   2518  CD  GLN  1427     382.505-478.542 -43.436  1.00106.63           C
ATOM   2519  NE2 GLN  1427     382.500-478.992 -44.718  1.00106.63           N
ATOM   2520  OE1 GLN  1427     381.779-479.037 -42.575  1.00106.63           O
ATOM   2521  H   GLN  1427     385.643-476.990 -41.189  1.00  0.00           H
ATOM   2522  HA  GLN  1427     383.962-474.861 -42.068  1.00  0.00           H
ATOM   2523  HB2 GLN  1427     383.224-477.628 -41.016  1.00  0.00           H
ATOM   2524  HB3 GLN  1427     382.071-476.498 -41.744  1.00  0.00           H
ATOM   2525  HG2 GLN  1427     383.323-476.599 -43.880  1.00  0.00           H
ATOM   2526  HG3 GLN  1427     384.480-477.735 -43.141  1.00  0.00           H
ATOM   2527 HE21 GLN  1427     383.103-478.564 -45.406  1.00  0.00           H
ATOM   2528 HE22 GLN  1427     381.893-479.755 -44.983  1.00  0.00           H
ATOM   2529  N   VAL  1428     383.802-475.674 -38.828  1.00108.84           N
ATOM   2530  CA  VAL  1428     383.334-475.259 -37.505  1.00108.84           C
ATOM   2531  C   VAL  1428     383.756-473.850 -37.237  1.00108.84           C
ATOM   2532  O   VAL  1428     383.002-473.066 -36.659  1.00108.84           O
ATOM   2533  CB  VAL  1428     383.851-476.149 -36.419  1.00108.84           C
ATOM   2534  CG1 VAL  1428     383.473-475.565 -35.046  1.00108.84           C
ATOM   2535  CG2 VAL  1428     383.262-477.545 -36.683  1.00108.84           C
ATOM   2536  H   VAL  1428     384.464-476.436 -38.863  1.00  0.00           H
ATOM   2537  HA  VAL  1428     382.245-475.301 -37.496  1.00  0.00           H
ATOM   2538  HB  VAL  1428     384.937-476.203 -36.493  1.00  0.00           H
ATOM   2539 HG11 VAL  1428     383.851-476.216 -34.257  1.00  0.00           H
ATOM   2540 HG12 VAL  1428     383.912-474.573 -34.940  1.00  0.00           H
ATOM   2541 HG13 VAL  1428     382.388-475.492 -34.968  1.00  0.00           H
ATOM   2542 HG21 VAL  1428     382.482-477.755 -35.951  1.00  0.00           H
ATOM   2543 HG22 VAL  1428     384.050-478.293 -36.599  1.00  0.00           H
ATOM   2544 HG23 VAL  1428     382.837-477.576 -37.686  1.00  0.00           H
ATOM   2545  N   ASN  1429     384.988-473.479 -37.619  1.00120.27           N
ATOM   2546  CA  ASN  1429     385.317-472.111 -37.388  1.00120.27           C
ATOM   2547  C   ASN  1429     384.445-471.197 -38.190  1.00120.27           C
ATOM   2548  O   ASN  1429     383.999-470.154 -37.702  1.00120.27           O
ATOM   2549  CB  ASN  1429     386.778-471.707 -37.629  1.00120.27           C
ATOM   2550  CG  ASN  1429     387.459-471.747 -36.271  1.00120.27           C
ATOM   2551  ND2 ASN  1429     388.026-470.581 -35.858  1.00120.27           N
ATOM   2552  OD1 ASN  1429     387.464-472.763 -35.580  1.00120.27           O
ATOM   2553  H   ASN  1429     385.639-474.126 -38.042  1.00  0.00           H
ATOM   2554  HA  ASN  1429     385.104-471.909 -36.338  1.00  0.00           H
ATOM   2555  HB2 ASN  1429     387.256-472.409 -38.312  1.00  0.00           H
ATOM   2556  HB3 ASN  1429     386.823-470.698 -38.039  1.00  0.00           H
ATOM   2557 HD21 ASN  1429     387.989-469.764 -36.450  1.00  0.00           H
ATOM   2558 HD22 ASN  1429     388.484-470.533 -34.959  1.00  0.00           H
ATOM   2559  N   VAL  1430     384.180-471.574 -39.454  1.00 93.47           N
ATOM   2560  CA  VAL  1430     383.393-470.726 -40.298  1.00 93.47           C
ATOM   2561  C   VAL  1430     382.003-470.589 -39.731  1.00 93.47           C
ATOM   2562  O   VAL  1430     381.437-469.506 -39.806  1.00 93.47           O
ATOM   2563  CB  VAL  1430     383.211-471.254 -41.686  1.00 93.47           C
ATOM   2564  CG1 VAL  1430     382.281-470.282 -42.432  1.00 93.47           C
ATOM   2565  CG2 VAL  1430     384.588-471.442 -42.341  1.00 93.47           C
ATOM   2566  H   VAL  1430     384.535-472.452 -39.806  1.00  0.00           H
ATOM   2567  HA  VAL  1430     383.857-469.741 -40.348  1.00  0.00           H
ATOM   2568  HB  VAL  1430     382.720-472.225 -41.626  1.00  0.00           H
ATOM   2569 HG11 VAL  1430     382.126-470.637 -43.451  1.00  0.00           H
ATOM   2570 HG12 VAL  1430     382.736-469.292 -42.458  1.00  0.00           H
ATOM   2571 HG13 VAL  1430     381.322-470.228 -41.916  1.00  0.00           H
ATOM   2572 HG21 VAL  1430     384.460-471.827 -43.353  1.00  0.00           H
ATOM   2573 HG22 VAL  1430     385.175-472.149 -41.755  1.00  0.00           H
ATOM   2574 HG23 VAL  1430     385.106-470.484 -42.379  1.00  0.00           H
ATOM   2575  N   ARG  1431     381.395-471.676 -39.198  1.00187.48           N
ATOM   2576  CA  ARG  1431     380.061-471.672 -38.633  1.00187.48           C
ATOM   2577  C   ARG  1431     379.997-470.803 -37.387  1.00187.48           C
ATOM   2578  O   ARG  1431     378.967-470.186 -37.104  1.00187.48           O
ATOM   2579  CB  ARG  1431     379.502-473.081 -38.403  1.00187.48           C
ATOM   2580  CG  ARG  1431     378.936-473.608 -39.724  1.00187.48           C
ATOM   2581  CD  ARG  1431     378.069-472.534 -40.390  1.00187.48           C
ATOM   2582  NE  ARG  1431     377.395-473.095 -41.592  1.00187.48           N
ATOM   2583  CZ  ARG  1431     377.974-472.984 -42.822  1.00187.48           C
ATOM   2584  NH1 ARG  1431     379.245-472.500 -42.939  1.00187.48           N
ATOM   2585  NH2 ARG  1431     377.270-473.337 -43.937  1.00187.48           N
ATOM   2586  H   ARG  1431     381.906-472.547 -39.194  1.00  0.00           H
ATOM   2587  HA  ARG  1431     379.414-471.200 -39.372  1.00  0.00           H
ATOM   2588  HB2 ARG  1431     380.299-473.739 -38.057  1.00  0.00           H
ATOM   2589  HB3 ARG  1431     378.710-473.042 -37.655  1.00  0.00           H
ATOM   2590  HG2 ARG  1431     378.329-474.492 -39.529  1.00  0.00           H
ATOM   2591  HG3 ARG  1431     379.758-473.873 -40.389  1.00  0.00           H
ATOM   2592  HD2 ARG  1431     378.699-471.696 -40.688  1.00  0.00           H
ATOM   2593  HD3 ARG  1431     377.316-472.187 -39.682  1.00  0.00           H
ATOM   2594  HE  ARG  1431     376.504-473.561 -41.497  1.00  0.00           H
ATOM   2595 HH11 ARG  1431     379.761-472.231 -42.113  1.00  0.00           H
ATOM   2596 HH12 ARG  1431     379.669-472.410 -43.851  1.00  0.00           H
ATOM   2597 HH21 ARG  1431     376.327-473.687 -43.849  1.00  0.00           H
ATOM   2598 HH22 ARG  1431     377.692-473.248 -44.850  1.00  0.00           H
ATOM   2599  N   LYS  1432     381.073-470.750 -36.571  1.00158.38           N
ATOM   2600  CA  LYS  1432     381.098-469.880 -35.406  1.00158.38           C
ATOM   2601  C   LYS  1432     380.980-468.451 -35.851  1.00158.38           C
ATOM   2602  O   LYS  1432     380.272-467.638 -35.251  1.00158.38           O
ATOM   2603  CB  LYS  1432     382.438-469.927 -34.644  1.00158.38           C
ATOM   2604  CG  LYS  1432     382.568-468.823 -33.582  1.00158.38           C
ATOM   2605  CD  LYS  1432     383.768-468.974 -32.637  1.00158.38           C
ATOM   2606  CE  LYS  1432     383.975-467.785 -31.686  1.00158.38           C
ATOM   2607  NZ  LYS  1432     383.380-468.062 -30.354  1.00158.38           N
ATOM   2608  H   LYS  1432     381.877-471.327 -36.775  1.00  0.00           H
ATOM   2609  HA  LYS  1432     380.277-470.131 -34.734  1.00  0.00           H
ATOM   2610  HB2 LYS  1432     383.250-469.814 -35.363  1.00  0.00           H
ATOM   2611  HB3 LYS  1432     382.532-470.897 -34.157  1.00  0.00           H
ATOM   2612  HG2 LYS  1432     382.661-467.867 -34.097  1.00  0.00           H
ATOM   2613  HG3 LYS  1432     381.656-468.808 -32.985  1.00  0.00           H
ATOM   2614  HD2 LYS  1432     383.618-469.871 -32.035  1.00  0.00           H
ATOM   2615  HD3 LYS  1432     384.670-469.102 -33.236  1.00  0.00           H
ATOM   2616  HE2 LYS  1432     385.043-467.604 -31.569  1.00  0.00           H
ATOM   2617  HE3 LYS  1432     383.505-466.899 -32.112  1.00  0.00           H
ATOM   2618  HZ1 LYS  1432     383.528-467.268 -29.747  1.00  0.00           H
ATOM   2619  HZ2 LYS  1432     383.818-468.879 -29.953  1.00  0.00           H
ATOM   2620  HZ3 LYS  1432     382.389-468.228 -30.456  1.00  0.00           H
ATOM   2621  N   GLU  1433     381.703-468.114 -36.931  1.00227.63           N
ATOM   2622  CA  GLU  1433     381.707-466.784 -37.489  1.00227.63           C
ATOM   2623  C   GLU  1433     380.321-466.440 -37.957  1.00227.63           C
ATOM   2624  O   GLU  1433     379.899-465.292 -37.820  1.00227.63           O
ATOM   2625  CB  GLU  1433     382.619-466.741 -38.727  1.00227.63           C
ATOM   2626  CG  GLU  1433     382.106-465.854 -39.861  1.00227.63           C
ATOM   2627  CD  GLU  1433     381.980-464.424 -39.382  1.00227.63           C
ATOM   2628  OE1 GLU  1433     382.928-463.935 -38.714  1.00227.63           O
ATOM   2629  OE2 GLU  1433     380.926-463.803 -39.685  1.00227.63           O
ATOM   2630  H   GLU  1433     382.270-468.824 -37.373  1.00  0.00           H
ATOM   2631  HA  GLU  1433     382.045-466.063 -36.745  1.00  0.00           H
ATOM   2632  HB2 GLU  1433     382.722-467.757 -39.109  1.00  0.00           H
ATOM   2633  HB3 GLU  1433     383.602-466.382 -38.422  1.00  0.00           H
ATOM   2634  HG2 GLU  1433     382.806-465.895 -40.696  1.00  0.00           H
ATOM   2635  HG3 GLU  1433     381.130-466.213 -40.188  1.00  0.00           H
ATOM   2636  N   GLU  1434     379.603-467.418 -38.558  1.00172.93           N
ATOM   2637  CA  GLU  1434     378.269-467.198 -39.063  1.00172.93           C
ATOM   2638  C   GLU  1434     377.354-466.900 -37.906  1.00172.93           C
ATOM   2639  O   GLU  1434     376.501-466.046 -38.079  1.00172.93           O
ATOM   2640  CB  GLU  1434     377.685-468.436 -39.763  1.00172.93           C
ATOM   2641  CG  GLU  1434     376.285-468.219 -40.344  1.00172.93           C
ATOM   2642  CD  GLU  1434     376.439-467.565 -41.711  1.00172.93           C
ATOM   2643  OE1 GLU  1434     377.602-467.302 -42.116  1.00172.93           O
ATOM   2644  OE2 GLU  1434     375.397-467.334 -42.378  1.00172.93           O
ATOM   2645  H   GLU  1434     380.016-468.335 -38.656  1.00  0.00           H
ATOM   2646  HA  GLU  1434     378.273-466.355 -39.753  1.00  0.00           H
ATOM   2647  HB2 GLU  1434     377.633-469.248 -39.037  1.00  0.00           H
ATOM   2648  HB3 GLU  1434     378.356-468.731 -40.570  1.00  0.00           H
ATOM   2649  HG2 GLU  1434     375.775-469.177 -40.448  1.00  0.00           H
ATOM   2650  HG3 GLU  1434     375.711-467.566 -39.686  1.00  0.00           H
ATOM   2651  N   LEU  1435     377.499-467.576 -36.726  1.00224.88           N
ATOM   2652  CA  LEU  1435     376.700-467.396 -35.520  1.00224.88           C
ATOM   2653  C   LEU  1435     376.859-465.972 -35.088  1.00224.88           C
ATOM   2654  O   LEU  1435     375.884-465.310 -34.758  1.00224.88           O
ATOM   2655  CB  LEU  1435     377.306-468.291 -34.424  1.00224.88           C
ATOM   2656  CG  LEU  1435     376.823-468.087 -32.979  1.00224.88           C
ATOM   2657  CD1 LEU  1435     375.372-468.537 -32.768  1.00224.88           C
ATOM   2658  CD2 LEU  1435     377.806-468.748 -31.996  1.00224.88           C
ATOM   2659  H   LEU  1435     378.233-468.269 -36.686  1.00  0.00           H
ATOM   2660  HA  LEU  1435     375.653-467.641 -35.698  1.00  0.00           H
ATOM   2661  HB2 LEU  1435     377.092-469.325 -34.695  1.00  0.00           H
ATOM   2662  HB3 LEU  1435     378.388-468.156 -34.439  1.00  0.00           H
ATOM   2663  HG  LEU  1435     376.853-467.015 -32.784  1.00  0.00           H
ATOM   2664 HD11 LEU  1435     375.086-468.369 -31.730  1.00  0.00           H
ATOM   2665 HD12 LEU  1435     374.715-467.964 -33.422  1.00  0.00           H
ATOM   2666 HD13 LEU  1435     375.283-469.598 -33.002  1.00  0.00           H
ATOM   2667 HD21 LEU  1435     377.455-468.598 -30.975  1.00  0.00           H
ATOM   2668 HD22 LEU  1435     378.792-468.298 -32.111  1.00  0.00           H
ATOM   2669 HD23 LEU  1435     377.867-469.816 -32.206  1.00  0.00           H
ATOM   2670  N   GLY  1436     378.089-465.445 -35.090  1.00181.26           N
ATOM   2671  CA  GLY  1436     378.341-464.069 -34.694  1.00181.26           C
ATOM   2672  C   GLY  1436     377.702-463.025 -35.636  1.00181.26           C
ATOM   2673  O   GLY  1436     377.342-461.906 -35.239  1.00181.26           O
ATOM   2674  H   GLY  1436     378.867-466.022 -35.376  1.00  0.00           H
ATOM   2675  HA2 GLY  1436     379.419-463.907 -34.681  1.00  0.00           H
ATOM   2676  HA3 GLY  1436     377.952-463.917 -33.687  1.00  0.00           H
ATOM   2677  N   GLU  1437     377.679-463.304 -36.955  1.00265.34           N
ATOM   2678  CA  GLU  1437     377.081-462.363 -37.881  1.00265.34           C
ATOM   2679  C   GLU  1437     375.620-462.302 -37.683  1.00265.34           C
ATOM   2680  O   GLU  1437     374.995-461.240 -37.910  1.00265.34           O
ATOM   2681  CB  GLU  1437     377.319-462.702 -39.347  1.00265.34           C
ATOM   2682  CG  GLU  1437     376.689-461.642 -40.239  1.00265.34           C
ATOM   2683  CD  GLU  1437     377.016-462.024 -41.658  1.00265.34           C
ATOM   2684  OE1 GLU  1437     378.074-462.679 -41.844  1.00265.34           O
ATOM   2685  OE2 GLU  1437     376.222-461.671 -42.571  1.00265.34           O
ATOM   2686  H   GLU  1437     378.078-464.167 -37.297  1.00  0.00           H
ATOM   2687  HA  GLU  1437     377.497-461.375 -37.684  1.00  0.00           H
ATOM   2688  HB2 GLU  1437     376.873-463.671 -39.570  1.00  0.00           H
ATOM   2689  HB3 GLU  1437     378.391-462.745 -39.539  1.00  0.00           H
ATOM   2690  HG2 GLU  1437     375.609-461.623 -40.094  1.00  0.00           H
ATOM   2691  HG3 GLU  1437     377.112-460.664 -40.010  1.00  0.00           H
ATOM   2692  N   LEU  1438     375.107-463.497 -37.280  1.00355.19           N
ATOM   2693  CA  LEU  1438     373.720-463.699 -37.102  1.00355.19           C
ATOM   2694  C   LEU  1438     373.450-462.637 -36.179  1.00355.19           C
ATOM   2695  O   LEU  1438     372.818-461.743 -36.733  1.00355.19           O
ATOM   2696  CB  LEU  1438     373.430-464.977 -36.247  1.00355.19           C
ATOM   2697  CG  LEU  1438     371.966-465.187 -35.782  1.00355.19           C
ATOM   2698  CD1 LEU  1438     371.070-465.328 -37.002  1.00355.19           C
ATOM   2699  CD2 LEU  1438     371.775-466.411 -34.859  1.00355.19           C
ATOM   2700  H   LEU  1438     375.739-464.265 -37.102  1.00  0.00           H
ATOM   2701  HA  LEU  1438     373.142-463.642 -38.024  1.00  0.00           H
ATOM   2702  HB2 LEU  1438     374.055-464.927 -35.356  1.00  0.00           H
ATOM   2703  HB3 LEU  1438     373.732-465.850 -36.826  1.00  0.00           H
ATOM   2704  HG  LEU  1438     371.654-464.298 -35.234  1.00  0.00           H
ATOM   2705 HD11 LEU  1438     370.075-465.642 -36.688  1.00  0.00           H
ATOM   2706 HD12 LEU  1438     371.003-464.369 -37.516  1.00  0.00           H
ATOM   2707 HD13 LEU  1438     371.490-466.073 -37.677  1.00  0.00           H
ATOM   2708 HD21 LEU  1438     372.417-466.311 -33.984  1.00  0.00           H
ATOM   2709 HD22 LEU  1438     370.734-466.467 -34.541  1.00  0.00           H
ATOM   2710 HD23 LEU  1438     372.039-467.319 -35.401  1.00  0.00           H
ATOM   2711  N   PHE  1439     374.261-462.611 -35.055  1.00344.24           N
ATOM   2712  CA  PHE  1439     374.192-461.829 -33.819  1.00344.24           C
ATOM   2713  C   PHE  1439     374.192-460.370 -34.204  1.00344.24           C
ATOM   2714  O   PHE  1439     373.623-459.497 -33.569  1.00344.24           O
ATOM   2715  CB  PHE  1439     375.298-462.146 -32.825  1.00344.24           C
ATOM   2716  CG  PHE  1439     375.005-461.277 -31.658  1.00344.24           C
ATOM   2717  CD1 PHE  1439     373.973-461.554 -30.783  1.00344.24           C
ATOM   2718  CD2 PHE  1439     375.772-460.150 -31.471  1.00344.24           C
ATOM   2719  CE1 PHE  1439     373.742-460.720 -29.709  1.00344.24           C
ATOM   2720  CE2 PHE  1439     375.552-459.312 -30.405  1.00344.24           C
ATOM   2721  CZ  PHE  1439     374.535-459.604 -29.523  1.00344.24           C
ATOM   2722  H   PHE  1439     375.043-463.249 -35.096  1.00  0.00           H
ATOM   2723  HA  PHE  1439     373.238-462.048 -33.338  1.00  0.00           H
ATOM   2724  HB2 PHE  1439     375.270-463.198 -32.539  1.00  0.00           H
ATOM   2725  HB3 PHE  1439     376.270-461.895 -33.249  1.00  0.00           H
ATOM   2726  HD1 PHE  1439     373.349-462.421 -30.939  1.00  0.00           H
ATOM   2727  HD2 PHE  1439     376.560-459.921 -32.174  1.00  0.00           H
ATOM   2728  HE1 PHE  1439     372.944-460.939 -29.015  1.00  0.00           H
ATOM   2729  HE2 PHE  1439     376.168-458.437 -30.260  1.00  0.00           H
ATOM   2730  HZ  PHE  1439     374.356-458.955 -28.679  1.00  0.00           H
ATOM   2731  N   ALA  1440     374.907-459.906 -35.190  1.00384.03           N
ATOM   2732  CA  ALA  1440     374.546-458.494 -35.284  1.00384.03           C
ATOM   2733  C   ALA  1440     373.130-458.077 -35.786  1.00384.03           C
ATOM   2734  O   ALA  1440     372.358-457.167 -35.308  1.00384.03           O
ATOM   2735  CB  ALA  1440     375.519-457.696 -36.173  1.00384.03           C
ATOM   2736  H   ALA  1440     375.566-460.412 -35.764  1.00  0.00           H
ATOM   2737  HA  ALA  1440     374.646-458.086 -34.278  1.00  0.00           H
ATOM   2738  HB1 ALA  1440     376.545-457.928 -35.889  1.00  0.00           H
ATOM   2739  HB2 ALA  1440     375.339-456.629 -36.042  1.00  0.00           H
ATOM   2740  HB3 ALA  1440     375.361-457.966 -37.217  1.00  0.00           H
ATOM   2741  N   GLN  1441     372.750-458.898 -36.787  1.00401.89           N
ATOM   2742  CA  GLN  1441     371.561-458.584 -37.497  1.00401.89           C
ATOM   2743  C   GLN  1441     370.492-458.617 -36.593  1.00401.89           C
ATOM   2744  O   GLN  1441     369.515-457.858 -36.400  1.00401.89           O
ATOM   2745  CB  GLN  1441     371.369-459.572 -38.649  1.00401.89           C
ATOM   2746  CG  GLN  1441     372.564-459.403 -39.579  1.00401.89           C
ATOM   2747  CD  GLN  1441     372.744-460.645 -40.404  1.00401.89           C
ATOM   2748  NE2 GLN  1441     371.959-460.723 -41.501  1.00401.89           N
ATOM   2749  OE1 GLN  1441     373.573-461.505 -40.118  1.00401.89           O
ATOM   2750  H   GLN  1441     373.296-459.714 -37.025  1.00  0.00           H
ATOM   2751  HA  GLN  1441     371.648-457.577 -37.905  1.00  0.00           H
ATOM   2752  HB2 GLN  1441     370.445-459.351 -39.182  1.00  0.00           H
ATOM   2753  HB3 GLN  1441     371.340-460.591 -38.263  1.00  0.00           H
ATOM   2754  HG2 GLN  1441     372.392-458.552 -40.238  1.00  0.00           H
ATOM   2755  HG3 GLN  1441     373.462-459.228 -38.987  1.00  0.00           H
ATOM   2756 HE21 GLN  1441     371.301-459.984 -41.705  1.00  0.00           H
ATOM   2757 HE22 GLN  1441     372.030-461.520 -42.117  1.00  0.00           H
ATOM   2758  N   VAL  1442     370.856-459.597 -35.888  1.00605.83           N
ATOM   2759  CA  VAL  1442     370.066-459.655 -34.897  1.00605.83           C
ATOM   2760  C   VAL  1442     370.066-458.634 -33.844  1.00605.83           C
ATOM   2761  O   VAL  1442     368.942-458.771 -33.403  1.00605.83           O
ATOM   2762  CB  VAL  1442     370.152-461.022 -34.237  1.00605.83           C
ATOM   2763  CG1 VAL  1442     371.218-460.983 -33.138  1.00605.83           C
ATOM   2764  CG2 VAL  1442     368.765-461.517 -33.801  1.00605.83           C
ATOM   2765  H   VAL  1442     371.630-460.218 -36.077  1.00  0.00           H
ATOM   2766  HA  VAL  1442     369.067-459.613 -35.330  1.00  0.00           H
ATOM   2767  HB  VAL  1442     370.509-461.717 -34.997  1.00  0.00           H
ATOM   2768 HG11 VAL  1442     370.767-460.643 -32.206  1.00  0.00           H
ATOM   2769 HG12 VAL  1442     371.632-461.981 -32.998  1.00  0.00           H
ATOM   2770 HG13 VAL  1442     372.014-460.297 -33.428  1.00  0.00           H
ATOM   2771 HG21 VAL  1442     368.859-462.497 -33.332  1.00  0.00           H
ATOM   2772 HG22 VAL  1442     368.116-461.592 -34.673  1.00  0.00           H
ATOM   2773 HG23 VAL  1442     368.336-460.813 -33.088  1.00  0.00           H
ATOM   2774  N   PRO  1443     370.798-457.662 -33.227  1.00483.81           N
ATOM   2775  CA  PRO  1443     370.064-457.168 -32.133  1.00483.81           C
ATOM   2776  C   PRO  1443     368.629-456.728 -32.310  1.00483.81           C
ATOM   2777  O   PRO  1443     367.659-457.217 -31.658  1.00483.81           O
ATOM   2778  CB  PRO  1443     370.858-456.146 -31.325  1.00483.81           C
ATOM   2779  CG  PRO  1443     372.287-456.509 -31.650  1.00483.81           C
ATOM   2780  CD  PRO  1443     372.097-457.689 -32.601  1.00483.81           C
ATOM   2781  HA  PRO  1443     369.990-458.025 -31.464  1.00  0.00           H
ATOM   2782  HB2 PRO  1443     370.659-456.248 -30.258  1.00  0.00           H
ATOM   2783  HB3 PRO  1443     370.634-455.134 -31.662  1.00  0.00           H
ATOM   2784  HG2 PRO  1443     372.805-455.684 -32.139  1.00  0.00           H
ATOM   2785  HG3 PRO  1443     372.820-456.820 -30.751  1.00  0.00           H
ATOM   2786  HD2 PRO  1443     372.863-457.647 -33.375  1.00  0.00           H
ATOM   2787  HD3 PRO  1443     372.205-458.619 -32.042  1.00  0.00           H
ATOM   2788  N   SER  1444     368.583-456.331 -33.589  1.00620.01           N
ATOM   2789  CA  SER  1444     367.197-456.265 -33.885  1.00620.01           C
ATOM   2790  C   SER  1444     366.091-457.305 -33.873  1.00620.01           C
ATOM   2791  O   SER  1444     364.926-457.486 -33.304  1.00620.01           O
ATOM   2792  CB  SER  1444     366.986-455.454 -35.188  1.00620.01           C
ATOM   2793  OG  SER  1444     367.704-456.014 -36.280  1.00620.01           O
ATOM   2794  H   SER  1444     369.358-456.126 -34.203  1.00  0.00           H
ATOM   2795  HA  SER  1444     366.845-455.562 -33.130  1.00  0.00           H
ATOM   2796  HB2 SER  1444     365.923-455.447 -35.431  1.00  0.00           H
ATOM   2797  HB3 SER  1444     367.322-454.429 -35.028  1.00  0.00           H
ATOM   2798  HG  SER  1444     367.425-455.593 -37.096  1.00  0.00           H
ATOM   2799  N   MET  1445     366.543-458.180 -34.640  1.00850.62           N
ATOM   2800  CA  MET  1445     365.316-458.769 -34.692  1.00850.62           C
ATOM   2801  C   MET  1445     365.031-459.733 -33.416  1.00850.62           C
ATOM   2802  O   MET  1445     364.201-460.544 -33.740  1.00850.62           O
ATOM   2803  CB  MET  1445     364.774-459.665 -35.718  1.00850.62           C
ATOM   2804  CG  MET  1445     363.424-458.975 -35.799  1.00850.62           C
ATOM   2805  SD  MET  1445     362.280-458.713 -34.358  1.00850.62           S
ATOM   2806  CE  MET  1445     361.380-460.273 -34.568  1.00850.62           C
ATOM   2807  H   MET  1445     367.445-458.372 -35.052  1.00  0.00           H
ATOM   2808  HA  MET  1445     364.597-457.954 -34.608  1.00  0.00           H
ATOM   2809  HB2 MET  1445     365.329-459.623 -36.655  1.00  0.00           H
ATOM   2810  HB3 MET  1445     364.682-460.687 -35.351  1.00  0.00           H
ATOM   2811  HG2 MET  1445     362.848-459.545 -36.528  1.00  0.00           H
ATOM   2812  HG3 MET  1445     363.601-457.994 -36.239  1.00  0.00           H
ATOM   2813  HE1 MET  1445     360.551-460.124 -35.260  1.00  0.00           H
ATOM   2814  HE2 MET  1445     362.055-461.030 -34.967  1.00  0.00           H
ATOM   2815  HE3 MET  1445     360.994-460.602 -33.603  1.00  0.00           H
ATOM   2816  N   GLY  1446     365.450-459.282 -32.089  1.00640.95           N
ATOM   2817  CA  GLY  1446     365.868-459.181 -30.663  1.00640.95           C
ATOM   2818  C   GLY  1446     364.973-459.950 -30.189  1.00640.95           C
ATOM   2819  O   GLY  1446     365.061-461.022 -29.522  1.00640.95           O
ATOM   2820  H   GLY  1446     365.474-458.294 -32.296  1.00  0.00           H
ATOM   2821  HA2 GLY  1446     366.876-459.560 -30.495  1.00  0.00           H
ATOM   2822  HA3 GLY  1446     365.758-458.164 -30.287  1.00  0.00           H
ATOM   2823  N   GLU  1447     364.025-459.419 -30.802  1.00908.60           N
ATOM   2824  CA  GLU  1447     363.346-460.337 -30.088  1.00908.60           C
ATOM   2825  C   GLU  1447     363.099-461.807 -30.566  1.00908.60           C
ATOM   2826  O   GLU  1447     363.219-462.868 -29.845  1.00908.60           O
ATOM   2827  CB  GLU  1447     361.929-459.763 -29.841  1.00908.60           C
ATOM   2828  CG  GLU  1447     360.801-460.797 -29.820  1.00908.60           C
ATOM   2829  CD  GLU  1447     360.352-461.078 -28.407  1.00908.60           C
ATOM   2830  OE1 GLU  1447     360.899-460.456 -27.457  1.00908.60           O
ATOM   2831  OE2 GLU  1447     359.413-461.906 -28.279  1.00908.60           O
ATOM   2832  H   GLU  1447     363.856-458.687 -31.477  1.00  0.00           H
ATOM   2833  HA  GLU  1447     363.833-460.401 -29.115  1.00  0.00           H
ATOM   2834  HB2 GLU  1447     361.713-459.045 -30.633  1.00  0.00           H
ATOM   2835  HB3 GLU  1447     361.932-459.235 -28.887  1.00  0.00           H
ATOM   2836  HG2 GLU  1447     359.956-460.415 -30.393  1.00  0.00           H
ATOM   2837  HG3 GLU  1447     361.154-461.722 -30.275  1.00  0.00           H
ATOM   2838  N   GLU  1448     362.969-461.736 -31.868  1.00815.32           N
ATOM   2839  CA  GLU  1448     362.466-463.010 -32.220  1.00815.32           C
ATOM   2840  C   GLU  1448     363.238-464.204 -32.151  1.00815.32           C
ATOM   2841  O   GLU  1448     363.194-465.414 -31.741  1.00815.32           O
ATOM   2842  CB  GLU  1448     361.660-462.985 -33.498  1.00815.32           C
ATOM   2843  CG  GLU  1448     361.843-464.236 -34.301  1.00815.32           C
ATOM   2844  CD  GLU  1448     363.091-463.893 -35.084  1.00815.32           C
ATOM   2845  OE1 GLU  1448     363.500-462.703 -35.112  1.00815.32           O
ATOM   2846  OE2 GLU  1448     363.694-464.837 -35.621  1.00815.32           O
ATOM   2847  H   GLU  1448     363.178-460.957 -32.476  1.00  0.00           H
ATOM   2848  HA  GLU  1448     361.701-463.179 -31.462  1.00  0.00           H
ATOM   2849  HB2 GLU  1448     360.605-462.880 -33.246  1.00  0.00           H
ATOM   2850  HB3 GLU  1448     361.970-462.129 -34.097  1.00  0.00           H
ATOM   2851  HG2 GLU  1448     360.994-464.417 -34.960  1.00  0.00           H
ATOM   2852  HG3 GLU  1448     362.017-465.092 -33.650  1.00  0.00           H
ATOM   2853  N   GLY  1449     364.150-463.508 -32.545  1.00657.16           N
ATOM   2854  CA  GLY  1449     365.054-464.306 -32.748  1.00657.16           C
ATOM   2855  C   GLY  1449     365.597-464.900 -31.507  1.00657.16           C
ATOM   2856  O   GLY  1449     366.065-465.949 -31.838  1.00657.16           O
ATOM   2857  H   GLY  1449     364.160-462.506 -32.675  1.00  0.00           H
ATOM   2858  HA2 GLY  1449     365.862-463.790 -33.267  1.00  0.00           H
ATOM   2859  HA3 GLY  1449     364.680-465.106 -33.387  1.00  0.00           H
ATOM   2860  N   GLY  1450     365.455-464.338 -30.230  1.00635.45           N
ATOM   2861  CA  GLY  1450     365.936-464.796 -28.861  1.00635.45           C
ATOM   2862  C   GLY  1450     365.614-466.106 -28.747  1.00635.45           C
ATOM   2863  O   GLY  1450     366.318-466.941 -28.128  1.00635.45           O
ATOM   2864  H   GLY  1450     364.939-463.470 -30.217  1.00  0.00           H
ATOM   2865  HA2 GLY  1450     367.015-464.668 -28.781  1.00  0.00           H
ATOM   2866  HA3 GLY  1450     365.436-464.222 -28.081  1.00  0.00           H
ATOM   2867  N   ASP  1451     364.442-466.233 -29.302  1.00617.19           N
ATOM   2868  CA  ASP  1451     364.240-467.568 -29.003  1.00617.19           C
ATOM   2869  C   ASP  1451     365.074-468.585 -29.695  1.00617.19           C
ATOM   2870  O   ASP  1451     365.698-469.560 -29.170  1.00617.19           O
ATOM   2871  CB  ASP  1451     362.838-468.050 -29.377  1.00617.19           C
ATOM   2872  CG  ASP  1451     362.731-469.413 -28.714  1.00617.19           C
ATOM   2873  OD1 ASP  1451     362.495-469.388 -27.478  1.00617.19           O
ATOM   2874  OD2 ASP  1451     362.908-470.468 -29.384  1.00617.19           O
ATOM   2875  H   ASP  1451     363.864-465.567 -29.795  1.00  0.00           H
ATOM   2876  HA  ASP  1451     364.368-467.698 -27.928  1.00  0.00           H
ATOM   2877  HB2 ASP  1451     362.079-467.370 -28.991  1.00  0.00           H
ATOM   2878  HB3 ASP  1451     362.746-468.146 -30.459  1.00  0.00           H
ATOM   2879  N   ALA  1452     365.103-468.202 -30.948  1.00422.29           N
ATOM   2880  CA  ALA  1452     365.776-469.074 -31.758  1.00422.29           C
ATOM   2881  C   ALA  1452     367.303-469.133 -31.418  1.00422.29           C
ATOM   2882  O   ALA  1452     367.842-470.177 -31.749  1.00422.29           O
ATOM   2883  CB  ALA  1452     365.696-468.747 -33.233  1.00422.29           C
ATOM   2884  H   ALA  1452     364.673-467.351 -31.281  1.00  0.00           H
ATOM   2885  HA  ALA  1452     365.357-470.069 -31.608  1.00  0.00           H
ATOM   2886  HB1 ALA  1452     365.548-469.665 -33.802  1.00  0.00           H
ATOM   2887  HB2 ALA  1452     366.623-468.269 -33.550  1.00  0.00           H
ATOM   2888  HB3 ALA  1452     364.860-468.071 -33.410  1.00  0.00           H
ATOM   2889  N   ASP  1453     368.044-468.068 -30.889  1.00437.08           N
ATOM   2890  CA  ASP  1453     369.463-467.908 -30.463  1.00437.08           C
ATOM   2891  C   ASP  1453     369.710-468.836 -29.414  1.00437.08           C
ATOM   2892  O   ASP  1453     370.798-469.373 -29.371  1.00437.08           O
ATOM   2893  CB  ASP  1453     369.723-466.482 -29.902  1.00437.08           C
ATOM   2894  CG  ASP  1453     371.172-466.053 -30.123  1.00437.08           C
ATOM   2895  OD1 ASP  1453     371.949-466.860 -30.695  1.00437.08           O
ATOM   2896  OD2 ASP  1453     371.516-464.902 -29.739  1.00437.08           O
ATOM   2897  H   ASP  1453     367.498-467.226 -30.771  1.00  0.00           H
ATOM   2898  HA  ASP  1453     370.130-468.107 -31.302  1.00  0.00           H
ATOM   2899  HB2 ASP  1453     369.063-465.776 -30.407  1.00  0.00           H
ATOM   2900  HB3 ASP  1453     369.506-466.473 -28.834  1.00  0.00           H
ATOM   2901  N   LEU  1454     368.753-469.010 -28.517  1.00344.09           N
ATOM   2902  CA  LEU  1454     369.051-469.960 -27.513  1.00344.09           C
ATOM   2903  C   LEU  1454     369.165-471.296 -28.091  1.00344.09           C
ATOM   2904  O   LEU  1454     370.105-472.043 -27.796  1.00344.09           O
ATOM   2905  CB  LEU  1454     367.987-469.922 -26.409  1.00344.09           C
ATOM   2906  CG  LEU  1454     368.447-470.485 -25.057  1.00344.09           C
ATOM   2907  CD1 LEU  1454     369.473-469.545 -24.391  1.00344.09           C
ATOM   2908  CD2 LEU  1454     367.244-470.763 -24.147  1.00344.09           C
ATOM   2909  H   LEU  1454     367.879-468.504 -28.547  1.00  0.00           H
ATOM   2910  HA  LEU  1454     370.012-469.697 -27.070  1.00  0.00           H
ATOM   2911  HB2 LEU  1454     367.688-468.884 -26.261  1.00  0.00           H
ATOM   2912  HB3 LEU  1454     367.118-470.489 -26.744  1.00  0.00           H
ATOM   2913  HG  LEU  1454     368.945-471.436 -25.247  1.00  0.00           H
ATOM   2914 HD11 LEU  1454     368.989-468.987 -23.590  1.00  0.00           H
ATOM   2915 HD12 LEU  1454     370.292-470.135 -23.979  1.00  0.00           H
ATOM   2916 HD13 LEU  1454     369.864-468.850 -25.134  1.00  0.00           H
ATOM   2917 HD21 LEU  1454     367.593-471.161 -23.194  1.00  0.00           H
ATOM   2918 HD22 LEU  1454     366.587-471.489 -24.625  1.00  0.00           H
ATOM   2919 HD23 LEU  1454     366.697-469.836 -23.975  1.00  0.00           H
ATOM   2920  N   SER  1455     368.218-471.599 -28.980  1.00242.45           N
ATOM   2921  CA  SER  1455     368.282-472.917 -29.465  1.00242.45           C
ATOM   2922  C   SER  1455     369.558-473.121 -30.273  1.00242.45           C
ATOM   2923  O   SER  1455     370.078-474.228 -30.208  1.00242.45           O
ATOM   2924  CB  SER  1455     367.117-473.278 -30.398  1.00242.45           C
ATOM   2925  OG  SER  1455     365.876-473.091 -29.737  1.00242.45           O
ATOM   2926  H   SER  1455     367.515-470.938 -29.279  1.00  0.00           H
ATOM   2927  HA  SER  1455     368.285-473.605 -28.620  1.00  0.00           H
ATOM   2928  HB2 SER  1455     367.209-474.321 -30.700  1.00  0.00           H
ATOM   2929  HB3 SER  1455     367.154-472.642 -31.283  1.00  0.00           H
ATOM   2930  HG  SER  1455     365.158-473.320 -30.332  1.00  0.00           H
ATOM   2931  N   ILE  1456     370.076-472.117 -31.057  1.00285.76           N
ATOM   2932  CA  ILE  1456     371.257-472.206 -31.922  1.00285.76           C
ATOM   2933  C   ILE  1456     372.456-472.420 -31.090  1.00285.76           C
ATOM   2934  O   ILE  1456     373.329-473.172 -31.489  1.00285.76           O
ATOM   2935  CB  ILE  1456     371.503-470.971 -32.786  1.00285.76           C
ATOM   2936  CG1 ILE  1456     372.487-471.267 -33.937  1.00285.76           C
ATOM   2937  CG2 ILE  1456     371.997-469.802 -31.916  1.00285.76           C
ATOM   2938  CD1 ILE  1456     371.878-472.057 -35.094  1.00285.76           C
ATOM   2939  H   ILE  1456     369.595-471.229 -31.035  1.00  0.00           H
ATOM   2940  HA  ILE  1456     371.137-473.067 -32.580  1.00  0.00           H
ATOM   2941  HB  ILE  1456     370.551-470.678 -33.228  1.00  0.00           H
ATOM   2942 HG12 ILE  1456     372.852-470.317 -34.327  1.00  0.00           H
ATOM   2943 HG13 ILE  1456     373.332-471.828 -33.538  1.00  0.00           H
ATOM   2944 HG21 ILE  1456     371.881-468.867 -32.464  1.00  0.00           H
ATOM   2945 HG22 ILE  1456     371.411-469.760 -30.998  1.00  0.00           H
ATOM   2946 HG23 ILE  1456     373.048-469.951 -31.670  1.00  0.00           H
ATOM   2947 HD11 ILE  1456     371.895-471.449 -35.999  1.00  0.00           H
ATOM   2948 HD12 ILE  1456     372.456-472.967 -35.257  1.00  0.00           H
ATOM   2949 HD13 ILE  1456     370.848-472.319 -34.852  1.00  0.00           H
ATOM   2950  N   GLU  1457     372.580-471.717 -29.953  1.00230.00           N
ATOM   2951  CA  GLU  1457     373.714-471.936 -29.124  1.00230.00           C
ATOM   2952  C   GLU  1457     373.737-473.325 -28.587  1.00230.00           C
ATOM   2953  O   GLU  1457     374.793-473.947 -28.565  1.00230.00           O
ATOM   2954  CB  GLU  1457     373.854-470.922 -27.961  1.00230.00           C
ATOM   2955  CG  GLU  1457     372.760-470.953 -26.888  1.00230.00           C
ATOM   2956  CD  GLU  1457     373.069-469.886 -25.834  1.00230.00           C
ATOM   2957  OE1 GLU  1457     374.270-469.546 -25.652  1.00230.00           O
ATOM   2958  OE2 GLU  1457     372.099-469.395 -25.197  1.00230.00           O
ATOM   2959  H   GLU  1457     371.877-471.041 -29.690  1.00  0.00           H
ATOM   2960  HA  GLU  1457     374.596-471.823 -29.754  1.00  0.00           H
ATOM   2961  HB2 GLU  1457     374.807-471.114 -27.467  1.00  0.00           H
ATOM   2962  HB3 GLU  1457     373.887-469.919 -28.386  1.00  0.00           H
ATOM   2963  HG2 GLU  1457     372.737-471.936 -26.418  1.00  0.00           H
ATOM   2964  HG3 GLU  1457     371.793-470.745 -27.346  1.00  0.00           H
ATOM   2965  N   LYS  1458     372.579-473.863 -28.158  1.00191.65           N
ATOM   2966  CA  LYS  1458     372.626-475.210 -27.632  1.00191.65           C
ATOM   2967  C   LYS  1458     373.041-476.193 -28.678  1.00191.65           C
ATOM   2968  O   LYS  1458     373.771-477.144 -28.387  1.00191.65           O
ATOM   2969  CB  LYS  1458     371.288-475.724 -27.050  1.00191.65           C
ATOM   2970  CG  LYS  1458     371.056-475.472 -25.551  1.00191.65           C
ATOM   2971  CD  LYS  1458     370.601-474.074 -25.128  1.00191.65           C
ATOM   2972  CE  LYS  1458     370.217-474.020 -23.643  1.00191.65           C
ATOM   2973  NZ  LYS  1458     369.563-472.734 -23.318  1.00191.65           N
ATOM   2974  H   LYS  1458     371.712-473.346 -28.202  1.00  0.00           H
ATOM   2975  HA  LYS  1458     373.370-475.234 -26.835  1.00  0.00           H
ATOM   2976  HB2 LYS  1458     371.245-476.800 -27.216  1.00  0.00           H
ATOM   2977  HB3 LYS  1458     370.473-475.260 -27.605  1.00  0.00           H
ATOM   2978  HG2 LYS  1458     371.995-475.678 -25.037  1.00  0.00           H
ATOM   2979  HG3 LYS  1458     370.314-476.189 -25.199  1.00  0.00           H
ATOM   2980  HD2 LYS  1458     371.414-473.370 -25.307  1.00  0.00           H
ATOM   2981  HD3 LYS  1458     369.739-473.783 -25.729  1.00  0.00           H
ATOM   2982  HE2 LYS  1458     371.117-474.127 -23.037  1.00  0.00           H
ATOM   2983  HE3 LYS  1458     369.533-474.838 -23.418  1.00  0.00           H
ATOM   2984  HZ1 LYS  1458     369.499-472.632 -22.315  1.00  0.00           H
ATOM   2985  HZ2 LYS  1458     370.108-471.974 -23.700  1.00  0.00           H
ATOM   2986  HZ3 LYS  1458     368.636-472.718 -23.718  1.00  0.00           H
ATOM   2987  N   ARG  1459     372.547-476.021 -29.917  1.00212.01           N
ATOM   2988  CA  ARG  1459     372.874-476.975 -30.954  1.00212.01           C
ATOM   2989  C   ARG  1459     374.343-476.938 -31.262  1.00212.01           C
ATOM   2990  O   ARG  1459     374.929-477.990 -31.531  1.00212.01           O
ATOM   2991  CB  ARG  1459     372.048-476.718 -32.221  1.00212.01           C
ATOM   2992  CG  ARG  1459     370.560-476.893 -31.910  1.00212.01           C
ATOM   2993  CD  ARG  1459     370.188-478.354 -31.638  1.00212.01           C
ATOM   2994  NE  ARG  1459     368.869-478.362 -30.944  1.00212.01           N
ATOM   2995  CZ  ARG  1459     368.323-479.538 -30.517  1.00212.01           C
ATOM   2996  NH1 ARG  1459     368.913-480.720 -30.855  1.00212.01           N
ATOM   2997  NH2 ARG  1459     367.203-479.527 -29.735  1.00212.01           N
ATOM   2998  H   ARG  1459     371.952-475.231 -30.122  1.00  0.00           H
ATOM   2999  HA  ARG  1459     372.630-477.972 -30.587  1.00  0.00           H
ATOM   3000  HB2 ARG  1459     372.228-475.701 -32.571  1.00  0.00           H
ATOM   3001  HB3 ARG  1459     372.342-477.426 -32.996  1.00  0.00           H
ATOM   3002  HG2 ARG  1459     369.980-476.537 -32.762  1.00  0.00           H
ATOM   3003  HG3 ARG  1459     370.308-476.294 -31.035  1.00  0.00           H
ATOM   3004  HD2 ARG  1459     370.116-478.900 -32.578  1.00  0.00           H
ATOM   3005  HD3 ARG  1459     370.943-478.814 -31.001  1.00  0.00           H
ATOM   3006  HE  ARG  1459     368.377-477.494 -30.789  1.00  0.00           H
ATOM   3007 HH11 ARG  1459     369.746-480.724 -31.426  1.00  0.00           H
ATOM   3008 HH12 ARG  1459     368.517-481.592 -30.534  1.00  0.00           H
ATOM   3009 HH21 ARG  1459     366.774-478.649 -29.480  1.00  0.00           H
ATOM   3010 HH22 ARG  1459     366.804-480.397 -29.412  1.00  0.00           H
ATOM   3011  N   PHE  1460     374.972-475.738 -31.257  1.00175.33           N
ATOM   3012  CA  PHE  1460     376.387-475.616 -31.540  1.00175.33           C
ATOM   3013  C   PHE  1460     377.157-476.338 -30.485  1.00175.33           C
ATOM   3014  O   PHE  1460     378.138-477.014 -30.789  1.00175.33           O
ATOM   3015  CB  PHE  1460     376.776-474.126 -31.580  1.00175.33           C
ATOM   3016  CG  PHE  1460     378.158-473.947 -32.102  1.00175.33           C
ATOM   3017  CD1 PHE  1460     378.459-474.205 -33.422  1.00175.33           C
ATOM   3018  CD2 PHE  1460     379.147-473.473 -31.274  1.00175.33           C
ATOM   3019  CE1 PHE  1460     379.736-474.020 -33.900  1.00175.33           C
ATOM   3020  CE2 PHE  1460     380.424-473.285 -31.744  1.00175.33           C
ATOM   3021  CZ  PHE  1460     380.720-473.560 -33.057  1.00175.33           C
ATOM   3022  H   PHE  1460     374.439-474.905 -31.050  1.00  0.00           H
ATOM   3023  HA  PHE  1460     376.598-476.067 -32.509  1.00  0.00           H
ATOM   3024  HB2 PHE  1460     376.079-473.594 -32.227  1.00  0.00           H
ATOM   3025  HB3 PHE  1460     376.717-473.713 -30.573  1.00  0.00           H
ATOM   3026  HD1 PHE  1460     377.685-474.556 -34.088  1.00  0.00           H
ATOM   3027  HD2 PHE  1460     378.918-473.246 -30.243  1.00  0.00           H
ATOM   3028  HE1 PHE  1460     379.964-474.235 -34.933  1.00  0.00           H
ATOM   3029  HE2 PHE  1460     381.195-472.921 -31.081  1.00  0.00           H
ATOM   3030  HZ  PHE  1460     381.724-473.415 -33.427  1.00  0.00           H
ATOM   3031  N   LEU  1461     376.753-476.211 -29.209  1.00138.50           N
ATOM   3032  CA  LEU  1461     377.488-476.914 -28.170  1.00138.50           C
ATOM   3033  C   LEU  1461     377.400-478.417 -28.355  1.00138.50           C
ATOM   3034  O   LEU  1461     378.381-479.142 -28.118  1.00138.50           O
ATOM   3035  CB  LEU  1461     376.966-476.576 -26.757  1.00138.50           C
ATOM   3036  CG  LEU  1461     377.136-475.090 -26.361  1.00138.50           C
ATOM   3037  CD1 LEU  1461     376.603-474.806 -24.945  1.00138.50           C
ATOM   3038  CD2 LEU  1461     378.589-474.621 -26.544  1.00138.50           C
ATOM   3039  H   LEU  1461     375.954-475.638 -28.977  1.00  0.00           H
ATOM   3040  HA  LEU  1461     378.536-476.620 -28.230  1.00  0.00           H
ATOM   3041  HB2 LEU  1461     375.905-476.822 -26.716  1.00  0.00           H
ATOM   3042  HB3 LEU  1461     377.496-477.194 -26.032  1.00  0.00           H
ATOM   3043  HG  LEU  1461     376.526-474.507 -27.051  1.00  0.00           H
ATOM   3044 HD11 LEU  1461     376.742-473.751 -24.708  1.00  0.00           H
ATOM   3045 HD12 LEU  1461     377.147-475.415 -24.223  1.00  0.00           H
ATOM   3046 HD13 LEU  1461     375.542-475.051 -24.900  1.00  0.00           H
ATOM   3047 HD21 LEU  1461     378.790-473.788 -25.870  1.00  0.00           H
ATOM   3048 HD22 LEU  1461     379.267-475.444 -26.317  1.00  0.00           H
ATOM   3049 HD23 LEU  1461     378.740-474.299 -27.574  1.00  0.00           H
ATOM   3050  N   ASP  1462     376.214-478.934 -28.750  1.00146.14           N
ATOM   3051  CA  ASP  1462     376.089-480.367 -28.909  1.00146.14           C
ATOM   3052  C   ASP  1462     376.977-480.853 -29.969  1.00146.14           C
ATOM   3053  O   ASP  1462     377.517-481.922 -29.729  1.00146.14           O
ATOM   3054  CB  ASP  1462     374.666-480.818 -29.297  1.00146.14           C
ATOM   3055  CG  ASP  1462     373.761-480.703 -28.078  1.00146.14           C
ATOM   3056  OD1 ASP  1462     374.241-480.171 -27.042  1.00146.14           O
ATOM   3057  OD2 ASP  1462     372.587-481.154 -28.162  1.00146.14           O
ATOM   3058  H   ASP  1462     375.426-478.328 -28.931  1.00  0.00           H
ATOM   3059  HA  ASP  1462     376.366-480.849 -27.971  1.00  0.00           H
ATOM   3060  HB2 ASP  1462     374.286-480.181 -30.096  1.00  0.00           H
ATOM   3061  HB3 ASP  1462     374.691-481.853 -29.636  1.00  0.00           H
ATOM   3062  N   LEU  1463     377.104-480.123 -31.118  1.00189.17           N
ATOM   3063  CA  LEU  1463     377.968-480.446 -32.246  1.00189.17           C
ATOM   3064  C   LEU  1463     379.440-480.388 -31.853  1.00189.17           C
ATOM   3065  O   LEU  1463     380.278-481.164 -32.343  1.00189.17           O
ATOM   3066  CB  LEU  1463     377.788-479.561 -33.487  1.00189.17           C
ATOM   3067  CG  LEU  1463     376.595-479.943 -34.373  1.00189.17           C
ATOM   3068  CD1 LEU  1463     376.569-479.056 -35.623  1.00189.17           C
ATOM   3069  CD2 LEU  1463     376.640-481.429 -34.759  1.00189.17           C
ATOM   3070  H   LEU  1463     376.548-479.283 -31.192  1.00  0.00           H
ATOM   3071  HA  LEU  1463     377.749-481.472 -32.542  1.00  0.00           H
ATOM   3072  HB2 LEU  1463     377.649-478.532 -33.154  1.00  0.00           H
ATOM   3073  HB3 LEU  1463     378.697-479.613 -34.086  1.00  0.00           H
ATOM   3074  HG  LEU  1463     375.680-479.764 -33.809  1.00  0.00           H
ATOM   3075 HD11 LEU  1463     377.529-479.120 -36.135  1.00  0.00           H
ATOM   3076 HD12 LEU  1463     375.778-479.395 -36.292  1.00  0.00           H
ATOM   3077 HD13 LEU  1463     376.381-478.023 -35.331  1.00  0.00           H
ATOM   3078 HD21 LEU  1463     377.581-481.645 -35.265  1.00  0.00           H
ATOM   3079 HD22 LEU  1463     375.808-481.656 -35.426  1.00  0.00           H
ATOM   3080 HD23 LEU  1463     376.562-482.040 -33.860  1.00  0.00           H
ATOM   3081  N   LEU  1464     379.836-479.462 -30.970  1.00209.25           N
ATOM   3082  CA  LEU  1464     381.208-479.537 -30.526  1.00209.25           C
ATOM   3083  C   LEU  1464     381.472-480.789 -29.721  1.00209.25           C
ATOM   3084  O   LEU  1464     382.541-481.401 -29.819  1.00209.25           O
ATOM   3085  CB  LEU  1464     381.615-478.311 -29.684  1.00209.25           C
ATOM   3086  CG  LEU  1464     383.134-478.182 -29.443  1.00209.25           C
ATOM   3087  CD1 LEU  1464     383.691-479.277 -28.519  1.00209.25           C
ATOM   3088  CD2 LEU  1464     383.882-478.102 -30.784  1.00209.25           C
ATOM   3089  H   LEU  1464     379.207-478.748 -30.632  1.00  0.00           H
ATOM   3090  HA  LEU  1464     381.846-479.565 -31.409  1.00  0.00           H
ATOM   3091  HB2 LEU  1464     381.121-478.383 -28.715  1.00  0.00           H
ATOM   3092  HB3 LEU  1464     381.264-477.410 -30.188  1.00  0.00           H
ATOM   3093  HG  LEU  1464     383.293-477.230 -28.936  1.00  0.00           H
ATOM   3094 HD11 LEU  1464     384.300-478.820 -27.739  1.00  0.00           H
ATOM   3095 HD12 LEU  1464     384.304-479.966 -29.101  1.00  0.00           H
ATOM   3096 HD13 LEU  1464     382.865-479.822 -28.063  1.00  0.00           H
ATOM   3097 HD21 LEU  1464     384.952-478.011 -30.599  1.00  0.00           H
ATOM   3098 HD22 LEU  1464     383.535-477.232 -31.342  1.00  0.00           H
ATOM   3099 HD23 LEU  1464     383.689-479.005 -31.362  1.00  0.00           H
ATOM   3100  N   GLU  1465     380.526-481.165 -28.830  1.00200.99           N
ATOM   3101  CA  GLU  1465     380.819-482.347 -28.058  1.00200.99           C
ATOM   3102  C   GLU  1465     380.899-483.605 -28.894  1.00200.99           C
ATOM   3103  O   GLU  1465     381.838-484.387 -28.707  1.00200.99           O
ATOM   3104  CB  GLU  1465     379.769-482.589 -26.961  1.00200.99           C
ATOM   3105  CG  GLU  1465     380.125-483.731 -26.010  1.00200.99           C
ATOM   3106  CD  GLU  1465     379.100-483.720 -24.886  1.00200.99           C
ATOM   3107  OE1 GLU  1465     379.101-482.734 -24.102  1.00200.99           O
ATOM   3108  OE2 GLU  1465     378.296-484.687 -24.804  1.00200.99           O
ATOM   3109  H   GLU  1465     379.666-480.649 -28.713  1.00  0.00           H
ATOM   3110  HA  GLU  1465     381.785-482.202 -27.574  1.00  0.00           H
ATOM   3111  HB2 GLU  1465     378.819-482.824 -27.440  1.00  0.00           H
ATOM   3112  HB3 GLU  1465     379.651-481.674 -26.381  1.00  0.00           H
ATOM   3113  HG2 GLU  1465     380.087-484.683 -26.540  1.00  0.00           H
ATOM   3114  HG3 GLU  1465     381.123-483.574 -25.602  1.00  0.00           H
ATOM   3115  N   PRO  1466     379.961-483.880 -29.787  1.00276.19           N
ATOM   3116  CA  PRO  1466     380.154-484.941 -30.593  1.00276.19           C
ATOM   3117  C   PRO  1466     381.451-484.885 -31.425  1.00276.19           C
ATOM   3118  O   PRO  1466     381.937-485.978 -31.683  1.00276.19           O
ATOM   3119  CB  PRO  1466     378.929-485.178 -31.466  1.00276.19           C
ATOM   3120  CG  PRO  1466     378.474-483.761 -31.638  1.00276.19           C
ATOM   3121  CD  PRO  1466     379.510-483.061 -30.746  1.00276.19           C
ATOM   3122  HA  PRO  1466     380.242-485.811 -29.942  1.00  0.00           H
ATOM   3123  HB2 PRO  1466     379.191-485.640 -32.418  1.00  0.00           H
ATOM   3124  HB3 PRO  1466     378.180-485.768 -30.938  1.00  0.00           H
ATOM   3125  HG2 PRO  1466     377.457-483.612 -31.275  1.00  0.00           H
ATOM   3126  HG3 PRO  1466     378.571-483.442 -32.676  1.00  0.00           H
ATOM   3127  HD2 PRO  1466     379.047-482.191 -30.281  1.00  0.00           H
ATOM   3128  HD3 PRO  1466     380.349-482.734 -31.361  1.00  0.00           H
ATOM   3129  N   LEU  1467     382.032-483.721 -31.879  1.00143.88           N
ATOM   3130  CA  LEU  1467     383.273-483.646 -32.654  1.00143.88           C
ATOM   3131  C   LEU  1467     384.380-484.158 -31.808  1.00143.88           C
ATOM   3132  O   LEU  1467     385.255-484.860 -32.306  1.00143.88           O
ATOM   3133  CB  LEU  1467     383.613-482.199 -33.048  1.00143.88           C
ATOM   3134  CG  LEU  1467     382.542-481.539 -33.937  1.00143.88           C
ATOM   3135  CD1 LEU  1467     382.935-480.100 -34.305  1.00143.88           C
ATOM   3136  CD2 LEU  1467     382.225-482.404 -35.167  1.00143.88           C
ATOM   3137  H   LEU  1467     381.566-482.852 -31.661  1.00  0.00           H
ATOM   3138  HA  LEU  1467     383.183-484.259 -33.551  1.00  0.00           H
ATOM   3139  HB2 LEU  1467     383.718-481.609 -32.138  1.00  0.00           H
ATOM   3140  HB3 LEU  1467     384.564-482.194 -33.581  1.00  0.00           H
ATOM   3141  HG  LEU  1467     381.629-481.479 -33.345  1.00  0.00           H
ATOM   3142 HD11 LEU  1467     382.160-479.660 -34.933  1.00  0.00           H
ATOM   3143 HD12 LEU  1467     383.044-479.509 -33.395  1.00  0.00           H
ATOM   3144 HD13 LEU  1467     383.880-480.109 -34.848  1.00  0.00           H
ATOM   3145 HD21 LEU  1467     381.857-481.769 -35.973  1.00  0.00           H
ATOM   3146 HD22 LEU  1467     383.130-482.917 -35.493  1.00  0.00           H
ATOM   3147 HD23 LEU  1467     381.463-483.139 -34.908  1.00  0.00           H
ATOM   3148  N   GLY  1468     384.389-483.796 -30.509  1.00132.30           N
ATOM   3149  CA  GLY  1468     385.451-484.257 -29.667  1.00132.30           C
ATOM   3150  C   GLY  1468     385.428-485.746 -29.550  1.00132.30           C
ATOM   3151  O   GLY  1468     386.469-486.415 -29.595  1.00132.30           O
ATOM   3152  H   GLY  1468     383.657-483.208 -30.136  1.00  0.00           H
ATOM   3153  HA2 GLY  1468     386.405-483.947 -30.093  1.00  0.00           H
ATOM   3154  HA3 GLY  1468     385.341-483.817 -28.676  1.00  0.00           H
ATOM   3155  N   ARG  1469     384.218-486.301 -29.381  1.00164.60           N
ATOM   3156  CA  ARG  1469     384.150-487.708 -29.175  1.00164.60           C
ATOM   3157  C   ARG  1469     384.625-488.430 -30.393  1.00164.60           C
ATOM   3158  O   ARG  1469     385.317-489.440 -30.261  1.00164.60           O
ATOM   3159  CB  ARG  1469     382.702-488.163 -28.923  1.00164.60           C
ATOM   3160  CG  ARG  1469     382.551-489.599 -28.419  1.00164.60           C
ATOM   3161  CD  ARG  1469     381.094-490.065 -28.389  1.00164.60           C
ATOM   3162  NE  ARG  1469     381.014-491.264 -27.510  1.00164.60           N
ATOM   3163  CZ  ARG  1469     379.793-491.714 -27.102  1.00164.60           C
ATOM   3164  NH1 ARG  1469     378.659-491.084 -27.527  1.00164.60           N
ATOM   3165  NH2 ARG  1469     379.703-492.793 -26.270  1.00164.60           N
ATOM   3166  H   ARG  1469     383.380-485.737 -29.399  1.00  0.00           H
ATOM   3167  HA  ARG  1469     384.772-487.982 -28.323  1.00  0.00           H
ATOM   3168  HB2 ARG  1469     382.263-487.497 -28.180  1.00  0.00           H
ATOM   3169  HB3 ARG  1469     382.141-488.062 -29.852  1.00  0.00           H
ATOM   3170  HG2 ARG  1469     382.957-489.658 -27.409  1.00  0.00           H
ATOM   3171  HG3 ARG  1469     383.121-490.263 -29.068  1.00  0.00           H
ATOM   3172  HD2 ARG  1469     380.767-490.322 -29.396  1.00  0.00           H
ATOM   3173  HD3 ARG  1469     380.462-489.272 -27.988  1.00  0.00           H
ATOM   3174  HE  ARG  1469     381.856-491.740 -27.219  1.00  0.00           H
ATOM   3175 HH11 ARG  1469     378.725-490.286 -28.142  1.00  0.00           H
ATOM   3176 HH12 ARG  1469     377.754-491.416 -27.226  1.00  0.00           H
ATOM   3177 HH21 ARG  1469     380.542-493.259 -25.955  1.00  0.00           H
ATOM   3178 HH22 ARG  1469     378.798-493.125 -25.969  1.00  0.00           H
ATOM   3179  N   ARG  1470     384.246-487.941 -31.600  1.00228.93           N
ATOM   3180  CA  ARG  1470     384.631-488.565 -32.831  1.00228.93           C
ATOM   3181  C   ARG  1470     386.109-488.541 -32.989  1.00228.93           C
ATOM   3182  O   ARG  1470     386.655-489.510 -33.500  1.00228.93           O
ATOM   3183  CB  ARG  1470     384.093-487.866 -34.081  1.00228.93           C
ATOM   3184  CG  ARG  1470     384.852-488.334 -35.322  1.00228.93           C
ATOM   3185  CD  ARG  1470     384.400-487.667 -36.614  1.00228.93           C
ATOM   3186  NE  ARG  1470     383.035-488.185 -36.884  1.00228.93           N
ATOM   3187  CZ  ARG  1470     382.488-488.063 -38.126  1.00228.93           C
ATOM   3188  NH1 ARG  1470     383.167-487.414 -39.116  1.00228.93           N
ATOM   3189  NH2 ARG  1470     381.260-488.602 -38.373  1.00228.93           N
ATOM   3190  H   ARG  1470     383.673-487.110 -31.632  1.00  0.00           H
ATOM   3191  HA  ARG  1470     384.290-489.600 -32.827  1.00  0.00           H
ATOM   3192  HB2 ARG  1470     383.035-488.102 -34.197  1.00  0.00           H
ATOM   3193  HB3 ARG  1470     384.212-486.788 -33.971  1.00  0.00           H
ATOM   3194  HG2 ARG  1470     384.711-489.410 -35.424  1.00  0.00           H
ATOM   3195  HG3 ARG  1470     385.914-488.133 -35.178  1.00  0.00           H
ATOM   3196  HD2 ARG  1470     385.073-487.928 -37.431  1.00  0.00           H
ATOM   3197  HD3 ARG  1470     384.371-486.585 -36.486  1.00  0.00           H
ATOM   3198  HE  ARG  1470     382.510-488.629 -36.144  1.00  0.00           H
ATOM   3199 HH11 ARG  1470     384.078-487.019 -38.929  1.00  0.00           H
ATOM   3200 HH12 ARG  1470     382.759-487.329 -40.036  1.00  0.00           H
ATOM   3201 HH21 ARG  1470     380.763-489.084 -37.638  1.00  0.00           H
ATOM   3202 HH22 ARG  1470     380.848-488.519 -39.291  1.00  0.00           H
ATOM   3203  N   LYS  1471     386.789-487.433 -32.621  1.00119.39           N
ATOM   3204  CA  LYS  1471     388.232-487.365 -32.764  1.00119.39           C
ATOM   3205  C   LYS  1471     388.883-488.399 -31.907  1.00119.39           C
ATOM   3206  O   LYS  1471     389.848-489.054 -32.326  1.00119.39           O
ATOM   3207  CB  LYS  1471     388.840-485.994 -32.404  1.00119.39           C
ATOM   3208  CG  LYS  1471     390.344-485.948 -32.700  1.00119.39           C
ATOM   3209  CD  LYS  1471     390.982-484.556 -32.706  1.00119.39           C
ATOM   3210  CE  LYS  1471     392.421-484.577 -33.232  1.00119.39           C
ATOM   3211  NZ  LYS  1471     393.000-483.216 -33.231  1.00119.39           N
ATOM   3212  H   LYS  1471     386.287-486.643 -32.242  1.00  0.00           H
ATOM   3213  HA  LYS  1471     388.479-487.582 -33.803  1.00  0.00           H
ATOM   3214  HB2 LYS  1471     388.683-485.805 -31.342  1.00  0.00           H
ATOM   3215  HB3 LYS  1471     388.338-485.218 -32.982  1.00  0.00           H
ATOM   3216  HG2 LYS  1471     390.852-486.545 -31.942  1.00  0.00           H
ATOM   3217  HG3 LYS  1471     390.517-486.409 -33.673  1.00  0.00           H
ATOM   3218  HD2 LYS  1471     390.987-484.169 -31.687  1.00  0.00           H
ATOM   3219  HD3 LYS  1471     390.385-483.895 -33.334  1.00  0.00           H
ATOM   3220  HE2 LYS  1471     393.025-485.223 -32.595  1.00  0.00           H
ATOM   3221  HE3 LYS  1471     392.426-484.969 -34.249  1.00  0.00           H
ATOM   3222  HZ1 LYS  1471     393.947-483.252 -33.581  1.00  0.00           H
ATOM   3223  HZ2 LYS  1471     392.446-482.614 -33.823  1.00  0.00           H
ATOM   3224  HZ3 LYS  1471     393.003-482.852 -32.289  1.00  0.00           H
ATOM   3225  N   LYS  1472     388.388-488.571 -30.670  1.00161.91           N
ATOM   3226  CA  LYS  1472     389.058-489.539 -29.848  1.00161.91           C
ATOM   3227  C   LYS  1472     388.927-490.931 -30.384  1.00161.91           C
ATOM   3228  O   LYS  1472     389.871-491.736 -30.380  1.00161.91           O
ATOM   3229  CB  LYS  1472     388.626-489.516 -28.363  1.00161.91           C
ATOM   3230  CG  LYS  1472     387.207-489.994 -28.039  1.00161.91           C
ATOM   3231  CD  LYS  1472     386.974-490.174 -26.532  1.00161.91           C
ATOM   3232  CE  LYS  1472     385.524-490.482 -26.147  1.00161.91           C
ATOM   3233  NZ  LYS  1472     385.366-490.422 -24.674  1.00161.91           N
ATOM   3234  H   LYS  1472     387.590-488.049 -30.337  1.00  0.00           H
ATOM   3235  HA  LYS  1472     390.119-489.291 -29.871  1.00  0.00           H
ATOM   3236  HB2 LYS  1472     388.714-488.488 -28.012  1.00  0.00           H
ATOM   3237  HB3 LYS  1472     389.328-490.128 -27.796  1.00  0.00           H
ATOM   3238  HG2 LYS  1472     387.039-490.950 -28.535  1.00  0.00           H
ATOM   3239  HG3 LYS  1472     386.492-489.266 -28.423  1.00  0.00           H
ATOM   3240  HD2 LYS  1472     387.600-490.997 -26.186  1.00  0.00           H
ATOM   3241  HD3 LYS  1472     387.284-489.262 -26.021  1.00  0.00           H
ATOM   3242  HE2 LYS  1472     385.262-491.480 -26.498  1.00  0.00           H
ATOM   3243  HE3 LYS  1472     384.863-489.750 -26.612  1.00  0.00           H
ATOM   3244  HZ1 LYS  1472     384.408-490.626 -24.429  1.00  0.00           H
ATOM   3245  HZ2 LYS  1472     385.976-491.102 -24.242  1.00  0.00           H
ATOM   3246  HZ3 LYS  1472     385.607-489.497 -24.347  1.00  0.00           H
ATOM   3247  N   GLN  1473     387.714-491.243 -30.863  1.00153.77           N
ATOM   3248  CA  GLN  1473     387.515-492.570 -31.319  1.00153.77           C
ATOM   3249  C   GLN  1473     388.364-492.844 -32.526  1.00153.77           C
ATOM   3250  O   GLN  1473     388.837-493.971 -32.657  1.00153.77           O
ATOM   3251  CB  GLN  1473     386.030-492.872 -31.583  1.00153.77           C
ATOM   3252  CG  GLN  1473     385.242-492.843 -30.266  1.00153.77           C
ATOM   3253  CD  GLN  1473     383.761-493.074 -30.523  1.00153.77           C
ATOM   3254  NE2 GLN  1473     383.369-494.346 -30.795  1.00153.77           N
ATOM   3255  OE1 GLN  1473     382.968-492.137 -30.463  1.00153.77           O
ATOM   3256  H   GLN  1473     386.971-490.559 -30.897  1.00  0.00           H
ATOM   3257  HA  GLN  1473     387.848-493.240 -30.527  1.00  0.00           H
ATOM   3258  HB2 GLN  1473     385.938-493.859 -32.036  1.00  0.00           H
ATOM   3259  HB3 GLN  1473     385.624-492.123 -32.263  1.00  0.00           H
ATOM   3260  HG2 GLN  1473     385.617-493.626 -29.607  1.00  0.00           H
ATOM   3261  HG3 GLN  1473     385.377-491.873 -29.787  1.00  0.00           H
ATOM   3262 HE21 GLN  1473     384.052-495.089 -30.828  1.00  0.00           H
ATOM   3263 HE22 GLN  1473     382.394-494.549 -30.965  1.00  0.00           H
ATOM   3264  N   LEU  1474     388.551-491.842 -33.433  1.00193.83           N
ATOM   3265  CA  LEU  1474     389.356-491.974 -34.637  1.00193.83           C
ATOM   3266  C   LEU  1474     390.755-492.260 -34.273  1.00193.83           C
ATOM   3267  O   LEU  1474     391.389-493.091 -34.918  1.00193.83           O
ATOM   3268  CB  LEU  1474     389.346-490.693 -35.488  1.00193.83           C
ATOM   3269  CG  LEU  1474     388.000-490.421 -36.188  1.00193.83           C
ATOM   3270  CD1 LEU  1474     388.055-489.129 -37.018  1.00193.83           C
ATOM   3271  CD2 LEU  1474     387.566-491.627 -37.039  1.00193.83           C
ATOM   3272  H   LEU  1474     388.103-490.954 -33.257  1.00  0.00           H
ATOM   3273  HA  LEU  1474     388.969-492.800 -35.234  1.00  0.00           H
ATOM   3274  HB2 LEU  1474     389.572-489.847 -34.838  1.00  0.00           H
ATOM   3275  HB3 LEU  1474     390.125-490.770 -36.246  1.00  0.00           H
ATOM   3276  HG  LEU  1474     387.249-490.280 -35.411  1.00  0.00           H
ATOM   3277 HD11 LEU  1474     387.091-488.964 -37.499  1.00  0.00           H
ATOM   3278 HD12 LEU  1474     388.830-489.219 -37.779  1.00  0.00           H
ATOM   3279 HD13 LEU  1474     388.283-488.287 -36.365  1.00  0.00           H
ATOM   3280 HD21 LEU  1474     386.669-491.371 -37.602  1.00  0.00           H
ATOM   3281 HD22 LEU  1474     387.356-492.475 -36.387  1.00  0.00           H
ATOM   3282 HD23 LEU  1474     388.366-491.890 -37.731  1.00  0.00           H
ATOM   3283  N   GLU  1475     391.284-491.578 -33.245  1.00187.93           N
ATOM   3284  CA  GLU  1475     392.657-491.852 -32.906  1.00187.93           C
ATOM   3285  C   GLU  1475     392.841-493.267 -32.428  1.00187.93           C
ATOM   3286  O   GLU  1475     393.811-493.949 -32.794  1.00187.93           O
ATOM   3287  CB  GLU  1475     393.230-490.855 -31.876  1.00187.93           C
ATOM   3288  CG  GLU  1475     392.385-490.658 -30.617  1.00187.93           C
ATOM   3289  CD  GLU  1475     393.083-489.604 -29.764  1.00187.93           C
ATOM   3290  OE1 GLU  1475     394.151-489.930 -29.181  1.00187.93           O
ATOM   3291  OE2 GLU  1475     392.564-488.457 -29.694  1.00187.93           O
ATOM   3292  H   GLU  1475     390.741-490.900 -32.730  1.00  0.00           H
ATOM   3293  HA  GLU  1475     393.242-491.742 -33.819  1.00  0.00           H
ATOM   3294  HB2 GLU  1475     394.212-491.215 -31.569  1.00  0.00           H
ATOM   3295  HB3 GLU  1475     393.354-489.888 -32.364  1.00  0.00           H
ATOM   3296  HG2 GLU  1475     392.312-491.596 -30.066  1.00  0.00           H
ATOM   3297  HG3 GLU  1475     391.388-490.312 -30.891  1.00  0.00           H
ATOM   3298  N   SER  1476     391.893-493.750 -31.597  1.00209.68           N
ATOM   3299  CA  SER  1476     392.118-495.073 -31.097  1.00209.68           C
ATOM   3300  C   SER  1476     392.064-496.098 -32.194  1.00209.68           C
ATOM   3301  O   SER  1476     392.833-497.072 -32.227  1.00209.68           O
ATOM   3302  CB  SER  1476     391.096-495.461 -30.014  1.00209.68           C
ATOM   3303  OG  SER  1476     391.207-494.566 -28.916  1.00209.68           O
ATOM   3304  H   SER  1476     391.076-493.212 -31.344  1.00  0.00           H
ATOM   3305  HA  SER  1476     393.113-495.104 -30.652  1.00  0.00           H
ATOM   3306  HB2 SER  1476     391.294-496.478 -29.675  1.00  0.00           H
ATOM   3307  HB3 SER  1476     390.089-495.405 -30.428  1.00  0.00           H
ATOM   3308  HG  SER  1476     390.342-494.437 -28.519  1.00  0.00           H
ATOM   3309  N   SER  1477     391.120-495.899 -33.128  1.00189.62           N
ATOM   3310  CA  SER  1477     390.971-496.872 -34.175  1.00189.62           C
ATOM   3311  C   SER  1477     392.179-496.911 -35.059  1.00189.62           C
ATOM   3312  O   SER  1477     392.559-497.980 -35.538  1.00189.62           O
ATOM   3313  CB  SER  1477     389.754-496.577 -35.065  1.00189.62           C
ATOM   3314  OG  SER  1477     389.941-495.358 -35.768  1.00189.62           O
ATOM   3315  H   SER  1477     390.527-495.082 -33.095  1.00  0.00           H
ATOM   3316  HA  SER  1477     390.840-497.854 -33.721  1.00  0.00           H
ATOM   3317  HB2 SER  1477     389.627-497.389 -35.781  1.00  0.00           H
ATOM   3318  HB3 SER  1477     388.862-496.502 -34.443  1.00  0.00           H
ATOM   3319  HG  SER  1477     389.112-494.874 -35.796  1.00  0.00           H
ATOM   3320  N   ARG  1478     392.795-495.742 -35.323  1.00282.09           N
ATOM   3321  CA  ARG  1478     393.959-495.661 -36.182  1.00282.09           C
ATOM   3322  C   ARG  1478     395.090-496.413 -35.543  1.00282.09           C
ATOM   3323  O   ARG  1478     395.854-497.076 -36.247  1.00282.09           O
ATOM   3324  CB  ARG  1478     394.338-494.186 -36.381  1.00282.09           C
ATOM   3325  CG  ARG  1478     395.199-493.880 -37.601  1.00282.09           C
ATOM   3326  CD  ARG  1478     395.216-492.386 -37.927  1.00282.09           C
ATOM   3327  NE  ARG  1478     395.495-491.662 -36.655  1.00282.09           N
ATOM   3328  CZ  ARG  1478     396.619-490.895 -36.544  1.00282.09           C
ATOM   3329  NH1 ARG  1478     397.484-490.803 -37.595  1.00282.09           N
ATOM   3330  NH2 ARG  1478     396.883-490.229 -35.383  1.00282.09           N
ATOM   3331  H   ARG  1478     392.434-494.895 -34.909  1.00  0.00           H
ATOM   3332  HA  ARG  1478     393.727-496.109 -37.148  1.00  0.00           H
ATOM   3333  HB2 ARG  1478     394.884-493.859 -35.496  1.00  0.00           H
ATOM   3334  HB3 ARG  1478     393.420-493.602 -36.453  1.00  0.00           H
ATOM   3335  HG2 ARG  1478     396.219-494.209 -37.404  1.00  0.00           H
ATOM   3336  HG3 ARG  1478     394.808-494.427 -38.459  1.00  0.00           H
ATOM   3337  HD2 ARG  1478     395.996-492.172 -38.658  1.00  0.00           H
ATOM   3338  HD3 ARG  1478     394.246-492.082 -38.321  1.00  0.00           H
ATOM   3339  HE  ARG  1478     394.855-491.738 -35.878  1.00  0.00           H
ATOM   3340 HH11 ARG  1478     397.290-491.299 -38.453  1.00  0.00           H
ATOM   3341 HH12 ARG  1478     398.318-490.239 -37.515  1.00  0.00           H
ATOM   3342 HH21 ARG  1478     396.244-490.300 -34.604  1.00  0.00           H
ATOM   3343 HH22 ARG  1478     397.717-489.665 -35.303  1.00  0.00           H
ATOM   3344  N   ALA  1479     395.238-496.307 -34.196  1.00128.40           N
ATOM   3345  CA  ALA  1479     396.315-497.012 -33.518  1.00128.40           C
ATOM   3346  C   ALA  1479     396.145-498.493 -33.673  1.00128.40           C
ATOM   3347  O   ALA  1479     397.113-499.236 -33.885  1.00128.40           O
ATOM   3348  CB  ALA  1479     396.360-496.723 -32.007  1.00128.40           C
ATOM   3349  H   ALA  1479     394.597-495.736 -33.663  1.00  0.00           H
ATOM   3350  HA  ALA  1479     397.265-496.717 -33.963  1.00  0.00           H
ATOM   3351  HB1 ALA  1479     396.483-495.652 -31.845  1.00  0.00           H
ATOM   3352  HB2 ALA  1479     395.430-497.055 -31.546  1.00  0.00           H
ATOM   3353  HB3 ALA  1479     397.198-497.257 -31.560  1.00  0.00           H
ATOM   3354  N   LYS  1480     394.889-498.961 -33.547  1.00195.57           N
ATOM   3355  CA  LYS  1480     394.661-500.374 -33.663  1.00195.57           C
ATOM   3356  C   LYS  1480     395.005-500.853 -35.058  1.00195.57           C
ATOM   3357  O   LYS  1480     395.528-501.953 -35.233  1.00195.57           O
ATOM   3358  CB  LYS  1480     393.202-500.771 -33.373  1.00195.57           C
ATOM   3359  CG  LYS  1480     392.894-502.262 -33.563  1.00195.57           C
ATOM   3360  CD  LYS  1480     393.641-503.209 -32.620  1.00195.57           C
ATOM   3361  CE  LYS  1480     393.255-504.677 -32.831  1.00195.57           C
ATOM   3362  NZ  LYS  1480     394.366-505.569 -32.430  1.00195.57           N
ATOM   3363  H   LYS  1480     394.120-498.329 -33.374  1.00  0.00           H
ATOM   3364  HA  LYS  1480     395.307-500.888 -32.952  1.00  0.00           H
ATOM   3365  HB2 LYS  1480     392.556-500.203 -34.042  1.00  0.00           H
ATOM   3366  HB3 LYS  1480     392.965-500.496 -32.345  1.00  0.00           H
ATOM   3367  HG2 LYS  1480     393.154-502.532 -34.587  1.00  0.00           H
ATOM   3368  HG3 LYS  1480     391.823-502.413 -33.427  1.00  0.00           H
ATOM   3369  HD2 LYS  1480     394.712-503.101 -32.794  1.00  0.00           H
ATOM   3370  HD3 LYS  1480     393.420-502.930 -31.590  1.00  0.00           H
ATOM   3371  HE2 LYS  1480     392.376-504.907 -32.229  1.00  0.00           H
ATOM   3372  HE3 LYS  1480     393.023-504.841 -33.883  1.00  0.00           H
ATOM   3373  HZ1 LYS  1480     394.758-506.008 -33.250  1.00  0.00           H
ATOM   3374  HZ2 LYS  1480     395.080-505.028 -31.964  1.00  0.00           H
ATOM   3375  HZ3 LYS  1480     394.018-506.279 -31.802  1.00  0.00           H
ATOM   3376  N   LEU  1481     394.677-500.059 -36.102  1.00349.68           N
ATOM   3377  CA  LEU  1481     394.944-500.465 -37.467  1.00349.68           C
ATOM   3378  C   LEU  1481     396.429-500.575 -37.686  1.00349.68           C
ATOM   3379  O   LEU  1481     396.891-501.459 -38.409  1.00349.68           O
ATOM   3380  CB  LEU  1481     394.407-499.451 -38.487  1.00349.68           C
ATOM   3381  CG  LEU  1481     392.895-499.203 -38.333  1.00349.68           C
ATOM   3382  CD1 LEU  1481     392.355-498.317 -39.466  1.00349.68           C
ATOM   3383  CD2 LEU  1481     392.119-500.519 -38.171  1.00349.68           C
ATOM   3384  H   LEU  1481     394.238-499.166 -35.927  1.00  0.00           H
ATOM   3385  HA  LEU  1481     394.482-501.435 -37.649  1.00  0.00           H
ATOM   3386  HB2 LEU  1481     394.932-498.506 -38.349  1.00  0.00           H
ATOM   3387  HB3 LEU  1481     394.604-499.822 -39.493  1.00  0.00           H
ATOM   3388  HG  LEU  1481     392.761-498.644 -37.407  1.00  0.00           H
ATOM   3389 HD11 LEU  1481     393.110-498.224 -40.247  1.00  0.00           H
ATOM   3390 HD12 LEU  1481     392.116-497.329 -39.072  1.00  0.00           H
ATOM   3391 HD13 LEU  1481     391.455-498.769 -39.883  1.00  0.00           H
ATOM   3392 HD21 LEU  1481     391.083-500.370 -38.475  1.00  0.00           H
ATOM   3393 HD22 LEU  1481     392.574-501.288 -38.795  1.00  0.00           H
ATOM   3394 HD23 LEU  1481     392.150-500.833 -37.128  1.00  0.00           H
ATOM   3395  N   GLN  1482     397.216-499.638 -37.108  1.00221.38           N
ATOM   3396  CA  GLN  1482     398.645-499.679 -37.308  1.00221.38           C
ATOM   3397  C   GLN  1482     399.218-500.917 -36.703  1.00221.38           C
ATOM   3398  O   GLN  1482     400.114-501.558 -37.266  1.00221.38           O
ATOM   3399  CB  GLN  1482     399.370-498.475 -36.687  1.00221.38           C
ATOM   3400  CG  GLN  1482     398.988-497.142 -37.333  1.00221.38           C
ATOM   3401  CD  GLN  1482     399.547-497.115 -38.747  1.00221.38           C
ATOM   3402  NE2 GLN  1482     399.433-495.939 -39.421  1.00221.38           N
ATOM   3403  OE1 GLN  1482     400.072-498.115 -39.234  1.00221.38           O
ATOM   3404  H   GLN  1482     396.805-498.912 -36.538  1.00  0.00           H
ATOM   3405  HA  GLN  1482     398.846-499.691 -38.379  1.00  0.00           H
ATOM   3406  HB2 GLN  1482     399.121-498.430 -35.627  1.00  0.00           H
ATOM   3407  HB3 GLN  1482     400.445-498.620 -36.790  1.00  0.00           H
ATOM   3408  HG2 GLN  1482     399.409-496.319 -36.755  1.00  0.00           H
ATOM   3409  HG3 GLN  1482     397.903-497.049 -37.366  1.00  0.00           H
ATOM   3410 HE21 GLN  1482     398.994-495.144 -38.979  1.00  0.00           H
ATOM   3411 HE22 GLN  1482     399.787-495.861 -40.364  1.00  0.00           H
ATOM   3412  N   ILE  1483     398.713-501.280 -35.513  1.00187.28           N
ATOM   3413  CA  ILE  1483     399.258-502.446 -34.876  1.00187.28           C
ATOM   3414  C   ILE  1483     398.970-503.675 -35.702  1.00187.28           C
ATOM   3415  O   ILE  1483     399.813-504.571 -35.795  1.00187.28           O
ATOM   3416  CB  ILE  1483     398.804-502.640 -33.456  1.00187.28           C
ATOM   3417  CG1 ILE  1483     399.769-503.584 -32.727  1.00187.28           C
ATOM   3418  CG2 ILE  1483     397.354-503.135 -33.446  1.00187.28           C
ATOM   3419  CD1 ILE  1483     399.602-503.555 -31.210  1.00187.28           C
ATOM   3420  H   ILE  1483     397.972-500.749 -35.079  1.00  0.00           H
ATOM   3421  HA  ILE  1483     400.341-502.322 -34.852  1.00  0.00           H
ATOM   3422  HB  ILE  1483     398.835-501.672 -32.956  1.00  0.00           H
ATOM   3423 HG12 ILE  1483     399.590-504.601 -33.076  1.00  0.00           H
ATOM   3424 HG13 ILE  1483     400.792-503.302 -32.974  1.00  0.00           H
ATOM   3425 HG21 ILE  1483     397.243-503.921 -32.699  1.00  0.00           H
ATOM   3426 HG22 ILE  1483     396.689-502.306 -33.202  1.00  0.00           H
ATOM   3427 HG23 ILE  1483     397.098-503.529 -34.429  1.00  0.00           H
ATOM   3428 HD11 ILE  1483     398.647-504.006 -30.940  1.00  0.00           H
ATOM   3429 HD12 ILE  1483     399.627-502.522 -30.862  1.00  0.00           H
ATOM   3430 HD13 ILE  1483     400.413-504.115 -30.744  1.00  0.00           H
ATOM   3431  N   SER  1484     397.749-503.773 -36.283  1.00 90.53           N
ATOM   3432  CA  SER  1484     397.387-504.933 -37.073  1.00 90.53           C
ATOM   3433  C   SER  1484     398.289-505.037 -38.273  1.00 90.53           C
ATOM   3434  O   SER  1484     398.675-506.148 -38.648  1.00 90.53           O
ATOM   3435  CB  SER  1484     395.944-504.841 -37.595  1.00 90.53           C
ATOM   3436  OG  SER  1484     395.624-505.991 -38.362  1.00 90.53           O
ATOM   3437  H   SER  1484     397.081-503.025 -36.163  1.00  0.00           H
ATOM   3438  HA  SER  1484     397.493-505.831 -36.464  1.00  0.00           H
ATOM   3439  HB2 SER  1484     395.843-503.953 -38.219  1.00  0.00           H
ATOM   3440  HB3 SER  1484     395.259-504.768 -36.751  1.00  0.00           H
ATOM   3441  HG  SER  1484     394.722-505.922 -38.682  1.00  0.00           H
ATOM   3442  N   ARG  1485     398.648-503.893 -38.907  1.00144.87           N
ATOM   3443  CA  ARG  1485     399.510-503.935 -40.071  1.00144.87           C
ATOM   3444  C   ARG  1485     400.851-504.483 -39.698  1.00144.87           C
ATOM   3445  O   ARG  1485     401.442-505.254 -40.458  1.00144.87           O
ATOM   3446  CB  ARG  1485     399.857-502.560 -40.660  1.00144.87           C
ATOM   3447  CG  ARG  1485     398.816-501.901 -41.557  1.00144.87           C
ATOM   3448  CD  ARG  1485     399.470-500.802 -42.398  1.00144.87           C
ATOM   3449  NE  ARG  1485     398.440-500.185 -43.275  1.00144.87           N
ATOM   3450  CZ  ARG  1485     397.773-499.072 -42.855  1.00144.87           C
ATOM   3451  NH1 ARG  1485     398.019-498.550 -41.618  1.00144.87           N
ATOM   3452  NH2 ARG  1485     396.871-498.471 -43.682  1.00144.87           N
ATOM   3453  H   ARG  1485     398.312-503.004 -38.565  1.00  0.00           H
ATOM   3454  HA  ARG  1485     399.058-504.561 -40.840  1.00  0.00           H
ATOM   3455  HB2 ARG  1485     400.045-501.884 -39.825  1.00  0.00           H
ATOM   3456  HB3 ARG  1485     400.781-502.659 -41.230  1.00  0.00           H
ATOM   3457  HG2 ARG  1485     398.032-501.464 -40.939  1.00  0.00           H
ATOM   3458  HG3 ARG  1485     398.380-502.651 -42.217  1.00  0.00           H
ATOM   3459  HD2 ARG  1485     399.893-500.042 -41.741  1.00  0.00           H
ATOM   3460  HD3 ARG  1485     400.260-501.234 -43.012  1.00  0.00           H
ATOM   3461  HE  ARG  1485     398.235-500.588 -44.178  1.00  0.00           H
ATOM   3462 HH11 ARG  1485     398.692-498.992 -41.008  1.00  0.00           H
ATOM   3463 HH12 ARG  1485     397.528-497.722 -41.313  1.00  0.00           H
ATOM   3464 HH21 ARG  1485     396.694-498.854 -44.600  1.00  0.00           H
ATOM   3465 HH22 ARG  1485     396.380-497.643 -43.377  1.00  0.00           H
ATOM   3466  N   ASP  1486     401.379-504.057 -38.530  1.00 90.83           N
ATOM   3467  CA  ASP  1486     402.696-504.488 -38.135  1.00 90.83           C
ATOM   3468  C   ASP  1486     402.707-505.971 -37.928  1.00 90.83           C
ATOM   3469  O   ASP  1486     403.659-506.655 -38.311  1.00 90.83           O
ATOM   3470  CB  ASP  1486     403.133-503.854 -36.802  1.00 90.83           C
ATOM   3471  CG  ASP  1486     403.273-502.352 -37.012  1.00 90.83           C
ATOM   3472  OD1 ASP  1486     403.353-501.928 -38.196  1.00 90.83           O
ATOM   3473  OD2 ASP  1486     403.299-501.609 -35.995  1.00 90.83           O
ATOM   3474  H   ASP  1486     400.851-503.436 -37.934  1.00  0.00           H
ATOM   3475  HA  ASP  1486     403.412-504.225 -38.914  1.00  0.00           H
ATOM   3476  HB2 ASP  1486     402.382-504.051 -36.036  1.00  0.00           H
ATOM   3477  HB3 ASP  1486     404.091-504.272 -36.493  1.00  0.00           H
ATOM   3478  N   LEU  1487     401.636-506.501 -37.304  1.00 87.97           N
ATOM   3479  CA  LEU  1487     401.573-507.912 -37.022  1.00 87.97           C
ATOM   3480  C   LEU  1487     401.551-508.694 -38.299  1.00 87.97           C
ATOM   3481  O   LEU  1487     402.167-509.757 -38.378  1.00 87.97           O
ATOM   3482  CB  LEU  1487     400.309-508.311 -36.244  1.00 87.97           C
ATOM   3483  CG  LEU  1487     400.230-509.820 -35.950  1.00 87.97           C
ATOM   3484  CD1 LEU  1487     401.373-510.277 -35.030  1.00 87.97           C
ATOM   3485  CD2 LEU  1487     398.842-510.209 -35.419  1.00 87.97           C
ATOM   3486  H   LEU  1487     400.870-505.902 -37.031  1.00  0.00           H
ATOM   3487  HA  LEU  1487     402.452-508.199 -36.444  1.00  0.00           H
ATOM   3488  HB2 LEU  1487     400.301-507.773 -35.296  1.00  0.00           H
ATOM   3489  HB3 LEU  1487     399.433-508.019 -36.822  1.00  0.00           H
ATOM   3490  HG  LEU  1487     400.362-510.336 -36.901  1.00  0.00           H
ATOM   3491 HD11 LEU  1487     401.285-511.347 -34.844  1.00  0.00           H
ATOM   3492 HD12 LEU  1487     401.315-509.738 -34.084  1.00  0.00           H
ATOM   3493 HD13 LEU  1487     402.330-510.069 -35.509  1.00  0.00           H
ATOM   3494 HD21 LEU  1487     398.316-510.796 -36.172  1.00  0.00           H
ATOM   3495 HD22 LEU  1487     398.954-510.801 -34.510  1.00  0.00           H
ATOM   3496 HD23 LEU  1487     398.272-509.307 -35.197  1.00  0.00           H
ATOM   3497  N   GLU  1488     400.807-508.211 -39.318  1.00 74.08           N
ATOM   3498  CA  GLU  1488     400.707-508.923 -40.571  1.00 74.08           C
ATOM   3499  C   GLU  1488     402.054-508.985 -41.232  1.00 74.08           C
ATOM   3500  O   GLU  1488     402.413-510.008 -41.820  1.00 74.08           O
ATOM   3501  CB  GLU  1488     399.741-508.235 -41.544  1.00 74.08           C
ATOM   3502  CG  GLU  1488     399.484-509.032 -42.822  1.00 74.08           C
ATOM   3503  CD  GLU  1488     398.358-508.340 -43.575  1.00 74.08           C
ATOM   3504  OE1 GLU  1488     397.324-508.025 -42.927  1.00 74.08           O
ATOM   3505  OE2 GLU  1488     398.517-508.114 -44.804  1.00 74.08           O
ATOM   3506  H   GLU  1488     400.313-507.338 -39.202  1.00  0.00           H
ATOM   3507  HA  GLU  1488     400.357-509.937 -40.378  1.00  0.00           H
ATOM   3508  HB2 GLU  1488     400.162-507.268 -41.820  1.00  0.00           H
ATOM   3509  HB3 GLU  1488     398.790-508.071 -41.036  1.00  0.00           H
ATOM   3510  HG2 GLU  1488     400.385-509.051 -43.436  1.00  0.00           H
ATOM   3511  HG3 GLU  1488     399.188-510.050 -42.569  1.00  0.00           H
ATOM   3512  N   ASP  1489     402.827-507.878 -41.170  1.00132.50           N
ATOM   3513  CA  ASP  1489     404.127-507.867 -41.802  1.00132.50           C
ATOM   3514  C   ASP  1489     405.012-508.888 -41.161  1.00132.50           C
ATOM   3515  O   ASP  1489     405.744-509.622 -41.837  1.00132.50           O
ATOM   3516  CB  ASP  1489     404.845-506.519 -41.584  1.00132.50           C
ATOM   3517  CG  ASP  1489     406.233-506.557 -42.218  1.00132.50           C
ATOM   3518  OD1 ASP  1489     406.339-506.957 -43.407  1.00132.50           O
ATOM   3519  OD2 ASP  1489     407.211-506.197 -41.508  1.00132.50           O
ATOM   3520  H   ASP  1489     402.496-507.058 -40.682  1.00  0.00           H
ATOM   3521  HA  ASP  1489     404.028-508.072 -42.868  1.00  0.00           H
ATOM   3522  HB2 ASP  1489     404.261-505.721 -42.042  1.00  0.00           H
ATOM   3523  HB3 ASP  1489     404.941-506.329 -40.515  1.00  0.00           H
ATOM   3524  N   GLU  1490     404.967-508.950 -39.818  1.00165.95           N
ATOM   3525  CA  GLU  1490     405.860-509.862 -39.170  1.00165.95           C
ATOM   3526  C   GLU  1490     405.528-511.286 -39.507  1.00165.95           C
ATOM   3527  O   GLU  1490     406.424-512.115 -39.662  1.00165.95           O
ATOM   3528  CB  GLU  1490     405.922-509.746 -37.646  1.00165.95           C
ATOM   3529  CG  GLU  1490     407.005-510.681 -37.113  1.00165.95           C
ATOM   3530  CD  GLU  1490     407.441-510.208 -35.744  1.00165.95           C
ATOM   3531  OE1 GLU  1490     406.657-509.482 -35.078  1.00165.95           O
ATOM   3532  OE2 GLU  1490     408.581-510.568 -35.348  1.00165.95           O
ATOM   3533  H   GLU  1490     404.328-508.375 -39.287  1.00  0.00           H
ATOM   3534  HA  GLU  1490     406.861-509.663 -39.552  1.00  0.00           H
ATOM   3535  HB2 GLU  1490     404.958-510.025 -37.220  1.00  0.00           H
ATOM   3536  HB3 GLU  1490     406.159-508.719 -37.368  1.00  0.00           H
ATOM   3537  HG2 GLU  1490     406.608-511.694 -37.039  1.00  0.00           H
ATOM   3538  HG3 GLU  1490     407.859-510.673 -37.790  1.00  0.00           H
ATOM   3539  N   THR  1491     404.226-511.617 -39.602  1.00 76.81           N
ATOM   3540  CA  THR  1491     403.807-512.968 -39.879  1.00 76.81           C
ATOM   3541  C   THR  1491     404.287-513.367 -41.244  1.00 76.81           C
ATOM   3542  O   THR  1491     404.676-514.516 -41.456  1.00 76.81           O
ATOM   3543  CB  THR  1491     402.315-513.111 -39.868  1.00 76.81           C
ATOM   3544  CG2 THR  1491     401.955-514.577 -40.159  1.00 76.81           C
ATOM   3545  OG1 THR  1491     401.801-512.719 -38.603  1.00 76.81           O
ATOM   3546  H   THR  1491     403.525-510.900 -39.476  1.00  0.00           H
ATOM   3547  HA  THR  1491     404.238-513.638 -39.136  1.00  0.00           H
ATOM   3548  HB  THR  1491     401.887-512.475 -40.643  1.00  0.00           H
ATOM   3549 HG21 THR  1491     400.871-514.693 -40.154  1.00  0.00           H
ATOM   3550 HG22 THR  1491     402.393-515.217 -39.393  1.00  0.00           H
ATOM   3551 HG23 THR  1491     402.346-514.860 -41.136  1.00  0.00           H
ATOM   3552  HG1 THR  1491     400.846-512.813 -38.602  1.00  0.00           H
ATOM   3553  N   LEU  1492     404.240-512.432 -42.217  1.00115.85           N
ATOM   3554  CA  LEU  1492     404.649-512.747 -43.564  1.00115.85           C
ATOM   3555  C   LEU  1492     406.113-513.088 -43.558  1.00115.85           C
ATOM   3556  O   LEU  1492     406.542-514.020 -44.244  1.00115.85           O
ATOM   3557  CB  LEU  1492     404.422-511.566 -44.529  1.00115.85           C
ATOM   3558  CG  LEU  1492     404.612-511.889 -46.028  1.00115.85           C
ATOM   3559  CD1 LEU  1492     406.064-512.242 -46.379  1.00115.85           C
ATOM   3560  CD2 LEU  1492     403.607-512.953 -46.497  1.00115.85           C
ATOM   3561  H   LEU  1492     403.915-511.501 -41.999  1.00  0.00           H
ATOM   3562  HA  LEU  1492     404.083-513.609 -43.916  1.00  0.00           H
ATOM   3563  HB2 LEU  1492     405.124-510.776 -44.264  1.00  0.00           H
ATOM   3564  HB3 LEU  1492     403.409-511.191 -44.383  1.00  0.00           H
ATOM   3565  HG  LEU  1492     404.374-510.976 -46.574  1.00  0.00           H
ATOM   3566 HD11 LEU  1492     406.362-511.703 -47.279  1.00  0.00           H
ATOM   3567 HD12 LEU  1492     406.716-511.958 -45.553  1.00  0.00           H
ATOM   3568 HD13 LEU  1492     406.145-513.315 -46.554  1.00  0.00           H
ATOM   3569 HD21 LEU  1492     403.764-513.160 -47.556  1.00  0.00           H
ATOM   3570 HD22 LEU  1492     402.592-512.585 -46.346  1.00  0.00           H
ATOM   3571 HD23 LEU  1492     403.752-513.868 -45.922  1.00  0.00           H
ATOM   3572  N   TRP  1493     406.924-512.332 -42.782  1.00187.63           N
ATOM   3573  CA  TRP  1493     408.337-512.614 -42.756  1.00187.63           C
ATOM   3574  C   TRP  1493     408.608-513.974 -42.175  1.00187.63           C
ATOM   3575  O   TRP  1493     409.500-514.688 -42.637  1.00187.63           O
ATOM   3576  CB  TRP  1493     409.212-511.665 -41.933  1.00187.63           C
ATOM   3577  CG  TRP  1493     410.622-512.211 -41.839  1.00187.63           C
ATOM   3578  CD1 TRP  1493     411.688-512.050 -42.677  1.00187.63           C
ATOM   3579  CD2 TRP  1493     411.070-513.066 -40.774  1.00187.63           C
ATOM   3580  CE2 TRP  1493     412.404-513.384 -41.029  1.00187.63           C
ATOM   3581  CE3 TRP  1493     410.422-513.548 -39.670  1.00187.63           C
ATOM   3582  NE1 TRP  1493     412.771-512.756 -42.202  1.00187.63           N
ATOM   3583  CZ2 TRP  1493     413.111-514.190 -40.180  1.00187.63           C
ATOM   3584  CZ3 TRP  1493     411.138-514.358 -38.815  1.00187.63           C
ATOM   3585  CH2 TRP  1493     412.458-514.673 -39.065  1.00187.63           C
ATOM   3586  H   TRP  1493     406.543-511.579 -42.227  1.00  0.00           H
ATOM   3587  HA  TRP  1493     408.702-512.606 -43.783  1.00  0.00           H
ATOM   3588  HB2 TRP  1493     409.235-510.687 -42.414  1.00  0.00           H
ATOM   3589  HB3 TRP  1493     408.795-511.566 -40.931  1.00  0.00           H
ATOM   3590  HD1 TRP  1493     411.683-511.457 -43.579  1.00  0.00           H
ATOM   3591  HE3 TRP  1493     409.388-513.303 -39.476  1.00  0.00           H
ATOM   3592  HE1 TRP  1493     413.680-512.806 -42.638  1.00  0.00           H
ATOM   3593  HZ2 TRP  1493     414.143-514.439 -40.375  1.00  0.00           H
ATOM   3594  HZ3 TRP  1493     410.657-514.754 -37.933  1.00  0.00           H
ATOM   3595  HH2 TRP  1493     412.990-515.310 -38.374  1.00  0.00           H
ATOM   3596  N   VAL  1494     407.877-514.351 -41.107  1.00116.16           N
ATOM   3597  CA  VAL  1494     408.102-515.620 -40.467  1.00116.16           C
ATOM   3598  C   VAL  1494     407.824-516.719 -41.450  1.00116.16           C
ATOM   3599  O   VAL  1494     408.552-517.708 -41.510  1.00116.16           O
ATOM   3600  CB  VAL  1494     407.180-515.853 -39.303  1.00116.16           C
ATOM   3601  CG1 VAL  1494     407.359-517.298 -38.806  1.00116.16           C
ATOM   3602  CG2 VAL  1494     407.467-514.790 -38.231  1.00116.16           C
ATOM   3603  H   VAL  1494     407.161-513.734 -40.751  1.00  0.00           H
ATOM   3604  HA  VAL  1494     409.137-515.682 -40.132  1.00  0.00           H
ATOM   3605  HB  VAL  1494     406.153-515.730 -39.646  1.00  0.00           H
ATOM   3606 HG11 VAL  1494     407.485-517.297 -37.723  1.00  0.00           H
ATOM   3607 HG12 VAL  1494     406.478-517.884 -39.069  1.00  0.00           H
ATOM   3608 HG13 VAL  1494     408.240-517.737 -39.274  1.00  0.00           H
ATOM   3609 HG21 VAL  1494     406.806-514.945 -37.379  1.00  0.00           H
ATOM   3610 HG22 VAL  1494     407.295-513.798 -38.648  1.00  0.00           H
ATOM   3611 HG23 VAL  1494     408.504-514.873 -37.906  1.00  0.00           H
ATOM   3612  N   GLU  1495     406.765-516.564 -42.265  1.00 69.11           N
ATOM   3613  CA  GLU  1495     406.374-517.600 -43.183  1.00 69.11           C
ATOM   3614  C   GLU  1495     407.497-517.833 -44.138  1.00 69.11           C
ATOM   3615  O   GLU  1495     407.734-518.961 -44.538  1.00 69.11           O
ATOM   3616  CB  GLU  1495     405.146-517.200 -44.017  1.00 69.11           C
ATOM   3617  CG  GLU  1495     403.885-516.981 -43.179  1.00 69.11           C
ATOM   3618  CD  GLU  1495     402.815-516.402 -44.094  1.00 69.11           C
ATOM   3619  OE1 GLU  1495     403.129-516.164 -45.290  1.00 69.11           O
ATOM   3620  OE2 GLU  1495     401.671-516.186 -43.610  1.00 69.11           O
ATOM   3621  H   GLU  1495     406.235-515.705 -42.232  1.00  0.00           H
ATOM   3622  HA  GLU  1495     406.162-518.517 -42.634  1.00  0.00           H
ATOM   3623  HB2 GLU  1495     404.947-517.992 -44.739  1.00  0.00           H
ATOM   3624  HB3 GLU  1495     405.373-516.281 -44.557  1.00  0.00           H
ATOM   3625  HG2 GLU  1495     403.545-517.930 -42.765  1.00  0.00           H
ATOM   3626  HG3 GLU  1495     404.097-516.281 -42.371  1.00  0.00           H
ATOM   3627  N   GLU  1496     408.233-516.795 -44.559  1.00 63.45           N
ATOM   3628  CA  GLU  1496     409.278-517.054 -45.512  1.00 63.45           C
ATOM   3629  C   GLU  1496     410.283-517.997 -44.906  1.00 63.45           C
ATOM   3630  O   GLU  1496     410.805-518.882 -45.583  1.00 63.45           O
ATOM   3631  CB  GLU  1496     409.973-515.757 -45.971  1.00 63.45           C
ATOM   3632  CG  GLU  1496     409.034-514.856 -46.785  1.00 63.45           C
ATOM   3633  CD  GLU  1496     409.690-513.502 -47.023  1.00 63.45           C
ATOM   3634  OE1 GLU  1496     410.888-513.479 -47.411  1.00 63.45           O
ATOM   3635  OE2 GLU  1496     408.995-512.470 -46.821  1.00 63.45           O
ATOM   3636  H   GLU  1496     408.059-515.860 -44.218  1.00  0.00           H
ATOM   3637  HA  GLU  1496     408.837-517.535 -46.385  1.00  0.00           H
ATOM   3638  HB2 GLU  1496     410.832-516.018 -46.589  1.00  0.00           H
ATOM   3639  HB3 GLU  1496     410.319-515.210 -45.094  1.00  0.00           H
ATOM   3640  HG2 GLU  1496     408.822-515.328 -47.744  1.00  0.00           H
ATOM   3641  HG3 GLU  1496     408.102-514.715 -46.237  1.00  0.00           H
ATOM   3642  N   ARG  1497     410.572-517.839 -43.602  1.00144.49           N
ATOM   3643  CA  ARG  1497     411.529-518.668 -42.916  1.00144.49           C
ATOM   3644  C   ARG  1497     411.070-520.092 -42.856  1.00144.49           C
ATOM   3645  O   ARG  1497     411.891-521.002 -42.960  1.00144.49           O
ATOM   3646  CB  ARG  1497     411.783-518.222 -41.469  1.00144.49           C
ATOM   3647  CG  ARG  1497     412.647-516.967 -41.394  1.00144.49           C
ATOM   3648  CD  ARG  1497     414.141-517.278 -41.505  1.00144.49           C
ATOM   3649  NE  ARG  1497     414.855-515.988 -41.711  1.00144.49           N
ATOM   3650  CZ  ARG  1497     415.178-515.595 -42.977  1.00144.49           C
ATOM   3651  NH1 ARG  1497     414.880-516.406 -44.034  1.00144.49           N
ATOM   3652  NH2 ARG  1497     415.801-514.400 -43.188  1.00144.49           N
ATOM   3653  H   ARG  1497     410.100-517.111 -43.084  1.00  0.00           H
ATOM   3654  HA  ARG  1497     412.473-518.631 -43.460  1.00  0.00           H
ATOM   3655  HB2 ARG  1497     410.825-518.017 -40.992  1.00  0.00           H
ATOM   3656  HB3 ARG  1497     412.281-519.029 -40.931  1.00  0.00           H
ATOM   3657  HG2 ARG  1497     412.463-516.472 -40.440  1.00  0.00           H
ATOM   3658  HG3 ARG  1497     412.364-516.293 -42.203  1.00  0.00           H
ATOM   3659  HD2 ARG  1497     414.491-517.754 -40.589  1.00  0.00           H
ATOM   3660  HD3 ARG  1497     414.318-517.938 -42.354  1.00  0.00           H
ATOM   3661  HE  ARG  1497     415.098-515.409 -40.920  1.00  0.00           H
ATOM   3662 HH11 ARG  1497     414.421-517.292 -43.877  1.00  0.00           H
ATOM   3663 HH12 ARG  1497     415.119-516.120 -44.973  1.00  0.00           H
ATOM   3664 HH21 ARG  1497     416.023-513.801 -42.406  1.00  0.00           H
ATOM   3665 HH22 ARG  1497     416.040-514.114 -44.127  1.00  0.00           H
ATOM   3666  N   LEU  1498     409.752-520.335 -42.693  1.00191.13           N
ATOM   3667  CA  LEU  1498     409.313-521.693 -42.524  1.00191.13           C
ATOM   3668  C   LEU  1498     409.735-522.526 -43.697  1.00191.13           C
ATOM   3669  O   LEU  1498     410.266-523.614 -43.481  1.00191.13           O
ATOM   3670  CB  LEU  1498     407.785-521.878 -42.383  1.00191.13           C
ATOM   3671  CG  LEU  1498     407.189-521.523 -41.015  1.00191.13           C
ATOM   3672  CD1 LEU  1498     407.722-522.470 -39.929  1.00191.13           C
ATOM   3673  CD2 LEU  1498     407.371-520.039 -40.679  1.00191.13           C
ATOM   3674  H   LEU  1498     409.086-519.576 -42.690  1.00  0.00           H
ATOM   3675  HA  LEU  1498     409.789-522.097 -41.630  1.00  0.00           H
ATOM   3676  HB2 LEU  1498     407.302-521.248 -43.131  1.00  0.00           H
ATOM   3677  HB3 LEU  1498     407.544-522.918 -42.603  1.00  0.00           H
ATOM   3678  HG  LEU  1498     406.116-521.699 -41.085  1.00  0.00           H
ATOM   3679 HD11 LEU  1498     407.038-523.310 -39.811  1.00  0.00           H
ATOM   3680 HD12 LEU  1498     408.705-522.840 -40.221  1.00  0.00           H
ATOM   3681 HD13 LEU  1498     407.802-521.932 -38.985  1.00  0.00           H
ATOM   3682 HD21 LEU  1498     407.124-519.435 -41.552  1.00  0.00           H
ATOM   3683 HD22 LEU  1498     408.407-519.856 -40.392  1.00  0.00           H
ATOM   3684 HD23 LEU  1498     406.713-519.770 -39.853  1.00  0.00           H
ATOM   3685  N   PRO  1499     409.557-522.115 -44.923  1.00108.88           N
ATOM   3686  CA  PRO  1499     410.025-522.990 -45.952  1.00108.88           C
ATOM   3687  C   PRO  1499     411.486-523.290 -45.982  1.00108.88           C
ATOM   3688  O   PRO  1499     411.836-524.412 -46.340  1.00108.88           O
ATOM   3689  CB  PRO  1499     409.444-522.468 -47.258  1.00108.88           C
ATOM   3690  CG  PRO  1499     408.078-521.935 -46.810  1.00108.88           C
ATOM   3691  CD  PRO  1499     408.287-521.551 -45.337  1.00108.88           C
ATOM   3692  HA  PRO  1499     409.532-523.945 -45.772  1.00  0.00           H
ATOM   3693  HB2 PRO  1499     409.336-523.268 -47.991  1.00  0.00           H
ATOM   3694  HB3 PRO  1499     410.059-521.662 -47.657  1.00  0.00           H
ATOM   3695  HG2 PRO  1499     407.791-521.064 -47.399  1.00  0.00           H
ATOM   3696  HG3 PRO  1499     407.321-522.715 -46.894  1.00  0.00           H
ATOM   3697  HD2 PRO  1499     408.309-520.466 -45.233  1.00  0.00           H
ATOM   3698  HD3 PRO  1499     407.483-521.965 -44.729  1.00  0.00           H
ATOM   3699  N   LEU  1500     412.363-522.337 -45.635  1.00112.77           N
ATOM   3700  CA  LEU  1500     413.762-522.657 -45.681  1.00112.77           C
ATOM   3701  C   LEU  1500     414.076-523.703 -44.651  1.00112.77           C
ATOM   3702  O   LEU  1500     414.746-524.692 -44.941  1.00112.77           O
ATOM   3703  CB  LEU  1500     414.662-521.443 -45.379  1.00112.77           C
ATOM   3704  CG  LEU  1500     414.717-520.383 -46.497  1.00112.77           C
ATOM   3705  CD1 LEU  1500     415.518-520.891 -47.704  1.00112.77           C
ATOM   3706  CD2 LEU  1500     413.315-519.888 -46.886  1.00112.77           C
ATOM   3707  H   LEU  1500     412.049-521.421 -45.350  1.00  0.00           H
ATOM   3708  HA  LEU  1500     414.007-523.045 -46.670  1.00  0.00           H
ATOM   3709  HB2 LEU  1500     414.290-520.962 -44.474  1.00  0.00           H
ATOM   3710  HB3 LEU  1500     415.674-521.800 -45.190  1.00  0.00           H
ATOM   3711  HG  LEU  1500     415.257-519.525 -46.096  1.00  0.00           H
ATOM   3712 HD11 LEU  1500     415.539-520.122 -48.476  1.00  0.00           H
ATOM   3713 HD12 LEU  1500     415.046-521.790 -48.100  1.00  0.00           H
ATOM   3714 HD13 LEU  1500     416.537-521.122 -47.393  1.00  0.00           H
ATOM   3715 HD21 LEU  1500     413.397-518.930 -47.400  1.00  0.00           H
ATOM   3716 HD22 LEU  1500     412.710-519.767 -45.987  1.00  0.00           H
ATOM   3717 HD23 LEU  1500     412.843-520.616 -47.546  1.00  0.00           H
ATOM   3718  N   ALA  1501     413.542-523.522 -43.428  1.00 95.40           N
ATOM   3719  CA  ALA  1501     413.834-524.341 -42.278  1.00 95.40           C
ATOM   3720  C   ALA  1501     413.420-525.758 -42.508  1.00 95.40           C
ATOM   3721  O   ALA  1501     414.046-526.698 -42.014  1.00 95.40           O
ATOM   3722  CB  ALA  1501     413.100-523.852 -41.018  1.00 95.40           C
ATOM   3723  H   ALA  1501     412.891-522.759 -43.308  1.00  0.00           H
ATOM   3724  HA  ALA  1501     414.908-524.315 -42.092  1.00  0.00           H
ATOM   3725  HB1 ALA  1501     413.376-522.817 -40.815  1.00  0.00           H
ATOM   3726  HB2 ALA  1501     412.024-523.916 -41.177  1.00  0.00           H
ATOM   3727  HB3 ALA  1501     413.380-524.476 -40.169  1.00  0.00           H
ATOM   3728  N   GLN  1502     412.312-525.918 -43.241  1.00103.72           N
ATOM   3729  CA  GLN  1502     411.670-527.165 -43.541  1.00103.72           C
ATOM   3730  C   GLN  1502     412.496-528.054 -44.437  1.00103.72           C
ATOM   3731  O   GLN  1502     412.283-529.265 -44.422  1.00103.72           O
ATOM   3732  CB  GLN  1502     410.307-526.972 -44.229  1.00103.72           C
ATOM   3733  CG  GLN  1502     409.282-526.249 -43.355  1.00103.72           C
ATOM   3734  CD  GLN  1502     407.983-526.133 -44.142  1.00103.72           C
ATOM   3735  NE2 GLN  1502     407.000-525.375 -43.587  1.00103.72           N
ATOM   3736  OE1 GLN  1502     407.840-526.709 -45.219  1.00103.72           O
ATOM   3737  H   GLN  1502     411.888-525.082 -43.618  1.00  0.00           H
ATOM   3738  HA  GLN  1502     411.503-527.693 -42.602  1.00  0.00           H
ATOM   3739  HB2 GLN  1502     409.909-527.953 -44.488  1.00  0.00           H
ATOM   3740  HB3 GLN  1502     410.454-526.399 -45.145  1.00  0.00           H
ATOM   3741  HG2 GLN  1502     409.650-525.255 -43.101  1.00  0.00           H
ATOM   3742  HG3 GLN  1502     409.109-526.820 -42.443  1.00  0.00           H
ATOM   3743 HE21 GLN  1502     407.154-524.920 -42.698  1.00  0.00           H
ATOM   3744 HE22 GLN  1502     406.116-525.267 -44.063  1.00  0.00           H
ATOM   3745  N   SER  1503     413.413-527.485 -45.257  1.00 95.34           N
ATOM   3746  CA  SER  1503     414.186-528.176 -46.275  1.00 95.34           C
ATOM   3747  C   SER  1503     414.554-529.579 -45.891  1.00 95.34           C
ATOM   3748  O   SER  1503     415.061-529.849 -44.803  1.00 95.34           O
ATOM   3749  CB  SER  1503     415.503-527.460 -46.627  1.00 95.34           C
ATOM   3750  OG  SER  1503     416.265-528.250 -47.528  1.00 95.34           O
ATOM   3751  H   SER  1503     413.573-526.493 -45.151  1.00  0.00           H
ATOM   3752  HA  SER  1503     413.580-528.225 -47.180  1.00  0.00           H
ATOM   3753  HB2 SER  1503     415.278-526.500 -47.092  1.00  0.00           H
ATOM   3754  HB3 SER  1503     416.079-527.294 -45.716  1.00  0.00           H
ATOM   3755  HG  SER  1503     417.083-527.795 -47.740  1.00  0.00           H
ATOM   3756  N   ALA  1504     414.180-530.498 -46.808  1.00 82.99           N
ATOM   3757  CA  ALA  1504     414.339-531.927 -46.864  1.00 82.99           C
ATOM   3758  C   ALA  1504     415.733-532.409 -47.167  1.00 82.99           C
ATOM   3759  O   ALA  1504     416.111-533.481 -46.701  1.00 82.99           O
ATOM   3760  CB  ALA  1504     413.412-532.563 -47.915  1.00 82.99           C
ATOM   3761  H   ALA  1504     413.697-530.108 -47.605  1.00  0.00           H
ATOM   3762  HA  ALA  1504     414.057-532.328 -45.891  1.00  0.00           H
ATOM   3763  HB1 ALA  1504     412.386-532.242 -47.737  1.00  0.00           H
ATOM   3764  HB2 ALA  1504     413.471-533.649 -47.842  1.00  0.00           H
ATOM   3765  HB3 ALA  1504     413.723-532.249 -48.911  1.00  0.00           H
ATOM   3766  N   ASP  1505     416.508-531.649 -47.973  1.00140.26           N
ATOM   3767  CA  ASP  1505     417.752-532.057 -48.591  1.00140.26           C
ATOM   3768  C   ASP  1505     418.569-532.998 -47.771  1.00140.26           C
ATOM   3769  O   ASP  1505     418.956-532.704 -46.640  1.00140.26           O
ATOM   3770  CB  ASP  1505     418.646-530.874 -49.016  1.00140.26           C
ATOM   3771  CG  ASP  1505     419.678-531.345 -50.041  1.00140.26           C
ATOM   3772  OD1 ASP  1505     420.109-532.527 -49.988  1.00140.26           O
ATOM   3773  OD2 ASP  1505     420.045-530.509 -50.909  1.00140.26           O
ATOM   3774  H   ASP  1505     416.189-530.709 -48.161  1.00  0.00           H
ATOM   3775  HA  ASP  1505     417.486-532.590 -49.504  1.00  0.00           H
ATOM   3776  HB2 ASP  1505     418.027-530.094 -49.459  1.00  0.00           H
ATOM   3777  HB3 ASP  1505     419.160-530.476 -48.141  1.00  0.00           H
ATOM   3778  N   TYR  1506     418.849-534.172 -48.389  1.00584.29           N
ATOM   3779  CA  TYR  1506     419.593-535.239 -47.787  1.00584.29           C
ATOM   3780  C   TYR  1506     421.004-535.133 -48.272  1.00584.29           C
ATOM   3781  O   TYR  1506     421.245-535.095 -49.478  1.00584.29           O
ATOM   3782  CB  TYR  1506     419.109-536.630 -48.226  1.00584.29           C
ATOM   3783  CG  TYR  1506     417.650-536.719 -47.947  1.00584.29           C
ATOM   3784  CD1 TYR  1506     416.755-536.181 -48.843  1.00584.29           C
ATOM   3785  CD2 TYR  1506     417.173-537.335 -46.814  1.00584.29           C
ATOM   3786  CE1 TYR  1506     415.402-536.252 -48.613  1.00584.29           C
ATOM   3787  CE2 TYR  1506     415.819-537.409 -46.579  1.00584.29           C
ATOM   3788  CZ  TYR  1506     414.933-536.868 -47.479  1.00584.29           C
ATOM   3789  OH  TYR  1506     413.543-536.942 -47.244  1.00584.29           O
ATOM   3790  H   TYR  1506     418.512-534.303 -49.332  1.00  0.00           H
ATOM   3791  HA  TYR  1506     419.561-535.155 -46.701  1.00  0.00           H
ATOM   3792  HB2 TYR  1506     419.640-537.400 -47.666  1.00  0.00           H
ATOM   3793  HB3 TYR  1506     419.288-536.762 -49.293  1.00  0.00           H
ATOM   3794  HD1 TYR  1506     417.120-535.697 -49.737  1.00  0.00           H
ATOM   3795  HD2 TYR  1506     417.865-537.763 -46.104  1.00  0.00           H
ATOM   3796  HE1 TYR  1506     414.709-535.824 -49.323  1.00  0.00           H
ATOM   3797  HE2 TYR  1506     415.452-537.893 -45.686  1.00  0.00           H
ATOM   3798  HH  TYR  1506     413.122-537.421 -47.961  1.00  0.00           H
ATOM   3799  N   GLY  1507     421.980-535.080 -47.340  1.00118.50           N
ATOM   3800  CA  GLY  1507     423.355-535.011 -47.739  1.00118.50           C
ATOM   3801  C   GLY  1507     423.685-536.317 -48.382  1.00118.50           C
ATOM   3802  O   GLY  1507     423.321-537.381 -47.888  1.00118.50           O
ATOM   3803  H   GLY  1507     421.740-535.089 -46.359  1.00  0.00           H
ATOM   3804  HA2 GLY  1507     423.990-534.851 -46.868  1.00  0.00           H
ATOM   3805  HA3 GLY  1507     423.494-534.200 -48.454  1.00  0.00           H
ATOM   3806  N   THR  1508     424.309-536.258 -49.568  1.00 97.85           N
ATOM   3807  CA  THR  1508     424.726-537.452 -50.236  1.00 97.85           C
ATOM   3808  C   THR  1508     425.994-537.985 -49.653  1.00 97.85           C
ATOM   3809  O   THR  1508     426.119-539.177 -49.373  1.00 97.85           O
ATOM   3810  CB  THR  1508     424.984-537.201 -51.691  1.00 97.85           C
ATOM   3811  CG2 THR  1508     423.700-536.635 -52.322  1.00 97.85           C
ATOM   3812  OG1 THR  1508     426.045-536.270 -51.845  1.00 97.85           O
ATOM   3813  H   THR  1508     424.486-535.360 -49.994  1.00  0.00           H
ATOM   3814  HA  THR  1508     423.945-538.206 -50.138  1.00  0.00           H
ATOM   3815  HB  THR  1508     425.248-538.138 -52.181  1.00  0.00           H
ATOM   3816 HG21 THR  1508     423.868-536.446 -53.382  1.00  0.00           H
ATOM   3817 HG22 THR  1508     423.432-535.703 -51.825  1.00  0.00           H
ATOM   3818 HG23 THR  1508     422.890-537.355 -52.206  1.00  0.00           H
ATOM   3819  HG1 THR  1508     426.884-536.736 -51.830  1.00  0.00           H
ATOM   3820  N   ASN  1509     426.968-537.081 -49.437  1.00 81.59           N
ATOM   3821  CA  ASN  1509     428.274-537.505 -49.043  1.00 81.59           C
ATOM   3822  C   ASN  1509     428.828-536.561 -48.033  1.00 81.59           C
ATOM   3823  O   ASN  1509     428.156-535.650 -47.552  1.00 81.59           O
ATOM   3824  CB  ASN  1509     429.259-537.578 -50.227  1.00 81.59           C
ATOM   3825  CG  ASN  1509     429.397-536.201 -50.870  1.00 81.59           C
ATOM   3826  ND2 ASN  1509     430.160-536.144 -51.994  1.00 81.59           N
ATOM   3827  OD1 ASN  1509     428.845-535.203 -50.411  1.00 81.59           O
ATOM   3828  H   ASN  1509     426.774-536.097 -49.554  1.00  0.00           H
ATOM   3829  HA  ASN  1509     428.198-538.494 -48.591  1.00  0.00           H
ATOM   3830  HB2 ASN  1509     430.233-537.909 -49.867  1.00  0.00           H
ATOM   3831  HB3 ASN  1509     428.886-538.287 -50.966  1.00  0.00           H
ATOM   3832 HD21 ASN  1509     430.598-536.982 -52.350  1.00  0.00           H
ATOM   3833 HD22 ASN  1509     430.289-535.264 -52.473  1.00  0.00           H
ATOM   3834  N   LEU  1510     430.108-536.796 -47.702  1.00165.60           N
ATOM   3835  CA  LEU  1510     430.837-536.107 -46.685  1.00165.60           C
ATOM   3836  C   LEU  1510     430.917-534.646 -47.038  1.00165.60           C
ATOM   3837  O   LEU  1510     430.600-533.773 -46.230  1.00165.60           O
ATOM   3838  CB  LEU  1510     432.250-536.740 -46.619  1.00165.60           C
ATOM   3839  CG  LEU  1510     433.146-536.434 -45.405  1.00165.60           C
ATOM   3840  CD1 LEU  1510     433.596-534.973 -45.368  1.00165.60           C
ATOM   3841  CD2 LEU  1510     432.495-536.909 -44.098  1.00165.60           C
ATOM   3842  H   LEU  1510     430.595-537.518 -48.213  1.00  0.00           H
ATOM   3843  HA  LEU  1510     430.334-536.227 -45.725  1.00  0.00           H
ATOM   3844  HB2 LEU  1510     432.790-536.410 -47.506  1.00  0.00           H
ATOM   3845  HB3 LEU  1510     432.134-537.822 -46.683  1.00  0.00           H
ATOM   3846  HG  LEU  1510     434.049-537.030 -45.532  1.00  0.00           H
ATOM   3847 HD11 LEU  1510     434.225-534.808 -44.493  1.00  0.00           H
ATOM   3848 HD12 LEU  1510     432.721-534.325 -45.313  1.00  0.00           H
ATOM   3849 HD13 LEU  1510     434.162-534.744 -46.271  1.00  0.00           H
ATOM   3850 HD21 LEU  1510     433.152-536.679 -43.259  1.00  0.00           H
ATOM   3851 HD22 LEU  1510     432.330-537.985 -44.145  1.00  0.00           H
ATOM   3852 HD23 LEU  1510     431.540-536.401 -43.962  1.00  0.00           H
ATOM   3853  N   GLN  1511     431.305-534.334 -48.286  1.00 61.91           N
ATOM   3854  CA  GLN  1511     431.486-532.965 -48.675  1.00 61.91           C
ATOM   3855  C   GLN  1511     430.176-532.239 -48.694  1.00 61.91           C
ATOM   3856  O   GLN  1511     430.081-531.100 -48.239  1.00 61.91           O
ATOM   3857  CB  GLN  1511     432.145-532.853 -50.056  1.00 61.91           C
ATOM   3858  CG  GLN  1511     433.569-533.415 -50.052  1.00 61.91           C
ATOM   3859  CD  GLN  1511     434.144-533.288 -51.453  1.00 61.91           C
ATOM   3860  NE2 GLN  1511     435.408-533.757 -51.633  1.00 61.91           N
ATOM   3861  OE1 GLN  1511     433.486-532.790 -52.364  1.00 61.91           O
ATOM   3862  H   GLN  1511     431.471-535.071 -48.957  1.00  0.00           H
ATOM   3863  HA  GLN  1511     432.135-532.483 -47.944  1.00  0.00           H
ATOM   3864  HB2 GLN  1511     432.181-531.803 -50.346  1.00  0.00           H
ATOM   3865  HB3 GLN  1511     431.547-533.403 -50.782  1.00  0.00           H
ATOM   3866  HG2 GLN  1511     434.184-532.852 -49.350  1.00  0.00           H
ATOM   3867  HG3 GLN  1511     433.547-534.465 -49.759  1.00  0.00           H
ATOM   3868 HE21 GLN  1511     435.912-534.161 -50.857  1.00  0.00           H
ATOM   3869 HE22 GLN  1511     435.842-533.702 -52.543  1.00  0.00           H
ATOM   3870  N   THR  1512     429.124-532.893 -49.215  1.00134.38           N
ATOM   3871  CA  THR  1512     427.839-532.276 -49.365  1.00134.38           C
ATOM   3872  C   THR  1512     427.257-531.965 -48.015  1.00134.38           C
ATOM   3873  O   THR  1512     426.696-530.890 -47.806  1.00134.38           O
ATOM   3874  CB  THR  1512     426.889-533.152 -50.140  1.00134.38           C
ATOM   3875  CG2 THR  1512     426.410-534.320 -49.267  1.00134.38           C
ATOM   3876  OG1 THR  1512     425.776-532.396 -50.577  1.00134.38           O
ATOM   3877  H   THR  1512     429.243-533.851 -49.511  1.00  0.00           H
ATOM   3878  HA  THR  1512     427.967-531.340 -49.909  1.00  0.00           H
ATOM   3879  HB  THR  1512     427.408-533.552 -51.011  1.00  0.00           H
ATOM   3880 HG21 THR  1512     425.814-533.935 -48.440  1.00  0.00           H
ATOM   3881 HG22 THR  1512     427.273-534.857 -48.873  1.00  0.00           H
ATOM   3882 HG23 THR  1512     425.803-534.998 -49.868  1.00  0.00           H
ATOM   3883  HG1 THR  1512     426.077-531.681 -51.142  1.00  0.00           H
ATOM   3884  N   VAL  1513     427.395-532.889 -47.047  1.00109.62           N
ATOM   3885  CA  VAL  1513     426.805-532.695 -45.753  1.00109.62           C
ATOM   3886  C   VAL  1513     427.424-531.502 -45.097  1.00109.62           C
ATOM   3887  O   VAL  1513     426.735-530.722 -44.441  1.00109.62           O
ATOM   3888  CB  VAL  1513     426.978-533.869 -44.830  1.00109.62           C
ATOM   3889  CG1 VAL  1513     428.471-534.046 -44.514  1.00109.62           C
ATOM   3890  CG2 VAL  1513     426.115-533.630 -43.579  1.00109.62           C
ATOM   3891  H   VAL  1513     427.921-533.731 -47.233  1.00  0.00           H
ATOM   3892  HA  VAL  1513     425.739-532.507 -45.881  1.00  0.00           H
ATOM   3893  HB  VAL  1513     426.619-534.766 -45.335  1.00  0.00           H
ATOM   3894 HG11 VAL  1513     428.654-535.067 -44.180  1.00  0.00           H
ATOM   3895 HG12 VAL  1513     428.761-533.349 -43.727  1.00  0.00           H
ATOM   3896 HG13 VAL  1513     429.058-533.846 -45.410  1.00  0.00           H
ATOM   3897 HG21 VAL  1513     426.226-534.471 -42.895  1.00  0.00           H
ATOM   3898 HG22 VAL  1513     425.069-533.535 -43.872  1.00  0.00           H
ATOM   3899 HG23 VAL  1513     426.438-532.714 -43.084  1.00  0.00           H
ATOM   3900  N   GLN  1514     428.746-531.324 -45.270  1.00153.56           N
ATOM   3901  CA  GLN  1514     429.438-530.244 -44.627  1.00153.56           C
ATOM   3902  C   GLN  1514     428.864-528.945 -45.096  1.00153.56           C
ATOM   3903  O   GLN  1514     428.628-528.038 -44.298  1.00153.56           O
ATOM   3904  CB  GLN  1514     430.937-530.209 -44.979  1.00153.56           C
ATOM   3905  CG  GLN  1514     431.750-531.384 -44.431  1.00153.56           C
ATOM   3906  CD  GLN  1514     432.163-531.054 -43.004  1.00153.56           C
ATOM   3907  NE2 GLN  1514     432.798-532.038 -42.313  1.00153.56           N
ATOM   3908  OE1 GLN  1514     431.941-529.945 -42.521  1.00153.56           O
ATOM   3909  H   GLN  1514     429.260-531.961 -45.862  1.00  0.00           H
ATOM   3910  HA  GLN  1514     429.319-530.326 -43.547  1.00  0.00           H
ATOM   3911  HB2 GLN  1514     431.031-530.209 -46.065  1.00  0.00           H
ATOM   3912  HB3 GLN  1514     431.363-529.283 -44.593  1.00  0.00           H
ATOM   3913  HG2 GLN  1514     432.637-531.537 -45.046  1.00  0.00           H
ATOM   3914  HG3 GLN  1514     431.140-532.287 -44.437  1.00  0.00           H
ATOM   3915 HE21 GLN  1514     432.967-532.933 -42.749  1.00  0.00           H
ATOM   3916 HE22 GLN  1514     433.101-531.874 -41.364  1.00  0.00           H
ATOM   3917  N   LEU  1515     428.623-528.824 -46.412  1.00 98.81           N
ATOM   3918  CA  LEU  1515     428.150-527.589 -46.968  1.00 98.81           C
ATOM   3919  C   LEU  1515     426.768-527.312 -46.459  1.00 98.81           C
ATOM   3920  O   LEU  1515     426.461-526.191 -46.054  1.00 98.81           O
ATOM   3921  CB  LEU  1515     428.113-527.626 -48.508  1.00 98.81           C
ATOM   3922  CG  LEU  1515     427.900-526.260 -49.197  1.00 98.81           C
ATOM   3923  CD1 LEU  1515     426.530-525.643 -48.875  1.00 98.81           C
ATOM   3924  CD2 LEU  1515     429.074-525.309 -48.914  1.00 98.81           C
ATOM   3925  H   LEU  1515     428.777-529.616 -47.020  1.00  0.00           H
ATOM   3926  HA  LEU  1515     428.811-526.783 -46.650  1.00  0.00           H
ATOM   3927  HB2 LEU  1515     427.299-528.285 -48.809  1.00  0.00           H
ATOM   3928  HB3 LEU  1515     429.051-528.050 -48.866  1.00  0.00           H
ATOM   3929  HG  LEU  1515     427.909-526.451 -50.270  1.00  0.00           H
ATOM   3930 HD11 LEU  1515     426.091-525.236 -49.786  1.00  0.00           H
ATOM   3931 HD12 LEU  1515     426.654-524.844 -48.144  1.00  0.00           H
ATOM   3932 HD13 LEU  1515     425.873-526.411 -48.467  1.00  0.00           H
ATOM   3933 HD21 LEU  1515     428.898-524.355 -49.411  1.00  0.00           H
ATOM   3934 HD22 LEU  1515     429.160-525.148 -47.839  1.00  0.00           H
ATOM   3935 HD23 LEU  1515     429.997-525.750 -49.290  1.00  0.00           H
ATOM   3936  N   PHE  1516     425.897-528.339 -46.430  1.00 77.55           N
ATOM   3937  CA  PHE  1516     424.544-528.097 -46.020  1.00 77.55           C
ATOM   3938  C   PHE  1516     424.533-527.606 -44.617  1.00 77.55           C
ATOM   3939  O   PHE  1516     423.803-526.672 -44.287  1.00 77.55           O
ATOM   3940  CB  PHE  1516     423.626-529.323 -46.151  1.00 77.55           C
ATOM   3941  CG  PHE  1516     423.313-529.436 -47.603  1.00 77.55           C
ATOM   3942  CD1 PHE  1516     424.155-530.099 -48.463  1.00 77.55           C
ATOM   3943  CD2 PHE  1516     422.172-528.860 -48.109  1.00 77.55           C
ATOM   3944  CE1 PHE  1516     423.861-530.194 -49.803  1.00 77.55           C
ATOM   3945  CE2 PHE  1516     421.871-528.951 -49.448  1.00 77.55           C
ATOM   3946  CZ  PHE  1516     422.716-529.620 -50.299  1.00 77.55           C
ATOM   3947  H   PHE  1516     426.193-529.268 -46.694  1.00  0.00           H
ATOM   3948  HA  PHE  1516     424.139-527.308 -46.653  1.00  0.00           H
ATOM   3949  HB2 PHE  1516     424.137-530.220 -45.801  1.00  0.00           H
ATOM   3950  HB3 PHE  1516     422.710-529.168 -45.581  1.00  0.00           H
ATOM   3951  HD1 PHE  1516     425.059-530.551 -48.082  1.00  0.00           H
ATOM   3952  HD2 PHE  1516     421.504-528.329 -47.447  1.00  0.00           H
ATOM   3953  HE1 PHE  1516     424.531-530.721 -50.466  1.00  0.00           H
ATOM   3954  HE2 PHE  1516     420.969-528.496 -49.830  1.00  0.00           H
ATOM   3955  HZ  PHE  1516     422.482-529.694 -51.351  1.00  0.00           H
ATOM   3956  N   MET  1517     425.348-528.208 -43.740  1.00179.07           N
ATOM   3957  CA  MET  1517     425.297-527.729 -42.396  1.00179.07           C
ATOM   3958  C   MET  1517     425.778-526.311 -42.340  1.00179.07           C
ATOM   3959  O   MET  1517     425.250-525.504 -41.576  1.00179.07           O
ATOM   3960  CB  MET  1517     426.010-528.625 -41.359  1.00179.07           C
ATOM   3961  CG  MET  1517     427.514-528.840 -41.509  1.00179.07           C
ATOM   3962  SD  MET  1517     428.189-529.928 -40.212  1.00179.07           S
ATOM   3963  CE  MET  1517     429.929-529.715 -40.673  1.00179.07           C
ATOM   3964  H   MET  1517     425.965-528.959 -44.015  1.00  0.00           H
ATOM   3965  HA  MET  1517     424.244-527.709 -42.115  1.00  0.00           H
ATOM   3966  HB2 MET  1517     425.843-528.181 -40.378  1.00  0.00           H
ATOM   3967  HB3 MET  1517     425.528-529.603 -41.372  1.00  0.00           H
ATOM   3968  HG2 MET  1517     428.014-527.873 -41.451  1.00  0.00           H
ATOM   3969  HG3 MET  1517     427.713-529.284 -42.484  1.00  0.00           H
ATOM   3970  HE1 MET  1517     430.557-530.302 -40.003  1.00  0.00           H
ATOM   3971  HE2 MET  1517     430.199-528.662 -40.595  1.00  0.00           H
ATOM   3972  HE3 MET  1517     430.077-530.053 -41.699  1.00  0.00           H
ATOM   3973  N   LYS  1518     426.780-525.952 -43.163  1.00 96.91           N
ATOM   3974  CA  LYS  1518     427.307-524.618 -43.100  1.00 96.91           C
ATOM   3975  C   LYS  1518     426.240-523.630 -43.469  1.00 96.91           C
ATOM   3976  O   LYS  1518     426.092-522.598 -42.816  1.00 96.91           O
ATOM   3977  CB  LYS  1518     428.501-524.401 -44.043  1.00 96.91           C
ATOM   3978  CG  LYS  1518     429.327-523.172 -43.664  1.00 96.91           C
ATOM   3979  CD  LYS  1518     430.045-523.339 -42.323  1.00 96.91           C
ATOM   3980  CE  LYS  1518     430.819-522.101 -41.871  1.00 96.91           C
ATOM   3981  NZ  LYS  1518     431.367-522.320 -40.513  1.00 96.91           N
ATOM   3982  H   LYS  1518     427.159-526.617 -43.821  1.00  0.00           H
ATOM   3983  HA  LYS  1518     427.629-524.418 -42.078  1.00  0.00           H
ATOM   3984  HB2 LYS  1518     428.126-524.271 -45.058  1.00  0.00           H
ATOM   3985  HB3 LYS  1518     429.142-525.282 -44.012  1.00  0.00           H
ATOM   3986  HG2 LYS  1518     430.072-522.999 -44.440  1.00  0.00           H
ATOM   3987  HG3 LYS  1518     428.668-522.306 -43.607  1.00  0.00           H
ATOM   3988  HD2 LYS  1518     430.747-524.168 -42.412  1.00  0.00           H
ATOM   3989  HD3 LYS  1518     429.307-523.587 -41.560  1.00  0.00           H
ATOM   3990  HE2 LYS  1518     431.638-521.913 -42.565  1.00  0.00           H
ATOM   3991  HE3 LYS  1518     430.150-521.240 -41.857  1.00  0.00           H
ATOM   3992  HZ1 LYS  1518     431.877-521.499 -40.219  1.00  0.00           H
ATOM   3993  HZ2 LYS  1518     430.609-522.494 -39.868  1.00  0.00           H
ATOM   3994  HZ3 LYS  1518     431.988-523.116 -40.525  1.00  0.00           H
ATOM   3995  N   LYS  1519     425.455-523.918 -44.524  1.00103.02           N
ATOM   3996  CA  LYS  1519     424.441-522.993 -44.949  1.00103.02           C
ATOM   3997  C   LYS  1519     423.426-522.843 -43.859  1.00103.02           C
ATOM   3998  O   LYS  1519     422.965-521.740 -43.568  1.00103.02           O
ATOM   3999  CB  LYS  1519     423.670-523.471 -46.195  1.00103.02           C
ATOM   4000  CG  LYS  1519     424.504-523.504 -47.476  1.00103.02           C
ATOM   4001  CD  LYS  1519     423.838-524.256 -48.632  1.00103.02           C
ATOM   4002  CE  LYS  1519     422.711-523.474 -49.312  1.00103.02           C
ATOM   4003  NZ  LYS  1519     422.252-524.198 -50.520  1.00103.02           N
ATOM   4004  H   LYS  1519     425.580-524.789 -45.020  1.00  0.00           H
ATOM   4005  HA  LYS  1519     424.897-522.025 -45.155  1.00  0.00           H
ATOM   4006  HB2 LYS  1519     422.827-522.798 -46.354  1.00  0.00           H
ATOM   4007  HB3 LYS  1519     423.285-524.473 -46.004  1.00  0.00           H
ATOM   4008  HG2 LYS  1519     425.455-523.989 -47.254  1.00  0.00           H
ATOM   4009  HG3 LYS  1519     424.700-522.479 -47.792  1.00  0.00           H
ATOM   4010  HD2 LYS  1519     424.599-524.481 -49.379  1.00  0.00           H
ATOM   4011  HD3 LYS  1519     423.433-525.194 -48.252  1.00  0.00           H
ATOM   4012  HE2 LYS  1519     421.878-523.364 -48.618  1.00  0.00           H
ATOM   4013  HE3 LYS  1519     423.076-522.488 -49.598  1.00  0.00           H
ATOM   4014  HZ1 LYS  1519     421.509-523.677 -50.963  1.00  0.00           H
ATOM   4015  HZ2 LYS  1519     423.023-524.299 -51.165  1.00  0.00           H
ATOM   4016  HZ3 LYS  1519     421.911-525.111 -50.256  1.00  0.00           H
ATOM   4017  N   ASN  1520     423.066-523.966 -43.214  1.00 85.93           N
ATOM   4018  CA  ASN  1520     422.033-523.987 -42.218  1.00 85.93           C
ATOM   4019  C   ASN  1520     422.422-523.136 -41.055  1.00 85.93           C
ATOM   4020  O   ASN  1520     421.571-522.483 -40.453  1.00 85.93           O
ATOM   4021  CB  ASN  1520     421.756-525.406 -41.696  1.00 85.93           C
ATOM   4022  CG  ASN  1520     420.548-525.354 -40.775  1.00 85.93           C
ATOM   4023  ND2 ASN  1520     420.583-526.186 -39.700  1.00 85.93           N
ATOM   4024  OD1 ASN  1520     419.602-524.598 -40.995  1.00 85.93           O
ATOM   4025  H   ASN  1520     423.541-524.829 -43.439  1.00  0.00           H
ATOM   4026  HA  ASN  1520     421.117-523.588 -42.654  1.00  0.00           H
ATOM   4027  HB2 ASN  1520     421.551-526.072 -42.534  1.00  0.00           H
ATOM   4028  HB3 ASN  1520     422.623-525.769 -41.143  1.00  0.00           H
ATOM   4029 HD21 ASN  1520     421.379-526.790 -39.555  1.00  0.00           H
ATOM   4030 HD22 ASN  1520     419.813-526.200 -39.047  1.00  0.00           H
ATOM   4031  N   GLN  1521     423.718-523.126 -40.694  1.00142.99           N
ATOM   4032  CA  GLN  1521     424.120-522.376 -39.541  1.00142.99           C
ATOM   4033  C   GLN  1521     423.868-520.917 -39.774  1.00142.99           C
ATOM   4034  O   GLN  1521     423.431-520.211 -38.869  1.00142.99           O
ATOM   4035  CB  GLN  1521     425.613-522.508 -39.189  1.00142.99           C
ATOM   4036  CG  GLN  1521     426.542-521.859 -40.215  1.00142.99           C
ATOM   4037  CD  GLN  1521     427.963-521.903 -39.676  1.00142.99           C
ATOM   4038  NE2 GLN  1521     428.592-520.703 -39.554  1.00142.99           N
ATOM   4039  OE1 GLN  1521     428.504-522.964 -39.367  1.00142.99           O
ATOM   4040  H   GLN  1521     424.401-523.642 -41.230  1.00  0.00           H
ATOM   4041  HA  GLN  1521     423.528-522.702 -38.686  1.00  0.00           H
ATOM   4042  HB2 GLN  1521     425.859-523.568 -39.123  1.00  0.00           H
ATOM   4043  HB3 GLN  1521     425.786-522.046 -38.217  1.00  0.00           H
ATOM   4044  HG2 GLN  1521     426.489-522.406 -41.156  1.00  0.00           H
ATOM   4045  HG3 GLN  1521     426.243-520.823 -40.376  1.00  0.00           H
ATOM   4046 HE21 GLN  1521     428.114-519.853 -39.817  1.00  0.00           H
ATOM   4047 HE22 GLN  1521     429.537-520.662 -39.201  1.00  0.00           H
ATOM   4048  N   THR  1522     424.145-520.418 -40.994  1.00121.81           N
ATOM   4049  CA  THR  1522     423.985-519.014 -41.261  1.00121.81           C
ATOM   4050  C   THR  1522     422.541-518.641 -41.155  1.00121.81           C
ATOM   4051  O   THR  1522     422.200-517.588 -40.620  1.00121.81           O
ATOM   4052  CB  THR  1522     424.454-518.606 -42.632  1.00121.81           C
ATOM   4053  CG2 THR  1522     425.945-518.952 -42.773  1.00121.81           C
ATOM   4054  OG1 THR  1522     423.699-519.266 -43.638  1.00121.81           O
ATOM   4055  H   THR  1522     424.467-521.034 -41.726  1.00  0.00           H
ATOM   4056  HA  THR  1522     424.547-518.450 -40.517  1.00  0.00           H
ATOM   4057  HB  THR  1522     424.328-517.529 -42.744  1.00  0.00           H
ATOM   4058 HG21 THR  1522     426.294-518.660 -43.763  1.00  0.00           H
ATOM   4059 HG22 THR  1522     426.083-520.025 -42.641  1.00  0.00           H
ATOM   4060 HG23 THR  1522     426.516-518.417 -42.014  1.00  0.00           H
ATOM   4061  HG1 THR  1522     423.504-518.650 -44.348  1.00  0.00           H
ATOM   4062  N   LEU  1523     421.656-519.511 -41.670  1.00187.39           N
ATOM   4063  CA  LEU  1523     420.242-519.275 -41.726  1.00187.39           C
ATOM   4064  C   LEU  1523     419.693-519.174 -40.340  1.00187.39           C
ATOM   4065  O   LEU  1523     418.861-518.316 -40.047  1.00187.39           O
ATOM   4066  CB  LEU  1523     419.527-520.430 -42.454  1.00187.39           C
ATOM   4067  CG  LEU  1523     420.002-520.621 -43.913  1.00187.39           C
ATOM   4068  CD1 LEU  1523     419.274-521.784 -44.606  1.00187.39           C
ATOM   4069  CD2 LEU  1523     419.889-519.313 -44.715  1.00187.39           C
ATOM   4070  H   LEU  1523     422.007-520.383 -42.040  1.00  0.00           H
ATOM   4071  HA  LEU  1523     420.053-518.342 -42.257  1.00  0.00           H
ATOM   4072  HB2 LEU  1523     419.715-521.353 -41.906  1.00  0.00           H
ATOM   4073  HB3 LEU  1523     418.455-520.234 -42.456  1.00  0.00           H
ATOM   4074  HG  LEU  1523     421.059-520.883 -43.874  1.00  0.00           H
ATOM   4075 HD11 LEU  1523     419.379-522.688 -44.006  1.00  0.00           H
ATOM   4076 HD12 LEU  1523     419.710-521.949 -45.591  1.00  0.00           H
ATOM   4077 HD13 LEU  1523     418.217-521.539 -44.712  1.00  0.00           H
ATOM   4078 HD21 LEU  1523     419.767-519.544 -45.773  1.00  0.00           H
ATOM   4079 HD22 LEU  1523     420.794-518.722 -44.575  1.00  0.00           H
ATOM   4080 HD23 LEU  1523     419.026-518.746 -44.365  1.00  0.00           H
ATOM   4081  N   GLN  1524     420.145-520.063 -39.441  1.00190.86           N
ATOM   4082  CA  GLN  1524     419.643-520.047 -38.100  1.00190.86           C
ATOM   4083  C   GLN  1524     420.055-518.776 -37.423  1.00190.86           C
ATOM   4084  O   GLN  1524     419.279-518.193 -36.669  1.00190.86           O
ATOM   4085  CB  GLN  1524     420.152-521.222 -37.256  1.00190.86           C
ATOM   4086  CG  GLN  1524     419.630-522.569 -37.753  1.00190.86           C
ATOM   4087  CD  GLN  1524     420.120-523.636 -36.792  1.00190.86           C
ATOM   4088  NE2 GLN  1524     420.758-524.699 -37.346  1.00190.86           N
ATOM   4089  OE1 GLN  1524     419.946-523.528 -35.579  1.00190.86           O
ATOM   4090  H   GLN  1524     420.840-520.744 -39.711  1.00  0.00           H
ATOM   4091  HA  GLN  1524     418.554-520.087 -38.134  1.00  0.00           H
ATOM   4092  HB2 GLN  1524     419.826-521.079 -36.226  1.00  0.00           H
ATOM   4093  HB3 GLN  1524     421.242-521.232 -37.284  1.00  0.00           H
ATOM   4094  HG2 GLN  1524     420.011-522.768 -38.755  1.00  0.00           H
ATOM   4095  HG3 GLN  1524     418.540-522.559 -37.768  1.00  0.00           H
ATOM   4096 HE21 GLN  1524     420.882-524.748 -38.347  1.00  0.00           H
ATOM   4097 HE22 GLN  1524     421.109-525.441 -36.757  1.00  0.00           H
ATOM   4098  N   ASN  1525     421.294-518.314 -37.680  1.00 87.73           N
ATOM   4099  CA  ASN  1525     421.823-517.124 -37.068  1.00 87.73           C
ATOM   4100  C   ASN  1525     421.006-515.956 -37.521  1.00 87.73           C
ATOM   4101  O   ASN  1525     420.802-514.994 -36.782  1.00 87.73           O
ATOM   4102  CB  ASN  1525     423.290-516.860 -37.453  1.00 87.73           C
ATOM   4103  CG  ASN  1525     424.140-517.997 -36.896  1.00 87.73           C
ATOM   4104  ND2 ASN  1525     425.482-517.907 -37.097  1.00 87.73           N
ATOM   4105  OD1 ASN  1525     423.626-518.938 -36.293  1.00 87.73           O
ATOM   4106  H   ASN  1525     421.876-518.824 -38.329  1.00  0.00           H
ATOM   4107  HA  ASN  1525     421.748-517.215 -35.984  1.00  0.00           H
ATOM   4108  HB2 ASN  1525     423.386-516.825 -38.538  1.00  0.00           H
ATOM   4109  HB3 ASN  1525     423.617-515.913 -37.024  1.00  0.00           H
ATOM   4110 HD21 ASN  1525     425.866-517.117 -37.595  1.00  0.00           H
ATOM   4111 HD22 ASN  1525     426.095-518.630 -36.748  1.00  0.00           H
ATOM   4112  N   GLU  1526     420.491-516.042 -38.757  1.00150.70           N
ATOM   4113  CA  GLU  1526     419.718-515.006 -39.378  1.00150.70           C
ATOM   4114  C   GLU  1526     418.529-514.736 -38.506  1.00150.70           C
ATOM   4115  O   GLU  1526     418.003-513.625 -38.490  1.00150.70           O
ATOM   4116  CB  GLU  1526     419.126-515.444 -40.733  1.00150.70           C
ATOM   4117  CG  GLU  1526     420.159-515.771 -41.811  1.00150.70           C
ATOM   4118  CD  GLU  1526     420.541-514.479 -42.513  1.00150.70           C
ATOM   4119  OE1 GLU  1526     419.772-513.488 -42.394  1.00150.70           O
ATOM   4120  OE2 GLU  1526     421.608-514.470 -43.182  1.00150.70           O
ATOM   4121  H   GLU  1526     420.658-516.888 -39.282  1.00  0.00           H
ATOM   4122  HA  GLU  1526     420.317-514.103 -39.497  1.00  0.00           H
ATOM   4123  HB2 GLU  1526     418.519-516.333 -40.565  1.00  0.00           H
ATOM   4124  HB3 GLU  1526     418.480-514.648 -41.102  1.00  0.00           H
ATOM   4125  HG2 GLU  1526     419.732-516.469 -42.531  1.00  0.00           H
ATOM   4126  HG3 GLU  1526     421.042-516.213 -41.351  1.00  0.00           H
ATOM   4127  N   ILE  1527     418.097-515.747 -37.731  1.00164.84           N
ATOM   4128  CA  ILE  1527     416.884-515.716 -36.954  1.00164.84           C
ATOM   4129  C   ILE  1527     416.834-514.536 -36.021  1.00164.84           C
ATOM   4130  O   ILE  1527     415.754-513.999 -35.778  1.00164.84           O
ATOM   4131  CB  ILE  1527     416.689-516.934 -36.090  1.00164.84           C
ATOM   4132  CG1 ILE  1527     416.525-518.207 -36.938  1.00164.84           C
ATOM   4133  CG2 ILE  1527     415.495-516.662 -35.161  1.00164.84           C
ATOM   4134  CD1 ILE  1527     416.565-519.494 -36.112  1.00164.84           C
ATOM   4135  H   ILE  1527     418.661-516.584 -37.691  1.00  0.00           H
ATOM   4136  HA  ILE  1527     416.040-515.645 -37.640  1.00  0.00           H
ATOM   4137  HB  ILE  1527     417.578-517.054 -35.470  1.00  0.00           H
ATOM   4138 HG12 ILE  1527     415.566-518.157 -37.455  1.00  0.00           H
ATOM   4139 HG13 ILE  1527     417.323-518.240 -37.680  1.00  0.00           H
ATOM   4140 HG21 ILE  1527     415.145-517.602 -34.733  1.00  0.00           H
ATOM   4141 HG22 ILE  1527     414.689-516.200 -35.731  1.00  0.00           H
ATOM   4142 HG23 ILE  1527     415.804-515.991 -34.360  1.00  0.00           H
ATOM   4143 HD11 ILE  1527     416.444-520.353 -36.771  1.00  0.00           H
ATOM   4144 HD12 ILE  1527     417.523-519.565 -35.596  1.00  0.00           H
ATOM   4145 HD13 ILE  1527     415.758-519.481 -35.380  1.00  0.00           H
ATOM   4146  N   LEU  1528     417.978-514.073 -35.486  1.00240.43           N
ATOM   4147  CA  LEU  1528     417.950-513.100 -34.428  1.00240.43           C
ATOM   4148  C   LEU  1528     417.153-511.877 -34.737  1.00240.43           C
ATOM   4149  O   LEU  1528     416.368-511.496 -33.883  1.00240.43           O
ATOM   4150  CB  LEU  1528     419.333-512.591 -33.986  1.00240.43           C
ATOM   4151  CG  LEU  1528     420.145-513.594 -33.150  1.00240.43           C
ATOM   4152  CD1 LEU  1528     420.549-514.825 -33.973  1.00240.43           C
ATOM   4153  CD2 LEU  1528     421.335-512.903 -32.469  1.00240.43           C
ATOM   4154  H   LEU  1528     418.865-514.412 -35.831  1.00  0.00           H
ATOM   4155  HA  LEU  1528     417.489-513.576 -33.563  1.00  0.00           H
ATOM   4156  HB2 LEU  1528     419.908-512.349 -34.880  1.00  0.00           H
ATOM   4157  HB3 LEU  1528     419.198-511.681 -33.402  1.00  0.00           H
ATOM   4158  HG  LEU  1528     419.488-513.947 -32.355  1.00  0.00           H
ATOM   4159 HD11 LEU  1528     420.735-515.665 -33.304  1.00  0.00           H
ATOM   4160 HD12 LEU  1528     419.744-515.081 -34.662  1.00  0.00           H
ATOM   4161 HD13 LEU  1528     421.455-514.603 -34.538  1.00  0.00           H
ATOM   4162 HD21 LEU  1528     421.894-513.633 -31.884  1.00  0.00           H
ATOM   4163 HD22 LEU  1528     420.969-512.114 -31.812  1.00  0.00           H
ATOM   4164 HD23 LEU  1528     421.987-512.470 -33.228  1.00  0.00           H
ATOM   4165  N   GLY  1529     417.250-511.255 -35.928  1.00100.00           N
ATOM   4166  CA  GLY  1529     416.618-509.972 -36.134  1.00100.00           C
ATOM   4167  C   GLY  1529     415.152-510.035 -35.850  1.00100.00           C
ATOM   4168  O   GLY  1529     414.588-509.105 -35.272  1.00100.00           O
ATOM   4169  H   GLY  1529     417.767-511.687 -36.680  1.00  0.00           H
ATOM   4170  HA2 GLY  1529     417.077-509.240 -35.469  1.00  0.00           H
ATOM   4171  HA3 GLY  1529     416.769-509.661 -37.168  1.00  0.00           H
ATOM   4172  N   HIS  1530     414.480-511.124 -36.251  1.00463.73           N
ATOM   4173  CA  HIS  1530     413.076-511.180 -36.008  1.00463.73           C
ATOM   4174  C   HIS  1530     412.783-511.277 -34.554  1.00463.73           C
ATOM   4175  O   HIS  1530     411.716-510.852 -34.111  1.00463.73           O
ATOM   4176  CB  HIS  1530     412.321-512.175 -36.881  1.00463.73           C
ATOM   4177  CG  HIS  1530     412.155-511.433 -38.169  1.00463.73           C
ATOM   4178  CD2 HIS  1530     411.091-510.733 -38.650  1.00463.73           C
ATOM   4179  ND1 HIS  1530     413.180-511.220 -39.065  1.00463.73           N
ATOM   4180  CE1 HIS  1530     412.692-510.401 -40.031  1.00463.73           C
ATOM   4181  NE2 HIS  1530     411.429-510.078 -39.822  1.00463.73           N
ATOM   4182  H   HIS  1530     414.956-511.885 -36.713  1.00  0.00           H
ATOM   4183  HA  HIS  1530     412.699-510.202 -36.306  1.00  0.00           H
ATOM   4184  HB2 HIS  1530     412.900-513.087 -37.026  1.00  0.00           H
ATOM   4185  HB3 HIS  1530     411.349-512.405 -36.445  1.00  0.00           H
ATOM   4186  HD2 HIS  1530     410.118-510.694 -38.182  1.00  0.00           H
ATOM   4187  HD1 HIS  1530     414.114-511.600 -39.013  1.00  0.00           H
ATOM   4188  HE1 HIS  1530     413.271-510.053 -40.874  1.00  0.00           H
ATOM   4189  HE2 HIS  1530     410.841-509.485 -40.390  1.00  0.00           H
ATOM   4190  N   THR  1531     413.712-511.833 -33.756  1.00192.28           N
ATOM   4191  CA  THR  1531     413.406-511.849 -32.361  1.00192.28           C
ATOM   4192  C   THR  1531     413.245-510.425 -31.876  1.00192.28           C
ATOM   4193  O   THR  1531     412.348-510.200 -31.067  1.00192.28           O
ATOM   4194  CB  THR  1531     414.340-512.661 -31.493  1.00192.28           C
ATOM   4195  CG2 THR  1531     414.324-514.076 -32.062  1.00192.28           C
ATOM   4196  OG1 THR  1531     415.676-512.193 -31.496  1.00192.28           O
ATOM   4197  H   THR  1531     414.573-512.216 -34.121  1.00  0.00           H
ATOM   4198  HA  THR  1531     412.424-512.314 -32.270  1.00  0.00           H
ATOM   4199  HB  THR  1531     413.963-512.677 -30.470  1.00  0.00           H
ATOM   4200 HG21 THR  1531     414.938-514.113 -32.962  1.00  0.00           H
ATOM   4201 HG22 THR  1531     413.300-514.356 -32.309  1.00  0.00           H
ATOM   4202 HG23 THR  1531     414.722-514.770 -31.321  1.00  0.00           H
ATOM   4203  HG1 THR  1531     415.765-511.476 -30.864  1.00  0.00           H
ATOM   4204  N   PRO  1532     413.997-509.413 -32.253  1.00113.77           N
ATOM   4205  CA  PRO  1532     413.578-508.132 -31.775  1.00113.77           C
ATOM   4206  C   PRO  1532     412.292-507.615 -32.322  1.00113.77           C
ATOM   4207  O   PRO  1532     411.624-506.868 -31.612  1.00113.77           O
ATOM   4208  CB  PRO  1532     414.743-507.171 -31.974  1.00113.77           C
ATOM   4209  CG  PRO  1532     415.959-508.082 -31.798  1.00113.77           C
ATOM   4210  CD  PRO  1532     415.448-509.462 -32.239  1.00113.77           C
ATOM   4211  HA  PRO  1532     413.439-508.233 -30.699  1.00  0.00           H
ATOM   4212  HB2 PRO  1532     414.733-506.379 -31.225  1.00  0.00           H
ATOM   4213  HB3 PRO  1532     414.723-506.748 -32.978  1.00  0.00           H
ATOM   4214  HG2 PRO  1532     416.785-507.754 -32.429  1.00  0.00           H
ATOM   4215  HG3 PRO  1532     416.267-508.107 -30.753  1.00  0.00           H
ATOM   4216  HD2 PRO  1532     415.821-509.694 -33.237  1.00  0.00           H
ATOM   4217  HD3 PRO  1532     415.784-510.222 -31.534  1.00  0.00           H
ATOM   4218  N   ARG  1533     411.909-507.940 -33.569  1.00196.50           N
ATOM   4219  CA  ARG  1533     410.667-507.345 -33.962  1.00196.50           C
ATOM   4220  C   ARG  1533     409.537-507.958 -33.205  1.00196.50           C
ATOM   4221  O   ARG  1533     408.529-507.294 -32.963  1.00196.50           O
ATOM   4222  CB  ARG  1533     410.375-507.222 -35.469  1.00196.50           C
ATOM   4223  CG  ARG  1533     410.352-508.465 -36.342  1.00196.50           C
ATOM   4224  CD  ARG  1533     409.892-508.094 -37.757  1.00196.50           C
ATOM   4225  NE  ARG  1533     410.076-506.616 -37.899  1.00196.50           N
ATOM   4226  CZ  ARG  1533     409.040-505.758 -37.649  1.00196.50           C
ATOM   4227  NH1 ARG  1533     407.797-506.250 -37.375  1.00196.50           N
ATOM   4228  NH2 ARG  1533     409.243-504.406 -37.663  1.00196.50           N
ATOM   4229  H   ARG  1533     412.446-508.547 -34.172  1.00  0.00           H
ATOM   4230  HA  ARG  1533     410.722-506.318 -33.602  1.00  0.00           H
ATOM   4231  HB2 ARG  1533     411.135-506.560 -35.884  1.00  0.00           H
ATOM   4232  HB3 ARG  1533     409.411-506.725 -35.578  1.00  0.00           H
ATOM   4233  HG2 ARG  1533     411.353-508.894 -36.387  1.00  0.00           H
ATOM   4234  HG3 ARG  1533     409.663-509.195 -35.916  1.00  0.00           H
ATOM   4235  HD2 ARG  1533     410.495-508.620 -38.497  1.00  0.00           H
ATOM   4236  HD3 ARG  1533     408.840-508.351 -37.885  1.00  0.00           H
ATOM   4237  HE  ARG  1533     410.973-506.248 -38.182  1.00  0.00           H
ATOM   4238 HH11 ARG  1533     407.641-507.248 -37.360  1.00  0.00           H
ATOM   4239 HH12 ARG  1533     407.033-505.616 -37.187  1.00  0.00           H
ATOM   4240 HH21 ARG  1533     410.161-504.035 -37.862  1.00  0.00           H
ATOM   4241 HH22 ARG  1533     408.475-503.778 -37.474  1.00  0.00           H
ATOM   4242  N   VAL  1534     409.656-509.245 -32.815  1.00174.85           N
ATOM   4243  CA  VAL  1534     408.582-509.818 -32.055  1.00174.85           C
ATOM   4244  C   VAL  1534     408.450-509.066 -30.766  1.00174.85           C
ATOM   4245  O   VAL  1534     407.341-508.768 -30.323  1.00174.85           O
ATOM   4246  CB  VAL  1534     408.694-511.300 -31.756  1.00174.85           C
ATOM   4247  CG1 VAL  1534     408.528-512.082 -33.061  1.00174.85           C
ATOM   4248  CG2 VAL  1534     410.015-511.619 -31.056  1.00174.85           C
ATOM   4249  H   VAL  1534     410.475-509.787 -33.051  1.00  0.00           H
ATOM   4250  HA  VAL  1534     407.662-509.666 -32.620  1.00  0.00           H
ATOM   4251  HB  VAL  1534     407.879-511.576 -31.087  1.00  0.00           H
ATOM   4252 HG11 VAL  1534     408.414-513.143 -32.838  1.00  0.00           H
ATOM   4253 HG12 VAL  1534     409.408-511.935 -33.687  1.00  0.00           H
ATOM   4254 HG13 VAL  1534     407.644-511.725 -33.589  1.00  0.00           H
ATOM   4255 HG21 VAL  1534     409.918-512.554 -30.504  1.00  0.00           H
ATOM   4256 HG22 VAL  1534     410.263-510.814 -30.365  1.00  0.00           H
ATOM   4257 HG23 VAL  1534     410.806-511.716 -31.800  1.00  0.00           H
ATOM   4258  N   GLU  1535     409.580-508.712 -30.129  1.00113.84           N
ATOM   4259  CA  GLU  1535     409.485-508.038 -28.868  1.00113.84           C
ATOM   4260  C   GLU  1535     408.828-506.695 -29.038  1.00113.84           C
ATOM   4261  O   GLU  1535     408.013-506.301 -28.206  1.00113.84           O
ATOM   4262  CB  GLU  1535     410.840-507.892 -28.148  1.00113.84           C
ATOM   4263  CG  GLU  1535     411.897-507.082 -28.894  1.00113.84           C
ATOM   4264  CD  GLU  1535     413.233-507.351 -28.218  1.00113.84           C
ATOM   4265  OE1 GLU  1535     413.329-508.378 -27.493  1.00113.84           O
ATOM   4266  OE2 GLU  1535     414.176-506.541 -28.422  1.00113.84           O
ATOM   4267  H   GLU  1535     410.482-508.918 -30.533  1.00  0.00           H
ATOM   4268  HA  GLU  1535     408.839-508.637 -28.227  1.00  0.00           H
ATOM   4269  HB2 GLU  1535     410.660-507.406 -27.189  1.00  0.00           H
ATOM   4270  HB3 GLU  1535     411.239-508.889 -27.960  1.00  0.00           H
ATOM   4271  HG2 GLU  1535     411.659-506.020 -28.840  1.00  0.00           H
ATOM   4272  HG3 GLU  1535     411.939-507.400 -29.936  1.00  0.00           H
ATOM   4273  N   ASP  1536     409.141-505.955 -30.121  1.00 92.15           N
ATOM   4274  CA  ASP  1536     408.572-504.642 -30.279  1.00 92.15           C
ATOM   4275  C   ASP  1536     407.088-504.733 -30.471  1.00 92.15           C
ATOM   4276  O   ASP  1536     406.333-503.973 -29.870  1.00 92.15           O
ATOM   4277  CB  ASP  1536     409.163-503.861 -31.461  1.00 92.15           C
ATOM   4278  CG  ASP  1536     408.895-502.390 -31.178  1.00 92.15           C
ATOM   4279  OD1 ASP  1536     408.343-502.096 -30.083  1.00 92.15           O
ATOM   4280  OD2 ASP  1536     409.240-501.542 -32.042  1.00 92.15           O
ATOM   4281  H   ASP  1536     409.773-506.321 -30.819  1.00  0.00           H
ATOM   4282  HA  ASP  1536     408.763-504.076 -29.367  1.00  0.00           H
ATOM   4283  HB2 ASP  1536     408.679-504.161 -32.391  1.00  0.00           H
ATOM   4284  HB3 ASP  1536     410.237-504.039 -31.525  1.00  0.00           H
ATOM   4285  N   VAL  1537     406.623-505.690 -31.295  1.00 55.74           N
ATOM   4286  CA  VAL  1537     405.218-505.826 -31.560  1.00 55.74           C
ATOM   4287  C   VAL  1537     404.542-506.115 -30.259  1.00 55.74           C
ATOM   4288  O   VAL  1537     403.439-505.635 -29.996  1.00 55.74           O
ATOM   4289  CB  VAL  1537     404.913-506.956 -32.500  1.00 55.74           C
ATOM   4290  CG1 VAL  1537     403.386-507.101 -32.613  1.00 55.74           C
ATOM   4291  CG2 VAL  1537     405.612-506.677 -33.843  1.00 55.74           C
ATOM   4292  H   VAL  1537     407.274-506.324 -31.735  1.00  0.00           H
ATOM   4293  HA  VAL  1537     404.832-504.894 -31.973  1.00  0.00           H
ATOM   4294  HB  VAL  1537     405.320-507.876 -32.081  1.00  0.00           H
ATOM   4295 HG11 VAL  1537     403.148-507.919 -33.293  1.00  0.00           H
ATOM   4296 HG12 VAL  1537     402.968-507.313 -31.629  1.00  0.00           H
ATOM   4297 HG13 VAL  1537     402.960-506.174 -32.996  1.00  0.00           H
ATOM   4298 HG21 VAL  1537     406.007-507.609 -34.248  1.00  0.00           H
ATOM   4299 HG22 VAL  1537     406.430-505.973 -33.687  1.00  0.00           H
ATOM   4300 HG23 VAL  1537     404.895-506.251 -34.544  1.00  0.00           H
ATOM   4301  N   LEU  1538     405.207-506.905 -29.396  1.00 80.67           N
ATOM   4302  CA  LEU  1538     404.632-507.273 -28.137  1.00 80.67           C
ATOM   4303  C   LEU  1538     404.399-506.014 -27.352  1.00 80.67           C
ATOM   4304  O   LEU  1538     403.399-505.886 -26.648  1.00 80.67           O
ATOM   4305  CB  LEU  1538     405.553-508.190 -27.302  1.00 80.67           C
ATOM   4306  CG  LEU  1538     405.922-509.532 -27.979  1.00 80.67           C
ATOM   4307  CD1 LEU  1538     406.794-510.403 -27.060  1.00 80.67           C
ATOM   4308  CD2 LEU  1538     404.684-510.288 -28.483  1.00 80.67           C
ATOM   4309  H   LEU  1538     406.127-507.244 -29.640  1.00  0.00           H
ATOM   4310  HA  LEU  1538     403.679-507.775 -28.307  1.00  0.00           H
ATOM   4311  HB2 LEU  1538     406.477-507.648 -27.099  1.00  0.00           H
ATOM   4312  HB3 LEU  1538     405.061-508.404 -26.353  1.00  0.00           H
ATOM   4313  HG  LEU  1538     406.525-509.291 -28.854  1.00  0.00           H
ATOM   4314 HD11 LEU  1538     407.035-511.338 -27.566  1.00  0.00           H
ATOM   4315 HD12 LEU  1538     406.250-510.618 -26.140  1.00  0.00           H
ATOM   4316 HD13 LEU  1538     407.715-509.871 -26.822  1.00  0.00           H
ATOM   4317 HD21 LEU  1538     404.976-511.284 -28.815  1.00  0.00           H
ATOM   4318 HD22 LEU  1538     403.957-510.373 -27.675  1.00  0.00           H
ATOM   4319 HD23 LEU  1538     404.240-509.743 -29.316  1.00  0.00           H
ATOM   4320  N   GLN  1539     405.328-505.045 -27.445  1.00112.87           N
ATOM   4321  CA  GLN  1539     405.221-503.827 -26.692  1.00112.87           C
ATOM   4322  C   GLN  1539     404.024-503.014 -27.130  1.00112.87           C
ATOM   4323  O   GLN  1539     403.295-502.495 -26.285  1.00112.87           O
ATOM   4324  CB  GLN  1539     406.496-502.981 -26.827  1.00112.87           C
ATOM   4325  CG  GLN  1539     406.630-501.863 -25.798  1.00112.87           C
ATOM   4326  CD  GLN  1539     408.079-501.399 -25.859  1.00112.87           C
ATOM   4327  NE2 GLN  1539     409.022-502.344 -25.592  1.00112.87           N
ATOM   4328  OE1 GLN  1539     408.370-500.238 -26.140  1.00112.87           O
ATOM   4329  H   GLN  1539     406.119-505.177 -28.059  1.00  0.00           H
ATOM   4330  HA  GLN  1539     405.092-504.085 -25.641  1.00  0.00           H
ATOM   4331  HB2 GLN  1539     406.501-502.531 -27.820  1.00  0.00           H
ATOM   4332  HB3 GLN  1539     407.360-503.639 -26.739  1.00  0.00           H
ATOM   4333  HG2 GLN  1539     405.959-501.040 -26.045  1.00  0.00           H
ATOM   4334  HG3 GLN  1539     406.402-502.243 -24.802  1.00  0.00           H
ATOM   4335 HE21 GLN  1539     408.742-503.288 -25.368  1.00  0.00           H
ATOM   4336 HE22 GLN  1539     410.002-502.101 -25.618  1.00  0.00           H
ATOM   4337  N   ARG  1540     403.772-502.886 -28.453  1.00236.21           N
ATOM   4338  CA  ARG  1540     402.665-502.086 -28.941  1.00236.21           C
ATOM   4339  C   ARG  1540     401.381-502.686 -28.473  1.00236.21           C
ATOM   4340  O   ARG  1540     400.464-501.981 -28.044  1.00236.21           O
ATOM   4341  CB  ARG  1540     402.555-502.046 -30.480  1.00236.21           C
ATOM   4342  CG  ARG  1540     403.661-501.275 -31.203  1.00236.21           C
ATOM   4343  CD  ARG  1540     405.001-502.005 -31.235  1.00236.21           C
ATOM   4344  NE  ARG  1540     404.954-503.042 -32.305  1.00236.21           N
ATOM   4345  CZ  ARG  1540     405.406-502.751 -33.560  1.00236.21           C
ATOM   4346  NH1 ARG  1540     405.833-501.489 -33.855  1.00236.21           N
ATOM   4347  NH2 ARG  1540     405.452-503.727 -34.513  1.00236.21           N
ATOM   4348  H   ARG  1540     404.369-503.359 -29.117  1.00  0.00           H
ATOM   4349  HA  ARG  1540     402.753-501.070 -28.556  1.00  0.00           H
ATOM   4350  HB2 ARG  1540     401.602-501.583 -30.736  1.00  0.00           H
ATOM   4351  HB3 ARG  1540     402.551-503.071 -30.851  1.00  0.00           H
ATOM   4352  HG2 ARG  1540     403.342-501.098 -32.230  1.00  0.00           H
ATOM   4353  HG3 ARG  1540     403.798-500.313 -30.709  1.00  0.00           H
ATOM   4354  HD2 ARG  1540     405.800-501.295 -31.447  1.00  0.00           H
ATOM   4355  HD3 ARG  1540     405.181-502.482 -30.271  1.00  0.00           H
ATOM   4356  HE  ARG  1540     404.587-503.961 -32.101  1.00  0.00           H
ATOM   4357 HH11 ARG  1540     405.807-500.769 -33.147  1.00  0.00           H
ATOM   4358 HH12 ARG  1540     406.175-501.275 -34.781  1.00  0.00           H
ATOM   4359 HH21 ARG  1540     405.144-504.663 -34.292  1.00  0.00           H
ATOM   4360 HH22 ARG  1540     405.794-503.513 -35.439  1.00  0.00           H
ATOM   4361  N   GLY  1541     401.289-504.023 -28.568  1.00 72.48           N
ATOM   4362  CA  GLY  1541     400.094-504.716 -28.200  1.00 72.48           C
ATOM   4363  C   GLY  1541     399.862-504.522 -26.737  1.00 72.48           C
ATOM   4364  O   GLY  1541     398.729-504.332 -26.300  1.00 72.48           O
ATOM   4365  H   GLY  1541     402.081-504.550 -28.907  1.00  0.00           H
ATOM   4366  HA2 GLY  1541     399.250-504.316 -28.762  1.00  0.00           H
ATOM   4367  HA3 GLY  1541     400.206-505.779 -28.415  1.00  0.00           H
ATOM   4368  N   GLN  1542     400.937-504.583 -25.931  1.00 86.92           N
ATOM   4369  CA  GLN  1542     400.771-504.456 -24.513  1.00 86.92           C
ATOM   4370  C   GLN  1542     400.310-503.068 -24.182  1.00 86.92           C
ATOM   4371  O   GLN  1542     399.495-502.881 -23.281  1.00 86.92           O
ATOM   4372  CB  GLN  1542     402.046-504.765 -23.709  1.00 86.92           C
ATOM   4373  CG  GLN  1542     401.798-504.809 -22.199  1.00 86.92           C
ATOM   4374  CD  GLN  1542     403.013-505.435 -21.529  1.00 86.92           C
ATOM   4375  NE2 GLN  1542     403.027-505.440 -20.169  1.00 86.92           N
ATOM   4376  OE1 GLN  1542     403.923-505.917 -22.201  1.00 86.92           O
ATOM   4377  H   GLN  1542     401.858-504.718 -26.323  1.00  0.00           H
ATOM   4378  HA  GLN  1542     399.995-505.154 -24.199  1.00  0.00           H
ATOM   4379  HB2 GLN  1542     402.786-503.992 -23.918  1.00  0.00           H
ATOM   4380  HB3 GLN  1542     402.441-505.729 -24.030  1.00  0.00           H
ATOM   4381  HG2 GLN  1542     401.650-503.797 -21.821  1.00  0.00           H
ATOM   4382  HG3 GLN  1542     400.914-505.411 -21.990  1.00  0.00           H
ATOM   4383 HE21 GLN  1542     402.257-505.037 -19.655  1.00  0.00           H
ATOM   4384 HE22 GLN  1542     403.807-505.847 -19.674  1.00  0.00           H
ATOM   4385  N   GLN  1543     400.818-502.048 -24.899  1.00113.69           N
ATOM   4386  CA  GLN  1543     400.440-500.701 -24.571  1.00113.69           C
ATOM   4387  C   GLN  1543     398.969-500.527 -24.804  1.00113.69           C
ATOM   4388  O   GLN  1543     398.271-499.928 -23.985  1.00113.69           O
ATOM   4389  CB  GLN  1543     401.216-499.655 -25.392  1.00113.69           C
ATOM   4390  CG  GLN  1543     401.009-498.222 -24.903  1.00113.69           C
ATOM   4391  CD  GLN  1543     402.000-497.322 -25.631  1.00113.69           C
ATOM   4392  NE2 GLN  1543     402.869-497.933 -26.481  1.00113.69           N
ATOM   4393  OE1 GLN  1543     402.003-496.107 -25.443  1.00113.69           O
ATOM   4394  H   GLN  1543     401.458-502.228 -25.659  1.00  0.00           H
ATOM   4395  HA  GLN  1543     400.645-500.532 -23.514  1.00  0.00           H
ATOM   4396  HB2 GLN  1543     400.887-499.717 -26.429  1.00  0.00           H
ATOM   4397  HB3 GLN  1543     402.279-499.891 -25.347  1.00  0.00           H
ATOM   4398  HG2 GLN  1543     399.990-497.901 -25.121  1.00  0.00           H
ATOM   4399  HG3 GLN  1543     401.187-498.171 -23.829  1.00  0.00           H
ATOM   4400 HE21 GLN  1543     402.834-498.935 -26.605  1.00  0.00           H
ATOM   4401 HE22 GLN  1543     403.549-497.385 -26.988  1.00  0.00           H
ATOM   4402  N   LEU  1544     398.441-501.044 -25.929  1.00162.07           N
ATOM   4403  CA  LEU  1544     397.026-500.887 -26.133  1.00162.07           C
ATOM   4404  C   LEU  1544     396.266-501.680 -25.112  1.00162.07           C
ATOM   4405  O   LEU  1544     395.270-501.199 -24.573  1.00162.07           O
ATOM   4406  CB  LEU  1544     396.488-501.337 -27.504  1.00162.07           C
ATOM   4407  CG  LEU  1544     396.878-500.434 -28.685  1.00162.07           C
ATOM   4408  CD1 LEU  1544     398.312-500.691 -29.163  1.00162.07           C
ATOM   4409  CD2 LEU  1544     395.825-500.505 -29.799  1.00162.07           C
ATOM   4410  H   LEU  1544     399.017-501.525 -26.605  1.00  0.00           H
ATOM   4411  HA  LEU  1544     396.778-499.834 -25.999  1.00  0.00           H
ATOM   4412  HB2 LEU  1544     396.869-502.338 -27.704  1.00  0.00           H
ATOM   4413  HB3 LEU  1544     395.400-501.385 -27.450  1.00  0.00           H
ATOM   4414  HG  LEU  1544     396.858-499.411 -28.309  1.00  0.00           H
ATOM   4415 HD11 LEU  1544     398.450-500.252 -30.151  1.00  0.00           H
ATOM   4416 HD12 LEU  1544     398.490-501.765 -29.215  1.00  0.00           H
ATOM   4417 HD13 LEU  1544     399.015-500.239 -28.463  1.00  0.00           H
ATOM   4418 HD21 LEU  1544     396.123-499.858 -30.624  1.00  0.00           H
ATOM   4419 HD22 LEU  1544     394.862-500.176 -29.409  1.00  0.00           H
ATOM   4420 HD23 LEU  1544     395.742-501.532 -30.155  1.00  0.00           H
ATOM   4421  N   VAL  1545     396.716-502.919 -24.816  1.00152.24           N
ATOM   4422  CA  VAL  1545     395.980-503.773 -23.920  1.00152.24           C
ATOM   4423  C   VAL  1545     395.922-503.182 -22.541  1.00152.24           C
ATOM   4424  O   VAL  1545     394.886-503.249 -21.881  1.00152.24           O
ATOM   4425  CB  VAL  1545     396.519-505.178 -23.847  1.00152.24           C
ATOM   4426  CG1 VAL  1545     396.362-505.818 -25.235  1.00152.24           C
ATOM   4427  CG2 VAL  1545     397.971-505.161 -23.351  1.00152.24           C
ATOM   4428  H   VAL  1545     397.577-503.250 -25.227  1.00  0.00           H
ATOM   4429  HA  VAL  1545     394.958-503.834 -24.293  1.00  0.00           H
ATOM   4430  HB  VAL  1545     395.917-505.743 -23.135  1.00  0.00           H
ATOM   4431 HG11 VAL  1545     396.745-506.838 -25.211  1.00  0.00           H
ATOM   4432 HG12 VAL  1545     396.922-505.237 -25.968  1.00  0.00           H
ATOM   4433 HG13 VAL  1545     395.308-505.832 -25.511  1.00  0.00           H
ATOM   4434 HG21 VAL  1545     398.264-506.167 -23.050  1.00  0.00           H
ATOM   4435 HG22 VAL  1545     398.056-504.487 -22.498  1.00  0.00           H
ATOM   4436 HG23 VAL  1545     398.625-504.816 -24.152  1.00  0.00           H
ATOM   4437  N   GLU  1546     397.029-502.587 -22.061  1.00 87.71           N
ATOM   4438  CA  GLU  1546     397.058-502.019 -20.741  1.00 87.71           C
ATOM   4439  C   GLU  1546     396.137-500.839 -20.658  1.00 87.71           C
ATOM   4440  O   GLU  1546     395.536-500.592 -19.615  1.00 87.71           O
ATOM   4441  CB  GLU  1546     398.451-501.532 -20.305  1.00 87.71           C
ATOM   4442  CG  GLU  1546     399.433-502.660 -19.990  1.00 87.71           C
ATOM   4443  CD  GLU  1546     400.708-502.019 -19.462  1.00 87.71           C
ATOM   4444  OE1 GLU  1546     400.934-500.817 -19.767  1.00 87.71           O
ATOM   4445  OE2 GLU  1546     401.471-502.717 -18.742  1.00 87.71           O
ATOM   4446  H   GLU  1546     397.856-502.539 -22.639  1.00  0.00           H
ATOM   4447  HA  GLU  1546     396.718-502.774 -20.032  1.00  0.00           H
ATOM   4448  HB2 GLU  1546     398.870-500.928 -21.109  1.00  0.00           H
ATOM   4449  HB3 GLU  1546     398.341-500.907 -19.419  1.00  0.00           H
ATOM   4450  HG2 GLU  1546     399.649-503.229 -20.894  1.00  0.00           H
ATOM   4451  HG3 GLU  1546     399.009-503.318 -19.232  1.00  0.00           H
ATOM   4452  N   ALA  1547     396.000-500.083 -21.762  1.00199.23           N
ATOM   4453  CA  ALA  1547     395.251-498.856 -21.802  1.00199.23           C
ATOM   4454  C   ALA  1547     393.779-499.087 -21.602  1.00199.23           C
ATOM   4455  O   ALA  1547     393.307-500.201 -21.397  1.00199.23           O
ATOM   4456  CB  ALA  1547     395.429-498.077 -23.116  1.00199.23           C
ATOM   4457  H   ALA  1547     396.449-500.395 -22.611  1.00  0.00           H
ATOM   4458  HA  ALA  1547     395.603-498.223 -20.988  1.00  0.00           H
ATOM   4459  HB1 ALA  1547     396.419-498.276 -23.525  1.00  0.00           H
ATOM   4460  HB2 ALA  1547     395.323-497.010 -22.922  1.00  0.00           H
ATOM   4461  HB3 ALA  1547     394.670-498.393 -23.832  1.00  0.00           H
ATOM   4462  N   ALA  1548     393.028-497.971 -21.552  1.00157.21           N
ATOM   4463  CA  ALA  1548     391.604-497.925 -21.347  1.00157.21           C
ATOM   4464  C   ALA  1548     390.826-498.519 -22.493  1.00157.21           C
ATOM   4465  O   ALA  1548     389.811-499.178 -22.273  1.00157.21           O
ATOM   4466  CB  ALA  1548     391.091-496.491 -21.141  1.00157.21           C
ATOM   4467  H   ALA  1548     393.505-497.089 -21.669  1.00  0.00           H
ATOM   4468  HA  ALA  1548     391.373-498.498 -20.449  1.00  0.00           H
ATOM   4469  HB1 ALA  1548     391.632-496.026 -20.317  1.00  0.00           H
ATOM   4470  HB2 ALA  1548     390.026-496.516 -20.908  1.00  0.00           H
ATOM   4471  HB3 ALA  1548     391.250-495.914 -22.052  1.00  0.00           H
ATOM   4472  N   GLU  1549     391.286-498.323 -23.746  1.00272.33           N
ATOM   4473  CA  GLU  1549     390.540-498.672 -24.929  1.00272.33           C
ATOM   4474  C   GLU  1549     390.057-500.091 -24.903  1.00272.33           C
ATOM   4475  O   GLU  1549     390.431-500.885 -24.042  1.00272.33           O
ATOM   4476  CB  GLU  1549     391.321-498.454 -26.236  1.00272.33           C
ATOM   4477  CG  GLU  1549     391.569-496.973 -26.525  1.00272.33           C
ATOM   4478  CD  GLU  1549     390.214-496.273 -26.551  1.00272.33           C
ATOM   4479  OE1 GLU  1549     389.343-496.705 -27.351  1.00272.33           O
ATOM   4480  OE2 GLU  1549     390.031-495.302 -25.768  1.00272.33           O
ATOM   4481  H   GLU  1549     392.201-497.910 -23.861  1.00  0.00           H
ATOM   4482  HA  GLU  1549     389.661-498.028 -24.963  1.00  0.00           H
ATOM   4483  HB2 GLU  1549     392.283-498.961 -26.158  1.00  0.00           H
ATOM   4484  HB3 GLU  1549     390.757-498.887 -27.062  1.00  0.00           H
ATOM   4485  HG2 GLU  1549     392.063-496.861 -27.490  1.00  0.00           H
ATOM   4486  HG3 GLU  1549     392.191-496.543 -25.740  1.00  0.00           H
ATOM   4487  N   ILE  1550     389.152-500.406 -25.861  1.00314.74           N
ATOM   4488  CA  ILE  1550     388.487-501.672 -26.014  1.00314.74           C
ATOM   4489  C   ILE  1550     388.996-502.305 -27.288  1.00314.74           C
ATOM   4490  O   ILE  1550     389.696-501.664 -28.069  1.00314.74           O
ATOM   4491  CB  ILE  1550     386.985-501.534 -26.057  1.00314.74           C
ATOM   4492  CG1 ILE  1550     386.510-500.632 -27.217  1.00314.74           C
ATOM   4493  CG2 ILE  1550     386.545-501.014 -24.678  1.00314.74           C
ATOM   4494  CD1 ILE  1550     386.598-501.245 -28.615  1.00314.74           C
ATOM   4495  H   ILE  1550     388.923-499.685 -26.530  1.00  0.00           H
ATOM   4496  HA  ILE  1550     388.756-502.312 -25.174  1.00  0.00           H
ATOM   4497  HB  ILE  1550     386.556-502.526 -26.199  1.00  0.00           H
ATOM   4498 HG12 ILE  1550     385.468-500.370 -27.032  1.00  0.00           H
ATOM   4499 HG13 ILE  1550     387.102-499.717 -27.205  1.00  0.00           H
ATOM   4500 HG21 ILE  1550     385.461-500.898 -24.662  1.00  0.00           H
ATOM   4501 HG22 ILE  1550     387.016-500.050 -24.486  1.00  0.00           H
ATOM   4502 HG23 ILE  1550     386.846-501.725 -23.909  1.00  0.00           H
ATOM   4503 HD11 ILE  1550     385.746-500.917 -29.210  1.00  0.00           H
ATOM   4504 HD12 ILE  1550     387.522-500.923 -29.095  1.00  0.00           H
ATOM   4505 HD13 ILE  1550     386.590-502.332 -28.536  1.00  0.00           H
ATOM   4506  N   ASP  1551     388.601-503.570 -27.555  1.00352.73           N
ATOM   4507  CA  ASP  1551     389.094-504.395 -28.633  1.00352.73           C
ATOM   4508  C   ASP  1551     390.407-504.979 -28.220  1.00352.73           C
ATOM   4509  O   ASP  1551     391.185-505.471 -29.035  1.00352.73           O
ATOM   4510  CB  ASP  1551     389.297-503.614 -29.944  1.00352.73           C
ATOM   4511  CG  ASP  1551     389.445-504.600 -31.089  1.00352.73           C
ATOM   4512  OD1 ASP  1551     389.425-505.832 -30.827  1.00352.73           O
ATOM   4513  OD2 ASP  1551     389.572-504.130 -32.250  1.00352.73           O
ATOM   4514  H   ASP  1551     387.901-503.973 -26.948  1.00  0.00           H
ATOM   4515  HA  ASP  1551     388.387-505.205 -28.810  1.00  0.00           H
ATOM   4516  HB2 ASP  1551     390.196-503.003 -29.870  1.00  0.00           H
ATOM   4517  HB3 ASP  1551     388.434-502.973 -30.124  1.00  0.00           H
ATOM   4518  N   CYS  1552     390.636-505.002 -26.899  1.00147.79           N
ATOM   4519  CA  CYS  1552     391.836-505.507 -26.305  1.00147.79           C
ATOM   4520  C   CYS  1552     391.944-506.976 -26.569  1.00147.79           C
ATOM   4521  O   CYS  1552     393.042-507.499 -26.756  1.00147.79           O
ATOM   4522  CB  CYS  1552     391.847-505.263 -24.792  1.00147.79           C
ATOM   4523  SG  CYS  1552     393.476-505.550 -24.069  1.00147.79           S
ATOM   4524  H   CYS  1552     389.919-504.641 -26.286  1.00  0.00           H
ATOM   4525  HA  CYS  1552     392.693-505.002 -26.752  1.00  0.00           H
ATOM   4526  HB2 CYS  1552     391.131-505.937 -24.322  1.00  0.00           H
ATOM   4527  HB3 CYS  1552     391.548-504.233 -24.596  1.00  0.00           H
ATOM   4528  HG  CYS  1552     393.510-506.765 -23.515  1.00  0.00           H
ATOM   4529  N   GLN  1553     390.795-507.677 -26.598  1.00 63.54           N
ATOM   4530  CA  GLN  1553     390.776-509.104 -26.759  1.00 63.54           C
ATOM   4531  C   GLN  1553     391.381-509.469 -28.081  1.00 63.54           C
ATOM   4532  O   GLN  1553     392.190-510.393 -28.163  1.00 63.54           O
ATOM   4533  CB  GLN  1553     389.348-509.663 -26.745  1.00 63.54           C
ATOM   4534  CG  GLN  1553     388.630-509.458 -25.412  1.00 63.54           C
ATOM   4535  CD  GLN  1553     387.215-509.995 -25.566  1.00 63.54           C
ATOM   4536  NE2 GLN  1553     386.528-510.247 -24.420  1.00 63.54           N
ATOM   4537  OE1 GLN  1553     386.734-510.183 -26.683  1.00 63.54           O
ATOM   4538  H   GLN  1553     389.919-507.184 -26.504  1.00  0.00           H
ATOM   4539  HA  GLN  1553     391.353-509.566 -25.958  1.00  0.00           H
ATOM   4540  HB2 GLN  1553     389.393-510.732 -26.952  1.00  0.00           H
ATOM   4541  HB3 GLN  1553     388.772-509.177 -27.533  1.00  0.00           H
ATOM   4542  HG2 GLN  1553     389.150-510.001 -24.622  1.00  0.00           H
ATOM   4543  HG3 GLN  1553     388.597-508.396 -25.170  1.00  0.00           H
ATOM   4544 HE21 GLN  1553     386.961-510.077 -23.524  1.00  0.00           H
ATOM   4545 HE22 GLN  1553     385.584-510.604 -24.465  1.00  0.00           H
ATOM   4546  N   ASP  1554     391.022-508.743 -29.156  1.00 62.70           N
ATOM   4547  CA  ASP  1554     391.545-509.069 -30.453  1.00 62.70           C
ATOM   4548  C   ASP  1554     393.031-508.889 -30.418  1.00 62.70           C
ATOM   4549  O   ASP  1554     393.772-509.694 -30.981  1.00 62.70           O
ATOM   4550  CB  ASP  1554     391.017-508.157 -31.578  1.00 62.70           C
ATOM   4551  CG  ASP  1554     389.566-508.510 -31.875  1.00 62.70           C
ATOM   4552  OD1 ASP  1554     389.058-509.496 -31.279  1.00 62.70           O
ATOM   4553  OD2 ASP  1554     388.948-507.800 -32.714  1.00 62.70           O
ATOM   4554  H   ASP  1554     390.384-507.968 -29.050  1.00  0.00           H
ATOM   4555  HA  ASP  1554     391.311-510.107 -30.688  1.00  0.00           H
ATOM   4556  HB2 ASP  1554     391.081-507.116 -31.262  1.00  0.00           H
ATOM   4557  HB3 ASP  1554     391.618-508.302 -32.476  1.00  0.00           H
ATOM   4558  N   LEU  1555     393.507-507.834 -29.725  1.00179.35           N
ATOM   4559  CA  LEU  1555     394.917-507.547 -29.672  1.00179.35           C
ATOM   4560  C   LEU  1555     395.635-508.728 -29.101  1.00179.35           C
ATOM   4561  O   LEU  1555     396.651-509.170 -29.635  1.00179.35           O
ATOM   4562  CB  LEU  1555     395.282-506.389 -28.709  1.00179.35           C
ATOM   4563  CG  LEU  1555     395.099-504.931 -29.188  1.00179.35           C
ATOM   4564  CD1 LEU  1555     396.211-504.517 -30.159  1.00179.35           C
ATOM   4565  CD2 LEU  1555     393.702-504.659 -29.752  1.00179.35           C
ATOM   4566  H   LEU  1555     392.861-507.233 -29.233  1.00  0.00           H
ATOM   4567  HA  LEU  1555     395.291-507.331 -30.673  1.00  0.00           H
ATOM   4568  HB2 LEU  1555     394.669-506.511 -27.816  1.00  0.00           H
ATOM   4569  HB3 LEU  1555     396.325-506.515 -28.417  1.00  0.00           H
ATOM   4570  HG  LEU  1555     395.206-504.299 -28.306  1.00  0.00           H
ATOM   4571 HD11 LEU  1555     397.070-504.155 -29.595  1.00  0.00           H
ATOM   4572 HD12 LEU  1555     396.507-505.377 -30.760  1.00  0.00           H
ATOM   4573 HD13 LEU  1555     395.846-503.725 -30.813  1.00  0.00           H
ATOM   4574 HD21 LEU  1555     393.006-504.484 -28.932  1.00  0.00           H
ATOM   4575 HD22 LEU  1555     393.370-505.521 -30.331  1.00  0.00           H
ATOM   4576 HD23 LEU  1555     393.735-503.779 -30.395  1.00  0.00           H
ATOM   4577  N   GLU  1556     395.104-509.288 -28.001  1.00 93.77           N
ATOM   4578  CA  GLU  1556     395.767-510.368 -27.334  1.00 93.77           C
ATOM   4579  C   GLU  1556     395.865-511.529 -28.273  1.00 93.77           C
ATOM   4580  O   GLU  1556     396.880-512.224 -28.312  1.00 93.77           O
ATOM   4581  CB  GLU  1556     395.012-510.823 -26.075  1.00 93.77           C
ATOM   4582  CG  GLU  1556     394.981-509.756 -24.978  1.00 93.77           C
ATOM   4583  CD  GLU  1556     394.176-510.303 -23.809  1.00 93.77           C
ATOM   4584  OE1 GLU  1556     393.116-510.931 -24.069  1.00 93.77           O
ATOM   4585  OE2 GLU  1556     394.611-510.102 -22.643  1.00 93.77           O
ATOM   4586  H   GLU  1556     394.226-508.943 -27.640  1.00  0.00           H
ATOM   4587  HA  GLU  1556     396.771-510.051 -27.053  1.00  0.00           H
ATOM   4588  HB2 GLU  1556     395.501-511.713 -25.680  1.00  0.00           H
ATOM   4589  HB3 GLU  1556     393.988-511.076 -26.350  1.00  0.00           H
ATOM   4590  HG2 GLU  1556     395.997-509.530 -24.653  1.00  0.00           H
ATOM   4591  HG3 GLU  1556     394.507-508.851 -25.359  1.00  0.00           H
ATOM   4592  N   GLU  1557     394.807-511.760 -29.070  1.00 47.16           N
ATOM   4593  CA  GLU  1557     394.787-512.879 -29.968  1.00 47.16           C
ATOM   4594  C   GLU  1557     395.894-512.738 -30.968  1.00 47.16           C
ATOM   4595  O   GLU  1557     396.611-513.698 -31.255  1.00 47.16           O
ATOM   4596  CB  GLU  1557     393.454-512.978 -30.733  1.00 47.16           C
ATOM   4597  CG  GLU  1557     392.270-513.309 -29.819  1.00 47.16           C
ATOM   4598  CD  GLU  1557     390.990-513.322 -30.645  1.00 47.16           C
ATOM   4599  OE1 GLU  1557     390.986-512.720 -31.751  1.00 47.16           O
ATOM   4600  OE2 GLU  1557     389.994-513.933 -30.173  1.00 47.16           O
ATOM   4601  H   GLU  1557     394.014-511.136 -29.036  1.00  0.00           H
ATOM   4602  HA  GLU  1557     394.938-513.795 -29.397  1.00  0.00           H
ATOM   4603  HB2 GLU  1557     393.542-513.761 -31.486  1.00  0.00           H
ATOM   4604  HB3 GLU  1557     393.261-512.028 -31.231  1.00  0.00           H
ATOM   4605  HG2 GLU  1557     392.422-514.289 -29.366  1.00  0.00           H
ATOM   4606  HG3 GLU  1557     392.191-512.554 -29.037  1.00  0.00           H
ATOM   4607  N   ARG  1558     396.086-511.524 -31.511  1.00 67.67           N
ATOM   4608  CA  ARG  1558     397.100-511.329 -32.508  1.00 67.67           C
ATOM   4609  C   ARG  1558     398.430-511.630 -31.892  1.00 67.67           C
ATOM   4610  O   ARG  1558     399.281-512.286 -32.492  1.00 67.67           O
ATOM   4611  CB  ARG  1558     397.144-509.880 -33.021  1.00 67.67           C
ATOM   4612  CG  ARG  1558     395.834-509.422 -33.664  1.00 67.67           C
ATOM   4613  CD  ARG  1558     395.878-507.986 -34.186  1.00 67.67           C
ATOM   4614  NE  ARG  1558     394.498-507.635 -34.625  1.00 67.67           N
ATOM   4615  CZ  ARG  1558     394.059-507.999 -35.864  1.00 67.67           C
ATOM   4616  NH1 ARG  1558     394.877-508.706 -36.697  1.00 67.67           N
ATOM   4617  NH2 ARG  1558     392.799-507.660 -36.266  1.00 67.67           N
ATOM   4618  H   ARG  1558     395.514-510.745 -31.216  1.00  0.00           H
ATOM   4619  HA  ARG  1558     396.924-512.006 -33.344  1.00  0.00           H
ATOM   4620  HB2 ARG  1558     397.364-509.223 -32.180  1.00  0.00           H
ATOM   4621  HB3 ARG  1558     397.945-509.791 -33.755  1.00  0.00           H
ATOM   4622  HG2 ARG  1558     395.041-509.494 -32.919  1.00  0.00           H
ATOM   4623  HG3 ARG  1558     395.598-510.089 -34.493  1.00  0.00           H
ATOM   4624  HD2 ARG  1558     396.567-507.916 -35.028  1.00  0.00           H
ATOM   4625  HD3 ARG  1558     396.196-507.312 -33.390  1.00  0.00           H
ATOM   4626  HE  ARG  1558     393.886-507.126 -34.003  1.00  0.00           H
ATOM   4627 HH11 ARG  1558     395.808-508.958 -36.397  1.00  0.00           H
ATOM   4628 HH12 ARG  1558     394.551-508.978 -37.614  1.00  0.00           H
ATOM   4629 HH21 ARG  1558     392.195-507.139 -35.647  1.00  0.00           H
ATOM   4630 HH22 ARG  1558     392.471-507.931 -37.182  1.00  0.00           H
ATOM   4631  N   LEU  1559     398.622-511.177 -30.642  1.00121.15           N
ATOM   4632  CA  LEU  1559     399.878-511.315 -29.969  1.00121.15           C
ATOM   4633  C   LEU  1559     400.184-512.780 -29.833  1.00121.15           C
ATOM   4634  O   LEU  1559     401.301-513.229 -30.096  1.00121.15           O
ATOM   4635  CB  LEU  1559     399.802-510.717 -28.552  1.00121.15           C
ATOM   4636  CG  LEU  1559     401.162-510.469 -27.881  1.00121.15           C
ATOM   4637  CD1 LEU  1559     401.988-511.755 -27.731  1.00121.15           C
ATOM   4638  CD2 LEU  1559     401.903-509.328 -28.594  1.00121.15           C
ATOM   4639  H   LEU  1559     397.857-510.725 -30.162  1.00  0.00           H
ATOM   4640  HA  LEU  1559     400.664-510.821 -30.541  1.00  0.00           H
ATOM   4641  HB2 LEU  1559     399.235-511.405 -27.924  1.00  0.00           H
ATOM   4642  HB3 LEU  1559     399.263-509.771 -28.604  1.00  0.00           H
ATOM   4643  HG  LEU  1559     400.950-510.117 -26.871  1.00  0.00           H
ATOM   4644 HD11 LEU  1559     401.332-512.578 -27.446  1.00  0.00           H
ATOM   4645 HD12 LEU  1559     402.746-511.612 -26.961  1.00  0.00           H
ATOM   4646 HD13 LEU  1559     402.472-511.988 -28.679  1.00  0.00           H
ATOM   4647 HD21 LEU  1559     401.188-508.564 -28.898  1.00  0.00           H
ATOM   4648 HD22 LEU  1559     402.412-509.720 -29.475  1.00  0.00           H
ATOM   4649 HD23 LEU  1559     402.636-508.891 -27.916  1.00  0.00           H
ATOM   4650  N   GLY  1560     399.173-513.579 -29.448  1.00 35.14           N
ATOM   4651  CA  GLY  1560     399.395-514.976 -29.200  1.00 35.14           C
ATOM   4652  C   GLY  1560     399.839-515.686 -30.444  1.00 35.14           C
ATOM   4653  O   GLY  1560     400.733-516.533 -30.396  1.00 35.14           O
ATOM   4654  H   GLY  1560     398.247-513.192 -29.332  1.00  0.00           H
ATOM   4655  HA2 GLY  1560     400.165-515.083 -28.436  1.00  0.00           H
ATOM   4656  HA3 GLY  1560     398.470-515.427 -28.841  1.00  0.00           H
ATOM   4657  N   HIS  1561     399.223-515.371 -31.598  1.00 61.25           N
ATOM   4658  CA  HIS  1561     399.553-516.097 -32.792  1.00 61.25           C
ATOM   4659  C   HIS  1561     400.979-515.861 -33.163  1.00 61.25           C
ATOM   4660  O   HIS  1561     401.706-516.785 -33.529  1.00 61.25           O
ATOM   4661  CB  HIS  1561     398.717-515.702 -34.019  1.00 61.25           C
ATOM   4662  CG  HIS  1561     399.006-516.594 -35.191  1.00 61.25           C
ATOM   4663  CD2 HIS  1561     400.014-516.544 -36.106  1.00 61.25           C
ATOM   4664  ND1 HIS  1561     398.250-517.694 -35.527  1.00 61.25           N
ATOM   4665  CE1 HIS  1561     398.832-518.252 -36.618  1.00 61.25           C
ATOM   4666  NE2 HIS  1561     399.906-517.590 -37.006  1.00 61.25           N
ATOM   4667  H   HIS  1561     398.536-514.631 -31.624  1.00  0.00           H
ATOM   4668  HA  HIS  1561     399.413-517.161 -32.603  1.00  0.00           H
ATOM   4669  HB2 HIS  1561     397.659-515.780 -33.767  1.00  0.00           H
ATOM   4670  HB3 HIS  1561     398.945-514.671 -34.290  1.00  0.00           H
ATOM   4671  HD2 HIS  1561     400.790-515.793 -36.126  1.00  0.00           H
ATOM   4672  HD1 HIS  1561     397.421-518.023 -35.052  1.00  0.00           H
ATOM   4673  HE1 HIS  1561     398.459-519.137 -37.113  1.00  0.00           H
ATOM   4674  HE2 HIS  1561     400.513-517.800 -37.785  1.00  0.00           H
ATOM   4675  N   LEU  1562     401.426-514.602 -33.066  1.00 83.21           N
ATOM   4676  CA  LEU  1562     402.754-514.289 -33.494  1.00 83.21           C
ATOM   4677  C   LEU  1562     403.743-515.057 -32.680  1.00 83.21           C
ATOM   4678  O   LEU  1562     404.703-515.613 -33.216  1.00 83.21           O
ATOM   4679  CB  LEU  1562     403.077-512.795 -33.342  1.00 83.21           C
ATOM   4680  CG  LEU  1562     404.513-512.434 -33.758  1.00 83.21           C
ATOM   4681  CD1 LEU  1562     404.779-512.789 -35.229  1.00 83.21           C
ATOM   4682  CD2 LEU  1562     404.822-510.965 -33.433  1.00 83.21           C
ATOM   4683  H   LEU  1562     400.829-513.878 -32.693  1.00  0.00           H
ATOM   4684  HA  LEU  1562     402.864-514.570 -34.541  1.00  0.00           H
ATOM   4685  HB2 LEU  1562     402.385-512.227 -33.963  1.00  0.00           H
ATOM   4686  HB3 LEU  1562     402.930-512.508 -32.301  1.00  0.00           H
ATOM   4687  HG  LEU  1562     405.185-513.044 -33.154  1.00  0.00           H
ATOM   4688 HD11 LEU  1562     405.803-512.520 -35.489  1.00  0.00           H
ATOM   4689 HD12 LEU  1562     404.087-512.239 -35.866  1.00  0.00           H
ATOM   4690 HD13 LEU  1562     404.636-513.859 -35.376  1.00  0.00           H
ATOM   4691 HD21 LEU  1562     404.258-510.661 -32.552  1.00  0.00           H
ATOM   4692 HD22 LEU  1562     405.888-510.853 -33.238  1.00  0.00           H
ATOM   4693 HD23 LEU  1562     404.540-510.339 -34.279  1.00  0.00           H
ATOM   4694  N   GLN  1563     403.526-515.138 -31.356  1.00121.90           N
ATOM   4695  CA  GLN  1563     404.498-515.821 -30.557  1.00121.90           C
ATOM   4696  C   GLN  1563     404.571-517.250 -31.002  1.00121.90           C
ATOM   4697  O   GLN  1563     405.655-517.824 -31.099  1.00121.90           O
ATOM   4698  CB  GLN  1563     404.178-515.853 -29.052  1.00121.90           C
ATOM   4699  CG  GLN  1563     404.299-514.506 -28.339  1.00121.90           C
ATOM   4700  CD  GLN  1563     404.037-514.758 -26.860  1.00121.90           C
ATOM   4701  NE2 GLN  1563     404.837-514.102 -25.977  1.00121.90           N
ATOM   4702  OE1 GLN  1563     403.151-515.531 -26.500  1.00121.90           O
ATOM   4703  H   GLN  1563     402.702-514.730 -30.938  1.00  0.00           H
ATOM   4704  HA  GLN  1563     405.471-515.353 -30.704  1.00  0.00           H
ATOM   4705  HB2 GLN  1563     403.155-516.209 -28.931  1.00  0.00           H
ATOM   4706  HB3 GLN  1563     404.851-516.562 -28.570  1.00  0.00           H
ATOM   4707  HG2 GLN  1563     403.563-513.806 -28.735  1.00  0.00           H
ATOM   4708  HG3 GLN  1563     405.303-514.104 -28.474  1.00  0.00           H
ATOM   4709 HE21 GLN  1563     405.557-513.480 -26.314  1.00  0.00           H
ATOM   4710 HE22 GLN  1563     404.711-514.237 -24.984  1.00  0.00           H
ATOM   4711  N   SER  1564     403.410-517.863 -31.297  1.00 45.61           N
ATOM   4712  CA  SER  1564     403.389-519.254 -31.655  1.00 45.61           C
ATOM   4713  C   SER  1564     404.205-519.490 -32.890  1.00 45.61           C
ATOM   4714  O   SER  1564     405.035-520.399 -32.931  1.00 45.61           O
ATOM   4715  CB  SER  1564     401.971-519.769 -31.947  1.00 45.61           C
ATOM   4716  OG  SER  1564     402.013-521.146 -32.294  1.00 45.61           O
ATOM   4717  H   SER  1564     402.546-517.341 -31.266  1.00  0.00           H
ATOM   4718  HA  SER  1564     403.813-519.835 -30.836  1.00  0.00           H
ATOM   4719  HB2 SER  1564     401.351-519.640 -31.060  1.00  0.00           H
ATOM   4720  HB3 SER  1564     401.543-519.201 -32.773  1.00  0.00           H
ATOM   4721  HG  SER  1564     401.123-521.458 -32.474  1.00  0.00           H
ATOM   4722  N   SER  1565     404.007-518.659 -33.928  1.00109.75           N
ATOM   4723  CA  SER  1565     404.695-518.886 -35.167  1.00109.75           C
ATOM   4724  C   SER  1565     406.176-518.788 -34.957  1.00109.75           C
ATOM   4725  O   SER  1565     406.947-519.571 -35.515  1.00109.75           O
ATOM   4726  CB  SER  1565     404.264-517.895 -36.268  1.00109.75           C
ATOM   4727  OG  SER  1565     404.445-516.554 -35.840  1.00109.75           O
ATOM   4728  H   SER  1565     403.375-517.876 -33.836  1.00  0.00           H
ATOM   4729  HA  SER  1565     404.464-519.896 -35.506  1.00  0.00           H
ATOM   4730  HB2 SER  1565     404.865-518.069 -37.160  1.00  0.00           H
ATOM   4731  HB3 SER  1565     403.213-518.057 -36.506  1.00  0.00           H
ATOM   4732  HG  SER  1565     404.171-515.955 -36.538  1.00  0.00           H
ATOM   4733  N   TRP  1566     406.619-517.832 -34.122  1.00435.86           N
ATOM   4734  CA  TRP  1566     408.028-517.656 -33.916  1.00435.86           C
ATOM   4735  C   TRP  1566     408.594-518.877 -33.262  1.00435.86           C
ATOM   4736  O   TRP  1566     409.672-519.353 -33.619  1.00435.86           O
ATOM   4737  CB  TRP  1566     408.365-516.439 -33.027  1.00435.86           C
ATOM   4738  CG  TRP  1566     409.850-516.215 -32.855  1.00435.86           C
ATOM   4739  CD1 TRP  1566     410.750-515.719 -33.753  1.00435.86           C
ATOM   4740  CD2 TRP  1566     410.591-516.515 -31.662  1.00435.86           C
ATOM   4741  CE2 TRP  1566     411.925-516.199 -31.914  1.00435.86           C
ATOM   4742  CE3 TRP  1566     410.195-517.021 -30.457  1.00435.86           C
ATOM   4743  NE1 TRP  1566     412.009-515.716 -33.204  1.00435.86           N
ATOM   4744  CZ2 TRP  1566     412.887-516.393 -30.963  1.00435.86           C
ATOM   4745  CZ3 TRP  1566     411.166-517.200 -29.497  1.00435.86           C
ATOM   4746  CH2 TRP  1566     412.488-516.894 -29.745  1.00435.86           C
ATOM   4747  H   TRP  1566     405.960-517.238 -33.640  1.00  0.00           H
ATOM   4748  HA  TRP  1566     408.509-517.524 -34.885  1.00  0.00           H
ATOM   4749  HB2 TRP  1566     407.923-516.597 -32.043  1.00  0.00           H
ATOM   4750  HB3 TRP  1566     407.924-515.547 -33.471  1.00  0.00           H
ATOM   4751  HD1 TRP  1566     410.508-515.379 -34.749  1.00  0.00           H
ATOM   4752  HE3 TRP  1566     409.162-517.271 -30.265  1.00  0.00           H
ATOM   4753  HE1 TRP  1566     412.854-515.412 -33.666  1.00  0.00           H
ATOM   4754  HZ2 TRP  1566     413.923-516.161 -31.160  1.00  0.00           H
ATOM   4755  HZ3 TRP  1566     410.886-517.588 -28.529  1.00  0.00           H
ATOM   4756  HH2 TRP  1566     413.223-517.050 -28.969  1.00  0.00           H
ATOM   4757  N   ASP  1567     407.866-519.417 -32.274  1.00136.32           N
ATOM   4758  CA  ASP  1567     408.328-520.560 -31.544  1.00136.32           C
ATOM   4759  C   ASP  1567     408.462-521.735 -32.472  1.00136.32           C
ATOM   4760  O   ASP  1567     409.412-522.513 -32.382  1.00136.32           O
ATOM   4761  CB  ASP  1567     407.343-520.946 -30.420  1.00136.32           C
ATOM   4762  CG  ASP  1567     407.891-522.123 -29.623  1.00136.32           C
ATOM   4763  OD1 ASP  1567     408.062-523.225 -30.210  1.00136.32           O
ATOM   4764  OD2 ASP  1567     408.144-521.931 -28.405  1.00136.32           O
ATOM   4765  H   ASP  1567     406.972-519.009 -32.039  1.00  0.00           H
ATOM   4766  HA  ASP  1567     409.301-520.336 -31.106  1.00  0.00           H
ATOM   4767  HB2 ASP  1567     406.385-521.224 -30.860  1.00  0.00           H
ATOM   4768  HB3 ASP  1567     407.202-520.094 -29.755  1.00  0.00           H
ATOM   4769  N   ARG  1568     407.514-521.908 -33.407  1.00123.96           N
ATOM   4770  CA  ARG  1568     407.596-523.081 -34.229  1.00123.96           C
ATOM   4771  C   ARG  1568     408.854-523.044 -35.042  1.00123.96           C
ATOM   4772  O   ARG  1568     409.550-524.053 -35.168  1.00123.96           O
ATOM   4773  CB  ARG  1568     406.404-523.246 -35.194  1.00123.96           C
ATOM   4774  CG  ARG  1568     406.272-522.130 -36.230  1.00123.96           C
ATOM   4775  CD  ARG  1568     404.959-522.148 -37.015  1.00123.96           C
ATOM   4776  NE  ARG  1568     405.012-521.002 -37.965  1.00123.96           N
ATOM   4777  CZ  ARG  1568     403.874-520.531 -38.553  1.00123.96           C
ATOM   4778  NH1 ARG  1568     402.665-521.093 -38.260  1.00123.96           N
ATOM   4779  NH2 ARG  1568     403.947-519.492 -39.435  1.00123.96           N
ATOM   4780  H   ARG  1568     406.770-521.236 -33.527  1.00  0.00           H
ATOM   4781  HA  ARG  1568     407.634-523.954 -33.578  1.00  0.00           H
ATOM   4782  HB2 ARG  1568     406.523-524.191 -35.724  1.00  0.00           H
ATOM   4783  HB3 ARG  1568     405.485-523.288 -34.609  1.00  0.00           H
ATOM   4784  HG2 ARG  1568     407.094-522.224 -36.939  1.00  0.00           H
ATOM   4785  HG3 ARG  1568     406.360-521.170 -35.721  1.00  0.00           H
ATOM   4786  HD2 ARG  1568     404.114-522.034 -36.336  1.00  0.00           H
ATOM   4787  HD3 ARG  1568     404.869-523.084 -37.567  1.00  0.00           H
ATOM   4788  HE  ARG  1568     405.900-520.569 -38.176  1.00  0.00           H
ATOM   4789 HH11 ARG  1568     402.610-521.861 -37.607  1.00  0.00           H
ATOM   4790 HH12 ARG  1568     401.825-520.741 -38.697  1.00  0.00           H
ATOM   4791 HH21 ARG  1568     404.841-519.075 -39.651  1.00  0.00           H
ATOM   4792 HH22 ARG  1568     403.107-519.140 -39.871  1.00  0.00           H
ATOM   4793  N   LEU  1569     409.206-521.863 -35.587  1.00202.23           N
ATOM   4794  CA  LEU  1569     410.360-521.780 -36.437  1.00202.23           C
ATOM   4795  C   LEU  1569     411.573-522.190 -35.678  1.00202.23           C
ATOM   4796  O   LEU  1569     412.430-522.897 -36.210  1.00202.23           O
ATOM   4797  CB  LEU  1569     410.638-520.364 -36.976  1.00202.23           C
ATOM   4798  CG  LEU  1569     409.756-519.947 -38.165  1.00202.23           C
ATOM   4799  CD1 LEU  1569     410.179-520.685 -39.445  1.00202.23           C
ATOM   4800  CD2 LEU  1569     408.264-520.128 -37.858  1.00202.23           C
ATOM   4801  H   LEU  1569     408.658-521.036 -35.397  1.00  0.00           H
ATOM   4802  HA  LEU  1569     410.226-522.458 -37.280  1.00  0.00           H
ATOM   4803  HB2 LEU  1569     410.474-519.654 -36.166  1.00  0.00           H
ATOM   4804  HB3 LEU  1569     411.683-520.307 -37.282  1.00  0.00           H
ATOM   4805  HG  LEU  1569     409.924-518.884 -38.335  1.00  0.00           H
ATOM   4806 HD11 LEU  1569     411.170-520.348 -39.749  1.00  0.00           H
ATOM   4807 HD12 LEU  1569     409.464-520.473 -40.240  1.00  0.00           H
ATOM   4808 HD13 LEU  1569     410.203-521.758 -39.255  1.00  0.00           H
ATOM   4809 HD21 LEU  1569     408.122-520.214 -36.781  1.00  0.00           H
ATOM   4810 HD22 LEU  1569     407.900-521.032 -38.346  1.00  0.00           H
ATOM   4811 HD23 LEU  1569     407.709-519.266 -38.230  1.00  0.00           H
ATOM   4812  N   ARG  1570     411.680-521.764 -34.408  1.00151.90           N
ATOM   4813  CA  ARG  1570     412.871-522.093 -33.685  1.00151.90           C
ATOM   4814  C   ARG  1570     412.979-523.586 -33.558  1.00151.90           C
ATOM   4815  O   ARG  1570     414.064-524.149 -33.694  1.00151.90           O
ATOM   4816  CB  ARG  1570     412.950-521.483 -32.265  1.00151.90           C
ATOM   4817  CG  ARG  1570     411.852-521.939 -31.303  1.00151.90           C
ATOM   4818  CD  ARG  1570     411.795-521.165 -29.983  1.00151.90           C
ATOM   4819  NE  ARG  1570     412.793-521.753 -29.045  1.00151.90           N
ATOM   4820  CZ  ARG  1570     412.405-522.746 -28.192  1.00151.90           C
ATOM   4821  NH1 ARG  1570     411.130-523.229 -28.249  1.00151.90           N
ATOM   4822  NH2 ARG  1570     413.285-523.251 -27.279  1.00151.90           N
ATOM   4823  H   ARG  1570     410.942-521.227 -33.976  1.00  0.00           H
ATOM   4824  HA  ARG  1570     413.727-521.736 -34.258  1.00  0.00           H
ATOM   4825  HB2 ARG  1570     413.913-521.756 -31.833  1.00  0.00           H
ATOM   4826  HB3 ARG  1570     412.905-520.397 -32.352  1.00  0.00           H
ATOM   4827  HG2 ARG  1570     412.018-522.991 -31.072  1.00  0.00           H
ATOM   4828  HG3 ARG  1570     410.889-521.842 -31.804  1.00  0.00           H
ATOM   4829  HD2 ARG  1570     410.796-521.244 -29.554  1.00  0.00           H
ATOM   4830  HD3 ARG  1570     412.034-520.117 -30.162  1.00  0.00           H
ATOM   4831  HE  ARG  1570     413.747-521.420 -29.040  1.00  0.00           H
ATOM   4832 HH11 ARG  1570     410.478-522.854 -28.923  1.00  0.00           H
ATOM   4833 HH12 ARG  1570     410.839-523.962 -27.618  1.00  0.00           H
ATOM   4834 HH21 ARG  1570     414.228-522.892 -27.234  1.00  0.00           H
ATOM   4835 HH22 ARG  1570     412.993-523.984 -26.648  1.00  0.00           H
ATOM   4836  N   GLU  1571     411.854-524.281 -33.305  1.00118.53           N
ATOM   4837  CA  GLU  1571     411.928-525.704 -33.111  1.00118.53           C
ATOM   4838  C   GLU  1571     412.409-526.383 -34.360  1.00118.53           C
ATOM   4839  O   GLU  1571     413.279-527.254 -34.313  1.00118.53           O
ATOM   4840  CB  GLU  1571     410.568-526.339 -32.777  1.00118.53           C
ATOM   4841  CG  GLU  1571     410.653-527.853 -32.563  1.00118.53           C
ATOM   4842  CD  GLU  1571     409.237-528.406 -32.510  1.00118.53           C
ATOM   4843  OE1 GLU  1571     408.305-527.688 -32.962  1.00118.53           O
ATOM   4844  OE2 GLU  1571     409.067-529.558 -32.027  1.00118.53           O
ATOM   4845  H   GLU  1571     410.964-523.806 -33.252  1.00  0.00           H
ATOM   4846  HA  GLU  1571     412.626-525.915 -32.301  1.00  0.00           H
ATOM   4847  HB2 GLU  1571     410.185-525.880 -31.866  1.00  0.00           H
ATOM   4848  HB3 GLU  1571     409.874-526.136 -33.593  1.00  0.00           H
ATOM   4849  HG2 GLU  1571     411.167-528.065 -31.625  1.00  0.00           H
ATOM   4850  HG3 GLU  1571     411.195-528.311 -33.390  1.00  0.00           H
ATOM   4851  N   ALA  1572     411.864-525.980 -35.521  1.00 61.62           N
ATOM   4852  CA  ALA  1572     412.186-526.636 -36.758  1.00 61.62           C
ATOM   4853  C   ALA  1572     413.646-526.490 -37.027  1.00 61.62           C
ATOM   4854  O   ALA  1572     414.309-527.426 -37.479  1.00 61.62           O
ATOM   4855  CB  ALA  1572     411.436-526.039 -37.961  1.00 61.62           C
ATOM   4856  H   ALA  1572     411.218-525.204 -35.524  1.00  0.00           H
ATOM   4857  HA  ALA  1572     411.942-527.695 -36.675  1.00  0.00           H
ATOM   4858  HB1 ALA  1572     410.362-526.128 -37.800  1.00  0.00           H
ATOM   4859  HB2 ALA  1572     411.714-526.579 -38.866  1.00  0.00           H
ATOM   4860  HB3 ALA  1572     411.702-524.987 -38.069  1.00  0.00           H
ATOM   4861  N   ALA  1573     414.194-525.301 -36.734  1.00 75.07           N
ATOM   4862  CA  ALA  1573     415.576-525.081 -37.024  1.00 75.07           C
ATOM   4863  C   ALA  1573     416.375-526.086 -36.257  1.00 75.07           C
ATOM   4864  O   ALA  1573     417.341-526.654 -36.770  1.00 75.07           O
ATOM   4865  CB  ALA  1573     416.056-523.680 -36.608  1.00 75.07           C
ATOM   4866  H   ALA  1573     413.637-524.571 -36.314  1.00  0.00           H
ATOM   4867  HA  ALA  1573     415.748-525.220 -38.091  1.00  0.00           H
ATOM   4868  HB1 ALA  1573     415.490-522.925 -37.153  1.00  0.00           H
ATOM   4869  HB2 ALA  1573     417.116-523.576 -36.839  1.00  0.00           H
ATOM   4870  HB3 ALA  1573     415.903-523.547 -35.537  1.00  0.00           H
ATOM   4871  N   ALA  1574     415.979-526.340 -34.999  1.00 59.70           N
ATOM   4872  CA  ALA  1574     416.720-527.249 -34.171  1.00 59.70           C
ATOM   4873  C   ALA  1574     416.694-528.634 -34.746  1.00 59.70           C
ATOM   4874  O   ALA  1574     417.722-529.311 -34.803  1.00 59.70           O
ATOM   4875  CB  ALA  1574     416.160-527.338 -32.741  1.00 59.70           C
ATOM   4876  H   ALA  1574     415.153-525.888 -34.633  1.00  0.00           H
ATOM   4877  HA  ALA  1574     417.755-526.911 -34.120  1.00  0.00           H
ATOM   4878  HB1 ALA  1574     416.162-526.347 -32.287  1.00  0.00           H
ATOM   4879  HB2 ALA  1574     416.781-528.010 -32.149  1.00  0.00           H
ATOM   4880  HB3 ALA  1574     415.140-527.720 -32.773  1.00  0.00           H
ATOM   4881  N   GLY  1575     415.517-529.090 -35.211  1.00 53.44           N
ATOM   4882  CA  GLY  1575     415.416-530.451 -35.663  1.00 53.44           C
ATOM   4883  C   GLY  1575     416.311-530.680 -36.836  1.00 53.44           C
ATOM   4884  O   GLY  1575     417.000-531.698 -36.922  1.00 53.44           O
ATOM   4885  H   GLY  1575     414.711-528.482 -35.242  1.00  0.00           H
ATOM   4886  HA2 GLY  1575     415.707-531.120 -34.854  1.00  0.00           H
ATOM   4887  HA3 GLY  1575     414.385-530.660 -35.950  1.00  0.00           H
ATOM   4888  N   ARG  1576     416.329-529.725 -37.778  1.00185.89           N
ATOM   4889  CA  ARG  1576     417.110-529.943 -38.957  1.00185.89           C
ATOM   4890  C   ARG  1576     418.551-530.042 -38.583  1.00185.89           C
ATOM   4891  O   ARG  1576     419.300-530.862 -39.119  1.00185.89           O
ATOM   4892  CB  ARG  1576     416.940-528.826 -39.995  1.00185.89           C
ATOM   4893  CG  ARG  1576     417.774-529.062 -41.248  1.00185.89           C
ATOM   4894  CD  ARG  1576     417.250-528.326 -42.476  1.00185.89           C
ATOM   4895  NE  ARG  1576     418.163-528.667 -43.599  1.00185.89           N
ATOM   4896  CZ  ARG  1576     418.078-529.895 -44.189  1.00185.89           C
ATOM   4897  NH1 ARG  1576     417.250-530.850 -43.672  1.00185.89           N
ATOM   4898  NH2 ARG  1576     418.844-530.177 -45.282  1.00185.89           N
ATOM   4899  H   ARG  1576     415.803-528.871 -37.658  1.00  0.00           H
ATOM   4900  HA  ARG  1576     416.802-530.886 -39.408  1.00  0.00           H
ATOM   4901  HB2 ARG  1576     417.245-527.881 -39.545  1.00  0.00           H
ATOM   4902  HB3 ARG  1576     415.889-528.761 -40.276  1.00  0.00           H
ATOM   4903  HG2 ARG  1576     418.792-528.725 -41.053  1.00  0.00           H
ATOM   4904  HG3 ARG  1576     417.793-530.131 -41.461  1.00  0.00           H
ATOM   4905  HD2 ARG  1576     417.256-527.250 -42.300  1.00  0.00           H
ATOM   4906  HD3 ARG  1576     416.238-528.659 -42.705  1.00  0.00           H
ATOM   4907  HE  ARG  1576     418.842-527.994 -43.923  1.00  0.00           H
ATOM   4908 HH11 ARG  1576     416.690-530.645 -42.857  1.00  0.00           H
ATOM   4909 HH12 ARG  1576     417.197-531.761 -44.105  1.00  0.00           H
ATOM   4910 HH21 ARG  1576     419.464-529.475 -45.659  1.00  0.00           H
ATOM   4911 HH22 ARG  1576     418.791-531.088 -45.714  1.00  0.00           H
ATOM   4912  N   LEU  1577     418.969-529.220 -37.611  1.00112.09           N
ATOM   4913  CA  LEU  1577     420.349-529.209 -37.241  1.00112.09           C
ATOM   4914  C   LEU  1577     420.742-530.581 -36.784  1.00112.09           C
ATOM   4915  O   LEU  1577     421.829-531.063 -37.101  1.00112.09           O
ATOM   4916  CB  LEU  1577     420.639-528.242 -36.080  1.00112.09           C
ATOM   4917  CG  LEU  1577     422.118-528.203 -35.655  1.00112.09           C
ATOM   4918  CD1 LEU  1577     423.000-527.659 -36.787  1.00112.09           C
ATOM   4919  CD2 LEU  1577     422.307-527.434 -34.337  1.00112.09           C
ATOM   4920  H   LEU  1577     418.313-528.612 -37.143  1.00  0.00           H
ATOM   4921  HA  LEU  1577     420.953-528.929 -38.104  1.00  0.00           H
ATOM   4922  HB2 LEU  1577     420.043-528.549 -35.221  1.00  0.00           H
ATOM   4923  HB3 LEU  1577     420.334-527.238 -36.376  1.00  0.00           H
ATOM   4924  HG  LEU  1577     422.427-529.232 -35.473  1.00  0.00           H
ATOM   4925 HD11 LEU  1577     424.040-527.642 -36.462  1.00  0.00           H
ATOM   4926 HD12 LEU  1577     422.682-526.648 -37.041  1.00  0.00           H
ATOM   4927 HD13 LEU  1577     422.904-528.301 -37.663  1.00  0.00           H
ATOM   4928 HD21 LEU  1577     423.363-527.427 -34.068  1.00  0.00           H
ATOM   4929 HD22 LEU  1577     421.734-527.921 -33.547  1.00  0.00           H
ATOM   4930 HD23 LEU  1577     421.957-526.409 -34.461  1.00  0.00           H
ATOM   4931  N   GLN  1578     419.863-531.261 -36.028  1.00 95.53           N
ATOM   4932  CA  GLN  1578     420.254-532.530 -35.480  1.00 95.53           C
ATOM   4933  C   GLN  1578     420.511-533.561 -36.543  1.00 95.53           C
ATOM   4934  O   GLN  1578     421.511-534.278 -36.484  1.00 95.53           O
ATOM   4935  CB  GLN  1578     419.225-533.107 -34.495  1.00 95.53           C
ATOM   4936  CG  GLN  1578     419.699-534.409 -33.847  1.00 95.53           C
ATOM   4937  CD  GLN  1578     418.673-534.828 -32.804  1.00 95.53           C
ATOM   4938  NE2 GLN  1578     419.149-535.526 -31.739  1.00 95.53           N
ATOM   4939  OE1 GLN  1578     417.484-534.540 -32.928  1.00 95.53           O
ATOM   4940  H   GLN  1578     418.943-530.886 -35.848  1.00  0.00           H
ATOM   4941  HA  GLN  1578     421.185-532.380 -34.934  1.00  0.00           H
ATOM   4942  HB2 GLN  1578     418.298-533.302 -35.033  1.00  0.00           H
ATOM   4943  HB3 GLN  1578     419.033-532.372 -33.713  1.00  0.00           H
ATOM   4944  HG2 GLN  1578     419.790-535.186 -34.606  1.00  0.00           H
ATOM   4945  HG3 GLN  1578     420.665-534.249 -33.368  1.00  0.00           H
ATOM   4946 HE21 GLN  1578     420.134-535.740 -31.675  1.00  0.00           H
ATOM   4947 HE22 GLN  1578     418.518-535.831 -31.012  1.00  0.00           H
ATOM   4948  N   ARG  1579     419.641-533.655 -37.566  1.00185.76           N
ATOM   4949  CA  ARG  1579     419.819-534.695 -38.546  1.00185.76           C
ATOM   4950  C   ARG  1579     421.122-534.512 -39.256  1.00185.76           C
ATOM   4951  O   ARG  1579     421.806-535.484 -39.576  1.00185.76           O
ATOM   4952  CB  ARG  1579     418.735-534.737 -39.640  1.00185.76           C
ATOM   4953  CG  ARG  1579     417.385-535.288 -39.177  1.00185.76           C
ATOM   4954  CD  ARG  1579     416.455-535.665 -40.335  1.00185.76           C
ATOM   4955  NE  ARG  1579     416.193-534.428 -41.123  1.00185.76           N
ATOM   4956  CZ  ARG  1579     415.209-534.407 -42.070  1.00185.76           C
ATOM   4957  NH1 ARG  1579     414.458-535.522 -42.302  1.00185.76           N
ATOM   4958  NH2 ARG  1579     414.972-533.264 -42.778  1.00185.76           N
ATOM   4959  H   ARG  1579     418.873-533.004 -37.645  1.00  0.00           H
ATOM   4960  HA  ARG  1579     419.834-535.657 -38.034  1.00  0.00           H
ATOM   4961  HB2 ARG  1579     418.581-533.722 -40.005  1.00  0.00           H
ATOM   4962  HB3 ARG  1579     419.097-535.351 -40.464  1.00  0.00           H
ATOM   4963  HG2 ARG  1579     416.891-534.529 -38.570  1.00  0.00           H
ATOM   4964  HG3 ARG  1579     417.558-536.172 -38.563  1.00  0.00           H
ATOM   4965  HD2 ARG  1579     415.518-536.062 -39.945  1.00  0.00           H
ATOM   4966  HD3 ARG  1579     416.937-536.410 -40.968  1.00  0.00           H
ATOM   4967  HE  ARG  1579     416.746-533.600 -40.956  1.00  0.00           H
ATOM   4968 HH11 ARG  1579     414.631-536.366 -41.775  1.00  0.00           H
ATOM   4969 HH12 ARG  1579     413.729-535.503 -43.000  1.00  0.00           H
ATOM   4970 HH21 ARG  1579     415.526-532.438 -42.603  1.00  0.00           H
ATOM   4971 HH22 ARG  1579     414.243-533.245 -43.476  1.00  0.00           H
ATOM   4972  N   LEU  1580     421.508-533.255 -39.522  1.00125.16           N
ATOM   4973  CA  LEU  1580     422.700-533.024 -40.288  1.00125.16           C
ATOM   4974  C   LEU  1580     423.895-533.580 -39.573  1.00125.16           C
ATOM   4975  O   LEU  1580     424.798-534.137 -40.200  1.00125.16           O
ATOM   4976  CB  LEU  1580     422.942-531.531 -40.578  1.00125.16           C
ATOM   4977  CG  LEU  1580     421.853-530.921 -41.485  1.00125.16           C
ATOM   4978  CD1 LEU  1580     422.131-529.441 -41.797  1.00125.16           C
ATOM   4979  CD2 LEU  1580     421.644-531.770 -42.749  1.00125.16           C
ATOM   4980  H   LEU  1580     420.962-532.475 -39.185  1.00  0.00           H
ATOM   4981  HA  LEU  1580     422.600-533.545 -41.240  1.00  0.00           H
ATOM   4982  HB2 LEU  1580     422.953-530.989 -39.633  1.00  0.00           H
ATOM   4983  HB3 LEU  1580     423.911-531.417 -41.063  1.00  0.00           H
ATOM   4984  HG  LEU  1580     420.919-530.955 -40.924  1.00  0.00           H
ATOM   4985 HD11 LEU  1580     421.341-529.050 -42.438  1.00  0.00           H
ATOM   4986 HD12 LEU  1580     423.090-529.351 -42.307  1.00  0.00           H
ATOM   4987 HD13 LEU  1580     422.159-528.873 -40.867  1.00  0.00           H
ATOM   4988 HD21 LEU  1580     421.252-531.142 -43.549  1.00  0.00           H
ATOM   4989 HD22 LEU  1580     420.936-532.571 -42.536  1.00  0.00           H
ATOM   4990 HD23 LEU  1580     422.596-532.200 -43.059  1.00  0.00           H
ATOM   4991  N   ARG  1581     423.940-533.449 -38.236  1.00163.89           N
ATOM   4992  CA  ARG  1581     425.088-533.936 -37.519  1.00163.89           C
ATOM   4993  C   ARG  1581     425.195-535.422 -37.693  1.00163.89           C
ATOM   4994  O   ARG  1581     426.284-535.961 -37.899  1.00163.89           O
ATOM   4995  CB  ARG  1581     425.003-533.682 -36.002  1.00163.89           C
ATOM   4996  CG  ARG  1581     424.981-532.206 -35.597  1.00163.89           C
ATOM   4997  CD  ARG  1581     426.366-531.595 -35.370  1.00163.89           C
ATOM   4998  NE  ARG  1581     426.165-530.247 -34.763  1.00163.89           N
ATOM   4999  CZ  ARG  1581     426.074-529.135 -35.550  1.00163.89           C
ATOM   5000  NH1 ARG  1581     426.189-529.244 -36.906  1.00163.89           N
ATOM   5001  NH2 ARG  1581     425.872-527.911 -34.979  1.00163.89           N
ATOM   5002  H   ARG  1581     423.176-533.013 -37.740  1.00  0.00           H
ATOM   5003  HA  ARG  1581     425.987-533.462 -37.914  1.00  0.00           H
ATOM   5004  HB2 ARG  1581     424.090-534.149 -35.631  1.00  0.00           H
ATOM   5005  HB3 ARG  1581     425.857-534.160 -35.522  1.00  0.00           H
ATOM   5006  HG2 ARG  1581     424.412-532.114 -34.672  1.00  0.00           H
ATOM   5007  HG3 ARG  1581     424.473-531.638 -36.377  1.00  0.00           H
ATOM   5008  HD2 ARG  1581     426.892-531.501 -36.320  1.00  0.00           H
ATOM   5009  HD3 ARG  1581     426.941-532.224 -34.690  1.00  0.00           H
ATOM   5010  HE  ARG  1581     426.096-530.156 -33.760  1.00  0.00           H
ATOM   5011 HH11 ARG  1581     426.340-530.149 -37.329  1.00  0.00           H
ATOM   5012 HH12 ARG  1581     426.123-528.420 -37.486  1.00  0.00           H
ATOM   5013 HH21 ARG  1581     425.788-527.829 -33.976  1.00  0.00           H
ATOM   5014 HH22 ARG  1581     425.806-527.087 -35.560  1.00  0.00           H
ATOM   5015  N   ASP  1582     424.053-536.130 -37.620  1.00 99.35           N
ATOM   5016  CA  ASP  1582     424.091-537.562 -37.715  1.00 99.35           C
ATOM   5017  C   ASP  1582     424.638-537.947 -39.048  1.00 99.35           C
ATOM   5018  O   ASP  1582     425.490-538.829 -39.161  1.00 99.35           O
ATOM   5019  CB  ASP  1582     422.696-538.201 -37.607  1.00 99.35           C
ATOM   5020  CG  ASP  1582     422.224-538.071 -36.167  1.00 99.35           C
ATOM   5021  OD1 ASP  1582     423.098-538.032 -35.261  1.00 99.35           O
ATOM   5022  OD2 ASP  1582     420.983-538.008 -35.954  1.00 99.35           O
ATOM   5023  H   ASP  1582     423.170-535.655 -37.499  1.00  0.00           H
ATOM   5024  HA  ASP  1582     424.734-537.961 -36.930  1.00  0.00           H
ATOM   5025  HB2 ASP  1582     422.002-537.686 -38.271  1.00  0.00           H
ATOM   5026  HB3 ASP  1582     422.752-539.254 -37.881  1.00  0.00           H
ATOM   5027  N   ALA  1583     424.181-537.248 -40.096  1.00 87.34           N
ATOM   5028  CA  ALA  1583     424.569-537.580 -41.435  1.00 87.34           C
ATOM   5029  C   ALA  1583     426.058-537.462 -41.569  1.00 87.34           C
ATOM   5030  O   ALA  1583     426.699-538.249 -42.266  1.00 87.34           O
ATOM   5031  CB  ALA  1583     423.935-536.651 -42.484  1.00 87.34           C
ATOM   5032  H   ALA  1583     423.552-536.473 -39.939  1.00  0.00           H
ATOM   5033  HA  ALA  1583     424.274-538.608 -41.646  1.00  0.00           H
ATOM   5034  HB1 ALA  1583     422.849-536.712 -42.415  1.00  0.00           H
ATOM   5035  HB2 ALA  1583     424.254-535.625 -42.300  1.00  0.00           H
ATOM   5036  HB3 ALA  1583     424.253-536.957 -43.480  1.00  0.00           H
ATOM   5037  N   ASN  1584     426.664-536.465 -40.907  1.00137.47           N
ATOM   5038  CA  ASN  1584     428.074-536.275 -41.095  1.00137.47           C
ATOM   5039  C   ASN  1584     428.858-537.485 -40.648  1.00137.47           C
ATOM   5040  O   ASN  1584     429.724-537.985 -41.369  1.00137.47           O
ATOM   5041  CB  ASN  1584     428.603-535.061 -40.310  1.00137.47           C
ATOM   5042  CG  ASN  1584     429.996-534.736 -40.824  1.00137.47           C
ATOM   5043  ND2 ASN  1584     431.045-535.226 -40.111  1.00137.47           N
ATOM   5044  OD1 ASN  1584     430.143-534.057 -41.838  1.00137.47           O
ATOM   5045  H   ASN  1584     426.140-535.861 -40.290  1.00  0.00           H
ATOM   5046  HA  ASN  1584     428.264-536.111 -42.156  1.00  0.00           H
ATOM   5047  HB2 ASN  1584     427.944-534.206 -40.464  1.00  0.00           H
ATOM   5048  HB3 ASN  1584     428.650-535.302 -39.248  1.00  0.00           H
ATOM   5049 HD21 ASN  1584     430.878-535.779 -39.282  1.00  0.00           H
ATOM   5050 HD22 ASN  1584     431.991-535.037 -40.410  1.00  0.00           H
ATOM   5051  N   GLU  1585     428.561-538.008 -39.445  1.00155.45           N
ATOM   5052  CA  GLU  1585     429.315-539.108 -38.897  1.00155.45           C
ATOM   5053  C   GLU  1585     429.112-540.338 -39.719  1.00155.45           C
[truncated: 279,665 more chars]
