# Supplementary material for: Structural analysis of P. falciparum KAHRP and PfEMP1 complexes with host erythrocyte spectrin suggests a model for cytoadherent knob protrusions
Source: PLoS Pathog. 2017 Aug 14;13(8):e1006552. doi: 10.1371/journal.ppat.1006552 (PMC5570508; doi:10.1371/journal.ppat.1006552)
Supplement: S1 Software — Provided here is a compressed file that includes all scripts used for the calculation of docking conformations between two charged proteins. The specific examples of docking the KAHRP 5´ repeat to spectrin β10–14, and predicting the β-catenin–Tcf complex, are shown in separate directories. A README file with simple instructions and software dependencies is also included. (ZIP) [file ppat.1006552.s012.zip › scripts/b1014/path_finding/neg_filtered.txt]

330.4773	-420.9773	-45.8197
342.6105	-435.9050	-45.5280
338.2485	-444.8575	-34.2155
348.4445	-434.0420	-34.0435
365.1143	-465.5680	-28.5433
379.5347	-464.6387	-40.8913
374.2655	-483.1365	-30.1908		
392.7038	-507.9592	-27.5386
404.4200	-511.1563	-44.7588		
408.1835	-525.4565	-31.5860
425.7145	-538.7430	-35.0000
437.1460	-546.8440	-47.5305
438.3777	-572.4713	-47.9910
442.9715	-557.8390	-52.7435
463.6935	-581.7195	-53.0985
444.6975	-596.6650	-51.5760
457.4797	-601.4853	-48.6277		
456.4114	-597.4670	-63.7934
461.0320	-609.8930	-64.9890
