# Supplementary material for: Structural analysis of P. falciparum KAHRP and PfEMP1 complexes with host erythrocyte spectrin suggests a model for cytoadherent knob protrusions
Source: PLoS Pathog. 2017 Aug 14;13(8):e1006552. doi: 10.1371/journal.ppat.1006552 (PMC5570508; doi:10.1371/journal.ppat.1006552)
Supplement: S1 Software — Provided here is a compressed file that includes all scripts used for the calculation of docking conformations between two charged proteins. The specific examples of docking the KAHRP 5´ repeat to spectrin β10–14, and predicting the β-catenin–Tcf complex, are shown in separate directories. A README file with simple instructions and software dependencies is also included. (ZIP) [file ppat.1006552.s012.zip › scripts/b1014/path_finding/out.obj]

# Created by Chimera 1.10.1_b40423

mtllib beta1014.mtl

# Number of vertices: 57851
v 321.016 -419.177 -41.599
v 321.084 -419.5 -40.5597
v 321.753 -418.737 -40.9417
v 321.836 -422.61 -41.5732
v 321.768 -422.288 -42.6126
v 322.162 -422.389 -42.0978
v 323.843 -420.786 -43.0692
v 323.449 -420.685 -43.5839
v 325.859 -420.938 -43.3756
v 325.875 -420.785 -43.3777
v 323.465 -420.532 -43.586
v 325.528 -420.383 -43.0425
v 325.516 -420.128 -43.062
v 323.452 -420.261 -43.6068
v 324.189 -419.821 -42.9495
v 325.958 -418.714 -42.4239
v 324.66 -418.318 -42.2715
v 325.944 -416.261 -42.5809
v 324.998 -415.505 -41.7024
v 323.655 -417.515 -41.3382
v 324.465 -417.139 -40.722
v 323.83 -417.843 -39.3122
v 322.981 -418.263 -39.8403
v 323.462 -418.345 -39.3989
v 323.163 -418.98 -39.192
v 322.683 -418.898 -39.6334
v 322.013 -419.66 -39.2513
v 323.703 -419.942 -38.6228
v 322.553 -420.623 -38.6821
v 324.167 -420.79 -36.8617
v 323.995 -421.906 -36.8121
v 322.381 -421.738 -38.6325
v 324.088 -422.433 -37.1847
v 324.736 -423.276 -38.3532
v 323.029 -422.582 -39.801
v 324.757 -422.681 -39.8735
v 324.75 -422.715 -40.7862
v 323.021 -422.62 -40.8399
v 323.347 -422.399 -41.3645
v 325.216 -422.314 -41.5779
v 323.878 -421.943 -42.2657
v 325.893 -422.095 -42.5722
v 325.463 -422.604 -41.4622
v 326.175 -422.425 -42.4404
v 325.986 -424.529 -41.9662
v 327.585 -424.808 -42.5682
v 327.773 -422.704 -43.0424
v 328.437 -423.288 -42.4249
v 328.548 -423.23 -42.4878
v 327.9 -422.638 -43.1139
v 329.146 -424.934 -43.6028
v 328.367 -422.844 -42.7429
v 329.298 -424.621 -43.1608
v 329.357 -424.804 -43.6897
v 328.14 -422.489 -43.2128
v 328.759 -423.099 -42.5746
v 328.785 -423.081 -42.5826
v 328.17 -422.469 -43.2218
v 328.504 -422.186 -43.7127
v 326.396 -420.212 -44.0112
v 326.062 -420.495 -43.5203
v 325.704 -420.109 -43.1766
v 326.956 -418.941 -43.6315
v 326.231 -418.912 -42.8193
v 327.298 -418.416 -43.4436
v 327.323 -418.294 -43.3017
v 326.256 -418.798 -42.6857
v 326.792 -416.68 -42.8331
v 326.504 -416.592 -42.5763
v 325.985 -418.715 -42.444
v 325.97 -416.262 -42.6011
v 327.04 -415.585 -43.6497
v 326.475 -415.315 -43.6113
v 327.533 -414.92 -44.4816
v 327.349 -413.327 -44.0946
v 326.278 -413.608 -43.1967
v 327.392 -413.01 -43.6595
v 327.698 -412.546 -42.1609
v 326.565 -413.171 -41.7862
v 327.598 -412.856 -41.5988
v 327.542 -413.314 -40.684
v 326.513 -413.602 -40.9252
v 326.414 -413.229 -38.7193
v 325.291 -414.104 -38.6214
v 325.389 -414.477 -40.8273
v 325.608 -415.078 -39.7851
v 325.322 -415.844 -40.1664
v 325.103 -415.243 -41.2086
v 324.57 -416.877 -40.2281
v 325.284 -415.832 -39.8906
v 324.531 -416.866 -39.9524
v 324.783 -415.942 -38.9318
v 324.307 -417.244 -37.7333
v 324.083 -418.091 -38.8243
v 323.73 -418.608 -38.8806
v 324.826 -417.853 -37.2702
v 324.25 -419.217 -38.4175
v 324.713 -420.065 -36.6564
v 325.456 -417.584 -36.1855
v 325.343 -419.797 -35.5718
v 325.901 -419.501 -34.6919
v 325.288 -420.89 -33.7218
v 324.692 -421.272 -34.5411
v 325.121 -421.402 -34.0471
v 325.155 -422.544 -34.2778
v 324.728 -422.496 -34.7883
v 325.362 -423.067 -34.1235
v 325.411 -423.442 -34.4655
v 324.784 -422.922 -35.1775
v 324.877 -423.449 -35.5502
v 326.29 -424.242 -34.796
v 325.877 -424.36 -35.9264
v 326.852 -425.418 -36.1141
v 326.494 -425.65 -37.0777
v 325.469 -424.624 -37.0232
v 326.265 -425.244 -37.4292
v 326.177 -425.193 -37.6851
v 325.376 -424.569 -37.2975
v 326.013 -425.897 -38.4734
v 325.687 -425.483 -39.1176
v 325.05 -424.155 -37.9417
v 325.757 -424.901 -38.8938
v 325.742 -424.319 -39.3796
v 325.034 -423.537 -38.4579
v 325.018 -422.91 -39.9655
v 325.779 -424.395 -39.6108
v 325.053 -422.981 -40.1813
v 325.519 -424.958 -40.5082
v 325.726 -424.681 -39.4112
v 325.463 -425.262 -40.2961
v 325.654 -425.25 -39.6674
v 325.553 -426.162 -39.6187
v 325.362 -426.174 -40.2474
v 325.006 -427.196 -40.2719
v 324.882 -427.253 -41.6672
v 325.221 -426.239 -41.8357
v 325.214 -426.89 -41.9821
v 325.916 -426.768 -42.8716
v 325.973 -426.109 -42.7888
v 326.244 -426.988 -43.3619
v 327.438 -426.53 -43.5918
v 327.241 -425.622 -43.0332
v 328.733 -425.707 -43.9485
v 329.06 -425.006 -43.5399
v 327.613 -424.824 -42.5681
v 328.461 -423.302 -42.4249
v 327.57 -426.881 -43.9474
v 328.856 -426.035 -44.2804
v 329.021 -426.31 -44.715
v 329.677 -425.319 -44.8939
v 329.433 -425.163 -44.4376
v 330.061 -424.979 -45.2934
v 330.606 -424.437 -44.7108
v 329.912 -424.687 -43.9258
v 330.981 -422.63 -44.3732
v 330.976 -422.564 -44.0705
v 329.907 -424.63 -43.6599
v 329.309 -422.926 -42.5448
v 329.233 -422.938 -42.5672
v 329.831 -424.642 -43.6823
v 329.014 -422.023 -43.6952
v 329.576 -424.615 -43.4853
v 328.796 -422.216 -43.4722
v 328.523 -422.183 -43.7146
v 329.401 -424.782 -43.6993
v 328.802 -423.078 -42.5843
v 329.297 -422.906 -42.554
v 329.086 -421.988 -43.6801
v 330.962 -422.542 -44.0809
v 330.957 -421.651 -45.3404
v 329.08 -421.096 -44.9396
v 329.527 -420.308 -45.7148
v 327.924 -418.63 -45.4216
v 327.255 -419.187 -44.6059
v 327.859 -418.386 -44.9439
v 327.772 -418.108 -44.4421
v 327.167 -418.909 -44.104
v 327.508 -418.384 -43.9162
v 327.847 -417.811 -44.2486
v 327.583 -418.087 -43.7227
v 327.052 -416.472 -43.254
v 328.244 -417.251 -44.684
v 327.449 -415.913 -43.6895
v 327.892 -415.208 -44.5166
v 329.238 -416.983 -45.3377
v 328.765 -414.972 -45.0909
v 330.098 -415.96 -46.961
v 329.592 -414.822 -45.4647
v 330.22 -415.287 -46.3463
v 331.043 -415.131 -46.7264
v 329.71 -414.142 -44.8563
v 331.963 -414.406 -46.4941
v 329.709 -414.197 -44.8541
v 331.956 -414.468 -46.4875
v 331.99 -414.427 -46.4541
v 329.733 -414.161 -44.8211
v 330.106 -413.958 -44.4864
v 330.381 -413.881 -44.3599
v 332.15 -414.322 -46.2081
v 332.154 -414.064 -46.3835
v 330.271 -413.595 -44.4158
v 332.103 -413.66 -44.44
v 332.105 -413.621 -44.4394
v 330.272 -413.553 -44.4151
v 332.491 -413.103 -45.6506
v 331.084 -413.154 -44.1461
v 332.229 -412.929 -44.8061
v 332.475 -413.06 -45.663
v 330.256 -413.507 -44.4284
v 332.28 -412.725 -45.1681
v 332.274 -412.714 -45.1726
v 330.25 -413.496 -44.4329
v 331.827 -412.254 -45.3126
v 331.072 -411.383 -45.4352
v 329.495 -412.625 -44.5555
v 329.779 -412.211 -44.3575
v 329.091 -411.8 -41.9076
v 328.711 -412.158 -41.7668
v 328.611 -412.468 -41.2047
v 329.557 -411.884 -41.6952
v 329.143 -412.563 -40.9629
v 330.302 -411.436 -39.4007
v 329.995 -411.58 -39.0689
v 328.835 -412.707 -40.6311
v 329.614 -412.044 -38.8102
v 329.086 -412.502 -38.4179
v 328.308 -413.165 -40.2387
v 327.135 -413.089 -38.3002
v 328.991 -412.127 -38.0518
v 327.045 -412.736 -37.9557
v 328.69 -411.872 -37.514
v 328.413 -411.581 -37.0476
v 326.766 -412.442 -37.4853
v 327.97 -411.946 -36.7899
v 327.565 -413.552 -34.9443
v 326.362 -414.048 -35.6397
v 326.615 -414.615 -35.5484
v 325.675 -415.094 -35.8582
v 325.414 -414.531 -35.9521
v 325.259 -415.595 -35.9837
v 325.041 -415.268 -38.7371
v 325.209 -414.223 -38.5437
v 325.526 -415.198 -39.7074
v 326.597 -415.825 -35.574
v 326.247 -416.379 -35.6792
v 327.152 -415.861 -35.3951
v 327.801 -416.591 -35.8467
v 326.986 -417.21 -36.1932
v 328.923 -418.527 -35.4817
v 328.871 -418.612 -35.4988
v 326.934 -417.295 -36.2104
v 327.292 -419.229 -34.7153
v 330.016 -420.111 -34.1739
v 328.37 -420.641 -33.4683
v 330.518 -421.596 -33.3613
v 330.01 -422.67 -33.1474
v 327.892 -421.651 -33.267
v 327.761 -422.703 -33.4818
v 326.012 -422.636 -33.2611
v 326.018 -421.58 -33.0306
v 325.845 -422.086 -33.3617
v 330.053 -423.816 -33.6039
v 327.799 -423.71 -33.8829
v 329.98 -424.787 -34.0824
v 329.683 -425.251 -34.6428
v 327.538 -424.118 -34.3752
v 328.099 -425.293 -35.6933
v 329.739 -425.737 -34.7226
v 328.149 -425.721 -35.7634
v 329.241 -426.914 -35.2649
v 328.99 -427.17 -35.3386
v 327.915 -425.96 -35.8322
v 328.085 -427.791 -35.3097
v 327.008 -428.023 -35.9642
v 326.969 -426.164 -36.4072
v 325.907 -428.005 -36.6932
v 325.48 -427.635 -37.4878
v 326.542 -425.794 -37.2019
v 326.161 -426.117 -38.3405
v 326.144 -426.064 -38.3495
v 326.526 -425.748 -37.2098
v 326.299 -425.348 -37.5695
v 325.055 -427.942 -38.2987
v 325.678 -426.466 -39.2635
v 325.116 -427.464 -39.9599
v 324.751 -429.216 -38.6768
v 324.812 -428.738 -40.338
v 324.958 -430.074 -39.3017
v 326.411 -430.749 -40.507
v 326.168 -429.368 -41.463
v 326.914 -429.376 -42.2459
v 325.868 -428.09 -43.1075
v 325.192 -428.167 -42.2672
v 325.543 -427.861 -42.6194
v 326.694 -430.808 -40.4718
v 327.196 -429.435 -42.2108
v 328.168 -430.942 -41.0852
v 328.766 -430.972 -41.6417
v 327.795 -429.465 -42.7673
v 329.228 -430.229 -42.2763
v 329.673 -429.828 -42.8993
v 328.272 -429.036 -43.4348
v 329.928 -428.991 -44.1951
v 329.62 -428.238 -44.8753
v 327.942 -428.229 -44.1635
v 329.416 -427.743 -44.9445
v 330.772 -428.155 -45.6844
v 330.727 -427.648 -45.8655
v 331.111 -427.309 -46.265
v 330.824 -428.176 -45.6839
v 331.171 -427.332 -46.2645
v 331.723 -427.669 -46.3524
v 332.204 -426.683 -47.1012
v 331.652 -426.347 -47.0133
v 332.642 -426.371 -47.4776
v 332.876 -424.675 -47.0642
v 331.886 -424.651 -46.5998
v 332.986 -423.704 -46.6348
v 332.785 -423.449 -46.3646
v 331.658 -424.36 -46.2922
v 332.033 -422.553 -45.9545
v 332.86 -423.353 -46.4391
v 332.118 -422.444 -46.0394
v 332.715 -422.318 -48.0033
v 332.502 -420.823 -47.9718
v 331.905 -420.949 -46.0079
v 332.177 -420.419 -48.3687
v 332.292 -420.213 -48.3093
v 332.02 -420.743 -45.9485
v 332.687 -419.603 -46.351
v 332.597 -419.519 -46.2618
v 331.931 -420.659 -45.8593
v 330.383 -419.437 -46.1707
v 332.603 -418.877 -46.4131
v 330.388 -418.873 -46.3036
v 331.352 -417.436 -47.4971
v 331.281 -417.453 -47.5753
v 330.318 -418.89 -46.3818
v 331.539 -417.62 -48.0191
v 330.72 -417.426 -48.4458
v 329.598 -418.719 -46.7567
v 330.561 -417.283 -47.9502
v 329.953 -416.306 -47.265
v 328.99 -417.742 -46.0715
v 329.073 -417.376 -45.6837
v 331.049 -414.479 -48.0998
v 330.851 -414.694 -47.6462
v 331.745 -413.91 -47.541
v 331.366 -414.169 -48.8122
v 332.063 -413.599 -48.2535
v 331.938 -413.862 -48.8386
v 333.286 -413.426 -49.3211
v 333.41 -413.163 -48.7359
v 334.016 -412.913 -48.6966
v 333.854 -412.616 -48.0948
v 333.249 -412.866 -48.1341
v 333.519 -412.015 -47.2989
v 333.053 -412.084 -47.0668
v 332.754 -412.939 -47.8875
v 332.447 -411.228 -46.7995
v 331.813 -412.226 -45.4077
v 332.119 -413.938 -46.4957
v 332.456 -413.024 -45.7568
v 332.496 -413.119 -45.6558
v 332.161 -414.039 -46.3884
v 332.11 -413.637 -44.4446
v 331.828 -412.254 -45.3174
v 332.471 -413.049 -45.6718
v 332.275 -412.714 -45.1774
v 334.621 -411.244 -46.5996
v 334.112 -410.335 -46.3032
v 334.559 -410.795 -46.1632
v 334.641 -410.675 -46.0303
v 334.195 -410.215 -46.1703
v 334.597 -408.733 -46.6169
v 334.095 -408.717 -47.0454
v 333.661 -410.197 -46.6256
v 333.513 -408.997 -47.0832
v 330.985 -409.034 -46.3589
v 331.133 -410.234 -45.9013
v 330.821 -409.203 -45.7494
v 330.578 -409.428 -44.7243
v 330.89 -410.459 -44.8762
v 329.619 -411.399 -43.8665
v 330.825 -409.069 -43.5058
v 329.836 -411.085 -42.796
v 331.169 -409.574 -43.2749
v 331.663 -409.865 -42.7402
v 330.271 -411.341 -42.3263
v 331.947 -410.893 -42.1004
v 331.963 -411.074 -41.8594
v 330.287 -411.522 -42.0853
v 331.503 -411.653 -40.6491
v 331.332 -411.707 -40.5105
v 330.127 -411.572 -41.9559
v 330.951 -411.081 -39.6974
v 331.676 -411.502 -40.5129
v 331.317 -410.863 -39.7
v 332.125 -410.933 -41.7322
v 332.15 -410.907 -41.723
v 331.346 -410.833 -39.6895
v 331.844 -411.081 -40.0369
v 333.545 -410.996 -37.6607
v 333.048 -410.747 -37.3132
v 334.223 -411.471 -36.9868
v 333.504 -412.443 -36.0666
v 332.23 -411.855 -36.2658
v 331.848 -412.319 -36.0071
v 331.635 -412.098 -35.9244
v 332.017 -411.634 -36.183
v 331.152 -411.275 -35.4175
v 329.25 -410.586 -37.2258
v 329.852 -410.85 -38.2414
v 329.138 -411.113 -37.4496
v 329.09 -411.266 -37.5419
v 329.801 -411.014 -38.3404
v 329.42 -411.478 -38.0817
v 328.567 -410.717 -36.4154
v 328.412 -411.253 -36.5887
v 327.969 -411.615 -36.327
v 330.189 -411.39 -34.7057
v 329.707 -412.336 -34.4953
v 330.135 -411.967 -34.7725
v 330.644 -412.912 -35.2649
v 330.22 -413.289 -34.9919
v 331.084 -413.241 -35.6417
v 331.056 -413.4 -35.6895
v 330.193 -413.438 -35.0368
v 331.673 -415.266 -34.4636
v 330.558 -416.101 -34.2999
v 329.113 -414.246 -34.8783
v 328.613 -415.369 -35.3095
v 327.258 -414.825 -35.3298
v 327.661 -413.663 -34.9001
v 326.71 -414.725 -35.5046
v 330.306 -416.975 -34.4896
v 328.385 -416.159 -35.4809
v 329.588 -418.035 -35.0653
v 330.404 -417.288 -34.0276
v 329.689 -418.357 -34.5899
v 330.475 -417.614 -33.519
v 330.992 -418.907 -32.9707
v 330.221 -419.687 -34.0257
v 331.3 -419.429 -32.9924
v 331.397 -419.682 -33.0289
v 330.32 -419.948 -34.0632
v 330.822 -421.433 -33.2505
v 332.235 -420.042 -32.2741
v 331.684 -421.803 -32.4738
v 333.025 -420.916 -31.7781
v 333.799 -422.248 -31.571
v 332.458 -423.135 -32.2667
v 334.133 -424.062 -31.3821
v 333.792 -425.218 -31.8887
v 332.096 -424.363 -32.805
v 332.024 -425.333 -33.2835
v 331.672 -425.339 -33.2189
v 331.744 -424.368 -32.7404
v 331.737 -426.755 -31.3835
v 331.676 -424.647 -32.9827
v 331.673 -426.819 -31.7258
v 331.662 -426.752 -31.3784
v 331.665 -424.365 -32.735
v 331.593 -425.336 -33.2135
v 330.694 -427.687 -32.0253
v 330.564 -426.329 -33.9008
v 330.669 -428.149 -32.4513
v 330.653 -428.204 -32.519
v 330.547 -426.388 -33.9734
v 329.779 -428.057 -34.2922
v 329.355 -427.814 -34.5388
v 330.122 -426.146 -34.22
v 329.602 -427.298 -34.7918
v 328.743 -427.729 -35.0355
v 329.026 -427.218 -35.2593
v 328.123 -427.842 -35.2254
v 328.741 -429.093 -34.2244
v 328.121 -429.205 -34.4143
v 329.274 -429.466 -32.5504
v 329.555 -430.549 -32.8265
v 328.441 -430.438 -34.7286
v 329.061 -430.326 -34.5386
v 329.228 -430.674 -34.8781
v 328.608 -430.786 -35.068
v 329.927 -431.486 -35.0176
v 329.859 -431.882 -36.2938
v 328.531 -431.236 -36.5206
v 329.256 -433.612 -37.526
v 328.8 -431.248 -37.0187
v 329.37 -433.204 -37.7967
v 329.155 -433.613 -37.5979
v 328.416 -431.237 -36.6025
v 328.341 -431.286 -37.2496
v 327.831 -431.269 -37.1915
v 327.907 -431.22 -36.5444
v 327.043 -431.785 -37.7225
v 326.233 -431.411 -37.3334
v 327.047 -430.823 -36.1309
v 326.363 -430.901 -36.9888
v 325.975 -430.361 -36.7496
v 326.632 -430.244 -35.8746
v 325.576 -429.955 -36.6144
v 325.586 -430.578 -37.1656
v 325.21 -430.16 -37.006
v 325.45 -431.086 -37.5117
v 328.063 -431.355 -37.4582
v 327.26 -431.867 -37.9736
v 328.912 -433.674 -37.7812
v 328.698 -434.042 -39.0618
v 327.031 -432.261 -39.3455
v 328.505 -432.394 -39.9589
v 329.003 -434.243 -39.4836
v 328.832 -432.61 -40.4108
v 329.381 -434.201 -39.8663
v 329.589 -434.222 -40.1447
v 329.027 -432.63 -40.6729
v 329.848 -434.311 -40.6104
v 331.011 -433.807 -41.216
v 330.273 -432.09 -41.3218
v 330.729 -431.717 -41.5448
v 330.102 -431.214 -41.9996
v 329.641 -431.583 -41.7805
v 330.045 -430.799 -42.4058
v 330.686 -431.185 -42.0771
v 330.595 -430.771 -42.4787
v 332.092 -431.568 -42.7824
v 332.32 -430.897 -43.2701
v 330.795 -430.182 -42.9072
v 331.05 -429.345 -44.203
v 332.906 -430.664 -43.7187
v 331.564 -429.14 -44.5971
v 333.522 -430.127 -44.3714
v 333.673 -429.891 -44.6927
v 331.697 -428.933 -44.8794
v 332.717 -428.53 -45.4367
v 332.584 -428.489 -45.6429
v 331.58 -428.897 -45.0606
v 333 -430.44 -46.8622
v 331.625 -428.751 -45.2347
v 332.988 -430.233 -46.9643
v 332.824 -430.341 -47.086
v 331.404 -428.798 -45.2844
v 332.383 -428.376 -45.8976
v 333.335 -429.692 -48.0636
v 332.965 -427.638 -47.0104
v 333.402 -427.325 -47.3868
v 333.594 -429.663 -48.2016
v 333.698 -427.292 -47.5439
v 334.253 -427.572 -47.5949
v 334.422 -427.21 -47.916
v 333.876 -426.906 -47.8851
v 335.139 -427.823 -48.8942
v 335.384 -427.228 -49.1293
v 334.121 -426.311 -48.1203
v 335.126 -426.414 -48.4625
v 335.156 -426.056 -48.4954
v 334.153 -425.927 -48.1556
v 335.213 -425.491 -48.6322
v 335.037 -424.837 -48.4953
v 333.953 -425.183 -47.9998
v 333.934 -423.226 -49.1616
v 332.901 -422.704 -48.2664
v 332.919 -424.661 -47.1046
v 333.024 -423.693 -46.6703
v 336.098 -424.358 -48.931
v 335.141 -422.68 -49.6575
v 336.052 -422.779 -49.0654
v 336.214 -422.481 -49.2576
v 335.314 -422.364 -49.8617
v 335.873 -422.109 -49.6308
v 335.873 -422.087 -49.6555
v 335.314 -422.342 -49.8864
v 335.763 -421.837 -50.898
v 334.831 -421.934 -51.4397
v 334.254 -422.452 -50.503
v 334.249 -421.898 -51.4395
v 333.639 -421.872 -51.4354
v 333.6 -422.425 -50.4987
v 333.275 -422.021 -50.8956
v 333.28 -421.694 -51.6408
v 332.891 -421.831 -51.1157
v 332.956 -421.534 -52.156
v 331.893 -419.361 -51.7826
v 331.762 -419.522 -50.719
v 331.033 -417.683 -50.6398
v 330.915 -417.728 -49.4689
v 331.628 -419.573 -49.3862
v 331.039 -417.685 -48.9449
v 331.728 -417.673 -48.0765
v 332.317 -419.561 -48.5179
v 332.712 -418.95 -46.5596
v 331.642 -417.605 -47.9629
v 332.626 -418.882 -46.446
v 331.372 -417.44 -47.5259
v 331.526 -415.37 -50.8317
v 331.735 -415.002 -50.4961
v 332.307 -414.695 -50.5226
v 332.471 -416.732 -50.8585
v 333.382 -416.246 -50.5531
v 333.434 -418.343 -52.0169
v 333.24 -417.261 -50.4005
v 333.267 -418.166 -51.0553
v 333.891 -418.536 -51.7311
v 333.868 -416.451 -50.2494
v 334.208 -418.721 -51.2196
v 334.515 -418.841 -50.8416
v 334.198 -416.579 -49.8443
v 334.999 -418.017 -49.1819
v 335.135 -417.925 -49.1435
v 334.353 -416.474 -49.8007
v 336.473 -416.911 -49.9898
v 336.824 -415.156 -50.105
v 334.704 -414.719 -49.9159
v 335.434 -414.206 -49.2915
v 336.832 -415.145 -50.1033
v 335.442 -414.196 -49.2898
v 337.177 -414.696 -50.4226
v 337.555 -413.986 -50.1584
v 335.819 -413.486 -49.0256
v 337.783 -413.572 -49.8974
v 337.786 -413.563 -49.892
v 335.822 -413.475 -49.0195
v 337.057 -413.316 -48.8932
v 336.945 -412.345 -47.6455
v 335.695 -412.369 -47.5993
v 335.711 -412.17 -46.9762
v 335.424 -412.065 -46.9968
v 335.387 -412.257 -47.6214
v 334.961 -411.677 -46.8533
v 335.718 -411.948 -46.3814
v 335.258 -411.558 -46.2326
v 335.236 -411.129 -45.7732
v 335.92 -412.047 -46.096
v 335.453 -411.235 -45.4674
v 336.361 -412.208 -45.749
v 336.251 -412.98 -44.1865
v 335.328 -412.113 -43.6889
v 335.495 -413.371 -43.2253
v 335.401 -413.332 -43.0853
v 335.235 -412.074 -43.5488
v 334.944 -412.361 -43.0214
v 334.727 -411.762 -42.7838
v 335.002 -411.432 -43.2942
v 334.515 -411.403 -42.3737
v 334.327 -410.854 -42.4645
v 334.788 -410.807 -43.3975
v 334.373 -409.82 -43.1547
v 334.618 -409.333 -44.7145
v 335.033 -410.32 -44.9574
v 334.965 -408.4 -45.607
v 333.856 -407.913 -43.6482
v 334.248 -407.062 -44.6034
v 333.512 -407.408 -43.8791
v 332.512 -406.417 -44.5202
v 333.307 -406.13 -45.2068
v 332.676 -406.248 -45.1297
v 334.705 -412.002 -42.5783
v 334.494 -411.629 -42.1803
v 336.317 -412.56 -40.88
v 336.021 -412.338 -40.3083
v 334.202 -411.41 -41.6164
v 334.797 -412.541 -40.5872
v 334.767 -412.527 -40.5552
v 334.172 -411.397 -41.5844
v 334.146 -411.639 -39.8791
v 334.783 -412.531 -40.5353
v 334.164 -411.643 -39.8564
v 336.007 -412.329 -40.2556
v 336.278 -412.255 -39.2877
v 334.468 -411.561 -38.7696
v 335.033 -411.967 -37.9611
v 336.519 -412.313 -39.0483
v 335.271 -412.024 -37.7249
v 336.835 -412.428 -38.5277
v 337.167 -413.344 -37.2186
v 335.563 -412.828 -36.5748
v 337.475 -414.016 -36.1133
v 337.149 -414.369 -35.6997
v 335.258 -413.158 -36.1887
v 335.967 -414.166 -36.3808
v 335.538 -414.492 -36.1996
v 334.857 -413.462 -36.0196
v 334.553 -414.635 -35.7935
v 332.983 -414.08 -35.7783
v 333.478 -412.975 -36.0062
v 331.819 -412.923 -35.9383
v 332.531 -414.513 -35.6173
v 331.367 -413.356 -35.7773
v 331.974 -415.224 -34.5489
v 334.365 -415.831 -35.4725
v 333.757 -416.505 -34.4082
v 335.569 -417.412 -34.0221
v 335.477 -417.403 -33.5752
v 333.667 -416.496 -33.974
v 333.738 -416.822 -33.4654
v 335.342 -417.986 -32.4082
v 333.607 -417.389 -32.3313
v 333.915 -417.912 -32.353
v 335.328 -418.414 -32.1216
v 333.902 -418.327 -32.0746
v 334.74 -419.151 -31.5727
v 335.983 -418.702 -31.807
v 335.395 -419.439 -31.2581
v 336.479 -419.394 -31.1591
v 336.554 -421.881 -30.8281
v 335.47 -421.927 -30.9271
v 335.706 -423.76 -30.776
v 337.626 -422.401 -31.2272
v 336.715 -424.249 -31.1517
v 336.911 -423.837 -31.6114
v 337.164 -424.25 -31.8546
v 336.953 -424.637 -31.3807
v 337.626 -424.521 -32.2294
v 335.991 -426.434 -33.5107
v 335.414 -426.438 -32.5866
v 334.338 -428.52 -32.9285
v 333.885 -428.5 -31.412
v 334.988 -426.418 -31.1593
v 333.264 -427.95 -30.7149
v 332.084 -426.837 -31.4566
v 333.807 -425.305 -31.901
v 332.04 -425.426 -33.2965
v 332.802 -430.296 -30.7556
v 332.245 -429.64 -30.0971
v 332.206 -430.086 -30.5394
v 331.009 -430.035 -30.4996
v 331.038 -429.589 -30.0569
v 330.522 -430.279 -30.7089
v 330.035 -428.599 -32.4338
v 330.516 -427.788 -31.9049
v 330.491 -428.25 -32.3319
v 330.082 -428.625 -32.5639
v 330.542 -428.278 -32.4701
v 329.66 -428.135 -34.2398
v 331.436 -430.621 -30.9064
v 330.924 -430.831 -31.0919
v 331.937 -431.492 -31.3405
v 331.041 -431.691 -33.3075
v 330.138 -431.006 -32.8199
v 330.362 -431.637 -34.7129
v 330.081 -431.392 -34.8281
v 329.856 -430.76 -32.9351
v 329.404 -430.566 -34.6623
v 331.363 -432.204 -33.5
v 330.645 -432.088 -34.8821
v 331.549 -433.146 -34.5045
v 331.524 -433.185 -34.5527
v 330.621 -432.124 -34.9271
v 331.304 -433.766 -34.6072
v 331.153 -433.864 -34.7996
v 330.488 -432.21 -35.0961
v 330.713 -433.974 -35.2798
v 330.149 -433.891 -36.3097
v 329.992 -432.137 -36.0009
v 329.389 -433.867 -37.2331
v 330.497 -436.287 -37.0833
v 329.695 -435.972 -37.9127
v 330.17 -436.17 -38.0782
v 331.57 -436.576 -37.4701
v 331.243 -436.459 -38.465
v 331.763 -436.432 -38.0762
v 332.261 -436.307 -38.7514
v 331.742 -436.334 -39.1402
v 333.653 -437.086 -39.4176
v 333.642 -436.907 -39.9775
v 331.731 -436.156 -39.7
v 331.729 -436.009 -40.2197
v 333.99 -436.307 -40.7795
v 332.035 -435.482 -40.9243
v 334.079 -436.465 -42.4667
v 332.243 -435.242 -40.9796
v 334.141 -436.111 -42.3985
v 334.338 -435.826 -42.5127
v 332.262 -434.92 -40.9647
v 334.248 -435.668 -40.8254
v 334.386 -435.241 -40.6009
v 332.382 -434.545 -40.7674
v 334.68 -434.662 -40.5126
v 334.68 -434.627 -40.5005
v 332.383 -434.514 -40.7568
v 333.698 -432.944 -41.6892
v 332.211 -432.128 -42.2082
v 331.076 -433.798 -41.2127
v 330.798 -431.708 -41.5413
v 334.875 -434.665 -40.7161
v 333.894 -432.982 -41.9048
v 335.259 -434.503 -41.2172
v 335.303 -434.51 -41.3194
v 333.938 -432.989 -42.007
v 334.715 -435.408 -42.5939
v 334.487 -433.272 -42.6485
v 334.924 -434.633 -42.9785
v 334.499 -435.277 -43.4226
v 333.721 -432.857 -42.8357
v 334.998 -433.925 -43.7315
v 334.931 -433.743 -44.0562
v 333.644 -432.65 -43.2054
v 334.137 -433.354 -45.194
v 333.463 -432.488 -45.6677
v 332.971 -431.784 -43.6791
v 332.524 -432.646 -46.1764
v 333.423 -431.794 -44.069
v 333.047 -432.48 -46.037
v 332.513 -432.574 -46.199
v 332.959 -431.708 -43.7031
v 332.995 -432.179 -46.1127
v 333.083 -431.511 -46.2488
v 333.054 -430.992 -43.8491
v 333.67 -430.456 -44.5017
v 333.106 -431.258 -46.4109
v 333.695 -430.185 -44.6753
v 333.136 -430.734 -46.6658
v 333.162 -430.48 -46.7457
v 333.724 -429.895 -44.7663
v 332.768 -428.534 -45.5103
v 332.518 -431.417 -46.875
v 332.583 -430.883 -47.1027
v 332.032 -431.806 -46.9679
v 333.111 -432.535 -49.2451
v 333.59 -431.563 -49.2283
v 333.588 -432.139 -49.1328
v 334.642 -432.038 -48.863
v 334.582 -431.468 -48.9742
v 335.693 -431.81 -48.6491
v 335.847 -431.192 -48.6029
v 334.718 -430.925 -48.9336
v 336.24 -429.646 -49.3861
v 335.109 -428.225 -48.6575
v 333.725 -429.678 -48.2934
v 334.393 -427.588 -47.6933
v 337.232 -431.36 -48.2403
v 337.625 -429.813 -49.0235
v 338.252 -431.294 -47.9279
v 338.447 -431.208 -47.9228
v 337.834 -429.722 -49.018
v 338.44 -430.625 -47.9325
v 338.573 -430.545 -47.9394
v 337.986 -429.631 -49.0258
v 339.365 -431.679 -48.4419
v 338.502 -430.341 -48.0012
v 338.697 -430.63 -47.9188
v 339.467 -431.608 -48.4373
v 338.088 -429.561 -49.0212
v 338.663 -430.484 -47.9353
v 339.247 -429.746 -47.5518
v 338.753 -428.721 -48.5846
v 341 -428.159 -48.6991
v 340.732 -427.186 -49.7737
v 338.468 -427.687 -49.7264
v 339.988 -426.404 -49.6282
v 338.997 -425.241 -49.4668
v 337.476 -426.524 -49.565
v 337.641 -426.108 -49.0848
v 337.416 -426.042 -49.0644
v 337.252 -426.459 -49.5446
v 336.826 -425.153 -48.966
v 335.467 -425.555 -48.8143
v 335.705 -426.917 -49.3718
v 335.426 -426.124 -48.6888
v 337.487 -425.999 -49.0293
v 336.888 -425.114 -48.9352
v 338.133 -424.326 -49.1864
v 337.532 -423.457 -49.1679
v 336.36 -424.351 -48.919
v 336.333 -422.771 -49.0525
v 337.849 -422.836 -49.4171
v 336.632 -422.187 -49.2871
v 336.153 -421.582 -50.9038
v 335.86 -421.79 -50.8977
v 336.318 -422.41 -49.2806
v 335.984 -422.034 -49.6552
v 336.388 -421.415 -50.1768
v 337.381 -422.123 -49.2649
v 338.231 -422.25 -49.378
v 336.488 -421.067 -50.8694
v 336.699 -421.211 -49.623
v 336.614 -419.97 -49.5411
v 336.414 -419.977 -50.7975
v 337.833 -418.064 -49.9432
v 336.264 -419.041 -50.5918
v 336.825 -418.223 -50.238
v 336.714 -417.166 -50.2471
v 335.431 -419.188 -51.0645
v 334.885 -418.981 -51.041
v 334.857 -419.045 -51.732
v 335.404 -419.248 -51.715
v 334.546 -418.862 -52.2479
v 333.992 -421.385 -52.7502
v 334.887 -421.603 -52.1839
v 334.308 -421.546 -52.23
v 335.222 -419.14 -50.6957
v 336.745 -417.657 -50.0229
v 336.6 -417.137 -50.054
v 334.779 -418.954 -50.8608
v 335.247 -418.123 -49.2
v 336.795 -420.042 -49.3353
v 338.014 -418.136 -49.7374
v 337.797 -419.862 -48.6363
v 338.801 -419.511 -47.7701
v 339.157 -417.737 -48.7514
v 338.944 -417.971 -47.7029
v 339.167 -417.723 -47.5984
v 339.395 -417.474 -48.6404
v 339.398 -417.305 -48.0066
v 339.92 -416.467 -48.2317
v 339.916 -416.636 -48.8656
v 340.262 -416.186 -49.1848
v 339.988 -416.799 -50.3433
v 339.642 -417.248 -50.0241
v 340.123 -416.77 -50.8656
v 338.358 -416.145 -51.8938
v 337.633 -416.536 -51.1945
v 337.978 -416.086 -51.5137
v 339.885 -415.161 -47.8586
v 340.227 -414.879 -48.8117
v 340.131 -414.357 -48.7142
v 339.438 -414.588 -47.496
v 339.738 -413.854 -48.3957
v 339.009 -413.607 -47.3968
v 339.242 -414.708 -46.9479
v 338.837 -413.712 -46.9153
v 339.084 -414.719 -45.7546
v 338.431 -414.25 -45.2075
v 338.183 -413.242 -46.3682
v 337.402 -413.222 -45.3004
v 336.503 -412.321 -45.9751
v 337.284 -412.342 -47.043
v 336.072 -412.167 -46.3363
v 337.733 -414.853 -44.1483
v 336.704 -413.825 -44.2411
v 336.011 -414.334 -43.2875
v 337.703 -415.305 -43.9543
v 335.978 -414.849 -43.0667
v 335.955 -415.349 -42.6416
v 335.91 -415.221 -42.4926
v 335.933 -414.72 -42.9177
v 337.018 -414.139 -41.1536
v 336.509 -412.927 -41.1793
v 335.361 -413.36 -42.9465
v 334.906 -412.387 -42.8919
v 335.936 -415.318 -42.4346
v 337.041 -414.226 -41.1019
v 337.993 -414.759 -41.1003
v 338.789 -412.729 -40.0191
v 337.75 -412.418 -40.139
v 338.217 -412.546 -39.7523
v 339.473 -413.621 -37.9402
v 338.902 -413.438 -37.6734
v 339.108 -414.104 -36.5414
v 339.561 -413.681 -37.9378
v 339.19 -414.161 -36.5392
v 339.723 -414.315 -36.2463
v 339.652 -414.242 -36.0826
v 339.123 -414.092 -36.3851
v 339.771 -413.927 -35.5188
v 337.748 -415.193 -34.035
v 337.22 -415.283 -34.9885
v 337.018 -416.288 -34.3199
v 336.638 -416.486 -34.7313
v 336.839 -415.481 -35.3999
v 334.679 -415.47 -35.6676
v 334.685 -415.196 -35.6941
v 336.844 -415.223 -35.4249
v 335.663 -415.02 -36.106
v 336.399 -416.815 -34.5832
v 334.426 -415.819 -35.5103
v 335.63 -417.4 -34.06
v 337.793 -417.226 -33.2298
v 337.11 -417.837 -32.622
v 337.668 -417.76 -32.9477
v 337.872 -418.205 -32.7038
v 337.314 -418.282 -32.3781
v 337.81 -418.974 -31.7302
v 338 -418.239 -32.7223
v 337.939 -419.008 -31.7487
v 339.757 -417.872 -31.5813
v 339.939 -418.243 -30.9343
v 338.132 -419.401 -31.0613
v 339.676 -419.278 -30.7666
v 340.189 -421.519 -31.2267
v 338.715 -421.952 -31.585
v 340.368 -422.16 -32.2397
v 340.096 -422.502 -32.8175
v 338.444 -422.294 -32.1628
v 338.19 -424.002 -32.9217
v 337.714 -424.176 -32.3699
v 337.968 -422.468 -31.611
v 337.252 -423.905 -31.9951
v 340.299 -422.748 -32.9937
v 338.393 -424.248 -33.0978
v 339.52 -424.249 -33.8567
v 338.853 -426.365 -34.8423
v 337.727 -426.363 -34.0834
v 338.726 -428.171 -35.4582
v 338.315 -428.346 -35.5275
v 337.316 -426.538 -34.1527
v 336.881 -428.284 -35.3858
v 335.056 -427.875 -35.3219
v 335.49 -426.129 -34.0888
v 333.392 -427.729 -34.7886
v 335.252 -425.947 -34.3695
v 333.378 -427.416 -34.9723
v 333.266 -427.61 -34.6863
v 335.346 -425.992 -33.9724
v 334.884 -425.721 -33.5976
v 334.94 -425.785 -33.4819
v 335.402 -426.057 -33.8566
v 334.861 -426.083 -32.9123
v 334.879 -426.101 -32.9025
v 335.421 -426.076 -33.8463
v 333.769 -428.163 -33.2641
v 335.543 -426.302 -33.4529
v 334.113 -428.109 -32.9491
v 334.753 -426.034 -32.9008
v 333.635 -428.091 -33.2622
v 334.826 -425.733 -33.4697
v 333.876 -427.702 -32.6903
v 334.698 -426.073 -32.8337
v 334.78 -425.709 -33.4641
v 333.589 -428.067 -33.2567
v 333.174 -427.599 -34.569
v 333.404 -427.82 -34.727
v 333.851 -428.318 -33.4365
v 335.068 -427.978 -35.2518
v 335.859 -428.914 -34.8965
v 334.642 -429.254 -33.0812
v 335.109 -430.073 -33.6403
v 334.747 -431.311 -32.1288
v 334.279 -430.492 -31.5697
v 334.239 -431.116 -31.7613
v 332.595 -431.211 -31.1016
v 332.636 -430.588 -30.9099
v 332.051 -430.359 -30.6834
v 334.593 -431.823 -32.0676
v 334.085 -431.627 -31.7001
v 335.984 -432.687 -31.5441
v 335.756 -433.118 -31.5934
v 333.829 -432.111 -31.7555
v 334.447 -433.367 -32.1471
v 333.031 -434.011 -32.8257
v 332.217 -432.844 -32.528
v 332.713 -433.61 -33.1071
v 332.6 -433.594 -33.2263
v 332.096 -432.827 -32.6556
v 332.064 -434.348 -33.7116
v 331.365 -433.8 -34.4793
v 331.396 -432.28 -33.4233
v 331.581 -433.217 -34.4323
v 332.687 -433.684 -33.1818
v 332.157 -434.444 -33.664
v 333.006 -434.081 -32.896
v 333.278 -434.684 -32.8717
v 332.467 -435.131 -33.6364
v 333.297 -436.416 -32.1331
v 333.088 -436.734 -32.2901
v 332.258 -435.449 -33.7934
v 332.21 -437.216 -31.891
v 332.679 -436.285 -33.7081
v 332.654 -437.203 -32.7189
v 332.162 -437.997 -32.618
v 332.21 -436.23 -34.5204
v 332.974 -436.982 -34.5281
v 332.851 -437.126 -35.0012
v 332.07 -436.395 -35.0589
v 331.63 -436.505 -35.5391
v 333.617 -437.142 -36.4231
v 332.503 -436.523 -37.1576
v 334.087 -437.157 -38.43
v 334.084 -437.157 -38.4338
v 332.5 -436.523 -37.1615
v 332.692 -436.378 -37.7676
v 334.346 -437.564 -36.2233
v 334.917 -437.637 -38.2026
v 335.672 -439.191 -36.6622
v 335.718 -439.48 -36.9757
v 334.962 -437.926 -38.5161
v 335.128 -440.155 -38.4465
v 334.714 -440.246 -39.899
v 334.537 -438.019 -40.0109
v 335.117 -439.817 -40.0615
v 335.242 -439.77 -40.345
v 334.669 -437.97 -40.312
v 334.727 -439.231 -42.1383
v 334.447 -438.896 -42.3807
v 334.381 -437.625 -40.5615
v 334.268 -438.329 -42.5403
v 334.069 -437.993 -42.6516
v 334.167 -437.264 -40.6807
v 334.257 -437.422 -42.368
v 333.827 -437.796 -42.9086
v 333.998 -437.211 -42.6434
v 333.272 -437.868 -43.2751
v 333.223 -437.765 -43.3266
v 333.945 -437.1 -42.6986
v 332.812 -437.337 -43.4966
v 333.277 -435.693 -44.7224
v 334.423 -435.409 -43.9601
v 334.741 -435.08 -44.433
v 334.776 -435.033 -44.3758
v 334.458 -435.361 -43.9029
v 334.963 -433.999 -44.1534
v 334.776 -435.031 -44.3844
v 334.963 -433.997 -44.161
v 334.174 -433.644 -45.3132
v 334.741 -435.08 -44.4345
v 334.138 -433.693 -45.3633
v 333.277 -435.692 -44.7238
v 332.791 -435.597 -45.0708
v 333.638 -433.595 -45.7203
v 332.689 -433.687 -46.2259
v 331.98 -435.896 -45.5065
v 331.903 -433.977 -46.648
v 331.506 -436.11 -45.8282
v 332.726 -436.818 -47.1525
v 333.085 -434.663 -47.9307
v 333.2 -436.604 -46.8308
v 333.591 -436.474 -46.6439
v 333.464 -434.537 -47.7497
v 334.461 -434.497 -47.3392
v 334.834 -433.356 -48.567
v 333.814 -433.463 -48.9053
v 334.285 -433.059 -48.7959
v 335.262 -432.5 -48.6192
v 334.685 -432.26 -48.8446
v 335.739 -432.049 -48.6294
v 336.169 -433.444 -48.0454
v 336.646 -432.993 -48.0556
v 337.556 -434.546 -47.8118
v 337.627 -434.505 -47.8173
v 336.727 -432.947 -48.0619
v 337.264 -433.133 -47.8036
v 337.497 -432.735 -47.9713
v 336.974 -432.524 -48.2401
v 338.745 -433.025 -48.4395
v 339.022 -432.038 -48.4572
v 337.25 -431.538 -48.2579
v 338.269 -431.459 -47.9443
v 339.24 -431.769 -48.4334
v 338.472 -431.208 -47.9221
v 338.463 -430.624 -47.9319
v 337.467 -433.08 -47.8278
v 338.713 -433.391 -48.2869
v 337.816 -434.456 -47.84
v 338.34 -435.004 -48.0033
v 339.309 -434.016 -48.4729
v 340.004 -434.989 -49.1069
v 340.295 -434.538 -49.5311
v 339.64 -433.503 -48.9557
v 340.402 -434.012 -49.4713
v 341.864 -432.281 -49.0206
v 341.102 -431.772 -48.505
v 342.326 -432.219 -49.2925
v 342.47 -432.159 -49.1082
v 341.265 -431.704 -48.2952
v 341.868 -431.95 -48.2393
v 341.898 -431.602 -47.0427
v 341.296 -431.356 -47.0986
v 341.074 -431.073 -46.5497
v 340.391 -430.781 -46.977
v 340.614 -431.064 -47.5259
v 339.67 -430.005 -47.1346
v 340.472 -430.59 -46.5082
v 339.741 -429.837 -46.7227
v 340.542 -428.924 -45.6707
v 340.449 -428.74 -45.7618
v 339.659 -429.676 -46.8027
v 341.442 -428.085 -47.8966
v 339.524 -429.291 -47.2551
v 340.822 -428.106 -48.0794
v 340.969 -428.67 -45.5026
v 341.932 -428.019 -47.6527
v 341.763 -427.646 -47.1515
v 342.387 -425.171 -49.4807
v 342.52 -425.69 -49.845
v 341.887 -424.814 -49.7039
v 342.442 -424.19 -48.0343
v 341.943 -423.833 -48.2575
v 341.718 -423.407 -47.8179
v 340.853 -422.99 -48.6652
v 341.079 -423.416 -49.1048
v 340.368 -422.609 -48.8798
v 338.259 -424.376 -49.2076
v 338.969 -425.182 -49.4325
v 337.613 -426.049 -49.0505
v 340.676 -422.342 -47.1171
v 340.191 -421.962 -47.3318
v 340.879 -420.973 -45.55
v 340.816 -420.903 -45.5642
v 340.126 -421.891 -47.3464
v 339.823 -421.583 -46.8534
v 339.485 -421.242 -47.2742
v 339.789 -421.55 -47.7671
v 339.081 -420.273 -47.4739
v 338.148 -420.418 -48.5917
v 338.727 -421.715 -49.0395
v 338.004 -420.975 -48.6895
v 337.716 -421.178 -48.8419
v 338.419 -421.932 -49.2028
v 336.886 -420.892 -49.4478
v 337.759 -420.895 -48.763
v 336.933 -420.59 -49.3633
v 337.918 -420.343 -48.6609
v 339.504 -421.187 -47.0592
v 339.097 -420.224 -47.2851
v 339.851 -419.592 -46.2376
v 339.598 -418.798 -46.5824
v 338.875 -419.527 -47.588
v 339.023 -417.987 -47.5077
v 339.919 -418.335 -46.3876
v 339.325 -417.552 -47.3244
v 339.566 -417.124 -47.7155
v 340.057 -417.388 -45.5599
v 339.704 -416.176 -46.8878
v 339.479 -416.558 -45.9347
v 339.452 -416.368 -45.8637
v 339.674 -415.973 -46.8116
v 339.464 -415.831 -45.6349
v 339.475 -416.444 -45.6823
v 339.486 -415.902 -45.4642
v 340.052 -417.265 -45.2894
v 339.461 -417.21 -43.8172
v 338.967 -415.854 -44.1708
v 338.908 -416.855 -43.8053
v 338.302 -416.675 -43.494
v 338.435 -415.696 -43.8973
v 338.845 -415.235 -41.2425
v 338.323 -415.349 -43.8018
v 338.673 -414.898 -41.4385
v 338.427 -415.149 -41.1972
v 338.068 -415.62 -43.8575
v 337.885 -416.589 -43.4487
v 337.525 -416.535 -43.5003
v 337.752 -415.572 -43.9029
v 336.01 -415.653 -42.5831
v 337.438 -417.105 -43.0951
v 335.924 -416.224 -42.1779
v 337.304 -417.568 -40.9243
v 337.286 -417.467 -40.7964
v 335.905 -416.123 -42.05
v 337.962 -415.565 -40.7157
v 337.576 -417.566 -40.907
v 338.252 -415.663 -40.8263
v 337.71 -417.103 -43.0779
v 338.56 -415.59 -41.1621
v 338.088 -416.842 -43.1209
v 338.219 -417.284 -43.0849
v 338.761 -415.843 -40.8334
v 338.085 -417.746 -40.9141
v 338.57 -417.928 -40.6861
v 339.246 -416.025 -40.6055
v 340.335 -417.686 -40.4801
v 341.397 -417.029 -38.7159
v 340.437 -415.288 -38.6246
v 340.6 -415.922 -36.9331
v 341.405 -417.034 -38.709
v 340.609 -415.928 -36.9254
v 341.631 -417.244 -38.1713
v 342.119 -417.958 -37.0166
v 341.098 -416.641 -35.7707
v 341.171 -417.688 -35.6306
v 341.168 -417.637 -35.106
v 341.094 -416.583 -35.1736
v 342.119 -418.211 -34.2457
v 342.114 -418.172 -34.1719
v 341.089 -416.544 -35.0999
v 341.208 -416.229 -34.536
v 342.202 -418.066 -33.8306
v 341.296 -416.124 -34.1947
v 342.009 -417.36 -33.0338
v 339.814 -417.592 -31.7554
v 338.963 -416.37 -32.8364
v 338.06 -417.941 -32.9073
v 337.796 -417.788 -32.9453
v 338.699 -416.216 -32.8744
v 337.913 -417.252 -33.2276
v 343.085 -419.546 -32.0836
v 342.841 -418.753 -31.3896
v 342.749 -419.358 -31.5396
v 342.003 -419.484 -30.6154
v 342.088 -418.88 -30.4574
v 341.682 -419.873 -30.3215
v 342.282 -420.403 -31.3783
v 341.945 -420.738 -31.0397
v 342.585 -420.666 -31.9108
v 342.505 -420.844 -31.9815
v 341.875 -420.895 -31.1018
v 342.287 -421.45 -32.0976
v 343.017 -420.924 -32.5268
v 342.799 -421.529 -32.6429
v 344.63 -422.148 -33.065
v 344.282 -423.047 -33.2561
v 342.451 -422.428 -32.834
v 343.925 -423.534 -33.4956
v 343.793 -423.683 -33.5401
v 342.32 -422.577 -32.8785
v 342.559 -423.841 -33.5601
v 341.304 -424.161 -33.5769
v 340.892 -422.941 -32.8975
v 340.907 -423.74 -33.6392
v 340.566 -423.67 -33.7279
v 340.526 -422.866 -32.9927
v 339.746 -424.367 -33.8557
v 340.764 -423.894 -33.7427
v 339.958 -424.608 -33.8715
v 341.169 -424.306 -33.6744
v 341.239 -424.558 -33.696
v 340.038 -424.894 -33.8962
v 341.349 -426.063 -32.9111
v 340.644 -427.582 -33.7757
v 339.333 -426.413 -34.7608
v 339.881 -427.181 -35.2688
v 339.861 -427.187 -35.2813
v 339.311 -426.42 -34.7751
v 339.184 -428.226 -35.391
v 339.883 -427.202 -35.2758
v 339.209 -428.244 -35.3847
v 340.647 -427.606 -33.7837
v 340.992 -428.609 -33.6944
v 339.555 -429.246 -35.2954
v 339.402 -430.742 -33.8634
v 338.134 -430.742 -33.9986
v 338.286 -429.247 -35.4306
v 336.852 -429.185 -35.2889
v 337.675 -430.959 -33.8043
v 336.392 -429.402 -35.0946
v 336.038 -430.387 -34.8085
v 335.942 -430.339 -34.7602
v 336.29 -429.351 -35.0428
v 335.539 -430.51 -33.7867
v 335.993 -430.419 -34.7534
v 335.594 -430.596 -33.7794
v 337.626 -430.993 -33.7453
v 337.534 -431.388 -32.8441
v 335.502 -430.99 -32.8782
v 336.793 -431.945 -32.266
v 338.267 -431.716 -32.11
v 337.446 -432.238 -31.6122
v 338.048 -432.221 -31.7583
v 337.889 -434.12 -31.1295
v 337.305 -433.93 -31.0522
v 337.974 -435.803 -29.8365
v 337.448 -436.039 -29.9191
v 336.807 -434.154 -31.1304
v 336.459 -435.977 -30.7977
v 335.502 -435.842 -31.2437
v 335.955 -434.033 -31.5276
v 334.851 -435.944 -31.2343
v 334.802 -435.923 -31.2797
v 335.911 -434.014 -31.5681
v 334.601 -434.251 -32.122
v 335.656 -436.736 -30.285
v 335.006 -436.839 -30.2756
v 334.779 -437.27 -29.8288
v 333.518 -437.035 -30.242
v 333.745 -436.604 -30.6889
v 332.867 -437.086 -30.2898
v 333.638 -439.51 -29.2536
v 332.987 -439.561 -29.3014
v 333.928 -440.099 -29.2822
v 334.041 -440.022 -32.6527
v 333.1 -439.484 -32.6719
v 333.978 -439.002 -33.071
v 333.503 -438.297 -33.2637
v 332.625 -438.779 -32.8646
v 333.381 -437.668 -34.7447
v 334.294 -438.629 -33.5025
v 334.076 -437.96 -34.9545
v 335.338 -439.084 -34.2923
v 335.395 -439.108 -34.441
v 334.129 -437.982 -35.0933
v 335.425 -439.667 -35.3759
v 335.426 -439.41 -34.2548
v 335.457 -439.989 -35.1781
v 335.576 -439.952 -34.5344
v 335.855 -440.96 -34.5291
v 335.736 -440.996 -35.1727
v 335.651 -442.062 -35.5254
v 335.348 -441.678 -36.6791
v 335.425 -440.6 -36.36
v 334.844 -441.244 -37.8483
v 335.361 -443.193 -37.2468
v 334.857 -442.759 -38.416
v 335.116 -443.265 -38.591
v 335.31 -442.541 -40.9717
v 335.057 -442.012 -40.8739
v 334.581 -441.42 -43.1206
v 334.113 -440.445 -42.7737
v 334.575 -441.006 -40.5159
v 334.458 -440.039 -42.4626
v 334.644 -439.443 -42.1776
v 334.76 -440.41 -40.2309
v 335.161 -439.975 -40.383
v 333.665 -439.848 -43.0912
v 333.996 -439.422 -42.7903
v 333.194 -439.543 -43.395
v 333.186 -439.415 -43.4099
v 333.987 -439.289 -42.8058
v 333.272 -438.779 -43.315
v 333.342 -438.601 -43.2377
v 334.061 -439.104 -42.7253
v 333.898 -438.529 -42.8712
v 332.499 -439.255 -43.8664
v 332.585 -438.618 -43.7715
v 331.984 -439.449 -44.1428
v 331.983 -439.448 -44.1432
v 332.584 -438.618 -43.7719
v 332.148 -438.225 -43.9603
v 331.851 -439.42 -44.2152
v 332.016 -438.196 -44.0322
v 331.542 -438.41 -44.3539
v 331.848 -439.421 -44.2162
v 331.539 -438.411 -44.3549
v 331.459 -439.01 -44.4448
v 333.179 -438.846 -47.0808
v 333.26 -438.247 -46.9908
v 333.568 -439.257 -46.8522
v 333.569 -439.256 -46.8511
v 333.26 -438.246 -46.9897
v 333.734 -438.033 -46.6681
v 333.699 -439.288 -46.7548
v 333.863 -438.065 -46.5718
v 334.231 -438.464 -46.2799
v 334.652 -437.955 -46.0818
v 334.301 -437.535 -46.3655
v 335.795 -436.976 -46.1239
v 335.435 -435.99 -46.2451
v 333.952 -436.577 -46.4833
v 334.833 -434.604 -47.1739
v 335.904 -435.91 -46.4294
v 335.301 -434.524 -47.3582
v 336.793 -435.494 -47.2081
v 335.961 -436.059 -46.4454
v 336.843 -435.624 -47.2222
v 336.837 -436.184 -47.0562
v 337.515 -436.324 -47.6486
v 337.482 -435.756 -47.7798
v 337.914 -436.716 -47.9927
v 338.889 -436.134 -48.2528
v 338.339 -435.245 -48.0084
v 340.003 -435.229 -49.112
v 341.079 -437.249 -47.1076
v 341.927 -436.209 -48.1058
v 342.553 -437.695 -46.0422
v 341.781 -436.057 -47.4711
v 342.19 -437.044 -46.0217
v 342.732 -437.556 -45.9978
v 342.084 -436.087 -48.0668
v 342.438 -435.775 -47.8045
v 342.3 -435.893 -46.6423
v 342.39 -436.435 -46.0927
v 343.246 -436.899 -45.4339
v 342.953 -435.118 -47.2406
v 342.793 -434.854 -46.6691
v 343.502 -433.335 -47.173
v 343.662 -433.599 -47.7445
v 343.905 -433.376 -48.1714
v 343.123 -436.472 -44.6817
v 342.669 -434.427 -45.9169
v 342.095 -435.51 -44.952
v 341.667 -434.906 -44.4727
v 342.183 -433.739 -45.3713
v 341.507 -434.029 -43.1753
v 341.373 -433.454 -43.1408
v 342.048 -433.164 -45.3369
v 341.639 -432.962 -42.7921
v 341.243 -433.27 -44.766
v 341.05 -433.174 -43.562
v 341.59 -432.814 -42.8117
v 342 -433.017 -45.3564
v 341.175 -432.488 -44.8634
v 341.402 -432.078 -42.6565
v 340.987 -431.752 -44.7083
v 341.207 -430.314 -43.281
v 341.337 -429.827 -43.7916
v 341.117 -431.265 -45.2189
v 341.187 -429.599 -44.3815
v 341.773 -429.158 -43.643
v 341.624 -428.93 -44.2328
v 342.151 -428.994 -43.296
v 341.749 -427.338 -42.717
v 341.166 -427.045 -43.5738
v 341.425 -424.991 -42.759
v 340.923 -424.604 -43.5756
v 340.663 -426.657 -44.3904
v 340.731 -424.85 -45.8228
v 340.743 -424.858 -45.8318
v 340.674 -426.665 -44.3994
v 341.467 -425.641 -46.0482
v 340.801 -424.803 -45.8339
v 341.526 -425.586 -46.0503
v 340.993 -424.557 -43.5866
v 341.321 -425.155 -46.066
v 340.862 -424.269 -43.944
v 341.213 -424.341 -43.6291
v 341.746 -425.37 -46.0928
v 341.022 -424.587 -45.8764
v 341.407 -423.431 -43.7454
v 341.215 -423.677 -45.9926
v 341.404 -422.273 -44.4546
v 342.055 -422.919 -42.9367
v 342.036 -421.775 -43.6668
v 342.593 -421.24 -43.5181
v 341.52 -419.775 -45.3383
v 340.99 -420.347 -45.44
v 340.348 -419.418 -45.9043
v 340 -419.728 -46.0374
v 340.651 -420.65 -45.5698
v 339.653 -421.323 -46.8591
v 340.769 -418.131 -42.7464
v 339.597 -417.774 -43.3124
v 339.631 -418.227 -42.8437
v 339.177 -418.176 -42.762
v 339.143 -417.723 -43.2307
v 338.591 -417.368 -43.2187
v 338.994 -418.245 -42.6492
v 338.408 -417.437 -43.1059
v 338.274 -417.899 -40.935
v 339.316 -418.393 -42.4841
v 338.596 -418.047 -40.77
v 340.359 -417.792 -40.5548
v 339.625 -418.338 -42.664
v 340.634 -417.743 -40.715
v 340.763 -418.242 -42.5667
v 342.822 -418.935 -42.0904
v 342.468 -418.361 -40.2908
v 342.824 -418.734 -39.9473
v 342.47 -420.379 -41.9542
v 342.472 -420.178 -39.8111
v 342.111 -420.724 -39.7859
v 342.438 -420.919 -39.3155
v 342.8 -420.373 -39.3407
v 342.92 -421.757 -38.849
v 343.4 -421.384 -37.6663
v 343.346 -419.948 -37.9946
v 344.957 -421.063 -36.3999
v 343.39 -420.215 -36.9473
v 344.056 -420.663 -36.3391
v 344.567 -420.45 -35.5207
v 342.901 -419.251 -36.9938
v 342.904 -419.563 -34.82
v 342.261 -418.588 -34.6793
v 342.259 -418.276 -36.8532
v 341.293 -417.968 -35.487
v 345.168 -420.789 -33.9545
v 343.588 -419.948 -33.0372
v 345.201 -421.172 -33.5754
v 346.323 -421.631 -36.1884
v 346.515 -422.13 -36.1182
v 346.415 -422.787 -36.933
v 346.956 -424.405 -35.6963
v 347.057 -423.749 -34.8814
v 347.265 -423.75 -34.3835
v 345.439 -423.652 -32.8119
v 344.978 -423.637 -33.0925
v 344.621 -424.124 -33.3319
v 346.368 -424.349 -33.4126
v 345.679 -424.918 -34.0158
v 347.42 -426.7 -33.2074
v 346.2 -425.391 -34.4845
v 347.245 -426.461 -33.9995
v 347.275 -426.864 -33.2564
v 345.534 -425.081 -34.0648
v 345.071 -426.721 -33.7238
v 344.287 -426.392 -33.2066
v 344.751 -424.752 -33.5476
v 343.808 -426.316 -32.764
v 342.904 -425.771 -32.7623
v 343.847 -424.206 -33.546
v 342.606 -424.301 -33.5653
v 344.486 -426.97 -32.8929
v 344.007 -426.895 -32.4503
v 345.93 -427.597 -31.6458
v 345.249 -428.97 -31.1141
v 343.284 -428.354 -31.8853
v 343.834 -430.148 -31.575
v 342.081 -430.865 -32.6119
v 341.531 -429.071 -32.9222
v 339.941 -431.205 -33.0912
v 341.194 -429.22 -33.4891
v 340.029 -430.784 -33.6129
v 342.025 -431.409 -31.9738
v 339.885 -431.749 -32.4531
v 341.522 -432.329 -31.6716
v 341.164 -432.809 -31.2777
v 339.527 -432.229 -32.0592
v 339.307 -432.733 -31.7075
v 341.035 -434.39 -30.9962
v 339.178 -434.314 -31.4261
v 339.187 -435.985 -30.1156
v 339.851 -436.154 -30.5996
v 340.923 -435.254 -31.1167
v 341.364 -434.614 -30.704
v 339.497 -436.196 -29.8405
v 340.486 -436.569 -29.6626
v 339.586 -437.77 -27.9964
v 338.649 -437.327 -28.2723
v 338.948 -437.868 -28.1582
v 337.982 -438.462 -28.3888
v 337.674 -437.927 -28.505
v 337.75 -438.997 -28.3871
v 337.262 -439.099 -28.8548
v 337.151 -438.036 -29.0061
v 335.265 -438.632 -29.3714
v 334.995 -437.51 -29.6932
v 336.897 -436.98 -29.3089
v 335.873 -436.977 -30.1494
v 337.24 -439.174 -28.8377
v 335.241 -438.717 -29.3519
v 335.53 -439.306 -29.3805
v 337.287 -439.979 -28.7068
v 335.584 -440.223 -29.2315
v 336.874 -441.186 -28.8081
v 336.31 -442.159 -29.0853
v 334.943 -441.33 -29.5471
v 336.066 -442.494 -29.4323
v 335.865 -442.71 -29.6585
v 334.742 -441.546 -29.7733
v 335.501 -442.874 -30.0208
v 335.725 -442.6 -32.3353
v 334.997 -441.234 -32.4079
v 336.123 -441.192 -33.8979
v 335.582 -440.08 -34.275
v 334.456 -440.122 -32.785
v 335.432 -439.53 -34.0107
v 335.398 -439.462 -34.0043
v 334.421 -440.05 -32.7782
v 334.358 -439.03 -33.1965
v 335.942 -442.845 -32.4949
v 336.371 -441.471 -34.0795
v 336.152 -442.559 -35.0885
v 336.682 -442.74 -34.6476
v 336.496 -442.931 -32.8317
v 336.483 -443.5 -32.5086
v 336.75 -443.284 -35.1037
v 337.515 -443.667 -32.775
v 337.6 -443.762 -32.8184
v 336.832 -443.376 -35.1459
v 337.923 -444.586 -34.5407
v 337.643 -445.026 -34.9261
v 336.561 -443.803 -35.5204
v 337.464 -445.592 -34.6663
v 337.363 -445.869 -35.1347
v 336.457 -444.089 -36.0039
v 336.825 -444.479 -36.3113
v 336.195 -444.168 -37.5703
v 335.806 -443.768 -37.3037
v 335.547 -443.821 -38.6461
v 337.302 -444.654 -38.3937
v 336.654 -444.308 -39.4695
v 337.94 -446.653 -39.0437
v 337.074 -444.26 -39.3694
v 338.182 -446.329 -39.0002
v 337.953 -446.654 -39.0875
v 336.668 -444.308 -39.5164
v 338.137 -446.13 -40.1121
v 337.924 -445.983 -41.0427
v 336.467 -444.17 -40.3924
v 337.004 -444.089 -40.6976
v 336.205 -442.57 -41.5151
v 335.693 -442.699 -41.1843
v 334.964 -441.578 -43.3331
v 335.611 -441.74 -41.5352
v 335.311 -441.28 -42.4168
v 336.267 -442.596 -41.5712
v 335.023 -441.602 -43.3874
v 336.23 -442.885 -43.6572
v 335.744 -442.777 -45.8103
v 334.566 -441.501 -45.4139
v 333.639 -441.455 -46.0501
v 332.376 -440.575 -43.9816
v 333.344 -440.649 -43.4104
v 332.876 -440.337 -43.7116
v 335.857 -442.624 -45.9624
v 333.748 -441.306 -46.1978
v 334.673 -441.357 -45.5571
v 334.981 -440.483 -45.9078
v 334.066 -440.404 -46.56
v 334.499 -440.173 -46.1877
v 334.149 -439.103 -46.3738
v 333.701 -439.29 -46.7537
v 334.234 -438.466 -46.2789
v 334.833 -439.257 -45.9543
v 334.918 -438.621 -45.8595
v 336.872 -439.38 -45.9654
v 336.896 -439.321 -45.9597
v 334.943 -438.558 -45.8534
v 336.62 -437.875 -46.0643
v 336.358 -437.304 -46.2823
v 334.684 -437.991 -46.0696
v 335.829 -437.015 -46.1109
v 336.489 -436.96 -46.4934
v 335.967 -436.649 -46.3351
v 336.843 -436.735 -46.9533
v 336.762 -437.427 -46.5136
v 337.114 -437.198 -46.9734
v 337.484 -437.653 -47.2692
v 336.872 -437.845 -46.274
v 337.601 -438.097 -47.0146
v 337.131 -439.293 -46.1555
v 337.893 -439.902 -46.5003
v 338.469 -438.79 -47.407
v 338.167 -440.875 -46.8637
v 338.82 -440.999 -46.9775
v 339.123 -438.915 -47.5208
v 339.911 -440.426 -47.0272
v 341.362 -439.73 -46.8443
v 340.775 -438.122 -47.3127
v 340.998 -438.362 -46.7793
v 341.222 -437.908 -46.6527
v 341.012 -437.639 -47.1782
v 342.486 -438.086 -46.1128
v 341.148 -438.331 -46.6292
v 342.408 -438.535 -46.0879
v 341.501 -439.701 -46.7042
v 342.008 -440.221 -46.528
v 342.984 -439.127 -45.8873
v 342.809 -440.917 -46.3909
v 343.655 -441.194 -45.7031
v 343.831 -439.404 -45.1995
v 344.204 -439.66 -44.7359
v 344.791 -438.41 -44.5184
v 344.418 -438.154 -44.982
v 346.465 -437.556 -44.4739
v 346.018 -436.334 -44.0557
v 343.958 -436.896 -44.5515
v 346.207 -435.797 -44.275
v 346.188 -435.769 -44.2268
v 343.938 -436.867 -44.5019
v 344.351 -436.26 -43.4582
v 343.604 -435.865 -43.3445
v 343.088 -436.417 -44.3725
v 342.064 -435.461 -44.6804
v 343.333 -435.579 -42.9453
v 341.792 -435.176 -44.2812
v 341.65 -434.337 -42.9573
v 343.337 -435.573 -42.939
v 341.655 -434.33 -42.9502
v 342.518 -434 -42.3838
v 342.306 -433.193 -42.5299
v 341.442 -433.523 -43.0963
v 341.708 -433.031 -42.7476
v 342.409 -432.018 -41.9399
v 341.812 -431.856 -42.1576
v 341.616 -430.092 -42.7821
v 342.423 -432.004 -41.9209
v 341.63 -430.078 -42.7631
v 342.025 -429.802 -42.5229
v 342.805 -431.711 -41.1815
v 342.361 -429.545 -41.8734
v 344.135 -430.439 -40.3992
v 344.225 -430.355 -40.4565
v 342.439 -429.471 -41.9238
v 344.516 -429.878 -40.7997
v 344.699 -429.655 -41.0646
v 342.6 -429.275 -42.1565
v 345.222 -429.991 -41.9984
v 342.813 -428.981 -42.1013
v 345.176 -429.604 -41.9561
v 345.402 -429.345 -42.1465
v 342.767 -428.671 -42.2947
v 344.889 -428.968 -41.2219
v 344.668 -428.204 -40.6286
v 342.573 -428.001 -41.7735
v 343.391 -427.258 -40.0245
v 343.237 -426.994 -40.0644
v 342.418 -427.736 -41.8134
v 342.592 -425.959 -40.8682
v 341.951 -425.487 -41.7254
v 341.854 -427.322 -42.5664
v 341.546 -424.973 -42.5876
v 342.23 -423.042 -40.3997
v 341.825 -422.528 -41.2618
v 342.004 -421.194 -39.6749
v 341.922 -420.967 -39.8558
v 341.743 -422.302 -41.4428
v 342.281 -420.623 -42.0241
v 342.349 -423.085 -40.253
v 342.123 -421.237 -39.5282
v 342.643 -422.036 -39.0358
v 342.983 -423.71 -39.8182
v 343.201 -422.585 -38.6539
v 343.728 -423.947 -38.7041
v 343.851 -423.903 -38.5838
v 343.316 -422.544 -38.5416
v 344.765 -423.461 -38.17
v 345.06 -422.539 -37.3176
v 343.575 -421.735 -37.7927
v 345.132 -421.413 -36.5262
v 343.896 -423.96 -38.6231
v 344.813 -423.522 -38.2118
v 344.508 -424.02 -38.5114
v 346.387 -425.859 -37.3672
v 346.693 -425.36 -37.0675
v 346.594 -426.817 -36.9549
v 346.691 -426.8 -36.5305
v 346.803 -425.341 -36.5845
v 348.178 -427.251 -35.7726
v 348.236 -426.893 -35.0284
v 346.861 -424.982 -35.8403
v 348.346 -426.595 -34.4565
v 346.649 -425.719 -35.2641
v 347.396 -426.53 -34.5679
v 348.195 -426.391 -34.056
v 346.71 -424.778 -35.4397
v 347.049 -424.078 -34.1581
v 347.095 -424.569 -33.562
v 347.766 -425.955 -33.4546
v 350.272 -429.199 -34.2179
v 350.382 -428.901 -33.6459
v 350.428 -429.334 -33.1583
v 348.932 -427.861 -31.1777
v 348.793 -427.336 -31.5416
v 348.479 -428.072 -30.7908
v 348.346 -428.035 -30.8088
v 348.651 -427.297 -31.5608
v 347.774 -427.769 -30.832
v 346.411 -427.51 -32.1465
v 347.202 -427.021 -32.9574
v 344.997 -426.878 -33.4248
v 348.029 -428.67 -30.0504
v 347.454 -428.409 -30.0671
v 348.154 -429.109 -29.6135
v 346.8 -430.824 -30.1691
v 346.1 -430.124 -30.6227
v 344.738 -431.374 -31.0529
v 347.073 -431.472 -30.385
v 345.028 -432.062 -31.2823
v 345.051 -432.715 -31.2644
v 343.994 -432.739 -30.779
v 343.971 -432.086 -30.7969
v 343.468 -433.006 -30.4947
v 344.534 -434.153 -31.1089
v 344.008 -434.42 -30.8246
v 346.225 -435.43 -30.5305
v 346.016 -436.21 -31.3291
v 343.77 -435.308 -31.7337
v 344.051 -436.978 -32.7132
v 343.372 -437.272 -32.4055
v 343.092 -435.602 -31.4259
v 342.515 -437.904 -30.8565
v 342.332 -437.741 -30.3808
v 342.909 -435.439 -30.9502
v 342.032 -437.393 -29.9087
v 342.613 -438.195 -29.868
v 342.313 -437.847 -29.3959
v 344.793 -438.161 -29.0882
v 344.539 -439.357 -28.257
v 342.058 -439.043 -28.5648
v 342.567 -440.396 -28.7502
v 340.989 -441.173 -28.5721
v 340.262 -439.928 -28.3621
v 340.549 -440.892 -28.8357
v 340.495 -440.897 -28.8578
v 340.204 -439.934 -28.3858
v 339.202 -440.339 -28.512
v 338.732 -439.499 -28.0821
v 339.668 -438.978 -27.8965
v 339.025 -438.995 -28.0649
v 340.408 -441.055 -28.9247
v 339.12 -440.487 -28.575
v 339.854 -441.955 -28.9547
v 339.68 -442.047 -28.9293
v 338.967 -440.568 -28.5526
v 338.554 -441.775 -28.6539
v 339.205 -443.427 -29.0336
v 338.137 -442.987 -28.7455
v 338.145 -443.436 -29.0455
v 339.213 -443.941 -29.3505
v 338.153 -443.95 -29.3625
v 338.684 -444.195 -29.6472
v 337.499 -444.827 -31.3142
v 336.968 -444.582 -31.0295
v 336.47 -444.519 -31.2252
v 339.687 -444.43 -29.7774
v 339.159 -444.684 -30.074
v 340.583 -445.028 -29.7669
v 340.654 -445.373 -30.3709
v 339.239 -445.076 -30.7616
v 340.836 -447.055 -30.5362
v 340.324 -445.396 -31.1076
v 340.8 -445.986 -31.0404
v 340.898 -447.105 -31.4101
v 339.3 -445.126 -31.6354
v 339.328 -446.462 -33.1902
v 337.699 -445.458 -34.175
v 337.57 -444.059 -32.6818
v 337.893 -444.884 -34.404
v 341.682 -448.149 -32.5278
v 340.067 -447.445 -34.2422
v 341.027 -446.939 -34.2778
v 341.037 -447.044 -35.0264
v 340.076 -447.544 -34.9468
v 340.963 -447.855 -36.3735
v 340.061 -448.217 -36.8853
v 339.11 -447.932 -35.495
v 339.666 -448.35 -37.2287
v 339.32 -448.312 -37.3463
v 338.785 -447.897 -35.6057
v 338.821 -448.383 -37.5397
v 337.908 -447.062 -37.9396
v 337.807 -446.481 -36.0342
v 338.007 -445.971 -36.3793
v 337.969 -445.935 -36.3474
v 337.771 -446.447 -36.0041
v 337.233 -445.057 -37.1808
v 338.008 -445.948 -36.3956
v 337.269 -445.07 -37.2261
v 337.909 -447.041 -37.9538
v 339.595 -448.803 -39.6669
v 339.062 -448.814 -39.5783
v 339.4 -448.589 -40.6708
v 339.961 -448.828 -39.7433
v 339.766 -448.614 -40.7472
v 341.053 -449.861 -41.2446
v 340.88 -449.68 -42.3166
v 339.568 -448.408 -41.9674
v 340.244 -448.449 -42.8377
v 340.017 -448.301 -43.0247
v 339.328 -448.251 -42.1661
v 339.511 -448.04 -42.7611
v 338.342 -445.545 -42.2376
v 338.159 -445.756 -41.6426
v 337.233 -443.869 -41.2804
v 338.367 -445.469 -42.3437
v 337.256 -443.794 -41.3836
v 338.412 -444.398 -42.4114
v 338.403 -444.378 -42.4341
v 337.246 -443.771 -41.4088
v 337.237 -444.095 -43.49
v 338.409 -444.4 -42.4475
v 337.245 -444.121 -43.5053
v 338.364 -445.471 -42.3848
v 338.336 -446.156 -43.1825
v 337.217 -444.806 -44.3029
v 337.287 -445.187 -44.7869
v 337.304 -443.534 -47.1338
v 337.237 -442.949 -46.938
v 337.699 -442.514 -47.1078
v 336.989 -441.467 -46.3605
v 336.527 -441.902 -46.1907
v 335.303 -440.677 -45.7719
v 337.082 -441.269 -46.3566
v 335.391 -440.491 -45.7682
v 336.941 -440.249 -46.0548
v 336.857 -439.639 -46.0397
v 335.301 -439.838 -45.752
v 334.817 -439.533 -46.0332
v 338.539 -444.132 -46.9436
v 339.085 -443.186 -46.8943
v 339.663 -443.358 -46.7206
v 339.703 -443.274 -46.7662
v 339.127 -443.097 -46.9428
v 340.826 -443.631 -47.4494
v 341.056 -442.693 -47.6658
v 339.357 -442.16 -47.1591
v 340.413 -442.038 -47.0959
v 340.384 -441.763 -47.0975
v 339.325 -441.866 -47.1609
v 340.354 -441.187 -47.1883
v 340.632 -441.758 -47.1627
v 340.588 -441.182 -47.2496
v 341.291 -442.393 -47.7373
v 342.698 -441.597 -47.3415
v 341.824 -440.482 -46.9019
v 342.599 -441.215 -46.8165
v 344.131 -443.456 -45.7198
v 344.033 -443.074 -45.1948
v 344.641 -444.623 -44.4679
v 344.636 -444.554 -44.3145
v 344.027 -442.995 -45.0202
v 343.954 -443.298 -44.477
v 343.97 -442.988 -44.2951
v 344.043 -442.666 -44.827
v 345.628 -442.506 -43.0424
v 345.603 -441.86 -43.078
v 344.018 -442.02 -44.8626
v 344.949 -441.815 -43.0925
v 344.891 -441.634 -43.0833
v 343.961 -441.839 -44.8534
v 344.51 -440.305 -43.8862
v 344.963 -441.598 -43.0574
v 344.581 -440.269 -43.8603
v 345.617 -441.643 -43.0429
v 345.912 -441.398 -43.0043
v 344.877 -440.024 -43.8217
v 346.883 -440.679 -43.386
v 347.169 -439.976 -43.5487
v 345.202 -439.223 -44.007
v 346.864 -438.347 -43.977
v 348.788 -439.692 -43.2776
v 348.655 -438.033 -43.6771
v 349.226 -439.565 -42.9134
v 349.413 -439.404 -42.7276
v 348.85 -437.865 -43.4836
v 349.468 -438.795 -42.4578
v 349.781 -437.855 -41.813
v 349.153 -436.951 -42.8571
v 349.343 -436.415 -43.0764
v 349.357 -437.241 -40.9791
v 348.931 -435.817 -42.2661
v 349.635 -435.517 -39.8382
v 348.508 -435.384 -41.2972
v 348.725 -435.286 -40.5269
v 349.663 -435.444 -39.8554
v 348.958 -435.746 -42.2828
v 348.841 -435.222 -41.9908
v 346.041 -434.866 -43.7526
v 346.158 -435.39 -44.0445
v 344.324 -435.917 -43.2934
v 345.913 -434.571 -43.5388
v 344.209 -435.651 -43.1002
v 345.6 -434.564 -43.0156
v 345.31 -434.244 -42.5724
v 343.946 -435.361 -42.6995
v 343.212 -433.759 -42.1111
v 345.681 -433.209 -42.0186
v 343.594 -432.694 -41.5412
v 345.709 -431.205 -42.0336
v 343.84 -432.136 -41.1099
v 345.288 -431.132 -41.4668
v 345.287 -430.528 -41.8393
v 343.146 -431.974 -41.3348
v 344.476 -430.702 -40.5524
v 345.252 -430.392 -41.8437
v 344.439 -430.558 -40.5571
v 344.73 -430.081 -40.9003
v 346.092 -433.215 -42.7396
v 346.107 -431.211 -42.7319
v 346.405 -433.222 -43.2628
v 346.588 -433.136 -43.4832
v 346.284 -431.128 -42.9454
v 346.795 -431.378 -43.1655
v 348.245 -428.802 -42.0009
v 347.687 -428.633 -41.8173
v 348.333 -428.63 -41.0732
v 348.285 -428.604 -41.0318
v 347.641 -428.608 -41.7772
v 347.691 -428.504 -41.1509
v 347.064 -428.313 -41.1298
v 347.008 -428.416 -41.7559
v 346.596 -427.981 -40.807
v 347.574 -428.299 -40.4806
v 347.143 -427.966 -40.1114
v 348.163 -428.391 -40.3339
v 348.28 -428.96 -38.8721
v 347.263 -428.552 -38.607
v 348.389 -428.315 -36.4691
v 348.186 -428.105 -36.3855
v 347.06 -428.341 -38.5234
v 346.698 -427.55 -37.0689
v 346.416 -427.06 -37.3854
v 346.74 -427.784 -38.8837
v 346.185 -426.136 -37.8572
v 344.837 -425.849 -39.0453
v 345.391 -427.498 -40.0719
v 344.027 -426.638 -39.5354
v 344.623 -425.6 -39.1079
v 343.839 -426.419 -39.5903
v 343.678 -425.861 -39.5119
v 343.569 -425.879 -39.6131
v 343.736 -426.436 -39.6856
v 343.161 -425.324 -40.4371
v 343.637 -425.697 -39.5221
v 343.233 -425.129 -40.3396
v 344.578 -425.425 -39.1188
v 344.518 -424.343 -38.7907
v 343.173 -424.047 -40.0114
v 343.906 -424.264 -38.886
v 349.134 -429.677 -38.7262
v 349.268 -429.053 -36.3189
v 349.665 -430.671 -37.3029
v 350.172 -430.815 -36.893
v 349.846 -429.217 -35.8523
v 350.683 -430.974 -36.9271
v 350.962 -431.313 -36.1562
v 350.125 -429.556 -35.0815
v 351.405 -431.493 -35.9059
v 351.016 -432.026 -35.3237
v 349.682 -430.162 -34.4188
v 349.283 -430.674 -34.3692
v 349.267 -430.642 -34.1636
v 349.665 -430.13 -34.2131
v 349.856 -430.21 -33.1538
v 348.659 -431.121 -33.5766
v 349.285 -430.661 -32.6013
v 348.961 -431.306 -31.7839
v 349.222 -429.169 -29.9921
v 349.546 -428.523 -30.8095
v 349.088 -428.729 -30.4258
v 348.621 -431.152 -33.5733
v 348.925 -431.336 -31.7808
v 348.722 -432.521 -34.0084
v 348.23 -431.481 -32.3879
v 348.151 -432.076 -33.496
v 348.35 -432.892 -33.7826
v 348.526 -431.733 -31.5389
v 348.875 -434.141 -32.8058
v 348.586 -431.989 -31.2905
v 348.905 -434.19 -32.4271
v 349.199 -434.163 -32.6712
v 348.832 -431.754 -31.4122
v 348.978 -434.124 -31.663
v 349.313 -434.131 -31.3817
v 349.147 -431.76 -31.1475
v 349.493 -433.969 -30.8997
v 348.144 -434.118 -29.9489
v 347.701 -431.92 -30.1288
v 347.776 -434.301 -30.2994
v 347.818 -434.205 -31.4109
v 347.74 -431.83 -31.175
v 346.488 -433.282 -32.9125
v 347.353 -431.61 -31.9211
v 346.663 -432.389 -32.8872
v 346.333 -433.236 -32.8385
v 347.593 -431.786 -31.1053
v 345.604 -433.049 -32.0296
v 346.494 -431.607 -31.3609
v 345.899 -431.968 -31.6326
v 346.333 -433.344 -32.8133
v 345.604 -433.157 -32.0045
v 347.662 -434.268 -31.3117
v 347.39 -434.441 -30.7823
v 345.332 -433.331 -31.4751
v 346.926 -434.708 -30.8522
v 347.516 -435.895 -29.4545
v 347.036 -435.985 -29.6856
v 346.536 -437.32 -28.5137
v 345.68 -438.348 -30.3103
v 346.284 -436.888 -31.264
v 345.229 -439.05 -30.9967
v 345.282 -439.088 -31.0972
v 346.332 -436.921 -31.3523
v 344.411 -437.788 -32.7397
v 345.878 -436.668 -32.2124
v 345.149 -436.974 -32.766
v 344.633 -439.102 -30.7637
v 343.761 -437.802 -32.4061
v 342.904 -438.434 -30.8571
v 344.636 -439.07 -30.5873
v 342.907 -438.401 -30.6808
v 345.087 -438.367 -29.901
v 349.105 -437.15 -29.7008
v 348.124 -438.575 -28.7601
v 348.72 -439.013 -29.5655
v 348.599 -440.266 -28.9743
v 348.004 -439.828 -28.1688
v 348.106 -440.352 -28.5504
v 348.052 -440.415 -28.4779
v 347.949 -439.892 -28.0963
v 348.581 -441.641 -27.1995
v 347.458 -441.664 -26.2905
v 346.671 -439.917 -27.0616
v 345.994 -441.523 -25.8477
v 344.06 -441.455 -26.8357
v 344.736 -439.849 -28.0496
v 342.74 -440.828 -28.568
v 343.865 -441.48 -26.6988
v 342.569 -440.85 -28.4477
v 343.353 -441.758 -27.0002
v 342.556 -442.002 -26.7534
v 341.869 -441.064 -28.2309
v 342.05 -442.104 -26.3496
v 341.17 -442.809 -26.6997
v 341.097 -441.683 -28.5385
v 340.128 -442.361 -28.821
v 339.917 -441.995 -28.9345
v 340.911 -441.361 -28.6381
v 340.467 -441.092 -28.9058
v 341.147 -444.331 -27.0099
v 340.105 -443.883 -29.1312
v 340.951 -444.547 -29.1992
v 341.482 -444.82 -27.0014
v 341.245 -444.977 -29.1918
v 342.164 -445.269 -27.7164
v 342.357 -445.664 -27.9248
v 341.415 -445.324 -29.3749
v 341.703 -446.999 -29.4025
v 343.499 -446.697 -27.4981
v 342.845 -448.032 -28.9758
v 343.883 -447.955 -28.8004
v 344.167 -449.478 -29.8213
v 343.13 -449.554 -29.9967
v 343.726 -449.614 -30.2656
v 342.665 -448.329 -32.905
v 342.069 -448.268 -32.6361
v 342.856 -447.88 -33.2877
v 342.798 -447.758 -33.2877
v 342.003 -448.132 -32.6361
v 341.348 -446.922 -34.3861
v 343.384 -447.549 -33.8616
v 342.006 -446.687 -35.0305
v 343.314 -447.213 -36.2885
v 343.076 -447.334 -36.4867
v 341.761 -446.811 -35.2346
v 341.599 -447.65 -36.5564
v 343.186 -447.815 -36.9131
v 341.697 -448.085 -36.9419
v 343.519 -448.781 -37.2919
v 343.213 -449.26 -37.8283
v 341.428 -448.506 -37.4131
v 342.781 -449.345 -38.3174
v 342.526 -449.475 -38.5695
v 341.204 -448.62 -37.6346
v 340.967 -448.808 -38.0816
v 342.108 -449.715 -39.5759
v 340.549 -449.049 -39.088
v 341.899 -450.435 -40.3424
v 341.708 -450.402 -40.5873
v 340.344 -449.013 -39.3504
v 341.39 -450.024 -40.8994
v 341.673 -450.473 -40.6384
v 341.357 -450.091 -40.9475
v 341.308 -451.463 -40.3975
v 341.105 -451.985 -42.0554
v 341.179 -450.55 -42.404
v 341.445 -451.588 -42.4532
v 341.592 -451.526 -42.7997
v 341.307 -450.495 -42.7083
v 340.959 -450.297 -44.2641
v 340.534 -449.425 -44.0192
v 340.934 -449.728 -42.4932
v 340.302 -448.5 -43.0269
v 340.107 -449.016 -44.4835
v 339.9 -448.115 -43.464
v 339.386 -447.842 -43.2278
v 339.998 -448.402 -45.1202
v 339.277 -447.228 -43.8645
v 339.964 -447.422 -44.651
v 339.912 -447.17 -44.7631
v 339.221 -446.957 -43.9846
v 339.754 -446.689 -45.0548
v 339.609 -446.411 -45.0635
v 339.057 -446.641 -43.9944
v 337.929 -445.619 -45.51
v 340.37 -445.47 -46.2142
v 338.7 -444.666 -46.6767
v 340.965 -444.319 -47.1013
v 340.825 -443.788 -47.3682
v 338.575 -444.193 -46.9144
v 339.701 -443.422 -46.6897
v 341.188 -446.075 -46.3674
v 341.896 -445.007 -47.2756
v 341.873 -446.875 -46.5576
v 343.594 -446.717 -46.0916
v 343.617 -444.85 -46.8096
v 345.447 -446.247 -45.9828
v 346.001 -444.929 -44.9789
v 344.171 -443.531 -45.8057
v 344.676 -444.689 -44.5433
v 346.185 -444.865 -44.4001
v 344.838 -444.633 -44.0348
v 345.842 -442.925 -42.9173
v 345.817 -442.905 -42.9248
v 344.816 -444.616 -44.0415
v 344.891 -443.452 -43.0239
v 344.71 -443.344 -43.1378
v 344.658 -444.521 -44.1415
v 343.978 -443.262 -44.2917
v 344.71 -443.127 -43.1232
v 343.977 -443.058 -44.278
v 345.635 -442.581 -43.0242
v 347.293 -445.534 -43.2682
v 346.949 -443.594 -41.7854
v 347.703 -446.109 -42.424
v 346.564 -443.988 -41.7372
v 347.181 -446.041 -42.2588
v 347.625 -446.24 -41.9982
v 346.871 -443.726 -41.3596
v 346.945 -445.055 -40.1719
v 347.384 -444.706 -39.8032
v 347.322 -443.367 -40.9802
v 349.215 -443.954 -39.7757
v 349.362 -443.806 -39.9311
v 347.488 -443.2 -41.1547
v 349.109 -442.739 -41.1622
v 348.995 -442.247 -42.312
v 347.366 -442.677 -42.3764
v 348.16 -441.803 -42.8343
v 349.926 -440.909 -42.8499
v 349.03 -440.554 -43.3364
v 349.483 -440.48 -42.9758
v 350.493 -440.109 -42.1728
v 350.045 -439.687 -42.3045
v 350.146 -439.099 -42.0044
v 350.532 -440.103 -42.1307
v 350.186 -439.093 -41.9597
v 350.716 -439.124 -41.5815
v 350.079 -437.341 -40.5443
v 349.55 -437.31 -40.9225
v 349.828 -435.586 -39.7816
v 351.058 -437.521 -39.8073
v 350.807 -435.766 -39.0445
v 351.309 -436.531 -38.499
v 351.316 -436.523 -38.4951
v 350.815 -435.758 -39.0401
v 351.231 -435.257 -39.1485
v 350.239 -434.614 -39.9917
v 349.822 -435.115 -39.8833
v 348.996 -434.902 -42.0179
v 350.263 -433.555 -40.1655
v 349.02 -433.873 -42.1868
v 349.595 -432.101 -41.429
v 349.609 -431.744 -42.2567
v 349.034 -433.505 -43.0413
v 349.241 -431.746 -42.7237
v 349.091 -429.002 -41.5788
v 348.707 -428.916 -42.0237
v 348.795 -428.744 -41.096
v 350.197 -430.569 -40.2447
v 349.936 -430.361 -39.7187
v 350.932 -431.514 -38.4151
v 350.541 -431.03 -37.6988
v 349.557 -429.891 -39.0226
v 350.047 -430.864 -37.5709
v 350.312 -430.84 -40.4333
v 351.054 -431.802 -38.6155
v 351.024 -432.216 -39.1077
v 352.188 -433.223 -38.3324
v 352.218 -432.809 -37.8403
v 352.508 -432.807 -37.3854
v 351.929 -434.541 -37.5073
v 352.281 -433.965 -36.6606
v 351.929 -435.895 -37.0533
v 351.756 -435.981 -36.4726
v 352.108 -434.052 -36.0799
v 351.519 -435.765 -35.253
v 350.85 -434.884 -34.0938
v 351.52 -433.278 -35.0615
v 350.533 -434.667 -33.5602
v 349.918 -434.226 -33.5797
v 350.979 -432.89 -35.0786
v 349.267 -432.966 -34.4625
v 349.191 -432.376 -34.6008
v 350.903 -432.3 -35.2169
v 350.391 -432.231 -35.3719
v 350.431 -432.079 -35.4289
v 350.939 -432.166 -35.267
v 349.195 -430.835 -34.3046
v 350.369 -432.173 -35.3936
v 349.133 -430.928 -34.2694
v 349.172 -432.324 -34.6199
v 351.234 -435.533 -33.602
v 350.917 -435.317 -33.0685
v 351.084 -435.572 -32.4936
v 350.231 -434.774 -31.8928
v 350.064 -434.519 -32.4678
v 349.843 -434.48 -31.4596
v 350.269 -434.792 -31.8466
v 349.881 -434.498 -31.4134
v 349.993 -434.291 -30.9275
v 350.494 -436.686 -30.3604
v 350.191 -435.956 -29.6218
v 350.107 -436.393 -29.9272
v 349.803 -437.528 -30.408
v 349.416 -437.234 -29.9748
v 349.031 -439.097 -29.8395
v 350.182 -437.864 -30.8221
v 349.41 -439.433 -30.2535
v 350.93 -439.773 -30.9911
v 350.616 -441.681 -30.7611
v 349.096 -441.342 -30.0236
v 349.647 -443.289 -28.8216
v 349.484 -442.988 -28.2592
v 348.932 -441.041 -29.4612
v 348.921 -442.267 -27.691
v 348.637 -441.698 -27.2765
v 348.609 -440.394 -28.9893
v 348.116 -440.48 -28.5654
v 349.963 -443.172 -27.4541
v 349.342 -442.428 -26.9837
v 349.646 -442.923 -26.9228
v 349.29 -442.911 -25.7603
v 349.007 -442.417 -25.8893
v 349.325 -443.183 -25.1937
v 347.922 -443.252 -24.7336
v 347.698 -442.482 -25.4598
v 346.267 -442.455 -24.9022
v 347.079 -445.272 -25.0975
v 345.372 -444.6 -25.2888
v 345.034 -445.431 -25.9013
v 344.334 -445.387 -25.5748
v 344.671 -444.557 -24.9623
v 343.652 -444.937 -24.8598
v 342.442 -441.956 -25.8207
v 343.461 -441.575 -25.9231
v 342.948 -441.853 -26.2245
v 347.288 -445.654 -25.537
v 345.255 -445.837 -26.3682
v 346.338 -446.61 -27.0319
v 345.532 -447.368 -27.6298
v 344.337 -446.701 -27.0489
v 345.026 -447.114 -27.7772
v 344.782 -447.167 -27.984
v 344.075 -446.757 -27.2704
v 344.458 -448.016 -28.5727
v 345.007 -447.266 -27.9618
v 344.7 -448.121 -28.549
v 345.514 -447.511 -27.8036
v 346.283 -448.042 -28.1183
v 345.576 -448.726 -28.9072
v 347.029 -450.396 -28.1141
v 346.526 -451.294 -29.0844
v 345.073 -449.624 -29.8774
v 345.97 -450.063 -30.2665
v 345.753 -450.138 -30.7293
v 344.826 -449.71 -30.4043
v 344.385 -449.846 -30.8486
v 346.306 -449.19 -32.412
v 345.014 -448.767 -32.7639
v 346.045 -448.67 -32.4736
v 346.048 -448.5 -32.5369
v 345.017 -448.584 -32.8317
v 344.951 -448.108 -33.2224
v 346.079 -448.446 -32.5554
v 344.98 -448.056 -33.2401
v 346.873 -448.049 -33.1623
v 346.87 -447.409 -33.5372
v 344.978 -447.486 -33.5739
v 346.703 -446.564 -34.1995
v 346.416 -446.182 -34.4271
v 344.691 -447.105 -33.8015
v 344.741 -446.728 -36.2229
v 345.501 -445.983 -36.0147
v 346.125 -445.796 -35.3269
v 346.852 -446.279 -34.796
v 345.216 -446.833 -36.6254
v 346.155 -446.86 -37.0954
v 346.153 -446.874 -37.0982
v 345.215 -446.847 -36.6281
v 345.615 -447.164 -36.9817
v 345.332 -447.596 -36.9316
v 344.92 -447.298 -36.5759
v 345.303 -448.249 -36.9449
v 345.8 -447.597 -37.1607
v 345.805 -448.251 -37.1905
v 346.345 -447.326 -37.2846
v 346.661 -447.532 -37.5202
v 346.13 -448.462 -37.4329
v 348.486 -448.573 -36.8521
v 348.466 -448.984 -36.8451
v 346.109 -448.885 -37.4257
v 348.371 -449.586 -36.8389
v 348.236 -450.106 -36.9225
v 345.966 -449.438 -37.5145
v 347.214 -450.904 -37.6758
v 346.325 -451.643 -37.8452
v 345.076 -450.176 -37.6839
v 345.186 -452.05 -38.1179
v 344.134 -452.067 -38.5155
v 343.879 -450.194 -38.1365
v 343.51 -450.796 -38.9651
v 343.37 -450.709 -38.9667
v 343.73 -450.102 -38.1382
v 343.299 -450.187 -38.6274
v 342.703 -450.592 -39.34
v 342.59 -450.063 -39.024
v 342.033 -451.77 -39.5285
v 341.585 -451.472 -40.0432
v 342.143 -449.765 -39.5387
v 341.932 -450.481 -40.3077
v 343.3 -450.954 -39.1152
v 342.668 -452.155 -39.2896
v 343.938 -452.214 -38.6556
v 343.902 -453.138 -38.5754
v 342.626 -453.206 -39.1984
v 343.872 -454.336 -37.6938
v 343.597 -454.996 -37.9612
v 342.351 -453.866 -39.4658
v 343.64 -454.836 -38.5968
v 344.2 -455.612 -40.2927
v 342.91 -454.642 -41.1617
v 344.549 -455.482 -41.4629
v 344.712 -454.908 -42.5098
v 343.095 -453.989 -42.3534
v 343.435 -453.592 -42.7512
v 344.851 -454.804 -42.6602
v 343.593 -453.474 -42.9224
v 344.217 -453.525 -42.8797
v 344.267 -453.274 -43.1853
v 343.645 -453.207 -43.2471
v 345.266 -453.734 -44.0179
v 345.293 -452.99 -44.4716
v 343.672 -452.462 -43.7007
v 344.696 -452.251 -43.959
v 344.634 -452.025 -44.0295
v 343.605 -452.221 -43.7763
v 344.51 -451.523 -44.2996
v 344.258 -451.222 -44.3556
v 343.318 -451.878 -43.84
v 342.685 -450.649 -45.3044
v 345.009 -450.136 -44.8047
v 343.541 -449.414 -45.8157
v 344.255 -448.888 -45.1778
v 344.253 -448.778 -45.2652
v 343.539 -449.297 -45.9085
v 343.838 -448.74 -45.7318
v 341.461 -447.22 -46.4972
v 341.162 -447.777 -46.6739
v 340.826 -446.378 -46.3143
v 339.848 -446.775 -45.2536
v 340.048 -448.229 -45.4666
v 340.011 -447.261 -44.9742
v 344.402 -448.427 -45.3591
v 343.997 -448.367 -45.8315
v 345.85 -447.897 -45.7226
v 344.458 -448.523 -45.2778
v 345.908 -447.999 -45.6363
v 345.796 -448.444 -45.1676
v 347.708 -448.539 -44.7974
v 347.82 -448.093 -45.2661
v 348.231 -448.667 -44.4218
v 347.664 -448.629 -44.7682
v 348.188 -448.758 -44.3926
v 348.986 -450.611 -45.2321
v 349.98 -450.737 -44.1822
v 349.319 -448.902 -43.1975
v 350.396 -450.962 -43.211
v 350.458 -450.94 -42.5993
v 349.385 -448.878 -42.5476
v 350.26 -449.526 -41.0416
v 350.228 -448.14 -40.4036
v 349.351 -447.452 -41.891
v 350.369 -447.683 -40.0057
v 349.838 -447.237 -39.6544
v 348.787 -446.979 -41.5178
v 349.675 -445.536 -39.4037
v 348.427 -446.871 -41.1501
v 349.166 -445.669 -39.3889
v 349.108 -445.148 -39.4301
v 348.22 -446.591 -41.5442
v 347.523 -445.396 -39.7307
v 349.03 -444.597 -39.4911
v 347.448 -444.86 -39.7899
v 349.273 -444.095 -39.7636
v 350.74 -445.025 -39.381
v 350.796 -444.476 -39.6655
v 352.553 -444.992 -39.8394
v 352.588 -444.83 -39.9546
v 350.827 -444.332 -39.7681
v 352.684 -444.581 -41.2641
v 352.454 -443.92 -41.6358
v 350.622 -443.744 -40.0991
v 350.441 -442.675 -41.3397
v 352.966 -442.799 -42.6251
v 350.923 -441.619 -42.271
v 352.889 -442.348 -42.159
v 353.202 -441.297 -41.3245
v 351.218 -440.631 -41.4855
v 351.444 -439.685 -40.8959
v 353.587 -441.085 -40.5472
v 351.829 -439.472 -40.1187
v 352.259 -440.057 -39.3168
v 352.299 -439.887 -39.2126
v 351.872 -439.29 -40.0071
v 353.216 -439.593 -38.7407
v 353.145 -438.817 -38.4802
v 351.801 -438.515 -39.7466
v 352.531 -438.753 -38.6008
v 352.283 -438.313 -38.3422
v 351.537 -438.047 -39.4719
v 351.73 -436.993 -38.2044
v 352.45 -438.259 -38.1705
v 351.886 -436.943 -38.0441
v 353.3 -437.798 -37.6662
v 353.214 -436.834 -35.8434
v 351.81 -436.096 -36.4427
v 351.581 -435.895 -35.219
v 353.048 -438.107 -34.3629
v 351.415 -437.168 -33.7384
v 351.444 -438.246 -33.8036
v 351.391 -438.253 -33.7195
v 351.354 -437.177 -33.6428
v 351.203 -437.215 -32.5343
v 351.371 -438.354 -33.6352
v 351.181 -437.33 -32.4383
v 351.929 -439.238 -32.6073
v 351.477 -438.417 -33.7481
v 352.049 -439.309 -32.7358
v 353.085 -438.301 -34.2997
v 353.942 -439.053 -34.2166
v 352.907 -440.061 -32.6527
v 355.022 -440.424 -32.8628
v 354.912 -442.142 -32.1438
v 352.782 -442.017 -31.8342
v 355.078 -442.655 -32.1586
v 355.062 -442.696 -32.1935
v 352.766 -442.057 -31.8691
v 353.146 -442.615 -32.6771
v 353.078 -442.693 -32.6549
v 352.697 -442.136 -31.8469
v 352.608 -442.669 -32.2187
v 350.96 -442.904 -31.4869
v 351.049 -442.37 -31.1152
v 350.081 -443.978 -29.1757
v 350.557 -442.225 -30.8866
v 349.772 -443.53 -29.3134
v 349.706 -443.935 -29.606
v 350.414 -443.071 -31.465
v 350.736 -443.401 -31.8035
v 349.856 -444.475 -29.4922
v 349.626 -444.891 -31.6524
v 349.71 -445.06 -31.6288
v 349.941 -444.644 -29.4686
v 350.21 -445.607 -29.8588
v 351.148 -446.052 -28.114
v 350.878 -445.089 -27.7239
v 350.913 -445.729 -27.5929
v 350.506 -445.527 -26.4964
v 350.471 -444.887 -26.6274
v 350.163 -444.808 -25.5881
v 350.062 -444.034 -25.6579
v 350.364 -444.064 -26.7016
v 350.021 -443.756 -26.2205
v 347.611 -446.594 -26.4373
v 347.438 -445.813 -25.5325
v 346.479 -446.758 -27.0277
v 347.976 -447.668 -27.0046
v 346.799 -447.701 -27.526
v 348.096 -449.056 -27.5756
v 347.771 -449.345 -27.9463
v 346.496 -447.971 -27.8721
v 347.272 -450.315 -27.8338
v 348.043 -449.432 -27.5597
v 347.56 -450.408 -27.423
v 348.076 -450.014 -27.3052
v 348.622 -450.939 -26.5956
v 348.106 -451.334 -26.7134
v 348.168 -451.915 -26.4206
v 347.101 -452.234 -26.8289
v 347.039 -451.653 -27.1217
v 346.733 -452.625 -26.7773
v 346.62 -453.614 -28.7158
v 346.911 -452.778 -29.3282
v 346.973 -453.359 -29.0354
v 347.531 -453.515 -29.463
v 347.469 -452.934 -29.7558
v 347.187 -454.65 -31.7434
v 348.008 -453.161 -30.1755
v 347.786 -454.369 -31.5683
v 347.762 -454.195 -32.2295
v 348.079 -452.451 -30.2723
v 349.105 -452.53 -32.1899
v 348.966 -451.846 -32.3009
v 347.931 -451.723 -30.3903
v 347.205 -450.44 -31.4137
v 348.917 -451.814 -32.4482
v 347.158 -450.41 -31.5512
v 348.679 -451.396 -32.8802
v 348.431 -450.293 -33.8787
v 346.94 -449.441 -32.4284
v 347.559 -448.575 -33.0934
v 346.992 -448.217 -33.1143
v 346.443 -449.127 -32.4468
v 346.19 -448.603 -32.5106
v 348.868 -449.775 -34.525
v 347.997 -448.057 -33.7396
v 349.178 -449.206 -34.4341
v 349.228 -449.121 -34.4889
v 348.047 -447.972 -33.7944
v 348.961 -448.76 -36.0265
v 349.04 -447.868 -34.5119
v 349.269 -448.072 -35.0828
v 348.909 -448.293 -36.214
v 347.994 -447.492 -33.9873
v 348.159 -446.94 -34.2951
v 348.083 -446.917 -34.2946
v 347.918 -447.469 -33.9869
v 347.636 -446.617 -34.6001
v 348.147 -446.873 -34.3468
v 347.693 -446.578 -34.6466
v 348.897 -448.228 -36.2643
v 348.33 -446.489 -34.9286
v 349.16 -447.567 -36.0081
v 348.846 -447.957 -36.575
v 347.646 -446.329 -34.9313
v 348.125 -445.942 -36.4289
v 347.936 -445.9 -36.4769
v 347.477 -446.291 -34.9741
v 346.837 -446.874 -37.2897
v 348.049 -445.961 -36.5573
v 346.947 -446.933 -37.3678
v 348.772 -447.974 -36.6997
v 349.206 -449.21 -34.5058
v 348.939 -448.846 -36.043
v 348.896 -449.779 -34.5967
v 348.779 -449.988 -34.7358
v 348.824 -449.049 -36.1781
v 348.718 -449.649 -36.1929
v 348.611 -451.295 -35.0699
v 348.56 -450.879 -36.5074
v 347.559 -451.725 -37.2348
v 348.836 -451.906 -35.0578
v 347.784 -452.336 -37.2227
v 347.361 -453.786 -36.2307
v 346.162 -453.666 -36.5663
v 346.585 -452.217 -37.5583
v 345.821 -452.953 -37.6776
v 345.662 -452.772 -37.7996
v 346.414 -452.023 -37.689
v 345.264 -452.384 -37.9806
v 345.439 -452.966 -37.739
v 345.054 -452.567 -37.9235
v 345.184 -453.686 -36.9518
v 345.723 -452.986 -37.669
v 345.489 -453.707 -36.8768
v 346.057 -453.701 -36.5571
v 345.904 -453.819 -36.2827
v 345.336 -453.825 -36.6024
v 345.831 -453.867 -35.6361
v 345.994 -457.266 -35.8666
v 345.499 -457.224 -36.8329
v 346.067 -457.219 -36.5133
v 346.104 -457.239 -36.5784
v 345.535 -457.244 -36.8981
v 346.741 -458.36 -37.3228
v 346.443 -458.333 -38.4658
v 345.197 -457.214 -38.1992
v 345.672 -457.328 -39.1747
v 345.347 -457.176 -39.3561
v 344.851 -457.053 -38.3918
v 344.895 -456.893 -39.0274
v 345.132 -457.016 -39.8162
v 344.667 -456.723 -39.5163
v 345.145 -457.98 -40.8091
v 344.906 -457.382 -41.4784
v 344.428 -456.125 -40.1856
v 344.969 -456.392 -41.0595
v 344.915 -456.208 -41.151
v 344.37 -455.928 -40.2837
v 344.699 -455.759 -41.455
v 344.954 -456.287 -41.2991
v 344.736 -455.834 -41.5944
v 344.89 -457.27 -41.7352
v 345.922 -456.846 -43.314
v 345.642 -455.462 -42.9814
v 346.114 -454.75 -44.0588
v 345.34 -453.958 -43.8016
v 344.962 -454.766 -42.7555
v 344.337 -453.484 -42.9818
v 346.016 -456.881 -43.3887
v 346.209 -454.785 -44.1335
v 346.362 -456.332 -43.2765
v 346.839 -456.424 -43.5266
v 346.686 -454.877 -44.3836
v 347.277 -455.153 -44.3969
v 348.116 -453.3 -45.5917
v 347.525 -453.024 -45.5785
v 348.675 -452.418 -45.8907
v 348.316 -451.168 -45.2537
v 347.116 -451.601 -44.8534
v 347.071 -451.106 -44.4244
v 346.903 -451.113 -44.4341
v 346.947 -451.608 -44.863
v 346.022 -450.521 -44.5771
v 344.678 -451.531 -44.3953
v 345.416 -452.757 -44.6561
v 344.812 -452.034 -44.1312
v 346.97 -450.994 -44.3667
v 346.082 -450.416 -44.5179
v 346.801 -449.152 -44.735
v 345.796 -448.69 -45.0151
v 345.198 -450.011 -44.7639
v 344.458 -448.754 -45.1342
v 347.135 -450.974 -44.3409
v 346.966 -449.131 -44.7093
v 348.372 -451.052 -45.1804
v 349.028 -453.8 -45.576
v 349.477 -452.857 -45.8769
v 350.256 -454.919 -46.5204
v 351.235 -454.576 -46.3523
v 350.362 -452.547 -45.725
v 351.722 -453.973 -45.5344
v 352.282 -453.292 -44.6992
v 350.885 -451.912 -44.9454
v 351.366 -452.221 -44.0286
v 352.759 -453.345 -43.9633
v 351.843 -452.274 -43.2928
v 352.821 -453.349 -43.3475
v 352.87 -453.316 -43.0874
v 351.891 -452.243 -43.0408
v 353.663 -451.184 -42.1387
v 352.535 -449.92 -41.5132
v 350.829 -451.052 -42.4521
v 350.644 -449.642 -40.8895
v 352.61 -449.514 -41.462
v 350.717 -449.248 -40.8399
v 352.013 -448.911 -40.7798
v 351.789 -447.974 -40.3671
v 350.472 -448.225 -40.3896
v 350.605 -447.765 -39.9922
v 352.049 -447.477 -39.8649
v 350.881 -447.24 -39.4615
v 351.812 -445.749 -38.9797
v 351.735 -445.702 -38.9758
v 350.803 -447.192 -39.4575
v 350.701 -445.488 -39.1945
v 351.799 -445.484 -39.0555
v 350.769 -445.254 -39.28
v 352.583 -445.22 -39.7384
v 351.912 -445.718 -39.0132
v 352.704 -445.472 -39.6931
v 352.144 -447.447 -39.8969
v 352.471 -447.513 -40.2199
v 353.07 -445.546 -40.0557
v 353.166 -445.297 -41.3652
v 353.636 -445.863 -40.9429
v 353.174 -447.196 -40.263
v 352.681 -447.736 -40.5131
v 353.402 -445.546 -41.6944
v 353.274 -447.747 -40.6888
v 354.663 -447.936 -40.9258
v 354.791 -445.735 -41.9314
v 355.387 -445.736 -42.1977
v 354.563 -443.854 -44.0485
v 353.966 -443.853 -43.7821
v 354.719 -443.293 -44.333
v 354.447 -441.943 -43.4807
v 353.678 -442.419 -42.8766
v 353.601 -441.967 -42.4105
v 356.527 -441.99 -42.0247
v 355.81 -442.016 -40.8635
v 356.075 -442.191 -40.2942
v 354.934 -441.399 -39.5205
v 354.669 -441.224 -40.0899
v 354.255 -439.914 -38.395
v 353.275 -439.767 -38.7483
v 353.689 -441.077 -40.4433
v 352.354 -440.05 -39.2198
v 355.54 -441.872 -38.5317
v 354.861 -440.387 -37.4062
v 355.117 -441.335 -36.9779
v 355.248 -441.103 -36.4932
v 355.01 -440.123 -36.8544
v 355.252 -439.628 -36.4976
v 353.332 -437.831 -37.6903
v 353.091 -438.325 -38.0471
v 352.48 -438.29 -38.1931
v 355.285 -441.104 -36.3383
v 355.294 -439.629 -36.3213
v 356.575 -441.486 -35.6939
v 356.667 -441.116 -34.7886
v 355.385 -439.26 -35.4161
v 356.289 -440.606 -33.9166
v 356.771 -441.111 -34.7454
v 356.381 -440.601 -33.8787
v 356.75 -440.902 -34.1334
v 358.519 -443.093 -34.0071
v 358.498 -442.884 -33.395
v 358.614 -443.149 -32.9396
v 356.381 -444.051 -31.8298
v 355.957 -443.91 -32.1318
v 355.802 -444.745 -32.7153
v 354.98 -444.262 -33.1889
v 355.135 -443.427 -32.6054
v 353.219 -443.346 -33.089
v 354.961 -444.297 -33.2042
v 353.2 -443.381 -33.1044
v 353.314 -444.392 -33.4687
v 352.937 -444.498 -33.3249
v 352.771 -443.502 -32.9406
v 352.302 -443.478 -32.5044
v 352.167 -444.947 -33.4314
v 351.425 -443.989 -32.6256
v 350.977 -446.444 -31.7966
v 350.779 -444.283 -32.5521
v 350.511 -446.038 -31.9573
v 350.839 -446.317 -31.4857
v 351.267 -443.845 -32.2717
v 350.157 -445.335 -32.1207
v 350.681 -446.271 -31.2348
v 349.978 -445.282 -31.8351
v 350.181 -446.011 -31.0837
v 350.056 -445.924 -30.9635
v 349.844 -445.188 -31.7063
v 350.344 -445.735 -29.9363
v 350.2 -446.034 -30.9846
v 350.498 -445.853 -29.959
v 350.699 -446.293 -31.1416
v 351.467 -447.663 -30.6597
v 351.373 -447.413 -29.4104
v 351.872 -448.165 -28.8352
v 351.727 -447.408 -27.4012
v 351.207 -446.552 -27.7781
v 350.972 -446.229 -27.257
v 350.274 -448.698 -26.5839
v 349.319 -447.698 -26.3267
v 349.741 -448.611 -26.8027
v 349.427 -448.703 -26.9122
v 348.984 -447.797 -26.4439
v 349.14 -449.742 -26.7615
v 348.78 -449.751 -26.8842
v 348.623 -447.806 -26.5666
v 348.705 -449.185 -27.1634
v 349.728 -448.771 -26.832
v 349.462 -449.815 -26.6756
v 350.263 -448.849 -26.6115
v 351.203 -449.528 -26.656
v 350.533 -450.589 -26.7262
v 351.452 -451.168 -26.7545
v 350.915 -452.087 -26.6442
v 349.962 -451.566 -26.609
v 349.508 -452.541 -26.434
v 350.926 -452.12 -26.6403
v 349.52 -452.576 -26.4299
v 349.954 -452.884 -26.5151
v 349.482 -454.715 -28.5495
v 348.982 -454.66 -28.7456
v 350.072 -455.572 -30.615
v 349.579 -455.385 -31.0005
v 348.458 -454.462 -29.1551
v 348.061 -455.542 -31.4536
v 348.058 -454.148 -29.9921
v 347.873 -454.692 -31.1073
v 349.747 -456.229 -31.2723
v 348.228 -456.385 -31.7254
v 350.035 -456.81 -31.2507
v 350.067 -457.451 -32.006
v 348.258 -456.988 -32.4363
v 349.7 -457.732 -32.9804
v 349.283 -457.989 -33.694
v 347.866 -457.23 -33.1079
v 348.004 -457.319 -33.7345
v 346.981 -457.182 -33.9275
v 346.903 -457.101 -33.2896
v 346.419 -457.172 -34.2583
v 346.438 -454.011 -34.196
v 346.921 -454.126 -33.231
v 347 -454.021 -33.8652
v 347.56 -453.876 -33.7555
v 347.448 -453.99 -33.1276
v 348.546 -451.939 -33.56
v 348.624 -451.934 -33.3355
v 347.521 -453.985 -32.9164
v 348.865 -452.32 -32.8768
v 347.545 -453.765 -34.784
v 348.531 -451.827 -34.5885
v 346.983 -453.755 -35.1148
v 347.162 -453.815 -35.4209
v 348.71 -451.888 -34.8947
v 347.724 -453.825 -35.0902
v 347.786 -453.849 -35.1626
v 348.772 -451.912 -34.9671
v 347.298 -453.792 -36.1401
v 348.949 -452.579 -34.9583
v 347.884 -453.938 -35.8057
v 347.758 -453.845 -35.148
v 347.269 -453.788 -36.1255
v 347.196 -453.835 -35.4788
v 347.551 -457.402 -34.9021
v 346.989 -457.392 -35.2329
v 348.381 -458.048 -35.8492
v 348.374 -458.05 -35.8633
v 346.982 -457.394 -35.2469
v 347.991 -458.821 -36.4819
v 347.641 -458.854 -36.7354
v 346.606 -457.429 -35.5186
v 347.247 -458.486 -36.9599
v 346.8 -458.371 -37.2572
v 346.098 -457.298 -35.8571
v 346.171 -457.251 -36.5038
v 347.635 -458.865 -36.7413
v 347.241 -458.496 -36.9654
v 347.318 -459.872 -36.4051
v 346.679 -460.415 -38.0042
v 346.679 -458.973 -38.3703
v 346.924 -460.012 -38.4592
v 347.015 -459.941 -38.9041
v 346.759 -458.91 -38.7612
v 346.078 -458.967 -40.4638
v 345.795 -458.414 -40.355
v 346.511 -458.424 -38.6656
v 345.744 -457.425 -39.3888
v 347.272 -460.592 -39.4653
v 346.335 -459.618 -41.025
v 347.043 -461.732 -39.7517
v 347.152 -459.989 -40.8458
v 347.496 -461.157 -40.1394
v 347.057 -461.816 -39.8971
v 346.35 -459.714 -41.1905
v 346.125 -460.505 -41.8943
v 345.473 -458.21 -44.2658
v 345.698 -457.419 -43.562
v 345.935 -457.802 -44.0413
v 346.542 -457.407 -44.0576
v 346.305 -457.024 -43.5783
v 346.651 -456.475 -43.466
v 346.775 -457.384 -44.1368
v 346.884 -456.452 -43.5452
v 347.323 -455.181 -44.4155
v 347.368 -457.565 -44.4053
v 347.915 -455.363 -44.684
v 348.711 -457.308 -45.2513
v 348.745 -457.27 -45.3337
v 347.951 -455.323 -44.7688
v 348.894 -456.917 -45.81
v 349.294 -456.241 -46.498
v 348.363 -454.628 -45.4768
v 349.609 -455.724 -46.424
v 352.081 -458.057 -45.6591
v 352.396 -457.54 -45.5852
v 352.093 -458.258 -44.614
v 352.16 -458.144 -44.5084
v 352.463 -457.425 -45.4796
v 352.421 -457.596 -44.4052
v 352.423 -457.593 -44.4048
v 352.465 -457.423 -45.4791
v 352.581 -457.219 -44.9099
v 352.812 -456.967 -45.0425
v 352.705 -457.161 -45.6172
v 354.841 -456.91 -44.856
v 354.967 -455.49 -45.6198
v 352.834 -455.695 -46.4058
v 353.271 -455.056 -45.5862
v 355.288 -454.35 -44.1122
v 353.593 -453.916 -44.0786
v 353.682 -453.938 -43.4666
v 355.422 -454.401 -43.7503
v 353.82 -453.991 -43.093
v 355.297 -454.427 -42.6709
v 355.168 -454.327 -42.1009
v 353.687 -453.888 -42.5045
v 354.503 -451.773 -41.5388
v 354.712 -452.06 -41.1366
v 355.256 -454.174 -41.6247
v 355.553 -454.244 -42.0303
v 354.912 -451.685 -41.4638
v 356.753 -452.831 -41.5769
v 357.85 -451.093 -41.3297
v 356.009 -449.947 -41.2166
v 357.731 -449.485 -40.3049
v 357.543 -448.828 -40.2836
v 355.822 -449.29 -41.1953
v 357.691 -447.832 -40.675
v 357.248 -447.271 -40.6564
v 355.379 -448.729 -41.1768
v 355.292 -448.282 -40.703
v 353.108 -448.335 -41.0533
v 353.194 -448.781 -41.5271
v 352.533 -448.259 -40.8377
v 357.015 -446.828 -40.4862
v 355.059 -447.84 -40.5327
v 355.784 -445.639 -41.8046
v 354.616 -447.235 -40.6423
v 355.102 -445.758 -41.4957
v 358.613 -445.962 -41.1969
v 357.382 -444.773 -42.5153
v 358.736 -444.892 -41.1861
v 358.787 -443.413 -41.0529
v 357.436 -443.202 -42.3739
v 357.423 -442.68 -42.7569
v 358.333 -442.979 -40.5023
v 356.969 -442.245 -42.2063
v 356.953 -442.74 -41.7889
v 356.545 -442.544 -41.5887
v 356.585 -442.06 -42.0179
v 356.137 -442.267 -40.2869
v 356.696 -442.716 -41.5049
v 356.287 -442.439 -40.203
v 358.09 -442.956 -40.235
v 358.067 -443.301 -38.6253
v 356.262 -442.805 -38.4928
v 357.106 -442.683 -36.3829
v 356.626 -442.103 -36.2248
v 355.782 -442.226 -38.3347
v 355.33 -441.646 -36.8048
v 357.762 -443.615 -37.0393
v 357.927 -443.716 -37.4334
v 358.997 -443.991 -38.0596
v 358.094 -443.415 -35.7819
v 357.901 -444.344 -36.3312
v 358.106 -444.827 -35.5868
v 358.299 -443.898 -35.0375
v 358.124 -444.524 -35.0089
v 358.118 -444.474 -33.9627
v 358.293 -443.849 -33.9913
v 358.416 -443.813 -32.9257
v 357.948 -445.65 -35.15
v 357.965 -445.346 -34.572
v 358.057 -446.718 -35.0462
v 356.915 -447.264 -34.0616
v 356.665 -445.968 -33.4513
v 356.659 -448.47 -32.8013
v 356.32 -446.751 -33.8837
v 356.322 -448.012 -33.5468
v 356.339 -448.448 -32.7166
v 356.336 -445.946 -33.3641
v 355.514 -447.565 -33.5225
v 354.513 -447.068 -33.405
v 355.336 -445.449 -33.2466
v 354.656 -446.519 -33.6753
v 354.349 -446.28 -33.7952
v 355.009 -445.196 -33.374
v 353.356 -445.181 -33.6179
v 354.235 -446.383 -33.7883
v 353.25 -445.278 -33.6115
v 353.422 -446.969 -33.3893
v 352.618 -447.009 -33.2538
v 352.544 -445.313 -33.4925
v 351.354 -446.81 -31.8576
v 351.777 -445.72 -33.4935
v 351.159 -446.498 -32.6435
v 352.93 -448.391 -32.6733
v 351.628 -448.025 -31.3476
v 352.702 -448.987 -32.5299
v 352.667 -449.08 -32.4847
v 351.598 -448.107 -31.3079
v 353.382 -449.429 -30.1807
v 351.826 -448.837 -30.3414
v 352.106 -449.057 -30.1465
v 353.239 -448.97 -29.4568
v 351.473 -447.703 -30.672
v 351.878 -448.205 -28.8475
v 353.174 -450.348 -27.1516
v 351.821 -449.415 -26.8223
v 352.113 -451.047 -26.9327
v 353.268 -450.475 -27.0963
v 352.202 -451.166 -26.8807
v 353.291 -451.097 -26.8889
v 353.327 -452.058 -26.6068
v 352.236 -452.07 -26.6152
v 352.67 -453.218 -26.1451
v 351.715 -453.607 -26.1313
v 351.213 -452.487 -26.6004
v 350.222 -453.227 -26.4778
v 351.439 -455.152 -26.6344
v 349.945 -454.772 -26.9809
v 351.257 -456.513 -27.1628
v 350.893 -456.5 -28.8794
v 349.626 -454.761 -28.489
v 350.227 -455.62 -30.5502
v 350.839 -456.699 -28.9634
v 350.176 -455.807 -30.6292
v 350.798 -456.971 -29.5187
v 350.692 -457.187 -29.683
v 350.064 -456.035 -30.8027
v 350.372 -456.604 -30.7518
v 350.842 -458.257 -30.2272
v 350.541 -457.806 -31.3629
v 350.66 -459.777 -30.8642
v 350.655 -459.938 -31.4475
v 350.536 -457.989 -32.0269
v 350.169 -458.27 -33.0014
v 350.753 -460.37 -31.923
v 350.281 -458.761 -33.5425
v 350.633 -461.077 -33.2531
v 350.452 -461.15 -33.6151
v 350.101 -458.834 -33.9045
v 350.351 -460.25 -34.6964
v 349.97 -460.081 -35.1529
v 349.668 -458.641 -34.4241
v 348.544 -460.392 -35.6756
v 348.39 -460.252 -35.7326
v 349.513 -458.501 -34.4811
v 349.106 -459.023 -35.7489
v 348.928 -458.815 -35.7793
v 349.325 -458.28 -34.5133
v 348.875 -458.256 -35.501
v 348.778 -458.117 -35.4536
v 349.228 -458.142 -34.4659
v 347.948 -457.471 -34.5064
v 348.636 -458.743 -35.9946
v 348.564 -458.18 -35.7299
v 347.89 -459.955 -35.9937
v 347.78 -459.9 -36.0841
v 348.454 -458.124 -35.8203
v 348.066 -458.891 -36.4418
v 350.043 -460.615 -34.9915
v 348.627 -461 -35.4918
v 350.102 -461.565 -33.951
v 349.981 -461.766 -33.9084
v 348.506 -461.201 -35.4493
v 349.162 -462.399 -33.6013
v 348.451 -463.18 -33.8118
v 347.696 -462.09 -35.6889
v 347.718 -463.178 -35.7424
v 346.641 -463.216 -37.0021
v 346.552 -462.13 -37.0274
v 346.613 -462.704 -37.3672
v 346.607 -462.172 -38.4117
v 346.546 -461.56 -38.1467
v 346.621 -462.229 -38.9929
v 346.837 -461.809 -39.333
v 346.791 -461.082 -38.5338
v 347.037 -460.68 -38.9888
v 346.731 -463.398 -38.3664
v 346.738 -463.383 -38.9503
v 346.76 -463.916 -38.01
v 348.984 -464.356 -38.5022
v 348.814 -463.794 -39.4097
v 350.44 -464.13 -38.7122
v 350.544 -463.99 -38.887
v 348.918 -463.654 -39.5845
v 350.707 -463.537 -40.2969
v 350.105 -462.5 -41.4099
v 348.389 -462.743 -40.5623
v 348.655 -461.456 -42.2486
v 347.599 -461.264 -42.2276
v 347.462 -462.575 -40.5438
v 346.585 -461.369 -42.6305
v 347.319 -461.762 -40.6914
v 346.85 -461.072 -41.7942
v 348.399 -460.3 -44.4925
v 347.385 -460.405 -44.8954
v 349.176 -459.671 -45.5095
v 348.574 -458.44 -45.8406
v 346.766 -459.139 -45.2363
v 347.228 -458.73 -45.0117
v 349.987 -460.442 -43.4196
v 350.718 -459.809 -44.4668
v 350.879 -459.657 -43.898
v 352.093 -458.26 -44.6143
v 351.932 -458.412 -45.1831
v 352.081 -458.059 -45.6594
v 350.022 -460.435 -43.3415
v 350.914 -459.65 -43.8221
v 351.472 -461.479 -42.5027
v 352.334 -460.977 -42.1822
v 351.751 -459.161 -43.5106
v 352.447 -460.4 -41.8894
v 352.741 -459.816 -41.5739
v 352.037 -458.594 -43.204
v 352.549 -458.097 -42.0178
v 352.709 -457.818 -42.205
v 352.192 -458.323 -43.3859
v 352.452 -457.768 -43.3272
v 352.829 -457.661 -42.2267
v 352.565 -457.622 -43.3475
v 352.807 -457.328 -42.7986
v 352.852 -457.273 -42.8476
v 352.609 -457.567 -43.3964
v 354.911 -457.41 -43.1527
v 354.967 -457.3 -43.7474
v 352.665 -457.457 -43.9911
v 354.853 -457.027 -44.305
v 354.812 -456.978 -44.5208
v 352.625 -457.409 -44.205
v 352.783 -457.035 -44.7101
v 355.159 -457.452 -43.861
v 355.047 -457.181 -44.4197
v 355.471 -458.001 -43.8463
v 358.004 -456.489 -43.5538
v 357.581 -455.668 -44.1272
v 357.672 -455.953 -43.571
v 357.665 -455.92 -43.5531
v 357.574 -455.635 -44.1091
v 359.05 -454.365 -43.0452
v 357.94 -453.083 -42.9572
v 356.401 -454.28 -44.016
v 357.521 -452.896 -42.5398
v 357.112 -452.951 -42.1829
v 356.015 -454.332 -43.6802
v 355.89 -454.358 -42.6007
v 360.454 -452.65 -41.7893
v 360.344 -452.409 -41.2284
v 361.834 -452.853 -40.2514
v 361.709 -452.438 -39.8734
v 360.22 -451.995 -40.8504
v 361.093 -452.398 -39.882
v 360.944 -452.191 -39.6571
v 360.061 -451.774 -40.6115
v 360.454 -450.913 -39.1771
v 360.106 -450.516 -39.3059
v 359.665 -451.322 -40.7581
v 359.545 -449.714 -39.7332
v 360.376 -450.222 -39.0749
v 359.852 -449.38 -39.4703
v 360.184 -448.819 -39.4122
v 359.672 -448.453 -40.0239
v 359.341 -449.015 -40.082
v 359.488 -448.018 -40.4734
v 360.475 -447.687 -39.612
v 360.29 -447.252 -40.0614
v 361.084 -446.606 -39.7111
v 360.925 -446.115 -40.1657
v 360.11 -446.693 -40.5789
v 360.406 -446.117 -40.4346
v 359.584 -445.491 -40.9229
v 359.229 -446.023 -41.1022
v 359.316 -444.95 -41.097
v 360.478 -444.897 -40.4189
v 360.217 -444.351 -40.5886
v 360.992 -444.967 -40.1509
v 360.196 -444.682 -37.8508
v 359.364 -444.046 -38.1244
v 359.632 -444.595 -37.9756
v 359.346 -444.714 -37.8975
v 359.076 -444.166 -38.0456
v 357.985 -444.53 -36.3164
v 359.486 -445.351 -37.7134
v 358.135 -445.213 -36.1191
v 359.309 -446.308 -37.2135
v 359.239 -446.804 -36.7915
v 358.066 -445.709 -35.6971
v 358.16 -446.77 -35.5269
v 359.417 -447.615 -36.5818
v 358.317 -447.482 -35.3427
v 359.097 -448.686 -35.7231
v 359.057 -448.776 -35.5157
v 358.28 -447.566 -35.1492
v 359.229 -448.981 -34.4382
v 358.377 -448.93 -33.3596
v 357.532 -447.52 -34.2015
v 357.342 -448.753 -32.9561
v 358.542 -450.616 -32.0381
v 357.502 -450.392 -31.672
v 357.913 -450.773 -31.9228
v 357.679 -451.098 -31.8285
v 357.258 -450.731 -31.5738
v 358.794 -452.295 -30.6717
v 358.671 -452.399 -30.6398
v 357.123 -450.844 -31.539
v 356.677 -451.995 -29.7752
v 356.304 -451.405 -29.4896
v 356.76 -450.271 -31.2614
v 355.788 -450.43 -29.4418
v 354.38 -449.25 -30.1204
v 355.391 -449.124 -31.9209
v 354.926 -449.491 -31.7289
v 354.758 -449.425 -31.9993
v 355.218 -449.056 -32.2001
v 354.36 -448.19 -32.9909
v 354.73 -449.435 -31.9998
v 354.329 -448.201 -32.9914
v 353.684 -448.245 -32.8557
v 353.5 -447.045 -33.342
v 354.145 -447.001 -33.4777
v 354.309 -446.455 -33.7438
v 354.417 -449.632 -31.8869
v 353.352 -448.454 -32.7357
v 353.838 -449.399 -30.2883
v 353.27 -449.101 -32.5889
v 353.629 -449.799 -30.7811
v 353.589 -449.407 -30.2417
v 353.103 -448.462 -32.6891
v 352.875 -449.057 -32.5457
v 356.102 -451.593 -27.8298
v 355.587 -450.618 -27.782
v 355.61 -451.24 -27.5746
v 355.146 -453.423 -27.1444
v 354.653 -453.07 -26.8891
v 353.835 -454.108 -26.3932
v 355.244 -453.857 -27.348
v 353.921 -454.488 -26.5721
v 354.604 -455.362 -27.1563
v 353.448 -456.43 -26.6231
v 352.905 -455.427 -26.1036
v 352.926 -456.826 -26.5586
v 354.257 -457.582 -27.1469
v 353.735 -457.978 -27.0824
v 355.02 -458.271 -27.4865
v 354.779 -458.901 -27.841
v 353.48 -458.647 -27.4591
v 354.955 -460.212 -27.8523
v 354.792 -460.351 -27.9193
v 353.294 -458.806 -27.5354
v 353.528 -460.577 -28.1343
v 352.032 -460.686 -28.693
v 351.591 -458.93 -28.1713
v 351.686 -460.645 -29.1056
v 351.508 -460.539 -29.3191
v 351.412 -458.823 -28.3847
v 351.119 -460.376 -29.6569
v 351.039 -460.311 -29.7183
v 351.321 -458.75 -28.4546
v 351.227 -458.798 -29.0656
v 351.089 -462.223 -30.4017
v 350.751 -461.856 -30.6081
v 350.311 -463.268 -31.59
v 350.184 -463.169 -31.6743
v 350.631 -461.763 -30.6874
v 349.612 -463.187 -31.79
v 349.382 -462.335 -32.6779
v 350.401 -460.911 -31.5753
v 350.232 -461.693 -32.8574
v 350.169 -463.638 -31.5866
v 349.599 -463.629 -31.7075
v 350.477 -464.093 -31.2787
v 350.577 -465.473 -33.5106
v 349.691 -464.917 -33.7907
v 350.268 -465.006 -33.7995
v 350.279 -464.908 -33.9591
v 349.702 -464.824 -33.941
v 350.662 -466.215 -35.8227
v 350.392 -464.701 -34.6165
v 350.811 -465.247 -35.4
v 350.471 -466.001 -36.0737
v 349.534 -464.636 -34.1614
v 348.878 -464.738 -36.1169
v 350.625 -465.752 -38.4925
v 349.023 -464.503 -38.3936
v 350.477 -464.267 -38.6109
v 350.731 -465.748 -38.5849
v 350.57 -464.263 -38.692
v 351.067 -465.211 -38.7539
v 351.289 -465.07 -38.9975
v 350.765 -464.14 -38.906
v 350.958 -463.707 -40.3186
v 351.306 -465.084 -39.0162
v 350.975 -463.721 -40.3372
v 351.573 -464.622 -40.6132
v 352.385 -463.65 -42.6939
v 351.837 -462.69 -42.5478
v 352.403 -463.021 -42.5965
v 352.801 -462.397 -42.6351
v 352.264 -462.02 -42.5892
v 353.36 -462.207 -42.8052
v 353.624 -461.252 -42.3699
v 352.536 -461.037 -42.1413
v 352.649 -460.46 -41.8485
v 354.141 -460.878 -41.9844
v 353.181 -460.076 -41.4517
v 355.267 -459.058 -42.2038
v 355.139 -458.697 -42.0683
v 353.054 -459.714 -41.3163
v 352.862 -457.995 -41.7602
v 355.196 -458.346 -42.4464
v 352.918 -457.644 -42.1383
v 354.95 -457.449 -43.0212
v 354.921 -457.42 -43.0801
v 352.888 -457.614 -42.2014
v 352.862 -457.283 -42.775
v 355.252 -458.421 -42.5888
v 355.002 -457.519 -43.1541
v 355.312 -458.068 -43.1333
v 358.336 -458.83 -43.0487
v 358.215 -458.453 -43.5662
v 358.886 -458.666 -42.7316
v 359.143 -457.536 -42.6976
v 358.456 -457.389 -43.5341
v 360.951 -456.738 -43.2489
v 358.79 -457.116 -42.9229
v 360.437 -456.692 -42.755
v 360.764 -456.109 -43.005
v 358.259 -456.724 -43.2764
v 358.934 -456.829 -42.4237
v 358.878 -456.74 -42.3696
v 358.207 -456.641 -43.2255
v 359.248 -454.54 -42.7517
v 359.066 -454.389 -43.0148
v 358.015 -456.481 -43.5036
v 357.682 -455.945 -43.5212
v 358.924 -456.744 -42.3509
v 359.289 -454.544 -42.735
v 360.756 -456.034 -42.9401
v 362.074 -454.828 -42.2617
v 360.607 -453.339 -42.0566
v 361.251 -454.346 -41.1664
v 361.251 -454.33 -41.1474
v 360.607 -453.322 -42.0373
v 362.006 -453.608 -40.5299
v 361.272 -454.349 -41.1497
v 362.03 -453.63 -40.5326
v 362.095 -454.831 -42.2448
v 362.695 -454.968 -42.1395
v 362.703 -453.784 -40.4143
v 363.219 -455.132 -41.8536
v 364.08 -455.627 -41.0813
v 363.563 -454.279 -39.642
v 363.869 -455.271 -39.4766
v 364.126 -455.123 -38.8734
v 363.855 -454.11 -38.9553
v 364.139 -453.689 -38.54
v 362.037 -451.752 -39.0698
v 361.753 -452.174 -39.4851
v 360.633 -450.875 -39.0459
v 360.596 -450.896 -39.0762
v 361.711 -452.199 -39.5196
v 361.095 -452.173 -39.549
v 362.238 -451.165 -37.0023
v 360.809 -450.359 -37.2296
v 360.661 -450.349 -36.0283
v 360.442 -449.951 -36.0692
v 360.617 -450.01 -37.2655
v 360.268 -449.596 -37.0419
v 360.285 -449.512 -37.1762
v 360.632 -449.93 -37.3919
v 360.476 -448.486 -37.4966
v 360.171 -449.427 -36.9644
v 360.354 -448.395 -37.2696
v 360.338 -449.769 -35.9861
v 359.892 -449.296 -35.4859
v 359.907 -447.922 -36.7693
v 359.558 -448.975 -35.8996
v 359.542 -449.169 -35.1245
v 359.229 -448.856 -35.5594
v 359.412 -449.066 -34.4847
v 360.417 -451.785 -34.5238
v 360.286 -451.681 -33.884
v 360.545 -452.81 -34.8261
v 360.291 -453.096 -34.5695
v 359.997 -452.006 -33.592
v 360.314 -453.223 -32.1456
v 359.055 -452.139 -30.7595
v 358.584 -450.789 -32.0356
v 357.952 -450.934 -31.9204
v 360.251 -453.577 -34.595
v 360.273 -453.711 -32.1715
v 360.075 -454.723 -32.5912
v 360.733 -455.244 -31.4447
v 360.877 -454.188 -31.1206
v 360.726 -454.826 -30.9872
v 360.641 -454.55 -29.958
v 360.795 -453.925 -30.1383
v 360.562 -454.689 -29.3588
v 358.601 -453.395 -28.9806
v 358.999 -452.739 -29.7917
v 357.046 -452.376 -28.823
v 357.806 -454.833 -27.8931
v 356.227 -453.856 -27.7038
v 357.611 -455.395 -27.7593
v 357.264 -455.707 -27.8274
v 355.87 -454.177 -27.7739
v 355.23 -455.682 -27.5823
v 357.283 -456.467 -27.6317
v 355.249 -456.464 -27.3809
v 355.954 -457.219 -27.7067
v 357.716 -457.252 -27.6165
v 356.374 -457.979 -27.6919
v 357.436 -458.272 -27.8676
v 357.173 -459.109 -27.9335
v 356.126 -458.767 -27.7539
v 356.213 -460.087 -27.7711
v 357.669 -459.648 -28.0343
v 356.649 -460.56 -27.8597
v 358.484 -461.121 -27.547
v 358.21 -462.596 -28.5828
v 356.375 -462.035 -28.8955
v 356.171 -462.747 -29.8592
v 354.833 -462.758 -29.4454
v 355.199 -462.044 -28.532
v 353.935 -462.271 -28.747
v 354.283 -463.135 -29.8381
v 353.452 -462.602 -29.092
v 353.303 -462.826 -29.5598
v 354.273 -463.151 -29.8575
v 353.292 -462.842 -29.5792
v 353.642 -463.168 -30.0175
v 352.926 -463.427 -30.3967
v 352.576 -463.102 -29.9584
v 352.02 -464.546 -30.865
v 350.727 -463.878 -31.2133
v 351.202 -462.392 -30.3284
v 350.417 -463.426 -31.5216
v 353.507 -463.772 -30.7339
v 352.567 -464.87 -31.1823
v 354.288 -464.597 -31.1818
v 354.351 -464.997 -31.3818
v 352.631 -465.271 -31.3823
v 354.31 -466.058 -31.6686
v 353.5 -466.839 -33.713
v 351.868 -466.006 -33.3065
v 352.023 -466.888 -35.4348
v 350.751 -466.308 -35.7389
v 350.672 -465.46 -33.5927
v 350.362 -464.994 -33.8808
v 353.705 -467.251 -33.8771
v 352.227 -467.299 -35.5989
v 352.331 -468.394 -35.6297
v 350.665 -468.536 -36.2188
v 350.561 -467.44 -36.1881
v 350.134 -468.807 -36.4816
v 349.934 -468.406 -38.5228
v 350.349 -467.014 -38.3567
v 350.562 -467.538 -38.6845
v 351.413 -466.775 -39.3519
v 351.199 -466.251 -39.0241
v 351.789 -465.215 -40.7798
v 351.723 -465.09 -40.7286
v 351.129 -466.118 -38.9697
v 351.465 -465.581 -39.1387
v 352.453 -467.484 -39.8917
v 352.768 -465.882 -41.2878
v 353.317 -466.102 -41.4387
v 353.561 -463.832 -43.0442
v 353.005 -463.684 -42.8429
v 353.586 -462.892 -42.9188
v 353.532 -462.851 -42.9018
v 352.953 -463.644 -42.8264
v 352.967 -463.015 -42.7279
v 354.009 -463.824 -43.1884
v 354.034 -462.884 -43.0631
v 354.401 -463.378 -43.1632
v 356.055 -462.451 -42.3576
v 355.741 -461.927 -42.2314
v 356.913 -460.137 -42.458
v 356.325 -462.526 -41.5757
v 357.2 -460.217 -41.6273
v 357.846 -460.46 -40.8095
v 358.622 -460.167 -41.3347
v 357.975 -459.924 -42.1525
v 359.888 -461.795 -42.692
v 358.379 -459.736 -42.235
v 360.052 -461.374 -42.707
v 359.886 -461.794 -42.699
v 357.974 -459.923 -42.1594
v 359.672 -461.596 -43.2858
v 358.411 -459.777 -42.7913
v 359.518 -460.867 -43.5257
v 360.037 -460.688 -44.083
v 358.339 -459.016 -42.9566
v 358.889 -458.852 -42.6394
v 359.298 -459.633 -42.396
v 359.92 -460.627 -43.178
v 360.512 -460.557 -43.8717
v 359.364 -458.721 -42.4281
v 361.248 -458.873 -42.6053
v 361.289 -458.183 -42.7671
v 359.404 -458.031 -42.59
v 361.184 -457.179 -43.153
v 362.026 -458.256 -43.2722
v 361.84 -457.244 -43.6029
v 362.26 -457.687 -43.4967
v 363.702 -458.84 -43.005
v 363.936 -458.272 -43.2295
v 364.438 -459.593 -42.7694
v 365.383 -458.998 -41.7462
v 365.011 -457.594 -42.0649
v 365.155 -458.509 -41.5114
v 365.181 -458.398 -41.3315
v 365.039 -457.475 -41.8721
v 365.884 -458.435 -40.5942
v 365.907 -458.169 -40.4092
v 365.063 -457.208 -41.6871
v 366.375 -457.255 -40.0317
v 365.723 -456.097 -39.4021
v 364.331 -455.908 -40.9802
v 364.089 -455.518 -39.3879
v 365.845 -455.763 -38.6132
v 364.21 -455.189 -38.6097
v 364.235 -453.764 -38.2399
v 364.134 -454.57 -38.0455
v 365.155 -455.773 -38.2939
v 365.915 -455.777 -38.2595
v 364.313 -453.78 -37.8428
v 366.15 -454.888 -36.774
v 365.132 -455.165 -35.3123
v 363.295 -454.057 -36.3811
v 362.683 -455.739 -35.8471
v 362.314 -455.517 -35.5709
v 362.926 -453.835 -36.1048
v 362.259 -455.012 -35.9421
v 361.698 -454.687 -35.8029
v 362.329 -453.489 -35.9569
v 360.84 -453.59 -35.2294
v 360.763 -452.69 -35.1856
v 362.241 -452.465 -35.907
v 360.664 -451.648 -34.933
v 361.597 -454.818 -35.7008
v 360.746 -453.712 -35.1341
v 361.131 -455.318 -34.8672
v 360.619 -455.335 -34.3473
v 360.296 -453.727 -34.6774
v 360.125 -454.888 -32.6823
v 361.167 -456.335 -33.904
v 360.657 -455.86 -32.2515
v 362.091 -457.185 -33.4854
v 362.07 -457.785 -32.8656
v 360.636 -456.459 -31.6333
v 361.914 -458.208 -30.8981
v 361.753 -457.892 -29.8856
v 360.478 -456.151 -30.6494
v 360.396 -455.884 -29.6353
v 360.445 -455.761 -29.6638
v 360.528 -456.028 -30.6779
v 360.529 -455.58 -30.2508
v 361.714 -457.995 -29.2376
v 360.358 -455.984 -29.0056
v 360.163 -456.547 -28.8718
v 361.36 -458.545 -28.5269
v 359.819 -457.081 -28.1813
v 360.918 -459.037 -27.503
v 360.002 -459.429 -27.0588
v 358.806 -457.515 -27.69
v 358.558 -458.542 -27.9432
v 359.787 -459.713 -26.9806
v 358.313 -458.865 -27.8542
v 359.4 -459.875 -27.3203
v 358.762 -460.654 -27.4972
v 357.676 -459.643 -28.0312
v 358.489 -461.117 -27.5442
v 360.412 -462.786 -29.1895
v 359.939 -462.99 -29.0309
v 360.604 -462.666 -29.7926
v 359.554 -462.106 -30.335
v 359.016 -462.498 -29.5074
v 357.702 -462.768 -31.7236
v 358.547 -462.084 -29.7387
v 357.632 -462.272 -31.2833
v 357.48 -462.848 -31.5818
v 358.794 -462.578 -29.3657
v 357.054 -463.067 -31.2463
v 358.269 -462.206 -29.4983
v 357.037 -462.53 -30.8113
v 356.832 -463.158 -31.0154
v 358.585 -462.664 -29.1483
v 356.598 -462.825 -30.5029
v 356.326 -463.708 -30.9286
v 356.055 -463.414 -30.4099
v 356.093 -464.277 -31.0275
v 354.547 -464.467 -30.9787
v 354.413 -463.617 -30.358
v 353.782 -463.634 -30.5181
v 356.768 -463.812 -31.3567
v 356.539 -464.381 -31.4592
v 356.869 -464.792 -31.7956
v 356.167 -465.479 -31.5565
v 355.878 -465.027 -31.2341
v 355.933 -466.089 -31.5117
v 357.198 -465.941 -32.4663
v 356.963 -466.552 -32.4215
v 357.286 -466.974 -32.7993
v 356.845 -467.631 -32.4414
v 356.522 -467.208 -32.0636
v 356.674 -468.231 -32.2634
v 356.123 -468.374 -31.951
v 355.972 -467.351 -31.7513
v 355.671 -468.491 -31.6812
v 353.643 -468.47 -33.3265
v 353.664 -467.327 -33.6241
v 353.816 -468.35 -33.8239
v 353.865 -468.294 -34.0695
v 353.713 -467.272 -33.8698
v 352.339 -468.415 -35.6223
v 353.762 -468.821 -33.928
v 352.237 -468.942 -35.4808
v 353.596 -468.885 -33.418
v 353.64 -469.261 -33.4312
v 352.286 -469.371 -35.4959
v 353.811 -469.25 -33.9431
v 354.545 -470.082 -34.5986
v 353.019 -470.202 -36.1514
v 354.917 -470.41 -34.8109
v 355.71 -469.441 -35.6656
v 353.922 -469.1 -37.1242
v 355.448 -468.979 -35.5714
v 355.444 -468.863 -35.5766
v 353.918 -468.984 -37.1294
v 355.615 -468.263 -35.7546
v 355.61 -468.162 -35.801
v 353.913 -468.883 -37.1758
v 354.023 -468.312 -37.4729
v 353.626 -468.908 -38.7659
v 353.517 -469.48 -38.4688
v 353.273 -470.143 -39.4827
v 351.963 -471.568 -38.387
v 352.125 -470.993 -37.3048
v 351.453 -471.462 -38.0307
v 351.238 -471.444 -37.848
v 351.895 -470.973 -37.109
v 351.292 -471.102 -37.3195
v 350.439 -471.495 -37.739
v 350.486 -471.153 -37.2096
v 349.885 -471.763 -37.8819
v 349.187 -469.346 -39.4494
v 349.787 -468.737 -38.7771
v 349.746 -469.099 -39.2931
v 350.062 -468.971 -39.4089
v 350.106 -468.608 -38.8938
v 350.745 -467.753 -39.0788
v 350.554 -469.129 -39.8945
v 351.272 -467.922 -39.5991
v 351.056 -469.215 -40.2669
v 350.227 -469.573 -40.228
v 350.727 -469.663 -40.6032
v 349.672 -469.825 -40.3923
v 350.359 -472.23 -38.8025
v 351.414 -472.067 -39.0135
v 350.909 -471.957 -38.6518
v 355.697 -467.924 -35.9049
v 354.11 -468.074 -37.5768
v 356.081 -467.098 -37.587
v 355.772 -466.491 -39.1553
v 353.801 -467.467 -39.1451
v 354.627 -466.085 -40.7132
v 357.084 -465.658 -39.9302
v 355.901 -465.276 -41.4662
v 356.233 -464.784 -41.495
v 356.965 -463.816 -38.9196
v 356.121 -463.05 -40.5438
v 356.663 -463.419 -38.4928
v 356.602 -463.367 -38.4677
v 356.064 -463.002 -40.5202
v 355.751 -462.496 -40.3344
v 355.967 -462.197 -40.8151
v 356.273 -462.712 -40.9858
v 357.791 -460.658 -40.1827
v 356.136 -462.185 -41.158
v 357.316 -460.554 -40.5387
v 355.583 -461.976 -40.2602
v 357.397 -460.43 -39.6116
v 355.966 -460.811 -38.3602
v 356.722 -460.717 -37.4674
v 358.152 -460.336 -38.7188
v 357.079 -460.699 -36.9185
v 357.214 -460.641 -36.8258
v 358.288 -460.278 -38.6262
v 358.85 -460.249 -38.2851
v 358.998 -460.448 -38.5126
v 358.437 -460.477 -38.8536
v 359.495 -462.427 -37.7148
v 359.531 -462.633 -38.0999
v 358.472 -460.683 -39.2387
v 359.805 -462.105 -38.359
v 360.192 -462.197 -39.0936
v 358.86 -460.774 -39.9733
v 360.189 -461.237 -40.1633
v 360.161 -461.154 -40.6488
v 358.828 -460.68 -40.526
v 360.094 -462.309 -41.8833
v 360.237 -461.277 -40.5354
v 360.181 -462.449 -41.7542
v 359.978 -463.054 -41.5975
v 359.402 -463.144 -42.692
v 359.605 -462.539 -42.8486
v 359.391 -462.34 -43.4355
v 361.996 -464.565 -44.2668
v 361.984 -463.761 -45.0103
v 362.852 -463.92 -44.376
v 362.999 -460.975 -43.8358
v 362.131 -460.815 -44.47
v 362.868 -459.131 -43.2036
v 363.543 -460.993 -43.671
v 363.412 -459.149 -43.0388
v 364.184 -459.864 -42.7991
v 364.427 -461.562 -43.5046
v 364.96 -460.364 -42.6529
v 366.719 -460.863 -43.2066
v 367.359 -459.444 -42.0318
v 365.523 -459.118 -41.6208
v 366.015 -458.691 -40.6442
v 365.929 -458.589 -40.6464
v 365.447 -459.028 -41.6228
v 365.223 -458.542 -41.3802
v 367.96 -459.362 -41.4943
v 366.616 -458.609 -40.1067
v 367.006 -457.647 -39.7623
v 366.943 -458.332 -39.7173
v 367.571 -459.526 -40.8629
v 368.243 -459.482 -41.2147
v 367.258 -457.754 -39.5133
v 367.207 -458.357 -39.3849
v 367.477 -458.297 -39.069
v 367.498 -457.7 -39.2319
v 369.799 -458.805 -39.3431
v 368.068 -457.985 -38.6019
v 369.204 -458.531 -38.6181
v 370.069 -458.255 -38.9796
v 367.738 -457.211 -38.9082
v 370.151 -457.833 -38.4879
v 368.268 -457.68 -38.1752
v 369.171 -457.927 -37.9894
v 370.169 -457.699 -38.3995
v 367.755 -457.091 -38.8295
v 369.323 -457.446 -37.7453
v 369.291 -457.118 -37.5908
v 367.723 -456.758 -38.6729
v 368.401 -456.205 -37.5485
v 367.075 -455.144 -37.2698
v 366.396 -455.698 -38.3942
v 366.691 -454.799 -36.9252
v 368.951 -455.336 -35.9384
v 368.797 -455.013 -35.4303
v 369.426 -455.443 -34.6797
v 368.516 -454.707 -33.3674
v 367.831 -454.232 -34.0361
v 367.921 -454.578 -33.4799
v 365.561 -455.384 -33.5997
v 365.471 -455.038 -34.1559
v 364.632 -456.097 -33.3459
v 364.323 -456.444 -34.0572
v 365.119 -455.433 -34.9655
v 362.67 -456.006 -35.5004
v 364.618 -456.009 -35.7051
v 363.616 -456.243 -35.9239
v 363.885 -456.557 -33.5678
v 362.171 -456.135 -34.9432
v 362.603 -456.998 -34.062
v 362.514 -456.993 -34.0129
v 362.079 -456.13 -34.8928
v 361.6 -456.138 -34.4455
v 361.2 -455.37 -34.8597
v 361.68 -455.362 -35.307
v 361.663 -454.867 -35.6937
v 363.768 -457.192 -32.5361
v 362.474 -457.702 -32.918
v 363.271 -458.061 -31.3291
v 363.101 -458.145 -31.2622
v 362.298 -457.788 -32.8488
v 362.148 -458.212 -30.8807
v 363.962 -458.438 -29.4891
v 363.063 -458.524 -28.9969
v 363.668 -458.769 -29.1023
v 363.403 -459.771 -28.2962
v 362.798 -459.526 -28.1908
v 362.181 -459.898 -27.2077
v 363.326 -461.229 -28.433
v 362.114 -461.179 -27.3279
v 363.266 -462.377 -28.5134
v 363.234 -462.425 -28.496
v 362.082 -461.227 -27.3104
v 362.012 -461.6 -27.6957
v 361.939 -463.478 -29.7655
v 360.539 -462.799 -29.1408
v 361.441 -463.623 -30.7683
v 361.411 -463.618 -30.7878
v 360.509 -462.793 -29.1603
v 360.7 -462.673 -29.7634
v 360.699 -463.248 -31.6226
v 359.989 -462.303 -30.5982
v 360.355 -463.237 -32.1681
v 360.218 -463.078 -32.2948
v 359.852 -462.144 -30.7249
v 357.964 -462.801 -32.0661
v 360.061 -463.732 -32.8492
v 357.826 -463.376 -32.5532
v 357.57 -464.594 -32.7831
v 357.187 -464.611 -32.1107
v 357.489 -463.39 -31.9625
v 357.065 -463.642 -31.6507
v 357.926 -464.277 -33.3988
v 359.557 -463.713 -33.4422
v 360.153 -464.013 -33.0411
v 357.662 -464.875 -32.9749
v 360.232 -464.546 -33.3839
v 358.05 -464.721 -33.6974
v 359.616 -464.52 -33.9466
v 360.145 -465.042 -34.3268
v 357.575 -465.37 -33.9179
v 357.66 -465.381 -34.9811
v 357.644 -465.449 -34.9818
v 357.559 -465.442 -33.9186
v 357.647 -466.475 -34.2516
v 357.631 -465.928 -35.687
v 357.633 -466.985 -35.0008
v 358.017 -466.158 -36.683
v 357.812 -465.509 -35.707
v 358.21 -465.714 -36.7043
v 359.603 -464.601 -36.0498
v 359.682 -464.646 -36.1377
v 358.299 -465.765 -36.8043
v 360.023 -464.916 -36.459
v 360.142 -465.079 -36.6559
v 358.419 -465.928 -37.0012
v 360.441 -465.453 -36.9034
v 360.516 -464.866 -38.7194
v 358.504 -465.26 -39.0683
v 360.227 -464.411 -38.723
v 360.2 -464.345 -38.748
v 358.476 -465.194 -39.0933
v 360.204 -464.629 -41.0874
v 358.255 -465.057 -39.5919
v 359.656 -464.598 -41.2081
v 359.975 -464.139 -41.1472
v 358.247 -464.705 -39.1531
v 359.971 -463.855 -38.8078
v 359.382 -462.949 -38.0994
v 357.659 -463.799 -38.4447
v 357.356 -463.401 -38.0179
v 359.339 -462.689 -37.7252
v 357.313 -463.141 -37.6436
v 359.081 -462.69 -37.25
v 358.994 -462.556 -36.9977
v 357.214 -462.989 -37.3564
v 357.119 -461.534 -36.4861
v 356.974 -461.476 -36.5998
v 357.069 -462.93 -37.4701
v 356.606 -460.91 -37.439
v 356.065 -461.023 -38.1032
v 356.529 -463.044 -38.1344
v 355.63 -462.666 -38.5738
v 355.65 -462.877 -38.8121
v 356.552 -463.284 -38.4057
v 355.702 -462.415 -40.2741
v 355.517 -462.595 -38.724
v 355.555 -462.103 -40.1766
v 355.937 -460.942 -38.2742
v 357.023 -461.415 -36.5802
v 356.654 -460.849 -37.4193
v 357.011 -460.831 -36.8704
v 357.253 -461.328 -36.4156
v 357.241 -460.745 -36.7058
v 359.112 -462.375 -36.9357
v 358.035 -461.563 -36.063
v 358.377 -461.858 -36.1223
v 359.209 -462.269 -36.9018
v 357.352 -460.624 -36.6672
v 358.987 -460.232 -38.1265
v 359.22 -462.427 -37.1602
v 359 -460.411 -38.4207
v 359.497 -462.39 -37.6229
v 360.049 -463.565 -41.2167
v 360.044 -463.281 -38.8773
v 360.319 -462.754 -39.1364
v 360.119 -463.211 -41.3637
v 360.388 -462.4 -39.2833
v 360.361 -461.415 -40.33
v 360.248 -464.397 -38.7415
v 360.253 -464.681 -41.0809
v 360.534 -464.854 -38.7357
v 361.431 -465.328 -38.8475
v 361.273 -465.221 -41.2082
v 362.492 -466.735 -40.7247
v 362.284 -466.949 -40.8687
v 361.064 -465.435 -41.3523
v 361.319 -467.017 -41.5538
v 362.578 -466.668 -43.6464
v 362.402 -465.064 -43.5756
v 364.392 -465.269 -43.2641
v 364.402 -465.221 -43.2964
v 362.413 -465.009 -43.6123
v 363.27 -464.364 -43.7216
v 365.488 -464.109 -43.5461
v 364.506 -463.099 -44.0059
v 365.312 -463.565 -43.4061
v 365.452 -463.16 -43.2665
v 364.655 -462.664 -43.8563
v 366.463 -462.872 -43.2344
v 366.469 -462.76 -43.2157
v 364.662 -462.552 -43.8376
v 365.872 -462.622 -43.0754
v 365.84 -462.216 -42.9801
v 364.628 -462.121 -43.7363
v 366.919 -461.422 -43.4383
v 365.937 -462.376 -43.0275
v 367.022 -461.592 -43.4887
v 366.538 -462.499 -43.1647
v 367.46 -463.076 -43.3984
v 367.945 -462.168 -43.7224
v 368.494 -462.171 -44.08
v 369.804 -459.468 -42.0877
v 369.255 -459.466 -41.73
v 370.541 -458.849 -40.1742
v 369.734 -459.06 -39.4231
v 368.448 -459.677 -40.9789
v 367.412 -458.552 -39.149
v 369.874 -459.457 -42.1183
v 370.611 -458.837 -40.2048
v 371.121 -458.765 -40.6017
v 371.575 -457.827 -39.8479
v 371.065 -457.899 -39.451
v 371.147 -457.477 -38.9593
v 373.267 -457.736 -39.0686
v 372.839 -457.386 -38.1799
v 374.528 -457.007 -37.6148
v 374.276 -456.639 -37.1059
v 372.586 -457.018 -37.671
v 373.247 -456.887 -36.8635
v 373.094 -456.789 -36.7516
v 372.422 -456.913 -37.551
v 372.713 -456.413 -36.4577
v 371.597 -456.293 -36.1291
v 371.152 -456.777 -37.177
v 370.186 -456.636 -36.6712
v 371.392 -456.188 -35.6601
v 369.98 -456.531 -36.2022
v 369.1 -455.61 -36.1407
v 371.368 -456.174 -35.5312
v 369.076 -455.595 -36.01
v 369.559 -455.718 -34.7554
v 371.737 -455.991 -34.8097
v 369.954 -455.522 -33.9825
v 371.011 -455.393 -33.0407
v 369.647 -454.764 -31.7211
v 368.67 -454.93 -32.7404
v 368.691 -455.127 -32.1527
v 368.393 -455.144 -32.1473
v 368.37 -454.947 -32.7349
v 367.765 -454.833 -32.8079
v 367.727 -455.561 -31.6643
v 367.051 -455.28 -32.2903
v 367.298 -455.872 -31.3784
v 366.508 -456.413 -31.4457
v 366.151 -455.896 -32.3669
v 365.151 -456.547 -32.2628
v 366.436 -456.592 -31.2975
v 365.079 -456.726 -32.1146
v 365.502 -457.344 -30.8229
v 364.892 -457.577 -30.7547
v 364.543 -456.93 -32.0547
v 364.101 -457.781 -30.8133
v 364.881 -458.34 -29.3016
v 364.09 -458.499 -29.4456
v 363.804 -458.834 -29.0561
v 364.955 -458.447 -29.1926
v 363.878 -458.941 -28.9471
v 364.599 -458.854 -29.0703
v 364.819 -459.658 -28.6132
v 364.114 -459.802 -28.4573
v 364.872 -460.207 -28.3744
v 364.365 -461.471 -28.3686
v 363.537 -461.241 -28.4507
v 363.451 -462.388 -28.5289
v 364.655 -461.759 -28.3781
v 363.741 -462.675 -28.5384
v 364.973 -463.472 -27.9378
v 364.269 -464.514 -28.0382
v 363.123 -463.591 -28.6267
v 363.679 -465.192 -28.2897
v 362.957 -465.58 -29.0628
v 362.449 -463.953 -29.3483
v 362.18 -466.314 -29.0798
v 362.061 -466.34 -29.4629
v 362.345 -463.975 -29.6848
v 362.332 -465.239 -30.6261
v 362.198 -465.131 -30.7694
v 362.21 -463.867 -29.8282
v 361.749 -464.066 -30.8396
v 361.775 -465.443 -31.6899
v 361.268 -464.42 -31.8873
v 361.002 -464.944 -32.7756
v 360.868 -464.825 -32.8054
v 361.134 -464.301 -31.9172
v 360.79 -464.291 -32.4626
v 362.988 -466.38 -32.7615
v 362.383 -466.011 -33.9952
v 364.028 -467.936 -33.5394
v 363.428 -466.092 -33.8617
v 364.111 -466.891 -33.6723
v 364.055 -467.946 -33.6787
v 362.41 -466.021 -34.1346
v 364.102 -466.97 -34.4602
v 364.047 -466.993 -34.678
v 362.355 -466.044 -34.3523
v 363.46 -467.194 -35.5726
v 362.667 -466.958 -36.5132
v 361.562 -465.808 -35.2929
v 361.361 -465.818 -36.8137
v 360.583 -465.451 -36.7469
v 360.676 -465.391 -35.2169
v 360.303 -465.077 -36.4777
v 360.098 -464.916 -36.3769
v 360.471 -465.23 -35.116
v 359.748 -464.646 -36.0655
v 359.607 -464.552 -35.9045
v 360.311 -465.123 -34.9327
v 357.816 -465.458 -35.5514
v 359.613 -464.569 -34.8668
v 358.212 -464.779 -35.2223
v 362.93 -466.953 -38.2903
v 361.592 -465.813 -38.375
v 362.676 -467.287 -40.1868
v 362.17 -465.637 -38.9032
v 362.817 -466.442 -39.9508
v 363.305 -468.068 -38.1443
v 363.051 -468.402 -40.0407
v 363.557 -468.477 -39.6365
v 363.643 -468.85 -39.8143
v 363.137 -468.774 -40.2185
v 362.995 -469.337 -40.516
v 362.105 -468.825 -41.0595
v 362.248 -468.262 -40.762
v 361.285 -468.253 -41.4535
v 361.817 -469.638 -41.7298
v 361.014 -469.018 -42.0843
v 361.415 -469.48 -42.2326
v 360.97 -469.525 -43.3338
v 360.566 -469.064 -43.195
v 361.002 -469.825 -43.8346
v 362.432 -468.263 -45.0481
v 362.098 -467.391 -44.4951
v 362.49 -467.867 -44.6228
v 363.116 -467.524 -44.0067
v 362.73 -467.046 -43.8737
v 363.783 -466.979 -43.3335
v 363.629 -466.587 -43.0952
v 362.585 -466.677 -43.6494
v 364.399 -465.277 -43.2669
v 364.259 -466.954 -43.271
v 364.952 -465.6 -43.4213
v 365.959 -466.469 -44.7013
v 366.993 -464.894 -44.7887
v 365.861 -464.216 -43.4981
v 366.738 -463.429 -43.3293
v 366.567 -463.251 -43.2947
v 365.711 -464.06 -43.4677
v 365.549 -463.514 -43.3227
v 367.874 -464.7 -44.8293
v 367.618 -463.235 -43.37
v 368.652 -462.33 -44.0516
v 368.955 -463.115 -43.8186
v 368.506 -464.483 -44.2674
v 367.875 -464.7 -44.8307
v 368.653 -462.33 -44.053
v 369.023 -462.867 -44.0003
v 369.775 -462.483 -44.6768
v 369.452 -461.923 -44.7719
v 370.308 -462.538 -45.0126
v 370.404 -462.374 -45.0996
v 369.555 -461.746 -44.8652
v 370.607 -461.871 -45.4214
v 371.806 -459.839 -44.031
v 370.828 -459.587 -43.3879
v 371.825 -459.533 -42.6218
v 371.047 -459.361 -41.5482
v 370.001 -459.404 -42.2473
v 371.249 -458.712 -40.7308
v 373.193 -459.745 -41.9598
v 373.528 -459.12 -41.1681
v 373.547 -459.717 -41.4456
v 373.976 -459.881 -41.105
v 373.987 -459.296 -40.803
v 375.748 -460.252 -41.0847
v 376.147 -459.923 -39.7038
v 374.386 -458.968 -39.4221
v 375.647 -458.239 -37.9683
v 377.186 -460.21 -39.1262
v 376.686 -458.526 -37.3907
v 377.353 -460.518 -38.1197
v 377.713 -460.76 -37.1292
v 377.047 -458.768 -36.4001
v 377.766 -460.728 -35.9089
v 377.552 -460.574 -34.7949
v 376.803 -458.592 -35.1322
v 376.445 -459.557 -34.7407
v 376.289 -459.394 -34.4699
v 376.636 -458.418 -34.8445
v 376.717 -459.485 -32.7989
v 376.532 -458.949 -32.5091
v 376.446 -457.867 -34.5463
v 376.031 -458.207 -34.1668
v 374.382 -456.733 -34.6477
v 374.797 -456.392 -35.0271
v 373.316 -456.288 -34.7369
v 372.867 -456.341 -36.3454
v 374.286 -456.453 -36.8581
v 373.257 -456.713 -36.6323
v 374.367 -456.756 -34.5899
v 373.303 -456.308 -34.6861
v 373.403 -455.909 -33.0388
v 371.745 -455.504 -33.1437
v 371.846 -455.953 -34.7783
v 371.135 -455.349 -33.005
v 371.862 -457.659 -30.2245
v 371.252 -457.504 -30.0858
v 372.519 -459.492 -29.4049
v 372.304 -459.708 -29.6341
v 371.031 -457.726 -30.3217
v 370.692 -458.163 -30.6665
v 369.359 -457.339 -30.3985
v 369.698 -456.903 -30.0536
v 368.251 -457.343 -30.3734
v 367.898 -456.18 -30.7175
v 369.296 -455.58 -30.4454
v 368.364 -455.888 -30.9623
v 369.339 -457.899 -30.5599
v 368.233 -457.834 -30.5152
v 367.548 -458.758 -29.9325
v 369.473 -458.8 -31.4116
v 367.682 -459.66 -30.7841
v 368.988 -459.398 -32.1297
v 368.984 -459.409 -32.1351
v 367.678 -459.672 -30.7903
v 368.915 -460.669 -32.1297
v 367.974 -461.84 -32.1264
v 366.738 -460.843 -30.787
v 366.496 -463.12 -30.5803
v 366.521 -463.112 -30.4507
v 366.764 -460.834 -30.6493
v 366.254 -461.547 -30.0845
v 365.5 -460.202 -28.4487
v 365.905 -459.303 -28.7873
v 365.486 -459.653 -28.6921
v 366.606 -463.179 -30.0893
v 366.334 -461.61 -29.7472
v 366.883 -463.302 -29.4962
v 367.025 -463.945 -30.4929
v 367.329 -464.116 -29.925
v 368.945 -464.836 -30.3694
v 369.029 -465.967 -28.2325
v 367.412 -465.247 -27.7882
v 367.423 -466.257 -27.5546
v 365.83 -466.332 -26.9418
v 365.6 -465.332 -27.0906
v 365.473 -465.905 -27.1558
v 364.645 -465.733 -27.5165
v 364.713 -465.147 -27.4771
v 364.097 -465.789 -27.7616
v 364.644 -465.853 -27.4872
v 364.096 -465.909 -27.732
v 363.988 -466.458 -27.5063
v 363.11 -466.439 -28.0122
v 363.269 -465.89 -28.2081
v 362.511 -466.645 -28.1718
v 363.208 -467.124 -27.4958
v 362.609 -467.33 -27.6555
v 362.467 -468.082 -26.9218
v 361.337 -468.566 -27.4667
v 361.324 -467.881 -28.2757
v 361.278 -468.463 -27.9927
v 361.922 -469.679 -30.3901
v 361.968 -469.098 -30.6731
v 362.108 -470.171 -30.5191
v 362.756 -470.151 -30.7599
v 362.705 -469.075 -30.9471
v 363.959 -469.512 -31.9634
v 363.937 -469.192 -32.1292
v 362.683 -468.755 -31.1129
v 363.903 -469.052 -32.7587
v 363.896 -468.323 -32.8957
v 362.676 -468.026 -31.2498
v 362.872 -466.72 -32.196
v 365.882 -470.76 -32.5823
v 365.848 -470.621 -33.2119
v 366.454 -472.555 -32.0018
v 366.653 -472.528 -32.0582
v 366.047 -470.594 -33.2683
v 367.07 -471.079 -32.5273
v 368.374 -469.46 -32.8533
v 367.532 -468.751 -33.6394
v 368.156 -468.93 -32.768
v 368.146 -468.637 -32.6967
v 367.521 -468.437 -33.563
v 368.495 -468.142 -32.4641
v 368.378 -467.746 -32.462
v 367.396 -468.015 -33.5607
v 367.444 -467.039 -34.3422
v 366.955 -467.898 -35.4463
v 366.908 -468.875 -34.6648
v 366.959 -467.919 -36.0942
v 365.828 -468.383 -36.4451
v 365.777 -469.339 -35.0157
v 365.237 -468.563 -36.6918
v 363.513 -467.345 -35.5734
v 364.052 -468.121 -33.8973
v 364.1 -467.144 -34.6788
v 365.875 -468.387 -36.5541
v 365.284 -468.567 -36.8008
v 365.961 -470.492 -37.7415
v 364.494 -470.456 -38.8716
v 363.817 -468.531 -37.9308
v 364.069 -468.94 -39.423
v 364.311 -470.657 -39.2842
v 363.886 -469.141 -39.8356
v 363.237 -469.629 -40.5373
v 365.428 -471.734 -41.1248
v 364.355 -470.706 -42.378
v 365.679 -470.802 -42.0364
v 365.723 -470.762 -42.1917
v 364.405 -470.661 -42.5547
v 366.31 -471.919 -43.4063
v 366.214 -471.924 -43.6152
v 364.309 -470.666 -42.7637
v 366.02 -472.396 -43.7901
v 364.864 -470.483 -43.115
v 366.093 -471.794 -43.8508
v 365.928 -472.224 -44.2494
v 364.204 -470.471 -43.2864
v 366.109 -471.728 -44.1379
v 366.225 -471.302 -44.5086
v 364.32 -470.045 -43.657
v 366.328 -470.789 -44.641
v 366.634 -469.909 -44.745
v 364.668 -469.043 -43.7754
v 366.583 -468.626 -44.0477
v 366.561 -468.534 -44.0627
v 364.646 -468.951 -43.7904
v 366.488 -467.903 -44.9232
v 365.97 -466.895 -44.8322
v 364.128 -467.943 -43.6994
v 364.271 -467.38 -43.4019
v 364.151 -467.34 -43.419
v 364.008 -467.904 -43.7165
v 363.46 -467.861 -44.0866
v 363.566 -468.431 -44.3493
v 364.122 -468.515 -43.9981
v 363.445 -468.794 -44.7906
v 361.846 -470.51 -43.4547
v 362.302 -470.467 -42.4774
v 361.867 -470.253 -42.9302
v 366.62 -468.591 -44.1093
v 366.547 -467.959 -44.9698
v 366.666 -469.879 -44.7991
v 368.564 -469.963 -45.4401
v 368.707 -468.055 -45.6994
v 369.095 -468.262 -45.2133
v 369.921 -466.231 -45.0078
v 369.533 -466.024 -45.494
v 371.418 -464.713 -45.0132
v 370.826 -463.858 -44.9532
v 368.904 -465.116 -45.4302
v 370.524 -463.307 -44.9012
v 370.36 -463.18 -44.8312
v 368.729 -464.98 -45.3552
v 369.827 -463.13 -44.494
v 371.482 -463.443 -45.4703
v 371.174 -462.895 -45.4139
v 371.384 -462.397 -45.7383
v 373.549 -462.989 -44.4566
v 373.451 -461.943 -44.7246
v 375.486 -462.047 -43.7257
v 375.214 -460.746 -42.9519
v 373.16 -460.549 -43.8955
v 373.179 -460.243 -42.4863
v 375.363 -460.54 -42.5397
v 373.339 -460.023 -42.0447
v 373.692 -459.993 -41.5298
v 375.627 -460.449 -42.1593
v 373.973 -459.896 -41.1258
v 375.745 -460.268 -41.107
v 376.081 -460.294 -42.2521
v 376.261 -460.092 -41.2126
v 376.401 -460.255 -41.8183
v 378.669 -461.447 -40.9747
v 378.53 -461.283 -40.369
v 378.799 -461.736 -39.9883
v 378.405 -461.194 -39.0658
v 378.136 -460.741 -39.4465
v 378.304 -461.049 -38.4401
v 378.958 -461.963 -38.7981
v 378.857 -461.818 -38.1724
v 380.55 -462.599 -39.0326
v 380.625 -462.881 -38.6483
v 378.942 -462.138 -37.735
v 379.108 -462.585 -37.3171
v 378.892 -462.212 -36.7983
v 378.713 -461.742 -37.1838
v 378.892 -462.091 -36.1862
v 378.754 -461.893 -36.0894
v 378.564 -461.53 -37.0801
v 378.513 -461.404 -35.8657
v 378.977 -462.106 -35.2872
v 378.724 -461.604 -35.1105
v 379.341 -462.486 -34.8601
v 378.435 -462.576 -33.5556
v 377.927 -461.683 -33.9645
v 377.136 -461.755 -32.7579
v 377.106 -461.634 -32.7709
v 377.901 -461.577 -33.9759
v 377.265 -460.764 -32.1726
v 376.806 -459.748 -32.8371
v 377.487 -460.658 -34.5767
v 376.375 -459.648 -34.5069
v 376.449 -462.431 -31.3661
v 376.627 -461.538 -30.8075
v 376.236 -462.007 -30.9207
v 375.917 -461.865 -30.4686
v 376.294 -461.39 -30.3367
v 375.497 -462.012 -30.0319
v 375.413 -461.79 -29.7989
v 376.21 -461.168 -30.1037
v 375.662 -460.926 -29.2407
v 375.68 -460.909 -29.234
v 376.228 -461.151 -30.0971
v 376.13 -460.78 -29.6248
v 375.929 -458.187 -31.7047
v 376.027 -458.558 -32.1769
v 375.511 -457.805 -33.825
v 375.477 -458.005 -31.5809
v 375.046 -457.617 -33.6976
v 374.081 -456.77 -32.1465
v 375.061 -457.718 -29.844
v 373.653 -456.475 -30.3591
v 374.611 -457.847 -29.4533
v 372.912 -458.966 -29.2864
v 371.905 -457.627 -30.1874
v 372.56 -459.461 -29.3688
v 375.66 -460.927 -29.2381
v 375.309 -461.422 -29.3205
v 375.411 -461.791 -29.7963
v 373.775 -462.688 -29.4517
v 373.673 -462.319 -28.9758
v 372.574 -464.241 -29.061
v 371.233 -463.521 -29.909
v 372.189 -461.522 -29.9138
v 372.291 -461.891 -30.3896
v 372.289 -461.886 -30.394
v 372.187 -461.517 -29.9182
v 371.064 -461.652 -31.3879
v 370.973 -460.238 -31.4294
v 372.098 -460.142 -29.9585
v 370.481 -458.61 -31.0004
v 369.972 -460.432 -31.8424
v 369.48 -458.804 -31.4134
v 368.994 -459.401 -32.1313
v 369.963 -460.441 -31.8468
v 368.986 -459.409 -32.1352
v 368.916 -460.669 -32.1298
v 370.402 -462.249 -32.0131
v 369.355 -462.477 -32.296
v 370.649 -464.041 -30.4623
v 369.676 -462.638 -32.4557
v 370.822 -464.048 -30.7634
v 370.61 -464.113 -30.4959
v 369.311 -462.559 -32.3343
v 370.338 -464.495 -30.7644
v 369.555 -463.006 -32.5934
v 370.382 -464.564 -31.3306
v 370.179 -464.606 -30.7973
v 369.152 -462.67 -32.3671
v 369.561 -464.789 -30.7029
v 369.067 -463.081 -32.5726
v 369.421 -464.918 -31.1304
v 369.61 -465.286 -31.3483
v 369.201 -463.167 -33.0125
v 370.228 -465.103 -31.4427
v 370.728 -464.947 -31.5767
v 369.701 -463.01 -33.1465
v 370.748 -462.782 -32.8635
v 370.785 -462.806 -32.9809
v 369.738 -463.034 -33.2639
v 371.022 -465.122 -33.7155
v 370.18 -465.44 -34.643
v 368.895 -463.351 -34.1914
v 370.261 -464.918 -35.0369
v 370.241 -464.907 -35.09
v 368.874 -463.341 -34.2445
v 369.858 -464.967 -35.6107
v 369.665 -464.902 -35.8278
v 368.681 -463.275 -34.4615
v 367.619 -464.831 -35.9017
v 367.558 -464.851 -35.8362
v 368.621 -463.294 -34.3961
v 367.359 -465.404 -34.9352
v 367.173 -465.474 -34.2276
v 368.436 -463.364 -33.6885
v 366.852 -464.555 -33.239
v 366.92 -464.504 -32.8615
v 368.504 -463.313 -33.311
v 367.195 -465.295 -32.3959
v 367.586 -463.452 -32.9438
v 366.998 -464.418 -32.5163
v 367.237 -465.234 -32.201
v 368.552 -463.244 -33.0891
v 367.092 -464.702 -32.0697
v 366.982 -464.099 -31.3318
v 368.434 -462.597 -32.2984
v 366.929 -463.833 -30.7422
v 367.058 -464.275 -31.2457
v 367.005 -464.011 -30.6554
v 368.923 -464.906 -30.542
v 367.145 -464.727 -31.9155
v 369.017 -465.39 -31.2597
v 367.286 -465.258 -32.0559
v 367.369 -465.935 -32.399
v 369.111 -466.16 -31.6503
v 368.374 -466.91 -32.002
v 368.384 -466.917 -32.0067
v 369.121 -466.168 -31.6553
v 369.01 -466.777 -31.8947
v 369.233 -466.792 -31.9585
v 369.344 -466.184 -31.719
v 370.22 -466.153 -33.8348
v 370.551 -465.593 -33.6896
v 369.675 -465.623 -31.5738
v 370.294 -465.44 -31.6682
v 371.104 -465.134 -33.654
v 370.846 -464.981 -31.6325
v 370.866 -462.817 -32.9194
v 369.116 -467.1 -32.1249
v 370.103 -466.461 -34.0012
v 368.483 -467.222 -32.2233
v 370.013 -467.194 -32.9837
v 369.632 -467.363 -32.5786
v 368.633 -468.028 -32.4192
v 370.262 -467.318 -34.2093
v 369.275 -467.957 -32.3329
v 369.506 -468.25 -32.3112
v 370.493 -467.611 -34.1875
v 370.377 -469.557 -33.3027
v 370.747 -469.986 -34.1976
v 370.863 -468.04 -35.0824
v 370.907 -470.45 -35.1828
v 371.213 -470.421 -35.7385
v 371.169 -468.011 -35.6382
v 370.777 -468.548 -37.4544
v 369.935 -467.833 -37.4838
v 370.327 -467.296 -35.6676
v 370.026 -466.834 -36.5823
v 369.809 -466.576 -36.3806
v 370.11 -467.039 -35.4659
v 367.567 -467.08 -36.2013
v 369.666 -466.445 -35.4689
v 367.926 -466.474 -35.9721
v 367.543 -467.091 -36.1175
v 370.086 -467.05 -35.3821
v 367.539 -467.07 -35.4696
v 369.129 -466.432 -34.9499
v 368.454 -466.438 -34.9731
v 367.506 -465.684 -34.8399
v 370.053 -465.664 -34.7524
v 369.752 -465.202 -35.6671
v 369.855 -465.009 -35.6035
v 370.156 -465.471 -34.6888
v 370.237 -464.949 -35.0828
v 367.415 -465.487 -34.9737
v 369.66 -465.004 -35.8009
v 367.614 -464.934 -35.8747
v 369.808 -466.692 -36.7176
v 367.566 -467.196 -36.5383
v 369.717 -467.691 -37.619
v 369.7 -467.733 -37.6333
v 367.549 -467.238 -36.5526
v 367.94 -467.732 -37.6027
v 366.96 -468.651 -37.654
v 366.434 -468.284 -36.611
v 367.168 -470.447 -37.7173
v 366.616 -468.863 -37.7861
v 366.738 -469.222 -37.9699
v 367.008 -470.495 -37.7306
v 366.274 -468.331 -36.6242
v 366.36 -470.436 -37.8117
v 366.823 -472.561 -37.7402
v 366.175 -472.503 -37.8213
v 367.599 -473.788 -36.7547
v 367.554 -474.373 -37.3987
v 366.13 -473.088 -38.4654
v 367.147 -474.059 -38.8069
v 366.751 -474.233 -39.6856
v 365.679 -473.286 -39.4656
v 365.201 -475.045 -40.8688
v 365.135 -473.866 -42.4071
v 365.608 -472.034 -41.1
v 366.218 -472.694 -43.4295
v 366.577 -472.171 -41.8994
v 366.694 -472.324 -42.4301
v 366.214 -472.633 -43.4481
v 365.603 -471.964 -41.1212
v 366.435 -472.194 -43.2259
v 366.398 -472.028 -43.2584
v 365.567 -471.798 -41.1537
v 365.8 -470.858 -42.0618
v 364.784 -474.73 -43.8672
v 365.89 -473.501 -44.7923
v 365.011 -475.164 -44.2907
v 366.095 -475.822 -44.7964
v 366.843 -474.079 -45.2366
v 366.745 -475.836 -44.7375
v 368.012 -475.743 -44.3746
v 367.956 -473.998 -44.9177
v 368.985 -473.893 -44.6166
v 369.03 -473.738 -44.8393
v 367.995 -473.862 -45.1134
v 368.463 -473.593 -45.1214
v 369.779 -471.107 -44.9861
v 369.212 -470.961 -45.2683
v 368.952 -470.49 -45.3084
v 369.837 -470.766 -44.5425
v 369.003 -470.19 -44.9187
v 369.595 -468.521 -44.6198
v 369.982 -470.746 -44.3974
v 369.74 -468.5 -44.4746
v 370.091 -469.655 -43.6275
v 370.675 -469.136 -43.0881
v 370.404 -467.91 -43.8607
v 371.657 -467.757 -42.7357
v 371.787 -467.356 -42.9288
v 370.543 -467.483 -44.0659
v 372.047 -466.879 -43.2077
v 371.98 -466.172 -43.576
v 370.473 -466.755 -44.4449
v 371.937 -465.207 -44.4834
v 373.27 -465.841 -43.3164
v 373.187 -464.886 -44.2319
v 374.738 -466.629 -43.4202
v 373.68 -465.402 -43.2194
v 374.004 -465.767 -43.0604
v 375.144 -466.012 -42.8295
v 373.621 -464.224 -43.5991
v 373.719 -465.158 -42.663
v 373.706 -464.891 -42.3981
v 373.61 -463.966 -43.3425
v 375.788 -463.288 -42.3121
v 375.867 -463.244 -42.5097
v 373.684 -463.925 -43.5285
v 375.612 -462.921 -42.8595
v 375.253 -463.39 -41.7451
v 373.902 -464.436 -41.8119
v 373.831 -465.062 -42.2515
v 375.916 -463.463 -42.1611
v 375.246 -465.924 -42.4575
v 376.339 -464.245 -41.9592
v 375.929 -465.588 -42.1413
v 375.668 -466.006 -42.8025
v 376.396 -463.556 -42.5539
v 376.15 -465.921 -42.5765
v 376.795 -465.988 -42.6698
v 377.041 -463.622 -42.6472
v 377.564 -463.754 -42.6194
v 378.999 -461.852 -41.1535
v 378.675 -461.458 -40.9786
v 378.804 -461.747 -39.9922
v 379.065 -461.95 -41.1344
v 378.88 -461.86 -39.9705
v 380.481 -462.508 -40.0625
v 378.729 -463.933 -41.7225
v 380.145 -464.491 -40.6507
v 378.495 -466.228 -41.8575
v 379.967 -464.812 -40.386
v 378.56 -466.293 -41.415
v 378.513 -466.243 -41.8617
v 380.163 -464.505 -40.6549
v 380.561 -465.478 -40.8641
v 381.391 -464.959 -41.3515
v 380.892 -464.049 -41.0831
v 381.337 -464.348 -41.147
v 381.152 -463.223 -38.1963
v 380.729 -463.06 -38.4908
v 379.22 -462.777 -37.1484
v 381.227 -463.46 -37.9545
v 379.29 -463.001 -36.9207
v 380.285 -464.008 -37.3524
v 380.286 -464.059 -37.2323
v 379.292 -463.055 -36.792
v 379.675 -463.366 -35.8168
v 379.592 -463.089 -35.6985
v 379.213 -462.794 -36.6807
v 379.211 -462.669 -36.0695
v 380.66 -464.622 -36.826
v 380.1 -464.007 -35.3543
v 381.537 -465.166 -36.5473
v 381.555 -465.842 -35.8694
v 380.118 -464.683 -34.6764
v 380.861 -466.38 -34.955
v 380.119 -466.925 -34.0324
v 379.274 -465.303 -33.6261
v 379.103 -465.864 -33.8713
v 379.005 -465.868 -33.7972
v 379.17 -465.307 -33.5474
v 378.942 -467.304 -32.3958
v 378.22 -466.918 -31.8701
v 378.448 -464.921 -33.0217
v 377.8 -466.636 -32.2897
v 376.776 -466.298 -32.4032
v 377.424 -464.583 -33.1352
v 376.125 -463.762 -32.3374
v 375.866 -464.358 -32.8824
v 376.255 -465.875 -32.9216
v 375.995 -466.498 -32.4084
v 375.345 -463.962 -32.3427
v 375.63 -465.313 -33.3609
v 374.896 -465.216 -33.7422
v 374.51 -463.852 -32.7767
v 373.006 -465.672 -33.6449
v 372.608 -465.413 -33.5014
v 374.112 -463.592 -32.6333
v 373.64 -463.457 -33.0575
v 373.563 -463.369 -32.9433
v 374.035 -463.504 -32.5191
v 372.274 -465.172 -31.3658
v 373.922 -463.449 -31.9242
v 372.548 -464.75 -31.0238
v 372.751 -465.265 -30.7718
v 374.512 -463.597 -31.9251
v 373.947 -463.294 -31.0458
v 375.371 -462.528 -30.3437
v 375.978 -462.809 -31.2025
v 375.796 -462.361 -30.7681
v 372.811 -465.281 -30.6242
v 374.006 -463.31 -30.9024
v 372.783 -464.803 -30.3727
v 370.787 -465.419 -28.3954
v 371.004 -464.925 -28.4146
v 370.168 -465.603 -28.3011
v 369.569 -464.698 -30.4752
v 370.478 -464.13 -30.3246
v 370.187 -464.515 -30.5695
v 371.215 -466.892 -28.441
v 370.597 -467.075 -28.3467
v 370.533 -468.13 -28.2236
v 370.509 -468.127 -28.2095
v 370.572 -467.072 -28.3315
v 370.285 -468.556 -27.3119
v 369.569 -468.22 -27.0243
v 369.856 -466.736 -28.044
v 369.402 -467.885 -27.5154
v 368.753 -467.668 -27.5739
v 369.167 -466.505 -28.1062
v 367.544 -466.73 -27.4436
v 368.688 -467.768 -27.4474
v 367.484 -466.824 -27.3255
v 368.357 -468.08 -26.4808
v 366.372 -468.997 -26.1435
v 365.739 -467.63 -27.0291
v 364.773 -467.992 -27.2507
v 364.452 -466.941 -27.2435
v 365.458 -466.706 -27.0228
v 365.077 -466.303 -27.242
v 366.212 -469.333 -26.2171
v 364.613 -468.328 -27.3243
v 363.701 -469.139 -26.7712
v 364.263 -469.56 -27.1339
v 365.731 -469.703 -26.8481
v 366.159 -469.62 -26.0891
v 363.655 -469.391 -26.6587
v 365.842 -469.978 -25.1236
v 363.692 -469.735 -26.6385
v 365.672 -470.308 -25.2495
v 365.827 -470.645 -25.3763
v 363.641 -469.976 -26.8807
v 366.144 -470.286 -26.3418
v 366.161 -470.365 -26.4708
v 363.656 -470.046 -26.994
v 363.918 -470.148 -27.4547
v 366.234 -470.547 -26.6778
v 363.991 -470.329 -27.6616
v 365.311 -470.291 -28.0158
v 365.246 -470.615 -28.334
v 363.917 -470.698 -28.0238
v 365.327 -472.358 -28.6
v 365.142 -472.512 -28.6159
v 363.709 -470.871 -28.0416
v 363.678 -471.218 -28.4559
v 364.943 -472.46 -30.6665
v 363.483 -471.167 -30.4786
v 364.786 -470.668 -31.6432
v 365.201 -472.586 -30.9288
v 365.075 -470.809 -31.9378
v 365.648 -472.604 -31.3573
v 366.178 -474.052 -28.68
v 366.744 -474.25 -28.8323
v 367.242 -474.096 -28.4341
v 368.093 -474.773 -29.2352
v 367.596 -474.927 -29.6335
v 368.375 -477.172 -29.9299
v 368.085 -477.09 -31.6201
v 367.288 -474.841 -31.4293
v 368.758 -476.384 -32.0746
v 368.771 -476.354 -32.1164
v 367.301 -474.811 -31.471
v 367.98 -475.674 -33.5305
v 368.439 -474.159 -34.1091
v 367.824 -473.087 -32.1295
v 369.145 -472.563 -32.3312
v 369.042 -472.294 -32.3179
v 367.715 -472.801 -32.1153
v 368.002 -471.319 -32.5774
v 369.202 -472.155 -32.4441
v 368.151 -471.19 -32.6953
v 369.651 -472.196 -32.9
v 369.707 -472.096 -32.9797
v 368.2 -471.102 -32.7653
v 369.812 -471.569 -33.3485
v 370.245 -469.664 -33.2781
v 368.58 -469.428 -32.7035
v 369.374 -468.356 -32.2866
v 369.35 -468.337 -32.2899
v 368.559 -469.411 -32.7064
v 368.352 -468.878 -32.612
v 369.299 -468.233 -32.3073
v 368.305 -468.782 -32.6283
v 368.655 -468.288 -32.395
v 369.832 -472.239 -33.1483
v 369.937 -471.712 -33.5171
v 370.097 -472.175 -34.5022
v 369.839 -472.323 -33.151
v 370.104 -472.259 -34.5049
v 369.117 -473.608 -34.7079
v 369.045 -473.52 -34.9629
v 370.028 -472.164 -34.7781
v 368.951 -473.186 -35.534
v 369.09 -472.629 -36.4855
v 370.167 -471.607 -35.7296
v 368.314 -471.402 -37.471
v 369.971 -471.846 -36.8861
v 369.444 -471.788 -37.3819
v 368.427 -471.183 -37.5659
v 370.28 -471.387 -35.8245
v 369.729 -470.865 -37.6143
v 370.369 -470.148 -37.638
v 371.009 -470.572 -35.8515
v 370.573 -468.698 -37.5673
v 371.463 -470.272 -36.7285
v 371.272 -469.453 -37.4795
v 370.09 -470.11 -37.694
v 370.256 -468.655 -37.631
v 369.72 -469.698 -37.8896
v 369.185 -469.396 -38.0509
v 369.684 -468.332 -37.8039
v 367.925 -468.259 -37.7525
v 369.118 -469.474 -38.0394
v 367.862 -468.331 -37.7416
v 368.489 -469.59 -38.0475
v 367.934 -469.878 -37.9539
v 367.344 -468.601 -37.6543
v 367.605 -470.39 -37.7177
v 368.612 -470.253 -37.9005
v 368.326 -470.788 -37.661
v 369.241 -470.131 -37.8937
v 369.253 -470.148 -37.8916
v 368.339 -470.806 -37.6588
v 369.651 -470.534 -37.6959
v 368.558 -473.759 -35.0034
v 368.428 -473.442 -35.5774
v 368.131 -474.032 -34.7131
v 368.245 -476.411 -35.7552
v 368.558 -476.151 -36.7636
v 369.271 -477.344 -37.184
v 369.209 -477.311 -37.3914
v 368.487 -476.113 -36.9996
v 369.013 -476.831 -37.6595
v 368.846 -476.667 -37.9807
v 368.307 -475.937 -37.3438
v 368.583 -476.692 -38.5494
v 368.288 -476.139 -38.9787
v 367.993 -475.349 -37.7999
v 367.533 -474.916 -39.1593
v 368.269 -476.158 -39.0275
v 367.516 -474.934 -39.2049
v 367.185 -476.471 -39.901
v 366.495 -476.049 -40.4231
v 366.91 -474.563 -39.6636
v 365.372 -475.398 -40.8453
v 365.857 -477.305 -40.8073
v 364.771 -476.58 -41.2069
v 364.997 -477.129 -41.4642
v 366.73 -478.622 -42.3013
v 365.87 -478.446 -42.9582
v 366.52 -478.461 -42.8993
v 367.604 -478.652 -42.6157
v 367.394 -478.491 -43.2137
v 368.24 -478.795 -42.6068
v 369.512 -476.463 -43.2099
v 368.667 -476.158 -43.8168
v 370.331 -475.224 -43.1697
v 370.254 -475.062 -43.2046
v 368.58 -475.974 -43.8565
v 369.553 -474.123 -44.0985
v 371.54 -474.107 -43.0091
v 371.016 -473.036 -43.876
v 371.392 -473.54 -42.9892
v 371.516 -473.151 -42.8135
v 371.149 -472.62 -43.6878
v 371.863 -472.733 -42.5024
v 371.652 -471.6 -42.2304
v 370.925 -471.416 -43.3988
v 370.92 -470.244 -42.7502
v 371.804 -471.38 -41.8845
v 371.062 -470.039 -42.4273
v 372.634 -470.935 -41.3355
v 372.679 -470.545 -41.0911
v 371.101 -469.696 -42.2126
v 372.114 -468.357 -41.7978
v 373.221 -470.325 -40.8607
v 372.624 -468.15 -41.5809
v 374.414 -468.309 -42.0638
v 374.222 -467.751 -43.0576
v 372.418 -467.552 -42.6456
v 372.699 -467.082 -42.9153
v 374.673 -468.622 -41.5841
v 373.855 -470.078 -40.6863
v 373.475 -470.566 -41.0197
v 374.637 -468.521 -42.2035
v 374.911 -469.063 -41.3112
v 375.06 -469.158 -41.4176
v 374.768 -468.605 -42.297
v 375.126 -468.879 -42.0011
v 375.973 -469.634 -41.5423
v 376.039 -469.355 -42.1258
v 376.503 -471.796 -42.0466
v 376.692 -471.768 -42.2509
v 376.24 -469.324 -42.3428
v 376.967 -471.727 -42.8173
v 377.097 -469.887 -42.1871
v 377.395 -470.941 -42.4032
v 377.706 -471.441 -43.1947
v 377.032 -469.017 -42.7472
v 378.289 -471.205 -43.2518
v 377.595 -469.599 -42.2171
v 378.215 -470.688 -42.4881
v 378.678 -470.989 -43.2301
v 377.445 -468.788 -42.7241
v 377.9 -468.509 -42.8021
v 377.361 -466.059 -42.7597
v 376.831 -466 -42.6758
v 377.595 -463.764 -42.6246
v 378.094 -468.859 -42.3626
v 378.683 -470.722 -42.6575
v 379.201 -470.861 -42.9915
v 378.388 -468.39 -42.5795
v 380.494 -469.812 -42.7784
v 379.205 -468.323 -42.2243
v 380.253 -468.99 -42.295
v 381.204 -468.758 -42.2048
v 379.012 -467.463 -42.0755
v 381.13 -466.868 -41.1074
v 383.375 -468.849 -41.8999
v 383.301 -466.959 -40.8026
v 383.85 -469.038 -40.9891
v 383.934 -469.025 -40.8894
v 383.384 -466.946 -40.7029
v 383.603 -467.324 -40.2188
v 384.154 -465.807 -39.2809
v 383.935 -465.428 -39.765
v 384.121 -464.527 -39.2072
v 384.021 -464.278 -39.5535
v 383.821 -465.144 -40.1592
v 383.767 -464.534 -39.9547
v 382.312 -463.856 -37.4371
v 381.822 -464.053 -37.5457
v 381.705 -465.061 -36.7377
v 381.66 -465.059 -36.7424
v 381.777 -464.052 -37.5504
v 380.769 -464.528 -36.9974
v 383.609 -464.478 -37.5928
v 383.182 -465.77 -36.9149
v 383.571 -465.751 -37.4433
v 383.779 -467.263 -37.3427
v 383.39 -467.281 -36.8143
v 383.289 -467.864 -36.597
v 383.201 -467.766 -36.3623
v 383.297 -467.176 -36.5649
v 383.664 -468.046 -34.8973
v 382.318 -467.024 -34.067
v 381.95 -466.154 -35.7346
v 381.208 -466.654 -34.8367
v 381.259 -467.597 -33.0174
v 380.278 -467.158 -33.9146
v 379.226 -467.565 -32.3405
v 378.989 -467.359 -32.4501
v 380.069 -466.977 -34.0109
v 379.049 -465.919 -33.8483
v 381.476 -467.913 -32.352
v 379.443 -467.881 -31.6751
v 381.914 -467.616 -30.9377
v 380.019 -468.476 -31.3441
v 381.414 -468.304 -30.9332
v 381.986 -468.87 -30.6603
v 379.52 -469.214 -31.3803
v 381.553 -469.246 -32.0572
v 381.481 -469.595 -32.257
v 379.448 -469.563 -31.58
v 380.562 -471.55 -31.4802
v 380.106 -471.78 -30.8882
v 378.979 -469.8 -30.9708
v 379.54 -471.864 -30.6799
v 378.09 -472.258 -30.5646
v 377.487 -470.205 -30.8521
v 377.047 -472.501 -30.6745
v 376.768 -472.451 -30.7256
v 377.208 -470.156 -30.9032
v 375.461 -471.517 -29.6773
v 375.426 -471.202 -29.3783
v 377.173 -469.842 -30.6041
v 375.486 -470.77 -28.8819
v 376.221 -469.62 -30.3775
v 375.439 -470.05 -29.5795
v 374.897 -469.632 -28.8458
v 376.584 -468.704 -30.5681
v 375.545 -468.614 -30.8976
v 375.745 -467.522 -31.2305
v 376.784 -467.612 -30.9009
v 376.365 -467.33 -31.3205
v 375.334 -466.71 -32.3267
v 375.953 -466.518 -32.4168
v 375.593 -465.33 -33.3683
v 374.605 -466.822 -32.6966
v 374.952 -465.428 -33.6932
v 373.069 -465.915 -33.5891
v 374.49 -466.889 -32.5671
v 372.955 -465.982 -33.4596
v 372.898 -466.257 -31.5623
v 372.673 -465.96 -31.5209
v 372.698 -465.643 -33.4124
v 372.441 -465.491 -31.391
v 372.172 -465.172 -31.4493
v 372.429 -465.325 -33.4708
v 373.461 -463.369 -33.0269
v 373.234 -463.169 -32.6466
v 372.13 -464.713 -31.2954
v 372.722 -467.286 -29.5827
v 372.498 -467 -29.1847
v 373.642 -469.078 -28.2619
v 372.374 -468.236 -29.1538
v 372.652 -468.739 -28.9302
v 373.546 -469.076 -28.1367
v 372.401 -466.997 -29.0595
v 373.211 -468.634 -27.2288
v 371.929 -467.583 -28.411
v 372.312 -468.356 -27.546
v 372.026 -468.528 -26.6106
v 371.216 -466.892 -28.4413
v 370.533 -468.131 -28.2238
v 372.01 -468.533 -26.5968
v 370.518 -468.135 -28.211
v 370.295 -468.565 -27.3135
v 371.99 -468.523 -26.5504
v 370.275 -468.555 -27.2671
v 371.64 -468.445 -26.1471
v 371.386 -468.347 -25.8371
v 369.987 -468.443 -26.9142
v 370.167 -468.266 -25.5816
v 369.362 -468.034 -25.5038
v 369.182 -468.211 -26.8363
v 368.728 -468.195 -26.3651
v 368.69 -468.178 -26.4025
v 369.144 -468.194 -26.8737
v 369.001 -467.861 -27.3736
v 367.996 -468.383 -24.4327
v 367.362 -468.543 -25.294
v 367.045 -468.902 -24.3285
v 369.141 -470.117 -22.6311
v 368.189 -470.637 -22.5269
v 369.202 -471.552 -22.2404
v 368.189 -473.432 -23.8773
v 367.113 -472.635 -24.266
v 368.382 -474.025 -24.0509
v 368.561 -473.935 -24.5289
v 367.292 -472.545 -24.744
v 368.725 -473.958 -25.1628
v 368.813 -473.738 -25.6033
v 367.381 -472.325 -25.1846
v 367.894 -472.206 -25.573
v 367.633 -471.983 -25.8497
v 367.12 -472.101 -25.4613
v 367.563 -473.021 -27.7312
v 367.459 -472.962 -27.7753
v 367.016 -472.043 -25.5054
v 367.333 -471.684 -26.4709
v 367.097 -472.753 -28.0146
v 366.971 -471.475 -26.7102
v 366.049 -472.856 -28.3064
v 365.611 -472.36 -28.5016
v 366.479 -470.917 -26.9294
v 365.526 -470.616 -28.2369
v 367.966 -472.159 -25.765
v 367.896 -473.197 -27.6465
v 368.886 -473.691 -25.7953
v 369.155 -474.634 -26.1911
v 368.165 -474.14 -28.0422
v 369.448 -475.338 -27.0114
v 369.711 -475.949 -28.048
v 368.428 -474.751 -29.0788
v 369.302 -475.179 -29.4946
v 369.268 -475.192 -29.5516
v 368.39 -474.766 -29.1437
v 368.654 -477.165 -29.8437
v 368.574 -475.623 -30.1999
v 368.605 -475.913 -30.2788
v 369.323 -475.214 -29.5194
v 368.713 -477.188 -29.8092
v 369.735 -475.989 -28.0763
v 369.822 -476.761 -27.6073
v 368.795 -477.915 -29.3678
v 368.027 -478.452 -28.811
v 366.68 -479.002 -31.1979
v 367.447 -478.465 -31.7547
v 367.205 -479.011 -31.5492
v 368.046 -479.603 -32.1018
v 368.296 -479.061 -32.312
v 368.316 -480.147 -32.271
v 368.317 -480.147 -32.2717
v 368.297 -479.061 -32.3127
v 368.824 -479.102 -32.6944
v 368.754 -478.059 -32.8171
v 368.23 -478.08 -32.4281
v 368.105 -476.624 -34.2481
v 367.966 -475.734 -33.5519
v 368.082 -477.127 -31.6823
v 368.754 -476.423 -32.1407
v 369.852 -478.15 -33.4766
v 369.07 -476.704 -34.8275
v 370.011 -477.527 -33.5927
v 370.087 -477.493 -33.6278
v 369.136 -476.674 -34.8584
v 369.625 -476.566 -35.1577
v 369.567 -476.585 -35.2579
v 369.082 -476.692 -34.9527
v 369.474 -479.084 -35.9342
v 368.777 -476.915 -35.4376
v 369.063 -478.678 -36.1653
v 368.704 -478.932 -36.6053
v 368.322 -476.542 -35.6147
v 369.348 -477.474 -37.0435
v 368.568 -479.04 -37.1691
v 369.214 -477.581 -37.5996
v 368.608 -477.733 -38.6811
v 368.58 -477.574 -38.6863
v 369.19 -477.441 -37.6042
v 368.993 -476.97 -37.8856
v 368.447 -477.333 -38.7958
v 368.869 -476.745 -37.9878
v 368.607 -476.771 -38.5566
v 368.13 -477.046 -39.2126
v 368.309 -476.502 -38.9488
v 367.227 -476.836 -39.8174
v 368.455 -478.992 -40.3749
v 367.552 -478.782 -40.9797
v 368.188 -478.925 -40.9707
v 369.048 -479.264 -40.6717
v 368.78 -479.197 -41.2675
v 369.858 -479.964 -40.7191
v 371.082 -479.352 -41.8676
v 370.174 -478.501 -42.5748
v 371.018 -478.785 -41.9843
v 371.164 -478.526 -42.0618
v 370.33 -478.223 -42.6578
v 372.2 -478.4 -42.4226
v 372.259 -477.997 -42.5896
v 370.389 -477.82 -42.8247
v 371.698 -477.774 -42.3842
v 371.695 -476.996 -42.4131
v 370.386 -476.994 -42.8554
v 371.098 -475.691 -42.8583
v 372.002 -476.851 -42.4088
v 371.385 -475.556 -42.8543
v 372.582 -477.016 -42.6157
v 372.606 -476.998 -42.6181
v 371.405 -475.539 -42.8564
v 373.008 -476.494 -42.7547
v 373.666 -475.233 -42.5235
v 371.983 -474.432 -42.6534
v 372.824 -473.669 -42.1099
v 372.542 -473.254 -42.2879
v 371.735 -474.067 -42.8097
v 371.599 -473.497 -42.7774
v 372.461 -472.893 -42.3212
v 371.524 -473.161 -42.8084
v 371.87 -472.743 -42.4973
v 372.521 -471.594 -41.7502
v 371.927 -471.52 -41.9599
v 372.765 -471.084 -41.4156
v 373.724 -472.296 -41.5557
v 373.968 -471.786 -41.2211
v 374.969 -472.198 -41.0529
v 375.163 -471.624 -40.8017
v 374.162 -471.213 -40.9699
v 375.598 -469.709 -41.2614
v 375.309 -471.665 -40.8323
v 375.745 -469.75 -41.292
v 376.288 -471.905 -41.811
v 374.969 -472.2 -41.0537
v 375.968 -472.409 -42.0194
v 373.725 -472.299 -41.5565
v 373.673 -472.619 -41.742
v 375.919 -472.711 -42.194
v 375.861 -472.823 -43.2739
v 376.517 -471.984 -43.3954
v 376.575 -471.873 -42.3155
v 376.851 -471.832 -42.8814
v 377.393 -471.705 -44.0368
v 377.719 -471.554 -43.5173
v 378.303 -471.319 -43.5772
v 378.477 -474.446 -43.8825
v 379.386 -474.061 -43.4229
v 378.729 -476.347 -43.1701
v 379.021 -476.354 -42.4763
v 379.678 -474.068 -42.7292
v 379.628 -476.269 -41.5306
v 379.181 -474.663 -41.7406
v 379.169 -475.074 -41.5124
v 379.752 -476.21 -41.4176
v 379.798 -474.011 -42.6197
v 381.482 -475.952 -42.0902
v 380.53 -473.939 -42.5419
v 381.658 -475.2 -42.1937
v 382.317 -475.342 -42.5827
v 380.583 -473.437 -43.0833
v 382.698 -474.837 -42.3979
v 380.817 -473.539 -42.4014
v 382.226 -474.47 -41.9198
v 382.82 -474.64 -42.3724
v 380.698 -473.251 -43.0594
v 382.482 -472.766 -42.5321
v 382.509 -472.3 -43.0816
v 380.723 -472.812 -43.5766
v 382.112 -471.885 -43.4
v 382.818 -472.16 -43.2855
v 382.421 -471.745 -43.6039
v 383.405 -472.241 -43.5651
v 384.683 -469.583 -42.0792
v 383.698 -469.088 -42.118
v 384.173 -469.277 -41.2072
v 385.705 -470.497 -41.1608
v 385.195 -470.191 -40.2888
v 386.64 -470.61 -39.1496
v 386.418 -470.223 -38.726
v 384.974 -469.805 -39.8652
v 385.357 -470.085 -38.9137
v 385.203 -469.913 -38.7982
v 384.808 -469.62 -39.7415
v 384.937 -469.471 -38.5203
v 384.715 -469.24 -38.5194
v 384.555 -469.357 -39.7404
v 384.225 -467.657 -39.0699
v 384.337 -468.947 -37.0354
v 383.795 -467.323 -37.3807
v 383.304 -467.921 -36.6327
v 384.309 -469.036 -36.883
v 383.274 -468.017 -36.4695
v 383.686 -468.785 -35.4645
v 383.663 -468.723 -35.408
v 383.252 -467.959 -36.4163
v 383.718 -468.251 -34.9547
v 383.994 -469.004 -35.1558
v 384.049 -468.533 -34.7025
v 384.562 -468.598 -34.2992
v 384.285 -467.577 -33.7843
v 383.772 -467.513 -34.1877
v 384.373 -467.07 -33.3784
v 382.157 -467.315 -31.5996
v 381.556 -467.758 -32.4089
v 381.99 -467.47 -30.9913
v 384.825 -469.209 -30.8016
v 384.501 -469.253 -30.2402
v 384.737 -469.717 -31.2075
v 382.332 -469.663 -31.638
v 382.238 -469.202 -30.6453
v 381.82 -469.598 -32.0413
v 382.354 -469.762 -31.6815
v 381.842 -469.698 -32.0849
v 380.912 -471.65 -31.3129
v 383.539 -470.807 -32.2902
v 382.064 -472.666 -31.9044
v 382.195 -472.787 -32.4861
v 382.024 -474.367 -32.1937
v 381.893 -474.246 -31.612
v 383.412 -476.33 -31.1984
v 381.665 -475.014 -31.3994
v 382.567 -476.27 -31.1492
v 383.177 -476.373 -30.5688
v 381.665 -474.287 -31.0002
v 382.858 -476.407 -29.9964
v 381.363 -474.982 -30.9464
v 382.137 -476.381 -30.2892
v 382.564 -476.401 -29.6393
v 381.38 -474.282 -30.6532
v 381.916 -476.456 -29.7422
v 381.196 -476.497 -29.4247
v 380.68 -474.321 -30.3447
v 380.114 -474.405 -30.1365
v 380.136 -474.007 -29.9192
v 380.701 -473.923 -30.1275
v 379.926 -474.512 -27.8609
v 379.894 -473.979 -27.7353
v 380.67 -473.405 -30.0055
v 380.104 -473.489 -29.7972
v 377.927 -473.422 -27.8322
v 378.193 -472.947 -29.8913
v 377.153 -473.211 -29.9817
v 377.822 -473.448 -27.7968
v 377.048 -473.236 -29.9463
v 376.031 -473.256 -28.6479
v 375.893 -473.068 -28.7495
v 376.892 -473.023 -30.0619
v 375.585 -472.088 -29.0136
v 375.853 -473.008 -28.4555
v 375.539 -472.02 -28.679
v 375.598 -471.587 -28.1826
v 375.847 -473.054 -28.2352
v 375.592 -471.639 -27.9318
v 377.613 -473.218 -27.327
v 375.566 -472.26 -27.4485
v 376.876 -473.283 -27.0565
v 377.584 -473.053 -26.8007
v 375.563 -471.474 -27.4055
v 376.964 -473.253 -26.7226
v 376.813 -473.238 -26.3742
v 375.413 -471.459 -27.0572
v 376.586 -473.117 -25.7698
v 376.338 -473 -25.3933
v 375.165 -471.342 -26.6806
v 375.212 -470.608 -25.6898
v 374.429 -468.631 -26.7264
v 374.273 -469.092 -27.8605
v 373.938 -468.65 -26.9527
v 374.76 -470.718 -25.017
v 374.315 -471.025 -25.0069
v 375.824 -473.125 -24.6274
v 374.399 -471.738 -25.4994
v 375.273 -472.954 -25.2796
v 375.21 -473.573 -24.6708
v 373.702 -471.473 -25.0502
v 373.57 -471.929 -25.5001
v 373.146 -471.958 -25.3465
v 373.278 -471.502 -24.8967
v 372.224 -473.29 -24.5953
v 372.022 -473.127 -24.3405
v 373.075 -471.34 -24.6419
v 371.858 -473.104 -23.7067
v 371.457 -472.638 -23.3485
v 372.675 -470.874 -24.2837
v 371.083 -472.127 -23.2162
v 370.928 -471.847 -23.116
v 372.509 -470.576 -24.1773
v 372.096 -470.249 -24.0623
v 370.877 -471.784 -23.0722
v 372.049 -470.19 -24.0214
v 370.921 -470.364 -23.5148
v 372.245 -474.287 -24.2406
v 372.081 -474.264 -23.6068
v 372.439 -474.884 -24.4212
v 369.217 -475.689 -25.2249
v 368.859 -475.07 -24.4105
v 369.023 -475.093 -25.0444
v 369.335 -475.328 -26.2937
v 369.141 -474.731 -26.1131
v 369.434 -475.435 -26.9335
v 371.962 -477.119 -25.5859
v 372.061 -477.227 -26.2258
v 373.433 -479.252 -26.3219
v 373.095 -479.476 -26.5715
v 371.676 -477.482 -26.5099
v 372.732 -479.608 -26.9486
v 372.271 -479.728 -27.4766
v 371.215 -477.603 -27.0378
v 371.869 -480.07 -27.5914
v 371.794 -477.838 -27.483
v 372.194 -479.51 -27.8253
v 371.864 -479.935 -28.2553
v 371.21 -477.449 -27.7935
v 372.266 -479.574 -28.2323
v 372.324 -479.521 -28.3482
v 371.269 -477.396 -27.9094
v 370.799 -478.519 -29.8677
v 370.359 -478.502 -29.7716
v 370.828 -477.379 -27.8133
v 369.741 -478.497 -29.5617
v 369.03 -478.202 -29.3198
v 370.072 -477.066 -27.5563
v 368.263 -478.738 -28.763
v 369.99 -476.933 -27.9033
v 368.34 -478.469 -28.9879
v 369.143 -478.371 -29.3271
v 368.376 -478.908 -28.7703
v 368.887 -478.918 -29.1422
v 368.905 -480.032 -29.0997
v 368.395 -480.031 -28.7275
v 369.182 -480.581 -29.2432
v 367.488 -480.733 -31.6671
v 366.701 -480.184 -31.1513
v 367.226 -480.183 -31.503
v 369.199 -479.856 -29.204
v 369.478 -480.403 -29.3484
v 371.264 -480.64 -28.1118
v 371.825 -481.921 -29.0825
v 370.078 -481.776 -30.3884
v 371.778 -483.063 -31.1363
v 371.095 -483.261 -32.4542
v 369.346 -481.988 -31.8003
v 371.083 -482.789 -32.7164
v 371.132 -482.004 -33.2809
v 369.392 -481.249 -32.3316
v 371.109 -481.482 -33.1422
v 371.135 -481.053 -33.2183
v 369.42 -480.789 -32.413
v 369.996 -479.783 -32.8445
v 371.252 -480.903 -33.3842
v 370.129 -479.612 -33.0334
v 369.708 -480.399 -35.4126
v 369.803 -479.187 -33.9202
v 369.628 -479.565 -34.9571
v 369.908 -479.328 -35.8369
v 370.353 -478.41 -33.5099
v 371.875 -478.397 -34.9035
v 371.875 -478.271 -34.9031
v 370.353 -478.284 -33.5095
v 370.511 -477.66 -33.6256
v 371.879 -478.186 -34.9388
v 370.516 -477.575 -33.6613
v 371.759 -477.855 -35.4941
v 371.753 -477.834 -35.5019
v 370.509 -477.554 -33.6691
v 370.534 -477.661 -36.3234
v 370.574 -477.031 -34.0214
v 370.587 -477.164 -36.0592
v 370.346 -477.599 -36.3287
v 370.296 -477.484 -33.6751
v 370.4 -476.557 -34.9579
v 370.371 -476.55 -34.9555
v 370.264 -477.477 -33.6725
v 369.791 -476.551 -35.1994
v 370.374 -476.551 -34.9616
v 369.794 -476.552 -35.2055
v 370.321 -477.593 -36.3321
v 370.141 -477.624 -36.3894
v 369.603 -476.584 -35.2663
v 369.508 -479.083 -35.9422
v 369.434 -476.871 -35.935
v 369.376 -478.514 -36.3617
v 370.537 -477.787 -36.3659
v 369.909 -479.249 -35.9184
v 371.876 -478.308 -34.9949
v 370.538 -477.725 -36.3431
v 371.877 -478.237 -34.969
v 371.757 -477.906 -35.5243
v 370.346 -480.578 -35.4476
v 371.43 -480.932 -34.0146
v 371.281 -481.325 -33.5109
v 369.738 -480.827 -35.541
v 370.73 -481.289 -35.5913
v 370.65 -481.449 -35.6512
v 369.667 -480.969 -35.5943
v 370.012 -481.438 -35.8095
v 368.533 -480.192 -38.327
v 368.35 -479.86 -37.8365
v 368.363 -478.654 -39.4304
v 369.204 -480.839 -39.3319
v 369.035 -479.3 -40.4352
v 369.846 -479.996 -40.5114
v 369.92 -481.539 -39.496
v 370.474 -480.611 -40.6556
v 371.071 -481.849 -40.1868
v 371.224 -481.86 -40.4167
v 370.617 -480.621 -40.8701
v 371.505 -482.035 -41.459
v 372.459 -480.841 -42.5291
v 371.454 -479.572 -41.8102
v 372.468 -478.928 -42.2743
v 372.261 -478.654 -42.3296
v 371.273 -479.331 -41.8588
v 371.221 -478.763 -41.975
v 374.117 -480.833 -42.6445
v 374.126 -478.92 -42.3897
v 375.485 -478.657 -43.0637
v 375.049 -477.709 -43.6012
v 373.678 -477.944 -42.9428
v 374.081 -477.44 -43.0794
v 375.561 -476.059 -43.5836
v 374.607 -475.742 -43.0614
v 375.948 -474.289 -44.1264
v 375.746 -473.512 -43.3567
v 374.393 -474.916 -42.2435
v 373.551 -473.352 -41.8299
v 374.051 -473.075 -41.6527
v 375.772 -473.215 -42.8741
v 377.455 -476.564 -43.996
v 377.783 -474.779 -44.5258
v 378.035 -476.68 -43.8134
v 376.759 -478.999 -42.6126
v 377.36 -479.038 -42.4734
v 377.366 -480.455 -41.2037
v 377.5 -480.486 -41.2393
v 377.487 -479.067 -42.5069
v 378.093 -480.852 -41.6088
v 379.219 -480.627 -41.9493
v 378.574 -478.85 -42.836
v 380.49 -479.538 -42.8981
v 380.634 -479.115 -43.4113
v 378.728 -478.397 -43.3857
v 380.884 -479.1 -44.4578
v 379.838 -478.124 -43.3948
v 380.479 -478.333 -43.7132
v 381.144 -478.076 -44.6075
v 378.987 -477.373 -43.5354
v 381.158 -477.875 -44.0121
v 381.357 -477.423 -43.5849
v 379.188 -476.918 -43.1044
v 381.678 -476.848 -43.4654
v 380.286 -477.428 -42.7149
v 380.715 -477.422 -42.7713
v 381.693 -476.74 -43.3326
v 379.203 -476.816 -42.9795
v 381.549 -476.503 -42.7411
v 381.443 -476.121 -42.2537
v 379.104 -476.456 -42.5209
v 379.714 -476.375 -41.5766
v 382.749 -475.676 -43.5005
v 382.604 -475.439 -42.9089
v 382.985 -474.935 -42.7241
v 384.823 -476.2 -43.6322
v 385.06 -475.459 -42.8558
v 385.628 -475.644 -42.6609
v 385.681 -475.4 -42.5715
v 385.115 -475.2 -42.7608
v 387.022 -475.184 -43.0041
v 387.033 -474.949 -42.9003
v 385.127 -474.965 -42.657
v 386.12 -474.761 -42.3006
v 386.075 -474.619 -42.2561
v 385.079 -474.812 -42.6093
v 385.329 -473.018 -43.0485
v 383.539 -472.789 -43.1281
v 383.289 -474.583 -42.6889
v 382.951 -472.708 -42.8485
v 386.193 -474.561 -42.249
v 385.455 -472.956 -43.0409
v 387.112 -474.734 -42.845
v 388.035 -473.792 -42.1049
v 386.378 -472.014 -42.3008
v 386.868 -473.172 -41.4275
v 386.759 -472.714 -40.6993
v 386.254 -471.492 -41.4719
v 387.189 -471.605 -39.4607
v 387.211 -473.16 -40.4824
v 387.704 -472.113 -39.2139
v 388.102 -473.783 -40.461
v 388.14 -473.793 -40.4355
v 387.742 -472.123 -39.1883
v 389.392 -473.429 -40.6645
v 388.261 -472.845 -39.0265
v 389.173 -473.545 -39.8864
v 389.815 -474.026 -39.7302
v 388.223 -472.803 -38.1248
v 388.621 -474.473 -39.372
v 388.478 -474.716 -39.0922
v 388.08 -473.046 -37.845
v 387.998 -474.966 -38.0287
v 387.986 -474.992 -37.7816
v 388.066 -473.075 -37.5637
v 388.25 -473.433 -36.5544
v 388.372 -473.304 -36.5287
v 388.204 -472.928 -37.5344
v 388.426 -472.865 -36.9091
v 388.847 -471.75 -37.0873
v 388.655 -471.733 -37.7254
v 389.12 -471.213 -36.9041
v 387.054 -469.463 -36.561
v 386.461 -469.874 -37.3608
v 385.119 -469.325 -37.4296
v 385.054 -469.487 -38.3789
v 386.386 -470.057 -38.4413
v 385.327 -469.93 -38.648
v 386.633 -469.729 -35.7041
v 384.727 -469.574 -36.6298
v 384.161 -469.396 -35.1763
v 384.866 -470.211 -35.1714
v 385.854 -470.327 -35.3862
v 386.651 -469.717 -35.6308
v 384.18 -469.384 -35.0985
v 384.747 -468.977 -34.2418
v 386.894 -470.905 -34.7166
v 385.006 -470.239 -33.2705
v 386.64 -471.445 -34.9184
v 385.178 -470.033 -34.0254
v 386.23 -470.824 -35.0614
v 386.316 -471.571 -35.1509
v 384.659 -470.375 -33.5196
v 384.091 -470.781 -34.3763
v 383.081 -471.257 -33.4813
v 383.649 -470.85 -32.6247
v 382.302 -472.829 -32.8111
v 383.18 -471.517 -33.9699
v 382.398 -473.082 -33.2858
v 383.622 -473.924 -34.1415
v 383.321 -475.277 -33.1945
v 382.105 -474.397 -32.3656
v 383.495 -476.36 -31.3753
v 381.878 -475.224 -32.2244
v 382.656 -476.34 -31.6657
v 384.534 -476.92 -34.2888
v 384.708 -478.003 -32.4697
v 384.304 -478.855 -33.9725
v 384.597 -479.927 -33.4431
v 385.001 -479.074 -31.9402
v 384.886 -480.823 -32.9066
v 384.698 -481.483 -31.6901
v 384.813 -479.734 -30.7238
v 384.732 -480.236 -29.757
v 385.069 -477.999 -28.5683
v 385.151 -477.498 -29.5351
v 384.831 -477.532 -28.9627
v 382.622 -478.237 -27.3748
v 382.384 -477.77 -27.7692
v 381.736 -477.825 -27.872
v 382.177 -479.229 -27.4053
v 381.291 -478.817 -27.9026
v 380.809 -480.102 -27.614
v 380.656 -480.049 -27.6349
v 381.129 -478.762 -27.9248
v 379.582 -479.119 -27.361
v 379.368 -478.396 -27.4204
v 380.884 -477.938 -27.9924
v 379.123 -477.342 -27.3462
v 379.177 -477.148 -27.378
v 380.938 -477.744 -28.0242
v 379.647 -476.169 -26.6839
v 379.718 -474.989 -28.0013
v 381.01 -476.564 -29.3415
v 379.933 -474.47 -30.0556
v 378.961 -477.271 -27.0572
v 379.431 -476.292 -26.3632
v 378.738 -477.127 -26.4541
v 378.146 -476.76 -25.3048
v 378.838 -475.926 -25.2139
v 377.991 -476.005 -24.5314
v 376.777 -473.094 -25.7026
v 377.624 -473.015 -26.3851
v 377.004 -473.215 -26.307
v 375.315 -476.756 -25.8768
v 375.16 -476 -25.1034
v 373.462 -476.172 -26.2503
v 373.424 -476.131 -26.2005
v 375.122 -475.958 -25.0536
v 372.754 -476.243 -25.3123
v 372.499 -474.831 -24.5307
v 374.867 -474.547 -24.272
v 372.305 -474.235 -24.3501
v 374.189 -474.512 -25.0186
v 373.015 -474.368 -25.0544
v 372.401 -473.583 -24.8984
v 374.963 -473.895 -24.8203
v 373.323 -472.251 -25.6497
v 373.15 -476.587 -26.4646
v 372.48 -476.699 -25.5763
v 372.579 -476.807 -26.2161
v 372.324 -477.052 -26.2144
v 372.225 -476.945 -25.5746
v 373.664 -479.098 -26.312
v 372.166 -477.109 -26.0705
v 373.391 -478.916 -26.6439
v 372.485 -476.945 -26.2685
v 373.806 -479.004 -26.3595
v 373.572 -477.502 -27.0272
v 373.937 -477.436 -27.0073
v 374.171 -478.939 -26.3396
v 375.324 -477.234 -26.1208
v 376.802 -478.351 -26.1605
v 375.469 -479.92 -26.3744
v 377.015 -479.089 -26.9436
v 377.032 -479.132 -26.9603
v 375.485 -479.961 -26.3902
v 376.446 -480.016 -27.0969
v 376.029 -481.431 -27.3605
v 375.119 -481.205 -26.6217
v 375.036 -481.575 -27.0058
v 375.882 -482.002 -28.0049
v 374.888 -482.146 -27.6502
v 375.274 -482.195 -28.1705
v 373.784 -482.478 -29.2503
v 373.398 -482.429 -28.7299
v 372.859 -482.443 -28.6925
v 373.678 -482.413 -29.4242
v 372.766 -482.386 -28.8453
v 372.72 -483.528 -30.8991
v 374.614 -482.578 -29.9568
v 373.542 -483.673 -31.367
v 373.869 -483.258 -31.4789
v 374.064 -483.596 -31.9576
v 373.713 -483.97 -31.7876
v 374.566 -483.658 -32.3618
v 374.532 -483.833 -32.5026
v 373.683 -484.124 -31.9112
v 374.472 -484.4 -32.8188
v 372.105 -484.175 -34.3997
v 371.603 -483.926 -33.3001
v 371.662 -483.546 -33.6792
v 372.117 -483.64 -34.8585
v 371.675 -483.011 -34.138
v 371.077 -482.476 -36.0289
v 370.733 -481.32 -35.5926
v 371.331 -481.855 -33.7018
v 371.284 -481.352 -33.512
v 372.141 -483.792 -35.031
v 371.1 -482.628 -36.2014
v 371.57 -483.53 -36.5335
v 371.33 -483.583 -36.7534
v 370.826 -482.688 -36.4516
v 370.188 -482.677 -36.6099
v 371.282 -483.633 -36.8247
v 370.133 -482.734 -36.6912
v 370.718 -485.05 -36.6386
v 370.228 -485.236 -37.6565
v 369.575 -482.946 -37.8499
v 370.208 -485.291 -38.193
v 370.666 -485.043 -39.0433
v 370.033 -482.698 -38.7002
v 371.031 -483.092 -38.8528
v 371.041 -483.04 -38.9274
v 370.044 -482.642 -38.7801
v 371.369 -483.36 -39.8933
v 371.25 -482.895 -40.3353
v 369.925 -482.176 -39.2222
v 371.076 -482.449 -39.9291
v 371.402 -482.332 -40.8442
v 371.219 -481.919 -40.4081
v 371.5 -482.098 -41.4499
v 373.411 -484.359 -41.3015
v 373.509 -484.125 -41.9072
v 374.204 -484.953 -40.9232
v 374.616 -484.834 -41.0983
v 373.978 -483.989 -42.1064
v 375.678 -485.73 -41.945
v 376.219 -485.239 -42.3429
v 374.519 -483.498 -42.5042
v 376.71 -484.328 -42.6682
v 377.342 -482.867 -42.1582
v 375.19 -481.946 -41.9623
v 377.128 -481.217 -40.9857
v 376.831 -480.477 -40.9497
v 374.893 -481.206 -41.9263
v 375.304 -479.929 -41.014
v 375.266 -479.887 -41.0564
v 374.85 -481.158 -41.9745
v 376.197 -478.972 -42.4126
v 374.566 -480.334 -42.0795
v 375.35 -479.083 -42.3312
v 375.319 -479.889 -41.0215
v 376.255 -478.975 -42.374
v 376.848 -480.43 -40.9582
v 377.424 -482.816 -42.2156
v 377.216 -481.162 -41.0467
v 377.816 -481.51 -41.4211
v 379.542 -484.218 -41.125
v 380.008 -482.961 -40.2923
v 380.57 -482.909 -39.7432
v 380.88 -482.685 -40.0872
v 380.31 -482.743 -40.6274
v 382.468 -483.307 -40.7079
v 382.719 -482.173 -41.5802
v 380.554 -481.639 -41.4773
v 381.695 -480.451 -42.4724
v 383.31 -482.056 -42.0733
v 382.214 -480.348 -42.9056
v 382.577 -480.421 -43.9161
v 383.13 -480.329 -43.1681
v 383.5 -481.115 -42.257
v 384.117 -481.873 -42.2429
v 383.337 -480.248 -44.0757
v 385.146 -480.707 -44.15
v 385.038 -480.888 -45.1927
v 383.236 -480.418 -45.0571
v 385.021 -481.014 -45.8321
v 385.504 -478.644 -46.3116
v 383.691 -478.188 -45.5084
v 385.521 -478.518 -45.6722
v 385.525 -478.508 -45.6567
v 383.694 -478.178 -45.4938
v 384.173 -477.439 -44.8649
v 381.911 -476.874 -44.0855
v 381.564 -477.646 -44.7602
v 381.574 -477.448 -44.1636
v 386.523 -478.055 -44.5641
v 385.172 -476.986 -43.7724
v 386.478 -477.657 -43.2357
v 386.478 -477.651 -43.2297
v 385.173 -476.979 -43.7655
v 387.316 -476.222 -43.2324
v 387.044 -475.543 -43.1057
v 384.901 -476.3 -43.6388
v 385.701 -475.738 -42.6672
v 386.488 -477.657 -43.2355
v 387.327 -476.229 -43.239
v 386.535 -478.055 -44.5639
v 387.891 -478.53 -44.7186
v 388.682 -476.704 -43.3937
v 388.505 -478.694 -43.8317
v 389.03 -478.8 -43.5624
v 389.207 -476.81 -43.1245
v 390.209 -477.123 -42.8603
v 390.34 -476.846 -42.9991
v 389.356 -476.495 -43.2824
v 389.981 -476.459 -43.1116
v 389.612 -473.864 -42.305
v 388.987 -473.9 -42.4757
v 389.851 -473.527 -41.9578
v 389.341 -473.428 -41.0257
v 388.406 -473.787 -41.4147
v 387.194 -473.168 -40.8211
v 389.361 -473.42 -40.8312
v 387.213 -473.16 -40.6266
v 388.105 -473.783 -40.6252
v 389.948 -475.219 -39.6268
v 390.147 -474.718 -39.6049
v 388.999 -475.261 -39.2294
v 389.971 -475.521 -39.6024
v 389.022 -475.562 -39.205
v 389.512 -476.813 -37.9761
v 389.464 -476.788 -37.9318
v 388.974 -475.538 -39.1607
v 388.709 -476.148 -38.3624
v 388.563 -475.962 -38.2656
v 388.817 -475.338 -39.057
v 388.295 -475.513 -37.9978
v 388.567 -476.091 -38.0382
v 388.299 -475.634 -37.7838
v 389.311 -476.726 -37.5845
v 388.423 -477.208 -36.4288
v 387.519 -476.057 -36.7685
v 387.791 -477.082 -36.5543
v 387.113 -477.206 -36.4271
v 386.923 -476.167 -36.6568
v 385.607 -476.308 -35.7668
v 385.57 -475.775 -35.7561
v 386.89 -475.699 -36.6474
v 387.155 -474.14 -35.4201
v 385.513 -475.743 -35.6395
v 387.105 -474.112 -35.3177
v 385.352 -475.494 -35.0535
v 384.353 -473.977 -34.5581
v 386.227 -472.779 -34.8825
v 385.14 -472.503 -35.5578
v 385.325 -471.819 -35.5308
v 386.39 -472.178 -34.8588
v 386.32 -471.669 -35.1354
v 386.701 -471.49 -34.8743
v 386.747 -472.009 -34.6131
v 386.955 -470.951 -34.6722
v 389.241 -471.678 -35.7577
v 388.881 -472.688 -35.6264
v 388.967 -472.211 -35.9507
v 385.317 -471.719 -35.5493
v 386.314 -471.576 -35.1526
v 384.088 -470.787 -34.3781
v 384.797 -472.346 -35.5967
v 383.568 -471.414 -34.4255
v 384.01 -473.82 -34.5971
v 384.79 -477.234 -35.2044
v 384.629 -476.985 -34.6184
v 384.399 -478.921 -34.3021
v 384.811 -477.261 -35.2463
v 384.42 -478.948 -34.344
v 384.56 -477.857 -35.359
v 384.743 -478.282 -35.7899
v 384.604 -479.372 -34.7749
v 386.501 -478.584 -36.3375
v 384.726 -479.356 -35.7801
v 385.589 -478.997 -36.4909
v 386.411 -479.443 -36.8804
v 384.513 -480.231 -35.3178
v 384.819 -480.653 -37.1203
v 384.777 -481.1 -37.0228
v 384.472 -480.679 -35.2203
v 386.108 -482.399 -36.1423
v 384.649 -481.902 -35.271
v 385.054 -482.327 -35.499
v 386.257 -482.468 -35.7487
v 384.621 -480.748 -34.8268
v 384.91 -481.644 -34.2902
v 386.791 -483.373 -34.7438
v 385.445 -482.549 -33.2853
v 386.037 -483.828 -32.8881
v 386.044 -483.682 -32.3789
v 385.452 -482.383 -32.7056
v 385.686 -483.282 -32.1518
v 385.62 -483.133 -31.8759
v 385.381 -482.224 -32.41
v 386.166 -483.102 -30.9669
v 385.871 -482.637 -30.5235
v 385.086 -481.759 -31.9667
v 385.357 -482.52 -30.8609
v 384.99 -482.272 -30.593
v 384.696 -481.496 -31.6819
v 384.73 -480.248 -29.7488
v 385.107 -482.323 -30.4369
v 384.853 -480.302 -29.583
v 385.605 -482.428 -30.073
v 384.639 -483.161 -28.3733
v 383.888 -481.035 -27.8833
v 382.662 -482.346 -27.6865
v 381.074 -480.767 -27.0709
v 382.299 -479.457 -27.2677
v 380.924 -480.316 -27.4845
v 380.895 -480.78 -27.0222
v 380.755 -480.328 -27.4386
v 380.446 -480.883 -26.554
v 380.201 -480.798 -26.5883
v 380.524 -480.247 -27.471
v 379.459 -479.304 -27.208
v 378.407 -481.442 -26.3572
v 377.884 -479.87 -27.0049
v 376.837 -480.494 -27.1887
v 376.615 -480.122 -27.1206
v 377.689 -479.544 -26.9452
v 377.189 -479.232 -26.9824
v 377.284 -479.073 -26.8891
v 377.778 -479.394 -26.8574
v 377.091 -478.334 -26.1021
v 378.681 -477.278 -26.4389
v 379.175 -478.467 -27.1532
v 378.903 -477.423 -27.042
v 378.049 -482.076 -26.4027
v 376.478 -481.127 -27.2342
v 377.763 -482.559 -25.5171
v 377.31 -481.727 -27.2771
v 377.879 -482.36 -26.5179
v 377.616 -483.106 -25.8629
v 376.331 -481.675 -27.58
v 377.901 -482.623 -26.7485
v 377.946 -482.966 -27.2234
v 376.375 -482.017 -28.0549
v 377.049 -482.589 -28.5657
v 376.748 -482.72 -28.8407
v 376.033 -482.167 -28.3679
v 375.425 -482.359 -28.5335
v 376.51 -482.892 -29.9772
v 375.154 -482.555 -29.8271
v 376.779 -483.811 -30.8263
v 376.642 -483.67 -31.2262
v 375.017 -482.414 -30.227
v 374.271 -483.094 -31.7491
v 376.634 -483.73 -31.2549
v 374.263 -483.153 -31.7777
v 374.765 -483.215 -32.1819
v 376.68 -484.321 -31.6763
v 374.811 -483.806 -32.6034
v 374.751 -484.373 -32.9196
v 376.937 -484.759 -32.0568
v 375.009 -484.811 -33.3001
v 377.131 -485.364 -31.9834
v 376.088 -484.438 -33.2286
v 376.797 -484.623 -32.7884
v 377.179 -485.45 -32.0959
v 375.056 -484.897 -33.4127
v 375.569 -485.055 -33.7934
v 375.506 -485.161 -33.8346
v 374.993 -485.004 -33.4539
v 375.537 -486.242 -33.958
v 374.748 -486.617 -33.9926
v 374.095 -485.431 -33.4933
v 374.568 -487.916 -32.9235
v 374.39 -486.165 -34.0277
v 374.63 -487.424 -33.7393
v 374.208 -488.034 -33.1379
v 373.735 -485.549 -33.7077
v 374.432 -486.721 -34.181
v 373.994 -486.775 -34.7696
v 373.236 -485.611 -34.3777
v 373.716 -486.319 -35.019
v 373.624 -486.285 -35.1268
v 373.138 -485.574 -34.4931
v 373.061 -486.934 -35.7408
v 372.83 -486.8 -35.872
v 372.906 -485.441 -34.6244
v 371.679 -486.396 -35.9902
v 371.019 -485.137 -36.3871
v 372.155 -484.008 -35.0762
v 371.583 -483.72 -36.5732
v 372.398 -487.936 -36.5374
v 371.299 -487.394 -36.5747
v 371.428 -487.747 -36.9617
v 372.593 -488.509 -37.2391
v 371.623 -488.32 -37.6634
v 372.231 -488.502 -37.788
v 371.898 -488.413 -39.5471
v 371.29 -488.23 -39.4225
v 370.9 -488.093 -39.7703
v 370.383 -485.373 -39.6476
v 370.701 -485.133 -39.2829
v 371.393 -483.506 -40.0529
v 371.394 -483.417 -39.8656
v 370.701 -485.045 -39.0956
v 371.064 -483.094 -38.9015
v 371.37 -486.179 -40.5001
v 372.517 -484.424 -41.0233
v 372.432 -486.233 -40.3779
v 373.146 -486.299 -40.469
v 373.231 -484.49 -41.1144
v 374.045 -485.068 -40.7589
v 373.592 -486.609 -40.4624
v 374.437 -485.34 -40.753
v 375.475 -486.306 -41.5521
v 373.99 -487.817 -40.1103
v 375.873 -487.514 -41.2
v 375.794 -488.01 -40.2264
v 377.796 -488.64 -40.3858
v 377.875 -488.144 -41.3594
v 378.149 -488.238 -40.7713
v 378.858 -487.811 -41.0337
v 378.584 -487.717 -41.6219
v 379.301 -487.469 -42.3985
v 377.953 -486.509 -43.7403
v 377.05 -486.625 -43.1492
v 377.52 -486.251 -43.4442
v 377.028 -485.255 -43.1307
v 376.523 -485.557 -42.8132
v 376.996 -484.628 -43.111
v 378.04 -485.194 -43.7505
v 378.017 -484.565 -43.736
v 378.443 -485.513 -44.0286
v 380.132 -485.535 -42.2374
v 379.827 -484.589 -41.817
v 379.835 -485.217 -41.8478
v 379.623 -485.247 -41.3423
v 379.613 -484.619 -41.3072
v 379.577 -485.642 -40.3087
v 379.348 -485.273 -39.9481
v 379.398 -484.271 -40.9678
v 380.417 -482.966 -39.5763
v 379.445 -483.402 -39.4256
v 379.02 -484.319 -39.5734
v 379.162 -485.31 -39.1798
v 380.23 -483.003 -38.808
v 379.714 -484.45 -37.2582
v 380.5 -484.274 -36.8317
v 381.016 -482.827 -38.3815
v 381.759 -483.359 -36.7182
v 382.101 -483.256 -36.8381
v 381.358 -482.725 -38.5014
v 382.71 -482.694 -38.2726
v 382.744 -482.733 -38.4684
v 381.392 -482.763 -38.6972
v 382.981 -483.385 -39.3178
v 383.703 -482.909 -38.0658
v 383.94 -483.561 -38.9152
v 385.033 -484.207 -37.1853
v 385.136 -484.451 -37.3417
v 384.043 -483.805 -39.0716
v 383.574 -485.945 -38.511
v 382.736 -486.255 -40.1935
v 383.153 -484.134 -40.8592
v 383.011 -485.837 -42.2182
v 383.021 -484.979 -43.2947
v 383.163 -483.276 -41.9357
v 383.518 -484.561 -43.2243
v 384.791 -483.765 -43.6676
v 384.436 -482.48 -42.379
v 385.836 -481.735 -43.9518
v 385.742 -481.516 -43.9323
v 384.342 -482.261 -42.3594
v 385.37 -481.096 -44.2665
v 386.027 -481.918 -44.7548
v 385.655 -481.498 -45.089
v 385.638 -481.624 -45.7284
v 386.111 -481.997 -44.8122
v 385.722 -481.703 -45.7858
v 385.065 -484.027 -44.5279
v 386.088 -481.902 -45.5521
v 385.523 -483.902 -44.4689
v 385.478 -484.273 -44.7672
v 386.135 -481.949 -46.0251
v 386.524 -482.243 -45.0515
v 387.448 -482.289 -45.4342
v 387.059 -481.995 -46.4078
v 387.574 -482.477 -47.4374
v 386.994 -480.069 -49.1293
v 386.442 -479.436 -48.2054
v 387.329 -479.626 -48.8286
v 387.386 -479.519 -48.7815
v 386.503 -479.321 -48.155
v 387.129 -479.21 -48.2953
v 387.516 -478.279 -46.6535
v 386.914 -478.332 -46.4106
v 386.931 -478.206 -45.7713
v 388.692 -478.879 -45.9059
v 388.18 -478.844 -44.9769
v 388.795 -479.007 -44.09
v 389.22 -479.669 -46.0075
v 389.356 -479.847 -44.1979
v 389.113 -480.103 -44.7506
v 389.344 -481.076 -44.4008
v 389.587 -480.819 -43.8481
v 389.863 -481.211 -43.447
v 389.965 -481.047 -43.3524
v 389.694 -480.644 -43.7476
v 391.52 -480.755 -43.1215
v 391.446 -479.413 -42.67
v 389.621 -479.303 -43.2961
v 390.728 -477.565 -42.6264
v 392.241 -479.081 -42.6387
v 391.427 -477.273 -42.599
v 392.78 -479.149 -43.0011
v 393.439 -478.826 -42.0816
v 392.007 -476.989 -41.7912
v 392.901 -478.757 -41.7192
v 391.895 -479.1 -40.2975
v 391.123 -477.29 -40.5422
v 390.413 -478.256 -38.6888
v 390.343 -477.675 -38.4267
v 391.061 -476.78 -40.3119
v 390.802 -476.384 -40.0529
v 392.126 -479.777 -39.7293
v 390.644 -478.933 -38.1205
v 390.747 -479.519 -37.8486
v 390.829 -479.199 -37.1896
v 390.726 -478.613 -37.4615
v 391.005 -479.097 -36.5745
v 390.991 -478.941 -36.4853
v 390.713 -478.457 -37.3722
v 391.033 -478.464 -36.2375
v 388.963 -477.528 -35.2766
v 388.356 -477.392 -36.2784
v 387.725 -477.265 -36.4039
v 388.737 -477.85 -35.0919
v 387.468 -477.632 -36.1937
v 388.378 -478.243 -35.1813
v 387.642 -479.852 -35.4909
v 386.732 -479.241 -36.5034
v 387.467 -479.953 -36.106
v 387.328 -480.373 -36.6014
v 386.593 -479.66 -36.9988
v 385.002 -480.87 -37.2386
v 387.36 -480.499 -36.6207
v 385.034 -480.996 -37.258
v 386.365 -482.295 -36.3774
v 387.638 -480.576 -36.0519
v 386.642 -482.372 -35.8086
v 387.814 -480.475 -35.4368
v 387.873 -480.545 -35.2658
v 386.702 -482.442 -35.6376
v 388.019 -480.908 -34.8941
v 388.669 -481.718 -34.233
v 387.441 -483.364 -34.8851
v 388.401 -483.79 -34.5799
v 388.284 -483.969 -34.4624
v 387.324 -483.543 -34.7676
v 388.209 -484.339 -33.0342
v 387.968 -484.42 -32.9484
v 387.083 -483.624 -34.6817
v 386.294 -484.048 -32.8336
v 388.021 -484.317 -32.1792
v 386.341 -483.957 -32.1578
v 386.575 -483.575 -31.0109
v 386.312 -483.319 -31.05
v 386.11 -483.732 -32.1922
v 385.756 -483.335 -31.9534
v 388.755 -485.247 -30.6811
v 387.308 -484.505 -29.5128
v 387.588 -485.546 -29.4958
v 386.753 -485.901 -28.3022
v 386.357 -484.908 -28.1541
v 386.286 -485.557 -28.2008
v 385.188 -485.523 -27.9738
v 385.18 -484.871 -27.9109
v 384.629 -485.776 -27.8824
v 384.047 -485.441 -27.9948
v 384.563 -484.515 -28.0303
v 382.877 -484.548 -27.7525
v 382.823 -483.818 -27.8569
v 384.501 -483.684 -28.1492
v 382.524 -482.869 -27.4624
v 382.611 -484.013 -27.5758
v 382.283 -483.091 -27.1424
v 381.987 -483.682 -26.2683
v 381.403 -482.412 -25.6079
v 381.699 -481.821 -26.4821
v 381.251 -481.924 -26.0138
v 380.826 -482.212 -25.1523
v 380.674 -481.725 -25.5582
v 380.233 -481.902 -24.3092
v 378.195 -481.879 -24.7842
v 378.355 -481.699 -26.0988
v 378.069 -482.182 -25.2131
v 380.479 -482.694 -23.763
v 380.669 -483.109 -24.0507
v 381.107 -483.114 -24.5305
v 380.117 -485.513 -25.4098
v 379.68 -485.508 -24.93
v 379.21 -485.771 -24.884
v 377.836 -484.736 -26.1467
v 378.116 -484.33 -26.3673
v 378.554 -484.335 -26.8471
v 378.553 -484.332 -26.8476
v 378.116 -484.328 -26.3678
v 378.401 -483.845 -27.2535
v 378.811 -484.483 -27.1245
v 378.659 -483.995 -27.5304
v 378.813 -484.507 -28.7984
v 378.552 -484.133 -28.9869
v 378.382 -483.598 -27.7307
v 377.433 -483.144 -29.0114
v 378.466 -484.233 -29.2116
v 377.353 -483.238 -29.2212
v 377.738 -484.205 -29.9658
v 378.473 -484.273 -29.2197
v 377.746 -484.247 -29.9743
v 377.94 -484.852 -29.9009
v 378.772 -484.733 -29.0473
v 378.257 -485.341 -29.7177
v 378.78 -485.24 -29.3451
v 379.488 -486.586 -29.973
v 378.965 -486.687 -30.3456
v 379.889 -488.773 -29.0322
v 379.715 -486.953 -30.3482
v 380.307 -488.29 -29.5068
v 380.492 -489 -29.8163
v 379.568 -486.914 -31.1296
v 380.09 -486.813 -30.757
v 380.203 -486.792 -30.9208
v 379.68 -486.893 -31.2934
v 381.082 -487.082 -31.4221
v 381.059 -487.094 -31.7042
v 379.653 -486.906 -31.6145
v 379.622 -487.622 -32.8685
v 378.396 -487.704 -32.7908
v 378.427 -486.988 -31.5368
v 376.804 -488.431 -30.9667
v 375.804 -487.541 -31.4498
v 377.365 -486.042 -32.0502
v 377.333 -486.758 -33.3042
v 377.297 -486.631 -33.3756
v 377.329 -485.916 -32.1215
v 375.725 -486.557 -33.9443
v 377.217 -485.874 -33.2768
v 376.679 -486.093 -33.8458
v 375.631 -486.237 -33.9791
v 377.223 -485.551 -32.1612
v 375.613 -485.156 -33.8587
v 377.289 -486.745 -33.3694
v 375.717 -486.657 -33.9389
v 375.671 -487.962 -32.8623
v 375.473 -487.915 -32.8162
v 375.543 -486.616 -33.8984
v 375.576 -487.484 -31.4678
v 375.317 -487.267 -33.6488
v 375.327 -487.842 -32.1097
v 375.226 -487.445 -31.4509
v 375.217 -486.579 -33.8826
v 375.101 -487.873 -32.7982
v 374.559 -487.6 -31.3289
v 374.392 -488.037 -32.6687
v 373.953 -488.193 -32.2137
v 372.98 -489.546 -33.6153
v 373.419 -489.391 -34.0703
v 373.438 -489.788 -34.5881
v 373.597 -489.567 -34.7524
v 373.578 -489.169 -34.2347
v 373.029 -488.043 -36.0521
v 373.228 -487.384 -35.704
v 373.778 -488.51 -33.8866
v 374.054 -487.139 -34.8387
v 373.136 -487.03 -35.707
v 373.973 -486.828 -34.8413
v 373.694 -486.375 -35.0952
v 373.77 -490.319 -35.7106
v 373.202 -488.796 -37.0103
v 373.946 -489.489 -37.1461
v 373.86 -489.51 -37.6457
v 373.103 -488.819 -37.5791
v 372.741 -488.813 -38.128
v 374.862 -489.138 -39.0045
v 373.882 -488.39 -39.6746
v 374.788 -488.603 -39.2116
v 374.866 -488.473 -39.302
v 373.966 -488.251 -39.7714
v 375.769 -488.444 -39.8875
v 374.914 -488.595 -39.2327
v 375.821 -488.574 -39.8133
v 374.981 -489.13 -39.0243
v 375.459 -489.613 -38.8106
v 376.366 -489.123 -39.57
v 376.385 -491.469 -39.4296
v 376.671 -491.482 -39.6781
v 376.652 -489.136 -39.8185
v 377.209 -491.269 -39.9023
v 378.417 -490.991 -40.1201
v 378.009 -488.824 -40.0629
v 379.757 -490.387 -40.2073
v 379.864 -490.263 -40.2603
v 378.132 -488.683 -40.1232
v 378.484 -488.281 -40.5087
v 380.465 -489.876 -40.3714
v 379.169 -487.841 -40.6351
v 380.609 -488.705 -39.8746
v 381.069 -487.961 -39.8706
v 379.658 -487.051 -40.6308
v 381.948 -487.414 -40.2127
v 381.954 -487.384 -40.2189
v 379.664 -487.019 -40.6373
v 380.009 -486.773 -42.0503
v 380.149 -486.5 -41.9553
v 381.946 -487.044 -40.2641
v 382.222 -487.159 -40.4321
v 380.26 -486.563 -42.2493
v 382.465 -486.798 -42.4717
v 382.335 -487.393 -42.9626
v 380.146 -487.086 -42.6806
v 381.941 -488.199 -43.5725
v 381.808 -487.168 -45.009
v 380.022 -486.124 -44.0214
v 382.193 -486.298 -44.4888
v 382.492 -486.567 -42.4267
v 380.284 -486.36 -42.2098
v 382.248 -486.942 -40.3897
v 382.039 -486.754 -40.1073
v 380.089 -486.185 -41.9462
v 379.755 -486.35 -40.5188
v 379.723 -486.145 -40.5045
v 380.061 -486.005 -41.9336
v 379.759 -485.716 -41.525
v 381.886 -486.437 -38.8083
v 379.593 -486.013 -39.1386
v 381.008 -486.984 -38.4661
v 380.914 -487.001 -38.2908
v 379.493 -486.031 -38.9523
v 380.045 -485.171 -37.0307
v 380.979 -486.99 -38.2621
v 380.113 -485.159 -37.0003
v 381.552 -486.753 -38.1482
v 381.944 -486.56 -37.9323
v 380.533 -484.952 -36.769
v 381.362 -485.548 -36.3998
v 381.55 -485.201 -36.2615
v 380.722 -484.604 -36.6307
v 381.982 -483.689 -36.5172
v 382.116 -485.335 -36.1009
v 382.547 -483.824 -36.3566
v 383.476 -486.07 -36.9742
v 383.945 -485.878 -36.9685
v 383.017 -483.631 -36.3508
v 384.956 -484.368 -36.9049
v 384.986 -484.172 -37.0611
v 383.046 -483.435 -36.5071
v 383.655 -482.873 -37.9417
v 384.11 -485.971 -37.3719
v 385.121 -484.461 -37.3083
v 383.559 -485.954 -38.4796
v 383.401 -486.132 -37.0386
v 382.892 -486.106 -38.1659
v 382.041 -485.397 -36.1653
v 381.414 -485.532 -36.3912
v 382.301 -486.233 -38.3785
v 381.993 -486.544 -37.9243
v 381.586 -486.746 -38.3349
v 381.891 -486.435 -38.7926
v 381.013 -486.983 -38.4504
v 381.943 -487.102 -45.2248
v 382.337 -486.227 -44.7181
v 382.389 -486.631 -45.2286
v 383.749 -485.866 -45.695
v 383.697 -485.462 -45.1845
v 384.193 -485.044 -45.1141
v 385.366 -486.653 -45.8185
v 385.811 -485.83 -45.2376
v 386.383 -486.113 -45.1099
v 386.579 -485.669 -45.002
v 386.006 -485.386 -45.1296
v 387.069 -485.236 -44.9581
v 386.881 -484.3 -44.608
v 385.818 -484.45 -44.7796
v 386.864 -482.42 -45.0638
v 388.305 -484.265 -44.5176
v 388.287 -482.385 -44.9735
v 389.463 -483.758 -44.296
v 390.344 -482.852 -43.8
v 389.291 -481.353 -44.4089
v 389.813 -481.473 -43.4545
v 390.449 -482.832 -43.7197
v 389.925 -481.452 -43.3684
v 391.162 -481.748 -43.0416
v 391.225 -481.442 -43.0133
v 389.985 -481.164 -43.3418
v 391.541 -480.879 -43.1102
v 391.346 -481.515 -43.0484
v 391.661 -480.953 -43.1453
v 392.2 -481.021 -43.5077
v 391.64 -482.055 -43.0816
v 392.495 -481.562 -43.5408
v 390.869 -483.103 -43.7548
v 391.302 -483.607 -43.5653
v 392.987 -482.136 -43.3251
v 393.44 -483.083 -43.0345
v 394.758 -482.628 -43.3819
v 394.388 -481.652 -43.6942
v 394.863 -481.989 -43.398
v 394.616 -479.881 -40.6059
v 394.141 -479.545 -40.9021
v 393.603 -479.476 -40.5397
v 394.007 -481.526 -39.8511
v 392.994 -481.121 -39.785
v 392.678 -481.684 -39.6881
v 392.283 -481.432 -39.5151
v 392.599 -480.87 -39.612
v 391.749 -481.374 -39.1429
v 391.385 -480.737 -39.1175
v 392.235 -480.233 -39.5866
v 390.856 -479.975 -37.706
v 390.703 -482.223 -38.5707
v 390.174 -481.461 -37.1592
v 389.806 -483.361 -37.0777
v 389.792 -483.338 -36.6148
v 390.16 -481.438 -36.6963
v 390.124 -483.659 -36.1478
v 390.124 -483.643 -36.0829
v 390.16 -481.422 -36.6314
v 390.335 -481.321 -36.0163
v 390.176 -483.653 -35.9016
v 390.387 -481.33 -35.835
v 390.228 -481.599 -35.3942
v 390.439 -481.481 -35.2327
v 390.627 -481.196 -35.6512
v 392.168 -482.734 -34.5597
v 392.4 -481.694 -33.3472
v 390.873 -480.092 -34.3631
v 390.655 -480.51 -34.1011
v 391.81 -482.18 -32.7845
v 390.104 -480.964 -33.5758
v 390.874 -482.687 -32.5325
v 389.432 -483.591 -33.1524
v 388.837 -481.758 -34.1203
v 388.593 -483.834 -34.4516
v 389.399 -483.631 -33.1241
v 388.561 -483.875 -34.4234
v 388.485 -484.245 -32.9952
v 390.505 -484.812 -30.9056
v 389.591 -485.426 -30.7767
v 390.233 -485.407 -30.9031
v 390.27 -486.243 -30.8447
v 389.628 -486.262 -30.7184
v 389.374 -487.433 -30.0189
v 388.844 -487.226 -29.8493
v 389.065 -486.042 -30.5382
v 387.861 -486.245 -29.3703
v 388.81 -487.352 -29.6581
v 387.83 -486.362 -29.1918
v 388.938 -487.679 -28.6102
v 387.836 -488.021 -27.5415
v 386.861 -486.663 -28.2529
v 387.23 -488.225 -27.4032
v 387.164 -488.231 -27.3867
v 386.803 -486.669 -28.2384
v 387.065 -488.308 -26.7434
v 386.603 -488.339 -26.7053
v 386.397 -486.696 -28.2049
v 385.398 -487.287 -27.8334
v 385.319 -487.141 -27.8167
v 386.329 -486.568 -28.1902
v 385.836 -486.266 -28.0819
v 384.837 -486.8 -27.679
v 385.386 -485.948 -27.9533
v 384.828 -486.206 -27.8618
v 383.643 -486.738 -27.6466
v 383.704 -486.147 -27.8313
v 383.025 -486.932 -27.539
v 382.892 -486.84 -27.6012
v 383.579 -486.06 -27.8898
v 382.44 -485.126 -27.6545
v 382.559 -486.921 -27.5192
v 382.147 -485.197 -27.5824
v 381.459 -485.029 -26.2758
v 381.224 -487.226 -28.2351
v 380.124 -485.334 -26.9917
v 380.137 -485.851 -28.9479
v 379.129 -485.378 -29.079
v 379.116 -484.862 -27.1228
v 379.1 -484.864 -28.7968
v 380.974 -487.559 -28.4956
v 379.886 -486.184 -29.2084
v 380.287 -488.371 -28.2677
v 381.854 -487.956 -27.2579
v 381.168 -488.768 -27.03
v 381.789 -488.569 -27.0428
v 382.085 -489.464 -26.6027
v 381.463 -489.663 -26.5899
v 381.404 -490.239 -26.2909
v 380.569 -490.213 -26.3319
v 380.576 -489.636 -26.6335
v 380.005 -490.431 -26.1522
v 379.826 -490.356 -26.2371
v 380.384 -489.555 -26.7245
v 379.304 -490.055 -26.4254
v 378.476 -489.63 -28.263
v 379.504 -489.104 -28.6769
v 377.295 -489.339 -28.9708
v 377.516 -490.623 -29.8655
v 379.738 -490.468 -29.6275
v 378.696 -490.913 -29.1577
v 379.205 -491.874 -28.8566
v 380.278 -491.488 -29.3075
v 379.728 -492.16 -28.6476
v 379.843 -492.234 -28.625
v 380.402 -491.567 -29.2834
v 380.406 -492.031 -28.826
v 380.604 -492.079 -28.8731
v 380.613 -491.618 -29.3334
v 381.601 -492.458 -30.2484
v 381.56 -492.103 -30.6408
v 380.565 -491.214 -29.7802
v 380.52 -492.226 -32.1627
v 381.052 -491.004 -30.5967
v 381.031 -491.499 -31.7633
v 381.206 -491.124 -32.6444
v 381.251 -490.111 -30.2619
v 382.162 -491.134 -31.064
v 382.361 -490.986 -31.032
v 381.477 -489.943 -30.2254
v 382.099 -489.744 -30.2382
v 382.093 -489.722 -30.2381
v 381.471 -489.921 -30.2253
v 382.157 -489.11 -30.4532
v 381.2 -488.188 -30.053
v 380.513 -489 -29.8251
v 380.112 -486.813 -30.7658
v 381.305 -488.171 -30.1809
v 380.217 -486.796 -30.8937
v 381.095 -487.085 -31.3983
v 381.909 -488.485 -30.597
v 381.626 -487.361 -31.7639
v 382.667 -488.364 -31.7314
v 382.705 -488.331 -32.0019
v 381.661 -487.33 -32.0164
v 382.773 -488.622 -32.5525
v 382.767 -488.611 -32.5908
v 381.656 -487.321 -32.05
v 382.537 -488.312 -33.1243
v 382.467 -488.264 -33.2257
v 381.594 -487.278 -32.1391
v 381.238 -487.444 -33.4336
v 381.08 -487.407 -33.3935
v 381.455 -487.246 -32.1039
v 380.073 -487.795 -33.3235
v 381.146 -487.647 -33.7714
v 380.139 -488.035 -33.7014
v 380.262 -489.367 -34.2078
v 379.384 -489.636 -33.8452
v 379.14 -488.341 -33.2887
v 378.94 -489.268 -33.7837
v 378.319 -489.189 -33.7097
v 378.476 -488.256 -33.2094
v 376.857 -489.473 -32.7023
v 376.684 -489.138 -32.4503
v 378.302 -487.921 -32.9574
v 376.716 -488.635 -31.1234
v 377.229 -487.635 -32.4771
v 376.801 -487.84 -31.9698
v 376.701 -489.473 -32.3208
v 376.731 -488.951 -31.0015
v 376.751 -489.579 -30.9345
v 376.929 -489.526 -30.4788
v 376.911 -488.898 -30.5418
v 377.259 -489.778 -30.0016
v 374.793 -489.746 -28.3606
v 374.445 -488.866 -28.9008
v 374.485 -489.494 -28.8517
v 373.883 -489.604 -29.6817
v 373.839 -488.977 -29.7379
v 373.188 -489.656 -30.5233
v 373.866 -489.799 -29.6539
v 373.17 -489.865 -30.4935
v 373.57 -490.166 -30.0746
v 374.636 -492.093 -31.8727
v 374.302 -491.914 -32.4039
v 374.76 -492.156 -33.3766
v 375.706 -491.841 -31.7696
v 375.897 -491.887 -33.267
v 376.512 -491.931 -33.4843
v 376.294 -492.357 -34.0154
v 375.679 -492.314 -33.7981
v 376.288 -493.323 -34.6954
v 375.141 -492.769 -36.4609
v 374.374 -491.683 -35.8077
v 375.136 -492.152 -36.4459
v 375.171 -491.824 -36.6539
v 374.411 -491.332 -36.0306
v 375.261 -491.562 -37.1629
v 375.233 -491.307 -37.2377
v 374.381 -491.061 -36.1102
v 374.483 -490.141 -37.4971
v 375.528 -491.275 -38.0417
v 374.759 -490.111 -38.2476
v 375.587 -492.036 -38.7887
v 375.417 -491.504 -37.8122
v 375.47 -492.279 -38.5448
v 375.431 -492.101 -37.9067
v 376.011 -494.105 -37.3128
v 376.049 -494.283 -37.9509
v 376.397 -495.533 -38.0422
v 378.227 -494.848 -40.4416
v 377.879 -493.599 -40.3503
v 378.285 -493.154 -40.501
v 378.416 -494.852 -40.4058
v 378.453 -493.158 -40.4692
v 379.837 -493.733 -40.7392
v 380.267 -492.411 -40.953
v 378.836 -491.98 -40.6596
v 380.17 -491.362 -40.7395
v 380.292 -492.405 -40.9702
v 380.192 -491.357 -40.7546
v 380.472 -491.793 -40.9023
v 381.491 -490.8 -41.0588
v 381.087 -490.485 -40.8921
v 382.673 -490.064 -42.3824
v 382.915 -489.494 -41.9398
v 381.3 -489.984 -40.5033
v 383.099 -488.856 -41.5181
v 383.099 -488.826 -41.4848
v 381.3 -489.957 -40.4733
v 381.503 -488.791 -39.9838
v 383.093 -488.755 -41.4925
v 381.497 -488.723 -39.9912
v 382.375 -488.176 -40.3334
v 383.113 -488.348 -41.6808
v 382.395 -487.782 -40.5154
v 382.648 -487.46 -42.5602
v 383.105 -488.568 -41.8977
v 382.64 -487.686 -42.7829
v 382.228 -488.475 -43.4033
v 383.104 -488.601 -41.899
v 382.227 -488.507 -43.4046
v 382.92 -489.233 -42.3309
v 384.673 -490.396 -44.4983
v 383.876 -489.602 -45.4446
v 384.443 -489.288 -45.4621
v 385.069 -490.262 -44.4384
v 384.839 -489.153 -45.4022
v 386.537 -490.666 -46.6234
v 385.598 -488.98 -46.0511
v 386.369 -489.667 -46.6059
v 386.508 -489.931 -47.5744
v 384.81 -488.418 -46.3532
v 386.577 -489.52 -48.0757
v 385.316 -488.39 -46.2139
v 386.775 -489.317 -47.6681
v 387.223 -489.105 -47.692
v 385.497 -487.977 -45.9455
v 387.194 -489.49 -47.1667
v 387.315 -489.534 -46.9451
v 385.617 -488.021 -45.7239
v 387.788 -489.37 -46.5242
v 385.709 -488.616 -45.53
v 387.367 -489.647 -46.141
v 387.932 -489.361 -46.1504
v 385.761 -488.012 -45.3501
v 386.778 -487.472 -44.6415
v 387.289 -487.778 -44.429
v 388.17 -489.221 -45.582
v 388.288 -489.109 -46.1929
v 387.134 -487.22 -44.6841
v 388.718 -488.391 -44.9289
v 388.993 -488.029 -44.937
v 387.448 -486.808 -44.6933
v 388.516 -486.614 -44.5331
v 388.499 -486.475 -44.5871
v 387.43 -486.66 -44.7506
v 387.921 -486.228 -44.7066
v 388.919 -485.651 -44.6895
v 388.366 -485.353 -44.8155
v 390.123 -485.86 -45.3759
v 390.262 -485.49 -45.2744
v 388.505 -484.983 -44.7139
v 389.595 -484.993 -44.5564
v 389.588 -484.674 -44.4642
v 388.498 -484.641 -44.6152
v 389.633 -484.088 -44.3818
v 389.857 -484.682 -44.5202
v 389.885 -484.096 -44.4345
v 390.542 -485.157 -45.2356
v 392.144 -484.656 -44.3064
v 391.293 -483.656 -43.6182
v 391.996 -484.503 -43.685
v 392.018 -484.489 -43.6283
v 391.312 -483.644 -43.5684
v 393.45 -483.122 -43.0378
v 392.068 -484.526 -43.6623
v 393.497 -483.157 -43.0698
v 392.216 -484.679 -44.2838
v 393.304 -485.997 -43.7002
v 394.521 -484.398 -42.5205
v 393.156 -485.845 -43.0787
v 392.748 -485.912 -41.8131
v 394.137 -484.461 -41.3294
v 393.433 -486.612 -39.8903
v 394.014 -484.388 -40.7897
v 393.451 -486.085 -39.6251
v 393.148 -485.994 -39.1276
v 393.869 -483.879 -40.6115
v 392.117 -485.246 -40.0234
v 391.959 -485.018 -39.9609
v 393.699 -483.635 -40.5447
v 392.409 -483.216 -40.2205
v 392.75 -482.485 -39.8781
v 394.02 -482.947 -40.2223
v 394.078 -482.328 -40.0411
v 391.518 -484.868 -39.5933
v 391.907 -483.046 -39.8021
v 391.372 -482.987 -39.4299
v 391.508 -484.869 -39.5849
v 391.362 -482.989 -39.4203
v 390.982 -483.495 -39.4105
v 390.51 -483.171 -38.824
v 390.861 -482.645 -38.7972
v 389.964 -483.782 -37.3042
v 390.549 -483.402 -38.9042
v 390.006 -484.028 -37.3893
v 390.05 -484.333 -37.9706
v 390.083 -484.434 -37.9148
v 390.039 -484.129 -37.3335
v 390.37 -484.45 -36.8665
v 390.168 -484.714 -37.9424
v 390.455 -484.73 -36.8941
v 391.745 -485.8 -37.5203
v 392.094 -485.799 -36.8039
v 390.804 -484.729 -36.1778
v 392.257 -484.495 -35.103
v 391.739 -483.506 -34.6183
v 390.286 -483.74 -35.693
v 392.046 -482.942 -34.5363
v 392.015 -482.916 -34.5073
v 390.253 -483.712 -35.6622
v 390.296 -481.651 -35.1839
v 392.598 -483.873 -31.4976
v 392.854 -483.288 -31.5991
v 391.983 -483.864 -31.2731
v 392.589 -485.209 -31.4693
v 391.974 -485.2 -31.2448
v 392.639 -487.058 -29.9269
v 392.168 -487.094 -29.7253
v 391.438 -485.24 -31.0152
v 391.165 -485.834 -31.0127
v 391.503 -487.519 -29.5894
v 390.409 -486.318 -30.858
v 389.86 -487.851 -29.6407
v 389.762 -487.809 -29.6319
v 390.31 -486.276 -30.8492
v 389.412 -487.465 -30.0231
v 389.417 -487.774 -29.3093
v 389.087 -487.432 -29.7195
v 389.232 -487.764 -28.6755
v 389.882 -487.991 -29.1705
v 389.698 -487.981 -28.5366
v 391.523 -487.642 -29.1763
v 392.026 -488.514 -28.3811
v 390.271 -488.974 -27.6315
v 392.173 -489.011 -28.2295
v 392.052 -490.562 -28.5177
v 390.149 -490.525 -27.9198
v 391.754 -491.012 -28.8818
v 391.608 -491.243 -29.0079
v 390.004 -490.755 -28.0459
v 390.454 -491.707 -29.0857
v 390.212 -491.909 -29.0125
v 389.728 -490.986 -27.9625
v 390.871 -493.297 -28.277
v 389.651 -491.522 -28.5826
v 390.387 -492.961 -28.7403
v 390.325 -493.572 -28.3109
v 389.115 -491.295 -28.0006
v 389.674 -492.181 -29.046
v 389.428 -492.243 -29.1294
v 388.836 -491.365 -28.0956
v 388.23 -491.569 -27.9573
v 388.28 -491.475 -27.6017
v 388.885 -491.271 -27.74
v 388.18 -491.552 -26.9584
v 387.141 -488.312 -26.7322
v 387.846 -488.031 -27.5137
v 387.24 -488.235 -27.3754
v 387.191 -491.861 -27.8162
v 387.091 -491.938 -27.1729
v 386.352 -493.077 -28.7667
v 386.034 -493.125 -28.5846
v 386.773 -491.986 -26.9908
v 386.155 -492.118 -26.8265
v 386.506 -491.82 -25.2643
v 387.125 -491.689 -25.4287
v 386.376 -491.714 -24.6379
v 385.712 -488.826 -24.8267
v 386.42 -488.621 -25.6292
v 385.801 -488.752 -25.4649
v 385.569 -488.604 -26.2217
v 386.188 -488.473 -26.386
v 384.982 -487.42 -27.5141
v 384.584 -488.86 -26.009
v 383.997 -487.676 -27.3015
v 383.379 -487.87 -27.1939
v 384.355 -489.028 -25.9168
v 383.151 -488.038 -27.1016
v 383.086 -488.651 -26.8865
v 383.983 -489.539 -25.6279
v 382.714 -489.162 -26.5977
v 384 -489.567 -24.9801
v 383.769 -490.157 -24.9357
v 382.468 -489.789 -26.5505
v 381.765 -490.545 -26.2417
v 383.965 -491.24 -24.9157
v 381.961 -491.628 -26.2217
v 383.945 -491.317 -25.5595
v 384.431 -491.828 -26.8746
v 382.419 -492.109 -27.4595
v 384.311 -492.836 -28.6327
v 384.215 -492.98 -28.6973
v 382.328 -492.245 -27.5203
v 383.595 -493.078 -28.9216
v 383.079 -493.511 -29.1316
v 381.808 -492.682 -27.7321
v 382.893 -494.101 -29.2449
v 381.952 -493.923 -30.0859
v 380.867 -492.504 -28.5731
v 381.847 -492.855 -29.9683
v 381.811 -493.836 -30.8391
v 381.716 -492.773 -30.6714
v 380.698 -492.99 -32.1975
v 382.2 -494.928 -31.7869
v 381.111 -494.15 -33.2045
v 381.049 -495.121 -33.9917
v 379.969 -494.899 -34.2944
v 379.882 -493.898 -33.5491
v 378.796 -494.656 -34.5705
v 378.203 -493.808 -34.6429
v 379.207 -492.932 -33.6316
v 377.312 -492.207 -34.0444
v 377.838 -490.567 -33.5805
v 379.733 -491.292 -33.1678
v 379.105 -490.135 -33.9013
v 380.345 -489.542 -34.2161
v 381.145 -490.618 -33.5261
v 382.47 -488.667 -33.573
v 382.581 -488.738 -33.3814
v 381.257 -490.689 -33.3344
v 382.811 -489.036 -32.8479
v 383.011 -489.377 -32.3299
v 381.456 -491.03 -32.8165
v 382.493 -490.755 -32.8992
v 382.499 -490.772 -32.881
v 381.463 -491.049 -32.7958
v 382.388 -491.069 -31.197
v 382.506 -490.767 -32.8798
v 382.395 -491.064 -31.1958
v 383.025 -489.391 -32.3079
v 383.038 -489.285 -32.1383
v 382.406 -490.971 -31.0469
v 382.215 -489.113 -30.4703
v 382.199 -489.117 -30.4628
v 382.392 -490.974 -31.0403
v 382.135 -489.73 -30.2476
v 383.027 -489.267 -32.1457
v 382.204 -489.095 -30.4777
v 382.944 -488.938 -31.6191
v 380.273 -489.37 -34.2151
v 382.387 -488.471 -33.5719
v 381.159 -487.651 -33.7798
v 377.801 -490.445 -33.5666
v 379.072 -490.027 -33.889
v 378.608 -489.684 -33.8303
v 377.511 -490.091 -33.459
v 378.338 -489.353 -33.7298
v 376.878 -489.65 -32.724
v 377.19 -491.001 -33.1901
v 376.556 -490.56 -32.4551
v 376.344 -490.966 -31.4926
v 376.387 -490.792 -31.4086
v 376.601 -490.375 -32.3658
v 376.659 -490.421 -30.9765
v 376.395 -490.937 -31.2888
v 376.667 -490.564 -30.8578
v 376.994 -490.825 -30.3839
v 373.927 -490.924 -29.656
v 374.526 -490.813 -28.7511
v 374.22 -490.552 -29.2388
v 377.964 -493.928 -34.6839
v 377.04 -492.344 -34.0911
v 376.943 -493.311 -34.7619
v 377.355 -495.109 -36.057
v 376.334 -494.492 -36.1349
v 376.972 -495.903 -37.3523
v 376.405 -495.54 -38.0248
v 375.836 -494.173 -36.7257
v 376.019 -494.112 -37.2953
v 375.239 -492.513 -37.0294
v 375.151 -492.768 -36.4921
v 375.146 -492.151 -36.479
v 375.271 -492.188 -37.2288
v 375.176 -491.848 -36.665
v 375.266 -491.586 -37.1741
v 377.428 -495.215 -36.013
v 377.056 -496.023 -37.3023
v 377.013 -496.666 -37.1875
v 378.601 -497.344 -40.3955
v 378.644 -496.701 -40.5103
v 379.761 -496.503 -40.7274
v 379.643 -494.998 -40.6909
v 378.509 -494.988 -40.4689
v 379.93 -493.87 -40.8022
v 380.449 -495.299 -41.1008
v 380.848 -494.212 -41.2688
v 381.365 -495.897 -42.8336
v 381.451 -495.799 -42.9098
v 380.934 -494.115 -41.345
v 381.239 -495.675 -43.3904
v 381.55 -494.651 -41.5189
v 381.696 -495.596 -42.7981
v 381.44 -495.498 -43.4984
v 381.162 -493.914 -41.4679
v 382.103 -495.256 -42.6792
v 383.303 -494.588 -42.4881
v 382.362 -493.245 -41.2768
v 384.255 -493.883 -42.906
v 383.024 -493.835 -41.2086
v 384.088 -494.17 -42.1652
v 384.288 -493.846 -42.8826
v 382.398 -493.204 -41.2505
v 383.76 -491.856 -42.5063
v 383.181 -491.453 -42.7008
v 381.819 -492.801 -41.4451
v 381.999 -492.189 -41.3772
v 385.169 -493.442 -44.2336
v 384.75 -491.403 -44.0231
v 385.489 -493.575 -44.7475
v 386.156 -493.384 -44.6376
v 385.416 -491.212 -43.9133
v 387.431 -491.874 -45.1827
v 387.389 -491.644 -45.3689
v 385.375 -490.982 -44.0996
v 386.842 -491.387 -46.2845
v 385.72 -490.475 -44.4066
v 386.785 -490.769 -45.9924
v 387.395 -491.943 -45.4563
v 386.848 -491.685 -46.3718
v 386.12 -493.453 -44.9112
v 387.176 -494.698 -45.8912
v 387.904 -492.93 -47.3518
v 388.45 -493.188 -46.4363
v 389.781 -492.722 -47.0996
v 389.235 -492.465 -48.0152
v 389.734 -492.546 -49.1468
v 387.616 -491.791 -50.3135
v 386.984 -491.662 -49.2547
v 387.345 -491.232 -50.1953
v 387.32 -491.199 -50.1902
v 386.956 -491.627 -49.2492
v 386.999 -491.116 -49.6521
v 387.079 -490.181 -50.4998
v 386.757 -490.089 -49.9644
v 387.093 -489.721 -50.9315
v 389.578 -488.701 -49.6787
v 389.242 -489.07 -48.7116
v 389.544 -489.171 -49.2577
v 389.574 -489.215 -49.2329
v 389.272 -489.115 -48.6866
v 389.845 -489.337 -47.8026
v 387.893 -489.257 -46.6863
v 387.435 -489.04 -47.636
v 387.42 -489.421 -47.1072
v 390.088 -489.994 -49.4197
v 390.396 -490.172 -48.0028
v 390.382 -490.542 -49.5313
v 389.866 -492.471 -49.1437
v 389.848 -492.221 -47.591
v 389.921 -492.642 -47.0963
v 390.94 -491.696 -46.4412
v 390.867 -491.275 -46.9359
v 391.346 -491.489 -45.9649
v 391.186 -490.013 -45.56
v 390.707 -489.799 -46.531
v 391.8 -487.985 -45.5387
v 390.275 -487.029 -45.6059
v 389.181 -488.843 -46.5983
v 389.503 -488.157 -45.2851
v 389.992 -486.761 -45.2961
v 389.254 -487.922 -45.0129
v 388.795 -486.499 -44.6144
v 391.78 -490.203 -44.6602
v 392.394 -488.175 -44.6389
v 392.396 -490.039 -43.6401
v 392.779 -489.634 -42.8144
v 392.83 -487.713 -43.6989
v 392.551 -488.01 -42.687
v 392.782 -487.508 -42.4658
v 393.075 -487.18 -43.4639
v 392.927 -487.028 -42.8425
v 392.767 -487.015 -41.7822
v 392.911 -486.503 -42.1161
v 393.305 -487.591 -40.638
v 393.286 -487.507 -40.571
v 392.892 -486.419 -42.0491
v 393.577 -487.119 -40.1262
v 393.552 -487.768 -40.5174
v 393.843 -487.38 -40.0727
v 394.453 -487.581 -39.9387
v 394.264 -486.487 -37.436
v 393.654 -486.286 -37.5701
v 393.286 -486.238 -37.028
v 392.137 -485.861 -37.8408
v 392.505 -485.909 -38.3829
v 391.553 -485.171 -39.3691
v 391.768 -485.834 -37.6934
v 391.228 -485.147 -39.2396
v 390.192 -484.748 -38.1155
v 390.163 -484.611 -38.1919
v 391.203 -485.026 -39.3066
v 390.655 -483.664 -39.1124
v 394.018 -488.999 -36.4929
v 393.04 -488.75 -36.0849
v 394.573 -490.54 -35.8926
v 394.464 -490.635 -35.8992
v 392.924 -488.85 -36.0919
v 393.188 -490.652 -34.2518
v 392.284 -489.304 -35.5085
v 392.412 -490.18 -34.6145
v 393.105 -490.351 -33.9452
v 392.841 -488.549 -35.7852
v 393.349 -489.925 -33.5055
v 392.422 -488.668 -35.4997
v 392.847 -489.819 -33.5933
v 392.571 -489.669 -33.1777
v 392.063 -488.294 -35.4574
v 391.714 -490.072 -33.7317
v 391.665 -490.057 -33.7262
v 392.011 -488.278 -35.4516
v 390.926 -488.905 -33.2379
v 391.079 -488.255 -35.0737
v 390.608 -488.561 -34.0229
v 390.933 -488.745 -33.1883
v 392.018 -488.096 -35.3952
v 391.295 -487.377 -33.4672
v 391.724 -486.978 -33.455
v 392.447 -487.696 -35.383
v 392.61 -486.392 -33.6821
v 391.886 -487.005 -32.8923
v 392.773 -486.42 -33.1194
v 393.118 -489.1 -32.5406
v 392.664 -486.46 -32.8254
v 392.987 -488.972 -32.2826
v 393.275 -488.996 -32.1534
v 392.93 -486.316 -32.7322
v 393.212 -488.462 -31.2519
v 392.666 -486.438 -31.9481
v 392.838 -487.743 -31.0479
v 393.508 -488.239 -30.9847
v 393.225 -486.093 -32.4649
v 393.199 -487.835 -30.8016
v 394.828 -489.947 -31.4819
v 394.766 -489.413 -30.5805
v 395.091 -489.598 -30.1918
v 393.732 -491.138 -28.5631
v 393.219 -491.166 -28.7265
v 392.921 -491.616 -29.0905
v 394.477 -491.295 -29.3997
v 393.769 -491.794 -30.0428
v 394.129 -491.878 -30.5802
v 393.904 -492.148 -30.689
v 393.544 -492.064 -30.1516
v 393.43 -493.948 -30.3565
v 393.023 -493.977 -29.867
v 393.137 -492.092 -29.6621
v 392.478 -493.848 -28.9339
v 391.165 -493.21 -28.3768
v 391.662 -491.375 -29.0366
v 390.502 -491.823 -29.1109
v 393.154 -495.183 -29.532
v 392.595 -494.922 -28.6356
v 392.718 -495.348 -29.0698
v 392.683 -495.422 -29.0061
v 392.563 -494.988 -28.5789
v 392.884 -496.067 -27.5169
v 392.018 -495.149 -26.4608
v 391.792 -494.17 -27.6383
v 391.44 -494.85 -26.4719
v 391.404 -494.82 -26.4656
v 391.76 -494.144 -27.6326
v 391.169 -494.515 -26.0872
v 389.489 -494.355 -26.6773
v 390.058 -493.982 -28.2309
v 389.493 -494.639 -27.1373
v 389.179 -495.122 -27.6181
v 389.778 -494.413 -28.6591
v 388.872 -495.477 -27.8857
v 388.857 -495.516 -27.9575
v 389.763 -494.453 -28.732
v 389.538 -494.821 -29.1781
v 389.539 -494.765 -29.2239
v 389.763 -494.403 -28.7728
v 388.01 -493.531 -29.7809
v 388.195 -492.993 -29.6181
v 389.928 -493.924 -28.6278
v 389.282 -492.527 -29.3585
v 388.108 -492.82 -29.5526
v 389.206 -492.376 -29.301
v 388.725 -492.041 -29.2357
v 388.743 -492.02 -29.2127
v 389.223 -492.356 -29.2793
v 387.996 -491.698 -28.1279
v 388.712 -492.033 -29.2303
v 387.962 -491.712 -28.1468
v 388.094 -492.812 -29.5468
v 387.612 -492.953 -29.481
v 387.48 -491.854 -28.081
v 386.642 -493.07 -29.0315
v 387.27 -494.273 -30.5612
v 386.3 -494.389 -30.1117
v 386.636 -494.402 -30.6739
v 385.955 -494.681 -31.0751
v 385.619 -494.668 -30.5129
v 384.734 -495.253 -30.742
v 383.537 -494.317 -29.1639
v 384.347 -493.673 -28.8362
v 383.718 -493.725 -29.0513
v 385.381 -494.394 -32.4766
v 384.194 -494.983 -32.0612
v 383.958 -494.633 -33.6688
v 383.493 -494.952 -33.6771
v 383.695 -495.325 -32.0701
v 383.516 -496.59 -34.4098
v 383.224 -495.222 -32.4389
v 383.066 -496.173 -34.2243
v 382.61 -496.613 -34.3172
v 382.842 -495.346 -31.983
v 382.697 -494.972 -33.5958
v 382.334 -494.776 -33.5213
v 382.454 -495.136 -31.9032
v 381.286 -495.315 -34.1002
v 382.282 -494.551 -32.8026
v 381.863 -494.63 -33.5776
v 382.49 -494.932 -33.6578
v 381.441 -495.471 -34.2367
v 382.374 -496.567 -34.3879
v 381.774 -497.017 -34.593
v 380.914 -495.866 -34.4169
v 381.244 -496.938 -34.8431
v 380.415 -496.977 -35.3154
v 380.14 -495.903 -34.8578
v 379.595 -496.78 -35.7257
v 379.359 -496.596 -35.7575
v 379.933 -495.741 -34.8857
v 378.76 -495.498 -35.1617
v 378.427 -496.706 -36.3646
v 377.941 -495.595 -35.6951
v 377.597 -497.098 -36.8255
v 378.61 -497.151 -36.315
v 377.78 -497.543 -36.776
v 378.387 -497.703 -36.5877
v 379.451 -497.779 -40.0832
v 378.844 -497.619 -40.2715
v 379.975 -496.744 -40.6184
v 379.724 -497.892 -40.0446
v 380.215 -496.843 -40.5844
v 381.098 -497.654 -42.2458
v 381.325 -497.465 -41.3937
v 380.566 -497.596 -40.1773
v 379.771 -497.995 -40.0265
v 381.145 -497.757 -42.2277
v 381.402 -497.833 -40.9806
v 381.407 -497.849 -40.9824
v 381.15 -497.774 -42.2296
v 380.925 -498.994 -40.6158
v 380.898 -499.239 -40.8044
v 381.122 -498.018 -42.4182
v 381.26 -498.54 -42.4244
v 383.739 -498.903 -43.6623
v 383.944 -498.431 -43.8273
v 386.26 -499.435 -43.6239
v 384.821 -498.292 -43.2238
v 385.752 -498.719 -43.1662
v 386.483 -498.971 -43.7846
v 384.194 -497.911 -44.0077
v 385.778 -497.051 -44.423
v 384.849 -495.824 -45.4246
v 383.265 -496.684 -45.0093
v 382.833 -496.452 -45.2349
v 384.517 -494.735 -44.8095
v 382.541 -495.496 -44.6945
v 384.303 -494.475 -44.2889
v 384.19 -494.356 -44.0956
v 382.429 -495.378 -44.5038
v 383.229 -495.119 -43.8237
v 387.188 -498.904 -44.2872
v 386.57 -496.975 -44.9873
v 387.175 -497.567 -44.3209
v 387.202 -497.556 -44.3357
v 386.598 -496.963 -45.0031
v 387.179 -497.121 -44.7393
v 388.068 -495.059 -45.4622
v 387.488 -494.901 -45.726
v 388.762 -493.391 -46.271
v 389.198 -495.126 -44.631
v 389.892 -493.458 -45.4398
v 390.474 -493.613 -44.5267
v 391.314 -492.959 -44.9079
v 390.784 -492.763 -45.8448
v 391.19 -492.556 -45.3685
v 391.66 -492.714 -44.7733
v 391.557 -492.296 -45.2255
v 392.811 -493.358 -44.4128
v 392.82 -493.346 -44.4123
v 391.567 -492.285 -45.225
v 393.493 -492.598 -44.8189
v 393.749 -490.736 -44.3048
v 391.839 -490.306 -44.6788
v 392.448 -490.13 -43.6565
v 394.469 -490.784 -42.6486
v 393.12 -490.175 -42.1105
v 393.465 -489.264 -40.7982
v 393.164 -488.674 -41.1546
v 392.856 -489.657 -42.4236
v 392.634 -488.035 -42.2683
v 393.14 -489.982 -41.1736
v 393.742 -490.851 -42.2489
v 394.493 -490.821 -42.6055
v 393.491 -489.302 -40.7524
v 394.698 -491.16 -41.6002
v 394.946 -491.161 -41.2602
v 393.773 -489.303 -40.3654
v 394.673 -489.117 -39.7866
v 394.612 -490.151 -39.6738
v 394.739 -491.016 -40.3442
v 395.421 -491.368 -40.904
v 395.214 -489.352 -39.3812
v 395.593 -491.132 -39.2762
v 395.687 -491.109 -39.224
v 395.309 -489.329 -39.329
v 396.704 -490.455 -38.9948
v 397.445 -489.183 -37.3451
v 396.097 -487.977 -37.5762
v 397.169 -488.918 -36.3264
v 395.294 -489.839 -35.2753
v 394.105 -488.955 -36.4595
v 394.655 -490.499 -35.8611
v 395.286 -489.922 -35.1726
v 394.647 -490.582 -35.7584
v 393.382 -490.596 -34.1022
v 395.325 -489.838 -35.0499
v 393.424 -490.507 -33.9719
v 393.669 -490.081 -33.5322
v 396.37 -491.26 -34.2153
v 394.779 -491.592 -32.6455
v 394.879 -493.038 -33.0078
v 394.44 -493.542 -31.5877
v 394.279 -492.165 -31.0291
v 394.028 -493.2 -31.3424
v 393.735 -493.21 -31.0901
v 393.965 -492.176 -30.7587
v 393.49 -493.977 -30.4262
v 393.924 -493.4 -31.2444
v 393.693 -494.18 -30.5916
v 394.342 -493.73 -31.4954
v 394.498 -494.056 -31.5559
v 393.87 -494.551 -30.6604
v 395.681 -495.255 -31.0488
v 395.058 -497.053 -30.6917
v 393.247 -496.349 -30.3033
v 393.465 -497.187 -30.9607
v 393.196 -497.33 -30.8784
v 392.941 -496.512 -30.2097
v 392.504 -496.678 -29.7474
v 391.775 -497.815 -31.64
v 390.887 -497.23 -30.6142
v 391.351 -497.408 -31.5881
v 391.096 -497.299 -31.7333
v 390.614 -497.113 -30.7699
v 390.56 -497.716 -32.5459
v 389.9 -497.262 -32.68
v 389.953 -496.659 -30.904
v 390.031 -496.791 -32.2857
v 389.722 -496.281 -32.3598
v 389.625 -496.118 -30.9827
v 388.682 -495.298 -32.1771
v 388.366 -494.875 -31.6685
v 389.265 -495.636 -30.4037
v 387.737 -494.402 -30.9607
v 387.806 -493.888 -30.0101
v 389.334 -495.122 -29.4531
v 388.678 -495.781 -28.1991
v 389.773 -497.628 -28.3407
v 390.581 -497.224 -29.6142
v 390.677 -498.502 -28.0017
v 391.885 -498.446 -28.0293
v 391.789 -497.168 -29.6419
v 391.991 -497.814 -28.1527
v 392.544 -498.485 -27.6637
v 392.65 -497.853 -27.7871
v 394.466 -499.36 -29.1845
v 392.878 -498.06 -27.5322
v 394.516 -499.418 -28.7918
v 394.887 -499.33 -28.6704
v 393.07 -497.823 -27.2729
v 392.964 -498.455 -27.1496
v 393.196 -498.321 -26.2636
v 393.302 -497.689 -26.387
v 394.949 -498.16 -24.9319
v 394.093 -496.82 -23.5284
v 392.446 -496.349 -24.9835
v 392.264 -497.007 -23.7943
v 392.145 -496.926 -23.767
v 392.319 -496.263 -24.9545
v 392.115 -496.057 -22.6564
v 391.692 -495.681 -22.7276
v 391.896 -495.887 -25.0257
v 391.093 -495.189 -24.832
v 391.198 -494.542 -26.0459
v 392.016 -495.151 -26.4075
v 391.438 -494.852 -26.4186
v 389.765 -496.398 -22.4702
v 389.4 -495.819 -24.6058
v 389.53 -497.329 -24.087
v 389.256 -497.433 -24.3382
v 389.159 -495.91 -24.8265
v 389.117 -496.409 -25.0305
v 388.773 -498.125 -25.2646
v 388.634 -497.101 -25.9569
v 388.393 -497.215 -26.4263
v 388.76 -498.23 -25.3442
v 388.382 -497.307 -26.4962
v 387.04 -499.067 -26.3208
v 387.161 -499.22 -28.2744
v 388.488 -497.442 -28.2124
v 387.198 -499.482 -28.8711
v 388.264 -498.489 -27.8476
v 387.935 -499.033 -27.9991
v 387.987 -499.987 -28.769
v 389.181 -497.886 -28.1227
v 389.356 -500.348 -28.4792
v 389.48 -498.63 -27.6297
v 389.559 -499.739 -27.7903
v 389.648 -500.32 -28.5256
v 389.473 -497.858 -28.1691
v 390.335 -498.764 -27.8063
v 390.887 -501.65 -27.2957
v 391.745 -500.278 -26.4065
v 391.129 -500.917 -25.7751
v 391.434 -500.8 -25.3415
v 392.073 -500.152 -25.9418
v 391.539 -501.153 -24.8883
v 391.563 -501.137 -24.8616
v 392.099 -500.134 -25.9114
v 393.965 -501.293 -25.1253
v 394.301 -501.101 -25.6063
v 392.481 -499.916 -26.459
v 394.687 -501.147 -27.0002
v 393.395 -499.611 -26.745
v 394.414 -500.18 -26.995
v 394.658 -500.924 -27.6246
v 392.452 -499.693 -27.0834
v 394.375 -500.569 -28.6042
v 393.052 -499.242 -27.605
v 394.094 -499.717 -28.43
v 394.666 -501.614 -27.8773
v 394.383 -501.259 -28.8569
v 393.477 -503.032 -28.8369
v 393.137 -502.87 -29.8678
v 394.043 -501.097 -29.8878
v 393.111 -502.251 -31.0919
v 393.076 -502.09 -31.219
v 394.008 -500.936 -30.0149
v 392.888 -501.049 -31.5404
v 393.005 -499.916 -31.7103
v 394.124 -499.802 -30.1848
v 392.846 -498.183 -31.3433
v 393.488 -497.386 -31.0066
v 394.855 -498.894 -29.8016
v 395.084 -497.28 -30.744
v 395.999 -497.091 -30.1991
v 395.771 -498.706 -29.2567
v 396.22 -498.675 -28.7812
v 395.429 -499.463 -27.9833
v 394.98 -499.493 -28.4588
v 393.057 -498.618 -26.938
v 393.07 -499.077 -27.0067
v 395.129 -499.811 -27.9143
v 395.47 -499.499 -27.862
v 393.098 -498.654 -26.8167
v 395.303 -499.885 -27.3579
v 395.375 -499.892 -27.0459
v 393.17 -498.662 -26.5046
v 395.605 -499.7 -26.4607
v 393.34 -499.315 -26.1995
v 395.007 -500.026 -26.1695
v 395.631 -499.628 -26.1873
v 393.196 -498.589 -26.2313
v 394.95 -498.428 -24.8996
v 397.34 -499.062 -25.8102
v 396.658 -497.862 -24.5225
v 397.92 -498.807 -24.783
v 398.055 -498.676 -24.6198
v 396.812 -497.713 -24.3366
v 399.193 -497.775 -25.0994
v 399.64 -497.743 -23.7064
v 397.259 -497.681 -22.9437
v 398.447 -498.648 -23.396
v 398.359 -499.016 -22.9003
v 397.159 -498.1 -22.3794
v 397.083 -498.432 -21.8185
v 395.084 -497.059 -21.2752
v 395.16 -496.727 -21.836
v 394.07 -496.757 -21.191
v 393.059 -496.839 -22.7381
v 394.085 -496.813 -23.4797
v 392.256 -497.001 -23.7485
v 393.025 -496.815 -22.7151
v 392.223 -496.977 -23.7255
v 392.198 -496.111 -22.6123
v 393.161 -497.383 -20.027
v 392.343 -496.714 -19.7564
v 392.562 -497.326 -19.8443
v 389.964 -498.167 -20.4595
v 389.745 -497.555 -20.3716
v 389.273 -498.76 -21.027
v 389.08 -498.005 -22.5985
v 389.525 -496.696 -22.1603
v 389.506 -497.626 -22.7211
v 389.621 -497.528 -22.8904
v 389.648 -496.591 -22.3417
v 389.413 -497.522 -23.9586
v 389.507 -497.676 -22.8677
v 389.29 -497.681 -23.9342
v 389.08 -498.052 -22.7365
v 388.692 -498.629 -22.9531
v 388.848 -498.338 -24.1808
v 387.143 -499.337 -24.0736
v 387.03 -499.26 -25.1502
v 388.735 -498.26 -25.2573
v 388.202 -499.083 -25.6672
v 388.22 -499.063 -25.7312
v 388.754 -498.239 -25.3253
v 387.034 -499.076 -26.3019
v 388.196 -499.085 -25.6815
v 387.009 -499.099 -26.249
v 387.024 -499.263 -25.1653
v 384.933 -501.552 -25.481
v 384.918 -501.389 -26.5647
v 385.12 -501.774 -26.0696
v 385.432 -502.393 -26.6784
v 385.23 -502.008 -27.1735
v 385.267 -502.27 -27.7702
v 386.203 -503.039 -26.8679
v 386.037 -502.916 -27.9597
v 386.993 -503.888 -27.5101
v 387.101 -504.032 -28.0299
v 386.152 -503.068 -28.512
v 387.217 -504.413 -28.5197
v 387.363 -504.293 -29.3585
v 386.297 -502.949 -29.3508
v 387.449 -503.96 -29.9181
v 389.2 -501.766 -30.2738
v 388.048 -500.755 -29.7066
v 389.41 -501.022 -29.3029
v 390.867 -502.595 -29.7661
v 390.874 -501.751 -28.8568
v 392.747 -503.041 -29.6841
v 392.92 -503.452 -28.5413
v 391.026 -502.112 -27.8528
v 392.123 -503.814 -27.07
v 391.845 -503.627 -26.3255
v 390.782 -501.948 -27.1987
v 390.524 -502.263 -26.7813
v 390.508 -502.2 -26.7439
v 390.767 -501.888 -27.1635
v 391.001 -501.171 -25.6346
v 390.483 -502.266 -26.6721
v 390.977 -501.236 -25.5628
v 391.802 -503.63 -26.2084
v 390.651 -501.901 -25.3714
v 391.154 -503.431 -25.7675
v 391.811 -503.63 -26.1939
v 390.985 -501.237 -25.5492
v 391.117 -501.564 -25.0839
v 391.855 -503.633 -26.1625
v 391.155 -501.566 -25.0564
v 391.86 -503.528 -25.5167
v 392.325 -503.461 -25.0319
v 391.564 -501.506 -24.6304
v 393.967 -501.662 -24.894
v 392.663 -503.721 -25.4915
v 394.264 -501.891 -25.2978
v 392.659 -503.825 -26.1373
v 394.292 -502.425 -25.066
v 393.102 -503.918 -25.6663
v 392.934 -503.981 -26.2949
v 394.505 -502.028 -25.4363
v 394.921 -502.303 -25.7407
v 394.921 -502.251 -25.7873
v 394.505 -501.979 -25.4801
v 394.919 -502.146 -26.8566
v 394.964 -502.335 -25.7953
v 394.965 -502.236 -26.8652
v 392.98 -504.016 -26.3535
v 395.002 -502.669 -27.1209
v 393.322 -504.175 -26.6881
v 392.857 -503.982 -26.7145
v 394.842 -502.202 -27.2263
v 393.653 -503.62 -28.1858
v 393.417 -504.141 -25.8792
v 394.896 -502.864 -25.481
v 390.877 -502.599 -30.0305
v 392.758 -503.045 -29.9485
v 392.731 -502.427 -31.1726
v 390.708 -502.417 -30.2776
v 392.562 -502.245 -31.4198
v 392.375 -501.204 -31.7412
v 389.881 -502.206 -31.0438
v 391.548 -500.992 -32.5074
v 391.416 -501.628 -32.5885
v 391.192 -501.477 -33.415
v 391.324 -500.84 -33.3339
v 389.413 -500.469 -34.5371
v 389.488 -499.88 -34.4733
v 391.398 -500.251 -33.2701
v 390.446 -498.587 -33.6124
v 390.936 -498.137 -32.7843
v 391.888 -499.801 -32.4419
v 391.865 -498.082 -31.9861
v 390.77 -497.876 -32.5986
v 391.718 -497.854 -31.823
v 391.291 -497.449 -31.7825
v 388.701 -499.349 -34.3948
v 389.659 -498.056 -33.5339
v 389.14 -497.93 -33.9138
v 389.009 -496.767 -33.3494
v 389.529 -496.893 -32.9695
v 389.682 -496.444 -32.5582
v 388.964 -496.645 -33.3605
v 389.639 -496.328 -32.5686
v 388.605 -495.343 -32.3721
v 388.316 -495.368 -34.9885
v 388.036 -494.221 -33.8023
v 388.146 -493.403 -34.8058
v 388.031 -493.304 -34.7359
v 387.934 -494.134 -33.7409
v 387.658 -493.62 -33.7474
v 387.448 -493.736 -33.5042
v 387.736 -494.243 -33.5119
v 386.386 -493.812 -33.1717
v 386.789 -494.574 -31.338
v 388.091 -494.913 -31.9009
v 387.423 -494.445 -31.2253
v 387.362 -493.296 -33.7027
v 386.295 -493.34 -33.3844
v 386.95 -492.809 -35.7132
v 386.496 -492.515 -35.774
v 385.84 -493.046 -33.4452
v 384.361 -493.449 -34.5197
v 384.311 -493.125 -35.0153
v 385.875 -492.405 -35.9874
v 385.938 -492.48 -36.6457
v 383.871 -493.419 -35.2855
v 383.778 -492.889 -35.3468
v 383.384 -493.016 -35.6018
v 383.525 -493.529 -35.5095
v 382.654 -493.311 -37.0074
v 382.59 -493.745 -37.0292
v 383.466 -493.935 -35.5299
v 383.485 -495.432 -36.5188
v 382.586 -493.807 -37.2315
v 383.481 -495.499 -36.7338
v 383.109 -495.242 -37.7989
v 383.543 -495.643 -38.0741
v 383.974 -495.955 -37.047
v 385.277 -496.096 -38.5459
v 385.347 -496.112 -38.4843
v 384.047 -495.973 -36.9815
v 385.861 -496.005 -38.0814
v 386.524 -496.738 -36.9675
v 384.71 -496.706 -35.8676
v 386.61 -497.28 -36.6035
v 386.498 -498.213 -36.1668
v 384.597 -497.639 -35.431
v 385.246 -498.074 -36.1951
v 384.893 -498.702 -36.184
v 384.196 -498.353 -35.4183
v 384.378 -498.68 -35.9376
v 383.119 -499.275 -36.1436
v 382.846 -498.991 -35.639
v 382.694 -499.546 -36.4443
v 381.742 -499.242 -36.5131
v 381.834 -498.668 -35.7121
v 381.301 -498.492 -35.8964
v 381.462 -499.224 -36.7362
v 381.021 -498.473 -36.1196
v 380.015 -498.922 -36.8528
v 379.38 -498.211 -36.3711
v 380.423 -497.804 -35.6662
v 379.603 -497.659 -36.0984
v 381.423 -499.64 -37.2187
v 379.973 -499.365 -37.3654
v 381.123 -500.348 -37.9527
v 380.923 -498.992 -40.6116
v 379.774 -498.009 -40.0243
v 381.405 -497.847 -40.9785
v 382.697 -500.128 -37.1883
v 382.477 -500.867 -37.9204
v 383.211 -501.652 -38.0049
v 382.109 -502.565 -39.0986
v 381.375 -501.78 -39.014
v 381.667 -502.202 -39.4148
v 381.284 -500.442 -41.5488
v 380.991 -500.02 -41.148
v 381.343 -499.226 -42.7263
v 383.681 -500.787 -42.1034
v 383.449 -499.529 -43.2135
v 384.487 -499.695 -42.1784
v 384.7 -499.41 -42.3471
v 383.662 -499.244 -43.3822
v 386.182 -499.782 -43.34
v 384.186 -498.848 -43.114
v 385.851 -499.199 -43.0837
v 384.789 -499.802 -42.0665
v 386.272 -500.179 -43.0554
v 384.789 -501.698 -42.0349
v 385.827 -502.584 -41.9449
v 387.196 -500.968 -42.9753
v 387.749 -501.527 -42.2193
v 388.806 -501.325 -42.9664
v 388.138 -500.788 -43.6407
v 388.699 -500.828 -43.3822
v 388.685 -498.722 -44.0618
v 388.125 -498.912 -44.2459
v 388.165 -497.576 -44.2774
v 387.939 -497.572 -44.3526
v 387.911 -498.908 -44.3171
v 387.962 -497.138 -44.7572
v 387.261 -497.132 -44.7555
v 387.287 -498.904 -44.3156
v 387.28 -497.567 -44.351
v 388.299 -497.51 -44.2543
v 388.345 -497.072 -44.6527
v 388.828 -498.652 -44.0373
v 388.951 -498.603 -44.0091
v 388.468 -497.023 -44.6245
v 388.963 -497.543 -44.012
v 389.389 -497.163 -44.0162
v 388.925 -496.617 -44.6291
v 389.848 -496.751 -44.0513
v 390.128 -495.478 -44.0004
v 389.243 -495.168 -44.5711
v 390.517 -493.652 -44.4703
v 390.502 -495.525 -43.8599
v 390.917 -493.702 -44.3198
v 392.022 -494.408 -43.9309
v 391.156 -496.521 -42.6013
v 392.766 -495.542 -42.4983
v 392.432 -497.512 -41.1632
v 393.376 -496.788 -39.8582
v 393.711 -494.818 -41.1934
v 394.59 -494.894 -39.0622
v 395.243 -494.635 -39.3222
v 394.363 -494.559 -41.4534
v 395.12 -493.885 -41.0667
v 395.512 -493.838 -41.7941
v 394.81 -494.505 -42.2814
v 395.238 -493.991 -42.2865
v 395.114 -493.808 -43.4124
v 394.678 -494.309 -43.488
v 395.241 -493.504 -43.9489
v 395.844 -493.085 -42.8193
v 395.977 -492.775 -43.3507
v 396.083 -492.984 -42.2958
v 396.333 -493.771 -39.0963
v 396.078 -493.126 -40.8682
v 396.34 -493.133 -39.2355
v 396.509 -492.273 -39.2873
v 396.226 -492.371 -40.9138
v 397.477 -491.551 -39.0544
v 396.776 -490.547 -39.052
v 395.572 -491.433 -40.9115
v 395.764 -491.207 -39.2847
v 396.844 -492.87 -38.7334
v 397.793 -492.112 -38.5331
v 398.69 -494.478 -39.374
v 398.106 -492.442 -38.1777
v 398.811 -494.3 -38.8383
v 398.915 -494.719 -38.4552
v 398.017 -492.354 -37.6143
v 397.075 -493.764 -37.618
v 396.905 -493.639 -36.8479
v 397.857 -492.236 -36.8894
v 397.451 -492.266 -36.4066
v 397.899 -491.697 -35.9879
v 398.309 -491.662 -36.4672
v 398.032 -491.398 -35.4485
v 396.946 -492.107 -35.5362
v 397.071 -491.811 -34.9929
v 396.431 -492.471 -35.5787
v 395.834 -492.259 -35.1656
v 396.473 -491.599 -34.5798
v 394.975 -493.354 -33.348
v 395.805 -491.535 -34.4743
v 394.757 -492.803 -33.5914
v 395.853 -492.338 -35.2045
v 394.993 -493.429 -33.3843
v 395.381 -493.458 -34.9969
v 395.501 -493.793 -34.9572
v 395.098 -493.723 -33.3494
v 395.847 -494.793 -34.0347
v 395.958 -494.913 -33.7203
v 395.202 -493.835 -33.0559
v 396.482 -495.003 -32.7562
v 396.008 -494.93 -33.7492
v 396.535 -495.021 -32.7869
v 396.516 -495.145 -33.4319
v 398.035 -497.577 -33.012
v 398.055 -497.453 -32.367
v 398.223 -498.612 -33.2556
v 398.016 -499.004 -32.814
v 397.82 -497.899 -31.8644
v 398.653 -499.593 -30.6505
v 398.156 -498.819 -29.2291
v 397.323 -497.125 -30.443
v 397.544 -498.709 -29.025
v 398.491 -499.217 -28.0103
v 397.879 -499.107 -27.8063
v 399.642 -498.163 -26.1921
v 398.589 -499.518 -27.1186
v 399.298 -499.138 -26.4694
v 399.589 -498.164 -26.1335
v 397.826 -499.108 -27.7477
v 397.889 -499.301 -26.6585
v 395.783 -499.549 -26.5803
v 395.72 -499.356 -27.6696
v 395.554 -499.741 -27.1655
v 399.209 -497.948 -25.373
v 397.509 -499.085 -25.898
v 398.069 -498.828 -24.8602
v 399.278 -499.217 -28.5086
v 400.429 -498.163 -26.6903
v 400.517 -498.775 -26.899
v 400.69 -498.734 -26.9444
v 400.602 -498.122 -26.7357
v 401.482 -497.995 -27.3547
v 401.473 -497.832 -27.3358
v 400.592 -497.949 -26.7157
v 401.081 -497.549 -26.9332
v 400.711 -496.637 -26.3101
v 400.196 -496.972 -26.048
v 400.788 -496.074 -26.177
v 402.553 -496.39 -24.1647
v 402.205 -497.332 -23.7575
v 402.586 -496.973 -24.1726
v 403.105 -497.899 -24.6119
v 402.761 -498.325 -24.2282
v 403.514 -498.186 -24.9946
v 403.497 -498.484 -25.0697
v 402.742 -498.642 -24.308
v 402.831 -499.253 -24.5167
v 402.079 -499.633 -23.7217
v 401.99 -499.022 -23.513
v 401.747 -500.08 -23.3713
v 401.295 -499.937 -23.0809
v 401.537 -498.879 -23.2226
v 401.436 -500.087 -20.877
v 400.981 -499.191 -22.9843
v 400.956 -500.067 -21.2505
v 400.606 -499.885 -20.7867
v 400.593 -498.648 -23.1199
v 400.35 -499.706 -22.9782
v 400.108 -499.659 -23.0417
v 400.351 -498.601 -23.1834
v 399.071 -499.402 -22.9365
v 400.096 -499.719 -23.0052
v 399.061 -499.454 -22.9045
v 399.247 -500.074 -21.1843
v 398.533 -499.799 -21.0298
v 398.433 -499.213 -22.7687
v 397.399 -499.234 -21.6582
v 397.342 -499.141 -21.7105
v 398.38 -499.127 -22.8176
v 397.106 -498.559 -21.7244
v 397.307 -499.153 -21.423
v 397.069 -498.571 -21.4189
v 398.435 -499.713 -20.78
v 397.965 -499.768 -19.8731
v 396.599 -498.626 -20.5121
v 396.921 -499.564 -20.0661
v 396.769 -499.551 -19.9273
v 396.436 -498.613 -20.3633
v 396.434 -499.504 -19.4523
v 394.877 -499.413 -19.1771
v 394.664 -498.509 -20.05
v 394.018 -498.64 -20.0741
v 394.012 -498.607 -20.0829
v 394.657 -498.474 -20.0595
v 393.668 -498.089 -20.0468
v 393.481 -498.968 -20.0244
v 393.132 -498.453 -19.9878
v 392.531 -498.463 -19.8026
v 393.33 -499.241 -20.0635
v 392.37 -498.756 -19.8446
v 393.122 -499.785 -20.0519
v 392.051 -500.569 -20.8473
v 391.15 -499.649 -20.7499
v 390.315 -500.062 -21.2822
v 392.081 -500.918 -21.3768
v 390.346 -500.41 -21.8117
v 390.654 -501.257 -22.6899
v 389.463 -501.283 -23.0821
v 389.155 -500.436 -22.2039
v 387.671 -501.393 -23.2209
v 389.548 -501.849 -23.487
v 387.768 -502.037 -23.6817
v 388.596 -502.318 -24.2519
v 387.892 -503.069 -24.9054
v 387.064 -502.788 -24.3351
v 387.251 -503.01 -24.9237
v 387.882 -503.342 -25.3981
v 387.24 -503.283 -25.4165
v 387.97 -504.118 -26.144
v 388.511 -503.402 -25.2779
v 388.562 -504.174 -26.0308
v 389.499 -504.834 -25.7287
v 389.18 -505.633 -26.4845
v 388.243 -504.974 -26.7866
v 388.431 -505.414 -27.1987
v 389.209 -505.729 -26.5438
v 388.462 -505.515 -27.2617
v 388.264 -507.676 -25.8869
v 388.901 -506.499 -27.2942
v 388.823 -507.354 -26.7508
v 388.026 -508.019 -26.4605
v 388.224 -505.858 -27.8354
v 388.332 -508.107 -27.0295
v 388.681 -508.441 -28.0081
v 388.573 -506.192 -28.8139
v 388.8 -506.687 -29.8812
v 388.062 -505.98 -30.4557
v 387.733 -505.387 -29.4679
v 387.883 -505.475 -30.5162
v 387.633 -504.756 -30.6118
v 387.483 -504.669 -29.5635
v 387.57 -504.335 -30.123
v 388.267 -503.307 -31.7781
v 388.204 -502.886 -31.2893
v 388.474 -503.23 -32.2707
v 389.815 -502.731 -32.2224
v 389.731 -502.318 -31.2343
v 391.267 -501.741 -32.779
v 389.623 -502.879 -32.9206
v 391.047 -501.909 -33.5738
v 389.268 -500.901 -34.6959
v 389.025 -501.396 -34.7978
v 389.342 -502.982 -33.3203
v 389.68 -503.334 -33.4209
v 389.334 -501.418 -35.2654
v 391.113 -502.427 -34.1432
v 391.636 -502.405 -34.9525
v 389.857 -501.397 -36.0747
v 391.305 -501.661 -36.9194
v 390.501 -501.457 -38.3615
v 389.053 -501.193 -37.5168
v 389.173 -501.437 -39.6983
v 388.139 -501.164 -39.7858
v 388.019 -500.92 -37.6043
v 387.433 -500.327 -38.2966
v 387.356 -500.342 -38.2446
v 387.942 -500.934 -37.5523
v 386.485 -502.631 -39.1482
v 387.693 -501.108 -37.3439
v 386.366 -502.658 -38.8227
v 386.029 -502.618 -38.7511
v 387.457 -500.922 -37.1304
v 386.871 -500.329 -37.8227
v 386.293 -499.419 -36.5546
v 386.879 -500.012 -35.8622
v 385.066 -499.134 -36.5358
v 385.137 -498.799 -36.3098
v 386.96 -499.63 -35.6051
v 386.374 -499.038 -36.2974
v 386.664 -498.481 -36.0652
v 387.25 -499.073 -35.3729
v 387.202 -498.498 -35.6858
v 387.674 -498.262 -35.3235
v 387.722 -498.837 -35.0106
v 388.16 -497.419 -34.5296
v 387.393 -497.546 -35.9122
v 387.879 -496.702 -35.1183
v 386.854 -497.528 -36.2917
v 386.886 -497.2 -36.5505
v 387.911 -496.375 -35.3771
v 386.8 -496.658 -36.9145
v 386.862 -496.41 -37.0058
v 387.974 -496.126 -35.4683
v 387.434 -495.289 -36.8128
v 387.788 -494.516 -36.4737
v 388.328 -495.354 -35.1292
v 388.158 -493.389 -34.9465
v 387.726 -494.454 -36.505
v 388.095 -493.326 -34.9778
v 387.331 -493.178 -36.0031
v 387.054 -492.903 -35.757
v 387.818 -493.051 -34.7317
v 387.46 -493.384 -33.7435
v 387.045 -493.689 -38.9821
v 386.65 -492.414 -38.4801
v 386.413 -491.877 -40.2617
v 386.202 -491.721 -40.1867
v 386.439 -492.258 -38.4051
v 384.304 -492.2 -39.3835
v 383.661 -491.407 -38.1193
v 385.707 -491.356 -36.9661
v 384.549 -489.95 -36.2332
v 384.566 -490.081 -35.9539
v 385.725 -491.487 -36.6868
v 383.565 -491.896 -35.388
v 385.361 -492.045 -35.7128
v 384.711 -492.168 -35.3222
v 384.228 -489.935 -36.0841
v 383.226 -491.75 -35.5181
v 383.427 -489.772 -36.7586
v 383.409 -489.778 -36.7704
v 383.206 -491.756 -35.5307
v 383.361 -491.399 -37.9993
v 382.744 -492.133 -36.6246
v 382.798 -492.03 -37.2209
v 383.496 -492.18 -38.1217
v 383.36 -492.645 -35.67
v 382.631 -492.962 -37.0715
v 383.486 -492.746 -38.57
v 382.62 -493.569 -37.5518
v 382.851 -493.597 -38.6141
v 382.825 -493.715 -38.6162
v 382.595 -493.679 -37.5538
v 383.118 -495.122 -38.0998
v 383.066 -493.933 -39.2846
v 383.33 -495.315 -38.6869
v 384.778 -495.491 -39.7438
v 384.942 -495.652 -39.4898
v 383.483 -495.467 -38.4478
v 385.214 -495.906 -38.9463
v 385.259 -495.515 -39.5857
v 385.534 -495.769 -39.043
v 386.632 -494.519 -38.4822
v 386.61 -494.63 -38.196
v 385.514 -495.874 -38.7737
v 386.038 -495.752 -38.3889
v 385.558 -495.202 -40.2622
v 386.953 -494.183 -39.2071
v 385.845 -495.045 -40.6931
v 385.942 -494.983 -40.8031
v 387.064 -494.113 -39.3323
v 387.216 -494.058 -40.7831
v 387.28 -493.886 -40.7707
v 387.132 -493.929 -39.3191
v 387.512 -493.53 -40.2496
v 387.519 -493.477 -40.224
v 387.139 -493.876 -39.2935
v 386.507 -492.064 -40.5731
v 387.513 -493.493 -40.2751
v 386.501 -492.081 -40.6242
v 387.282 -493.852 -40.7947
v 387.141 -493.884 -41.1305
v 386.351 -492.115 -40.981
v 385.655 -493.993 -42.0667
v 385.229 -493.769 -42.1934
v 385.873 -491.864 -41.1233
v 384.816 -491.77 -41.7324
v 384.777 -491.733 -41.6594
v 385.834 -491.828 -41.0503
v 383.982 -492.293 -40.1422
v 384.646 -491.801 -41.7521
v 383.866 -492.353 -40.2236
v 385.077 -493.797 -42.2109
v 383.646 -492.449 -40.4246
v 384.765 -493.788 -42.2687
v 384.891 -494.05 -42.1403
v 383.683 -492.602 -40.154
v 383.075 -493.433 -40.417
v 383.172 -493.62 -39.9999
v 383.767 -492.766 -39.7875
v 384.877 -495.198 -40.4114
v 383.583 -492.984 -39.6771
v 384.601 -495.252 -40.2494
v 384.885 -495.274 -40.0941
v 383.775 -492.838 -39.4888
v 383.18 -493.702 -39.6599
v 383.101 -493.624 -40.2826
v 384.811 -495.202 -40.6752
v 384.042 -494.967 -41.494
v 384.088 -494.955 -41.5341
v 384.854 -495.191 -40.7126
v 384.955 -494.21 -42.0563
v 385.052 -494.186 -42.0318
v 384.955 -495.166 -40.687
v 385.277 -495.011 -41.093
v 385.644 -494.041 -42.0436
v 385.861 -494.868 -41.1046
v 387.129 -493.935 -41.1062
v 384.023 -494.907 -41.5748
v 384.897 -494.167 -42.0926
v 383.082 -493.565 -40.3635
v 383.45 -489.768 -36.7844
v 383.4 -491.39 -38.0123
v 384.251 -489.931 -36.1115
v 383.637 -490.507 -37.9469
v 384.035 -489.795 -37.0863
v 386.13 -499.871 -37.376
v 384.923 -499.531 -37.2575
v 384.592 -501.339 -38.2156
v 384.215 -501.345 -38.0631
v 384.591 -499.536 -37.1235
v 383.905 -500.118 -37.7464
v 383.834 -500.098 -37.6856
v 384.529 -499.519 -37.0701
v 383.992 -499.548 -36.8788
v 383.631 -500.141 -37.6143
v 383.802 -499.588 -36.8123
v 383.383 -499.862 -37.1187
v 383.431 -500.264 -37.6412
v 383.195 -499.978 -37.144
v 383.741 -501.492 -37.9579
v 386.775 -500.301 -37.8055
v 385.237 -501.769 -38.645
v 385.938 -502.592 -38.7349
v 384.136 -504.331 -39.0882
v 383.322 -503.616 -39.0205
v 383.644 -504.042 -39.3957
v 382.749 -503.621 -40.6408
v 382.427 -503.196 -40.2656
v 381.985 -502.833 -40.5819
v 384.624 -501.697 -42.0585
v 383.86 -500.909 -41.9996
v 384.645 -499.802 -42.0872
v 386.53 -503.461 -41.0498
v 386.187 -503.118 -41.4798
v 388.109 -502.061 -41.7542
v 386.511 -502.611 -39.222
v 388.09 -501.158 -39.8123
v 387.384 -500.322 -38.3231
v 386.626 -500.512 -38.5894
v 386.106 -501.942 -39.1437
v 392.194 -500.766 -40.0332
v 390.866 -500.746 -41.3701
v 392.295 -499.826 -40.586
v 392.156 -499.13 -41.1496
v 390.727 -500.049 -41.9337
v 390.621 -499.553 -42.3494
v 392.031 -498.207 -41.3145
v 390.495 -498.63 -42.5144
v 390.804 -497.132 -42.7342
v 390.202 -497.092 -43.7379
v 389.81 -498.585 -43.6568
v 389.765 -497.526 -43.6832
v 392.801 -500.756 -39.9067
v 392.902 -499.816 -40.4595
v 393.778 -500.3 -40.0416
v 394.522 -499.219 -40.3491
v 393.646 -498.735 -40.767
v 395.65 -498.781 -42.6321
v 393.801 -498.366 -40.8158
v 395.605 -498.428 -42.4997
v 395.877 -498.178 -42.4104
v 393.888 -498.094 -40.5315
v 394.764 -498.578 -40.1136
v 394.772 -497.729 -39.1466
v 393.896 -497.245 -39.5645
v 395.11 -495.351 -38.7685
v 395.375 -497.87 -38.7984
v 395.713 -495.492 -38.4202
v 395.976 -496.883 -37.6485
v 396.034 -496.867 -37.6399
v 395.78 -495.474 -38.4105
v 397.397 -496.867 -38.2961
v 397.525 -496.73 -38.4396
v 395.908 -495.337 -38.554
v 397.816 -496.2 -39.3361
v 398.401 -494.691 -39.6819
v 396.529 -493.735 -38.9214
v 396.537 -493.097 -39.0606
v 397.149 -494.015 -38.6118
v 397.696 -494.476 -38.8056
v 397.593 -497.009 -38.5861
v 397.88 -496.463 -39.474
v 397.229 -497.665 -40.4858
v 399.496 -497.845 -41.7309
v 400.147 -496.643 -40.7191
v 400.416 -497.676 -40.5398
v 401.248 -497.331 -39.3663
v 401.038 -496.273 -39.4619
v 401.078 -496.817 -39.148
v 400.768 -496.265 -38.1319
v 400.726 -495.716 -38.437
v 400.617 -496.215 -37.4843
v 398.692 -495.286 -37.359
v 398.914 -494.841 -38.319
v 397.075 -493.893 -37.4734
v 398.195 -495.776 -36.3126
v 396.578 -494.384 -36.427
v 396.435 -495.529 -35.5482
v 396.413 -495.496 -35.509
v 396.554 -494.349 -36.385
v 397.03 -495.686 -34.6422
v 396.937 -495.536 -34.5018
v 396.461 -494.199 -36.2446
v 396.094 -494.33 -35.7238
v 396.029 -493.825 -35.6429
v 396.396 -493.694 -36.1636
v 396.462 -492.684 -35.8124
v 396.588 -492.649 -35.9334
v 396.53 -493.657 -36.2921
v 397.102 -492.284 -35.8879
v 396.932 -495.522 -34.4844
v 396.088 -494.316 -35.7064
v 396.4 -495.285 -34.7398
v 396.439 -495.535 -35.5367
v 397.059 -495.728 -34.6719
v 398.2 -495.783 -36.3003
v 399.258 -496.693 -35.5276
v 398.117 -496.637 -33.8992
v 399.421 -497.262 -35.2519
v 399.445 -498.083 -34.8498
v 398.141 -497.459 -33.4972
v 398.315 -498.508 -33.6819
v 399.681 -498.941 -34.8924
v 398.523 -499.262 -33.7193
v 399.361 -500.205 -34.4572
v 399.329 -500.34 -34.319
v 398.494 -499.388 -33.5902
v 399.406 -500.861 -33.3664
v 399.074 -500.942 -32.6959
v 398.202 -499.458 -33.0012
v 398.864 -500.11 -30.8635
v 399.604 -501.23 -32.5044
v 399.394 -500.398 -30.672
v 401.205 -500.976 -31.2342
v 401.786 -500.418 -29.9391
v 399.975 -499.84 -29.3769
v 401.833 -500.435 -29.2822
v 401.814 -500.416 -28.7934
v 399.956 -499.821 -28.8881
v 401.958 -498.602 -27.6691
v 399.976 -499.684 -28.1837
v 401.399 -498.822 -27.3459
v 401.595 -498.184 -27.4824
v 399.57 -499.376 -28.6897
v 400.809 -498.934 -27.0801
v 402.556 -500.224 -29.179
v 402.656 -498.421 -28.0321
v 402.981 -499.878 -30.1445
v 403.151 -499.125 -28.165
v 403.343 -499.934 -29.3089
v 404.107 -500.166 -29.7518
v 403.716 -498.692 -27.6625
v 403.682 -500.512 -28.7863
v 403.892 -500.847 -28.2382
v 403.914 -499.007 -27.1467
v 405.585 -500.752 -26.8967
v 405.351 -500.666 -25.1156
v 403.694 -498.927 -25.4702
v 403.04 -499.724 -24.9423
v 405.126 -501.269 -24.8394
v 402.815 -500.326 -24.6661
v 403.653 -501.655 -25.1976
v 403.434 -501.872 -25.0164
v 402.565 -500.574 -24.4598
v 402.234 -501.02 -24.1094
v 403.415 -501.93 -24.9878
v 402.213 -501.086 -24.0769
v 402.282 -501.684 -24.257
v 401.977 -501.893 -23.7489
v 401.888 -501.309 -23.5371
v 402.573 -503.043 -23.1691
v 402.545 -503.047 -23.1323
v 401.859 -501.312 -23.5002
v 402.439 -503.065 -22.4877
v 402.198 -502.972 -22.1883
v 401.618 -501.219 -23.2007
v 401.733 -501.781 -21.0201
v 401.741 -501.545 -20.9596
v 401.627 -500.983 -23.1403
v 401.728 -501.006 -20.9291
v 399.907 -500.588 -18.5437
v 400.116 -500.165 -18.8067
v 398.943 -500.38 -18.9036
v 399.351 -500.11 -21.1431
v 400.474 -499.928 -20.7742
v 400.2 -499.755 -22.964
v 399.477 -501.754 -18.0663
v 398.513 -501.547 -18.4261
v 398.932 -502.028 -18.2916
v 398.164 -502.785 -18.6086
v 397.745 -502.304 -18.743
v 397.15 -502.512 -18.9291
v 396.931 -501.941 -18.8669
v 397.526 -501.733 -18.6808
v 396.191 -501.242 -18.5356
v 396.521 -499.597 -19.3799
v 397.902 -499.861 -19.6419
v 396.862 -499.65 -19.8504
v 395.564 -502.663 -19.7985
v 394.99 -501.877 -19.3539
v 394.668 -503.196 -20.4789
v 394.129 -502.827 -20.7564
v 394.451 -501.508 -19.6314
v 393.345 -501.314 -20.5161
v 393.219 -499.822 -20.0313
v 394.325 -500.016 -19.1466
v 393.433 -499.281 -20.0416
v 393.574 -502.874 -22.2727
v 392.79 -501.361 -22.0325
v 391.362 -501.7 -23.3456
v 391.653 -501.533 -23.4493
v 393.664 -502.601 -22.4737
v 393.599 -502.936 -22.3939
v 391.388 -501.763 -23.4667
v 392.124 -503.753 -23.7073
v 390.478 -504.232 -24.0194
v 389.941 -502.184 -23.7409
v 389.044 -502.699 -24.541
v 390.002 -504.911 -24.707
v 388.568 -503.378 -25.2286
v 389.553 -504.811 -25.6823
v 390.05 -505.812 -24.846
v 389.598 -505.66 -25.8132
v 388.677 -507.603 -25.1107
v 391.408 -506.962 -24.1164
v 390.035 -508.752 -24.381
v 390.951 -508.601 -24.956
v 391.044 -508.966 -24.9033
v 390.128 -509.117 -24.3284
v 392.495 -509.477 -23.6442
v 392.477 -509.523 -23.6067
v 390.11 -509.163 -24.2909
v 392.157 -509.93 -23.7604
v 391.858 -511.469 -24.45
v 389.77 -510.915 -25.076
v 390.076 -511.002 -25.6449
v 388.858 -511.406 -26.239
v 388.551 -511.319 -25.6701
v 387.899 -511.444 -25.7245
v 387.824 -511.419 -25.1251
v 388.471 -511.291 -25.0278
v 387.513 -511.547 -24.5935
v 386.405 -508.623 -24.6144
v 387.295 -508.185 -25.0499
v 386.726 -508.52 -25.1457
v 386.878 -508.594 -26.2845
v 387.458 -508.265 -26.2702
v 386.659 -508.77 -26.7969
v 386.869 -508.826 -27.0781
v 387.697 -508.329 -26.5902
v 388.003 -508.416 -27.1591
v 386.997 -509.572 -27.9376
v 388.149 -509.266 -28.1375
v 388.151 -509.231 -30.2193
v 388.392 -508.824 -30.2197
v 388.424 -508.803 -28.138
v 388.517 -508.311 -30.3277
v 388.775 -508.001 -30.2472
v 388.682 -508.493 -28.0575
v 388.801 -506.734 -29.9246
v 389.38 -508.062 -28.4513
v 389.4 -507.09 -29.4862
v 387.994 -507.579 -31.431
v 388.115 -506.363 -30.9646
v 387.878 -507.34 -31.9014
v 387.85 -507.114 -32.1296
v 388.087 -506.137 -31.1928
v 387.911 -505.654 -31.3552
v 388.224 -506.657 -33.1441
v 388.336 -505.133 -32.51
v 388.533 -504.835 -32.9138
v 389.753 -506.88 -33.4369
v 390.062 -505.058 -33.2066
v 391.702 -505.42 -33.5868
v 391.781 -504.474 -33.9796
v 390.131 -504.227 -33.5516
v 391.626 -503.444 -34.292
v 393.15 -504.488 -34.6985
v 392.996 -503.457 -35.0109
v 394.298 -504.558 -36.7319
v 394.397 -503.909 -37.0715
v 393.095 -502.809 -35.3505
v 392.765 -502.065 -37.3173
v 394.813 -503.749 -38.6253
v 393.18 -501.904 -38.8712
v 394.386 -501.881 -38.5707
v 394.472 -501.532 -38.9411
v 393.266 -501.555 -39.2416
v 394.242 -501.099 -39.3765
v 394.917 -501.434 -39.078
v 394.688 -501.001 -39.5134
v 395.887 -501.809 -39.35
v 396.274 -501.344 -39.6827
v 395.128 -500.471 -39.8921
v 397.01 -501.516 -41.2025
v 397.092 -501.18 -41.354
v 395.21 -500.134 -40.0437
v 396.722 -499.912 -41.9713
v 396.374 -499.534 -42.2068
v 394.837 -499.729 -40.296
v 395.946 -499.261 -42.5821
v 395.401 -499.056 -40.5821
v 395.987 -498.823 -41.8186
v 396.592 -500.165 -42.9033
v 396.166 -499.898 -43.2846
v 396.889 -500.687 -43.0972
v 399.044 -498.977 -44.2054
v 398.322 -498.188 -44.3928
v 398.729 -498.47 -44.0021
v 398.527 -497.698 -43.2214
v 398.118 -497.409 -43.6054
v 398.647 -497.445 -42.6549
v 396.426 -498.201 -41.4481
v 395.897 -498.165 -42.3987
v 394.784 -498.564 -40.1011
v 397.187 -497.763 -40.444
v 395.593 -498.099 -39.0343
v 397.548 -497.113 -38.5417
v 397.393 -496.924 -38.3041
v 395.438 -497.91 -38.7967
v 396.031 -496.918 -37.647
v 399.216 -498.39 -43.0662
v 399.342 -498.144 -42.4984
v 400.044 -499.08 -42.8863
v 400.337 -499.159 -42.1107
v 399.618 -498.218 -41.7683
v 400.531 -498.025 -40.5748
v 400.847 -500.34 -41.2048
v 400.979 -499.062 -39.779
v 401.013 -501.09 -40.463
v 401.043 -501.177 -40.1975
v 401.006 -499.138 -39.5458
v 402.635 -501.031 -39.0304
v 401.216 -499.445 -38.8719
v 402.209 -500.598 -38.5581
v 402.807 -500.623 -38.0751
v 401.179 -498.73 -38.5905
v 401.032 -498.968 -37.4143
v 401.07 -497.906 -37.2538
v 401.212 -497.797 -38.4494
v 401.039 -497.312 -38.1741
v 401.03 -497.71 -37.1275
v 401.001 -497.128 -38.0562
v 400.867 -497.141 -37.4032
v 401.234 -500.091 -37.3932
v 401.861 -500.634 -37.6307
v 402.831 -500.619 -38.0216
v 401.058 -498.964 -37.3534
v 402.724 -500.619 -37.4921
v 402.854 -500.521 -37.1007
v 401.188 -498.867 -36.962
v 402.918 -500.375 -36.585
v 402.356 -500.797 -35.3102
v 400.549 -499.348 -35.5109
v 400.501 -501.042 -34.7379
v 400.171 -500.875 -34.3918
v 400.218 -499.18 -35.1647
v 399.866 -500.431 -34.7136
v 399.794 -500.854 -34.0311
v 399.511 -500.411 -34.3741
v 399.6 -500.937 -33.425
v 400.367 -501.279 -33.9057
v 400.174 -501.362 -33.2996
v 402.247 -500.779 -32.338
v 402.09 -500.69 -32.0545
v 400.017 -501.273 -33.0162
v 401.618 -501.019 -31.7459
v 402.725 -499.933 -30.277
v 402.253 -500.262 -29.9684
v 402.299 -500.279 -29.3115
v 400.707 -501.413 -34.2704
v 402.587 -500.913 -32.7027
v 402.537 -501.123 -34.8995
v 403.377 -500.599 -34.9994
v 403.542 -500.317 -32.8164
v 404.549 -500.472 -33.9429
v 405.799 -500.123 -32.9477
v 404.87 -499.947 -31.759
v 405.442 -500.258 -31.7727
v 405.138 -500.905 -29.7165
v 404.566 -500.594 -29.7028
v 404.141 -500.94 -28.7373
v 405.215 -501.029 -29.6423
v 404.218 -501.064 -28.6631
v 404.637 -501.493 -28.4547
v 404.623 -501.485 -28.4108
v 404.204 -501.056 -28.6165
v 405.896 -500.961 -27.275
v 404.661 -501.508 -28.4431
v 405.937 -500.985 -27.3092
v 405.88 -501.463 -27.7484
v 406.625 -501.43 -27.8812
v 406.683 -500.953 -27.442
v 407.527 -501.179 -29.3696
v 407.645 -501.118 -29.3256
v 406.817 -500.884 -27.3919
v 407.658 -500.196 -27.3681
v 407.865 -499.889 -24.8597
v 407.052 -500.534 -24.5367
v 407.698 -500.407 -24.6493
v 408.048 -501.448 -24.2501
v 407.427 -501.65 -24.1089
v 408.482 -501.884 -24.1133
v 408.21 -503.531 -24.8037
v 407.139 -503.4 -24.8423
v 407.081 -503.877 -25.2815
v 406.75 -503.904 -25.209
v 406.807 -503.427 -24.7698
v 406.205 -504.265 -25.1514
v 405.13 -503.643 -24.8232
v 405.731 -502.805 -24.4416
v 403.775 -504.044 -23.55
v 403.288 -503.354 -23.661
v 405.244 -502.116 -24.5527
v 403.757 -502.399 -24.9457
v 402.9 -503.092 -23.6185
v 403.416 -502.169 -24.9083
v 402.284 -501.94 -24.1718
v 405.166 -503.74 -24.8148
v 403.811 -504.14 -23.5416
v 404.529 -504.788 -22.8133
v 404.348 -504.582 -22.4313
v 403.606 -503.906 -23.1068
v 403.951 -504.275 -22.1331
v 403.823 -504.139 -22.0346
v 403.469 -503.76 -23.0013
v 403.363 -503.779 -22.3568
v 403.472 -503.927 -21.2001
v 402.987 -503.552 -21.4625
v 403.483 -503.917 -20.571
v 403.376 -503.87 -20.4918
v 402.873 -503.503 -21.3784
v 402.408 -502.312 -20.2102
v 403.475 -503.863 -20.2023
v 402.513 -502.304 -19.9026
v 402.673 -502.616 -19.4916
v 400.528 -503.228 -17.8116
v 400.072 -503.001 -17.9903
v 399.527 -503.274 -18.2157
v 400.988 -504.045 -18.6013
v 400.052 -504.204 -19.1145
v 401.671 -505.394 -19.2484
v 401.43 -505.665 -19.8716
v 399.796 -504.492 -19.7766
v 400.806 -505.409 -20.7195
v 400.345 -505.438 -21.1849
v 399.336 -504.52 -20.2421
v 398.712 -505.588 -21.6766
v 397.638 -505.197 -21.501
v 398.262 -504.129 -20.0664
v 397.249 -503.855 -20.387
v 397.13 -505.204 -21.6702
v 396.74 -503.863 -20.5562
v 396.233 -504.28 -21.4058
v 396.081 -504.239 -21.3368
v 396.577 -503.818 -20.4823
v 395.557 -504.21 -21.0796
v 395.98 -504.42 -21.513
v 395.463 -504.38 -21.2456
v 396.239 -505.36 -21.9969
v 395.508 -505.639 -22.3305
v 394.82 -504.626 -21.5386
v 394.19 -505.792 -22.4677
v 392.704 -504.48 -22.8892
v 393.48 -503.443 -21.9188
v 391.988 -504.329 -23.1665
v 392.56 -506.975 -23.5553
v 391.84 -506.89 -23.8502
v 392.835 -509.041 -23.4307
v 392.676 -509.173 -23.7287
v 391.682 -507.022 -24.1483
v 391.225 -508.661 -24.9878
v 393.246 -506.837 -22.8755
v 393.538 -508.899 -22.7329
v 393.832 -508.97 -22.2847
v 395.954 -510.533 -22.807
v 395.954 -510.678 -23.3274
v 396.298 -510.445 -23.8264
v 396.1 -511.087 -24.2635
v 395.756 -511.321 -23.7645
v 396.113 -511.543 -24.7317
v 394.526 -512.372 -25.127
v 394.169 -512.15 -24.1598
v 393.644 -512.237 -24.2462
v 393.385 -511.761 -26.1718
v 392.642 -511.701 -25.1642
v 392.182 -511.433 -27.1966
v 391.896 -511.305 -27.115
v 392.356 -511.572 -25.0826
v 391.252 -510.881 -26.3709
v 391 -510.865 -26.1409
v 392.134 -511.558 -24.8805
v 390.39 -511.104 -26.1349
v 391.03 -510.953 -26.5287
v 390.42 -511.191 -26.5227
v 391.701 -511.368 -27.2537
v 391.521 -511.487 -27.553
v 390.215 -511.327 -26.8634
v 391.463 -512.883 -28.1755
v 390.924 -513.006 -28.5425
v 389.676 -511.449 -27.2304
v 390.377 -513.011 -28.8951
v 390.363 -513.012 -28.9
v 389.662 -511.451 -27.2354
v 389.944 -513.353 -28.8777
v 389.64 -511.593 -28.2943
v 389.762 -512.397 -28.9401
v 389.259 -512.835 -29.6524
v 388.882 -510.861 -28.1172
v 389.583 -512.422 -29.7818
v 389.613 -512.278 -29.9044
v 388.912 -510.717 -28.2397
v 388.821 -510.506 -30.3091
v 388.339 -510.185 -30.2665
v 388.364 -510.352 -28.1912
v 387.186 -510.526 -27.9848
v 387.398 -511.438 -26.6662
v 388.606 -511.389 -26.6903
v 387.663 -511.429 -26.1456
v 386.596 -511.544 -26.3026
v 386.811 -511.541 -25.7594
v 386.491 -511.671 -25.2333
v 385.73 -509.248 -26.3164
v 385.564 -509.211 -25.2481
v 385.891 -509.102 -25.7741
v 387.507 -509.955 -28.2116
v 388.285 -509.724 -29.7504
v 389.398 -512.433 -30.1859
v 388.632 -510.642 -30.5564
v 389.097 -512.845 -30.0073
v 388.978 -512.975 -30.4277
v 388.513 -510.772 -30.9768
v 389.262 -512.581 -30.6644
v 389.414 -512.626 -31.3985
v 388.647 -510.811 -31.6217
v 389.604 -512.412 -31.856
v 390.032 -512.052 -32.5637
v 389.075 -510.451 -32.3294
v 389.294 -510.163 -32.729
v 391.123 -511.689 -32.7173
v 390.536 -509.749 -32.9039
v 391.155 -509.598 -32.7771
v 391.102 -508.959 -33.2762
v 390.483 -509.11 -33.403
v 391.918 -508.683 -35.3353
v 391.389 -508.208 -35.6325
v 389.921 -508.605 -33.7187
v 389.571 -508.241 -33.9113
v 390.42 -507.746 -34.0713
v 391.147 -507.72 -34.742
v 391.712 -506.994 -35.2343
v 389.873 -507.107 -33.5396
v 390.884 -507.164 -33.1688
v 390.864 -507.069 -33.1036
v 389.856 -507.024 -33.4823
v 391.82 -505.584 -33.6384
v 390.929 -507.126 -33.1478
v 391.884 -505.641 -33.6826
v 391.754 -506.958 -35.2144
v 392.924 -506.027 -36.1781
v 393.126 -504.652 -34.7064
v 394.274 -504.722 -36.7398
v 392.807 -506.471 -37.3957
v 394.15 -505.194 -38.0335
v 394.19 -505.718 -38.361
v 396.043 -505.391 -39.6252
v 396.231 -504.826 -39.4529
v 397.753 -504.439 -40.5098
v 397.707 -504.245 -40.5045
v 396.185 -504.632 -39.4477
v 397.416 -504.207 -39.943
v 397.3 -503.713 -39.8241
v 396.062 -504.106 -39.3214
v 397.288 -502.851 -41.0125
v 397.216 -502.652 -40.9172
v 395.99 -503.907 -39.2261
v 396.455 -502.342 -39.4321
v 395.847 -502.098 -39.1281
v 395.298 -503.63 -38.8801
v 394.871 -501.763 -38.8255
v 397.397 -503.912 -39.9676
v 397.391 -503.063 -41.165
v 397.687 -503.931 -40.5307
v 399.656 -504.27 -41.915
v 399.36 -503.402 -42.5493
v 399.804 -503.684 -42.1664
v 400.337 -503.138 -42.3835
v 399.893 -502.856 -42.7663
v 400.172 -502.387 -43.1253
v 398.808 -502.003 -43.6839
v 398.529 -502.472 -43.325
v 398.373 -501.648 -44.0122
v 396.973 -500.747 -42.8053
v 397.041 -501.514 -42.0426
v 396.675 -500.224 -42.6139
v 400.028 -499.155 -43.1122
v 399.521 -498.967 -43.4741
v 399.201 -498.46 -43.2771
v 400.138 -504.341 -41.7961
v 400.286 -503.754 -42.0475
v 401.02 -504.946 -41.7786
v 402.257 -504.146 -40.8109
v 401.693 -502.843 -40.9459
v 402.033 -503.719 -40.4794
v 402.05 -503.671 -40.401
v 401.712 -502.792 -40.8619
v 402.923 -503.615 -39.7842
v 402.941 -503.492 -39.7105
v 401.729 -502.669 -40.7882
v 403.238 -502.342 -39.5494
v 404.376 -503.835 -38.6685
v 404.499 -502.644 -38.6339
v 404.623 -502.924 -38.1891
v 404.477 -503.976 -38.4528
v 404.723 -503.064 -37.9735
v 404.663 -503.705 -37.8839
v 404.967 -503.631 -37.151
v 405.027 -502.99 -37.2406
v 405.927 -503.586 -36.0763
v 406.031 -502.794 -35.7312
v 405.137 -502.149 -36.874
v 406.206 -501.763 -35.4282
v 405.717 -500.743 -35.3107
v 404.617 -501.064 -36.7491
v 404.467 -500.852 -36.2762
v 406.585 -502.977 -35.4312
v 406.76 -501.946 -35.1282
v 408.331 -503.289 -36.8818
v 406.858 -502.366 -34.9995
v 408.218 -503.529 -36.5185
v 408.659 -503.473 -36.4476
v 407.088 -502.129 -34.6939
v 406.913 -503.16 -34.9969
v 407.041 -503.322 -34.5197
v 407.217 -502.292 -34.2167
v 408.724 -503.354 -33.2175
v 408.796 -503.229 -33.1932
v 407.284 -502.174 -34.1938
v 408.879 -502.154 -33.2712
v 408.2 -500.579 -31.9499
v 406.557 -500.486 -32.7783
v 406.247 -500.644 -31.5927
v 408.218 -500.574 -31.8562
v 406.267 -500.638 -31.4861
v 407.929 -500.802 -31.4617
v 407.922 -500.798 -30.9453
v 406.26 -500.634 -30.9697
v 407.766 -500.846 -30.43
v 407.416 -501.229 -29.4458
v 405.862 -501.07 -29.8495
v 406.5 -501.487 -27.968
v 405.883 -501.465 -27.7538
v 405.245 -501.048 -29.6352
v 404.664 -501.51 -28.4481
v 409.766 -502.617 -29.5274
v 409.386 -502.444 -29.1843
v 409.628 -503.579 -29.1437
v 409.613 -503.581 -29.1278
v 409.373 -502.446 -29.1703
v 409.759 -502.585 -27.037
v 409.628 -501.688 -26.9676
v 409.251 -501.609 -29.1056
v 409.264 -500.686 -27.1481
v 409.344 -501.141 -24.5251
v 408.999 -500.175 -24.8682
v 408.902 -500.711 -24.6584
v 409.461 -504.58 -28.6235
v 409.616 -503.525 -26.5623
v 409.52 -505.539 -28.1568
v 408.95 -503.967 -26.8775
v 408.899 -505.097 -27.7727
v 409.507 -505.638 -28.0315
v 409.602 -503.625 -26.4358
v 409.063 -505.504 -27.6774
v 408.223 -505.81 -26.8902
v 408.702 -503.953 -25.5925
v 407.604 -504.325 -26.1197
v 407.787 -506.034 -26.8297
v 407.109 -504.58 -26.0508
v 406.565 -504.941 -25.9932
v 407.752 -506.075 -26.8287
v 406.524 -504.987 -25.992
v 406.497 -505.48 -26.38
v 406.133 -505.653 -26.1519
v 406.138 -505.171 -25.7498
v 406.279 -507.033 -26.0101
v 405.569 -507.123 -25.7541
v 405.427 -505.261 -25.4937
v 405.031 -506.182 -25.8807
v 404.959 -506.165 -25.8501
v 405.35 -505.242 -25.4608
v 404.69 -506.108 -23.3808
v 404.115 -505.956 -24.2749
v 404.188 -505.971 -25.0649
v 404.939 -506.23 -25.8507
v 404.671 -506.17 -23.3814
v 405.47 -507.175 -25.7219
v 404.373 -506.545 -23.6106
v 404.967 -507.373 -25.4695
v 404.664 -507.841 -25.6825
v 403.963 -506.755 -23.3468
v 403.703 -506.739 -25.5545
v 403.458 -506.754 -25.5258
v 403.718 -506.769 -23.318
v 402.889 -506.396 -24.1161
v 402.113 -506.6 -23.3067
v 403.036 -506.949 -22.6069
v 402.007 -506.619 -22.6622
v 401.993 -506.645 -22.5512
v 403.024 -506.972 -22.5094
v 402.545 -506.814 -22.216
v 403.189 -507.003 -21.2085
v 403.631 -507.15 -21.5609
v 403.197 -507.019 -20.5794
v 404.426 -504.692 -20.5835
v 404.778 -504.979 -21.5647
v 404.408 -504.696 -21.2126
v 402.051 -506.682 -21.1956
v 402.049 -506.695 -20.5664
v 401.463 -506.504 -21.4577
v 401.031 -506.33 -23.4765
v 400.925 -506.349 -22.832
v 399.291 -506.499 -23.3237
v 401.026 -506.335 -23.5382
v 399.286 -506.504 -23.3854
v 400.481 -506.203 -23.8814
v 399.939 -506.04 -25.0893
v 398.744 -506.341 -24.5933
v 399.572 -505.965 -26.0852
v 399.568 -505.966 -26.0873
v 398.74 -506.342 -24.5956
v 398.053 -506.622 -25.3997
v 397.128 -507.302 -24.3718
v 397.814 -507.022 -23.5677
v 396.538 -508.983 -24.2621
v 396.163 -508.907 -23.7878
v 397.439 -506.946 -23.0933
v 396.819 -506.953 -23.3051
v 396.348 -505.338 -21.9816
v 396.968 -505.33 -21.7699
v 396.082 -504.399 -21.4987
v 395.976 -508.879 -23.6454
v 396.632 -506.925 -23.1626
v 395.671 -509.158 -22.648
v 395.5 -507.807 -23.2041
v 395.447 -507.944 -23.1707
v 394.799 -508.736 -22.3052
v 395.639 -506.445 -22.7724
v 394.318 -506.576 -22.8982
v 397.294 -507.433 -25.4754
v 396.705 -509.114 -25.3657
v 397.04 -509.375 -26.3713
v 397.123 -510.533 -26.0427
v 396.788 -510.272 -25.0371
v 396.801 -510.727 -25.5053
v 397.037 -511.399 -26.4073
v 396.715 -511.593 -25.8699
v 397.435 -512.195 -27.0054
v 396.193 -513.128 -27.4586
v 395.301 -512.654 -26.3858
v 395.678 -512.861 -27.3874
v 395.319 -512.849 -27.5305
v 394.916 -512.642 -26.5392
v 394.82 -513.52 -28.2009
v 394.229 -513.376 -28.2428
v 394.325 -512.498 -26.5811
v 393.155 -513.559 -28.1792
v 392.34 -512.975 -27.9702
v 393.51 -511.914 -26.3721
v 392.292 -511.568 -27.3726
v 394.36 -514.708 -29.8758
v 393.286 -514.891 -29.8122
v 393.791 -514.75 -30.2023
v 392.956 -514.71 -31.2696
v 392.45 -514.851 -30.8795
v 391.904 -514.856 -31.2321
v 391.112 -515.084 -30.0008
v 391.658 -515.078 -29.6482
v 390.603 -515.173 -29.8447
v 389.956 -513.367 -28.8712
v 390.922 -513.023 -28.5401
v 390.376 -513.028 -28.8926
v 392.811 -513.919 -32.2282
v 391.759 -514.066 -32.1907
v 391.664 -513.677 -32.552
v 393 -511.842 -32.1603
v 391.83 -511.852 -32.4924
v 393.213 -510.349 -32.1101
v 393.047 -510.201 -32.0919
v 391.664 -511.703 -32.4741
v 391.996 -510.004 -32.0201
v 391.99 -510.002 -32.0234
v 391.658 -511.701 -32.477
v 391.764 -509.613 -32.5036
v 391.997 -509.998 -32.0236
v 391.772 -509.609 -32.5038
v 393.048 -510.195 -32.095
v 393.212 -509.965 -32.2573
v 391.958 -509.347 -32.6886
v 394.014 -509.887 -33.5789
v 393.977 -509.687 -33.7867
v 391.921 -509.147 -32.8963
v 393.471 -508.848 -34.222
v 393.366 -508.785 -34.3307
v 391.81 -509.079 -33.0118
v 393.171 -508.944 -34.9095
v 393.149 -508.939 -34.9249
v 391.786 -509.073 -33.0283
v 392.561 -508.791 -35.102
v 393.329 -509.433 -35.9037
v 392.742 -509.289 -36.0892
v 393.699 -509.771 -36.2877
v 394.138 -508.169 -38.0591
v 393.181 -507.688 -37.8606
v 394.543 -506.869 -38.801
v 396.041 -508.56 -37.8427
v 396.344 -507.239 -38.5962
v 397.849 -507.3 -38.735
v 397.812 -507.112 -39.2334
v 396.307 -507.049 -39.1015
v 398.148 -508.136 -40.5505
v 396.968 -506.724 -39.4011
v 398.066 -507.322 -40.2493
v 398.048 -508.034 -40.752
v 396.218 -506.958 -39.281
v 397.054 -507.954 -41.5348
v 396.182 -506.659 -39.8607
v 396.78 -507.374 -41.4656
v 397.141 -507.062 -41.8999
v 396.307 -506.053 -39.6511
v 397.812 -506.13 -39.7756
v 397.819 -506 -39.7713
v 396.314 -505.921 -39.6468
v 398.057 -505.035 -40.534
v 397.892 -506.064 -39.8293
v 398.14 -505.108 -40.6001
v 397.221 -506.996 -41.9537
v 398.432 -505.952 -41.4796
v 398.195 -506.395 -41.7886
v 397.572 -506.64 -42.7317
v 398.539 -504.703 -41.4856
v 398.047 -506.583 -42.9813
v 399.032 -506.612 -43.2695
v 399.523 -504.731 -41.7739
v 399.622 -506.567 -42.4026
v 399.986 -506.561 -42.3632
v 399.887 -504.725 -41.7345
v 400.801 -505.284 -41.7246
v 400.757 -506.958 -42.4785
v 401.478 -505.634 -41.8259
v 402.118 -506.869 -42.2513
v 402.411 -506.715 -42.249
v 401.752 -505.49 -41.8237
v 402.94 -506.638 -42.5861
v 402.963 -506.615 -42.5845
v 401.772 -505.47 -41.8222
v 403.27 -506.039 -42.4915
v 404.111 -504.806 -41.335
v 402.511 -504.386 -40.8063
v 403.194 -503.939 -39.8629
v 402.95 -503.684 -39.8154
v 402.296 -504.162 -40.7645
v 402.075 -503.735 -40.4301
v 405.413 -505.454 -40.1424
v 404.495 -504.587 -38.6703
v 406.739 -505.393 -38.2888
v 406.793 -505.1 -37.9736
v 404.553 -504.276 -38.3354
v 404.74 -504.005 -37.7664
v 406.996 -504.823 -37.4802
v 404.955 -503.711 -37.2422
v 407.662 -503.974 -37.6128
v 405.073 -504.029 -37.0754
v 407.544 -504.253 -37.4236
v 407.677 -503.938 -37.5289
v 404.971 -503.673 -37.153
v 405.931 -503.626 -36.0782
v 407.261 -505.191 -38.507
v 407.927 -504.342 -38.6396
v 407.006 -505.235 -40.4835
v 408.453 -505.699 -41.0323
v 409.477 -504.838 -39.2276
v 409.861 -505.856 -39.3363
v 411.169 -505.587 -37.2391
v 410.786 -504.569 -37.1304
v 411.365 -505.781 -36.1607
v 410.013 -505.433 -35.0168
v 409.513 -504.242 -36.0538
v 409.496 -503.999 -33.3061
v 409.221 -504.257 -35.9693
v 409.188 -504.031 -33.3973
v 408.941 -504.213 -33.2945
v 408.991 -504.443 -36.0429
v 409.459 -505.647 -35.0052
v 409.202 -505.806 -35.0765
v 408.75 -504.592 -36.11
v 408.084 -505.441 -35.9773
v 408.072 -505.432 -35.9802
v 408.738 -504.583 -36.1128
v 406.992 -504.271 -34.6621
v 408.062 -505.465 -35.9594
v 406.982 -504.303 -34.6414
v 409.179 -505.831 -35.0575
v 406.889 -504.747 -34.7921
v 408.738 -506.06 -35.1511
v 409.165 -505.881 -34.9472
v 406.969 -504.351 -34.5376
v 407.132 -505.649 -34.2532
v 407.137 -505.635 -34.1942
v 406.974 -504.338 -34.4822
v 408.653 -504.433 -33.1775
v 407.152 -505.656 -34.1914
v 408.667 -504.454 -33.1747
v 409.185 -505.889 -34.8855
v 410.441 -505.436 -34.8851
v 409.924 -504.002 -33.1744
v 410.566 -505.489 -34.2419
v 411.41 -505.697 -33.4437
v 410.768 -504.21 -32.3762
v 411.794 -505.661 -32.34
v 411.964 -505.584 -31.1095
v 410.96 -504.123 -30.9756
v 412.127 -505.498 -29.8799
v 411.714 -505.222 -29.0927
v 410.547 -503.847 -30.1884
v 410.294 -504.18 -29.6839
v 410.083 -503.802 -29.5399
v 410.335 -503.469 -30.0445
v 410.221 -502.841 -29.9237
v 410.614 -502.381 -31.9397
v 410.728 -503.009 -32.0605
v 410.576 -501.962 -32.2761
v 410.987 -505.645 -28.0934
v 409.567 -504.604 -28.6846
v 409.62 -505.561 -28.2139
v 410.961 -505.78 -27.912
v 409.596 -505.687 -28.0446
v 410.51 -506.126 -27.5936
v 410.444 -506.171 -27.5044
v 409.535 -505.729 -27.9614
v 409.089 -505.59 -27.6114
v 409.581 -507.677 -26.7683
v 408.331 -506.913 -26.9647
v 409.003 -507.739 -27.0756
v 408.874 -507.839 -27.1014
v 408.217 -507.001 -26.9873
v 407.195 -507.904 -26.433
v 406.585 -507.022 -26.2508
v 407.681 -506.226 -26.8273
v 406.421 -505.643 -26.3785
v 408.882 -507.944 -27.0897
v 407.204 -508.009 -26.4213
v 407.734 -508.954 -26.318
v 405.222 -510.331 -26.0309
v 404.693 -509.386 -26.1342
v 404.322 -510.281 -26.6382
v 403.999 -510.089 -26.7436
v 404.37 -509.193 -26.2395
v 402.848 -510.715 -26.4226
v 402.736 -510.599 -26.4509
v 404.258 -509.078 -26.2678
v 402.384 -510.05 -26.5149
v 402.202 -509.699 -26.517
v 404.076 -508.727 -26.2698
v 402.518 -509.212 -26.8213
v 402.405 -508.805 -26.8593
v 403.963 -508.319 -26.3078
v 403.086 -507.16 -26.1039
v 401.557 -508.338 -27.0337
v 402.342 -506.749 -26.2571
v 401.132 -506.211 -25.8991
v 401.224 -506.174 -25.6527
v 402.427 -506.714 -26.0272
v 401.171 -506.219 -25.03
v 401.188 -506.221 -25.0081
v 402.442 -506.717 -26.0079
v 401.732 -506.353 -24.6649
v 400.239 -506.059 -25.7782
v 400.125 -506.097 -25.1634
v 399.745 -506.018 -26.1544
v 400.557 -506.154 -26.2094
v 400.06 -506.112 -26.5819
v 400.946 -508.277 -27.3635
v 400.924 -508.281 -27.3774
v 400.04 -506.116 -26.595
v 400.152 -506.313 -27.2092
v 399.385 -506.231 -27.3416
v 399.325 -506.04 -26.7184
v 397.793 -506.701 -26.076
v 399.007 -506.198 -27.8064
v 397.414 -506.669 -26.5408
v 396.953 -506.912 -28.0236
v 396.78 -507.207 -27.9215
v 397.241 -506.964 -26.4387
v 396.844 -508.241 -28.1564
v 396.838 -508.266 -28.1365
v 397.235 -506.99 -26.4173
v 396.981 -508.933 -27.3133
v 396.94 -508.361 -28.233
v 397.09 -509.035 -27.4167
v 397.368 -508.602 -28.549
v 397.397 -508.632 -28.5534
v 397.123 -509.069 -27.4217
v 398.846 -509.218 -27.9415
v 398.934 -511.391 -27.0267
v 397.212 -511.242 -26.5068
v 397.589 -512.057 -27.0928
v 399.253 -512.062 -27.3588
v 397.869 -512.647 -27.3846
v 398.995 -513.301 -27.8416
v 398.918 -513.438 -27.8341
v 397.796 -512.775 -27.3776
v 398.996 -514.026 -27.6274
v 397.649 -514.975 -28.5037
v 396.612 -513.609 -28.1474
v 395.682 -514.08 -28.8315
v 395.115 -513.65 -28.285
v 396.114 -513.231 -27.6673
v 395.594 -512.971 -27.609
v 397.574 -515.432 -29.3061
v 395.607 -514.537 -29.6339
v 396.413 -514.742 -30.3134
v 395.725 -514.808 -31.2473
v 394.824 -514.612 -30.6969
v 394.255 -514.654 -31.0234
v 395.747 -513.905 -32.3624
v 394.28 -513.626 -32.2927
v 395.359 -513.471 -32.2978
v 395.305 -513.054 -32.4327
v 394.222 -513.179 -32.4373
v 395.778 -512.476 -33.1949
v 395.473 -511.883 -33.2702
v 393.917 -512.587 -32.5126
v 394.933 -511.069 -33.7636
v 394.208 -510.347 -33.4765
v 393.192 -511.865 -32.2255
v 393.382 -510.37 -32.1673
v 396.557 -511.76 -34.2554
v 396.017 -510.947 -34.7488
v 397.301 -511.282 -35.4979
v 397.174 -510.956 -35.8611
v 395.89 -510.62 -35.112
v 395.446 -510.22 -36.4237
v 394.03 -509.856 -35.8909
v 394.385 -510.233 -34.546
v 393.657 -509.517 -35.5103
v 393.295 -509.056 -34.9203
v 393.998 -509.739 -33.9137
v 393.491 -508.898 -34.3416
v 398.129 -509.342 -36.9275
v 396.345 -508.701 -37.4274
v 398.756 -508.532 -37.2796
v 398.755 -508.526 -37.2804
v 396.345 -508.695 -37.4281
v 398.133 -507.426 -38.348
v 398.965 -508.632 -37.5186
v 398.317 -507.519 -38.5573
v 399.273 -508.567 -38.8594
v 399.216 -508.546 -39.1067
v 398.263 -507.5 -38.7881
v 398.661 -508.577 -40.0436
v 399.221 -508.572 -39.109
v 398.667 -508.605 -40.046
v 399.079 -508.899 -39.6307
v 399.182 -510.021 -40.5261
v 398.769 -509.727 -40.9414
v 398.66 -510.068 -41.4869
v 398.066 -509.539 -41.6971
v 398.175 -509.199 -41.1516
v 397.166 -508.978 -41.8858
v 397.936 -509.864 -42.1527
v 397.052 -509.263 -42.2861
v 397.456 -509.568 -42.4741
v 399.407 -509.97 -44.4497
v 398.927 -509.674 -44.7711
v 398.937 -509.4 -45.2359
v 399.797 -507.499 -44.7752
v 399.906 -507.511 -44.2466
v 400.386 -507.806 -43.9252
v 400.285 -507.45 -43.4463
v 399.804 -507.154 -43.7677
v 400.395 -507.11 -42.9008
v 400.738 -507.738 -43.3577
v 400.848 -507.398 -42.8122
v 402.204 -507.283 -42.5654
v 400.78 -507.799 -43.4
v 402.244 -507.34 -42.6052
v 402.762 -507.302 -42.9646
v 401.133 -508.924 -43.7193
v 403.114 -508.426 -43.2839
v 402.386 -509.421 -43.1128
v 402.442 -509.466 -43.1321
v 403.178 -508.477 -43.3058
v 403.304 -510.056 -44.4698
v 404.457 -509.708 -44.8163
v 404.331 -508.13 -43.6524
v 405.404 -507.646 -44.2244
v 405.116 -506.674 -44.071
v 404.003 -507.024 -43.4777
v 404.309 -506.448 -43.3847
v 405.326 -506.173 -44.0196
v 404.548 -505.878 -43.3261
v 405.14 -505.894 -43.5968
v 406.232 -504.937 -41.2637
v 405.64 -504.921 -40.9931
v 406.718 -504.955 -41.0271
v 406.755 -505.367 -40.4496
v 405.682 -505.39 -40.3357
v 406.993 -505.332 -38.4707
v 407.779 -507.612 -42.0379
v 408.077 -507.305 -41.7073
v 409.05 -509.792 -41.9162
v 407.756 -507.687 -41.6238
v 408.502 -509.725 -41.7822
v 408.748 -509.949 -41.3214
v 407.811 -507.443 -41.1847
v 407.317 -509.179 -40.142
v 407.359 -509.125 -40.033
v 407.848 -507.395 -41.0888
v 409.08 -508.37 -39.4298
v 409.842 -507.532 -39.5503
v 408.517 -506.658 -41.1947
v 409.929 -506.884 -39.5103
v 410.466 -507.603 -39.4786
v 410.517 -506.951 -39.4428
v 411.14 -508.545 -40.3284
v 412.059 -508.577 -39.6249
v 411.436 -506.982 -38.7394
v 412.639 -508.671 -39.7112
v 412.676 -508.685 -39.6407
v 411.472 -506.996 -38.6711
v 411.481 -507.65 -38.6587
v 411.703 -507.589 -37.7371
v 411.681 -506.938 -37.8037
v 411.899 -507.748 -37.1332
v 411.899 -507.561 -36.9118
v 411.681 -506.763 -37.5954
v 411.909 -507.031 -36.5392
v 412.054 -507.735 -36.6682
v 412.063 -507.205 -36.2956
v 413.95 -508.142 -36.0974
v 414.075 -507.796 -35.4742
v 412.206 -506.812 -35.5862
v 412.805 -507.167 -34.7043
v 412.637 -506.73 -34.4037
v 412.027 -506.348 -35.2669
v 412.152 -506.401 -34.6236
v 412.584 -506.471 -33.8445
v 412.096 -506.125 -34.0295
v 413.836 -506.051 -33.181
v 413.72 -505.935 -32.9539
v 411.98 -506.009 -33.8024
v 412.648 -506.224 -33.0503
v 412.431 -506.088 -32.8125
v 411.747 -505.863 -33.5476
v 412.091 -505.806 -32.4313
v 412.571 -506.074 -32.6956
v 412.223 -505.793 -32.3212
v 413.637 -505.774 -32.5738
v 413.796 -505.715 -31.2542
v 412.362 -505.742 -31.162
v 412.581 -505.677 -29.9396
v 414.02 -505.704 -31.0474
v 412.805 -505.666 -29.7327
v 413.826 -505.569 -29.3965
v 413.509 -505.317 -28.1514
v 412.444 -505.379 -28.3155
v 413.014 -505.494 -28.027
v 412.311 -506.302 -26.9596
v 411.741 -506.187 -27.2482
v 411.29 -506.533 -26.9298
v 412.573 -507.397 -26.4581
v 411.552 -507.628 -26.4282
v 412.701 -507.901 -26.312
v 412.786 -509.622 -27.9115
v 411.649 -509.586 -28.2489
v 412.299 -510.526 -29.6858
v 412.098 -510.603 -29.7287
v 411.42 -509.674 -28.2977
v 411.067 -511.265 -29.539
v 410.083 -511.309 -29.2029
v 410.435 -509.718 -27.9617
v 409.857 -509.781 -28.269
v 409.77 -509.736 -28.1134
v 410.348 -509.674 -27.8061
v 408.621 -510.746 -27.3417
v 407.874 -509.08 -26.2743
v 409.601 -508.008 -26.7387
v 409.023 -508.071 -27.046
v 409.726 -509.802 -28.2654
v 408.577 -510.812 -27.4937
v 409.952 -511.331 -29.1993
v 408.72 -512.324 -29.89
v 407.345 -511.805 -28.1844
v 408.156 -512.188 -30.1888
v 407.584 -512.063 -30.4441
v 406.773 -511.68 -28.4397
v 405.873 -511.631 -29.0471
v 405.869 -511.636 -29.0426
v 406.77 -511.685 -28.4352
v 405.705 -513.436 -28.9811
v 406.053 -513.981 -27.9125
v 407.118 -512.229 -27.3666
v 406.198 -513.825 -26.8498
v 404.461 -512.546 -25.6194
v 405.273 -510.87 -26.0594
v 403.221 -511.447 -26.3458
v 403.175 -511.279 -26.3529
v 405.226 -510.702 -26.0665
v 404.326 -510.653 -26.6739
v 403.337 -513.756 -25.4121
v 402.027 -512.732 -26.1255
v 402.6 -514.488 -25.7094
v 401.875 -514.924 -26.362
v 401.202 -513.229 -26.8683
v 400.095 -514.604 -27.4954
v 399.369 -513.965 -27.6155
v 400.476 -512.59 -26.9885
v 399.268 -513.381 -27.8228
v 399.259 -513.364 -27.8244
v 400.466 -512.572 -26.9901
v 399.533 -512.129 -27.3405
v 399.629 -511.562 -26.8815
v 400.563 -512.005 -26.531
v 400.21 -511.456 -26.5951
v 399.582 -509.049 -27.7132
v 400.162 -508.943 -27.4268
v 400.478 -508.456 -27.7311
v 399.562 -509.021 -27.7773
v 400.458 -508.428 -27.7952
v 399.686 -506.46 -27.6271
v 399.973 -507.211 -28.3464
v 399.923 -508.222 -28.4056
v 399.139 -508.962 -28.4293
v 399.263 -506.401 -28.2791
v 397.655 -508.407 -28.9819
v 398.851 -506.324 -28.718
v 397.608 -507.933 -29.2363
v 397.492 -508.316 -28.8733
v 399.078 -506.297 -28.1554
v 397.024 -507.011 -28.3727
v 397.381 -508.443 -28.6577
v 396.897 -507.155 -28.1273
v 396.954 -508.192 -28.3485
v 402.197 -516.387 -27.1115
v 400.462 -516.268 -28.3485
v 400.997 -516.884 -29.0457
v 399.783 -517.377 -29.7619
v 399.081 -516.829 -29.1637
v 399.308 -517.036 -29.7447
v 398.477 -516.536 -30.3265
v 398.19 -516.294 -29.7872
v 398.182 -516.398 -30.857
v 397.832 -515.905 -30.9131
v 397.818 -515.77 -29.8468
v 396.628 -515.039 -30.7885
v 397.695 -515.953 -31.7238
v 396.5 -515.084 -31.5452
v 397.383 -516.131 -32.765
v 397.106 -514.734 -33.9893
v 396.256 -513.857 -32.6207
v 396.416 -512.867 -33.3444
v 396.045 -512.719 -33.2081
v 395.931 -513.726 -32.501
v 395.555 -513.281 -32.4451
v 397.867 -514.191 -34.7461
v 397.177 -512.324 -34.1011
v 397.921 -511.846 -35.3436
v 399.508 -514.285 -34.9677
v 399.561 -511.94 -35.5652
v 400.641 -511.969 -35.3992
v 400.693 -511.888 -35.7209
v 399.613 -511.859 -35.8869
v 400.205 -511.693 -36.1136
v 400.193 -511.69 -36.1418
v 399.601 -511.856 -35.9151
v 400.966 -512.904 -37.4195
v 400.417 -512.296 -38.4097
v 398.984 -511.173 -37.027
v 399.577 -511.007 -37.2536
v 399.248 -510.187 -37.5109
v 398.656 -510.353 -37.2842
v 399.452 -509.804 -39.4832
v 399.264 -509.29 -39.423
v 398.468 -509.839 -37.2239
v 399.395 -508.941 -38.9134
v 399.336 -508.77 -38.8558
v 398.406 -509.658 -37.1627
v 399.032 -508.848 -37.5148
v 399.717 -510.656 -37.5536
v 399.92 -510.273 -39.526
v 400.542 -511.984 -38.6769
v 400.54 -512.232 -39.1535
v 399.918 -510.551 -40.0611
v 400.604 -512.339 -39.761
v 400.762 -512.433 -40.6813
v 400.075 -510.645 -40.9814
v 399.553 -510.692 -41.9422
v 401.349 -512.524 -41.3703
v 400.141 -510.783 -42.6311
v 401.515 -511.055 -42.1569
v 401.815 -510.828 -42.8138
v 400.483 -510.524 -43.3788
v 402.59 -511.606 -44.1074
v 403.217 -510.123 -44.4953
v 401.109 -509.042 -43.7667
v 402.366 -509.525 -43.1545
v 401.916 -511.097 -42.5843
v 402.705 -511.912 -43.8462
v 402.722 -512.291 -42.8216
v 402.722 -512.294 -42.823
v 402.705 -511.916 -43.8477
v 402.802 -512.42 -43.4358
v 402.792 -512.764 -43.8537
v 402.695 -512.26 -44.2656
v 402.347 -512.852 -45.1056
v 402.533 -511.444 -46.1746
v 402.881 -510.852 -45.3346
v 402.962 -510.99 -45.9744
v 405.526 -510.261 -45.8064
v 405.445 -510.123 -45.1666
v 406.146 -510.412 -45.9562
v 406.715 -510.856 -45.2888
v 406.014 -510.567 -44.4992
v 407.073 -510.979 -43.6964
v 407.026 -510.915 -43.6013
v 405.965 -510.5 -44.3982
v 406.434 -509.664 -43.0776
v 406.37 -509.575 -43.1107
v 405.892 -510.398 -44.4358
v 406.665 -508.252 -43.8901
v 406.77 -509.487 -42.8093
v 407.065 -508.164 -43.5888
v 408.392 -510.34 -42.9847
v 407.198 -508.365 -42.9663
v 408.106 -509.852 -42.5006
v 408.832 -509.959 -42.6254
v 407.452 -507.829 -43.273
v 407.56 -507.779 -42.747
v 406.692 -509.615 -42.8944
v 408.303 -510.487 -43.0816
v 407.303 -510.863 -43.4051
v 407.331 -510.893 -43.4561
v 408.332 -510.519 -43.1358
v 407.959 -510.924 -43.4871
v 408.902 -511.336 -44.014
v 409.276 -510.931 -43.6627
v 409.16 -511.42 -45.8793
v 409.504 -511.542 -45.8745
v 409.667 -511.07 -43.6573
v 410.751 -511.257 -43.9382
v 411.283 -510.338 -42.643
v 410.214 -510.123 -42.3245
v 411.176 -509.483 -41.3293
v 410.127 -509.261 -40.3942
v 409.099 -509.888 -41.331
v 409.39 -508.363 -39.5485
v 409.114 -508.448 -39.4317
v 408.824 -509.972 -41.2141
v 407.393 -509.202 -40.0348
v 411.676 -510.29 -42.6399
v 411.557 -509.438 -41.3263
v 412.121 -509.56 -41.4677
v 413.089 -510.987 -42.7421
v 413.534 -510.256 -41.5699
v 413.544 -511.345 -42.5214
v 414.181 -512.16 -41.6144
v 414.192 -511.097 -40.6335
v 414.37 -511.452 -40.1697
v 414.427 -510.155 -39.0989
v 414.251 -509.758 -39.5279
v 415.972 -509.556 -37.8499
v 415.556 -509.186 -37.4717
v 413.847 -509.398 -39.1604
v 414.945 -509.268 -37.2503
v 414.321 -509.135 -36.8947
v 413.197 -509.26 -38.7902
v 414.09 -508.726 -36.5466
v 413.676 -509.729 -37.562
v 413.742 -509.683 -37.3944
v 413.959 -508.738 -36.4912
v 413.053 -509.273 -38.7289
v 412.064 -508.414 -37.1164
v 411.964 -508.225 -37.2793
v 412.955 -509.089 -38.8872
v 411.768 -508.067 -37.8833
v 415.006 -508.762 -36.8254
v 414.735 -508.375 -36.4813
v 415.621 -508.645 -37.0165
v 416.478 -508.247 -35.3998
v 415.487 -508.026 -35.0611
v 416.196 -507.44 -33.5491
v 416.161 -507.413 -33.5433
v 415.456 -508.002 -35.056
v 415.642 -507.024 -33.6184
v 414.33 -506.7 -33.7467
v 414.304 -507.718 -35.1687
v 413.049 -507.082 -34.3771
v 416.284 -506.679 -30.5897
v 415.765 -506.29 -30.6648
v 415.359 -506.084 -29.0604
v 416.178 -508.231 -29.9368
v 415.267 -507.448 -28.4869
v 415.015 -507.919 -28.4088
v 415.666 -508.982 -30.174
v 414.502 -508.67 -28.6459
v 415.447 -509.571 -30.3622
v 415.311 -509.686 -30.3774
v 414.366 -508.784 -28.6611
v 414.276 -509.12 -28.2473
v 414.947 -509.921 -30.486
v 413.956 -509.327 -28.3427
v 413.956 -510.338 -30.4342
v 413.879 -510.417 -30.396
v 413.883 -509.401 -28.3067
v 414.391 -511.371 -30.1266
v 413.586 -509.467 -28.51
v 414.003 -511.232 -30.1586
v 414.132 -511.578 -29.9707
v 413.655 -509.583 -28.1698
v 413.168 -510.487 -29.9441
v 413.258 -512.279 -30.0035
v 412.401 -511.104 -29.9729
v 411.412 -511.834 -29.8169
v 412.981 -513.283 -30.3517
v 411.135 -512.838 -30.1652
v 412.376 -514.918 -30.1492
v 412.316 -514.954 -30.1255
v 411.073 -512.875 -30.1408
v 412.139 -515.176 -29.5858
v 410.983 -513.685 -30.5426
v 411.573 -514.943 -30.2299
v 411.777 -515.312 -29.4478
v 410.7 -513.014 -29.9987
v 411.191 -515.447 -29.3379
v 410.493 -513.939 -30.4081
v 410.713 -515.004 -30.1104
v 410.682 -515.527 -29.2457
v 410.177 -513.096 -29.9038
v 410.252 -515.447 -29.6711
v 409.201 -515.569 -30.4516
v 409.095 -513.221 -30.7071
v 408.391 -515.278 -31.5484
v 408.275 -515.217 -31.6012
v 408.979 -513.16 -30.7599
v 408.415 -513.023 -31.0587
v 407.897 -515.161 -31.7302
v 408.037 -512.967 -31.1877
v 407.967 -513.301 -31.7447
v 407.812 -513.238 -31.7628
v 407.883 -512.904 -31.2058
v 406.092 -514.834 -30.694
v 407.288 -512.815 -31.3541
v 405.904 -514.306 -30.9589
v 405.801 -514.478 -30.3721
v 407.592 -512.548 -30.8839
v 405.716 -513.917 -29.4254
v 407.34 -512.288 -30.7031
v 405.653 -513.518 -29.3919
v 405.697 -513.436 -28.9978
v 407.573 -512.067 -30.4563
v 405.862 -511.635 -29.0593
v 406.159 -515.481 -29.7455
v 406.074 -514.919 -28.7988
v 406.023 -515.494 -29.1032
v 405.609 -516.115 -27.8607
v 405.66 -515.54 -27.5564
v 405.828 -515.293 -26.5146
v 405.492 -516.24 -27.7647
v 405.719 -515.411 -26.4243
v 405.339 -515.704 -26.8311
v 404.655 -515.977 -26.0093
v 405.029 -515.685 -25.5954
v 404.179 -516.289 -25.8804
v 404.633 -516.233 -26.6126
v 404.159 -516.53 -26.4484
v 404.736 -516.806 -27.5305
v 402.679 -516.755 -28.365
v 402.351 -516.486 -27.1815
v 401.15 -516.983 -29.1157
v 402.949 -517.254 -28.8053
v 401.388 -517.421 -29.5025
v 402.667 -518.097 -29.8536
v 402.526 -518.293 -29.9845
v 401.256 -517.605 -29.6246
v 402.462 -518.914 -30.0553
v 402.46 -518.916 -30.0562
v 401.254 -517.606 -29.6253
v 401.854 -519.135 -30.1808
v 400.291 -519.173 -31.3495
v 399.88 -517.639 -30.6521
v 399.259 -517.606 -31.7102
v 399.06 -517.451 -31.5842
v 399.706 -517.503 -30.5414
v 399.226 -517.169 -30.5728
v 398.558 -517.132 -31.5788
v 398.757 -516.872 -30.5677
v 398.464 -516.737 -31.1002
v 397.783 -516.403 -32.2361
v 397.735 -516.051 -31.7189
v 397.427 -516.234 -32.7598
v 398.142 -517.34 -32.7822
v 397.786 -517.171 -33.3059
v 397.625 -518.002 -34.0423
v 397.368 -516.417 -36.0566
v 397.512 -515.487 -35.446
v 397.727 -515.916 -35.8958
v 398.365 -515.434 -36.1053
v 398.196 -514.97 -35.6705
v 398.785 -515.364 -36.5484
v 400.234 -514.814 -35.8705
v 399.686 -514.404 -34.9728
v 400.877 -513.974 -34.4779
v 400.841 -513.919 -34.4373
v 399.648 -514.346 -34.9298
v 400.781 -512.03 -35.3613
v 399.715 -513.663 -34.399
v 400.375 -512.316 -34.65
v 400.921 -513.936 -34.4774
v 400.867 -512.049 -35.4038
v 401.457 -513.761 -34.7482
v 401.655 -513.761 -34.9246
v 401.065 -512.048 -35.5802
v 401.308 -513.05 -37.269
v 400.986 -512.906 -37.4059
v 400.704 -511.887 -35.7338
v 400.216 -511.692 -36.1265
v 401.65 -513.832 -34.9458
v 401.305 -513.114 -37.2879
v 400.468 -514.844 -36.0619
v 399.672 -515.239 -37.2369
v 400.575 -513.476 -38.3648
v 400.491 -514.362 -38.9997
v 400.308 -513.805 -39.6825
v 400.413 -512.98 -38.9729
v 400.462 -513.179 -39.5583
v 401.622 -513.709 -41.7929
v 401.775 -513.083 -41.6687
v 402.694 -512.772 -42.6446
v 402.641 -512.392 -42.5781
v 401.719 -512.679 -41.598
v 401.84 -511.191 -42.357
v 401.658 -513.794 -41.8422
v 402.727 -512.852 -42.691
v 402.807 -513.013 -43.2955
v 401.671 -513.906 -41.8921
v 402.82 -513.125 -43.3454
v 401.564 -514.786 -43.3948
v 401.571 -514.787 -43.8306
v 402.828 -513.125 -43.8415
v 402.384 -513.213 -45.0933
v 401.221 -515.169 -44.4937
v 401.986 -513.649 -45.8481
v 401.648 -515.121 -44.8224
v 401.694 -515.427 -45.2466
v 402.032 -513.955 -46.2723
v 401.986 -515.428 -45.7004
v 404.264 -515.92 -46.1073
v 404.625 -514.515 -46.7355
v 405.282 -516.328 -45.677
v 405.455 -516.213 -45.587
v 404.798 -514.4 -46.6456
v 405.846 -514.097 -46.5952
v 405.279 -511.895 -48.0516
v 404.23 -512.198 -48.102
v 404.659 -511.744 -47.9018
v 405.53 -516.222 -45.5756
v 405.922 -514.105 -46.5838
v 407.19 -515.221 -46.7571
v 407.988 -514.098 -48.1509
v 406.72 -512.982 -47.9776
v 408.268 -513.52 -48.2525
v 408.496 -512.833 -48.312
v 406.948 -512.296 -48.0372
v 408.296 -512.402 -48.0552
v 408.692 -511.387 -45.9539
v 407.399 -511.14 -45.6454
v 408.369 -511.299 -44.099
v 407.928 -511.107 -43.8027
v 406.958 -510.948 -45.3491
v 407.302 -511.066 -43.7532
v 410.38 -511.988 -46.1472
v 409.951 -511.66 -46.1533
v 411.246 -511.388 -44.2466
v 410.951 -512.308 -46.3029
v 411.801 -511.698 -44.3979
v 411.393 -512.442 -46.583
v 411.706 -513.668 -46.2656
v 412.147 -513.055 -44.0467
v 411.428 -514.667 -45.4926
v 411.471 -514.787 -45.3799
v 412.188 -513.172 -43.9373
v 412.671 -513.462 -43.679
v 411.538 -514.984 -45.2726
v 412.735 -513.648 -43.5779
v 413.706 -515.329 -44.4216
v 414.061 -515.072 -44.5237
v 413.09 -513.391 -43.68
v 414.485 -514.148 -44.1341
v 415.652 -513.277 -42.0024
v 414.256 -512.52 -41.5483
v 414.455 -513.147 -40.6313
v 414.407 -513.062 -40.563
v 414.21 -512.438 -41.4821
v 414.398 -511.73 -40.0374
v 414.605 -513.275 -40.0081
v 414.59 -511.936 -39.5
v 416.89 -513.083 -39.1856
v 414.942 -512.098 -38.855
v 416.453 -512.852 -38.6748
v 417.098 -512.562 -38.7467
v 414.812 -511.378 -39.0298
v 416.381 -510.855 -37.7766
v 418.255 -512.23 -38.5801
v 417.698 -510.478 -37.5869
v 417.926 -511.039 -37.4066
v 418.632 -510.412 -35.6672
v 418.449 -509.812 -35.7388
v 419.608 -510.93 -34.822
v 418.846 -510.798 -33.6982
v 417.687 -509.68 -34.615
v 417.187 -509.463 -32.9525
v 417.18 -509.381 -32.9654
v 417.68 -509.599 -34.6279
v 417.398 -508.792 -32.7771
v 417.273 -509.503 -32.6905
v 417.491 -508.914 -32.5023
v 418.931 -510.839 -33.4362
v 417.327 -509.91 -32.6849
v 417.965 -510.763 -33.0991
v 418.973 -510.946 -33.1508
v 417.533 -509.021 -32.2169
v 417.315 -509.61 -32.4052
v 418.709 -511.645 -32.4862
v 417.051 -510.309 -31.7405
v 416.987 -511.553 -31.4313
v 415.5 -511.37 -30.3026
v 415.381 -510.104 -30.4732
v 414.909 -511.469 -30.1548
v 414.492 -511.33 -30.1744
v 414.965 -509.964 -30.4928
v 413.973 -510.379 -30.4406
v 416.151 -513.23 -30.5851
v 415.639 -513.557 -30.472
v 415.633 -514.161 -30.7148
v 414.371 -514.353 -30.2031
v 414.377 -513.749 -29.9602
v 413.556 -515.594 -29.2291
v 412.276 -515.16 -29.5339
v 413.061 -513.302 -30.2739
v 412.453 -514.938 -30.0736
v 414.633 -514.586 -30.2792
v 413.811 -515.82 -29.3031
v 413.988 -515.599 -29.8427
v 413.817 -517.882 -30.8376
v 413.641 -518.104 -30.298
v 413.871 -520.098 -31.3897
v 413.815 -520.225 -31.1682
v 413.586 -518.227 -30.0828
v 413.322 -520.089 -30.1942
v 413.346 -520.113 -29.8315
v 413.609 -518.251 -29.7303
v 413.714 -520.446 -29.4084
v 412.744 -520.336 -28.2213
v 412.608 -518.137 -28.5048
v 412.022 -518.273 -28.3949
v 412.572 -520.391 -28.1585
v 411.844 -518.33 -28.33
v 412.132 -520.055 -28.5035
v 410.572 -520.256 -28.8814
v 410.328 -518.525 -28.6973
v 408.908 -520.747 -28.2318
v 410.14 -518.807 -29.1262
v 408.982 -520.619 -28.7079
v 408.663 -520.612 -28.3247
v 410.057 -518.376 -28.8
v 408.393 -520.009 -29.1737
v 408.138 -519.737 -29.2196
v 409.809 -518.112 -28.8447
v 409.379 -518.032 -29.27
v 407.463 -519.25 -29.6171
v 408.723 -517.559 -29.6562
v 406.61 -517.906 -30.0517
v 406.505 -517.264 -30.1089
v 408.606 -516.849 -29.7194
v 405.992 -516.345 -29.0982
v 408.408 -516.674 -30.0398
v 406.082 -516.223 -29.4967
v 406.047 -516.047 -29.1097
v 408.66 -516.559 -29.7306
v 406.184 -516.033 -29.7521
v 407.668 -516.489 -30.5014
v 407.155 -516.381 -30.5104
v 406.319 -515.437 -30.2898
v 408.791 -515.979 -30.2531
v 407.969 -515.7 -31.3441
v 406.124 -514.893 -30.7313
v 407.774 -515.157 -31.7856
v 407.844 -513.297 -31.8001
v 406.893 -513.599 -32.0451
v 406.133 -514.304 -31.5729
v 405.368 -518.401 -29.8337
v 404.698 -517.64 -28.7851
v 404.846 -518.17 -29.7099
v 404.583 -518.227 -29.7223
v 404.416 -517.701 -28.7984
v 404.08 -519.152 -29.9094
v 403.065 -518.983 -29.823
v 403.402 -517.531 -28.712
v 403.094 -518.358 -29.7659
v 404.765 -518.308 -29.8037
v 404.274 -519.239 -29.9966
v 405.292 -518.531 -29.922
v 405.326 -518.577 -29.9409
v 404.313 -519.291 -30.0181
v 406.001 -520.014 -29.491
v 405.655 -521.718 -30.7184
v 403.967 -520.995 -31.2455
v 404.714 -521.352 -31.9287
v 404.656 -521.381 -31.9775
v 403.902 -521.028 -31.301
v 403.172 -521.76 -31.6525
v 402.594 -521.554 -31.018
v 403.252 -520.796 -30.5886
v 402.647 -521.016 -30.7132
v 401.969 -520.889 -33.7306
v 401.945 -520.27 -33.7588
v 403.108 -519.893 -35.1332
v 402.948 -519.58 -35.1827
v 401.785 -519.957 -33.8083
v 402.734 -519.435 -34.6112
v 402.581 -519.122 -34.5928
v 401.623 -519.624 -33.7888
v 400.692 -518.629 -36.0103
v 401.171 -518.925 -33.9059
v 400.615 -518.338 -35.2689
v 400.666 -518.645 -36.0064
v 401.595 -519.641 -33.7846
v 400.215 -518.972 -35.8021
v 400.523 -519.069 -34.1012
v 400.208 -518.917 -34.5701
v 399.226 -519.262 -35.2315
v 400.577 -519.939 -33.1974
v 398.946 -518.973 -34.7726
v 398.607 -518.563 -34.1827
v 400.218 -519.503 -32.5706
v 399.185 -517.935 -32.9313
v 398.017 -516.784 -37.1443
v 397.774 -516.573 -36.6253
v 398.54 -516.027 -36.9175
v 398.529 -515.983 -36.8652
v 397.763 -516.53 -36.5747
v 398.119 -516.028 -36.4095
v 398.283 -516.852 -37.5326
v 398.807 -516.095 -37.3057
v 398.795 -516.591 -37.6825
v 399.439 -516.378 -38.0075
v 399.472 -515.875 -37.6412
v 400.285 -515.016 -39.4158
v 400.737 -517.688 -38.4163
v 401.664 -516.409 -39.8501
v 402.598 -518.564 -39.5349
v 402.794 -518.577 -40.1573
v 401.871 -516.422 -40.5114
v 402.695 -517.448 -41.8004
v 402.429 -517.35 -42.0485
v 401.605 -516.324 -40.7595
v 401.507 -516.91 -42.3998
v 402.343 -517.951 -42.7153
v 401.431 -517.439 -42.9856
v 401.886 -517.704 -43.1058
v 403.429 -518.429 -44.2876
v 402.972 -518.182 -44.6782
v 403.967 -518.523 -44.6453
v 404.127 -518.117 -45.3036
v 403.132 -517.777 -45.3365
v 403.25 -517.492 -45.7793
v 404.182 -518.833 -43.0483
v 404.72 -518.926 -43.406
v 405.245 -519.097 -43.05
v 405.777 -519.232 -43.8996
v 405.253 -519.062 -44.2556
v 406.594 -520.919 -44.819
v 406.608 -520.714 -45.4596
v 405.267 -518.857 -44.8962
v 406.537 -519.53 -45.048
v 407.032 -518.604 -45.7197
v 405.83 -517.803 -45.6607
v 406.878 -518.058 -45.6072
v 406.934 -517.843 -45.6462
v 405.89 -517.574 -45.7026
v 407.654 -517.511 -46.3407
v 407.618 -516.892 -46.3791
v 405.854 -516.954 -45.741
v 407.514 -515.953 -46.9225
v 409.426 -517.267 -47.374
v 409.321 -516.329 -47.9174
v 409.722 -516.714 -47.57
v 410.728 -515.776 -47.6927
v 410.327 -515.392 -48.0402
v 411.09 -514.643 -48.1985
v 410.813 -514.402 -48.4877
v 410.012 -515.117 -48.3694
v 410.292 -514.539 -48.471
v 410.182 -517.568 -47.078
v 410.479 -517.014 -47.2739
v 410.831 -518.413 -46.923
v 410.942 -518.381 -46.9046
v 410.606 -516.978 -47.2529
v 412.032 -518.741 -47.6435
v 413.186 -518.027 -46.6534
v 411.76 -516.264 -46.2628
v 413.915 -516.533 -45.3536
v 414.362 -518.327 -46.932
v 415.021 -516.815 -45.6159
v 414.96 -518.538 -46.7659
v 415.971 -519.116 -45.9008
v 415.972 -517.359 -44.8015
v 418.179 -518.659 -45.1402
v 416.679 -517.45 -44.2786
v 417.867 -518.139 -44.4401
v 418.741 -517.895 -44.2604
v 416.502 -516.64 -43.9735
v 418.857 -516.383 -43.0209
v 416.914 -516.161 -43.1776
v 417.884 -516.045 -42.769
v 418.875 -516.113 -43.1407
v 416.519 -516.385 -44.0863
v 416.943 -515.461 -43.6967
v 419.046 -515.753 -43.3263
v 417.105 -515.123 -43.8713
v 419.209 -515.202 -43.6259
v 419.256 -514.049 -43.816
v 417.148 -514.038 -44.0502
v 419.03 -513.61 -43.5986
v 418.55 -513.104 -41.7806
v 416.634 -513.496 -42.1025
v 418.106 -513.885 -40.9868
v 418.053 -513.912 -40.927
v 416.585 -513.522 -42.0462
v 417.626 -513.195 -39.7899
v 416.74 -514.069 -41.1841
v 417.167 -513.919 -40.2739
v 417.024 -513.353 -39.4817
v 415.94 -513.69 -41.716
v 414.752 -513.574 -40.3356
v 418.147 -513.851 -40.9297
v 417.709 -513.141 -39.7923
v 418.587 -513.073 -41.7304
v 419.594 -512.653 -41.2592
v 418.716 -512.721 -39.3211
v 419.547 -513.185 -39.815
v 420.074 -513.473 -38.3503
v 419.179 -512.973 -38.0343
v 420.569 -513.653 -37.1863
v 420.449 -513.632 -36.9726
v 419.059 -512.952 -37.8206
v 419.773 -512.418 -35.8056
v 419.667 -512.271 -35.8081
v 418.966 -512.823 -37.8228
v 418.688 -511.674 -36.5953
v 421.405 -513.788 -36.3363
v 420.861 -512.596 -35.0812
v 421.38 -513.549 -35.0757
v 421.484 -513.492 -34.9127
v 420.965 -512.538 -34.9182
v 421.819 -512.671 -34.2707
v 419.843 -512.201 -31.5659
v 418.988 -512.068 -32.2134
v 419.335 -512.496 -31.8566
v 419.178 -512.626 -31.8604
v 418.832 -512.198 -32.2172
v 417.096 -512.046 -31.1917
v 418.636 -514.045 -32.1227
v 416.614 -513.31 -31.4254
v 416.152 -514.251 -31.6584
v 417.075 -513.848 -32.5761
v 417.394 -513.822 -32.6359
v 418.623 -514.316 -32.3161
v 416.138 -514.522 -31.8517
v 417.686 -514.105 -32.8616
v 417.499 -514.563 -33.3365
v 415.951 -514.979 -32.3266
v 416.451 -516.083 -33.6494
v 415.694 -516.844 -33.3005
v 415.194 -515.74 -31.9777
v 414.533 -516.72 -31.4932
v 414.841 -517.748 -33.7728
v 413.704 -517.598 -31.9522
v 413.754 -519.806 -32.5367
v 413.871 -519.739 -33.3127
v 414.574 -518.406 -34.1133
v 415.308 -518.138 -34.0115
v 414.221 -520.195 -32.7754
v 415.764 -519.347 -34.4174
v 416.254 -520.492 -34.5494
v 414.711 -521.341 -32.9073
v 414.677 -521.601 -33.5134
v 414.696 -522.215 -33.251
v 414.73 -521.954 -32.6449
v 415.067 -523.221 -33.3082
v 414.142 -524.16 -32.2762
v 413.677 -523.024 -31.4702
v 413.642 -523.899 -32.1247
v 413.641 -523.899 -32.1243
v 413.676 -523.024 -31.4698
v 413.208 -523.219 -31.0592
v 413.308 -523.044 -30.8622
v 413.776 -522.849 -31.2728
v 413.655 -522.893 -29.8482
v 413.83 -520.636 -29.6504
v 413.962 -520.451 -31.0626
v 413.469 -520.315 -30.0886
v 413.028 -523.287 -30.7256
v 413.392 -523.122 -29.7197
v 413.207 -523.573 -29.3172
v 413.456 -523.516 -29.1381
v 413.643 -523.065 -29.5391
v 413.87 -523.755 -28.7258
v 412.995 -521.723 -26.7583
v 412.768 -521.033 -27.5716
v 412.588 -521.501 -27.1874
v 411.784 -521.441 -27.4826
v 411.958 -520.972 -27.8694
v 411.479 -520.673 -28.1963
v 411.57 -521.552 -27.5076
v 411.249 -520.792 -28.2231
v 410.975 -521.764 -27.528
v 410.656 -521.773 -27.6613
v 410.91 -520.801 -28.3647
v 409.205 -521.226 -27.7778
v 409.714 -523.967 -27.8764
v 408.325 -523.273 -27.9786
v 408.243 -523.541 -28.4396
v 406.641 -521.347 -28.4525
v 406.918 -521.346 -27.99
v 406.407 -520.845 -28.7927
v 406.556 -522.903 -30.6921
v 406.322 -522.401 -31.0323
v 406.803 -523.356 -30.8537
v 406.836 -523.351 -30.9154
v 406.36 -522.396 -31.1026
v 406.496 -522.753 -32.438
v 406.248 -522.485 -32.5387
v 406.096 -522.111 -31.2095
v 405.102 -521.698 -32.3602
v 406.152 -522.568 -32.7758
v 405.012 -521.775 -32.5816
v 405.593 -523.181 -33.4992
v 405.061 -523.131 -33.8832
v 404.545 -521.732 -32.9189
v 403.059 -522.116 -32.6069
v 403.448 -521.832 -33.2418
v 404.616 -522.391 -34.0133
v 404.622 -522.979 -34.6589
v 402.667 -521.98 -33.2979
v 404.005 -522.51 -35.4362
v 402.986 -521.477 -33.853
v 403.749 -521.736 -35.0752
v 403.511 -521.639 -35.9293
v 402.227 -521.204 -33.737
v 403.398 -520.247 -35.1405
v 403.476 -521.605 -35.9954
v 403.363 -520.212 -35.2066
v 402.507 -521.151 -36.6287
v 402.086 -520.384 -36.8992
v 402.916 -519.398 -35.494
v 400.815 -518.771 -36.3217
v 400.765 -518.672 -36.1225
v 402.863 -519.293 -35.2824
v 402.654 -519.164 -34.705
v 401.956 -520.482 -36.9137
v 400.685 -518.868 -36.3362
v 400.235 -519.203 -36.1426
v 401.252 -520.393 -38.7101
v 399.508 -519.111 -37.9972
v 399.981 -518.779 -38.1326
v 401.747 -519.919 -38.9444
v 400.476 -518.306 -38.3669
v 402.337 -519.182 -39.4855
v 402.94 -521.517 -39.8201
v 403.531 -520.78 -40.3613
v 403.5 -521.252 -39.9431
v 403.912 -521.301 -39.9665
v 403.946 -520.829 -40.3848
v 405.329 -521.779 -41.1186
v 405.656 -520.746 -41.7768
v 404.253 -519.857 -41.0044
v 405.308 -519.072 -42.7022
v 405.259 -519.04 -42.7179
v 404.207 -519.827 -41.0192
v 404.197 -518.776 -42.7162
v 405.873 -520.952 -42.2296
v 405.525 -519.277 -43.155
v 406.127 -521.103 -42.8135
v 406.407 -521.123 -43.4151
v 405.804 -519.297 -43.7565
v 406.621 -520.984 -44.6759
v 406.441 -522.468 -43.558
v 406.655 -522.328 -44.8189
v 406.159 -524.043 -44.0434
v 406.207 -524.27 -44.5027
v 406.706 -522.568 -45.3069
v 406.617 -522.732 -45.9356
v 406.679 -520.727 -46.4669
v 406.768 -520.564 -45.8382
v 406.678 -519.398 -45.3806
v 407.557 -520.15 -47.0893
v 407.45 -518.891 -45.9274
v 408.069 -518.067 -46.5353
v 407.724 -517.695 -46.3536
v 407.146 -518.563 -45.7679
v 406.999 -518.014 -45.6584
v 408.833 -520.356 -47.4961
v 409.345 -518.273 -46.9421
v 410.095 -519.032 -46.8036
v 408.924 -520.421 -47.5359
v 410.175 -519.089 -46.8386
v 409.507 -520.649 -47.7271
v 409.981 -520.768 -47.8558
v 410.592 -519.195 -46.9516
v 411.633 -519.667 -47.697
v 411.125 -522.449 -48.1001
v 412.777 -521.348 -47.9413
v 411.962 -522.833 -47.4504
v 412.027 -522.864 -47.4374
v 412.846 -521.381 -47.9274
v 413.037 -522.563 -47.4131
v 413.261 -522.561 -47.4904
v 413.07 -521.379 -48.0048
v 414.01 -521.807 -48.3539
v 415.402 -519.038 -48.0013
v 414.462 -518.61 -47.6522
v 415.06 -518.821 -47.4861
v 416.56 -519.469 -47.0515
v 416.218 -519.252 -46.5363
v 418.426 -518.795 -45.7757
v 417.381 -520.652 -47.6275
v 419.247 -519.979 -46.3517
v 418.984 -521.033 -46.3052
v 420.548 -521.406 -45.9357
v 420.811 -520.352 -45.9822
v 422.425 -522.126 -46.6139
v 423.105 -521.679 -46.132
v 421.492 -519.904 -45.5003
v 423.181 -519.816 -44.8872
v 422.912 -518.094 -44.0097
v 421.189 -517.97 -44.515
v 421.885 -515.729 -43.7782
v 421.248 -515.36 -44.2279
v 420.464 -517.55 -45.0269
v 420.742 -515.487 -44.087
v 419.636 -515.448 -43.8461
v 419.358 -517.511 -44.7859
v 419.473 -515.999 -43.5464
v 422.539 -514.798 -42.1609
v 422.212 -514.847 -41.7342
v 422.833 -516.346 -40.889
v 422.571 -516.226 -40.464
v 421.914 -514.711 -41.2504
v 421.751 -515.262 -40.9508
v 421.718 -515.23 -40.9095
v 421.881 -514.679 -41.2091
v 421.529 -514.904 -39.871
v 420.478 -513.364 -39.8882
v 420.83 -513.139 -41.2263
v 420.413 -512.81 -41.3235
v 421.721 -515.257 -40.9004
v 421.533 -514.93 -39.8619
v 421.782 -515.412 -39.5475
v 421.814 -515.237 -39.2956
v 421.567 -514.744 -39.5943
v 423.092 -515.536 -38.7726
v 423.002 -515.196 -38.2798
v 421.478 -514.405 -39.1014
v 421.959 -514.887 -38.2562
v 421.81 -514.66 -38.0371
v 421.318 -514.162 -38.8666
v 421.662 -514.259 -37.6399
v 422.005 -514.744 -37.875
v 421.845 -514.337 -37.4873
v 423.051 -515.043 -37.8713
v 423.263 -515.273 -36.4454
v 422.031 -514.539 -36.2346
v 422.093 -514.404 -34.96
v 423.293 -516.715 -35.5786
v 422.123 -515.846 -34.0932
v 422.667 -516.828 -35.4143
v 421.125 -517.682 -35.414
v 420.581 -516.701 -34.0929
v 419.947 -518.145 -35.4168
v 419.141 -517.954 -35.2762
v 419.664 -516.483 -33.9328
v 418.016 -517.383 -34.8364
v 417.471 -516.841 -34.383
v 419.119 -515.941 -33.4794
v 416.962 -516.725 -33.9865
v 416.753 -516.255 -33.8241
v 418.91 -515.471 -33.3171
v 417.8 -514.734 -33.5113
v 417.843 -514.623 -33.3313
v 418.952 -515.359 -33.1371
v 418.78 -514.834 -32.7858
v 420.688 -514.836 -31.8468
v 420.86 -515.361 -32.1981
v 421.196 -514.541 -31.5562
v 417.214 -517.709 -34.4595
v 416.704 -517.593 -34.063
v 417.161 -518.802 -34.4689
v 417.843 -517.736 -34.8416
v 417.79 -518.829 -34.851
v 418.989 -518.264 -35.2807
v 419.306 -519.029 -35.5214
v 418.152 -519.7 -35.125
v 419.683 -520.437 -35.6133
v 419.272 -521.301 -35.5965
v 417.741 -520.563 -35.1082
v 419.277 -522.436 -34.9655
v 418.897 -522.76 -35.0078
v 417.309 -520.932 -35.1563
v 417.092 -522.719 -35.368
v 416.102 -522.637 -35.0448
v 416.32 -520.85 -34.8331
v 414.743 -521.959 -33.7972
v 416.108 -522.86 -34.9173
v 414.749 -522.182 -33.6696
v 415.113 -523.192 -33.676
v 416.517 -523.798 -34.7892
v 415.472 -524.017 -33.5634
v 416.454 -525.016 -34.1551
v 416.43 -525.154 -33.9601
v 415.449 -524.145 -33.3814
v 416.535 -525.506 -32.9314
v 415.166 -526.062 -31.7824
v 414.246 -524.634 -32.3719
v 413.359 -525.365 -31.9403
v 413.137 -525.023 -31.8426
v 414.051 -524.334 -32.2861
v 413.545 -524.083 -32.1353
v 413.069 -524.981 -31.8032
v 413.481 -524.044 -32.0985
v 413.036 -523.374 -31.0315
v 412.706 -525.135 -31.4968
v 412.673 -523.528 -30.7251
v 412.876 -523.797 -29.3167
v 412.229 -523.839 -30.0089
v 412.129 -524.46 -31.0422
v 412.39 -525.383 -31.3172
v 412.581 -524.029 -29.1491
v 411.996 -524.262 -29.1836
v 412.057 -524.472 -28.7836
v 412.642 -524.237 -28.7525
v 413.049 -524.482 -28.3369
v 411.194 -522.426 -26.8205
v 412.187 -522.436 -26.3738
v 411.787 -522.208 -26.8061
v 411.895 -525.711 -31.2313
v 411.529 -524.571 -29.1027
v 411.314 -525.982 -31.0887
v 410.074 -525.839 -31.0334
v 410.362 -524.436 -29.0506
v 408.89 -524.354 -29.9708
v 408.328 -524.058 -29.0911
v 409.76 -524.119 -28.1082
v 408.292 -523.703 -28.6859
v 409.236 -526.159 -31.4623
v 408.154 -524.635 -30.3476
v 408.668 -527.042 -31.3483
v 408.393 -524.685 -30.8582
v 408.807 -526.512 -31.6692
v 408.465 -527.02 -31.5019
v 407.975 -524.616 -30.4825
v 408.096 -526.832 -31.8488
v 408.14 -524.652 -31.0899
v 408.227 -526.261 -32.0821
v 407.749 -526.501 -32.415
v 407.629 -524.286 -31.0487
v 407.37 -524.371 -32.8801
v 406.477 -523.33 -32.7393
v 406.844 -523.371 -30.925
v 406.505 -522.775 -32.4483
v 406.103 -523.113 -33.0864
v 406.153 -522.57 -32.7751
v 405.595 -523.183 -33.4983
v 406.78 -524.675 -33.6555
v 406.272 -524.745 -34.0674
v 407.231 -526.768 -33.0962
v 408.032 -526.953 -34.1461
v 407.183 -524.956 -35.2625
v 408.65 -525.149 -35.2413
v 408.859 -524.37 -36.3675
v 407.421 -524.069 -36.5444
v 407.983 -523.738 -38.5655
v 407.016 -523.839 -38.8514
v 406.453 -524.17 -36.8304
v 405.836 -523.702 -37.6076
v 405.892 -522.891 -40.0213
v 404.713 -522.754 -38.7775
v 405.665 -522.487 -40.4849
v 405.612 -522.409 -40.5019
v 404.66 -522.675 -38.7946
v 404.702 -522.117 -39.1275
v 404.667 -522.111 -39.1228
v 404.622 -522.669 -38.7896
v 404.14 -521.883 -39.3864
v 403.97 -521.94 -39.3263
v 404.439 -522.731 -38.7252
v 403.414 -522.211 -39.198
v 404.685 -522.094 -39.1439
v 404.158 -521.866 -39.4073
v 405.593 -522.385 -40.5193
v 406.345 -523.461 -40.7398
v 406.118 -523.056 -41.2033
v 406.094 -524.74 -42.3767
v 405.891 -524.373 -42.9117
v 405.903 -522.666 -41.7717
v 406.157 -522.818 -42.3556
v 407.636 -524.306 -40.3229
v 407.308 -525.536 -41.9843
v 408.302 -525.919 -41.7852
v 407.872 -527.268 -42.6414
v 406.904 -526.805 -42.7902
v 407.362 -527.146 -43.0552
v 406.762 -527.18 -44.0704
v 406.299 -526.84 -43.8142
v 406.763 -527.405 -44.6093
v 407.077 -525.69 -45.8489
v 406.636 -525.003 -45.1423
v 407.073 -523.512 -46.6151
v 407.66 -525.892 -46.3664
v 407.737 -523.741 -47.2042
v 408.32 -523.969 -47.3954
v 408.486 -526.211 -46.3818
v 409.259 -524.333 -47.4129
v 409.507 -524.555 -46.8555
v 409.892 -524.533 -47.0177
v 409.644 -524.31 -47.5751
v 410.807 -525.052 -47.0808
v 411.99 -523.859 -47.6389
v 410.991 -522.953 -48.2103
v 411.837 -523.303 -47.5532
v 412.27 -523.802 -47.5464
v 412.134 -523.242 -47.4549
v 413.152 -522.968 -47.4319
v 412.936 -524.661 -47.2032
v 413.91 -523.946 -47.0413
v 414.653 -525.996 -47.4451
v 415.765 -525.66 -47.104
v 415.022 -523.61 -46.7002
v 415.357 -524.505 -46.2091
v 415.562 -524.349 -46.0514
v 415.255 -523.432 -46.5208
v 416.004 -522.679 -47.3842
v 415.809 -524.153 -45.7127
v 416.285 -522.456 -46.9987
v 415.92 -522.691 -46.0063
v 416.037 -522.596 -45.9406
v 416.402 -522.36 -46.933
v 418.006 -522.741 -45.6106
v 416.014 -522.666 -45.837
v 417.983 -522.812 -45.507
v 415.892 -524.13 -45.5639
v 415.796 -524.143 -44.1583
v 417.874 -522.826 -43.9071
v 415.552 -523.917 -42.9135
v 417.618 -522.562 -43.8973
v 415.49 -523.563 -42.9867
v 415.394 -523.374 -42.6863
v 417.716 -522.283 -43.6799
v 415.747 -522.137 -44.0099
v 415.758 -521.665 -43.868
v 417.727 -521.81 -43.5381
v 417.835 -521.232 -42.6196
v 418.391 -521.915 -42.2555
v 418.284 -522.493 -43.174
v 418.567 -523.804 -41.5553
v 419.428 -524.778 -42.3927
v 419.264 -523.602 -44.1272
v 420.323 -525.148 -42.8852
v 420.477 -525.179 -43.0545
v 419.417 -523.633 -44.2966
v 420.595 -524.573 -43.2773
v 421.315 -524.362 -43.9144
v 420.137 -523.422 -44.9337
v 422.013 -524.142 -45.6119
v 421.845 -523.641 -46.611
v 419.968 -522.921 -45.9328
v 421.435 -523.642 -47.9415
v 420.632 -522.452 -46.4651
v 421.353 -522.806 -47.4529
v 421.896 -522.306 -48.0845
v 420.429 -521.585 -46.0759
v 422.305 -522.305 -46.7541
v 422.828 -521.85 -48.3718
v 423.238 -521.849 -47.0413
v 423.594 -521.863 -47.5881
v 424.356 -521.669 -47.0966
v 424 -521.655 -46.5498
v 424.329 -521.451 -46.018
v 423.839 -521.395 -45.7358
v 423.51 -521.599 -46.2676
v 423.542 -519.746 -45.008
v 424.981 -521.266 -45.4579
v 424.559 -519.63 -44.7605
v 425.623 -519.541 -44.5291
v 425.454 -518.405 -44.5034
v 424.408 -518.619 -44.7376
v 424.818 -518.257 -44.4432
v 423.23 -517.624 -43.6675
v 422.995 -518.054 -44.0467
v 421.966 -515.69 -43.8148
v 422.999 -517.66 -43.4853
v 422.291 -516.037 -43.3309
v 424.066 -516.842 -42.1115
v 422.701 -515.003 -42.4477
v 422.994 -516.551 -41.1758
v 424.373 -516.975 -41.7007
v 423.264 -516.668 -40.815
v 424.173 -517.149 -41.1156
v 424.244 -517.224 -40.7495
v 423.327 -516.733 -40.4934
v 423.948 -516.304 -39.1242
v 423.117 -515.755 -38.9644
v 422.597 -516.251 -40.353
v 421.838 -515.444 -39.476
v 421.784 -515.416 -39.5481
v 422.546 -516.225 -40.4203
v 421.723 -515.262 -40.901
v 424.883 -517.589 -40.4265
v 424.586 -516.669 -38.8011
v 425.52 -517.163 -38.5579
v 425.197 -516.909 -35.8269
v 424.244 -516.4 -35.8995
v 424.575 -516.96 -35.7442
v 423.724 -517.448 -35.4409
v 423.331 -516.923 -35.5745
v 422.705 -517.036 -35.4102
v 423.685 -517.547 -35.4187
v 422.663 -517.142 -35.3864
v 423.456 -518.04 -35.2059
v 422.458 -519.167 -35.5188
v 421.527 -518.424 -35.7425
v 420.724 -519.105 -35.9962
v 420.531 -518.921 -35.8919
v 421.32 -518.227 -35.6308
v 420.118 -518.623 -35.6073
v 420.379 -519.131 -35.8864
v 419.975 -518.821 -35.6021
v 420.444 -520.2 -35.7051
v 420.725 -519.125 -36.0011
v 420.814 -520.194 -35.8281
v 422.458 -519.185 -35.5234
v 423.455 -520.346 -36.3642
v 421.948 -521.515 -36.7851
v 423.642 -522.008 -37.7604
v 423.461 -522.57 -37.7912
v 421.767 -522.078 -36.8159
v 421.644 -523.144 -36.6295
v 421.433 -523.035 -36.0793
v 421.54 -521.962 -36.2264
v 421.269 -523.017 -35.5189
v 421.529 -523.614 -36.014
v 421.36 -523.562 -35.4573
v 421.835 -524.103 -36.2624
v 421.757 -524.447 -36.0703
v 421.288 -523.883 -35.278
v 422.481 -525.599 -34.7062
v 420.745 -526.434 -34.0314
v 419.763 -524.616 -34.6851
v 418.36 -526.355 -33.9605
v 417.336 -525.481 -33.9984
v 418.863 -523.849 -34.7183
v 417.053 -523.958 -35.0385
v 417.295 -525.47 -33.9706
v 417.011 -523.947 -35.0108
v 416.919 -525.156 -34.3637
v 416.815 -525.477 -33.5493
v 416.468 -525.163 -33.9672
v 416.576 -525.515 -32.9389
v 418.119 -528.043 -33.1983
v 417.88 -528.081 -32.5879
v 418.447 -528.97 -33.6302
v 417.285 -529.923 -33.5985
v 416.558 -529.166 -32.5519
v 416.78 -529.646 -33.4971
v 416.482 -529.689 -33.5487
v 416.239 -529.212 -32.6072
v 415.921 -530.54 -33.8544
v 414.817 -530.24 -33.8936
v 415.135 -528.911 -32.6464
v 414.899 -529.625 -33.7894
v 414.568 -529.35 -33.8989
v 414.783 -528.618 -32.7626
v 413.52 -528.421 -33.5404
v 413.429 -528.302 -33.3664
v 414.679 -528.483 -32.5646
v 412.329 -528.702 -32.4886
v 412.262 -527.691 -31.605
v 414.613 -527.471 -31.681
v 412.807 -526.774 -31.8389
v 411.572 -527.148 -31.0823
v 412.117 -526.231 -31.3162
v 411.536 -526.502 -31.1737
v 409.997 -527.214 -30.9213
v 409.96 -526.568 -31.0127
v 409.392 -527.45 -30.8987
v 410.569 -528.676 -30.8746
v 409.965 -528.912 -30.852
v 409.792 -529.422 -30.8136
v 410.052 -530.275 -32.756
v 410.261 -529.882 -33.0629
v 410.866 -529.646 -33.0856
v 410.362 -528.474 -34.3135
v 409.757 -528.71 -34.2909
v 411.016 -527.954 -36.1041
v 410.48 -527.107 -36.1227
v 409.222 -527.862 -34.3096
v 410.432 -526.777 -35.5904
v 410.413 -526.741 -35.579
v 409.201 -527.824 -34.2974
v 408.742 -527.539 -34.3047
v 410.299 -526.469 -35.5553
v 408.636 -527.285 -34.2826
v 409.648 -526.653 -34.3862
v 409.606 -526.584 -34.3734
v 408.599 -527.224 -34.2713
v 409.217 -525.419 -35.3665
v 409.629 -526.587 -34.3867
v 409.238 -525.422 -35.3782
v 410.281 -526.407 -35.5557
v 410.286 -526.366 -35.746
v 409.242 -525.384 -35.5558
v 410.005 -526.416 -36.8015
v 409.719 -525.292 -37.7936
v 408.991 -524.397 -36.4273
v 408.134 -523.769 -38.6336
v 410.097 -525.693 -39.2344
v 408.512 -524.17 -40.0744
v 409.177 -525.783 -41.5367
v 410.803 -526.97 -39.4668
v 409.884 -527.06 -41.7691
v 410.903 -527.451 -41.8485
v 410.523 -528.296 -42.5716
v 409.503 -527.905 -42.4922
v 409.941 -528.213 -42.8653
v 408.934 -528.24 -44.0234
v 408.497 -527.932 -43.6503
v 407.876 -527.956 -44.5398
v 407.774 -527.914 -44.4711
v 408.381 -527.885 -43.5721
v 407.837 -527.721 -43.9237
v 409.914 -526.394 -45.9744
v 408.737 -526.334 -46.2539
v 409.794 -524.695 -46.7099
v 409.949 -526.395 -45.9822
v 409.828 -524.696 -46.7176
v 410.751 -525.195 -46.8172
v 410.864 -526.977 -46.0247
v 411.555 -525.705 -46.8546
v 412.261 -527.213 -46.3925
v 412.314 -527.203 -46.4408
v 411.604 -525.696 -46.8996
v 412.575 -527.48 -46.9492
v 413.648 -526.819 -47.46
v 412.546 -525.116 -47.3483
v 414.21 -526.514 -47.6103
v 414.22 -528.214 -48.1543
v 414.783 -527.909 -48.3045
v 415.234 -528.246 -48.5621
v 417.548 -527.807 -46.9907
v 417.38 -527.415 -46.5401
v 418.809 -528.669 -45.9258
v 418.797 -528.622 -45.8022
v 417.368 -527.366 -46.4087
v 418.483 -527.927 -45.0271
v 417.838 -527.158 -44.1542
v 416.683 -526.549 -45.4814
v 417.428 -526.919 -43.7096
v 417.292 -526.848 -43.6377
v 416.547 -526.479 -45.4094
v 416.044 -525.224 -44.7203
v 417.043 -526.499 -42.8704
v 415.825 -524.917 -44.0462
v 415.585 -524.799 -42.7858
v 417.116 -526.47 -42.2082
v 415.658 -524.769 -42.1237
v 418.3 -524.845 -41.5055
v 415.793 -524.428 -41.8423
v 418.106 -524.531 -41.3278
v 418.24 -524.909 -41.2463
v 415.589 -524.843 -41.8287
v 417.047 -526.544 -41.9132
v 416.765 -526.807 -41.4796
v 415.307 -525.107 -41.3951
v 416.632 -527.021 -40.4206
v 416.402 -527.029 -40.1232
v 415.076 -525.115 -41.0976
v 415.819 -525.431 -38.8551
v 415.952 -524.48 -38.7652
v 415.209 -524.164 -41.0078
v 414.895 -523.956 -40.47
v 414.13 -522.366 -41.5328
v 414.443 -522.575 -42.0706
v 414.273 -522.301 -42.6124
v 414.539 -522.407 -42.7551
v 414.726 -522.687 -42.2222
v 415.079 -521.45 -43.5458
v 414.106 -522.149 -42.7294
v 414.619 -521.176 -43.5185
v 413.249 -520.99 -42.5436
v 413.237 -520.72 -42.6059
v 414.606 -520.87 -43.5895
v 414.383 -519.092 -41.9359
v 415.208 -518.361 -42.6112
v 415.431 -520.138 -44.2647
v 415.486 -517.895 -43.7108
v 415.718 -517.816 -44.0463
v 415.677 -520.054 -44.6212
v 415.701 -519.601 -45.0984
v 415.831 -519.673 -45.1594
v 415.807 -520.125 -44.6822
v 418.038 -519.216 -44.3988
v 418.079 -519.373 -44.2118
v 415.848 -520.282 -44.4952
v 417.924 -519.85 -43.2467
v 418.543 -518.483 -43.6979
v 418.389 -518.96 -42.7328
v 418.694 -518.467 -42.4221
v 418.533 -518.579 -42.0864
v 418.228 -519.072 -42.3971
v 418.055 -518.188 -41.2091
v 418.027 -518.216 -41.192
v 418.196 -519.104 -42.3777
v 415.897 -517.759 -41.9727
v 417.754 -519.392 -42.1416
v 415.914 -518.316 -41.8174
v 415.557 -518.511 -41.4066
v 417.856 -519.856 -41.8117
v 417.728 -518.876 -40.6947
v 417.876 -519.315 -40.2689
v 418.024 -520.355 -41.3269
v 418.202 -519.776 -40.419
v 418.378 -520.097 -40.2417
v 418.213 -520.7 -41.1369
v 418.262 -520.536 -39.2785
v 418.449 -520.935 -39.2484
v 418.399 -521.099 -41.1068
v 418.443 -522.012 -39.1003
v 418.604 -522.502 -39.327
v 418.56 -521.589 -41.3335
v 418.715 -523.518 -40.7453
v 418.269 -523.267 -38.8456
v 418.42 -524.189 -40.3224
v 416.743 -523.741 -38.3569
v 418.547 -524.325 -39.6895
v 417.416 -524.032 -38.2904
v 416.703 -523.864 -38.3635
v 418.385 -524.298 -40.3282
v 416.498 -524.462 -38.5411
v 418.366 -524.746 -39.7755
v 417.163 -524.891 -38.5894
v 416.524 -525.358 -38.6238
v 418.407 -525.084 -40.4009
v 417.106 -526.956 -39.8919
v 416.971 -526.984 -40.371
v 418.288 -525.109 -40.8218
v 417.103 -526.771 -41.43
v 416.12 -523.628 -38.4862
v 415.915 -524.226 -38.6638
v 414.858 -523.702 -40.3685
v 414.827 -522.717 -37.6554
v 413.565 -522.791 -39.5377
v 413.176 -522.445 -37.3306
v 412.821 -522.259 -37.4171
v 413.161 -522.579 -39.6362
v 411.914 -521.227 -38.9648
v 412.023 -520.706 -39.8124
v 413.269 -522.057 -40.4838
v 412.707 -519.654 -40.6763
v 413.005 -519.628 -41.2136
v 413.567 -522.031 -41.0211
v 412.91 -520.837 -41.9848
v 413.218 -521.027 -42.4543
v 413.917 -522.246 -41.5555
v 414.073 -522.189 -42.6338
v 413.103 -519.555 -41.3425
v 412.996 -520.773 -42.0981
v 414.109 -519.152 -41.3579
v 412.661 -518.394 -39.8157
v 413.668 -517.991 -39.8311
v 413.03 -517.858 -39.7837
v 413.16 -517.294 -39.6153
v 413.798 -517.427 -39.6626
v 413.062 -516.269 -38.6337
v 413.101 -516.251 -38.6254
v 413.839 -517.409 -39.6541
v 414.856 -517.805 -37.7048
v 416.354 -518.845 -38.6981
v 415.336 -518.449 -40.6474
v 417.534 -518.822 -40.0277
v 416.642 -519.296 -38.4659
v 417.787 -519.218 -39.8238
v 417.973 -520.082 -38.9619
v 418.113 -520.255 -39.1722
v 417.91 -519.37 -40.0085
v 418.238 -519.835 -40.1424
v 416.569 -519.562 -38.2401
v 417.9 -520.348 -38.736
v 416.586 -520.112 -37.8875
v 416.652 -520.555 -37.6614
v 417.966 -520.791 -38.5099
v 416.435 -522.342 -37.8731
v 416.465 -522.387 -37.9101
v 417.996 -520.836 -38.5469
v 417.991 -521.913 -38.3988
v 415.198 -520.461 -36.9672
v 414.981 -522.247 -37.1789
v 413.311 -522.033 -36.912
v 415.013 -520.239 -36.868
v 413.149 -521.838 -36.8248
v 412.483 -520.61 -37.2368
v 412.112 -521.074 -37.9017
v 412.823 -522.245 -37.409
v 411.916 -521.211 -38.9556
v 412.114 -519.92 -38.0521
v 411.918 -520.057 -39.106
v 412.603 -519.006 -39.9699
v 411.624 -518.942 -37.7106
v 412.112 -518.027 -39.6283
v 412.481 -517.492 -39.5963
v 411.549 -518.89 -37.7046
v 412.406 -517.44 -39.5904
v 411.172 -518.712 -38.2121
v 411.129 -518.663 -38.2065
v 412.363 -517.391 -39.5847
v 412.287 -516.363 -38.604
v 411.478 -516.587 -38.7384
v 410.795 -517.92 -38.5109
v 411.109 -518.642 -38.1405
v 412.268 -516.342 -38.5399
v 411.485 -518.82 -37.633
v 411.93 -516.324 -38.4591
v 411.201 -518.604 -37.6222
v 411.121 -518.572 -37.2756
v 411.913 -516.101 -38.1926
v 410.744 -518.394 -37.7831
v 410.716 -518.378 -37.7755
v 411.886 -516.086 -38.1853
v 411.301 -515.946 -38.0745
v 411.478 -515.584 -37.5988
v 412.062 -515.724 -37.7095
v 411.306 -516.187 -35.3561
v 411.658 -515.163 -36.5753
v 411.551 -515.229 -36.2427
v 411.703 -516.036 -35.1986
v 412.459 -515.572 -37.552
v 413.756 -516.447 -35.8416
v 414.322 -517.036 -36.5816
v 413.009 -516.144 -38.2711
v 414.761 -517.695 -37.3401
v 414.21 -517.652 -36.1105
v 414.649 -518.312 -36.869
v 412.136 -519.232 -36.8852
v 414.534 -518.936 -36.9509
v 412.629 -519.635 -36.9632
v 412.425 -520.01 -37.4404
v 414.938 -519.089 -37.4242
v 414.955 -519.639 -37.0716
v 414.189 -519.843 -36.4584
v 413.014 -520.015 -36.6296
v 412.181 -519.188 -36.3994
v 413.952 -517.838 -35.7376
v 414.263 -518.057 -35.4286
v 412.19 -519.637 -36.2033
v 414.72 -519.265 -35.8345
v 414.727 -519.42 -35.7261
v 412.197 -519.791 -36.0949
v 413.15 -520.529 -34.6902
v 412.98 -520.408 -34.5114
v 412.027 -519.67 -35.9161
v 412.425 -520.355 -34.7958
v 411.99 -520.157 -34.5109
v 411.565 -519.459 -35.6134
v 410.972 -519.067 -34.1123
v 410.878 -518.876 -34.1968
v 411.457 -519.242 -35.7096
v 411.484 -517.216 -34.3175
v 410.445 -516.513 -35.2937
v 410.389 -518.519 -36.7142
v 410.012 -518.341 -37.2217
v 410.089 -518.53 -36.6868
v 410.437 -517.05 -35.1422
v 410.342 -516.515 -35.2686
v 409.906 -518.343 -37.1959
v 409.168 -517.365 -35.3823
v 409.038 -517.312 -35.4641
v 409.775 -518.29 -37.2777
v 408.752 -517.159 -37.5513
v 408.961 -517.044 -37.8549
v 409.984 -518.174 -37.5813
v 410.59 -515.748 -37.8858
v 408.815 -516.856 -37.7017
v 410.448 -515.566 -37.7369
v 408.861 -515.786 -37.4563
v 408.865 -515.703 -37.3678
v 410.452 -515.486 -37.651
v 410.28 -516.089 -35.4083
v 408.733 -515.817 -37.2941
v 410.151 -516.2 -35.3367
v 408.686 -516.888 -37.5395
v 409.742 -516.188 -35.2546
v 408.433 -516.798 -37.2056
v 408.686 -516.931 -37.5255
v 410.15 -516.242 -35.323
v 408.971 -517.084 -35.4383
v 410.924 -518.886 -34.0993
v 411.535 -517.227 -34.2097
v 412.09 -517.178 -33.9425
v 412.253 -516.895 -34.3173
v 411.703 -516.935 -34.5966
v 413.756 -517.373 -35.2221
v 412.762 -517.171 -33.2758
v 414.297 -517.666 -34.1156
v 413.176 -517.518 -32.2853
v 413.179 -517.52 -32.2829
v 414.301 -517.667 -34.1132
v 413.215 -519.725 -32.8771
v 413.131 -519.994 -33.3981
v 414.217 -517.936 -34.6342
v 413.097 -520.254 -34.0042
v 414.571 -518.575 -34.6411
v 413.795 -520.18 -34.2049
v 413.197 -520.445 -34.529
v 414.317 -518.127 -35.159
v 414.773 -519.336 -35.5649
v 412.74 -519.984 -33.3805
v 412.707 -520.245 -33.9866
v 412.168 -520.202 -34.3018
v 412.634 -519.96 -33.3208
v 412.068 -520.179 -34.2456
v 411.045 -519.087 -33.8647
v 412.633 -519.866 -33.1705
v 411.044 -519.005 -33.7327
v 412.218 -517.305 -33.5497
v 412.323 -517.641 -32.8906
v 412.595 -519.309 -32.619
v 413.208 -519.725 -32.8788
v 412.76 -517.172 -33.2752
v 413.173 -517.52 -32.2846
v 418.071 -518.008 -41.186
v 415.947 -517.522 -41.9658
v 416.17 -516.914 -42.0336
v 416.151 -516.914 -42.1032
v 415.927 -517.522 -42.0398
v 416.29 -516.723 -42.6887
v 416.246 -516.785 -42.7904
v 415.88 -517.589 -42.1488
v 416.118 -517.169 -43.2756
v 416.474 -516.549 -43.0362
v 416.348 -516.93 -43.5234
v 418.693 -516.692 -42.5427
v 418.745 -516.657 -42.6764
v 416.397 -516.897 -43.6493
v 418.629 -518.169 -43.9159
v 418.04 -519.047 -44.5049
v 415.842 -517.723 -44.2036
v 415.832 -519.503 -45.2655
v 418.75 -516.826 -42.471
v 418.634 -518.338 -43.7105
v 418.785 -518.321 -42.4347
v 418.677 -516.823 -42.2911
v 418.712 -518.319 -42.2548
v 418.236 -516.684 -41.831
v 418.161 -516.741 -41.6925
v 418.638 -518.376 -42.1164
v 418.147 -518.009 -41.2354
v 418.086 -516.722 -41.6393
v 418.081 -517.992 -41.1887
v 416.181 -516.897 -42.0365
v 418.093 -516.693 -41.6859
v 416.187 -516.87 -42.0803
v 416.326 -516.68 -42.666
v 418.203 -516.609 -41.8849
v 416.429 -516.601 -42.8517
v 418.644 -516.748 -42.345
v 418.251 -526.847 -43.0624
v 419.297 -525.176 -42.2559
v 418.613 -527.091 -43.5451
v 418.637 -527.098 -43.5474
v 419.32 -525.182 -42.2581
v 420.2 -525.608 -42.732
v 419.643 -528.016 -43.8733
v 421.269 -526.584 -43.0782
v 421.429 -528.306 -43.1213
v 421.536 -528.295 -43.1633
v 421.376 -526.573 -43.1202
v 422.438 -527.06 -44.2335
v 422.511 -526.178 -44.6067
v 421.458 -525.57 -43.545
v 422.079 -524.897 -44.1354
v 422.056 -524.874 -44.1335
v 421.434 -525.545 -43.543
v 421.552 -524.94 -43.7658
v 421.929 -524.519 -44.2583
v 421.417 -524.562 -43.8984
v 422.115 -524.342 -45.5959
v 422.147 -524.827 -44.2651
v 422.348 -524.669 -45.6031
v 422.574 -526.113 -44.7278
v 422.831 -526.441 -45.2961
v 422.64 -525.043 -46.25
v 423.013 -527.017 -46.1753
v 423.02 -527.018 -46.2401
v 422.647 -525.044 -46.3148
v 422.012 -527.387 -47.1593
v 423.05 -525.702 -46.9873
v 422.759 -526.748 -47.359
v 421.901 -527.264 -47.4188
v 422.533 -524.917 -46.5818
v 422.604 -525.252 -47.622
v 422.289 -524.875 -47.7651
v 422.217 -524.54 -46.7249
v 421.808 -524.542 -48.0553
v 422.288 -525.196 -48.1323
v 421.807 -524.862 -48.4225
v 421.594 -527.209 -47.9147
v 421.415 -527.294 -48.3736
v 421.623 -524.949 -48.8948
v 421.475 -525.196 -49.4756
v 423.75 -523.899 -51.1169
v 424.04 -523.572 -50.6385
v 424.521 -523.906 -50.3483
v 424.738 -522.844 -49.4873
v 424.257 -522.51 -49.7775
v 425.022 -522.523 -48.9939
v 425.232 -523.311 -49.4681
v 425.516 -522.99 -48.9747
v 426.381 -523.903 -49.5718
v 427.037 -523.84 -48.7184
v 426.173 -522.927 -48.1213
v 428.123 -523.697 -48.7351
v 428.293 -524.028 -47.7808
v 426.342 -523.258 -47.1671
v 428.048 -523.641 -45.7018
v 427.84 -523.223 -45.3502
v 426.134 -522.84 -46.8155
v 426.107 -522.622 -45.7369
v 427.861 -523.068 -45.204
v 426.128 -522.467 -45.5907
v 428.214 -522.543 -45.0422
v 428.069 -521.995 -44.4182
v 425.984 -521.919 -44.9667
v 426.616 -521.853 -43.9056
v 426.606 -521.839 -43.9003
v 425.972 -521.902 -44.9607
v 426.614 -520.177 -44.0319
v 426.622 -521.838 -43.8919
v 426.633 -520.177 -44.0223
v 428.077 -521.978 -44.4026
v 429.137 -521.304 -43.569
v 427.694 -519.503 -43.1887
v 429.774 -520.847 -42.8037
v 429.865 -520.491 -42.0525
v 427.784 -519.147 -42.4375
v 428.895 -519.942 -40.9748
v 427.702 -519.329 -39.6604
v 426.517 -518.496 -41.041
v 426.27 -518.042 -38.5289
v 425.751 -518.514 -40.3932
v 425.655 -518.298 -39.22
v 426.053 -517.667 -38.6155
v 426.287 -518.099 -41.1331
v 425.45 -518.125 -40.4877
v 425.102 -517.542 -40.9145
v 425.939 -517.516 -41.5599
v 425.302 -517.368 -41.4997
v 427.735 -520.613 -38.1586
v 426.303 -519.325 -37.0271
v 426.41 -521.378 -37.9157
v 425.662 -521.557 -37.5681
v 425.599 -519.494 -36.7
v 424.67 -519.9 -36.3273
v 424.416 -518.547 -35.1794
v 425.327 -518.044 -35.4702
v 424.704 -518.085 -35.3905
v 424.813 -522.042 -37.5526
v 423.924 -520.326 -36.3136
v 424.176 -521.986 -37.7028
v 424.774 -523.711 -38.0128
v 424.137 -523.655 -38.1631
v 423.659 -525.91 -36.9876
v 423.675 -524.474 -38.4473
v 423.445 -525.561 -37.8807
v 423.445 -525.839 -36.9383
v 423.923 -523.584 -38.1138
v 422.386 -524.582 -37.1868
v 421.972 -523.697 -36.8846
v 423.482 -522.643 -37.7927
v 421.665 -523.211 -36.6309
v 423.162 -525.902 -36.1384
v 422.12 -524.642 -36.4339
v 422.866 -525.806 -35.0926
v 423.875 -526.248 -35.9047
v 423.58 -526.152 -34.859
v 425.146 -526.447 -35.124
v 425.134 -528.526 -33.65
v 423.566 -528.361 -33.2929
v 425.269 -529.602 -33.5505
v 424.711 -530.298 -34.0069
v 422.973 -529.101 -33.7778
v 424.114 -531.138 -34.3156
v 423.879 -531.243 -34.417
v 422.738 -529.206 -33.8792
v 422.657 -529.534 -34.4417
v 421.893 -529.525 -34.3374
v 421.974 -529.197 -33.7748
v 421.097 -531.372 -34.2627
v 420.475 -531.123 -34.2524
v 421.351 -528.948 -33.7646
v 420.282 -530.622 -34.577
v 420.254 -530.604 -34.5772
v 421.321 -528.929 -33.7648
v 420.609 -529.274 -34.5088
v 420.237 -528.852 -34.3479
v 420.949 -528.507 -33.6039
v 418.837 -529.309 -33.9243
v 418.628 -528.822 -33.8251
v 420.711 -527.954 -33.4909
v 418.326 -527.875 -33.4201
v 420.297 -529.194 -34.495
v 418.891 -529.609 -34.0535
v 419.96 -530.528 -34.5642
v 419.868 -530.671 -34.4978
v 418.805 -529.742 -33.9915
v 419.596 -531.422 -33.7479
v 417.953 -532.06 -33.59
v 417.361 -530.303 -33.8528
v 416.327 -530.926 -34.0885
v 416.132 -530.647 -33.9358
v 417.19 -530.058 -33.7187
v 416.679 -529.789 -33.6247
v 417.728 -532.391 -33.6111
v 416.102 -531.257 -34.1096
v 417.046 -533.189 -32.9405
v 416.731 -534.086 -34.0432
v 415.745 -532.278 -35.3648
v 416.491 -532.675 -36.0261
v 415.79 -532.393 -37.1873
v 414.947 -531.957 -36.6866
v 415.395 -531.962 -37.1638
v 414.975 -531.022 -37.6674
v 414.498 -530.948 -37.2262
v 414.972 -530.585 -38.1083
v 414.707 -529.864 -37.9754
v 414.216 -530.183 -37.085
v 413.812 -528.713 -37.8138
v 413.531 -528.614 -37.4761
v 413.895 -530.069 -36.7006
v 412.517 -528.441 -37.1679
v 412.222 -528.353 -35.9938
v 413.601 -529.982 -35.5264
v 412.76 -528.451 -34.8728
v 412.873 -528.615 -34.3067
v 413.729 -530.168 -34.8821
v 411.697 -529.059 -33.5589
v 413.782 -529.56 -34.5998
v 412.287 -528.744 -33.6262
v 412 -529.049 -33.1007
v 414.033 -530.158 -34.4239
v 413.14 -528.607 -33.9042
v 413.342 -528.546 -33.7273
v 414.263 -530.089 -34.2225
v 414.378 -529.484 -34.099
v 412.525 -528.376 -34.7483
v 411.299 -528.786 -34.0615
v 411.954 -528.267 -35.852
v 413.417 -528.175 -38.2908
v 412.387 -527.942 -38.0953
v 412.067 -527.687 -38.6088
v 410.055 -526.582 -36.8063
v 410.376 -526.837 -36.2929
v 410.334 -526.523 -35.7505
v 413.656 -527.815 -38.6786
v 412.34 -527.277 -39.0502
v 413.526 -527.453 -40.93
v 413.098 -527.391 -41.2156
v 411.853 -527.205 -39.3752
v 411.953 -527.686 -41.7569
v 413.674 -528.064 -41.9054
v 412.608 -528.452 -42.5422
v 412.798 -529.338 -43.1009
v 411.159 -529.599 -43.6206
v 410.742 -528.749 -43.1338
v 410.16 -528.666 -43.4274
v 411.574 -529.071 -45.6372
v 410.633 -528.066 -45.7229
v 411.629 -528.496 -45.7198
v 411.703 -528.33 -45.8104
v 410.711 -527.888 -45.8199
v 412.367 -528.402 -46.6932
v 412.494 -527.646 -46.8987
v 410.838 -527.132 -46.0254
v 412.237 -527.359 -46.3932
v 411.728 -528.514 -45.775
v 412.394 -528.599 -46.6553
v 411.667 -529.088 -45.6892
v 411.791 -529.403 -45.7469
v 412.535 -528.957 -46.721
v 412.629 -529.981 -46.9402
v 414.235 -529.688 -48.2329
v 414.241 -528.646 -48.0944
v 415.253 -528.631 -48.5088
v 414.582 -530.041 -48.3309
v 415.581 -528.965 -48.6015
v 415.655 -530.571 -48.8674
v 416.146 -530.507 -49.0928
v 416.047 -528.904 -48.8148
v 417.036 -530.105 -49.6079
v 418.915 -529.251 -48.1064
v 417.72 -528.144 -47.4775
v 418.991 -529.025 -46.4403
v 418.959 -529.258 -48.1074
v 419.032 -529.032 -46.4412
v 420.513 -528.412 -47.7313
v 421.398 -528.293 -46.6336
v 419.89 -528.917 -45.378
v 421.996 -528.474 -45.7549
v 422.118 -528.647 -45.2547
v 420.004 -529.08 -44.9072
v 421.48 -528.698 -43.3963
v 421.477 -528.696 -43.3943
v 420.002 -529.078 -44.9054
v 419.688 -528.383 -44.1303
v 422.254 -528.456 -45.2029
v 421.615 -528.506 -43.3445
v 422.508 -527.245 -44.3927
v 422.339 -527.977 -45.8923
v 422.583 -526.824 -44.9983
v 421.732 -527.81 -46.767
v 421.945 -527.471 -47.052
v 422.776 -526.518 -45.2559
v 422.951 -527.105 -46.1296
v 418.974 -529.079 -48.5641
v 420.527 -528.237 -48.175
v 420.394 -528.278 -48.7682
v 421.246 -527.362 -49.0221
v 421.379 -527.321 -48.4288
v 421.441 -525.223 -49.5291
v 422.034 -527.824 -50.7897
v 422.204 -525.67 -51.2412
v 422.408 -528.12 -51.1667
v 423.38 -528.012 -50.567
v 423.146 -525.566 -50.6604
v 423.879 -525.676 -49.8633
v 424.037 -525.538 -49.9922
v 423.295 -525.436 -50.7817
v 425.186 -526.13 -50.096
v 425.662 -525.142 -50.4656
v 423.743 -524.506 -51.1296
v 424.513 -524.549 -50.3618
v 423.965 -525.708 -49.8196
v 425.114 -526.3 -49.9233
v 423.465 -528.043 -50.5246
v 423.95 -528.438 -50.7212
v 425.614 -526.706 -50.1257
v 424.457 -528.693 -50.5015
v 424.95 -528.987 -50.4768
v 426.121 -527.009 -50.1003
v 426.706 -527.272 -50.2377
v 427.704 -524.919 -50.4995
v 427.119 -524.655 -50.362
v 428.205 -524.513 -50.3787
v 429.326 -527.022 -50.1566
v 429.827 -526.616 -50.0359
v 429.417 -527.605 -49.8626
v 429.948 -527.519 -48.1128
v 430.358 -526.53 -48.2861
v 429.964 -527.503 -47.4555
v 429.61 -526.516 -46.4666
v 430.004 -525.543 -47.2972
v 429.76 -525.155 -45.2181
v 429.844 -524.353 -45.3577
v 430.089 -524.741 -47.4367
v 430.197 -523.829 -45.1959
v 429.009 -522.936 -45.5019
v 428.901 -523.849 -47.7428
v 428.657 -523.461 -45.6637
v 430.276 -525.005 -44.185
v 430.628 -524.481 -44.0232
v 430.935 -524.552 -43.4508
v 431.453 -523.226 -43.5634
v 431.147 -523.154 -44.1357
v 431.784 -522.697 -43.3704
v 431.782 -523.994 -42.0229
v 432.112 -523.465 -41.83
v 432.288 -523.486 -41.207
v 431.281 -520.69 -40.3497
v 431.042 -520.495 -40.9191
v 430.003 -519.946 -39.908
v 430.904 -522.17 -38.947
v 429.626 -521.425 -38.5054
v 429.513 -522.5 -38.4824
v 428.615 -522.429 -38.0561
v 428.663 -521.35 -38.0487
v 428.37 -521.903 -38.1183
v 427.687 -521.543 -38.1312
v 427.974 -520.988 -38.0618
v 426.664 -521.776 -37.8128
v 427.853 -522.158 -38.0901
v 426.842 -522.434 -37.7687
v 428.128 -522.67 -38.0296
v 427.802 -524.198 -39.4131
v 426.471 -524.174 -39.3435
v 426.187 -525.459 -40.5098
v 424.859 -525.535 -40.2114
v 424.959 -524.261 -39.0039
v 424.322 -524.205 -39.1541
v 424.319 -524.201 -39.138
v 424.956 -524.258 -38.9878
v 423.841 -526.456 -37.9625
v 424.721 -524.267 -38.3689
v 423.892 -525.9 -37.6071
v 424.295 -524.209 -39.1623
v 423.817 -526.464 -37.9868
v 424.835 -525.539 -40.2186
v 423.864 -526.832 -38.6259
v 424.579 -526.146 -40.1488
v 425.222 -526.029 -40.2569
v 424.258 -527.021 -38.0304
v 425.542 -527.434 -39.9819
v 425.758 -527.597 -39.8054
v 424.473 -527.184 -37.854
v 425.855 -527.942 -37.846
v 426.023 -527.65 -37.2535
v 424.651 -526.874 -37.2244
v 425.877 -527.036 -36.3661
v 427.55 -528.452 -36.4474
v 427.404 -527.838 -35.56
v 427.485 -528.408 -35.8206
v 427.474 -528.889 -34.7929
v 427.393 -528.324 -34.5235
v 427.527 -529.399 -34.424
v 427.655 -529.436 -35.5864
v 427.711 -529.951 -35.2242
v 427.893 -530.508 -35.5121
v 425.638 -531.687 -33.6391
v 425.588 -531.061 -33.4613
v 425.047 -531.948 -33.736
v 426.187 -532.816 -33.9516
v 425.596 -533.077 -34.0485
v 425.606 -533.707 -34.2213
v 423.775 -533.636 -34.5789
v 423.766 -533.006 -34.4061
v 421.511 -533.946 -33.6591
v 422.688 -533.162 -34.8373
v 421.992 -533.453 -34.6067
v 421.435 -533.726 -33.6131
v 423.689 -532.786 -34.3601
v 421.672 -532.924 -34.3101
v 421.575 -531.588 -34.5297
v 423.592 -531.45 -34.5797
v 422.37 -529.741 -34.6044
v 420.839 -533.11 -33.107
v 421.076 -532.308 -33.804
v 420.637 -532.555 -33.3835
v 419.671 -531.443 -33.7419
v 420.11 -531.197 -34.1623
v 419.938 -530.691 -34.4922
v 419.567 -533.22 -32.3965
v 419.364 -532.665 -32.6731
v 419.098 -533.495 -32.0083
v 418.363 -533.392 -32.1445
v 418.576 -532.555 -32.8191
v 417.791 -533.334 -32.2447
v 418.174 -533.923 -31.5694
v 417.613 -533.833 -31.7033
v 418.389 -534.237 -31.0684
v 417.978 -536.491 -32.3619
v 417.229 -535.937 -32.9107
v 417.767 -536.158 -32.8519
v 417.996 -535.697 -33.9779
v 417.445 -535.503 -33.9707
v 418.385 -535.58 -34.5071
v 418.203 -534.94 -34.8544
v 417.285 -534.94 -34.2758
v 418.001 -534.384 -35.131
v 417.45 -533.522 -34.9547
v 416.801 -534.183 -34.1209
v 416.561 -532.772 -36.1037
v 417.269 -533.275 -34.7053
v 417.215 -532.963 -35.1447
v 417.759 -533.835 -35.4199
v 416.833 -533.047 -36.5124
v 416.974 -534.766 -37.4183
v 416.117 -533.928 -38.8986
v 416.08 -532.311 -37.8129
v 415.643 -533.612 -39.8111
v 415.659 -533.448 -39.921
v 416.096 -532.158 -37.9154
v 416.018 -531.473 -38.9214
v 415.992 -531.453 -38.9061
v 416.073 -532.141 -37.902
v 415.695 -531.695 -37.923
v 415.567 -531.016 -38.9142
v 415.298 -531.287 -37.9305
v 415.298 -530.853 -38.3738
v 415.264 -529.95 -39.3122
v 415.013 -529.849 -38.7483
v 415.191 -529.473 -39.7552
v 415.124 -529.169 -39.6506
v 414.949 -529.563 -38.6498
v 414.038 -528.433 -38.4433
v 415.065 -528.694 -39.9768
v 413.986 -528.015 -38.73
v 413.856 -527.654 -40.9814
v 415.409 -529.212 -41.0151
v 414.158 -528.108 -41.8935
v 415.541 -528.998 -42.074
v 415.508 -529.005 -42.281
v 414.129 -528.114 -42.0753
v 414.633 -529.679 -43.4599
v 414.533 -529.679 -43.496
v 414.029 -528.115 -42.1114
v 413.153 -529.389 -43.3069
v 414.417 -530.175 -43.5802
v 413.038 -529.885 -43.3911
v 414.33 -531.771 -42.5604
v 413.655 -532.614 -43.5077
v 412.408 -530.672 -44.2753
v 413.303 -532.003 -45.2973
v 412.634 -531.798 -46.0835
v 411.82 -530.492 -44.966
v 412.238 -532.07 -46.5321
v 412.112 -531.412 -47.1935
v 411.71 -529.915 -45.547
v 412.542 -530.529 -46.7261
v 414.089 -531.181 -48.9954
v 414.403 -530.312 -48.422
v 415.475 -530.842 -48.9586
v 414.44 -532.401 -49.4806
v 415.805 -531.989 -49.4153
v 416.293 -532.185 -49.7691
v 416.659 -531.076 -49.7642
v 416.15 -530.946 -49.4106
v 417.04 -530.571 -49.9456
v 417.233 -531.726 -50.3673
v 417.614 -531.221 -50.5487
v 418.055 -531.422 -50.9862
v 418.446 -530.372 -51.0751
v 418.005 -530.171 -50.6376
v 418.778 -530.075 -51.3804
v 419.538 -529.208 -50.6517
v 418.87 -529.184 -49.8082
v 420.293 -528.38 -49.9772
v 420.4 -529.324 -51.6063
v 421.247 -528.508 -51.0329
v 421.621 -528.805 -51.41
v 421.041 -531.271 -51.5752
v 422.33 -530.958 -51.3756
v 421.022 -531.733 -51.2968
v 421.148 -531.92 -51.0624
v 422.452 -531.139 -51.1478
v 421.183 -532.437 -50.912
v 421.334 -532.55 -50.7054
v 422.619 -531.264 -50.9192
v 423.127 -531.518 -50.6995
v 421.465 -532.791 -50.3164
v 423.271 -531.785 -50.2693
v 422.029 -534.066 -50.0632
v 422.879 -532.034 -49.681
v 422.056 -533.576 -49.5787
v 422.139 -534.12 -49.9941
v 423.393 -531.845 -50.1928
v 424.369 -532.785 -50.5392
v 426.249 -531.042 -50.8499
v 425.443 -529.943 -50.5318
v 427.187 -530.824 -50.3661
v 427.232 -530.704 -50.1984
v 425.486 -529.826 -50.3689
v 427.349 -528.719 -49.8326
v 426.963 -528.027 -49.9404
v 425.112 -529.154 -50.4737
v 426.872 -527.444 -50.2345
v 428.776 -530.815 -50.0881
v 428.893 -528.831 -49.7224
v 429.775 -530.409 -49.4413
v 430.654 -529.808 -48.1026
v 429.893 -528.146 -48.1986
v 430.023 -528.667 -47.2515
v 430.046 -528.498 -47.16
v 429.917 -527.966 -48.1013
v 429.933 -527.95 -47.444
v 430.117 -528.353 -46.8984
v 430.008 -527.796 -47.1661
v 431.198 -528.914 -46.3171
v 431.028 -528.371 -45.3633
v 429.838 -527.253 -46.2122
v 430.058 -527.906 -45.392
v 429.944 -527.761 -45.2437
v 429.717 -527.097 -46.0533
v 429.764 -527.38 -44.8388
v 429.688 -527.239 -44.8015
v 429.631 -526.936 -46.0108
v 429.78 -525.576 -44.7623
v 429.273 -527.364 -43.2276
v 429.308 -525.718 -42.9707
v 428.886 -527.613 -41.8891
v 428.855 -527.556 -41.8017
v 429.277 -525.661 -42.8832
v 429.936 -525.208 -42.1491
v 429.082 -525.432 -42.0134
v 428.477 -526.747 -41.8186
v 428.423 -527.25 -41.083
v 429.503 -524.902 -41.4304
v 428.334 -525.448 -41.762
v 428.139 -525.182 -41.5114
v 429.308 -524.637 -41.1798
v 428.632 -524.293 -39.8511
v 429.463 -524.007 -39.454
v 430.254 -524.312 -40.7278
v 430.85 -523.785 -39.988
v 427.455 -525.155 -41.3044
v 428.031 -524.268 -39.6692
v 426.416 -525.529 -40.7659
v 427.47 -525.238 -41.3327
v 426.429 -525.603 -40.7908
v 426.748 -525.984 -41.0973
v 426.633 -526.167 -40.9836
v 426.321 -525.775 -40.6838
v 427.436 -527.236 -40.5319
v 427.397 -527.261 -40.4948
v 426.287 -525.797 -40.6512
v 426.755 -527.17 -40.4307
v 427.372 -527.832 -39.9285
v 426.73 -527.74 -39.8644
v 426.77 -528.077 -37.9016
v 427.581 -527.912 -39.8752
v 426.967 -528.153 -37.8514
v 427.878 -528.417 -39.3446
v 428.586 -530.297 -38.5271
v 427.651 -529.97 -37.0616
v 427.818 -531.019 -36.4157
v 427.881 -530.52 -35.6592
v 427.71 -529.5 -36.3495
v 427.644 -529.447 -35.7236
v 428.015 -531.277 -39.0791
v 427.232 -532.024 -36.9823
v 426.687 -533.023 -37.8996
v 426.882 -533.992 -36.9608
v 427.428 -532.993 -36.0435
v 426.846 -533.883 -36.3133
v 426.852 -534.206 -36.9267
v 426.815 -534.097 -36.2792
v 427.231 -535.178 -37.1873
v 427.19 -535.38 -36.9732
v 426.769 -534.326 -36.0355
v 428.176 -536.011 -35.3533
v 426.879 -536.947 -34.6867
v 425.293 -535.392 -35.2768
v 424.312 -537.344 -34.997
v 422.961 -536.711 -34.7572
v 423.755 -534.672 -35.0038
v 422.173 -534.848 -35.3644
v 422.167 -534.825 -35.3493
v 423.748 -534.646 -34.9867
v 421.484 -534.956 -34.0669
v 422.157 -534.852 -35.3574
v 421.473 -534.988 -34.0761
v 422.945 -536.716 -34.7502
v 422.316 -537.525 -34.1897
v 420.757 -535.908 -33.438
v 421.835 -537.471 -34.4283
v 421.657 -537.586 -34.4416
v 420.579 -536.023 -33.4514
v 420.274 -536.442 -32.5039
v 419.509 -533.964 -31.3905
v 419.766 -533.39 -32.2685
v 419.285 -533.653 -31.8888
v 420.142 -536.348 -33.1692
v 421.1 -537.14 -34.5478
v 421.52 -537.72 -34.4597
v 420.145 -536.568 -32.5208
v 420.989 -537.731 -34.5613
v 419.952 -536.613 -33.5845
v 420.267 -537.039 -34.3076
v 420.009 -537.814 -34.9388
v 419.095 -536.657 -32.9253
v 419.327 -536.251 -33.8991
v 419.262 -536.236 -33.9083
v 419.034 -536.643 -32.9339
v 418.814 -536.309 -33.4191
v 419.781 -537.256 -36.0309
v 419.067 -535.616 -35.1422
v 419.118 -535.738 -37.1479
v 418.887 -535.565 -37.1643
v 418.836 -535.443 -35.1587
v 417.848 -535.818 -37.4337
v 417.357 -535.348 -37.2981
v 418.345 -534.972 -35.0231
v 418.143 -534.417 -35.2997
v 419.039 -535.952 -37.3863
v 418 -536.205 -37.6556
v 419.712 -537.444 -36.2404
v 418.963 -536.481 -37.7631
v 419.733 -537.063 -37.0737
v 420.009 -537.933 -36.9844
v 418.338 -536.761 -38.5026
v 419.713 -538.904 -38.6528
v 418.806 -537.502 -39.3323
v 419.185 -538.093 -39.3737
v 419.189 -539.219 -38.9417
v 417.815 -537.077 -38.7914
v 418.944 -538.973 -39.4978
v 418.552 -539.064 -39.8825
v 417.422 -537.168 -39.1761
v 417.025 -537.329 -39.6703
v 415.461 -534.395 -39.3692
v 415.858 -534.234 -38.875
v 415.399 -533.9 -39.7889
v 414.828 -534.847 -39.8689
v 414.803 -534.325 -40.2592
v 414.357 -534.317 -40.707
v 414.598 -533.439 -40.938
v 415.046 -533.44 -40.4922
v 414.484 -532.904 -41.2543
v 414.863 -532.568 -41.2973
v 415.425 -533.104 -40.5351
v 415.768 -531.107 -39.5738
v 414.774 -532.034 -41.7114
v 415.674 -530.54 -40.0139
v 415.602 -530.063 -40.457
v 414.852 -531.7 -42.2985
v 415.684 -529.708 -41.0807
v 415.816 -529.495 -42.1397
v 414.818 -531.679 -42.3848
v 415.78 -529.473 -42.2313
v 414.872 -530.089 -43.4163
v 413.771 -533.959 -41.5014
v 413.649 -533.429 -41.8226
v 413.413 -534.469 -41.6034
v 414.269 -535.145 -43.8869
v 414.506 -534.105 -44.1061
v 415.102 -534.157 -45.9653
v 415.079 -534.131 -45.9733
v 414.481 -534.078 -44.1147
v 414.18 -533.558 -45.9422
v 415.059 -534.161 -46.0327
v 414.157 -533.592 -46.0099
v 413.787 -535.865 -46.2893
v 413.457 -535.809 -46.3268
v 413.786 -533.53 -46.052
v 413.39 -533.801 -46.5005
v 412.994 -536.13 -48.3257
v 412.871 -534.161 -48.745
v 413.768 -535.75 -49.0307
v 415.407 -534.766 -49.5564
v 414.558 -533.148 -49.2859
v 416.41 -532.932 -49.5744
v 415.54 -534.84 -49.6546
v 416.547 -533.008 -49.6756
v 416.139 -534.809 -49.7565
v 417.18 -535.039 -50.1124
v 417.618 -533.245 -50.0418
v 418.131 -534.149 -49.8635
v 418.4 -534.019 -49.9589
v 417.904 -533.107 -50.1431
v 419.055 -533.213 -50.6481
v 419.053 -533.202 -50.6556
v 417.901 -533.095 -50.1516
v 418.723 -532.791 -50.7705
v 419.013 -534.514 -49.9846
v 419.628 -533.674 -50.6721
v 420.192 -534.949 -50.419
v 418.947 -534.77 -49.9131
v 420.13 -535.188 -50.3522
v 419.064 -535.856 -49.9387
v 420.237 -537.22 -49.6094
v 421.16 -536.386 -50.063
v 422.197 -537.222 -51.3577
v 423.447 -534.962 -51.502
v 422.259 -534.401 -50.1897
v 424.491 -533.07 -50.7375
v 422.591 -534.293 -49.8044
v 424.395 -533.219 -50.242
v 424.557 -535.008 -52.7119
v 425.48 -533.111 -51.8151
v 425.612 -535.007 -52.4358
v 425.815 -534.977 -52.4836
v 425.683 -533.081 -51.8629
v 426.147 -533.488 -51.8343
v 427.156 -531.685 -51.2853
v 426.582 -531.476 -51.3739
v 427.561 -531.311 -50.9545
v 428.309 -532.885 -51.3427
v 428.715 -532.511 -51.0119
v 429.255 -532.782 -50.846
v 429.435 -532.382 -50.7419
v 428.906 -532.086 -50.9013
v 430.744 -532.333 -51.1963
v 430.91 -531.619 -50.7544
v 429.072 -531.373 -50.4595
v 430.077 -531.416 -50.0743
v 430.017 -531.163 -49.8808
v 429.009 -531.101 -50.2522
v 429.98 -530.66 -49.5854
v 430.305 -531.144 -49.8673
v 430.25 -530.643 -49.5727
v 431.155 -531.328 -50.5327
v 432.385 -531.142 -49.3144
v 431.331 -530.48 -48.5024
v 432.103 -531.19 -48.7249
v 432.153 -531.285 -48.1568
v 431.374 -530.564 -48.0033
v 431.919 -530.109 -46.5792
v 431.152 -529.286 -46.6028
v 430.701 -529.841 -48.024
v 430.074 -528.703 -47.1673
v 432.516 -531.628 -47.8474
v 432.282 -530.452 -46.2699
v 432.629 -530.953 -46.036
v 432.955 -529.943 -44.3527
v 432.608 -529.441 -44.5866
v 432.903 -529.403 -43.414
v 431.57 -528.643 -42.9513
v 431.091 -528.576 -44.0599
v 429.926 -527.697 -43.8335
v 429.875 -527.482 -44.6892
v 431.033 -528.332 -45.034
v 430.062 -527.87 -45.0848
v 431.402 -528.636 -42.629
v 429.757 -527.689 -43.5112
v 430.469 -528.356 -41.8551
v 429.966 -528.042 -41.5288
v 429.315 -527.412 -43.2245
v 428.935 -527.668 -41.8857
v 429.316 -528.173 -39.7899
v 428.285 -527.799 -40.1467
v 428.564 -528.307 -39.6091
v 429.748 -531.229 -39.5729
v 428.984 -531.284 -39.3978
v 429.182 -533.511 -39.418
v 428.205 -533.593 -39.2045
v 428.032 -531.364 -39.1897
v 426.705 -533.113 -38.0132
v 428.452 -534.554 -38.5059
v 426.952 -534.074 -37.3146
v 427.319 -535.062 -37.5281
v 428.716 -535.041 -38.4335
v 427.551 -535.49 -37.4645
v 429.032 -536.389 -36.8163
v 428.859 -536.404 -36.4565
v 427.399 -535.503 -37.1484
v 428.385 -536.135 -35.5285
v 430.15 -536.888 -35.4673
v 429.519 -536.56 -34.6595
v 429.831 -536.927 -34.9034
v 426.875 -538.033 -34.4926
v 426.922 -537.531 -34.2986
v 424.355 -537.927 -34.6089
v 426.64 -537.485 -34.8329
v 424.727 -537.78 -35.0641
v 425.101 -538.134 -35.2388
v 426.082 -538.184 -35.2279
v 426.847 -538.597 -34.567
v 424.331 -538.423 -34.6742
v 425.201 -540.145 -34.3293
v 423.772 -540.711 -33.8036
v 422.997 -538.951 -34.1835
v 423.316 -540.622 -34.2167
v 422.856 -540.698 -34.4354
v 422.581 -539.02 -34.3812
v 422.137 -539.173 -34.6463
v 422.45 -540.934 -34.7347
v 421.719 -539.416 -34.9543
v 420.778 -541.335 -34.9452
v 420.457 -541.182 -34.9694
v 421.353 -539.242 -34.9818
v 420.843 -539.068 -35.02
v 419.598 -541.057 -36.2814
v 419.983 -538.943 -36.332
v 419.684 -540.054 -37.9102
v 419.185 -541.822 -36.7341
v 419.215 -540.925 -38.4255
v 419.211 -541.552 -38.5351
v 419.074 -541.522 -38.7163
v 419.069 -540.893 -38.6181
v 418.602 -541.65 -39.123
v 418.451 -541.442 -39.2951
v 418.919 -540.685 -38.7902
v 418.218 -540.877 -39.5222
v 418.197 -539.894 -39.7591
v 418.898 -539.703 -39.0271
v 418.653 -539.457 -39.5833
v 418.021 -539.557 -40.1445
v 418.477 -539.119 -39.9687
v 416.95 -537.384 -39.7566
v 418.272 -539.124 -41.8727
v 417.202 -536.951 -41.4847
v 418.728 -538.686 -41.6968
v 419.4 -538.112 -41.5535
v 417.874 -536.377 -41.3414
v 418.847 -535.981 -41.0448
v 418.612 -535.074 -41.4854
v 417.639 -535.47 -41.7821
v 417.449 -534.912 -42.0599
v 416.832 -535.252 -42.3886
v 416.984 -535.832 -42.1313
v 416.369 -535.235 -42.8183
v 416.261 -535.36 -42.8306
v 416.868 -535.965 -42.1445
v 415.924 -535.882 -42.9439
v 413.927 -534.972 -40.8509
v 414.746 -534.999 -39.9207
v 414.281 -534.458 -40.7553
v 416.142 -535.224 -43.0968
v 415.804 -535.745 -43.2124
v 417.05 -536.555 -45.2409
v 415.625 -536.301 -44.2414
v 415.941 -536.512 -44.7664
v 417.047 -536.826 -45.1338
v 415.801 -536.007 -43.1087
v 416.447 -536.859 -45.0297
v 414.528 -537.441 -45.3837
v 413.941 -536.571 -43.4516
v 413.521 -537.21 -45.809
v 414.032 -536.183 -44.6032
v 413.933 -536.336 -45.1352
v 413.863 -535.932 -46.2396
v 414.303 -535.221 -43.9066
v 414.525 -535.849 -46.3009
v 414.685 -536.165 -44.7735
v 414.709 -536.234 -45.0401
v 414.529 -535.848 -46.3009
v 414.307 -535.219 -43.9067
v 415.138 -534.226 -45.9837
v 414.524 -535.845 -46.3051
v 415.133 -534.223 -45.9877
v 413.862 -535.928 -46.2436
v 414.809 -538.696 -47.229
v 413.779 -538.36 -47.5003
v 414.437 -538.393 -47.6218
v 414.256 -537.878 -48.5341
v 413.606 -537.868 -48.3709
v 414.435 -537.647 -49.0801
v 415.244 -538.213 -48.3075
v 415.464 -537.996 -48.8441
v 415.649 -538.508 -47.9429
v 416.017 -538.449 -47.9848
v 415.833 -537.937 -48.886
v 416.432 -537.905 -48.9879
v 416.022 -538.45 -47.9836
v 416.436 -537.906 -48.9866
v 416.622 -538.417 -48.0877
v 417.002 -538.436 -48.1766
v 416.817 -537.924 -49.0756
v 417.231 -538.106 -48.6496
v 417.627 -537.968 -48.9625
v 417.229 -537.781 -49.4014
v 418.248 -538.02 -49.1543
v 418.86 -535.877 -49.9305
v 417.824 -535.7 -50.1557
v 418.755 -534.789 -49.9054
v 417.73 -538.227 -48.5055
v 418.358 -538.297 -48.6645
v 417.522 -538.562 -48.0265
v 418.617 -537.158 -45.8236
v 419.485 -536.851 -46.3974
v 419.692 -536.258 -46.21
v 420.32 -536.388 -46.4886
v 420.113 -536.982 -46.676
v 421.376 -536.247 -46.3591
v 421.59 -536.498 -46.614
v 420.34 -537.248 -46.9469
v 422.282 -537.546 -46.9344
v 422.411 -537.717 -48.9249
v 420.487 -537.443 -49.2125
v 422.885 -537.794 -50.0704
v 421.434 -536.97 -49.0581
v 422.401 -537.112 -49.4039
v 422.858 -537.663 -50.1986
v 420.461 -537.312 -49.3406
v 421.357 -536.467 -49.8268
v 421.261 -536.434 -49.9503
v 420.351 -537.274 -49.4812
v 422.311 -537.277 -51.2295
v 420.796 -536.632 -49.731
v 422.013 -536.633 -50.817
v 421.356 -536.46 -49.8545
v 422.419 -537.306 -51.1205
v 422.857 -537.654 -50.2301
v 423.706 -538.781 -51.0887
v 423.268 -538.432 -51.9791
v 423.816 -538.674 -51.7098
v 425.528 -536.692 -53.4171
v 424.98 -536.451 -53.6864
v 425.988 -536.292 -53.3037
v 426.59 -537.751 -52.4983
v 426.934 -537.235 -52.4854
v 428.415 -537.912 -51.8735
v 428.524 -537.739 -51.9499
v 427.031 -537.081 -52.5535
v 428.982 -537.069 -52.6623
v 428.93 -535.207 -52.539
v 426.981 -535.319 -52.4368
v 427.456 -533.871 -51.7817
v 429.648 -534.606 -52.2418
v 428.219 -533.233 -51.4659
v 429.029 -534.241 -51.4394
v 429.132 -534.157 -51.328
v 428.337 -533.137 -51.3391
v 429.281 -533.019 -50.8426
v 429.226 -534.176 -51.3144
v 429.382 -533.039 -50.828
v 429.859 -534.536 -52.1078
v 429.898 -534.529 -52.1017
v 429.421 -533.031 -50.8219
v 430.729 -533.023 -51.2812
v 430.504 -534.636 -52.5394
v 431.372 -533.137 -51.7462
v 432.132 -533.071 -52.6867
v 433.708 -531.539 -51.7292
v 433.166 -531.393 -50.6563
v 434.028 -531.693 -51.266
v 434.053 -531.696 -51.2295
v 433.193 -531.397 -50.6173
v 433.801 -531.636 -50.6155
v 433.709 -531.857 -49.0092
v 433.101 -531.617 -49.0109
v 432.82 -531.665 -48.4214
v 433.96 -532.744 -48.34
v 433.071 -532.552 -47.7523
v 433.972 -533.409 -46.3408
v 433.813 -533.283 -46.1631
v 432.912 -532.426 -47.5747
v 433.025 -531.751 -45.7632
v 434.369 -533.34 -44.8494
v 433.581 -531.808 -44.4494
v 433.956 -532.084 -43.473
v 433.968 -531.396 -43.266
v 433.594 -531.076 -44.2296
v 433.663 -530.943 -43.5793
v 433.13 -529.944 -43.6562
v 433.023 -530.006 -44.312
v 432.963 -529.459 -43.3782
v 433.539 -530.328 -42.5885
v 433.348 -529.82 -42.3731
v 433.843 -530.775 -42.2667
v 432.962 -531.014 -41.0428
v 432.526 -530.043 -41.2306
v 431.748 -529.958 -40.2634
v 432.153 -532.176 -40.8116
v 430.888 -531.193 -40.0179
v 431.345 -533.645 -39.7976
v 430.809 -533.723 -39.4994
v 430.318 -531.276 -39.7011
v 430.324 -533.508 -39.8363
v 429.98 -533.514 -39.776
v 429.95 -531.283 -39.6365
v 429.384 -533.565 -39.4816
v 430.083 -533.687 -39.6059
v 429.495 -533.75 -39.2993
v 430.567 -533.904 -39.2671
v 430.428 -535.148 -38.5935
v 429.347 -535.073 -38.5836
v 429.663 -536.421 -36.9664
v 431.574 -536.394 -39.089
v 430.881 -537.745 -37.4929
v 430.869 -538.124 -38.507
v 430.966 -539.377 -38.0393
v 430.978 -538.998 -37.0252
v 430.798 -539.493 -37.4149
v 429.973 -540.214 -36.1185
v 430.153 -539.719 -35.7289
v 429.552 -540.15 -34.9404
v 429.611 -540.06 -34.8451
v 430.219 -539.617 -35.6204
v 429.9 -539.657 -35.0565
v 427.035 -539.212 -34.2127
v 426.968 -538.691 -34.3367
v 425.315 -540.234 -34.1125
v 427.657 -540.156 -33.7049
v 425.981 -541.245 -33.5685
v 426.457 -541.52 -33.7906
v 426 -542.52 -33.4399
v 425.538 -542.214 -33.2288
v 424.8 -542.924 -31.9901
v 422.814 -541.534 -32.5209
v 423.668 -540.905 -33.7284
v 423.208 -540.822 -34.1391
v 422.079 -541.979 -32.9035
v 422.494 -541.254 -34.5109
v 420.818 -541.625 -34.7428
v 421.415 -542.465 -32.5684
v 420.235 -542.052 -34.4485
v 420.437 -543.129 -33.5862
v 419.432 -543.559 -33.9383
v 419.297 -542.453 -34.7772
v 419.182 -543.487 -34.5099
v 418.833 -543.718 -36.4409
v 418.99 -542.656 -36.4736
v 419.124 -543.183 -36.6807
v 419.329 -542.976 -37.0467
v 419.184 -542.46 -36.8182
v 418.745 -542.407 -39.0262
v 418.728 -542.331 -39.0209
v 419.169 -542.393 -36.8135
v 419.193 -542.163 -38.6202
v 419.435 -543.567 -37.2404
v 418.858 -543.041 -39.2337
v 419.166 -544.129 -37.0407
v 419.568 -544.604 -37.3329
v 419.26 -543.516 -39.526
v 419.524 -544.441 -39.9604
v 418.548 -543.922 -42.0603
v 418.223 -542.966 -41.7571
v 418.582 -543.309 -42.1826
v 418.624 -542.98 -42.4271
v 418.269 -542.613 -42.0191
v 418.035 -542.048 -42.2461
v 418.929 -542.716 -42.8616
v 418.362 -541.765 -42.7117
v 419.223 -542.483 -43.3084
v 420.466 -541.186 -43.4501
v 419.777 -540.289 -42.8731
v 420.233 -539.851 -42.6972
v 421.699 -541.755 -42.3412
v 421.637 -540.499 -41.435
v 422.784 -542.339 -42.479
v 422.79 -542.367 -42.4215
v 421.644 -540.528 -41.3775
v 421.889 -540.774 -40.8214
v 421.984 -540.583 -40.7783
v 421.738 -540.336 -41.3345
v 424.349 -541.186 -41.62
v 421.872 -540.329 -41.0334
v 424.306 -541.122 -41.2996
v 424.404 -541.024 -41.599
v 421.793 -540.175 -41.3135
v 423.73 -539.257 -41.5708
v 423.363 -538.7 -42.3443
v 421.426 -539.617 -42.0869
v 423.093 -538.303 -42.792
v 422.088 -536.677 -42.1352
v 420.421 -537.991 -41.4301
v 421.255 -536.094 -40.7339
v 421.102 -536.048 -40.6727
v 420.247 -537.939 -41.3604
v 419.694 -535.808 -40.8516
v 421.286 -535.313 -40.8861
v 419.903 -534.971 -41.0946
v 420.935 -534.851 -40.8188
v 420.925 -534.71 -40.8416
v 419.893 -534.82 -41.119
v 421.134 -533.554 -42.446
v 419.974 -532.628 -42.6475
v 418.732 -533.894 -41.3204
v 418.049 -532.154 -43.0785
v 418.115 -533.114 -41.3238
v 417.803 -532.298 -42.1703
v 417.987 -532.199 -43.099
v 418.666 -533.942 -41.3422
v 417.5 -533.846 -41.9251
v 417.569 -532.458 -43.6367
v 417.082 -534.106 -42.4628
v 416.52 -533.57 -43.225
v 416.44 -533.77 -43.3063
v 417.002 -534.306 -42.5442
v 416.538 -534.297 -42.9725
v 416.136 -534.037 -43.6365
v 416.236 -534.562 -43.2999
v 416.624 -534.093 -45.527
v 416.43 -534.336 -45.6132
v 416.031 -534.82 -43.3915
v 416.335 -536.167 -45.4437
v 416.339 -536.172 -45.4396
v 416.034 -534.825 -43.3876
v 416.939 -536.14 -45.5437
v 415.804 -535.295 -43.5083
v 416.526 -536.37 -45.25
v 416.338 -536.167 -45.4447
v 416.937 -536.134 -45.5488
v 416.433 -534.336 -45.6141
v 417.012 -534.17 -45.8467
v 417.578 -535.95 -45.8061
v 418.623 -535.015 -46.1921
v 417.038 -534.124 -45.8385
v 418.652 -534.963 -46.1828
v 418.45 -533.738 -45.8082
v 419.747 -533.449 -45.726
v 420.128 -534.634 -46.0891
v 421.196 -534.597 -45.9831
v 419.784 -533.403 -45.7223
v 421.236 -534.547 -45.9792
v 421.046 -533.101 -43.9347
v 421.827 -533.573 -45.2502
v 421.813 -533.433 -45.0555
v 421.971 -533.377 -43.6676
v 422.107 -534.807 -45.7278
v 422.949 -535.461 -43.5545
v 423 -537.008 -44.0753
v 422.154 -536.263 -46.2181
v 422.808 -537.327 -46.5648
v 423.55 -537.109 -45.8762
v 423.649 -536.991 -44.9993
v 423.79 -537.633 -44.0807
v 423.503 -537.876 -46.5695
v 424.769 -539.223 -45.4697
v 424.9 -540.179 -46.8794
v 423.625 -538.768 -47.8854
v 425.014 -539.66 -48.6226
v 424.821 -539.632 -49.0202
v 423.432 -538.74 -48.283
v 424.047 -538.959 -49.3398
v 425.463 -539.829 -50.4506
v 424.778 -539.183 -50.9679
v 424.888 -539.076 -51.589
v 426.694 -539.365 -50.6576
v 426.289 -538.547 -51.8246
v 428.114 -538.708 -51.1997
v 427.289 -539.955 -49.5775
v 428.791 -539.381 -49.9703
v 428.106 -540.33 -48.4784
v 429.097 -539.875 -47.6465
v 429.919 -538.863 -49.0234
v 429.498 -538.831 -48.518
v 429.512 -538.815 -48.5081
v 429.932 -538.846 -49.0135
v 430.283 -538.412 -47.922
v 430.951 -538.093 -48.2452
v 430.642 -538.508 -49.3568
v 431.918 -538.151 -47.8168
v 432.332 -536.701 -48.4968
v 431.056 -537.059 -50.0368
v 431.892 -535.595 -49.1541
v 431.888 -535.566 -49.1985
v 431.051 -537.027 -50.084
v 431.36 -536.399 -50.9062
v 431.937 -535.507 -49.2426
v 431.41 -536.34 -50.9502
v 432.943 -535.188 -50.0561
v 433.356 -534.962 -51.0993
v 431.799 -536.128 -51.9321
v 433.638 -534.799 -51.681
v 433.468 -534.434 -52.3599
v 431.627 -535.759 -52.6168
v 433.181 -534.119 -52.759
v 433.934 -534.346 -52.6486
v 433.62 -534.036 -53.0308
v 434.515 -534.571 -52.7417
v 435.48 -532.2 -52.1426
v 434.521 -531.823 -52.4715
v 434.891 -531.995 -52.0545
v 435.619 -532.285 -50.9412
v 435.029 -532.08 -50.8634
v 434.847 -532.047 -50.2232
v 434.47 -535.102 -51.668
v 433.627 -535.04 -50.9953
v 433.89 -534.873 -51.584
v 432.027 -535.533 -49.1406
v 433.039 -535.216 -49.9477
v 432.476 -536.635 -48.4824
v 433.788 -536.196 -47.5533
v 434.351 -534.777 -49.0186
v 434.363 -535.442 -47.0193
v 433.939 -536.431 -47.3841
v 434.514 -535.677 -46.8501
v 434.322 -536.3 -46.8659
v 434.922 -536.538 -44.7959
v 435.114 -535.914 -44.7801
v 435.646 -537.444 -43.386
v 434.972 -536.868 -42.4088
v 434.346 -535.257 -43.6678
v 433.876 -536.084 -43.1258
v 433.387 -535.701 -42.9667
v 433.857 -534.875 -43.5088
v 433.474 -533.529 -42.2112
v 433.125 -535.766 -42.7449
v 433.228 -533.59 -42.0024
v 432.42 -535.058 -40.9884
v 433.216 -536.447 -42.4243
v 432.506 -535.699 -40.6866
v 434.392 -537.187 -41.7926
v 432.392 -536.258 -40.8882
v 433.861 -537.383 -41.7358
v 434.289 -537.597 -41.4277
v 432.395 -536.138 -40.2957
v 433.389 -538.257 -40.8254
v 432.683 -538.763 -40.0538
v 431.73 -536.614 -39.5694
v 431.035 -538.358 -39.0174
v 432.621 -540.312 -39.547
v 430.973 -539.906 -38.5107
v 431.118 -540.833 -39.0377
v 430.93 -541.012 -38.7913
v 430.759 -540.11 -38.2303
v 430.591 -540.226 -37.6058
v 430.416 -541.615 -38.5776
v 430.007 -540.912 -37.3625
v 429.706 -542.787 -36.8674
v 429.398 -542.428 -35.6932
v 429.699 -540.553 -36.1883
v 429.311 -540.448 -35.0017
v 428.352 -542.754 -34.6985
v 428.392 -540.734 -34.1279
v 427.27 -542.16 -34.2584
v 427.878 -543.788 -34.4252
v 426.809 -543.165 -33.9928
v 427.462 -545.19 -33.1101
v 427.432 -545.189 -33.0837
v 426.778 -543.164 -33.9653
v 426.947 -545.036 -32.795
v 426.267 -544.883 -32.4226
v 426.025 -542.994 -33.5534
v 424.827 -543.412 -32.1069
v 425.858 -545.562 -31.4601
v 424.362 -544.185 -31.0113
v 424.96 -546.167 -30.4317
v 423.686 -546.363 -29.7878
v 423.088 -544.382 -30.3674
v 422.87 -545.943 -30.3592
v 422.627 -545.91 -30.3373
v 422.827 -544.347 -30.3439
v 422.517 -544.888 -30.5475
v 420.892 -543.256 -32.4106
v 421.202 -542.715 -32.207
v 420.236 -543.364 -33.246
v 420.444 -544.952 -31.9546
v 419.814 -544.96 -32.8168
v 420.256 -545.992 -31.3697
v 420.406 -546.962 -32.0712
v 419.974 -545.999 -33.5683
v 420.639 -547.604 -33.5278
v 420.521 -547.671 -34.0054
v 419.848 -546.07 -34.08
v 419.625 -546.155 -34.6605
v 421.406 -547.849 -35.3507
v 420.632 -546.358 -36.1917
v 422.144 -548.061 -36.0923
v 422.174 -548.037 -36.1369
v 420.661 -546.334 -36.2364
v 421.202 -547.841 -38.0918
v 420.504 -546.741 -39.1888
v 419.963 -545.234 -37.3333
v 420.115 -546.1 -39.934
v 420.322 -545.249 -37.4364
v 420.439 -546.042 -39.8166
v 420.133 -545.978 -39.9735
v 419.983 -545.104 -37.3757
v 419.915 -544.911 -40.0007
v 420.164 -544.495 -37.7697
v 420.11 -544.387 -39.563
v 419.662 -546.08 -40.1478
v 419.44 -545.014 -40.1765
v 419.2 -546.426 -40.1731
v 418.427 -546.378 -41.7589
v 418.611 -544.962 -41.8755
v 418.779 -545.458 -42.2235
v 419.218 -544.527 -43.1739
v 419.025 -544.085 -42.77
v 419.055 -543.471 -42.8862
v 419.406 -544.445 -43.357
v 419.23 -543.395 -43.0571
v 419.506 -543.122 -43.4925
v 419.588 -544.476 -43.5565
v 419.666 -543.149 -43.6677
v 420.096 -544.236 -44.8482
v 420.933 -543.319 -45.3882
v 420.503 -542.232 -44.2077
v 421.359 -543.027 -45.2313
v 422.348 -542.516 -44.7131
v 421.372 -541.782 -43.7524
v 422.411 -542.369 -44.0853
v 422.993 -542.55 -44.7699
v 423.056 -542.404 -44.142
v 424.567 -540.745 -45.2085
v 424.864 -540.644 -44.6421
v 423.371 -542.296 -43.5403
v 424.835 -541.306 -42.7818
v 424.298 -541.403 -41.6194
v 422.834 -542.393 -42.3779
v 422.501 -542.204 -40.8668
v 422.49 -542.202 -40.8695
v 422.822 -542.39 -42.381
v 421.92 -540.797 -40.7808
v 422.502 -542.198 -40.8588
v 421.933 -540.793 -40.7686
v 424.299 -541.396 -41.6103
v 422.835 -540.876 -40.3223
v 423.918 -541.152 -40.7077
v 424.956 -540.174 -44.4775
v 424.932 -540.807 -42.6069
v 424.259 -539.039 -42.5788
v 424.784 -539.902 -44.7051
v 424.076 -538.751 -42.8206
v 423.806 -538.355 -43.2683
v 423.121 -542.879 -45.7351
v 424.688 -541.055 -46.117
v 423.571 -543.066 -45.9673
v 424.821 -543.792 -45.9015
v 426.027 -541.833 -46.0464
v 426.338 -544.543 -46.1014
v 426.247 -541.962 -45.7326
v 426.53 -544.373 -45.7724
v 426.437 -544.53 -46.147
v 426.122 -541.821 -46.0906
v 426.968 -544.343 -46.3813
v 426.633 -541.959 -45.8988
v 427.315 -543.957 -46.1239
v 427.642 -544.09 -46.5842
v 426.775 -541.576 -46.287
v 428.068 -543.82 -46.223
v 427.047 -541.973 -45.6583
v 427.848 -543.363 -45.6219
v 428.085 -543.81 -46.2239
v 426.793 -541.566 -46.288
v 427.597 -541.329 -46.9714
v 426.867 -540.866 -47.7405
v 426.01 -541.069 -47.1119
v 426.05 -540.491 -48.8396
v 428.085 -541.472 -46.6855
v 428.476 -543.349 -46.1086
v 428.13 -543.822 -46.2944
v 427.639 -541.34 -47.0378
v 427.707 -544.092 -46.6585
v 427.808 -541.361 -46.9576
v 427.891 -544.036 -46.5811
v 427.752 -544.1 -46.7216
v 427.68 -541.347 -47.0948
v 428.682 -543.546 -46.6591
v 430.09 -542.872 -46.8359
v 428.917 -540.754 -47.2501
v 430.681 -541.538 -46.0884
v 430.88 -541.132 -46.1162
v 429.116 -540.349 -47.2779
v 429.933 -540.041 -46.3101
v 429.969 -539.496 -46.535
v 429.147 -539.869 -47.4755
v 430.325 -538.421 -47.7481
v 430.277 -538.414 -47.9125
v 429.102 -539.862 -47.6289
v 429.505 -538.817 -48.498
v 430.293 -539.417 -46.3736
v 430.63 -538.347 -47.5963
v 431.577 -538.42 -47.1274
v 430.518 -539.54 -46.1521
v 431.802 -538.543 -46.9059
v 431.394 -540.692 -45.9774
v 432.051 -540.738 -45.758
v 432.551 -538.595 -46.6561
v 433.698 -540.95 -46.283
v 433.204 -538.698 -46.3088
v 433.984 -540.299 -46.0552
v 433.755 -540.936 -46.3699
v 432.608 -538.581 -46.7429
v 434.107 -540.45 -47.2726
v 435.43 -539.278 -47.6608
v 433.931 -537.409 -47.1311
v 434.313 -537.279 -46.6129
v 435.738 -539.526 -46.8582
v 434.621 -537.528 -45.8103
v 435.895 -539.724 -46.2534
v 434.361 -538.527 -45.8273
v 434.917 -539.486 -46.0207
v 435.842 -539.856 -45.7488
v 434.568 -537.66 -45.3058
v 436.045 -539.218 -44.0617
v 436.161 -539.061 -44.0013
v 434.691 -537.493 -45.2415
v 435.443 -538.284 -43.7775
v 437.076 -538.569 -42.0392
v 436.298 -537.825 -41.9461
v 436.557 -538.322 -41.7829
v 435.685 -538.399 -40.9078
v 435.477 -537.897 -41.1223
v 435.383 -538.692 -40.3889
v 434.387 -538.545 -40.4416
v 434.603 -537.767 -41.1686
v 433.747 -538.452 -40.5304
v 433.888 -541.409 -39.8422
v 433.247 -541.316 -39.931
v 433.625 -543.48 -38.2992
v 433.451 -541.631 -40.1377
v 433.785 -543.552 -38.6893
v 433.456 -543.601 -38.4207
v 433.079 -541.437 -40.0524
v 432.505 -542.667 -40.3962
v 432.214 -542.551 -40.335
v 432.77 -541.314 -39.9874
v 431.249 -541.713 -39.4246
v 432.07 -542.771 -40.2815
v 431.115 -541.919 -39.3747
v 432.132 -543.37 -40.0958
v 432.106 -543.396 -40.0795
v 431.093 -541.942 -39.3603
v 431.582 -543.621 -39.7521
v 430.913 -543.888 -39.334
v 430.505 -542.177 -38.9931
v 429.787 -543.855 -38.3429
v 429.745 -543.809 -38.2708
v 430.468 -542.136 -38.9297
v 429.765 -543.381 -37.2682
v 429.87 -544.138 -38.1328
v 429.891 -543.709 -37.1302
v 432.384 -544.288 -37.6544
v 430.419 -544.281 -36.7366
v 431.859 -544.616 -37.0394
v 432.484 -544.109 -37.3785
v 429.99 -543.531 -36.8543
v 432.125 -544.436 -36.9405
v 431.844 -545.247 -35.3684
v 429.709 -544.342 -35.2822
v 430.63 -546.081 -34.9896
v 430.225 -546.251 -34.6539
v 429.248 -544.536 -34.9
v 429.299 -546.137 -33.2567
v 428.811 -545.758 -32.8725
v 428.76 -544.157 -34.5158
v 428.285 -545.535 -33.1946
v 428.215 -545.699 -31.9785
v 427.729 -545.479 -32.3604
v 427.228 -545.31 -32.114
v 427.538 -546.674 -30.9483
v 426.633 -546.167 -31.209
v 425.842 -546.855 -30.1459
v 427.799 -547.719 -30.6339
v 426.102 -547.901 -29.8315
v 426.276 -548.496 -29.8551
v 423.938 -549.96 -30.0974
v 423.477 -549.545 -30.1036
v 423.022 -549.603 -30.5731
v 422.321 -548.309 -30.053
v 422.776 -548.251 -29.5835
v 421.507 -547.625 -29.9747
v 422.107 -546.154 -30.0126
v 423.459 -546.577 -29.6266
v 422.657 -546.142 -30.2088
v 422.057 -545.938 -30.1307
v 422.604 -545.912 -30.3343
v 422.493 -544.89 -30.5443
v 421.529 -548.683 -31.8677
v 420.812 -547.954 -31.5689
v 421.044 -548.596 -33.0255
v 422.294 -549.518 -32.3287
v 421.716 -549.329 -33.4305
v 422.266 -549.526 -33.4029
v 422.252 -549.582 -33.5432
v 421.703 -549.382 -33.5626
v 422.495 -550.466 -34.0813
v 421.943 -549.979 -35.606
v 421.218 -548.954 -34.9021
v 421.626 -550.075 -36.636
v 421.734 -549.257 -37.1082
v 421.313 -548.235 -35.3169
v 422.039 -548.501 -36.0539
v 421.774 -549.17 -37.1822
v 422.08 -548.414 -36.1279
v 421.108 -548.218 -38.0828
v 421.202 -550.44 -38.1014
v 420.536 -549.487 -39.002
v 420.573 -550.008 -39.4006
v 420.251 -549.865 -39.6345
v 420.191 -549.333 -39.2526
v 419.768 -549.953 -40.0168
v 419.302 -549.258 -40.3547
v 419.696 -548.596 -39.6117
v 418.916 -548.073 -40.3433
v 419.357 -546.656 -40.0196
v 420.198 -546.982 -39.2433
v 419.829 -546.325 -39.9848
v 418.858 -549.376 -41.0489
v 418.503 -548.184 -40.9912
v 418.137 -549.938 -41.6459
v 419.06 -549.237 -43.5719
v 419.313 -547.568 -42.6833
v 420.113 -547.963 -45.0364
v 420.207 -547.517 -43.2115
v 420.516 -547.647 -44.0247
v 420.1 -547.772 -45.072
v 419.302 -547.4 -42.7146
v 419.774 -546.622 -43.3113
v 420.02 -547.124 -45.5092
v 419.695 -545.975 -43.7486
v 419.612 -546.315 -46.0957
v 419.526 -545.922 -46.152
v 419.604 -545.556 -43.8084
v 420.11 -545.185 -45.0696
v 420.996 -544.648 -47.6282
v 421.482 -543.996 -46.4475
v 421.984 -543.798 -46.4371
v 421.16 -544.735 -47.7027
v 422.158 -543.891 -46.5162
v 422.23 -544.855 -47.6196
v 422.583 -544.806 -47.6472
v 422.56 -543.835 -46.5476
v 423.078 -543.906 -46.6811
v 423.792 -545.454 -47.6626
v 424.287 -544.554 -46.6965
v 425.748 -545.385 -46.9808
v 423.775 -546.99 -47.6393
v 425.729 -547.083 -46.955
v 423.958 -547.955 -46.8707
v 424.11 -548.248 -46.7331
v 425.876 -547.369 -46.8213
v 426.335 -548.976 -47.2521
v 426.754 -548.738 -47.6793
v 426.284 -547.138 -47.2364
v 427.096 -548.182 -47.6985
v 427.457 -547.786 -47.9481
v 426.634 -546.753 -47.4789
v 427.164 -546.566 -47.7133
v 429.253 -547.303 -48.012
v 428.91 -546.097 -47.7754
v 429.874 -545.602 -47.7435
v 429.648 -547.462 -47.9206
v 430.268 -545.76 -47.6521
v 431.583 -547.211 -49.0951
v 431.639 -547.074 -49.1831
v 430.332 -545.604 -47.7522
v 431.815 -546.572 -49.2739
v 431.883 -546.213 -49.4358
v 430.4 -545.246 -47.9141
v 431.911 -545.741 -49.6957
v 432.681 -544.739 -49.3869
v 431.276 -544.105 -47.5627
v 433.117 -543.675 -47.6233
v 433 -543.145 -47.3983
v 431.159 -543.575 -47.3377
v 432.507 -543.314 -47.0566
v 432.366 -542.928 -46.7031
v 431.009 -543.165 -46.9622
v 431.488 -541.796 -46.1993
v 432.554 -542.786 -46.6903
v 431.664 -541.664 -46.1874
v 433.05 -542.584 -47.0092
v 433.198 -542.389 -46.974
v 431.794 -541.492 -46.1565
v 433.405 -541.808 -46.7367
v 433.333 -542.366 -47.1486
v 433.541 -541.786 -46.9113
v 433.893 -541.299 -47.814
v 434.004 -543.312 -48.1011
v 434.564 -542.245 -48.7665
v 433.46 -544.42 -49.8067
v 434.838 -542.831 -48.7126
v 433.962 -544.452 -49.5191
v 434.243 -544.806 -49.8815
v 435.455 -542.684 -48.8517
v 435.173 -545.25 -49.5632
v 435.541 -543.146 -48.4227
v 435.327 -545.099 -48.9643
v 435.731 -545.362 -49.3796
v 436.013 -542.796 -48.6681
v 436.152 -544.664 -48.0144
v 436.396 -544.631 -47.9641
v 436.291 -542.758 -48.6109
v 436.989 -543.319 -47.9745
v 438.042 -540.731 -46.8472
v 437.344 -540.169 -47.4837
v 437.5 -540.367 -46.8788
v 437.937 -540.783 -45.6437
v 437.395 -540.418 -45.6753
v 437.507 -539.747 -43.9925
v 438.261 -541.998 -44.7546
v 437.812 -540.891 -43.1557
v 438.261 -542.851 -43.1441
v 437.892 -542.961 -41.8551
v 437.416 -541.009 -41.7747
v 437.583 -543.088 -41.4302
v 437.363 -543.074 -41.2453
v 437.209 -540.996 -41.6006
v 437.071 -543.068 -40.7916
v 436.938 -543.014 -40.676
v 437.067 -540.939 -41.4768
v 436.307 -541.128 -40.7291
v 436.284 -539.559 -40.4549
v 437.045 -539.462 -41.2187
v 436.526 -539.207 -40.9693
v 435.924 -543.397 -39.8891
v 435.153 -541.564 -39.8335
v 434.889 -543.634 -38.2905
v 434.436 -542.167 -39.7068
v 434.301 -543.234 -38.9122
v 436.102 -543.459 -39.7849
v 435.092 -543.705 -38.1718
v 435.689 -543.825 -37.9354
v 435.681 -543.807 -37.9076
v 435.085 -543.686 -38.1424
v 435.907 -543.411 -37.4703
v 435.753 -543.265 -37.3379
v 434.919 -543.53 -38.0005
v 435.367 -542.839 -37.0773
v 433.567 -543.08 -35.8619
v 433.006 -543.786 -36.7092
v 432.648 -544.113 -36.2712
v 435.076 -544.731 -34.5753
v 434.251 -545.867 -34.9043
v 435.464 -545.141 -34.8572
v 435.568 -545.307 -34.938
v 434.363 -546.045 -34.9909
v 434.494 -546.684 -34.9658
v 434.195 -546.738 -34.7835
v 434.063 -546.1 -34.8087
v 433.841 -547.06 -34.3336
v 432.066 -546.67 -34.378
v 432.289 -545.71 -34.853
v 431.021 -546.487 -34.5368
v 431.916 -547.096 -34.0103
v 430.889 -546.861 -34.2138
v 430.055 -546.831 -32.7558
v 432.075 -547.672 -33.6521
v 430.214 -547.408 -32.3976
v 431.614 -548.596 -32.9613
v 431.175 -549.545 -32.2473
v 429.715 -548.487 -31.5849
v 429.802 -548.971 -31.9718
v 429.131 -549.342 -31.7124
v 429.002 -548.882 -31.3093
v 429.245 -550.699 -31.597
v 428.376 -550.82 -31.5719
v 428.132 -549.002 -31.2842
v 427.885 -549.887 -31.8152
v 427.798 -549.867 -31.8086
v 428.038 -548.98 -31.2771
v 426.489 -549.619 -30.4279
v 427.766 -549.951 -31.823
v 426.459 -549.699 -30.4416
v 428.248 -550.888 -31.5802
v 427.332 -551.711 -32.0745
v 425.644 -550.432 -30.8819
v 426.379 -550.587 -32.1844
v 425.53 -550.354 -32.6967
v 424.783 -550.195 -31.4013
v 424.191 -549.854 -32.6135
v 424.01 -549.861 -32.5261
v 424.612 -550.201 -31.3185
v 423.779 -549.874 -31.9442
v 423.831 -549.886 -32.5999
v 423.588 -549.9 -32.0225
v 423.804 -550.789 -33.6249
v 422.671 -550.504 -33.9355
v 422.455 -549.616 -32.3332
v 422.416 -549.617 -33.4072
v 424.189 -549.858 -32.6295
v 424.184 -550.76 -33.6563
v 425.527 -550.357 -32.7116
v 425.953 -550.762 -33.1074
v 424.669 -551.22 -34.1068
v 426.557 -551.518 -33.5647
v 426.73 -551.963 -34.4107
v 424.841 -551.666 -34.9528
v 424.967 -551.945 -35.535
v 422.519 -551.67 -36.1947
v 422.393 -551.39 -35.6125
v 422.076 -551.487 -36.6425
v 422.57 -551.817 -36.3054
v 422.127 -551.634 -36.7531
v 421.476 -552.985 -37.2986
v 420.579 -551.977 -38.7235
v 421.23 -550.626 -38.178
v 420.599 -550.182 -39.4721
v 420.365 -552.085 -38.9936
v 420.4 -550.283 -39.7241
v 419.918 -550.375 -40.1072
v 420.235 -552.195 -39.1118
v 419.795 -550.478 -40.2185
v 419.708 -551.052 -40.4516
v 419.032 -550.753 -40.8439
v 419.159 -550.198 -40.5877
v 418.456 -550.811 -41.1559
v 419.237 -551.851 -41.0202
v 418.661 -551.908 -41.3322
v 418.515 -552.518 -41.5178
v 417.184 -551.419 -44.0787
v 417.33 -550.809 -43.893
v 417.148 -551.427 -45.1547
v 418.346 -550.796 -45.7567
v 418.693 -550.091 -44.5782
v 419.746 -548.816 -46.0427
v 418.626 -551.139 -46.5551
v 420.065 -549.206 -46.9514
v 419.196 -551.425 -47.752
v 420.403 -550.468 -47.2797
v 420.272 -550.786 -47.3955
v 419.246 -551.381 -47.932
v 420.119 -549.159 -47.1427
v 420.04 -550.817 -48.4179
v 422.283 -550.812 -48.688
v 422.502 -549.154 -47.4297
v 423.037 -549.233 -47.0614
v 423.32 -548.358 -47.2841
v 422.786 -548.279 -47.6525
v 423.215 -547.345 -48.0025
v 422.8 -547.259 -48.3379
v 422.314 -548.181 -48.0342
v 422.304 -547.561 -48.2802
v 421.172 -547.578 -48.4679
v 421.102 -548.199 -48.2353
v 420.629 -547.327 -48.6615
v 421.742 -546.585 -48.7447
v 421.204 -546.325 -48.9407
v 422.271 -546.339 -48.7752
v 422.333 -551.014 -48.516
v 423.089 -549.448 -46.8786
v 423.082 -550.025 -46.5666
v 423.669 -549.909 -46.3381
v 423.676 -549.332 -46.6501
v 424.635 -550.302 -46.1086
v 424.764 -550.173 -46.1035
v 423.824 -549.185 -46.6444
v 426.05 -549.913 -47.1634
v 424.768 -550.228 -46.1132
v 426.053 -549.976 -47.1744
v 426.042 -550.279 -47.7553
v 426.813 -549.089 -48.3912
v 426.824 -548.785 -47.8103
v 427.166 -548.229 -47.8295
v 429.238 -549.699 -48.9807
v 429.591 -548.84 -48.419
v 431.533 -548.422 -49.533
v 431.476 -548.583 -49.072
v 429.606 -549.639 -48.5718
v 429.643 -550.185 -48.4915
v 431.889 -548.849 -49.1032
v 429.996 -549.326 -47.9298
v 430.285 -549.318 -47.476
v 432.143 -548.842 -48.7046
v 432.138 -549.668 -46.7671
v 432.265 -549.772 -46.8119
v 432.254 -548.933 -48.744
v 431.992 -551.328 -48.4854
v 431.914 -551.434 -49.5383
v 432.176 -549.039 -49.797
v 432.341 -551.344 -49.8565
v 433.527 -551.201 -50.3753
v 433.217 -548.913 -50.2527
v 434.332 -549.319 -50.0637
v 434.386 -549.214 -50.1645
v 433.265 -548.82 -50.3412
v 433.666 -548.559 -50.5922
v 434.688 -549.031 -50.3938
v 433.968 -548.376 -50.8215
v 434.605 -548.477 -50.7374
v 435.017 -546.24 -51.1819
v 434.38 -546.14 -51.266
v 434.106 -545.676 -51.3036
v 435.43 -548.992 -50.5101
v 435.347 -548.438 -50.8537
v 436.332 -549.538 -50.7024
v 437.47 -548.622 -50.4568
v 436.642 -547.396 -50.574
v 437.305 -548.146 -50.1608
v 437.438 -547.927 -49.9677
v 436.786 -547.161 -50.367
v 438.445 -547.683 -49.749
v 438.452 -546.834 -49.0496
v 436.792 -546.312 -49.6676
v 437.834 -546.813 -48.9446
v 437.677 -546.576 -48.5423
v 436.624 -546.06 -49.2401
v 436.937 -545.278 -47.8919
v 437.741 -546.564 -48.493
v 436.997 -545.267 -47.8459
v 438.712 -546.126 -48.2415
v 438.899 -545.843 -48.0191
v 437.161 -545.019 -47.6505
v 437.86 -543.761 -47.6174
v 439.743 -545.48 -47.7219
v 438.704 -543.397 -47.3202
v 439.92 -544.881 -46.8823
v 440.473 -544.073 -45.682
v 439.258 -542.589 -46.12
v 440.147 -543.858 -45.3097
v 439.587 -543.666 -44.2732
v 438.621 -542.37 -44.9401
v 438.577 -543.178 -43.3071
v 439.841 -545.123 -43.2728
v 438.831 -544.636 -42.3067
v 438.652 -544.994 -41.9442
v 439.67 -545.632 -43.3922
v 438.457 -545.574 -42.0802
v 439.93 -546.093 -43.4994
v 439.852 -546.225 -43.5328
v 438.379 -545.705 -42.1136
v 438.175 -546.284 -42.3322
v 437.228 -546.476 -40.9403
v 437.432 -545.897 -40.7217
v 437.887 -547.665 -38.66
v 437.146 -545.942 -40.5685
v 437.607 -547.598 -38.6491
v 437.566 -547.455 -38.4016
v 437.066 -545.658 -40.4275
v 436.447 -545.838 -38.2442
v 436.505 -545.783 -38.2229
v 437.129 -545.599 -40.4049
v 436.864 -545.286 -40.0533
v 436.853 -545.025 -37.963
v 437.189 -544.579 -39.8107
v 437.688 -544.633 -37.3828
v 436.739 -544.313 -38.8146
v 436.861 -544.322 -38.1586
v 437.271 -543.643 -37.291
v 436.8 -543.654 -39.725
v 436.656 -543.636 -37.4342
v 435.971 -543.43 -37.4855
v 436.156 -543.461 -39.7733
v 435.746 -543.827 -37.923
v 437.116 -542.942 -36.6256
v 436.503 -542.941 -36.7745
v 436.123 -542.512 -36.5091
v 436.53 -544.884 -34.4654
v 435.536 -544.454 -34.3489
v 435.921 -544.867 -34.6327
v 436.598 -545.413 -34.7756
v 435.988 -545.391 -34.9402
v 436.994 -546.632 -34.8216
v 436.852 -546.76 -34.9554
v 435.847 -545.518 -35.0728
v 434.793 -546.91 -35.1102
v 436.931 -547.625 -35.0247
v 434.878 -547.829 -35.1838
v 435.909 -549.193 -35.2075
v 435.871 -549.223 -35.1774
v 434.834 -547.863 -35.1496
v 434.599 -548.792 -34.6245
v 434.556 -548.748 -34.5659
v 434.787 -547.817 -35.0873
v 434.432 -548.138 -34.6374
v 434.265 -548.768 -34.0951
v 434.123 -548.158 -34.1372
v 434.867 -549.53 -33.1133
v 434.466 -549.486 -32.7628
v 433.722 -548.114 -33.7867
v 434.246 -549.407 -32.1895
v 433.595 -549.385 -31.9402
v 432.992 -548.09 -33.5068
v 432.419 -548.963 -32.8337
v 432.595 -550.859 -31.3468
v 431.432 -550.417 -32.2484
v 430.251 -551.298 -31.8738
v 429.809 -550.667 -31.8796
v 431.044 -549.863 -32.2535
v 429.662 -549.312 -31.9784
v 432.598 -550.883 -31.3414
v 430.254 -551.324 -31.8677
v 430.645 -552.225 -31.1697
v 428.627 -553.729 -31.3495
v 427.957 -553.036 -32.0723
v 428.151 -553.61 -32.316
v 427.487 -553.238 -33.721
v 427.293 -552.664 -33.4773
v 427.002 -552.272 -33.917
v 426.787 -551.569 -33.1469
v 427.078 -551.961 -32.7072
v 426.155 -550.806 -32.7403
v 428.032 -553.223 -34.9926
v 427.546 -552.257 -35.1885
v 426.404 -552.164 -36.5036
v 425.662 -551.931 -35.8423
v 426.803 -552.023 -34.5272
v 425.041 -552.005 -35.6515
v 425.319 -552.51 -37.1825
v 424.698 -552.584 -36.9917
v 424.211 -553.595 -38.1595
v 423.124 -553.627 -37.6785
v 423.611 -552.617 -36.5107
v 422.517 -553.786 -37.5039
v 423.192 -554.711 -38.4253
v 422.584 -554.869 -38.2507
v 423.465 -555.607 -39.0024
v 421.817 -555.097 -41.4327
v 420.937 -554.359 -40.6811
v 421.724 -554.447 -41.4366
v 421.694 -554.323 -41.4823
v 420.907 -554.235 -40.7268
v 419.658 -553.759 -42.5643
v 418.571 -552.578 -41.5194
v 419.82 -553.054 -39.6819
v 419.293 -551.91 -41.0217
v 421.991 -554.28 -42.0192
v 419.955 -553.716 -43.1012
v 420.53 -553.927 -43.9911
v 419.989 -554.326 -44.2883
v 419.339 -554.171 -43.4394
v 419.504 -554.248 -44.0626
v 417.169 -553.075 -44.8271
v 417.004 -552.998 -44.2039
v 416.99 -552.814 -45.2647
v 418.008 -553.796 -45.9416
v 417.728 -553.448 -46.2438
v 418.233 -553.899 -47.4185
v 419.094 -554.258 -45.7721
v 419.255 -554.334 -47.2591
v 419.628 -554.335 -45.7902
v 419.876 -554.37 -45.8515
v 419.52 -554.372 -47.3248
v 420.545 -554.742 -47.3045
v 420.648 -554.566 -49.2641
v 419.623 -554.196 -49.2844
v 420.232 -554.122 -49.4323
v 419.99 -553.133 -49.9705
v 419.378 -553.199 -49.8271
v 420.172 -552.635 -50.313
v 420.945 -553.502 -49.9873
v 421.135 -553.007 -50.33
v 421.962 -553.884 -50.0983
v 423.255 -551.823 -48.1501
v 422.352 -551.068 -48.4963
v 423.103 -550.082 -46.5457
v 423.424 -551.871 -48.0821
v 423.272 -550.13 -46.4777
v 423.745 -551.771 -47.0419
v 424.072 -551.726 -46.8978
v 423.599 -550.085 -46.3335
v 424.573 -550.456 -46.1046
v 424.259 -551.783 -46.9214
v 424.737 -550.506 -46.1253
v 426.007 -550.595 -47.769
v 424.234 -551.929 -47.1777
v 425.982 -550.741 -48.0254
v 423.913 -552.029 -48.2179
v 424.176 -552.308 -49.1806
v 426.245 -551.021 -48.9881
v 426.087 -552.245 -49.5425
v 427.434 -552.178 -50.392
v 427.779 -550.945 -49.9551
v 428.458 -552.214 -50.7397
v 429.999 -551.931 -49.9849
v 429.417 -550.644 -49.1532
v 431.429 -551.647 -49.4259
v 431.685 -551.391 -48.6553
v 429.709 -550.353 -48.2761
v 430.062 -549.494 -47.7143
v 429.981 -550.065 -47.5513
v 431.293 -551.533 -48.3228
v 431.814 -551.428 -48.3658
v 430.209 -549.536 -47.3848
v 432.062 -549.885 -46.6759
v 430.254 -552.154 -50.5007
v 431.667 -551.855 -49.9073
v 432.059 -551.824 -50.2766
v 430.349 -552.444 -50.8652
v 432.16 -552.132 -50.6638
v 432.404 -552.229 -51.1352
v 433.771 -551.472 -50.9463
v 433.716 -551.27 -50.4488
v 434.521 -549.388 -50.1372
v 434.262 -551.64 -50.9937
v 435.079 -549.578 -50.1912
v 435.316 -551.528 -50.5053
v 435.417 -551.511 -50.5293
v 435.18 -549.562 -50.2152
v 436.112 -550.039 -50.4434
v 436.285 -551.858 -50.8939
v 436.875 -550.343 -50.7636
v 437.596 -551.618 -51.1802
v 437.749 -551.504 -51.262
v 437.018 -550.236 -50.84
v 438.088 -551.446 -51.7867
v 438.111 -551.413 -51.8029
v 437.038 -550.208 -50.8543
v 438.315 -550.808 -51.9544
v 439.281 -549.256 -51.4837
v 437.886 -548.844 -50.4407
v 438.776 -548.17 -49.9377
v 438.52 -547.914 -49.8456
v 437.662 -548.619 -50.3598
v 437.508 -548.143 -50.0578
v 441.043 -549.57 -50.687
v 440.538 -548.484 -49.1411
v 440.948 -549.475 -49.1451
v 441.066 -549.43 -48.9502
v 440.672 -548.434 -48.9193
v 441.031 -547.99 -48.591
v 438.846 -546.27 -48.5233
v 438.487 -546.713 -48.8515
v 437.867 -546.699 -48.7582
v 441.171 -549.938 -47.4114
v 441.151 -548.569 -46.8394
v 440.85 -549.619 -47.042
v 440.602 -549.633 -46.6397
v 440.885 -548.584 -46.4083
v 440.602 -550.423 -45.9102
v 440.594 -550.417 -45.8934
v 440.877 -548.578 -46.3915
v 440.711 -548.488 -45.767
v 441.134 -547.919 -45.737
v 441.3 -548.009 -46.3615
v 441.936 -547.205 -45.6427
v 441.407 -545.18 -46.8739
v 440.698 -545.705 -47.763
v 440.875 -545.106 -46.9234
v 441.868 -547.166 -45.2308
v 441.4 -547.367 -45.0531
v 441.057 -547.875 -45.2682
v 439.364 -547.278 -43.9772
v 439.707 -546.77 -43.7621
v 438.03 -546.829 -42.5615
v 439.133 -547.649 -44.0763
v 437.8 -547.201 -42.6605
v 437.988 -548.096 -43.8183
v 437.681 -548.401 -43.6448
v 437.45 -547.549 -42.463
v 436.962 -548.788 -41.9948
v 436.778 -548.245 -40.7501
v 437.267 -547.006 -41.2184
v 437.922 -548.131 -38.9044
v 436.888 -546.964 -40.7051
v 437.433 -547.842 -38.9553
v 436.936 -549.029 -40.7782
v 438.06 -548.819 -38.929
v 437.162 -549.972 -40.2975
v 437.39 -550.346 -40.1218
v 438.26 -549.148 -38.7746
v 438.901 -551.087 -39.7015
v 439.423 -551.057 -39.4028
v 438.782 -549.119 -38.476
v 439.458 -550.072 -38.0652
v 439.952 -549.431 -37.5275
v 439.216 -548.555 -38.0036
v 439.923 -548.848 -37.23
v 439.924 -548.838 -37.2273
v 439.217 -548.547 -38.0012
v 439.508 -548.405 -37.516
v 438.956 -547.314 -37.5928
v 438.697 -547.519 -38.0736
v 438.889 -546.734 -37.3586
v 438.007 -546.466 -37.4563
v 437.874 -547.269 -38.1648
v 436.776 -545.639 -37.9905
v 438.154 -546.16 -37.3214
v 436.923 -545.333 -37.8557
v 437.758 -544.941 -37.2754
v 439.744 -547.568 -36.7625
v 439.683 -546.99 -36.5211
v 440.176 -547.941 -36.4199
v 437.506 -548.802 -34.6748
v 437.17 -547.8 -34.8787
v 436.132 -549.356 -35.0712
v 437.548 -549.011 -34.5386
v 436.169 -549.539 -34.9515
v 435.562 -549.917 -33.4186
v 435.233 -549.741 -33.5115
v 435.88 -549.385 -35.0331
v 434.609 -548.966 -34.4699
v 438.232 -549.927 -34.0679
v 436.246 -550.834 -32.9479
v 437.741 -550.899 -34.2519
v 437.547 -552.378 -34.4002
v 436.052 -552.313 -33.0963
v 436.694 -553.283 -34.4524
v 435.365 -554.061 -34.6471
v 434.54 -553.199 -33.3179
v 434.175 -553.457 -34.3061
v 434.096 -553.465 -34.2751
v 434.456 -553.207 -33.285
v 433.949 -553.297 -33.6901
v 433.382 -553.205 -33.0008
v 433.89 -553.115 -32.5957
v 432.14 -554.741 -32.5773
v 431.792 -554.37 -32.0705
v 433.519 -552.72 -32.0572
v 431.439 -553.611 -31.3864
v 431.407 -553.333 -31.101
v 433.483 -552.404 -31.7324
v 433.37 -552.006 -31.2718
v 429.502 -555.485 -31.6903
v 429.303 -554.651 -31.0316
v 429.252 -554.926 -31.5446
v 428.542 -553.988 -31.891
v 428.634 -553.768 -31.3577
v 428.159 -553.655 -32.3254
v 428.72 -554.874 -32.6163
v 428.35 -554.604 -33.1027
v 428.966 -555.432 -32.7713
v 429.639 -555.571 -34.1457
v 429.065 -554.752 -34.563
v 429.386 -555.41 -36.3949
v 428.663 -554.417 -36.9084
v 428.298 -553.697 -35.1085
v 428.01 -553.727 -37.4244
v 427.881 -553.29 -37.4203
v 428.151 -553.199 -35.1039
v 426.523 -552.14 -36.6149
v 427.164 -553.569 -38.357
v 425.707 -552.458 -37.681
v 424.6 -553.542 -38.658
v 425.229 -553.243 -39.1666
v 426.745 -553.281 -38.9455
v 427.195 -553.82 -38.6099
v 424.634 -553.828 -38.9459
v 425.356 -553.797 -39.727
v 425.325 -553.895 -39.7589
v 424.604 -553.925 -38.9778
v 424.877 -554.822 -39.5549
v 425.425 -553.961 -39.8421
v 424.976 -554.888 -39.6381
v 427.256 -553.964 -38.711
v 425.468 -554.54 -40.0275
v 427.072 -553.903 -39.3234
v 427.574 -554.269 -39.1591
v 425.338 -555.236 -40.1482
v 427.692 -554.575 -40.3027
v 427.771 -554.943 -40.6703
v 425.417 -555.603 -40.5157
v 426.34 -555.24 -41.4549
v 426.061 -555.904 -42.0503
v 425.099 -556.359 -41.1934
v 427.149 -557.151 -42.4965
v 425.68 -556.091 -42.176
v 426.311 -556.334 -42.577
v 426.686 -557.294 -43.1373
v 424.637 -556.502 -41.8342
v 425.654 -556.03 -42.6132
v 425.195 -555.78 -43.1082
v 424.114 -556.218 -42.3976
v 424.561 -555.656 -44.1646
v 423.049 -554.586 -44.2073
v 422.602 -555.148 -42.4403
v 423.022 -554.263 -43.6703
v 422.95 -554.14 -43.6066
v 422.525 -555.017 -42.3726
v 420.917 -554.002 -44.305
v 422.401 -554.566 -42.3044
v 421.006 -553.726 -44.0036
v 420.753 -554.012 -44.1753
v 422.339 -555.027 -42.2249
v 422.246 -554.377 -42.2287
v 422.981 -554.201 -43.7094
v 420.946 -554.059 -44.4009
v 423.006 -554.52 -44.2488
v 422.973 -554.777 -44.6867
v 420.917 -554.285 -44.7856
v 422.596 -554.537 -45.1681
v 422.389 -554.674 -45.8947
v 420.735 -554.405 -45.4239
v 421.466 -554.779 -46.8464
v 422.444 -554.738 -45.9414
v 421.518 -554.84 -46.8903
v 422.492 -555.075 -46.4984
v 422.856 -555.682 -47.9643
v 421.86 -555.411 -48.27
v 422.486 -555.445 -48.4474
v 421.898 -554.075 -50.0094
v 421.307 -554.122 -49.7401
v 420.885 -553.681 -49.9043
v 424.735 -554.814 -48.9763
v 424.365 -554.577 -49.4595
v 426.253 -554.238 -49.7875
v 424.739 -554.818 -48.9723
v 426.257 -554.242 -49.784
v 426.623 -555.214 -49.4785
v 427.062 -555.192 -50.034
v 426.643 -554.222 -50.2719
v 427.101 -554.583 -50.3058
v 427.67 -553.683 -50.9136
v 427.179 -553.375 -50.8442
v 428.185 -553.496 -51.2241
v 428.168 -554.754 -50.7131
v 428.687 -554.577 -51.0219
v 428.206 -555.375 -50.4705
v 429.065 -555.69 -50.2244
v 429.496 -554.873 -50.7902
v 429.691 -555.794 -50.0643
v 429.975 -555.732 -50.0651
v 429.764 -554.814 -50.791
v 431.488 -556.222 -51.1147
v 432.24 -555.204 -51.4523
v 430.492 -553.828 -51.118
v 432.538 -553.522 -51.3711
v 434.303 -555.44 -51.5673
v 434.403 -553.735 -51.4751
v 435.477 -553.913 -51.0533
v 434.672 -555.802 -51.3442
v 435.856 -554.285 -50.8237
v 435.073 -555.928 -50.9018
v 435.241 -556.014 -50.8027
v 436.035 -554.376 -50.7184
v 437.331 -554.99 -50.9967
v 437.633 -554.259 -51.4001
v 436.378 -553.544 -51.1776
v 437.432 -553.732 -51.246
v 437.481 -553.455 -51.2945
v 436.431 -553.247 -51.2295
v 438.071 -552.957 -52.0354
v 437.947 -551.926 -51.915
v 436.308 -552.216 -51.1091
v 437.617 -551.955 -51.3828
v 437.591 -553.648 -51.3343
v 438.189 -553.164 -52.0781
v 437.783 -554.179 -51.4832
v 438.417 -554.63 -51.7425
v 438.91 -553.677 -52.3732
v 439.205 -555.765 -52.9502
v 439.961 -555.525 -53.4292
v 439.666 -553.438 -52.8521
v 440.524 -554.077 -52.9035
v 441.209 -553.267 -53.0845
v 440.446 -552.517 -53.0581
v 440.651 -551.911 -53.2096
v 442.343 -552.834 -52.0932
v 441.941 -551.418 -52.0813
v 442.167 -552.414 -51.7271
v 442.227 -552.314 -51.4753
v 442.006 -551.311 -51.8116
v 443.057 -552.495 -50.8465
v 442.959 -551.912 -50.0249
v 441.908 -550.728 -50.9899
v 442.381 -551.693 -50.1369
v 442.097 -551.475 -49.7211
v 441.606 -550.496 -50.5481
v 441.443 -550.288 -49.023
v 442.196 -551.546 -49.5048
v 441.536 -550.354 -48.8212
v 443.018 -551.619 -48.7677
v 442.692 -551.801 -47.1527
v 441.25 -550.514 -47.4024
v 440.957 -551.062 -46.331
v 440.793 -550.671 -46.1864
v 441.106 -550.169 -47.2753
v 440.781 -549.865 -46.8974
v 442.729 -552.43 -46.5094
v 440.994 -551.691 -45.6877
v 443.568 -552.301 -44.9386
v 441.01 -552.049 -45.6094
v 443.374 -552.6 -44.9233
v 443.504 -552.325 -44.7378
v 440.928 -551.715 -45.4811
v 443.135 -552.797 -44.6271
v 441.143 -552.568 -45.3804
v 442.403 -553.173 -44.8931
v 442.799 -553.096 -44.1277
v 440.582 -552.023 -44.9673
v 440.275 -552.198 -44.4128
v 439.568 -550.616 -44.3043
v 439.875 -550.441 -44.8588
v 439.992 -548.512 -44.7324
v 438.859 -550.408 -43.9842
v 439.283 -548.304 -44.4123
v 438.119 -548.671 -44.1135
v 438.27 -550.614 -43.621
v 437.602 -548.851 -43.7944
v 436.871 -549.3 -42.1651
v 438.279 -550.919 -43.3377
v 436.88 -549.604 -41.8818
v 437.106 -550.548 -41.4012
v 438.563 -551.416 -43.0705
v 437.39 -551.045 -41.134
v 438.901 -551.701 -40.5907
v 438.899 -552.296 -41.4252
v 438.781 -552.226 -42.3286
v 438.982 -551.469 -43.1294
v 439.27 -551.747 -40.6424
v 440.521 -551.716 -41.3973
v 441.126 -551.089 -40.1892
v 439.802 -551.196 -39.5811
v 440.872 -551.28 -39.6156
v 440.877 -551.274 -39.3221
v 439.806 -551.191 -39.3232
v 439.894 -550.225 -37.9746
v 441.916 -552.241 -37.8106
v 440.934 -551.192 -36.4631
v 441.641 -552.88 -36.7691
v 440.734 -553.557 -35.6829
v 439.902 -551.963 -35.2267
v 439.399 -552.93 -35.3557
v 439.35 -552.912 -35.3007
v 439.85 -551.943 -35.1682
v 439.331 -552.332 -35.0547
v 438.799 -551.415 -34.3478
v 439.318 -551.026 -34.4614
v 439.29 -550.443 -34.1639
v 439.009 -553.045 -35.037
v 438.969 -552.474 -34.7746
v 439.196 -554.296 -34.5236
v 438.15 -554.383 -34.211
v 437.922 -552.561 -34.462
v 437.593 -553.566 -34.6488
v 437.345 -553.492 -34.6249
v 437.658 -552.482 -34.4364
v 436.791 -553.374 -34.4842
v 437.301 -553.73 -34.591
v 436.748 -553.598 -34.4523
v 437.836 -554.558 -34.1491
v 436.766 -555.75 -34.6479
v 435.808 -554.645 -34.8904
v 436.381 -555.522 -35.1272
v 436.209 -555.581 -35.3044
v 435.658 -554.698 -35.0461
v 434.481 -555.332 -35.4679
v 434.062 -554.71 -35.1369
v 435.289 -554.151 -34.7554
v 434.094 -553.554 -34.4221
v 433.64 -554.74 -35.0625
v 433.696 -553.582 -34.3521
v 433.524 -553.421 -33.7718
v 433.506 -554.754 -35.0596
v 433.39 -553.435 -33.7689
v 432.148 -554.958 -33.3003
v 432.179 -555.695 -36.1294
v 430.899 -555.844 -34.3071
v 430.646 -555.683 -36.5564
v 432.548 -556.101 -37.6423
v 430.993 -556.065 -37.9803
v 431.353 -557.72 -39.3696
v 429.819 -557.747 -39.8009
v 429.349 -556.094 -38.4423
v 429.306 -556.036 -39.5255
v 428.952 -555.811 -39.4946
v 429.016 -555.882 -38.4132
v 428.759 -555.576 -38.8993
v 428.177 -554.838 -38.1397
v 428.429 -555.138 -37.6471
v 427.791 -554.4 -38.1139
v 428.048 -554.811 -39.2081
v 427.67 -554.374 -39.1197
v 427.801 -554.695 -40.2578
v 428.185 -555.014 -39.2605
v 427.948 -554.913 -40.314
v 428.336 -555.21 -39.8816
v 428.649 -555.687 -40.4896
v 428.26 -555.391 -40.922
v 428.017 -556.228 -41.9923
v 427.767 -556.082 -42.052
v 427.994 -555.236 -40.9855
v 426.537 -555.498 -41.7319
v 427.673 -556.227 -42.1427
v 426.449 -555.634 -41.8165
v 427.591 -556.842 -42.2304
v 428.08 -556.293 -41.9958
v 428.024 -556.912 -42.0743
v 428.716 -555.756 -40.4933
v 429.021 -556.007 -40.4434
v 428.328 -557.163 -42.0244
v 429.569 -557.721 -40.6073
v 429.743 -558.917 -41.1455
v 428.526 -558.524 -42.637
v 429.971 -559.449 -42.0561
v 430.089 -559.914 -43.0907
v 428.644 -558.989 -43.6716
v 429.345 -559.399 -44.3699
v 428.623 -559.06 -45.4788
v 427.822 -558.604 -44.9338
v 428.247 -558.616 -45.4342
v 427.841 -557.671 -45.8916
v 427.387 -557.592 -45.4238
v 427.83 -557.232 -46.3329
v 427.696 -556.955 -46.2922
v 427.244 -557.297 -45.3806
v 426.567 -556.068 -46.1429
v 426.082 -555.93 -45.5448
v 426.693 -557.14 -44.6999
v 425.091 -555.786 -45.1638
v 424.915 -555.725 -44.3751
v 426.517 -557.078 -43.9111
v 425.506 -555.841 -43.2931
v 425.934 -555.846 -46.007
v 424.922 -555.691 -45.6898
v 424.594 -555.789 -46.7283
v 423.002 -555.392 -46.2625
v 423.331 -555.295 -45.224
v 422.954 -555.055 -45.7055
v 426.27 -555.785 -46.5831
v 424.976 -555.719 -47.3841
v 426.86 -556.116 -47.8904
v 426.594 -555.991 -46.3744
v 427.229 -556.35 -47.6528
v 427.725 -556.873 -46.5402
v 427.978 -557.191 -46.7961
v 427.498 -556.688 -47.9247
v 428.202 -557.312 -47.3707
v 429.412 -557.349 -48.9481
v 428.708 -556.725 -49.5021
v 429.333 -556.829 -49.342
v 429.875 -557.342 -49.0315
v 429.797 -556.823 -49.4254
v 431.157 -557.774 -50.7383
v 431.324 -556.753 -51.3395
v 429.974 -555.737 -50.0641
v 431.487 -556.228 -51.1137
v 434.073 -557.53 -52.1473
v 434.325 -557.03 -51.9478
v 434.436 -557.97 -51.8986
v 434.744 -557.915 -51.5434
v 434.634 -556.975 -51.5926
v 435.036 -557.064 -51.1425
v 434.789 -557.949 -51.5038
v 435.079 -557.097 -51.104
v 435.149 -557.728 -51.0571
v 435.572 -557.653 -50.6377
v 435.507 -557.021 -50.681
v 436.09 -557.911 -50.3236
v 436.27 -557.671 -50.0347
v 435.676 -556.795 -50.4091
v 437.737 -555.719 -50.6293
v 437.309 -556.15 -49.7651
v 436.822 -556.792 -49.5373
v 436.481 -557.806 -49.9629
v 437.922 -555.837 -50.5662
v 438.322 -557.22 -49.8105
v 438.383 -557.235 -49.8693
v 437.975 -555.85 -50.6179
v 438.826 -556.961 -51.0996
v 438.803 -556.871 -51.3449
v 437.953 -555.766 -50.8468
v 438.678 -557.057 -51.9307
v 438.887 -557.297 -51.2169
v 438.768 -557.509 -51.7947
v 438.37 -558.235 -50.0942
v 439.122 -559.509 -50.4625
v 439.519 -558.783 -52.163
v 438.947 -561.195 -52.4161
v 439.699 -559.855 -52.8895
v 439.584 -560.298 -52.9215
v 439.131 -561.154 -53.6479
v 439.728 -558.736 -53.5651
v 440.245 -560.737 -53.761
v 440.458 -560.659 -53.9989
v 439.941 -558.658 -53.8029
v 440.422 -559.45 -55.7267
v 440.008 -558.617 -56.1732
v 439.527 -557.825 -54.2495
v 439.799 -558.056 -56.4404
v 440.846 -556.45 -56.4796
v 440.574 -556.219 -54.2887
v 441.203 -556.31 -54.4527
v 441.306 -556.043 -54.2311
v 440.685 -555.933 -54.0513
v 441.699 -555.588 -54.0739
v 441.619 -555.316 -53.7678
v 440.6 -555.644 -53.726
v 441.085 -554.181 -53.1643
v 442.309 -554.952 -53.8093
v 441.729 -553.841 -53.203
v 442.846 -554.857 -54.1179
v 442.911 -554.801 -54.0993
v 441.786 -553.792 -53.1866
v 443.268 -554.281 -53.9158
v 444.098 -553.372 -52.5586
v 442.516 -552.993 -51.9943
v 443.189 -552.784 -51.0037
v 443.107 -552.684 -50.9704
v 442.444 -552.906 -51.9651
v 442.274 -552.49 -51.591
v 444.568 -553.355 -52.2905
v 443.658 -552.767 -50.7355
v 445.377 -552.711 -52.5129
v 445.395 -552.706 -52.4955
v 443.676 -552.763 -50.7182
v 445.675 -552.653 -52.0374
v 445.993 -552.56 -51.5659
v 444.037 -552.657 -50.1815
v 445.411 -552.622 -49.5793
v 445.245 -552.271 -49.216
v 443.867 -552.296 -49.8076
v 444.123 -552.159 -49.222
v 443.136 -551.67 -48.9054
v 442.88 -551.806 -49.491
v 442.307 -551.594 -49.6344
v 445.304 -552.037 -47.3491
v 444.184 -551.918 -47.3008
v 444.981 -551.805 -45.7076
v 445.713 -551.991 -47.2752
v 445.39 -551.758 -45.6337
v 446.452 -551.42 -45.6756
v 446.502 -551.041 -44.1244
v 445.445 -551.345 -43.9413
v 445.035 -550.842 -42.6495
v 443.195 -551.689 -42.8513
v 443.546 -552.219 -44.1497
v 443.176 -552.691 -44.0389
v 443.178 -551.704 -42.8378
v 443.158 -552.708 -44.025
v 442.184 -552.045 -42.5751
v 441.803 -552.465 -42.643
v 442.788 -553.115 -44.091
v 440.264 -552.217 -44.375
v 442.44 -553.428 -44.3837
v 440.395 -552.711 -44.6198
v 443.274 -550.489 -41.3402
v 442.286 -550.753 -40.9839
v 442.931 -550.656 -40.8404
v 442.794 -550.897 -39.7328
v 442.139 -551.012 -39.797
v 443.045 -550.929 -39.2062
v 443.016 -550.96 -39.1564
v 442.106 -551.047 -39.7403
v 441.851 -551.239 -39.1667
v 443.429 -552.062 -38.0156
v 442.321 -552.493 -37.8681
v 442.44 -553.29 -37.1537
v 442.404 -553.281 -37.1378
v 442.283 -552.484 -37.8511
v 441.962 -553.093 -36.8047
v 442.484 -553.401 -36.9592
v 442.038 -553.205 -36.6366
v 443.433 -553.618 -36.4808
v 442.757 -554.937 -35.3111
v 441.444 -554.364 -35.6089
v 442.175 -555.143 -35.5364
v 442.011 -555.292 -35.5248
v 441.3 -554.495 -35.5987
v 440.915 -556.058 -34.4693
v 440.774 -555.995 -34.4314
v 441.176 -554.44 -35.5654
v 440.113 -555.177 -34.7284
v 439.538 -554.356 -34.8076
v 440.671 -553.718 -35.6349
v 439.331 -553.103 -35.3043
v 438.676 -557.342 -33.4717
v 438.015 -556.524 -33.7688
v 438.168 -557.154 -33.8379
v 436.995 -557.29 -35.2111
v 436.841 -556.659 -35.142
v 436.455 -556.431 -35.6213
v 437.365 -557.747 -36.6557
v 436.826 -556.888 -37.0659
v 436.473 -557.582 -38.7254
v 435.903 -557.148 -38.7855
v 436.256 -556.454 -37.126
v 434.527 -556.205 -37.2895
v 435.109 -557.098 -39.5478
v 433.733 -556.155 -38.0518
v 433.316 -557.336 -40.1573
v 433.072 -557.406 -40.0717
v 433.455 -556.236 -37.9543
v 432.72 -557.768 -39.8797
v 432.805 -556.151 -38.8147
v 432.517 -556.752 -39.5703
v 432.086 -557.74 -39.6604
v 432.821 -556.207 -37.735
v 431.594 -557.814 -39.4511
v 432.549 -555.986 -38.2805
v 431.629 -557.245 -39.5523
v 431.334 -559.818 -40.5263
v 430.933 -559.639 -40.2118
v 431.326 -560.27 -40.9933
v 433.345 -559.26 -41.0994
v 433.337 -559.713 -41.5663
v 433.823 -559.587 -41.991
v 433.671 -560.282 -42.3711
v 433.185 -560.408 -41.9464
v 434.057 -561.14 -42.8896
v 432.894 -561.81 -43.6162
v 431.861 -561.171 -42.7736
v 432.427 -561.461 -43.6497
v 432.178 -561.422 -43.8272
v 431.594 -561.129 -42.9638
v 431.728 -562.039 -44.5759
v 430.899 -561.622 -44.8798
v 430.766 -560.712 -43.2677
v 430.975 -561.084 -44.5643
v 430.673 -560.66 -44.7415
v 430.445 -560.262 -43.456
v 429.658 -559.705 -44.6909
v 430.623 -560.705 -44.8832
v 429.611 -559.747 -44.8231
v 430.011 -561.227 -45.6255
v 429.41 -560.298 -47.3284
v 429.083 -558.93 -46.3192
v 429.003 -558.219 -47.3451
v 428.789 -558.075 -47.2237
v 428.896 -558.803 -46.2126
v 428.537 -558.343 -46.2138
v 428.407 -557.677 -47.2039
v 428.18 -557.971 -46.1952
v 428.172 -557.534 -46.6391
v 430.659 -560.063 -48.5119
v 430.252 -557.984 -48.5285
v 431.274 -558.309 -48.5246
v 431.281 -558.287 -48.5472
v 430.26 -557.959 -48.5542
v 431.799 -558.822 -49.9802
v 431.76 -558.745 -50.0697
v 430.219 -557.879 -48.6463
v 431.482 -558.28 -50.3758
v 431.29 -558.314 -48.5337
v 431.809 -558.852 -49.9653
v 430.677 -560.069 -48.5223
v 431.026 -561.07 -49.1066
v 432.148 -559.825 -50.5331
v 430.937 -561.65 -49.3917
v 431.809 -562.159 -49.2918
v 432.996 -560.319 -50.436
v 433.627 -561.046 -49.5129
v 435.438 -560.345 -50.2658
v 434.756 -559.637 -51.1676
v 435.602 -559.729 -50.4271
v 435.874 -558.63 -50.6281
v 435.02 -558.57 -51.363
v 435.371 -558.325 -50.9219
v 436.199 -560.434 -49.8361
v 436.362 -559.818 -49.9975
v 437.009 -561.077 -49.5521
v 437.139 -560.993 -49.4986
v 436.511 -559.722 -49.9366
v 438.275 -559.781 -49.8845
v 438.334 -558.121 -50.0017
v 436.57 -558.062 -50.0538
v 438.411 -557.477 -49.9014
v 438.345 -558.12 -50.0107
v 438.422 -557.476 -49.9104
v 438.863 -557.189 -51.1383
v 437.541 -561.377 -49.466
v 438.733 -560.218 -49.8474
v 438.606 -561.819 -51.8758
v 439.282 -560.341 -50.4817
v 439.161 -561.327 -51.6944
v 438.396 -562.19 -51.657
v 437.507 -561.82 -49.643
v 437.093 -562.04 -49.5422
v 438.158 -562.482 -51.952
v 437.832 -563.305 -49.8169
v 437.753 -563.499 -49.9046
v 438.084 -562.663 -52.0339
v 436.766 -563.857 -50.0906
v 438.212 -563.246 -51.8474
v 437.289 -564.151 -50.4503
v 436.784 -564.619 -50.5722
v 438.1 -563.332 -52.457
v 438.236 -563.802 -52.6855
v 439.431 -561.458 -54.2829
v 439.15 -561.272 -53.8604
v 440.267 -560.871 -54.0029
v 439.498 -561.491 -54.4149
v 440.334 -560.904 -54.1349
v 440.004 -560.223 -56.1209
v 440.051 -560.149 -56.1034
v 440.381 -560.83 -54.1174
v 440.346 -559.622 -55.8452
v 439.449 -559.444 -56.8542
v 439.743 -558.917 -56.5959
v 439.534 -558.356 -56.8631
v 441.69 -559.64 -59.3459
v 441.775 -558.551 -59.3548
v 442.639 -559.163 -59.1235
v 443.413 -557.865 -58.586
v 442.548 -557.254 -58.8173
v 444.342 -556.378 -58.427
v 444.117 -555.921 -58.411
v 442.317 -556.783 -58.8008
v 444.14 -555.047 -59.1015
v 442.816 -556.066 -58.2019
v 443.582 -555.348 -58.3604
v 443.667 -554.376 -58.3507
v 441.786 -556.03 -57.9578
v 443.601 -555.189 -57.5918
v 443.511 -555.45 -56.4986
v 441.694 -556.299 -56.8328
v 442.935 -555.668 -54.9897
v 442.588 -555.759 -54.7246
v 441.347 -556.39 -56.5677
v 442.066 -555.801 -54.3803
v 442.065 -555.801 -54.3801
v 441.346 -556.39 -56.5674
v 441.669 -556.254 -54.5346
v 443.963 -554.723 -56.2289
v 443.4 -554.92 -54.7122
v 443.757 -554.4 -54.5286
v 444.461 -554.318 -56.249
v 444.27 -553.983 -54.5493
v 444.824 -553.923 -54.8904
v 444.887 -553.734 -54.7542
v 444.333 -553.793 -54.4131
v 445.142 -553.148 -54.6355
v 445.082 -553.768 -55.0056
v 445.338 -553.183 -54.887
v 444.713 -554.167 -56.361
v 444.714 -554.166 -56.3619
v 445.339 -553.182 -54.8879
v 445.603 -552.848 -55.2205
v 447.894 -553.509 -55.2489
v 447.948 -553.934 -54.9203
v 448.368 -555.187 -56.7708
v 448.428 -555.648 -56.4474
v 448.01 -554.409 -54.5875
v 447.755 -554.994 -54.7061
v 447.376 -555.26 -52.5787
v 447.631 -554.675 -52.46
v 447.64 -554.383 -52.0062
v 446.663 -555.284 -52.1389
v 447.014 -554.404 -51.6199
v 446.109 -555.344 -51.7979
v 446.002 -555.261 -51.6798
v 446.92 -554.331 -51.5162
v 446.856 -554.97 -49.3105
v 447.626 -553.712 -48.9586
v 447.638 -553.157 -51.1877
v 447.231 -553.281 -49.161
v 447.675 -553.088 -47.5333
v 447.281 -552.637 -47.6895
v 447.889 -552.013 -46.0554
v 448.116 -553.959 -46.9396
v 448.307 -552.837 -45.4935
v 448.247 -553.944 -45.3548
v 447.547 -553.363 -42.975
v 447.665 -552.305 -43.3122
v 447.283 -552.822 -43.1266
v 446.886 -552.497 -43.0709
v 447.287 -551.995 -43.259
v 445.864 -551.85 -41.7349
v 446.802 -552.982 -42.9008
v 445.78 -552.339 -41.5634
v 447.047 -553.529 -42.7399
v 446.731 -554.053 -42.5438
v 445.474 -552.847 -41.3735
v 447.229 -554.926 -40.913
v 445.304 -553.084 -41.2991
v 446.936 -555.043 -40.8638
v 447.196 -554.913 -40.7311
v 445.443 -552.835 -41.2024
v 445.776 -554.807 -40.3377
v 445.686 -554.636 -39.9056
v 445.347 -552.652 -40.7394
v 445.109 -552.721 -39.6881
v 444.078 -550.665 -39.6061
v 444.242 -550.449 -40.6515
v 443.891 -550.616 -40.1576
v 445.565 -554.762 -39.1195
v 444.989 -552.847 -38.902
v 445.16 -554.392 -37.6982
v 443.524 -553.583 -36.6497
v 443.551 -552.136 -37.9809
v 442.57 -553.368 -37.1168
v 445.904 -555.145 -38.9376
v 445.546 -554.828 -37.4912
v 446.712 -555.724 -37.6618
v 446.878 -555.673 -36.906
v 445.722 -554.774 -36.6882
v 446.053 -555.239 -36.3715
v 443.394 -556.004 -34.7128
v 443.063 -555.539 -35.0295
v 441.385 -556.512 -34.1993
v 441.145 -556.232 -34.3563
v 442.823 -555.259 -35.1865
v 442.241 -555.465 -35.4119
v 443.637 -556.665 -34.4174
v 441.628 -557.173 -33.9039
v 442.297 -558.01 -33.7183
v 440.83 -559.148 -32.8554
v 440.069 -558.383 -32.987
v 440.237 -559.007 -33.0745
v 438.745 -559.267 -34.0879
v 438.577 -558.642 -34.0004
v 438.07 -558.455 -34.3666
v 439.711 -559.35 -36.6717
v 439.036 -558.538 -36.9504
v 439.82 -558.271 -38.2049
v 439.391 -557.96 -38.4246
v 438.548 -558.185 -37.2005
v 437.657 -558.019 -39.2702
v 439.559 -558.083 -38.7468
v 437.847 -558.159 -39.637
v 439.981 -558.817 -39.4103
v 439.994 -559.036 -40.1736
v 437.86 -558.379 -40.4002
v 438.448 -558.142 -40.5706
v 438.435 -558.151 -40.6265
v 437.848 -558.388 -40.4562
v 438.677 -560.507 -41.4619
v 437.547 -560.831 -41.7315
v 436.686 -558.721 -40.7336
v 436.895 -560.197 -42.3244
v 436.196 -559.946 -42.6489
v 435.986 -558.471 -41.0581
v 434.354 -559.387 -42.3791
v 433.994 -559.271 -42.0151
v 435.627 -558.354 -40.6941
v 433.516 -558.944 -41.1235
v 433.089 -558.177 -40.0815
v 435.2 -557.587 -39.6521
v 433.396 -557.766 -40.249
v 435.988 -560.564 -42.7834
v 434.147 -560.004 -42.5137
v 434.475 -560.896 -43.0148
v 436.21 -561.52 -43.1461
v 434.67 -561.737 -43.3334
v 435.694 -562.649 -43.7418
v 435.534 -562.819 -43.7587
v 434.521 -561.896 -43.3492
v 435.444 -563.42 -43.5969
v 435.413 -563.439 -43.5938
v 434.493 -561.913 -43.3465
v 434.794 -563.621 -43.4738
v 433.045 -563.763 -44.0644
v 432.957 -562.037 -43.8653
v 432.065 -562.339 -44.6692
v 431.945 -562.171 -44.5944
v 432.851 -561.89 -43.7996
v 432.381 -561.545 -43.8445
v 432.531 -564.511 -44.9919
v 431.551 -563.086 -45.5967
v 430.948 -563.675 -46.2886
v 430.258 -563.144 -46.1378
v 430.861 -562.556 -45.4459
v 430.346 -562.564 -45.8527
v 430.101 -561.416 -45.5655
v 430.616 -561.408 -45.1587
v 430.708 -560.882 -44.8267
v 429.546 -562.886 -46.4429
v 429.635 -562.305 -46.1577
v 428.953 -562.96 -46.7049
v 430.094 -561.689 -49.6477
v 430.777 -561.035 -49.1005
v 430.688 -561.615 -49.3856
v 430.428 -562.939 -50.0504
v 431.021 -562.865 -49.7883
v 430.337 -563.522 -50.3308
v 429.187 -564.763 -47.3788
v 429.872 -564.106 -46.8363
v 429.278 -564.18 -47.0984
v 427.895 -564.383 -47.7502
v 427.986 -563.8 -47.4698
v 427.314 -564.447 -48.029
v 427.982 -563.277 -50.6774
v 428.695 -562.557 -50.2836
v 428.604 -563.14 -50.564
v 433.575 -564.999 -46.5812
v 431.992 -564.163 -47.8779
v 434.333 -564.875 -47.7309
v 434.36 -564.838 -47.962
v 432.02 -564.124 -48.1234
v 434.393 -565.132 -48.5169
v 432.795 -563.715 -48.2907
v 434.126 -564.281 -48.5113
v 434.51 -564.562 -49.2657
v 432.138 -563.554 -48.8721
v 433.579 -563.314 -48.4665
v 433.546 -562.481 -48.7147
v 432.1 -562.607 -49.1547
v 433.918 -561.494 -49.3758
v 434.075 -562.727 -48.7485
v 434.52 -561.773 -49.4142
v 435.075 -563.894 -49.5866
v 435.993 -563.629 -49.8963
v 435.438 -561.508 -49.7239
v 436.34 -562.02 -49.4534
v 436.703 -563.74 -49.979
v 436.964 -562.118 -49.5261
v 437.694 -563.389 -49.7996
v 434.497 -565.322 -47.6779
v 434.538 -565.647 -48.2151
v 433.748 -565.474 -46.5248
v 433.963 -565.846 -46.3867
v 434.752 -566.019 -48.077
v 434.392 -567.805 -47.2604
v 434.947 -568.485 -48.3397
v 435.385 -566.793 -49.3056
v 435.794 -568.662 -48.9876
v 436.647 -568.584 -49.6277
v 436.238 -566.715 -49.9457
v 437.23 -567.055 -50.1804
v 437.703 -565.725 -50.811
v 436.777 -565.201 -50.6635
v 437.43 -565.242 -50.6283
v 437.465 -564.808 -50.5655
v 436.814 -564.735 -50.5963
v 438.266 -563.919 -52.7095
v 437.365 -564.546 -50.5003
v 438.516 -563.899 -52.1747
v 437.61 -565.137 -50.6455
v 438.421 -564.271 -52.7952
v 437.872 -565.626 -50.8273
v 438.329 -566.1 -51.0101
v 438.941 -564.812 -53.0033
v 439.459 -566.845 -52.0826
v 439.456 -566.864 -52.1209
v 438.938 -564.83 -53.0415
v 438.744 -565.083 -53.4773
v 438.99 -563.484 -55.7486
v 439.218 -563.01 -55.6269
v 439.724 -561.742 -57.3329
v 439.478 -563.75 -55.8021
v 440.279 -562.045 -57.3938
v 439.773 -563.313 -55.6877
v 440.018 -563.363 -55.6522
v 440.524 -562.095 -57.3583
v 440.667 -563.324 -55.6757
v 441.617 -563.234 -55.691
v 441.474 -562.005 -57.3735
v 442.664 -562.081 -56.8916
v 443.39 -560.9 -58.498
v 442.199 -560.824 -58.9799
v 443.149 -560.347 -58.7575
v 443.51 -560.857 -58.5184
v 443.269 -560.304 -58.7779
v 444.449 -561.174 -58.9247
v 445.448 -560.033 -58.7505
v 444.406 -559.006 -58.5796
v 445.258 -559.632 -58.372
v 445.321 -559.518 -58.2803
v 444.474 -558.883 -58.4813
v 446.276 -559.03 -58.2402
v 446.283 -558.804 -58.1522
v 444.48 -558.658 -58.3934
v 446.498 -557.438 -58.6174
v 446.396 -557.277 -58.6553
v 444.376 -558.492 -58.4325
v 445.583 -557.441 -58.0116
v 445.552 -557.4 -58.0226
v 444.343 -558.45 -58.4438
v 445.246 -556.946 -58.2888
v 445.562 -557.396 -58.0263
v 445.256 -556.941 -58.2926
v 446.071 -556.776 -58.9381
v 445.867 -556.526 -59.1319
v 445.052 -556.691 -58.4864
v 445.324 -556.328 -58.9075
v 444.51 -555.631 -58.8883
v 444.204 -555.966 -58.4664
v 444.22 -555.089 -59.1524
v 445.334 -555.461 -59.5415
v 445.007 -554.927 -59.7757
v 445.878 -555.624 -59.7921
v 447.028 -553.712 -57.8613
v 446.061 -553.174 -58.0061
v 446.958 -552.587 -55.9924
v 445.681 -552.778 -55.3612
v 444.767 -553.367 -57.3662
v 444.801 -554.088 -56.5176
v 448.005 -554.517 -57.2904
v 447.841 -553.315 -55.4763
v 448.309 -554.972 -57.0224
v 446.072 -556.777 -58.938
v 446.375 -557.232 -58.67
v 445.563 -557.396 -58.0262
v 448.577 -559.056 -57.9973
v 448.727 -557.683 -58.4668
v 448.829 -558.498 -57.7629
v 448.536 -556.544 -55.627
v 448.442 -555.784 -56.3912
v 447.769 -555.134 -54.6483
v 448.063 -557.661 -54.3888
v 447.296 -556.251 -53.4101
v 448.948 -558.437 -52.9602
v 447.208 -556.419 -53.5712
v 448.796 -558.52 -53.1388
v 448.782 -558.548 -52.8916
v 447.13 -556.362 -53.3414
v 446.66 -557.762 -53.4533
v 446.608 -557.754 -53.3462
v 447.072 -556.353 -53.2196
v 446.744 -558.161 -52.2118
v 446.734 -558.001 -51.9287
v 447.062 -556.193 -52.9364
v 447.972 -557.57 -50.9076
v 446.871 -556.105 -52.209
v 447.518 -557.067 -50.8641
v 447.618 -556.856 -50.2265
v 446.66 -555.38 -52.1611
v 446.106 -555.439 -51.8201
v 446.078 -556.192 -51.7173
v 447.125 -557.107 -50.6255
v 447.39 -556.89 -50.0355
v 445.845 -555.478 -51.6027
v 446.322 -557.019 -49.898
v 446.312 -557.011 -49.8881
v 445.835 -555.47 -51.5929
v 446.699 -555.167 -49.2287
v 445.678 -554.775 -50.6779
v 445.965 -554.689 -49.9176
v 446.323 -557.014 -49.8874
v 446.709 -555.17 -49.228
v 447.39 -556.885 -50.0263
v 448.777 -556.966 -48.821
v 448.195 -555.256 -47.9367
v 448.18 -556.295 -47.4981
v 448.137 -555.841 -46.4708
v 448.153 -554.817 -46.9416
v 448.285 -554.829 -45.357
v 448.194 -556.355 -46.0117
v 448.343 -555.343 -44.8979
v 449.201 -555.914 -44.0457
v 448.514 -554.562 -42.0588
v 447.583 -553.847 -42.7003
v 448.105 -554.713 -41.074
v 450.166 -555.89 -41.8952
v 449.986 -556.225 -40.8878
v 450.023 -556.265 -41.5348
v 449.482 -557.899 -41.4646
v 449.445 -557.859 -40.8175
v 449.615 -559.264 -42.1125
v 449.424 -559.441 -41.9512
v 449.228 -558.06 -40.634
v 448.651 -558.993 -40.5229
v 448.6 -558.894 -39.8092
v 449.173 -557.954 -39.8758
v 449.495 -558.416 -38.1997
v 448.687 -556.165 -37.3024
v 448.314 -555.563 -38.9225
v 447.627 -555.973 -37.4595
v 446.833 -555.765 -37.7579
v 447.471 -555.342 -39.2396
v 446.017 -555.184 -39.0273
v 448.439 -556.423 -35.9458
v 447.379 -556.23 -36.1028
v 447.836 -556.575 -35.836
v 447.679 -556.66 -35.6752
v 447.22 -556.316 -35.9407
v 446.418 -555.922 -35.3459
v 447.49 -557.248 -35.1527
v 446.215 -556.553 -34.7859
v 447.345 -557.719 -34.7574
v 446.031 -559.09 -34.7881
v 444.819 -558.01 -34.8185
v 445.046 -558.478 -35.2116
v 444.942 -558.502 -35.2423
v 444.715 -558.035 -34.8492
v 443.312 -559.299 -34.1248
v 443.899 -558.889 -36.9332
v 442.329 -559.663 -35.7163
v 441.83 -559.554 -36.1141
v 443.852 -558.832 -37.004
v 441.784 -559.497 -36.1849
v 442.351 -559.177 -38.3067
v 440.369 -559.079 -38.8217
v 439.802 -559.399 -36.6999
v 439.9 -558.313 -38.2297
v 444.033 -558.985 -37.1717
v 442.532 -559.33 -38.4744
v 444.147 -559.592 -38.2517
v 444.192 -560.161 -38.9838
v 442.583 -559.977 -39.3077
v 444.515 -561.109 -39.3551
v 444.48 -561.163 -39.462
v 442.549 -560.032 -39.4146
v 442.693 -561.36 -40.3642
v 441.563 -561.492 -40.4361
v 441.28 -560.179 -39.4953
v 440.475 -561.732 -40.488
v 439.265 -560.736 -41.1058
v 440.036 -559.154 -40.1311
v 438.729 -560.613 -41.3663
v 438.7 -560.503 -41.4657
v 440.007 -559.042 -40.2334
v 438.46 -558.147 -40.6304
v 439.078 -563.58 -42.0693
v 438.541 -563.457 -42.3298
v 438.979 -565.548 -43.0835
v 438.599 -565.516 -43.3886
v 438.172 -563.426 -42.6263
v 436.941 -564.586 -43.678
v 435.776 -563.447 -43.5343
v 437.039 -562.319 -42.4866
v 435.846 -562.844 -43.6999
v 435.804 -562.713 -43.7159
v 436.995 -562.183 -42.5031
v 436.327 -561.589 -43.1185
v 437.93 -566.929 -44.1041
v 436.273 -565.998 -44.3935
v 436.785 -566.659 -45.0707
v 436.561 -566.741 -45.167
v 436.018 -566.092 -44.5031
v 435.399 -566.274 -44.3832
v 436.409 -566.872 -45.3203
v 435.226 -566.423 -44.5577
v 436.022 -568.474 -45.4207
v 435.48 -568.66 -45.4786
v 434.684 -566.61 -44.6155
v 435.025 -568.475 -45.7043
v 435.109 -569.841 -48.3904
v 434.7 -569.513 -48.2624
v 435.512 -569.833 -48.8996
v 436.916 -571.337 -46.9876
v 437.318 -571.329 -47.4968
v 437.025 -571.426 -46.4665
v 437.175 -571.391 -46.4186
v 437.489 -571.289 -47.4423
v 438.102 -571.262 -47.2084
v 438.291 -571.339 -47.696
v 437.679 -571.366 -47.9299
v 439.028 -571.853 -48.2798
v 438.998 -571.251 -49.7099
v 437.645 -570.68 -49.5578
v 438.713 -570.741 -49.7267
v 438.704 -570.437 -49.9179
v 437.636 -570.355 -49.7627
v 439.129 -570.189 -50.8592
v 438.876 -569.4 -51.0845
v 437.382 -569.566 -49.988
v 438.595 -569.252 -50.5453
v 438.491 -568.614 -50.4366
v 437.272 -568.889 -49.8725
v 437.778 -567.323 -50.3955
v 438.631 -568.531 -50.6
v 437.909 -567.245 -50.5481
v 438.98 -568.148 -51.5567
v 438.645 -568.685 -50.6558
v 438.996 -568.313 -51.6159
v 438.93 -568.799 -51.2019
v 439.379 -569.521 -51.9778
v 439.445 -569.035 -52.3918
v 439.701 -569.274 -52.9467
v 439.945 -567.632 -53.5419
v 439.69 -567.393 -52.987
v 438.95 -565.547 -54.2382
v 441.151 -567.216 -54.2024
v 440.009 -565.182 -54.8185
v 441.027 -564.904 -54.5917
v 440.677 -563.474 -55.6595
v 439.701 -563.926 -55.7567
v 440.028 -563.513 -55.6361
v 441.794 -567.171 -54.1398
v 441.669 -564.859 -54.5291
v 443.294 -565.656 -54.5761
v 443.691 -564.803 -55.3375
v 442.066 -564.005 -55.2906
v 443.477 -563.63 -55.6956
v 443.263 -563.051 -55.9845
v 441.822 -563.346 -55.6194
v 442.87 -562.193 -56.8201
v 444.102 -563.103 -56.3622
v 443.825 -562.253 -57.2499
v 444.725 -562.4 -57.8103
v 444.635 -563.282 -56.2197
v 445.258 -562.579 -57.6678
v 445.477 -564.686 -56.2938
v 445.692 -562.839 -56.8112
v 445.797 -563.647 -56.2485
v 446.279 -564.618 -56.3456
v 445.963 -562.519 -57.7133
v 447.009 -563.823 -56.2021
v 447.465 -563.574 -56.3099
v 446.389 -562.287 -57.8139
v 448.113 -562.264 -57.387
v 448.339 -561.067 -58.3668
v 446.616 -561.09 -58.7937
v 447.538 -560.355 -58.3876
v 446.33 -559.13 -58.3023
v 445.554 -560.014 -58.7187
v 445.371 -559.612 -58.3382
v 449.422 -560.068 -57.8681
v 448.771 -559.218 -57.8201
v 449.023 -558.66 -57.5857
v 449.947 -560.264 -56.6128
v 449.62 -558.883 -56.1568
v 449.655 -559.961 -56.2083
v 449.645 -559.968 -56.0757
v 449.61 -558.89 -56.0147
v 450.495 -559.666 -54.5862
v 449.697 -560.096 -56.0798
v 450.55 -559.803 -54.5906
v 449.987 -560.39 -56.4919
v 450.015 -560.435 -56.4867
v 450.583 -559.854 -54.5847
v 450.227 -560.618 -55.2164
v 450.982 -561.769 -54.2485
v 451.338 -561.005 -53.6168
v 451.107 -561.618 -53.636
v 450.074 -561.307 -51.1272
v 450.305 -560.694 -51.108
v 449.298 -560.731 -49.4987
v 449.33 -559.712 -49.4347
v 450.34 -559.612 -51.04
v 449.4 -558.653 -49.6367
v 448.063 -557.718 -50.954
v 448.818 -558.547 -52.5394
v 446.839 -558.169 -51.9815
v 446.763 -558.201 -52.2285
v 448.743 -558.579 -52.7864
v 446.625 -557.79 -53.3609
v 448.709 -559.332 -48.0593
v 448.82 -558.299 -48.353
v 448.505 -558.744 -48.1446
v 448.409 -558.641 -48.075
v 448.73 -558.203 -48.2875
v 448.128 -557.663 -46.908
v 448.315 -558.785 -47.9781
v 448.031 -557.812 -46.8071
v 448.518 -559.374 -47.8914
v 448.368 -559.537 -47.7247
v 447.876 -557.98 -46.635
v 449.647 -559.969 -45.9494
v 447.826 -558.059 -46.2912
v 449.448 -559.884 -45.6537
v 449.751 -559.727 -45.5215
v 447.977 -557.745 -46.2192
v 448.929 -559.109 -44.5122
v 448.996 -558.612 -44.1395
v 448.051 -557.194 -45.8069
v 448.777 -557.156 -43.7719
v 448.862 -556.888 -43.8079
v 448.134 -556.934 -45.8419
v 449.146 -556.437 -43.8921
v 450.962 -559.57 -44.4748
v 449.993 -558.972 -43.5927
v 450.792 -559.627 -43.8435
v 450.378 -560.442 -42.0853
v 449.628 -559.688 -42.048
v 449.985 -561.023 -41.0288
v 449.738 -560.984 -40.8914
v 449.381 -559.649 -41.9106
v 448.605 -559.217 -40.4793
v 449.7 -561.09 -40.556
v 448.564 -559.329 -40.12
v 448.759 -560.596 -39.553
v 448.701 -560.393 -39.0924
v 448.509 -559.138 -39.6865
v 449.405 -558.66 -38.077
v 448.885 -560.691 -38.7045
v 449.579 -558.94 -37.7119
v 449.748 -561.324 -38.1803
v 449.709 -561.576 -37.0227
v 449.536 -559.209 -36.4717
v 448.792 -559.826 -35.9725
v 448.033 -557.911 -34.7392
v 448.778 -557.294 -35.2384
v 448.172 -557.439 -35.1346
v 448.689 -562.339 -36.7001
v 447.698 -560.644 -35.6269
v 448.269 -562.678 -36.7367
v 447.883 -562.715 -36.8625
v 447.334 -560.679 -35.7453
v 447.292 -561.883 -37.1455
v 446.045 -561.19 -37.6564
v 446.161 -560.026 -36.2262
v 445.185 -559.473 -36.7395
v 445.919 -561.184 -37.7864
v 445.058 -559.467 -36.8695
v 445.047 -560.016 -37.9863
v 445.725 -561.356 -37.9836
v 444.878 -560.167 -38.1595
v 445.295 -561.115 -38.4168
v 445.62 -562.222 -38.36
v 445.19 -561.981 -38.7932
v 445.671 -562.873 -38.3907
v 445.548 -563.362 -39.3275
v 445.067 -562.47 -39.73
v 443.969 -564.492 -40.5029
v 443.729 -564.275 -40.7345
v 444.812 -562.24 -39.9761
v 442.988 -562.319 -40.8221
v 442.62 -564.684 -40.9161
v 441.939 -562.706 -40.994
v 440.884 -563.057 -41.0966
v 442.55 -564.761 -40.9314
v 440.812 -563.136 -41.1124
v 442.025 -565.133 -41.004
v 441.455 -565.481 -41.0892
v 440.258 -563.474 -41.1952
v 441.076 -565.274 -41.5779
v 440.435 -565.479 -41.9635
v 439.635 -563.673 -41.5699
v 439.929 -565.871 -42.0889
v 439.48 -565.829 -42.5101
v 439.199 -563.633 -41.9791
v 439.104 -565.602 -42.9907
v 439.341 -568.429 -43.6298
v 438.965 -568.202 -44.1104
v 437.525 -569.816 -44.846
v 436.735 -569.097 -44.9859
v 438.066 -567.384 -44.2697
v 436.586 -568.686 -45.3022
v 436.535 -568.591 -45.3483
v 438.014 -567.289 -44.3158
v 436.859 -566.975 -45.2567
v 437.891 -569.2 -45.0965
v 439.001 -568.324 -44.3938
v 439.642 -568.584 -43.9124
v 437.789 -569.952 -45.0942
v 438.801 -569.624 -45.7009
v 438.86 -570.481 -45.9844
v 437.841 -570.705 -45.3433
v 440.079 -571.922 -45.4022
v 438.305 -571.11 -45.9983
v 439.38 -571.705 -46.0681
v 440.046 -571.982 -45.3913
v 437.813 -570.758 -45.3337
v 439.607 -572.557 -44.6324
v 437.748 -571.36 -45.4648
v 439.025 -572.705 -44.9766
v 439.149 -572.878 -44.3171
v 437.41 -571.039 -45.0568
v 438.737 -573.114 -44.5742
v 437.641 -571.757 -45.525
v 438.306 -572.798 -45.283
v 438.635 -573.459 -45.7757
v 437.307 -571.384 -46.2583
v 438.253 -571.254 -47.0258
v 438.919 -571.55 -46.4507
v 439.086 -572.75 -45.7981
v 438.802 -573.528 -45.9444
v 438.443 -571.332 -47.2179
v 439.662 -572.773 -46.6357
v 439.72 -572.805 -46.8388
v 438.502 -571.365 -47.421
v 439.212 -571.876 -48.0382
v 440.18 -573.32 -47.4776
v 439.616 -572.328 -48.5994
v 440.528 -573.43 -48.8263
v 440.468 -573.42 -49.1012
v 439.561 -572.319 -48.856
v 439.951 -573.586 -50.0421
v 439.465 -572.761 -50.9905
v 439.134 -571.594 -49.6892
v 438.713 -572.526 -51.8681
v 438.729 -572.108 -52.0498
v 439.15 -571.176 -49.8709
v 439.312 -570.429 -50.8375
v 439.311 -570.428 -50.8369
v 439.149 -571.175 -49.8703
v 438.873 -570.66 -49.897
v 438.865 -571.479 -53.069
v 439.467 -569.713 -51.9976
v 439.788 -569.466 -52.9665
v 439.824 -571.94 -54.0399
v 440.88 -569.992 -54.0717
v 440.147 -572.271 -54.3201
v 441.045 -572.612 -53.831
v 441.777 -570.333 -53.5826
v 441.626 -572.436 -52.9735
v 442.151 -572.356 -52.5669
v 442.302 -570.253 -53.176
v 443.502 -572.253 -52.3106
v 443.651 -572.166 -52.3163
v 442.461 -570.161 -53.182
v 442.979 -570.858 -52.0534
v 443.058 -570.803 -52.0555
v 442.551 -570.099 -53.1844
v 444.578 -571.507 -52.7068
v 445.162 -570.727 -52.8893
v 443.136 -569.319 -53.3669
v 445.099 -568.739 -54.1173
v 444.227 -567.134 -55.1575
v 442.264 -567.714 -54.4072
v 443.764 -566.199 -54.8434
v 444.473 -566.843 -55.6587
v 444.01 -565.909 -55.3445
v 444.478 -566.188 -55.7043
v 444.853 -565.046 -56.1041
v 444.385 -564.767 -55.7443
v 444.087 -563.598 -56.053
v 446.063 -566.919 -56.5678
v 446.068 -566.264 -56.6134
v 447.219 -566.552 -57.1574
v 447.686 -565.231 -56.983
v 446.564 -564.86 -56.4282
v 447.278 -564.051 -56.2798
v 448.321 -564.983 -57.0298
v 447.913 -563.803 -56.3265
v 448.531 -562.477 -57.4025
v 448.816 -562.993 -56.7884
v 448.717 -564.322 -56.5706
v 449.281 -565.003 -56.7182
v 449.426 -562.496 -57.1117
v 449.418 -563.583 -55.8382
v 449.851 -563.328 -55.6251
v 449.834 -562.257 -56.9111
v 450.021 -562.691 -55.6994
v 450.023 -563.359 -55.4715
v 450.205 -562.725 -55.5348
v 450.412 -563.724 -55.2334
v 451.028 -563.362 -53.9721
v 450.907 -562.312 -54.0991
v 451.031 -562.161 -53.4866
v 450.801 -563.804 -53.0378
v 450.773 -562.664 -52.4231
v 451.167 -564.638 -51.4659
v 450.785 -564.312 -50.604
v 450.368 -562.317 -51.5074
v 450.812 -563.896 -49.4966
v 449.802 -562.913 -51.0311
v 450.028 -563.719 -50.0039
v 450.579 -563.628 -49.235
v 450.135 -562.05 -51.2458
v 449.611 -562.164 -50.8719
v 449.542 -561.444 -50.7484
v 450.067 -561.331 -51.1223
v 449.291 -560.753 -49.4941
v 449.284 -561.967 -50.5028
v 449.047 -561.245 -49.2629
v 450.252 -563.431 -48.8659
v 448.894 -562.262 -48.7181
v 449.215 -562.867 -48.6023
v 450.296 -563.293 -48.265
v 449.089 -561.114 -48.6974
v 450.413 -561.645 -46.9828
v 451.025 -563.381 -48.2187
v 451.141 -561.732 -46.9365
v 451.222 -563.264 -47.6028
v 452.045 -563.447 -47.0817
v 451.965 -561.916 -46.4155
v 454.219 -562.794 -47.5582
v 452.466 -561.993 -46.0762
v 454.217 -562.681 -46.9917
v 454.698 -562.362 -46.9662
v 452.474 -561.457 -45.7865
v 454.476 -562.762 -45.9918
v 454.428 -563.035 -44.7273
v 452.426 -561.729 -44.522
v 453.039 -563.263 -44.2428
v 452.953 -563.265 -44.0505
v 452.328 -561.731 -44.3032
v 452.158 -561.788 -43.6719
v 452.867 -563.417 -43.667
v 452.061 -561.962 -43.2353
v 452.679 -563.344 -42.1917
v 452.105 -562.828 -41.1685
v 451.487 -561.446 -42.2121
v 451.276 -562.243 -41.5143
v 451.143 -562.128 -41.4213
v 451.344 -561.323 -42.1125
v 450.834 -561.797 -41.0527
v 451.172 -562.25 -41.2845
v 450.862 -561.912 -40.9239
v 451.994 -562.836 -40.9223
v 451.719 -563.123 -40.173
v 450.621 -562.165 -40.2656
v 450.558 -562.317 -38.6353
v 449.865 -561.528 -38.5884
v 449.927 -561.376 -40.2188
v 449.018 -560.922 -39.1691
v 451.939 -563.433 -39.8343
v 450.752 -562.588 -38.3377
v 452.877 -563.639 -38.9799
v 452.655 -564.564 -38.1149
v 450.545 -563.451 -37.5304
v 450.382 -563.944 -37.6818
v 452.582 -564.826 -38.1315
v 450.304 -564.223 -37.6994
v 450.223 -564.756 -37.73
v 447.648 -565.257 -37.7603
v 447.372 -564.793 -37.7338
v 446.833 -564.612 -38.0475
v 446.983 -562.823 -37.2742
v 447.523 -563.004 -36.9605
v 446.933 -562.172 -37.2435
v 448.136 -565.534 -39.195
v 447.388 -564.927 -39.6807
v 447.225 -566.985 -41.312
v 447.26 -564.901 -40.4701
v 447.155 -566.213 -41.5099
v 446.683 -566.853 -41.4241
v 446.847 -564.795 -39.7927
v 445.192 -565.841 -40.9408
v 446.218 -567.604 -41.2383
v 444.754 -566.547 -40.7659
v 445.76 -568.477 -40.7949
v 445.369 -568.683 -40.6782
v 444.363 -566.753 -40.6492
v 443.951 -567.25 -40.7041
v 444.9 -569.308 -42.905
v 443.453 -567.915 -43.07
v 445.304 -568.487 -43.4802
v 445.308 -568.444 -43.525
v 443.457 -567.872 -43.1149
v 444.057 -568.632 -45.3796
v 443.54 -568.745 -45.4789
v 442.939 -567.985 -43.2141
v 442.054 -568.169 -43.8283
v 440.191 -566.336 -41.694
v 441.077 -566.151 -41.0798
v 440.698 -565.943 -41.5685
v 443.397 -568.878 -45.5609
v 441.911 -568.302 -43.9103
v 441.966 -569.037 -45.3451
v 440.26 -569.424 -45.3593
v 439.969 -568.743 -43.9266
v 439.807 -569.055 -45.323
v 439.578 -568.948 -45.3218
v 439.724 -568.629 -43.9252
v 438.883 -569.668 -45.7136
v 439.768 -569.098 -45.379
v 439.087 -569.828 -45.775
v 440.223 -569.465 -45.4121
v 440.352 -569.733 -45.5266
v 439.233 -570.134 -45.9054
v 440.452 -571.575 -45.3232
v 441.867 -569.56 -45.4989
v 442.176 -571.378 -45.2916
v 442.704 -570.685 -45.9472
v 442.799 -570.743 -45.9321
v 442.277 -571.439 -45.2755
v 442.806 -571.295 -45.6353
v 443.295 -572.215 -45.2841
v 442.767 -572.359 -44.9243
v 444.516 -573.05 -44.3878
v 444.486 -573.092 -44.343
v 442.736 -572.401 -44.8795
v 442.801 -572.948 -44.5299
v 442.011 -572.793 -44.1427
v 441.947 -572.246 -44.4923
v 441.509 -572.821 -43.7334
v 442.022 -572.807 -44.1305
v 441.519 -572.836 -43.7212
v 441.506 -572.953 -43.1943
v 441.735 -575.072 -43.0606
v 441.78 -575.248 -43.569
v 442.283 -575.22 -43.9783
v 441.803 -575.859 -44.6129
v 441.3 -575.887 -44.2035
v 442.392 -578.378 -44.464
v 441.26 -576.033 -44.6002
v 442.239 -578.252 -44.8122
v 441.981 -578.51 -44.9783
v 440.863 -576.028 -44.75
v 441.366 -575.999 -45.1594
v 440.578 -575.534 -46.0947
v 440.075 -575.562 -45.6853
v 439.551 -575.472 -45.7762
v 440.373 -574.616 -46.6964
v 439.37 -574.666 -46.3049
v 440.309 -574.069 -47.046
v 440.707 -574.718 -46.9177
v 440.643 -574.171 -47.2673
v 440.868 -574.678 -49.0659
v 440.641 -574.379 -49.1786
v 440.416 -573.872 -47.3799
v 440.75 -573.95 -48.7343
v 440.353 -573.874 -49.564
v 440.478 -573.474 -49.0971
v 439.961 -573.643 -50.0378
v 440.445 -575.07 -50.2226
v 440.053 -574.84 -50.6964
v 439.937 -575.266 -51.1761
v 439.287 -574.633 -51.5816
v 439.403 -574.207 -51.1018
v 438.821 -574.383 -51.9593
v 438.687 -573.835 -51.9808
v 439.269 -573.659 -51.1233
v 438.541 -573.315 -51.9848
v 439.773 -576.01 -53.095
v 439.308 -575.759 -53.4727
v 440.361 -577.106 -53.6981
v 440.35 -577.105 -53.7629
v 439.296 -575.758 -53.5375
v 439.2 -575.842 -54.0623
v 440.68 -574.481 -55.2765
v 440.98 -574.209 -54.9196
v 442.034 -575.556 -55.145
v 442.265 -575.413 -54.9211
v 441.211 -574.066 -54.6957
v 441.677 -574.316 -54.318
v 441.693 -573.097 -53.5293
v 441.227 -572.846 -53.907
v 441.809 -572.671 -53.0495
v 442.155 -573.399 -53.3731
v 442.272 -572.972 -52.8934
v 443.615 -572.832 -52.6179
v 442.184 -573.446 -53.3922
v 443.641 -572.877 -52.6359
v 444.171 -572.904 -52.9727
v 444.312 -572.26 -52.7606
v 443.774 -572.271 -52.4363
v 444.619 -571.68 -52.8319
v 444.571 -571.526 -52.702
v 443.729 -572.126 -52.314
v 443.052 -570.82 -52.0513
v 445.842 -573.161 -53.5131
v 446.149 -572.581 -53.5844
v 446.783 -572.63 -53.7496
v 446.867 -571.384 -53.7984
v 446.232 -571.335 -53.6332
v 447.291 -570.098 -55.4277
v 447.19 -569.89 -55.3466
v 446.117 -571.099 -53.5409
v 446.054 -569.111 -54.7689
v 446.997 -569.659 -56.1204
v 445.834 -568.848 -55.6498
v 446.745 -570.245 -57.2252
v 446.857 -569.217 -58.0718
v 445.945 -567.82 -56.4964
v 447.188 -568.7 -57.9611
v 447.419 -568.244 -58.0454
v 446.19 -567.336 -56.586
v 447.339 -566.944 -57.1745
v 447.693 -567.985 -58.4069
v 447.613 -566.685 -57.536
v 447.941 -567.119 -57.8578
v 450.177 -565.627 -56.8339
v 449.717 -565.281 -56.5723
v 450.754 -565.686 -56.5219
v 450.758 -565.66 -56.4034
v 449.721 -565.256 -56.4608
v 450.252 -564.171 -55.3384
v 450.164 -564.095 -55.37
v 449.626 -565.175 -56.4946
v 449.761 -563.753 -55.6166
v 451.42 -566.572 -54.5453
v 450.833 -564.972 -53.706
v 451.201 -565.889 -52.1818
v 451.112 -567.734 -54.2189
v 450.911 -566.983 -51.8746
v 450.175 -567.412 -53.4748
v 450.077 -567.521 -53.4009
v 450.806 -567.099 -51.7954
v 450.549 -569.38 -52.5299
v 450.823 -569.668 -51.734
v 451.08 -567.387 -50.9995
v 451.731 -569.116 -49.9065
v 452.289 -568.753 -49.6763
v 451.605 -567.044 -50.7828
v 453.287 -568.367 -49.6471
v 453.294 -568.361 -49.6487
v 451.611 -567.037 -50.7844
v 453.957 -568.302 -50.5185
v 452.047 -566.759 -50.545
v 453.904 -567.734 -50.3252
v 454.407 -567.405 -50.3406
v 452.035 -566.193 -50.617
v 453.522 -567.046 -49.2583
v 453.517 -566.743 -49.0603
v 452.031 -565.869 -50.4049
v 454.201 -564.688 -50.1009
v 452.653 -564.694 -50.4249
v 452.909 -564.554 -50.389
v 453.505 -563.376 -50.2318
v 451.335 -564.556 -50.5357
v 451.396 -564.156 -49.4241
v 453.774 -563.014 -49.2256
v 451.682 -563.772 -48.355
v 451.879 -563.655 -47.7391
v 453.883 -562.994 -49.0788
v 451.995 -563.633 -47.5831
v 454.172 -562.969 -48.0301
v 456.339 -562.269 -49.7719
v 456.628 -562.244 -48.7232
v 456.645 -562.532 -49.2856
v 457.277 -563.217 -48.9237
v 457.265 -562.935 -48.3582
v 457.659 -563.168 -47.8933
v 455.546 -562.308 -46.1864
v 455.276 -562.126 -46.7517
v 455.09 -562.511 -45.7639
v 457.407 -565.058 -45.4992
v 456.952 -565.261 -45.0767
v 456.793 -565.891 -45.1369
[truncated: 7,437,616 more chars]
