# Supplementary material for: Structural analysis of P. falciparum KAHRP and PfEMP1 complexes with host erythrocyte spectrin suggests a model for cytoadherent knob protrusions
Source: PLoS Pathog. 2017 Aug 14;13(8):e1006552. doi: 10.1371/journal.ppat.1006552 (PMC5570508; doi:10.1371/journal.ppat.1006552)
Supplement: S1 Software — Provided here is a compressed file that includes all scripts used for the calculation of docking conformations between two charged proteins. The specific examples of docking the KAHRP 5´ repeat to spectrin β10–14, and predicting the β-catenin–Tcf complex, are shown in separate directories. A README file with simple instructions and software dependencies is also included. (ZIP) [file ppat.1006552.s012.zip › scripts/b1014/path_finding/out.pqr]

REMARK   1 PQR file generated by PDB2PQR (Version 1.6)
REMARK   1
REMARK   1 Forcefield Used: amber
REMARK   1
REMARK   5
REMARK   6 Total charge on this protein: -34.0000 e
REMARK   6
ATOM      1  N   ASP  1272     326.426-414.782 -42.061  0.0782 1.8240
ATOM      2  CA  ASP  1272     327.744-415.338 -41.924  0.0292 1.9080
ATOM      3  C   ASP  1272     327.753-416.324 -40.807  0.5621 1.9080
ATOM      4  O   ASP  1272     328.541-417.271 -40.809 -0.5889 1.6612
ATOM      5  CB  ASP  1272     328.825-414.279 -41.662 -0.0235 1.9080
ATOM      6  CG  ASP  1272     329.059-413.552 -42.979  0.8194 1.9080
ATOM      7  OD1 ASP  1272     328.564-414.059 -44.022 -0.8084 1.6612
ATOM      8  OD2 ASP  1272     329.738-412.491 -42.966 -0.8084 1.6612
ATOM      9  H   ASP  1272     326.350-414.310 -42.951  0.2200 0.6000
ATOM     10  H2  ASP  1272     326.260-414.122 -41.315  0.2200 0.6000
ATOM     11  H3  ASP  1272     325.741-415.523 -42.014  0.2200 0.6000
ATOM     12  HA  ASP  1272     327.993-415.862 -42.847  0.1141 1.1000
ATOM     13  HB2 ASP  1272     329.746-414.758 -41.329 -0.0169 1.4870
ATOM     14  HB3 ASP  1272     328.479-413.575 -40.906 -0.0169 1.4870
ATOM     15  N   ASN  1273     326.901-416.087 -39.798 -0.4157 1.8240
ATOM     16  CA  ASN  1273     326.825-416.964 -38.662  0.0143 1.9080
ATOM     17  C   ASN  1273     326.265-418.307 -39.033  0.5973 1.9080
ATOM     18  O   ASN  1273     326.712-419.343 -38.536 -0.5679 1.6612
ATOM     19  CB  ASN  1273     325.966-416.382 -37.538 -0.2041 1.9080
ATOM     20  CG  ASN  1273     326.759-415.191 -37.045  0.7130 1.9080
ATOM     21  H   ASN  1273     326.301-415.276 -39.838  0.2719 0.6000
ATOM     22  HA  ASN  1273     327.834-417.111 -38.278  0.1048 1.3870
ATOM     23  HB2 ASN  1273     325.828-417.111 -36.740  0.0797 1.4870
ATOM     24  HB3 ASN  1273     325.001-416.059 -37.928  0.0797 1.4870
ATOM     25  OD1 ASN  1273     327.857-415.337 -36.511 -0.5931 1.6612
ATOM     26  ND2 ASN  1273     326.212-413.971 -37.271 -0.9191 1.8240
ATOM     27 HD22 ASN  1273     326.702-413.137 -36.981  0.4196 0.6000
ATOM     28 HD21 ASN  1273     325.315-413.897 -37.729  0.4196 0.6000
ATOM     29  N   LEU  1274     325.268-418.331 -39.932 -0.4157 1.8240
ATOM     30  CA  LEU  1274     324.615-419.578 -40.226 -0.0518 1.9080
ATOM     31  C   LEU  1274     325.614-420.556 -40.780  0.5973 1.9080
ATOM     32  O   LEU  1274     325.672-421.717 -40.373 -0.5679 1.6612
ATOM     33  CB  LEU  1274     323.489-419.386 -41.260 -0.1102 1.9080
ATOM     34  CG  LEU  1274     322.685-420.655 -41.594  0.3531 1.9080
ATOM     35  CD1 LEU  1274     321.920-421.172 -40.365 -0.4121 1.9080
ATOM     36  CD2 LEU  1274     321.761-420.417 -42.800 -0.4121 1.9080
ATOM     37  H   LEU  1274     324.980-417.482 -40.397  0.2719 0.6000
ATOM     38  HA  LEU  1274     324.190-419.983 -39.308  0.0922 1.3870
ATOM     39  HB2 LEU  1274     322.796-418.641 -40.870  0.0457 1.4870
ATOM     40  HB3 LEU  1274     323.927-419.002 -42.181  0.0457 1.4870
ATOM     41  HG  LEU  1274     323.400-421.427 -41.880 -0.0361 1.4870
ATOM     42 HD11 LEU  1274     321.362-422.069 -40.634  0.1000 1.4870
ATOM     43 HD12 LEU  1274     322.627-421.409 -39.570  0.1000 1.4870
ATOM     44 HD13 LEU  1274     321.228-420.404 -40.018  0.1000 1.4870
ATOM     45 HD21 LEU  1274     321.203-421.328 -43.017  0.1000 1.4870
ATOM     46 HD22 LEU  1274     321.064-419.611 -42.570  0.1000 1.4870
ATOM     47 HD23 LEU  1274     322.360-420.143 -43.668  0.1000 1.4870
ATOM     48  N   GLU  1275     326.458-420.108 -41.720 -0.5163 1.8240
ATOM     49  CA  GLU  1275     327.407-421.011 -42.312  0.0397 1.9080
ATOM     50  C   GLU  1275     328.386-421.452 -41.270  0.5366 1.9080
ATOM     51  O   GLU  1275     328.833-422.601 -41.247 -0.5819 1.6612
ATOM     52  CB  GLU  1275     328.189-420.350 -43.462  0.0560 1.9080
ATOM     53  CG  GLU  1275     328.989-419.120 -43.022  0.0136 1.9080
ATOM     54  CD  GLU  1275     329.606-418.474 -44.254  0.8054 1.9080
ATOM     55  OE1 GLU  1275     329.308-418.944 -45.385 -0.8188 1.6612
ATOM     56  OE2 GLU  1275     330.382-417.497 -44.080 -0.8188 1.6612
ATOM     57  H   GLU  1275     326.427-419.141 -42.011  0.2936 0.6000
ATOM     58  HA  GLU  1275     326.878-421.883 -42.696  0.1105 1.3870
ATOM     59  HB2 GLU  1275     328.881-421.083 -43.876 -0.0173 1.4870
ATOM     60  HB3 GLU  1275     327.486-420.052 -44.240 -0.0173 1.4870
ATOM     61  HG2 GLU  1275     329.777-419.423 -42.333 -0.0425 1.4870
ATOM     62  HG3 GLU  1275     328.326-418.409 -42.530 -0.0425 1.4870
ATOM     63  N   LEU  1276     328.736-420.532 -40.357 -0.4157 1.8240
ATOM     64  CA  LEU  1276     329.692-420.852 -39.341 -0.0518 1.9080
ATOM     65  C   LEU  1276     329.210-421.995 -38.514  0.5973 1.9080
ATOM     66  O   LEU  1276     329.986-422.859 -38.105 -0.5679 1.6612
ATOM     67  CB  LEU  1276     329.903-419.740 -38.320 -0.1102 1.9080
ATOM     68  CG  LEU  1276     330.711-420.299 -37.144  0.3531 1.9080
ATOM     69  CD1 LEU  1276     332.162-420.594 -37.559 -0.4121 1.9080
ATOM     70  CD2 LEU  1276     330.504-419.466 -35.871 -0.4121 1.9080
ATOM     71  H   LEU  1276     328.323-419.611 -40.387  0.2719 0.6000
ATOM     72  HA  LEU  1276     330.645-421.110 -39.803  0.0922 1.3870
ATOM     73  HB2 LEU  1276     328.937-419.381 -37.964  0.0457 1.4870
ATOM     74  HB3 LEU  1276     330.450-418.918 -38.782  0.0457 1.4870
ATOM     75  HG  LEU  1276     330.270-421.272 -36.927 -0.0361 1.4870
ATOM     76 HD11 LEU  1276     332.172-421.383 -38.311  0.1000 1.4870
ATOM     77 HD12 LEU  1276     332.731-420.916 -36.687  0.1000 1.4870
ATOM     78 HD13 LEU  1276     332.612-419.692 -37.973  0.1000 1.4870
ATOM     79 HD21 LEU  1276     329.464-419.540 -35.553  0.1000 1.4870
ATOM     80 HD22 LEU  1276     330.748-418.424 -36.076  0.1000 1.4870
ATOM     81 HD23 LEU  1276     331.153-419.843 -35.081  0.1000 1.4870
ATOM     82  N   GLN  1277     327.906-422.017 -38.224 -0.4157 1.8240
ATOM     83  CA  GLN  1277     327.402-423.008 -37.318 -0.0031 1.9080
ATOM     84  C   GLN  1277     327.565-424.394 -37.853  0.5973 1.9080
ATOM     85  O   GLN  1277     327.873-425.312 -37.095 -0.5679 1.6612
ATOM     86  CB  GLN  1277     325.920-422.799 -36.973 -0.0036 1.9080
ATOM     87  CG  GLN  1277     325.701-421.565 -36.100 -0.0645 1.9080
ATOM     88  CD  GLN  1277     326.479-421.802 -34.814  0.6951 1.9080
ATOM     89  H   GLN  1277     327.280-421.341 -38.639  0.2719 0.6000
ATOM     90  HA  GLN  1277     327.974-422.937 -36.393  0.0850 1.3870
ATOM     91  HB2 GLN  1277     325.357-422.679 -37.899  0.0171 1.4870
ATOM     92  HB3 GLN  1277     325.551-423.678 -36.445  0.0171 1.4870
ATOM     93  HG2 GLN  1277     324.640-421.442 -35.881  0.0352 1.4870
ATOM     94  HG3 GLN  1277     326.081-420.678 -36.607  0.0352 1.4870
ATOM     95 HE22 GLN  1277     327.389-420.798 -33.263  0.4251 0.6000
ATOM     96  OE1 GLN  1277     326.741-422.944 -34.440 -0.6086 1.6612
ATOM     97  NE2 GLN  1277     326.867-420.698 -34.122 -0.9407 1.8240
ATOM     98 HE21 GLN  1277     326.633-419.778 -34.467  0.4251 0.6000
ATOM     99  N   ASN  1278     327.345-424.592 -39.164 -0.4157 1.8240
ATOM    100  CA  ASN  1278     327.413-425.911 -39.728  0.0143 1.9080
ATOM    101  C   ASN  1278     328.825-426.410 -39.671  0.5973 1.9080
ATOM    102  O   ASN  1278     329.082-427.599 -39.489 -0.5679 1.6612
ATOM    103  CB  ASN  1278     326.965-425.940 -41.201 -0.2041 1.9080
ATOM    104  CG  ASN  1278     326.700-427.383 -41.607  0.7130 1.9080
ATOM    105  H   ASN  1278     327.130-423.805 -39.759  0.2719 0.6000
ATOM    106  HA  ASN  1278     326.776-426.579 -39.149  0.1048 1.3870
ATOM    107  HB2 ASN  1278     326.053-425.354 -41.318  0.0797 1.4870
ATOM    108  HB3 ASN  1278     327.751-425.522 -41.830  0.0797 1.4870
ATOM    109  OD1 ASN  1278     325.856-428.056 -41.017 -0.5931 1.6612
ATOM    110  ND2 ASN  1278     327.427-427.871 -42.648 -0.9191 1.8240
ATOM    111 HD22 ASN  1278     327.287-428.821 -42.961  0.4196 0.6000
ATOM    112 HD21 ASN  1278     328.107-427.283 -43.108  0.4196 0.6000
ATOM    113  N   PHE  1279     329.783-425.494 -39.854 -0.4157 1.8240
ATOM    114  CA  PHE  1279     331.179-425.815 -39.920 -0.0024 1.9080
ATOM    115  C   PHE  1279     331.698-426.402 -38.640  0.5973 1.9080
ATOM    116  O   PHE  1279     332.329-427.462 -38.632 -0.5679 1.6612
ATOM    117  CB  PHE  1279     331.984-424.546 -40.271 -0.0343 1.9080
ATOM    118  CG  PHE  1279     333.439-424.743 -40.029  0.0118 1.9080
ATOM    119  CD1 PHE  1279     334.193-425.580 -40.818 -0.1256 1.9080
ATOM    120  CD2 PHE  1279     334.054-424.043 -39.016 -0.1256 1.9080
ATOM    121  CE1 PHE  1279     335.539-425.733 -40.575 -0.1704 1.9080
ATOM    122  CE2 PHE  1279     335.398-424.190 -38.769 -0.1704 1.9080
ATOM    123  CZ  PHE  1279     336.141-425.040 -39.551 -0.1072 1.9080
ATOM    124  H   PHE  1279     329.509-424.527 -39.951  0.2719 0.6000
ATOM    125  HA  PHE  1279     331.326-426.545 -40.716  0.0978 1.3870
ATOM    126  HB2 PHE  1279     331.829-424.307 -41.323  0.0295 1.4870
ATOM    127  HB3 PHE  1279     331.629-423.717 -39.660  0.0295 1.4870
ATOM    128  HD1 PHE  1279     333.728-426.119 -41.630  0.1330 1.4590
ATOM    129  HD2 PHE  1279     333.472-423.368 -38.406  0.1330 1.4590
ATOM    130  HE1 PHE  1279     336.125-426.400 -41.191  0.1430 1.4590
ATOM    131  HE2 PHE  1279     335.867-423.641 -37.966  0.1430 1.4590
ATOM    132  HZ  PHE  1279     337.197-425.164 -39.362  0.1297 1.4590
ATOM    133  N   LEU  1280     331.401-425.743 -37.511 -0.4157 1.8240
ATOM    134  CA  LEU  1280     331.932-426.149 -36.241 -0.0518 1.9080
ATOM    135  C   LEU  1280     331.466-427.522 -35.896  0.5973 1.9080
ATOM    136  O   LEU  1280     332.226-428.320 -35.343 -0.5679 1.6612
ATOM    137  CB  LEU  1280     331.509-425.219 -35.088 -0.1102 1.9080
ATOM    138  CG  LEU  1280     332.145-423.817 -35.145  0.3531 1.9080
ATOM    139  CD1 LEU  1280     331.679-422.945 -33.967 -0.4121 1.9080
ATOM    140  CD2 LEU  1280     333.679-423.904 -35.236 -0.4121 1.9080
ATOM    141  H   LEU  1280     330.789-424.941 -37.555  0.2719 0.6000
ATOM    142  HA  LEU  1280     333.020-426.155 -36.303  0.0922 1.3870
ATOM    143  HB2 LEU  1280     331.797-425.688 -34.147  0.0457 1.4870
ATOM    144  HB3 LEU  1280     330.424-425.111 -35.106  0.0457 1.4870
ATOM    145  HG  LEU  1280     331.793-423.339 -36.060 -0.0361 1.4870
ATOM    146 HD11 LEU  1280     332.145-421.962 -34.035  0.1000 1.4870
ATOM    147 HD12 LEU  1280     331.967-423.419 -33.028  0.1000 1.4870
ATOM    148 HD13 LEU  1280     330.595-422.836 -34.002  0.1000 1.4870
ATOM    149 HD21 LEU  1280     333.984-423.874 -36.282  0.1000 1.4870
ATOM    150 HD22 LEU  1280     334.123-423.062 -34.705  0.1000 1.4870
ATOM    151 HD23 LEU  1280     334.017-424.837 -34.785  0.1000 1.4870
ATOM    152  N   GLN  1281     330.201-427.840 -36.219 -0.4157 1.8240
ATOM    153  CA  GLN  1281     329.710-429.129 -35.835 -0.0031 1.9080
ATOM    154  C   GLN  1281     330.578-430.163 -36.500  0.5973 1.9080
ATOM    155  O   GLN  1281     331.000-431.144 -35.882 -0.5679 1.6612
ATOM    156  CB  GLN  1281     328.258-429.392 -36.280 -0.0036 1.9080
ATOM    157  CG  GLN  1281     328.081-429.506 -37.796 -0.0645 1.9080
ATOM    158  CD  GLN  1281     326.613-429.766 -38.103  0.6951 1.9080
ATOM    159  H   GLN  1281     329.613-427.188 -36.719  0.2719 0.6000
ATOM    160  HA  GLN  1281     329.782-429.237 -34.753  0.0850 1.3870
ATOM    161  HB2 GLN  1281     327.637-428.571 -35.924  0.0171 1.4870
ATOM    162  HB3 GLN  1281     327.913-430.317 -35.818  0.0171 1.4870
ATOM    163  HG2 GLN  1281     328.395-428.577 -38.272  0.0352 1.4870
ATOM    164  HG3 GLN  1281     328.685-430.332 -38.173  0.0352 1.4870
ATOM    165 HE22 GLN  1281     325.379-431.074 -39.108  0.4251 0.6000
ATOM    166  OE1 GLN  1281     325.734-429.020 -37.671 -0.6086 1.6612
ATOM    167  NE2 GLN  1281     326.336-430.853 -38.872 -0.9407 1.8240
ATOM    168 HE21 GLN  1281     327.087-431.439 -39.207  0.4251 0.6000
ATOM    169  N   ASN  1282     330.918-429.924 -37.779 -0.4157 1.8240
ATOM    170  CA  ASN  1282     331.668-430.876 -38.548  0.0143 1.9080
ATOM    171  C   ASN  1282     333.036-431.096 -37.970  0.5973 1.9080
ATOM    172  O   ASN  1282     333.501-432.227 -37.831 -0.5679 1.6612
ATOM    173  CB  ASN  1282     331.878-430.418 -40.000 -0.2041 1.9080
ATOM    174  CG  ASN  1282     330.529-430.359 -40.704  0.7130 1.9080
ATOM    175  H   ASN  1282     330.639-429.054 -38.209  0.2719 0.6000
ATOM    176  HA  ASN  1282     331.132-431.825 -38.553  0.1048 1.3870
ATOM    177  HB2 ASN  1282     332.337-429.430 -40.008  0.0797 1.4870
ATOM    178  HB3 ASN  1282     332.527-431.126 -40.515  0.0797 1.4870
ATOM    179  OD1 ASN  1282     330.363-429.624 -41.675 -0.5931 1.6612
ATOM    180  ND2 ASN  1282     329.536-431.143 -40.204 -0.9191 1.8240
ATOM    181 HD22 ASN  1282     328.622-431.137 -40.635  0.4196 0.6000
ATOM    182 HD21 ASN  1282     329.712-431.731 -39.402  0.4196 0.6000
ATOM    183  N   CYS  1283     333.726-430.014 -37.589 -0.4157 1.8240
ATOM    184  CA  CYS  1283     335.075-430.184 -37.131  0.0213 1.9080
ATOM    185  C   CYS  1283     335.075-431.050 -35.916  0.5973 1.9080
ATOM    186  O   CYS  1283     335.938-431.913 -35.735 -0.5679 1.6612
ATOM    187  CB  CYS  1283     335.745-428.853 -36.772 -0.1231 1.9080
ATOM    188  SG  CYS  1283     336.007-427.816 -38.239 -0.3119 2.0000
ATOM    189  H   CYS  1283     333.305-429.096 -37.623  0.2719 0.6000
ATOM    190  HA  CYS  1283     335.655-430.673 -37.914  0.1124 1.3870
ATOM    191  HB2 CYS  1283     336.709-429.057 -36.307  0.1112 1.3870
ATOM    192  HB3 CYS  1283     335.114-428.316 -36.064  0.1112 1.3870
ATOM    193  HG  CYS  1283     335.122-427.538 -38.608  0.1933 0.6000
ATOM    194  N   GLN  1284     334.074-430.837 -35.052 -0.4157 1.8240
ATOM    195  CA  GLN  1284     333.987-431.570 -33.829 -0.0031 1.9080
ATOM    196  C   GLN  1284     333.781-433.007 -34.150  0.5973 1.9080
ATOM    197  O   GLN  1284     334.295-433.886 -33.460 -0.5679 1.6612
ATOM    198  CB  GLN  1284     332.797-431.111 -32.968 -0.0036 1.9080
ATOM    199  CG  GLN  1284     332.892-429.650 -32.519 -0.0645 1.9080
ATOM    200  CD  GLN  1284     331.598-429.292 -31.801  0.6951 1.9080
ATOM    201  H   GLN  1284     333.369-430.147 -35.269  0.2719 0.6000
ATOM    202  HA  GLN  1284     334.912-431.451 -33.266  0.0850 1.3870
ATOM    203  HB2 GLN  1284     332.751-431.742 -32.080  0.0171 1.4870
ATOM    204  HB3 GLN  1284     331.879-431.243 -33.540  0.0171 1.4870
ATOM    205  HG2 GLN  1284     333.737-429.526 -31.842  0.0352 1.4870
ATOM    206  HG3 GLN  1284     333.020-429.006 -33.389  0.0352 1.4870
ATOM    207 HE22 GLN  1284     330.842-428.031 -30.358  0.4251 0.6000
ATOM    208  OE1 GLN  1284     330.547-429.872 -32.069 -0.6086 1.6612
ATOM    209  NE2 GLN  1284     331.671-428.309 -30.864 -0.9407 1.8240
ATOM    210 HE21 GLN  1284     332.554-427.857 -30.674  0.4251 0.6000
ATOM    211  N   GLU  1285     333.019-433.295 -35.217 -0.5163 1.8240
ATOM    212  CA  GLU  1285     332.723-434.674 -35.442  0.0397 1.9080
ATOM    213  C   GLU  1285     333.978-435.454 -35.722  0.5366 1.9080
ATOM    214  O   GLU  1285     334.136-436.569 -35.232 -0.5819 1.6612
ATOM    215  CB  GLU  1285     331.693-434.932 -36.567  0.0560 1.9080
ATOM    216  CG  GLU  1285     332.145-434.593 -37.987  0.0136 1.9080
ATOM    217  CD  GLU  1285     330.927-434.657 -38.898  0.8054 1.9080
ATOM    218  OE1 GLU  1285     329.786-434.629 -38.364 -0.8188 1.6612
ATOM    219  OE2 GLU  1285     331.121-434.728 -40.141 -0.8188 1.6612
ATOM    220  H   GLU  1285     332.672-432.572 -35.831  0.2936 0.6000
ATOM    221  HA  GLU  1285     332.298-435.068 -34.519  0.1105 1.3870
ATOM    222  HB2 GLU  1285     331.434-435.991 -36.544 -0.0173 1.4870
ATOM    223  HB3 GLU  1285     330.794-434.355 -36.347 -0.0173 1.4870
ATOM    224  HG2 GLU  1285     332.893-435.313 -38.319 -0.0425 1.4870
ATOM    225  HG3 GLU  1285     332.568-433.588 -38.008 -0.0425 1.4870
ATOM    226  N   LEU  1286     334.911-434.905 -36.519 -0.4157 1.8240
ATOM    227  CA  LEU  1286     336.101-435.643 -36.867 -0.0518 1.9080
ATOM    228  C   LEU  1286     337.044-435.827 -35.716  0.5973 1.9080
ATOM    229  O   LEU  1286     337.650-436.889 -35.564 -0.5679 1.6612
ATOM    230  CB  LEU  1286     336.882-435.016 -38.025 -0.1102 1.9080
ATOM    231  CG  LEU  1286     336.095-435.060 -39.341  0.3531 1.9080
ATOM    232  CD1 LEU  1286     336.994-434.681 -40.515 -0.4121 1.9080
ATOM    233  CD2 LEU  1286     335.406-436.418 -39.548 -0.4121 1.9080
ATOM    234  H   LEU  1286     334.778-433.970 -36.877  0.2719 0.6000
ATOM    235  HA  LEU  1286     335.785-436.635 -37.189  0.0922 1.3870
ATOM    236  HB2 LEU  1286     337.100-433.976 -37.780  0.0457 1.4870
ATOM    237  HB3 LEU  1286     337.821-435.555 -38.154  0.0457 1.4870
ATOM    238  HG  LEU  1286     335.311-434.305 -39.276 -0.0361 1.4870
ATOM    239 HD11 LEU  1286     337.732-435.467 -40.677  0.1000 1.4870
ATOM    240 HD12 LEU  1286     336.388-434.562 -41.413  0.1000 1.4870
ATOM    241 HD13 LEU  1286     337.504-433.744 -40.294  0.1000 1.4870
ATOM    242 HD21 LEU  1286     335.208-436.567 -40.609  0.1000 1.4870
ATOM    243 HD22 LEU  1286     336.056-437.214 -39.184  0.1000 1.4870
ATOM    244 HD23 LEU  1286     334.466-436.436 -38.997  0.1000 1.4870
ATOM    245  N   THR  1287     337.189-434.804 -34.858 -0.4157 1.8240
ATOM    246  CA  THR  1287     338.163-434.894 -33.808 -0.0389 1.9080
ATOM    247  C   THR  1287     337.849-436.057 -32.950  0.5973 1.9080
ATOM    248  O   THR  1287     338.756-436.708 -32.430 -0.5679 1.6612
ATOM    249  CB  THR  1287     338.235-433.683 -32.925  0.3654 1.9080
ATOM    250  CG2 THR  1287     338.749-432.501 -33.749 -0.2438 1.9080
ATOM    251  OG1 THR  1287     336.964-433.392 -32.366 -0.6761 1.7210
ATOM    252  H   THR  1287     336.617-433.977 -34.951  0.2719 0.6000
ATOM    253  HA  THR  1287     339.143-435.052 -34.259  0.1007 1.3870
ATOM    254  HB  THR  1287     338.938-433.879 -32.116  0.0043 1.3870
ATOM    255 HG21 THR  1287     339.041-431.691 -33.081  0.0642 1.4870
ATOM    256 HG22 THR  1287     339.611-432.816 -34.337  0.0642 1.4870
ATOM    257 HG23 THR  1287     337.961-432.154 -34.417  0.0642 1.4870
ATOM    258  HG1 THR  1287     336.226-433.711 -32.973  0.4102 0.0000
ATOM    259  N   LEU  1288     336.552-436.353 -32.789 -0.4157 1.8240
ATOM    260  CA  LEU  1288     336.192-437.445 -31.942 -0.0518 1.9080
ATOM    261  C   LEU  1288     336.859-438.664 -32.502  0.5973 1.9080
ATOM    262  O   LEU  1288     337.369-439.499 -31.760 -0.5679 1.6612
ATOM    263  CB  LEU  1288     334.667-437.685 -31.920 -0.1102 1.9080
ATOM    264  CG  LEU  1288     334.136-438.695 -30.873  0.3531 1.9080
ATOM    265  CD1 LEU  1288     332.610-438.814 -30.985 -0.4121 1.9080
ATOM    266  CD2 LEU  1288     334.814-440.074 -30.940 -0.4121 1.9080
ATOM    267  H   LEU  1288     335.840-435.812 -33.259  0.2719 0.6000
ATOM    268  HA  LEU  1288     336.551-437.260 -30.930  0.0922 1.3870
ATOM    269  HB2 LEU  1288     334.376-438.048 -32.906  0.0457 1.4870
ATOM    270  HB3 LEU  1288     334.174-436.728 -31.750  0.0457 1.4870
ATOM    271  HG  LEU  1288     334.353-438.279 -29.889 -0.0361 1.4870
ATOM    272 HD11 LEU  1288     332.245-439.526 -30.245  0.1000 1.4870
ATOM    273 HD12 LEU  1288     332.156-437.840 -30.806  0.1000 1.4870
ATOM    274 HD13 LEU  1288     332.345-439.160 -31.984  0.1000 1.4870
ATOM    275 HD21 LEU  1288     334.100-440.845 -30.651  0.1000 1.4870
ATOM    276 HD22 LEU  1288     335.665-440.094 -30.259  0.1000 1.4870
ATOM    277 HD23 LEU  1288     335.158-440.261 -31.957  0.1000 1.4870
ATOM    278  N   TRP  1289     336.887-438.794 -33.837 -0.4157 1.8240
ATOM    279  CA  TRP  1289     337.453-439.974 -34.431 -0.0275 1.9080
ATOM    280  C   TRP  1289     338.941-440.054 -34.223  0.5973 1.9080
ATOM    281  O   TRP  1289     339.469-441.112 -33.881 -0.5679 1.6612
ATOM    282  CB  TRP  1289     337.175-440.059 -35.939 -0.0050 1.9080
ATOM    283  CG  TRP  1289     337.600-441.369 -36.551 -0.1415 1.9080
ATOM    284  CD1 TRP  1289     336.890-442.526 -36.686 -0.1638 1.9080
ATOM    285  CD2 TRP  1289     338.893-441.614 -37.122  0.1243 1.9080
ATOM    286  CE2 TRP  1289     338.896-442.931 -37.582  0.1380 1.9080
ATOM    287  CE3 TRP  1289     339.986-440.809 -37.254 -0.2387 1.9080
ATOM    288  NE1 TRP  1289     337.660-443.479 -37.307 -0.3418 1.8240
ATOM    289  CZ2 TRP  1289     339.999-443.463 -38.184 -0.2601 1.9080
ATOM    290  CZ3 TRP  1289     341.098-441.349 -37.861 -0.1972 1.9080
ATOM    291  CH2 TRP  1289     341.103-442.651 -38.317 -0.1134 1.9080
ATOM    292  H   TRP  1289     336.511-438.063 -34.424  0.2719 0.6000
ATOM    293  HA  TRP  1289     336.999-440.843 -33.955  0.1123 1.3870
ATOM    294  HB2 TRP  1289     337.716-439.254 -36.436  0.0339 1.4870
ATOM    295  HB3 TRP  1289     336.107-439.922 -36.108  0.0339 1.4870
ATOM    296  HD1 TRP  1289     335.873-442.671 -36.354  0.2062 1.4090
ATOM    297  HE3 TRP  1289     339.980-439.790 -36.897  0.1700 1.4590
ATOM    298  HE1 TRP  1289     337.370-444.422 -37.525  0.3412 0.6000
ATOM    299  HZ2 TRP  1289     340.006-444.482 -38.542  0.1572 1.4590
ATOM    300  HZ3 TRP  1289     341.983-440.742 -37.982  0.1447 1.4590
ATOM    301  HH2 TRP  1289     341.992-443.042 -38.789  0.1417 1.4590
ATOM    302  N   ILE  1290     339.666-438.935 -34.413 -0.4157 1.8240
ATOM    303  CA  ILE  1290     341.101-438.974 -34.325 -0.0597 1.9080
ATOM    304  C   ILE  1290     341.531-439.382 -32.955  0.5973 1.9080
ATOM    305  O   ILE  1290     342.517-440.100 -32.803 -0.5679 1.6612
ATOM    306  CB  ILE  1290     341.772-437.667 -34.652  0.1303 1.9080
ATOM    307  CG1 ILE  1290     341.618-437.330 -36.147 -0.0430 1.9080
ATOM    308  CG2 ILE  1290     343.243-437.773 -34.213 -0.3204 1.9080
ATOM    309  CD1 ILE  1290     340.193-437.001 -36.582 -0.0660 1.9080
ATOM    310  H   ILE  1290     339.199-438.063 -34.619  0.2719 0.6000
ATOM    311  HA  ILE  1290     341.462-439.724 -35.029  0.0869 1.3870
ATOM    312  HB  ILE  1290     341.294-436.879 -34.070  0.0187 1.4870
ATOM    313 HG12 ILE  1290     342.248-436.468 -36.367  0.0236 1.4870
ATOM    314 HG13 ILE  1290     341.973-438.178 -36.733  0.0236 1.4870
ATOM    315 HG21 ILE  1290     343.810-436.945 -34.638  0.0882 1.4870
ATOM    316 HG22 ILE  1290     343.660-438.717 -34.565  0.0882 1.4870
ATOM    317 HG23 ILE  1290     343.301-437.733 -33.125  0.0882 1.4870
ATOM    318 HD11 ILE  1290     340.217-436.463 -37.529  0.0186 1.4870
ATOM    319 HD12 ILE  1290     339.628-437.925 -36.704  0.0186 1.4870
ATOM    320 HD13 ILE  1290     339.716-436.381 -35.823  0.0186 1.4870
ATOM    321  N   ASN  1291     340.823-438.912 -31.915 -0.4157 1.8240
ATOM    322  CA  ASN  1291     341.234-439.253 -30.584  0.0143 1.9080
ATOM    323  C   ASN  1291     341.109-440.725 -30.336  0.5973 1.9080
ATOM    324  O   ASN  1291     341.928-441.311 -29.628 -0.5679 1.6612
ATOM    325  CB  ASN  1291     340.530-438.439 -29.478 -0.2041 1.9080
ATOM    326  CG  ASN  1291     339.024-438.553 -29.613  0.7130 1.9080
ATOM    327  H   ASN  1291     340.014-438.327 -32.068  0.2719 0.6000
ATOM    328  HA  ASN  1291     342.296-439.016 -30.516  0.1048 1.3870
ATOM    329  HB2 ASN  1291     340.833-438.821 -28.503  0.0797 1.4870
ATOM    330  HB3 ASN  1291     340.821-437.392 -29.561  0.0797 1.4870
ATOM    331  OD1 ASN  1291     338.433-439.620 -29.465 -0.5931 1.6612
ATOM    332  ND2 ASN  1291     338.375-437.392 -29.888 -0.9191 1.8240
ATOM    333 HD22 ASN  1291     337.370-437.386 -29.985  0.4196 0.6000
ATOM    334 HD21 ASN  1291     338.898-436.534 -29.995  0.4196 0.6000
ATOM    335  N   ASP  1292     340.090-441.379 -30.914 -0.5163 1.8240
ATOM    336  CA  ASP  1292     339.929-442.779 -30.643  0.0381 1.9080
ATOM    337  C   ASP  1292     341.135-443.545 -31.127  0.5366 1.9080
ATOM    338  O   ASP  1292     341.675-444.387 -30.410 -0.5819 1.6612
ATOM    339  CB  ASP  1292     338.691-443.373 -31.338 -0.0303 1.9080
ATOM    340  CG  ASP  1292     337.447-442.800 -30.671  0.7994 1.9080
ATOM    341  OD1 ASP  1292     337.600-442.051 -29.669 -0.8014 1.6612
ATOM    342  OD2 ASP  1292     336.325-443.108 -31.153 -0.8014 1.6612
ATOM    343  H   ASP  1292     339.449-440.896 -31.527  0.2936 0.6000
ATOM    344  HA  ASP  1292     339.831-442.920 -29.567  0.0880 1.3870
ATOM    345  HB2 ASP  1292     338.697-444.458 -31.237 -0.0122 1.4870
ATOM    346  HB3 ASP  1292     338.698-443.103 -32.394 -0.0122 1.4870
ATOM    347  N   LYS  1293     341.601-443.253 -32.356 -0.3479 1.8240
ATOM    348  CA  LYS  1293     342.679-443.972 -32.987 -0.2400 1.9080
ATOM    349  C   LYS  1293     343.976-443.729 -32.298  0.7341 1.9080
ATOM    350  O   LYS  1293     344.835-444.611 -32.262 -0.5894 1.6612
ATOM    351  CB  LYS  1293     342.835-443.600 -34.466 -0.0094 1.9080
ATOM    352  CG  LYS  1293     341.514-443.804 -35.201  0.0187 1.9080
ATOM    353  CD  LYS  1293     340.898-445.173 -34.910 -0.0479 1.9080
ATOM    354  CE  LYS  1293     339.448-445.304 -35.373 -0.0143 1.9080
ATOM    355  NZ  LYS  1293     338.829-446.497 -34.752 -0.3854 1.8240
ATOM    356  H   LYS  1293     341.173-442.491 -32.862  0.2747 0.6000
ATOM    357  HA  LYS  1293     342.457-445.037 -32.927  0.1426 1.3870
ATOM    358  HB2 LYS  1293     343.133-442.555 -34.545  0.0362 1.4870
ATOM    359  HB3 LYS  1293     343.601-444.230 -34.918  0.0362 1.4870
ATOM    360  HG2 LYS  1293     341.692-443.720 -36.273  0.0103 1.4870
ATOM    361  HG3 LYS  1293     340.814-443.027 -34.895  0.0103 1.4870
ATOM    362  HD2 LYS  1293     341.492-445.933 -35.419  0.0621 1.4870
ATOM    363  HD3 LYS  1293     340.941-445.356 -33.836  0.0621 1.4870
ATOM    364  HE2 LYS  1293     339.423-445.407 -36.458  0.1135 1.1000
ATOM    365  HE3 LYS  1293     338.892-444.413 -35.080  0.1135 1.1000
ATOM    366  HZ1 LYS  1293     337.871-446.579 -35.061  0.3400 0.6000
ATOM    367  HZ2 LYS  1293     339.342-447.323 -35.025  0.3400 0.6000
ATOM    368  HZ3 LYS  1293     338.852-446.403 -33.747  0.3400 0.6000
ATOM    369  N   LEU  1294     344.139-442.532 -31.710 -0.4157 1.8240
ATOM    370  CA  LEU  1294     345.386-442.157 -31.120 -0.0518 1.9080
ATOM    371  C   LEU  1294     345.802-443.211 -30.131  0.5973 1.9080
ATOM    372  O   LEU  1294     346.964-443.610 -30.091 -0.5679 1.6612
ATOM    373  CB  LEU  1294     345.285-440.820 -30.365 -0.1102 1.9080
ATOM    374  CG  LEU  1294     346.583-440.401 -29.651  0.3531 1.9080
ATOM    375  CD1 LEU  1294     347.738-440.199 -30.644 -0.4121 1.9080
ATOM    376  CD2 LEU  1294     346.342-439.174 -28.757 -0.4121 1.9080
ATOM    377  H   LEU  1294     343.365-441.884 -31.684  0.2719 0.6000
ATOM    378  HA  LEU  1294     346.144-442.075 -31.899  0.0922 1.3870
ATOM    379  HB2 LEU  1294     345.022-440.042 -31.081  0.0457 1.4870
ATOM    380  HB3 LEU  1294     344.489-440.897 -29.625  0.0457 1.4870
ATOM    381  HG  LEU  1294     346.866-441.224 -28.995 -0.0361 1.4870
ATOM    382 HD11 LEU  1294     348.636-439.904 -30.102  0.1000 1.4870
ATOM    383 HD12 LEU  1294     347.472-439.419 -31.357  0.1000 1.4870
ATOM    384 HD13 LEU  1294     347.925-441.131 -31.178  0.1000 1.4870
ATOM    385 HD21 LEU  1294     347.273-438.896 -28.262  0.1000 1.4870
ATOM    386 HD22 LEU  1294     345.589-439.414 -28.006  0.1000 1.4870
ATOM    387 HD23 LEU  1294     345.993-438.342 -29.368  0.1000 1.4870
ATOM    388  N   LEU  1295     344.860-443.699 -29.311 -0.4157 1.8240
ATOM    389  CA  LEU  1295     345.155-444.680 -28.301 -0.0518 1.9080
ATOM    390  C   LEU  1295     345.501-446.032 -28.871  0.5973 1.9080
ATOM    391  O   LEU  1295     346.463-446.672 -28.445 -0.5679 1.6612
ATOM    392  CB  LEU  1295     343.966-444.882 -27.348 -0.1102 1.9080
ATOM    393  CG  LEU  1295     343.556-443.588 -26.619  0.3531 1.9080
ATOM    394  CD1 LEU  1295     342.370-443.829 -25.673 -0.4121 1.9080
ATOM    395  CD2 LEU  1295     344.757-442.937 -25.913 -0.4121 1.9080
ATOM    396  H   LEU  1295     343.911-443.367 -29.406  0.2719 0.6000
ATOM    397  HA  LEU  1295     346.005-444.326 -27.718  0.0922 1.3870
ATOM    398  HB2 LEU  1295     343.114-445.240 -27.926  0.0457 1.4870
ATOM    399  HB3 LEU  1295     344.232-445.636 -26.607  0.0457 1.4870
ATOM    400  HG  LEU  1295     343.217-442.887 -27.382 -0.0361 1.4870
ATOM    401 HD11 LEU  1295     342.106-442.896 -25.175  0.1000 1.4870
ATOM    402 HD12 LEU  1295     341.515-444.188 -26.246  0.1000 1.4870
ATOM    403 HD13 LEU  1295     342.646-444.574 -24.927  0.1000 1.4870
ATOM    404 HD21 LEU  1295     344.405-442.343 -25.069  0.1000 1.4870
ATOM    405 HD22 LEU  1295     345.285-442.293 -26.615  0.1000 1.4870
ATOM    406 HD23 LEU  1295     345.432-443.714 -25.554  0.1000 1.4870
ATOM    407  N   THR  1296     344.737-446.492 -29.877 -0.4157 1.8240
ATOM    408  CA  THR  1296     344.864-447.830 -30.399 -0.0389 1.9080
ATOM    409  C   THR  1296     346.217-448.031 -31.006  0.5973 1.9080
ATOM    410  O   THR  1296     346.723-449.153 -31.055 -0.5679 1.6612
ATOM    411  CB  THR  1296     343.830-448.150 -31.440  0.3654 1.9080
ATOM    412  CG2 THR  1296     342.433-448.009 -30.810 -0.2438 1.9080
ATOM    413  OG1 THR  1296     343.960-447.273 -32.549 -0.6761 1.7210
ATOM    414  H   THR  1296     344.047-445.876 -30.283  0.2719 0.6000
ATOM    415  HA  THR  1296     344.750-448.533 -29.574  0.1007 1.3870
ATOM    416  HB  THR  1296     343.968-449.177 -31.778  0.0043 1.3870
ATOM    417 HG21 THR  1296     341.672-448.239 -31.556  0.0642 1.4870
ATOM    418 HG22 THR  1296     342.341-448.701 -29.973  0.0642 1.4870
ATOM    419 HG23 THR  1296     342.296-446.988 -30.454  0.0642 1.4870
ATOM    420  HG1 THR  1296     344.287-446.368 -32.251  0.4102 0.0000
ATOM    421  N   SER  1297     346.810-446.953 -31.545 -0.4157 1.8240
ATOM    422  CA  SER  1297     348.102-447.031 -32.168 -0.0249 1.9080
ATOM    423  C   SER  1297     349.140-447.238 -31.122  0.5973 1.9080
ATOM    424  O   SER  1297     350.270-447.617 -31.422 -0.5679 1.6612
ATOM    425  CB  SER  1297     348.489-445.736 -32.889  0.2117 1.9080
ATOM    426  OG  SER  1297     347.484-445.388 -33.827 -0.6546 1.7210
ATOM    427  H   SER  1297     346.334-446.063 -31.511  0.2719 0.6000
ATOM    428  HA  SER  1297     348.120-447.863 -32.872  0.0843 1.3870
ATOM    429  HB2 SER  1297     349.435-445.881 -33.410  0.0352 1.3870
ATOM    430  HB3 SER  1297     348.597-444.934 -32.159  0.0352 1.3870
ATOM    431  HG  SER  1297     346.651-445.127 -33.341  0.4275 0.0000
ATOM    432  N   GLN  1298     348.778-446.943 -29.868 -0.4157 1.8240
ATOM    433  CA  GLN  1298     349.661-447.016 -28.742 -0.0031 1.9080
ATOM    434  C   GLN  1298     350.047-448.431 -28.373  0.5973 1.9080
ATOM    435  O   GLN  1298     351.086-448.627 -27.747 -0.5679 1.6612
ATOM    436  CB  GLN  1298     349.111-446.261 -27.521 -0.0036 1.9080
ATOM    437  CG  GLN  1298     349.030-444.761 -27.828 -0.0645 1.9080
ATOM    438  CD  GLN  1298     348.483-443.998 -26.632  0.6951 1.9080
ATOM    439  H   GLN  1298     347.825-446.651 -29.705  0.2719 0.6000
ATOM    440  HA  GLN  1298     350.580-446.508 -29.034  0.0850 1.3870
ATOM    441  HB2 GLN  1298     349.773-446.420 -26.670  0.0171 1.4870
ATOM    442  HB3 GLN  1298     348.116-446.636 -27.281  0.0171 1.4870
ATOM    443  HG2 GLN  1298     350.027-444.390 -28.064  0.0352 1.4870
ATOM    444  HG3 GLN  1298     348.375-444.604 -28.685  0.0352 1.4870
ATOM    445 HE22 GLN  1298     348.191-444.135 -24.598  0.4251 0.6000
ATOM    446  OE1 GLN  1298     348.008-442.874 -26.789 -0.6086 1.6612
ATOM    447  NE2 GLN  1298     348.544-444.607 -25.418 -0.9407 1.8240
ATOM    448 HE21 GLN  1298     348.942-445.532 -25.336  0.4251 0.6000
ATOM    449  N   ASP  1299     349.226-449.454 -28.695 -0.5163 1.8240
ATOM    450  CA  ASP  1299     349.478-450.819 -28.265  0.0381 1.9080
ATOM    451  C   ASP  1299     350.690-451.436 -28.929  0.5366 1.9080
ATOM    452  O   ASP  1299     350.822-451.403 -30.151 -0.5819 1.6612
ATOM    453  CB  ASP  1299     348.269-451.743 -28.541 -0.0303 1.9080
ATOM    454  CG  ASP  1299     348.414-453.105 -27.855  0.7994 1.9080
ATOM    455  OD1 ASP  1299     349.559-453.597 -27.678 -0.8014 1.6612
ATOM    456  OD2 ASP  1299     347.351-453.680 -27.500 -0.8014 1.6612
ATOM    457  H   ASP  1299     348.407-449.263 -29.255  0.2936 0.6000
ATOM    458  HA  ASP  1299     349.653-450.806 -27.189  0.0880 1.3870
ATOM    459  HB2 ASP  1299     348.185-451.899 -29.616 -0.0122 1.4870
ATOM    460  HB3 ASP  1299     347.362-451.258 -28.180 -0.0122 1.4870
ATOM    461  N   VAL  1300     351.608-452.047 -28.130 -0.4157 1.8240
ATOM    462  CA  VAL  1300     352.782-452.698 -28.673 -0.0875 1.9080
ATOM    463  C   VAL  1300     352.925-454.095 -28.126  0.5973 1.9080
ATOM    464  O   VAL  1300     352.567-454.362 -26.980 -0.5679 1.6612
ATOM    465  CB  VAL  1300     354.073-452.014 -28.332  0.2985 1.9080
ATOM    466  CG1 VAL  1300     355.227-452.841 -28.930 -0.3192 1.9080
ATOM    467  CG2 VAL  1300     354.019-450.557 -28.818 -0.3192 1.9080
ATOM    468  H   VAL  1300     351.466-452.046 -27.130  0.2719 0.6000
ATOM    469  HA  VAL  1300     352.686-452.751 -29.757  0.0969 1.3870
ATOM    470  HB  VAL  1300     354.182-452.009 -27.247 -0.0297 1.4870
ATOM    471 HG11 VAL  1300     356.109-452.209 -29.039  0.0791 1.4870
ATOM    472 HG12 VAL  1300     354.931-453.224 -29.907  0.0791 1.4870
ATOM    473 HG13 VAL  1300     355.458-453.675 -28.267  0.0791 1.4870
ATOM    474 HG21 VAL  1300     354.956-450.056 -28.572  0.0791 1.4870
ATOM    475 HG22 VAL  1300     353.871-450.540 -29.898  0.0791 1.4870
ATOM    476 HG23 VAL  1300     353.192-450.041 -28.329  0.0791 1.4870
ATOM    477  N   SER  1301     353.440-455.036 -28.960 -0.4157 1.8240
ATOM    478  CA  SER  1301     353.728-456.368 -28.481 -0.0249 1.9080
ATOM    479  C   SER  1301     354.635-457.030 -29.484  0.5973 1.9080
ATOM    480  O   SER  1301     354.630-456.672 -30.659 -0.5679 1.6612
ATOM    481  CB  SER  1301     352.506-457.295 -28.330  0.2117 1.9080
ATOM    482  OG  SER  1301     352.049-457.719 -29.606 -0.6546 1.7210
ATOM    483  H   SER  1301     353.623-454.802 -29.925  0.2719 0.6000
ATOM    484  HA  SER  1301     354.244-456.299 -27.524  0.0843 1.3870
ATOM    485  HB2 SER  1301     351.706-456.756 -27.823  0.0352 1.3870
ATOM    486  HB3 SER  1301     352.785-458.167 -27.739  0.0352 1.3870
ATOM    487  HG  SER  1301     352.247-458.691 -29.723  0.4275 0.0000
ATOM    488  N   TYR  1302     355.453-458.018 -29.048 -0.4157 1.8240
ATOM    489  CA  TYR  1302     356.293-458.739 -29.966 -0.0014 1.9080
ATOM    490  C   TYR  1302     355.840-460.157 -29.964  0.5973 1.9080
ATOM    491  O   TYR  1302     355.717-460.777 -28.909 -0.5679 1.6612
ATOM    492  CB  TYR  1302     357.806-458.710 -29.658 -0.0152 1.9080
ATOM    493  CG  TYR  1302     358.292-457.331 -29.964 -0.0011 1.9080
ATOM    494  CD1 TYR  1302     358.602-456.981 -31.259 -0.1906 1.9080
ATOM    495  CD2 TYR  1302     358.414-456.380 -28.977 -0.1906 1.9080
ATOM    496  CE1 TYR  1302     359.042-455.715 -31.568 -0.2341 1.9080
ATOM    497  CE2 TYR  1302     358.855-455.111 -29.279 -0.2341 1.9080
ATOM    498  CZ  TYR  1302     359.171-454.777 -30.574  0.3226 1.9080
ATOM    499  OH  TYR  1302     359.623-453.478 -30.885 -0.5579 1.7210
ATOM    500  H   TYR  1302     355.473-458.251 -28.066  0.2719 0.6000
ATOM    501  HA  TYR  1302     356.139-458.331 -30.965  0.0876 1.3870
ATOM    502  HB2 TYR  1302     357.978-458.942 -28.607  0.0295 1.4870
ATOM    503  HB3 TYR  1302     358.326-459.434 -30.286  0.0295 1.4870
ATOM    504  HD1 TYR  1302     358.498-457.713 -32.046  0.1699 1.4590
ATOM    505  HD2 TYR  1302     358.162-456.631 -27.957  0.1699 1.4590
ATOM    506  HE1 TYR  1302     359.285-455.460 -32.589  0.1656 1.4590
ATOM    507  HE2 TYR  1302     358.953-454.375 -28.495  0.1656 1.4590
ATOM    508  HH  TYR  1302     358.945-453.044 -31.467  0.3992 0.0000
ATOM    509  N   ASP  1303     355.562-460.708 -31.162 -0.5163 1.8240
ATOM    510  CA  ASP  1303     355.027-462.037 -31.171  0.0381 1.9080
ATOM    511  C   ASP  1303     355.756-462.866 -32.177  0.5366 1.9080
ATOM    512  O   ASP  1303     356.766-462.450 -32.743 -0.5819 1.6612
ATOM    513  CB  ASP  1303     353.550-462.077 -31.546 -0.0303 1.9080
ATOM    514  CG  ASP  1303     352.730-461.314 -30.519  0.7994 1.9080
ATOM    515  OD1 ASP  1303     353.170-461.233 -29.342 -0.8014 1.6612
ATOM    516  OD2 ASP  1303     351.648-460.796 -30.906 -0.8014 1.6612
ATOM    517  H   ASP  1303     355.725-460.203 -32.021  0.2936 0.6000
ATOM    518  HA  ASP  1303     355.156-462.480 -30.183  0.0880 1.3870
ATOM    519  HB2 ASP  1303     353.415-461.621 -32.527 -0.0122 1.4870
ATOM    520  HB3 ASP  1303     353.213-463.113 -31.580 -0.0122 1.4870
ATOM    521  N   GLU  1304     355.240-464.085 -32.415 -0.5163 1.8240
ATOM    522  CA  GLU  1304     355.823-465.005 -33.343  0.0397 1.9080
ATOM    523  C   GLU  1304     355.563-464.483 -34.719  0.5366 1.9080
ATOM    524  O   GLU  1304     354.748-463.583 -34.911 -0.5819 1.6612
ATOM    525  CB  GLU  1304     355.274-466.436 -33.238  0.0560 1.9080
ATOM    526  CG  GLU  1304     356.030-467.426 -34.123  0.0136 1.9080
ATOM    527  CD  GLU  1304     355.629-468.832 -33.706  0.8054 1.9080
ATOM    528  OE1 GLU  1304     354.838-468.957 -32.733 -0.8188 1.6612
ATOM    529  OE2 GLU  1304     356.114-469.799 -34.352 -0.8188 1.6612
ATOM    530  H   GLU  1304     354.406-464.363 -31.918  0.2936 0.6000
ATOM    531  HA  GLU  1304     356.900-465.032 -33.178  0.1105 1.3870
ATOM    532  HB2 GLU  1304     354.226-466.430 -33.538 -0.0173 1.4870
ATOM    533  HB3 GLU  1304     355.342-466.765 -32.201 -0.0173 1.4870
ATOM    534  HG2 GLU  1304     355.768-467.262 -35.168 -0.0425 1.4870
ATOM    535  HG3 GLU  1304     357.104-467.295 -33.988 -0.0425 1.4870
ATOM    536  N   ALA  1305     356.231-465.075 -35.725 -0.4157 1.8240
ATOM    537  CA  ALA  1305     356.223-464.559 -37.064  0.0337 1.9080
ATOM    538  C   ALA  1305     354.820-464.403 -37.540  0.5973 1.9080
ATOM    539  O   ALA  1305     354.487-463.427 -38.211 -0.5679 1.6612
ATOM    540  CB  ALA  1305     356.931-465.490 -38.064 -0.1825 1.9080
ATOM    541  H   ALA  1305     356.758-465.914 -35.531  0.2719 0.6000
ATOM    542  HA  ALA  1305     356.713-463.586 -37.074  0.0823 1.3870
ATOM    543  HB1 ALA  1305     357.966-465.635 -37.756  0.0603 1.4870
ATOM    544  HB2 ALA  1305     356.421-466.453 -38.087  0.0603 1.4870
ATOM    545  HB3 ALA  1305     356.907-465.042 -39.057  0.0603 1.4870
ATOM    546  N   ARG  1306     353.952-465.363 -37.207 -0.3479 1.8240
ATOM    547  CA  ARG  1306     352.600-465.291 -37.668 -0.2637 1.9080
ATOM    548  C   ARG  1306     351.938-464.072 -37.102  0.7341 1.9080
ATOM    549  O   ARG  1306     351.223-463.363 -37.809 -0.5894 1.6612
ATOM    550  CB  ARG  1306     351.812-466.549 -37.272 -0.0007 1.9080
ATOM    551  CG  ARG  1306     352.312-467.777 -38.040  0.0390 1.9080
ATOM    552  CD  ARG  1306     352.055-469.115 -37.344  0.0486 1.9080
ATOM    553  NE  ARG  1306     350.724-469.631 -37.771 -0.5295 1.8240
ATOM    554  CZ  ARG  1306     350.619-470.393 -38.899  0.8076 1.9080
ATOM    555  NH1 ARG  1306     351.712-470.603 -39.689 -0.8627 1.8240
ATOM    556  NH2 ARG  1306     349.420-470.955 -39.231 -0.8627 1.8240
ATOM    557  H   ARG  1306     354.250-466.137 -36.631  0.2747 0.6000
ATOM    558  HA  ARG  1306     352.606-465.211 -38.755  0.1560 1.3870
ATOM    559  HB2 ARG  1306     350.757-466.394 -37.497  0.0327 1.4870
ATOM    560  HB3 ARG  1306     351.929-466.723 -36.202  0.0327 1.4870
ATOM    561  HG2 ARG  1306     351.813-467.797 -39.009  0.0285 1.4870
ATOM    562  HG3 ARG  1306     353.384-467.671 -38.204  0.0285 1.4870
ATOM    563  HD2 ARG  1306     352.831-469.828 -37.623  0.0687 1.3870
ATOM    564  HD3 ARG  1306     352.062-468.972 -36.263  0.0687 1.3870
ATOM    565  HE  ARG  1306     349.900-469.417 -37.227  0.3456 0.6000
ATOM    566 HH11 ARG  1306     352.600-470.191 -39.442  0.4478 0.6000
ATOM    567 HH12 ARG  1306     351.632-471.170 -40.521  0.4478 0.6000
ATOM    568 HH21 ARG  1306     348.612-470.803 -38.645  0.4478 0.6000
ATOM    569 HH22 ARG  1306     349.341-471.522 -40.063  0.4478 0.6000
ATOM    570  N   ASN  1307     352.175-463.775 -35.812 -0.4157 1.8240
ATOM    571  CA  ASN  1307     351.499-462.665 -35.206  0.0143 1.9080
ATOM    572  C   ASN  1307     351.949-461.365 -35.787  0.5973 1.9080
ATOM    573  O   ASN  1307     351.157-460.427 -35.852 -0.5679 1.6612
ATOM    574  CB  ASN  1307     351.656-462.592 -33.693 -0.2041 1.9080
ATOM    575  CG  ASN  1307     350.823-463.690 -33.057  0.7130 1.9080
ATOM    576  H   ASN  1307     352.825-464.330 -35.274  0.2719 0.6000
ATOM    577  HA  ASN  1307     350.436-462.771 -35.421  0.1048 1.3870
ATOM    578  HB2 ASN  1307     351.314-461.621 -33.336  0.0797 1.4870
ATOM    579  HB3 ASN  1307     352.704-462.729 -33.428  0.0797 1.4870
ATOM    580  OD1 ASN  1307     349.596-463.665 -33.127 -0.5931 1.6612
ATOM    581  ND2 ASN  1307     351.504-464.678 -32.416 -0.9191 1.8240
ATOM    582 HD22 ASN  1307     351.000-465.433 -31.973  0.4196 0.6000
ATOM    583 HD21 ASN  1307     352.513-464.656 -32.383  0.4196 0.6000
ATOM    584  N   LEU  1308     353.231-461.233 -36.178 -0.4157 1.8240
ATOM    585  CA  LEU  1308     353.631-459.978 -36.739 -0.0518 1.9080
ATOM    586  C   LEU  1308     352.939-459.787 -38.046  0.5973 1.9080
ATOM    587  O   LEU  1308     352.570-458.667 -38.399 -0.5679 1.6612
ATOM    588  CB  LEU  1308     355.137-459.825 -36.991 -0.1102 1.9080
ATOM    589  CG  LEU  1308     355.973-459.783 -35.705  0.3531 1.9080
ATOM    590  CD1 LEU  1308     355.521-458.640 -34.780 -0.4121 1.9080
ATOM    591  CD2 LEU  1308     356.000-461.151 -35.025 -0.4121 1.9080
ATOM    592  H   LEU  1308     353.888-461.994 -36.079  0.2719 0.6000
ATOM    593  HA  LEU  1308     353.314-459.184 -36.064  0.0922 1.3870
ATOM    594  HB2 LEU  1308     355.302-458.898 -37.540  0.0457 1.4870
ATOM    595  HB3 LEU  1308     355.477-460.660 -37.603  0.0457 1.4870
ATOM    596  HG  LEU  1308     356.997-459.560 -36.003 -0.0361 1.4870
ATOM    597 HD11 LEU  1308     356.133-458.638 -33.878  0.1000 1.4870
ATOM    598 HD12 LEU  1308     355.634-457.688 -35.298  0.1000 1.4870
ATOM    599 HD13 LEU  1308     354.475-458.784 -34.509  0.1000 1.4870
ATOM    600 HD21 LEU  1308     356.878-461.221 -34.383  0.1000 1.4870
ATOM    601 HD22 LEU  1308     356.041-461.933 -35.783  0.1000 1.4870
ATOM    602 HD23 LEU  1308     355.100-461.275 -34.423  0.1000 1.4870
ATOM    603  N   HIS  1309     352.746-460.876 -38.808 -0.4157 1.8240
ATOM    604  CA  HIS  1309     352.089-460.748 -40.077  0.0188 1.9080
ATOM    605  C   HIS  1309     350.739-460.185 -39.803  0.5973 1.9080
ATOM    606  O   HIS  1309     350.248-459.314 -40.521 -0.5679 1.6612
ATOM    607  CB  HIS  1309     351.824-462.099 -40.763 -0.0462 1.9080
ATOM    608  CG  HIS  1309     353.042-462.897 -41.124 -0.0266 1.9080
ATOM    609  H   HIS  1309     353.062-461.781 -38.489  0.2719 0.6000
ATOM    610  HA  HIS  1309     352.653-460.088 -40.736  0.0881 1.3870
ATOM    611  HB2 HIS  1309     351.267-461.905 -41.680  0.0402 1.4870
ATOM    612  HB3 HIS  1309     351.201-462.703 -40.104  0.0402 1.4870
ATOM    613  CD2 HIS  1309     354.326-462.516 -41.367  0.1292 1.9080
ATOM    614  HD1 HIS  1309     352.211-464.865 -41.208  0.3649 0.6000
ATOM    615  HE1 HIS  1309     354.559-465.658 -41.857  0.1392 1.3590
ATOM    616  CE1 HIS  1309     354.271-464.638 -41.650  0.2057 1.9080
ATOM    617  ND1 HIS  1309     353.014-464.261 -41.308 -0.3811 1.8240
ATOM    618  NE2 HIS  1309     355.103-463.613 -41.700 -0.5727 1.8240
ATOM    619  HD2 HIS  1309     354.688-461.500 -41.308  0.1147 1.4090
ATOM    620  N   ASN  1310     350.104-460.705 -38.741 -0.4157 1.8240
ATOM    621  CA  ASN  1310     348.776-460.325 -38.369  0.0143 1.9080
ATOM    622  C   ASN  1310     348.755-458.902 -37.897  0.5973 1.9080
ATOM    623  O   ASN  1310     347.829-458.155 -38.212 -0.5679 1.6612
ATOM    624  CB  ASN  1310     348.200-461.268 -37.303 -0.2041 1.9080
ATOM    625  CG  ASN  1310     348.094-462.626 -37.994  0.7130 1.9080
ATOM    626  H   ASN  1310     350.584-461.394 -38.180  0.2719 0.6000
ATOM    627  HA  ASN  1310     348.146-460.395 -39.255  0.1048 1.3870
ATOM    628  HB2 ASN  1310     347.217-460.925 -36.979  0.0797 1.4870
ATOM    629  HB3 ASN  1310     348.877-461.331 -36.451  0.0797 1.4870
ATOM    630  OD1 ASN  1310     347.947-462.686 -39.214 -0.5931 1.6612
ATOM    631  ND2 ASN  1310     348.182-463.736 -37.213 -0.9191 1.8240
ATOM    632 HD22 ASN  1310     348.122-464.654 -37.631  0.4196 0.6000
ATOM    633 HD21 ASN  1310     348.308-463.643 -36.215  0.4196 0.6000
ATOM    634  N   LYS  1311     349.779-458.469 -37.138 -0.3479 1.8240
ATOM    635  CA  LYS  1311     349.779-457.109 -36.685 -0.2400 1.9080
ATOM    636  C   LYS  1311     349.836-456.230 -37.885  0.7341 1.9080
ATOM    637  O   LYS  1311     349.287-455.129 -37.891 -0.5894 1.6612
ATOM    638  CB  LYS  1311     350.988-456.742 -35.821 -0.0094 1.9080
ATOM    639  CG  LYS  1311     350.832-457.166 -34.371  0.0187 1.9080
ATOM    640  CD  LYS  1311     352.056-456.818 -33.538 -0.0479 1.9080
ATOM    641  CE  LYS  1311     351.691-456.507 -32.088 -0.0143 1.9080
ATOM    642  NZ  LYS  1311     350.853-455.283 -32.028 -0.3854 1.8240
ATOM    643  H   LYS  1311     350.535-459.092 -36.892  0.2747 0.6000
ATOM    644  HA  LYS  1311     348.862-456.910 -36.131  0.1426 1.3870
ATOM    645  HB2 LYS  1311     351.123-455.661 -35.854  0.0362 1.4870
ATOM    646  HB3 LYS  1311     351.875-457.221 -36.235  0.0362 1.4870
ATOM    647  HG2 LYS  1311     350.678-458.244 -34.335  0.0103 1.4870
ATOM    648  HG3 LYS  1311     349.960-456.668 -33.947  0.0103 1.4870
ATOM    649  HD2 LYS  1311     352.744-457.663 -33.554  0.0621 1.4870
ATOM    650  HD3 LYS  1311     352.549-455.949 -33.975  0.0621 1.4870
ATOM    651  HE2 LYS  1311     352.603-456.349 -31.512  0.1135 1.1000
ATOM    652  HE3 LYS  1311     351.137-457.346 -31.666  0.1135 1.1000
ATOM    653  HZ1 LYS  1311     350.616-455.084 -31.067  0.3400 0.6000
ATOM    654  HZ2 LYS  1311     350.007-455.428 -32.560  0.3400 0.6000
ATOM    655  HZ3 LYS  1311     351.366-454.504 -32.417  0.3400 0.6000
ATOM    656  N   TRP  1312     350.558-456.692 -38.919 -0.4157 1.8240
ATOM    657  CA  TRP  1312     350.701-455.973 -40.150 -0.0275 1.9080
ATOM    658  C   TRP  1312     349.369-455.813 -40.827  0.5973 1.9080
ATOM    659  O   TRP  1312     348.974-454.692 -41.150 -0.5679 1.6612
ATOM    660  CB  TRP  1312     351.639-456.720 -41.117 -0.0050 1.9080
ATOM    661  CG  TRP  1312     351.763-456.138 -42.506 -0.1415 1.9080
ATOM    662  CD1 TRP  1312     352.389-455.001 -42.923 -0.1638 1.9080
ATOM    663  CD2 TRP  1312     351.241-456.770 -43.686  0.1243 1.9080
ATOM    664  CE2 TRP  1312     351.581-455.965 -44.772  0.1380 1.9080
ATOM    665  CE3 TRP  1312     350.541-457.930 -43.852 -0.2387 1.9080
ATOM    666  NE1 TRP  1312     352.283-454.880 -44.289 -0.3418 1.8240
ATOM    667  CZ2 TRP  1312     351.225-456.309 -46.044 -0.2601 1.9080
ATOM    668  CZ3 TRP  1312     350.178-458.273 -45.136 -0.1972 1.9080
ATOM    669  CH2 TRP  1312     350.514-457.477 -46.211 -0.1134 1.9080
ATOM    670  H   TRP  1312     351.020-457.585 -38.825  0.2719 0.6000
ATOM    671  HA  TRP  1312     351.116-454.987 -39.941  0.1123 1.3870
ATOM    672  HB2 TRP  1312     352.634-456.733 -40.672  0.0339 1.4870
ATOM    673  HB3 TRP  1312     351.290-457.749 -41.207  0.0339 1.4870
ATOM    674  HD1 TRP  1312     352.894-454.299 -42.276  0.2062 1.4090
ATOM    675  HE3 TRP  1312     350.282-458.554 -43.010  0.1700 1.4590
ATOM    676  HE1 TRP  1312     352.656-454.124 -44.845  0.3412 0.6000
ATOM    677  HZ2 TRP  1312     351.491-455.689 -46.887  0.1572 1.4590
ATOM    678  HZ3 TRP  1312     349.620-459.182 -45.304  0.1447 1.4590
ATOM    679  HH2 TRP  1312     350.213-457.776 -47.204  0.1417 1.4590
ATOM    680  N   LEU  1313     348.611-456.913 -41.024 -0.4157 1.8240
ATOM    681  CA  LEU  1313     347.388-456.758 -41.760 -0.0518 1.9080
ATOM    682  C   LEU  1313     346.474-455.821 -41.044  0.5973 1.9080
ATOM    683  O   LEU  1313     345.855-454.963 -41.669 -0.5679 1.6612
ATOM    684  CB  LEU  1313     346.579-458.044 -42.023 -0.1102 1.9080
ATOM    685  CG  LEU  1313     347.133-458.941 -43.146  0.3531 1.9080
ATOM    686  CD1 LEU  1313     348.427-459.652 -42.728 -0.4121 1.9080
ATOM    687  CD2 LEU  1313     346.051-459.898 -43.672 -0.4121 1.9080
ATOM    688  H   LEU  1313     348.895-457.814 -40.666  0.2719 0.6000
ATOM    689  HA  LEU  1313     347.633-456.314 -42.725  0.0922 1.3870
ATOM    690  HB2 LEU  1313     346.561-458.627 -41.102  0.0457 1.4870
ATOM    691  HB3 LEU  1313     345.556-457.764 -42.276  0.0457 1.4870
ATOM    692  HG  LEU  1313     347.393-458.280 -43.973 -0.0361 1.4870
ATOM    693 HD11 LEU  1313     348.189-460.642 -42.339  0.1000 1.4870
ATOM    694 HD12 LEU  1313     348.928-459.069 -41.956  0.1000 1.4870
ATOM    695 HD13 LEU  1313     349.083-459.750 -43.593  0.1000 1.4870
ATOM    696 HD21 LEU  1313     346.469-460.520 -44.464  0.1000 1.4870
ATOM    697 HD22 LEU  1313     345.701-460.533 -42.858  0.1000 1.4870
ATOM    698 HD23 LEU  1313     345.215-459.320 -44.067  0.1000 1.4870
ATOM    699  N   LYS  1314     346.369-455.944 -39.712 -0.3479 1.8240
ATOM    700  CA  LYS  1314     345.459-455.100 -38.994 -0.2400 1.9080
ATOM    701  C   LYS  1314     345.880-453.670 -39.118  0.7341 1.9080
ATOM    702  O   LYS  1314     345.053-452.783 -39.327 -0.5894 1.6612
ATOM    703  CB  LYS  1314     345.357-455.474 -37.505 -0.0094 1.9080
ATOM    704  CG  LYS  1314     346.689-455.461 -36.756  0.0187 1.9080
ATOM    705  CD  LYS  1314     346.517-455.572 -35.241 -0.0479 1.9080
ATOM    706  CE  LYS  1314     347.834-455.595 -34.466 -0.0143 1.9080
ATOM    707  NZ  LYS  1314     347.556-455.622 -33.012 -0.3854 1.8240
ATOM    708  H   LYS  1314     346.927-456.626 -39.219  0.2747 0.6000
ATOM    709  HA  LYS  1314     344.470-455.205 -39.441  0.1426 1.3870
ATOM    710  HB2 LYS  1314     344.936-456.477 -37.434  0.0362 1.4870
ATOM    711  HB3 LYS  1314     344.677-454.776 -37.017  0.0362 1.4870
ATOM    712  HG2 LYS  1314     347.206-454.528 -36.980  0.0103 1.4870
ATOM    713  HG3 LYS  1314     347.298-456.295 -37.104  0.0103 1.4870
ATOM    714  HD2 LYS  1314     345.933-454.718 -34.899  0.0621 1.4870
ATOM    715  HD3 LYS  1314     345.964-456.485 -35.018  0.0621 1.4870
ATOM    716  HE2 LYS  1314     348.402-456.483 -34.743  0.1135 1.1000
ATOM    717  HE3 LYS  1314     348.413-454.704 -34.708  0.1135 1.1000
ATOM    718  HZ1 LYS  1314     348.428-455.637 -32.502  0.3400 0.6000
ATOM    719  HZ2 LYS  1314     347.030-454.799 -32.755  0.3400 0.6000
ATOM    720  HZ3 LYS  1314     347.020-456.448 -32.787  0.3400 0.6000
ATOM    721  N   HIS  1315     347.196-453.412 -39.040 -0.4157 1.8240
ATOM    722  CA  HIS  1315     347.678-452.065 -39.080  0.0188 1.9080
ATOM    723  C   HIS  1315     347.294-451.501 -40.404  0.5973 1.9080
ATOM    724  O   HIS  1315     347.037-450.306 -40.536 -0.5679 1.6612
ATOM    725  CB  HIS  1315     349.205-451.970 -38.936 -0.0462 1.9080
ATOM    726  CG  HIS  1315     349.626-450.585 -38.564 -0.0266 1.9080
ATOM    727  H   HIS  1315     347.851-454.176 -38.952  0.2719 0.6000
ATOM    728  HA  HIS  1315     347.203-451.486 -38.288  0.0881 1.3870
ATOM    729  HB2 HIS  1315     349.669-452.240 -39.884  0.0402 1.4870
ATOM    730  HB3 HIS  1315     349.536-452.665 -38.164  0.0402 1.4870
ATOM    731  CD2 HIS  1315     349.836-449.482 -39.334  0.1292 1.9080
ATOM    732  HD1 HIS  1315     349.767-450.759 -36.438  0.3649 0.6000
ATOM    733  HE1 HIS  1315     350.384-448.273 -36.437  0.1392 1.3590
ATOM    734  CE1 HIS  1315     350.160-448.868 -37.310  0.2057 1.9080
ATOM    735  ND1 HIS  1315     349.838-450.184 -37.265 -0.3811 1.8240
ATOM    736  NE2 HIS  1315     350.169-448.397 -38.543 -0.5727 1.8240
ATOM    737  HD2 HIS  1315     349.754-449.458 -40.411  0.1147 1.4090
ATOM    738  N   GLN  1316     347.273-452.367 -41.431 -0.4157 1.8240
ATOM    739  CA  GLN  1316     346.926-451.974 -42.763 -0.0031 1.9080
ATOM    740  C   GLN  1316     345.498-451.524 -42.767  0.5973 1.9080
ATOM    741  O   GLN  1316     345.147-450.571 -43.460 -0.5679 1.6612
ATOM    742  CB  GLN  1316     347.030-453.134 -43.768 -0.0036 1.9080
ATOM    743  CG  GLN  1316     348.415-453.781 -43.799 -0.0645 1.9080
ATOM    744  CD  GLN  1316     349.438-452.660 -43.883  0.6951 1.9080
ATOM    745  H   GLN  1316     347.511-453.333 -41.256  0.2719 0.6000
ATOM    746  HA  GLN  1316     347.569-451.154 -43.082  0.0850 1.3870
ATOM    747  HB2 GLN  1316     346.804-452.751 -44.763  0.0171 1.4870
ATOM    748  HB3 GLN  1316     346.293-453.893 -43.507  0.0171 1.4870
ATOM    749  HG2 GLN  1316     348.503-454.432 -44.669  0.0352 1.4870
ATOM    750  HG3 GLN  1316     348.574-454.359 -42.888  0.0352 1.4870
ATOM    751 HE22 GLN  1316     350.994-451.827 -42.823  0.4251 0.6000
ATOM    752  OE1 GLN  1316     349.469-451.887 -44.840 -0.6086 1.6612
ATOM    753  NE2 GLN  1316     350.294-452.555 -42.833 -0.9407 1.8240
ATOM    754 HE21 GLN  1316     350.231-453.205 -42.063  0.4251 0.6000
ATOM    755  N   ALA  1317     344.635-452.211 -41.992 -0.4157 1.8240
ATOM    756  CA  ALA  1317     343.233-451.898 -41.962  0.0337 1.9080
ATOM    757  C   ALA  1317     343.059-450.502 -41.457  0.5973 1.9080
ATOM    758  O   ALA  1317     342.259-449.730 -41.983 -0.5679 1.6612
ATOM    759  CB  ALA  1317     342.437-452.827 -41.030 -0.1825 1.9080
ATOM    760  H   ALA  1317     344.983-452.965 -41.418  0.2719 0.6000
ATOM    761  HA  ALA  1317     342.827-451.968 -42.971  0.0823 1.3870
ATOM    762  HB1 ALA  1317     342.541-453.858 -41.369  0.0603 1.4870
ATOM    763  HB2 ALA  1317     341.385-452.543 -41.047  0.0603 1.4870
ATOM    764  HB3 ALA  1317     342.821-452.738 -40.014  0.0603 1.4870
ATOM    765  N   PHE  1318     343.840-450.134 -40.429 -0.4157 1.8240
ATOM    766  CA  PHE  1318     343.743-448.828 -39.848 -0.0024 1.9080
ATOM    767  C   PHE  1318     344.031-447.818 -40.905  0.5973 1.9080
ATOM    768  O   PHE  1318     343.360-446.789 -40.995 -0.5679 1.6612
ATOM    769  CB  PHE  1318     344.753-448.629 -38.702 -0.0343 1.9080
ATOM    770  CG  PHE  1318     344.894-447.170 -38.421  0.0118 1.9080
ATOM    771  CD1 PHE  1318     343.922-446.457 -37.757 -0.1256 1.9080
ATOM    772  CD2 PHE  1318     346.040-446.518 -38.818 -0.1256 1.9080
ATOM    773  CE1 PHE  1318     344.087-445.112 -37.512 -0.1704 1.9080
ATOM    774  CE2 PHE  1318     346.213-445.176 -38.576 -0.1704 1.9080
ATOM    775  CZ  PHE  1318     345.233-444.471 -37.921 -0.1072 1.9080
ATOM    776  H   PHE  1318     344.510-450.792 -40.057  0.2719 0.6000
ATOM    777  HA  PHE  1318     342.732-448.676 -39.469  0.0978 1.3870
ATOM    778  HB2 PHE  1318     344.395-449.140 -37.808  0.0295 1.4870
ATOM    779  HB3 PHE  1318     345.720-449.039 -38.993  0.0295 1.4870
ATOM    780  HD1 PHE  1318     343.023-446.956 -37.426  0.1330 1.4590
ATOM    781  HD2 PHE  1318     346.816-447.070 -39.328  0.1330 1.4590
ATOM    782  HE1 PHE  1318     343.315-444.559 -36.998  0.1430 1.4590
ATOM    783  HE2 PHE  1318     347.115-444.678 -38.899  0.1430 1.4590
ATOM    784  HZ  PHE  1318     345.362-443.416 -37.728  0.1297 1.4590
ATOM    785  N   VAL  1319     345.037-448.100 -41.747 -0.4157 1.8240
ATOM    786  CA  VAL  1319     345.421-447.156 -42.750 -0.0875 1.9080
ATOM    787  C   VAL  1319     344.246-446.876 -43.631  0.5973 1.9080
ATOM    788  O   VAL  1319     343.932-445.719 -43.909 -0.5679 1.6612
ATOM    789  CB  VAL  1319     346.530-447.658 -43.626  0.2985 1.9080
ATOM    790  CG1 VAL  1319     346.794-446.614 -44.724 -0.3192 1.9080
ATOM    791  CG2 VAL  1319     347.756-447.960 -42.746 -0.3192 1.9080
ATOM    792  H   VAL  1319     345.524-448.981 -41.672  0.2719 0.6000
ATOM    793  HA  VAL  1319     345.736-446.230 -42.269  0.0969 1.3870
ATOM    794  HB  VAL  1319     346.206-448.585 -44.099 -0.0297 1.4870
ATOM    795 HG11 VAL  1319     347.599-446.962 -45.372  0.0791 1.4870
ATOM    796 HG12 VAL  1319     347.082-445.668 -44.264  0.0791 1.4870
ATOM    797 HG13 VAL  1319     345.889-446.471 -45.314  0.0791 1.4870
ATOM    798 HG21 VAL  1319     348.571-448.326 -43.371  0.0791 1.4870
ATOM    799 HG22 VAL  1319     347.495-448.718 -42.008  0.0791 1.4870
ATOM    800 HG23 VAL  1319     348.070-447.049 -42.236  0.0791 1.4870
ATOM    801  N   ALA  1320     343.531-447.929 -44.062 -0.4157 1.8240
ATOM    802  CA  ALA  1320     342.453-447.715 -44.979  0.0337 1.9080
ATOM    803  C   ALA  1320     341.428-446.826 -44.345  0.5973 1.9080
ATOM    804  O   ALA  1320     340.931-445.898 -44.982 -0.5679 1.6612
ATOM    805  CB  ALA  1320     341.752-449.020 -45.393 -0.1825 1.9080
ATOM    806  H   ALA  1320     343.752-448.861 -43.742  0.2719 0.6000
ATOM    807  HA  ALA  1320     342.841-447.225 -45.872  0.0823 1.3870
ATOM    808  HB1 ALA  1320     342.475-449.689 -45.859  0.0603 1.4870
ATOM    809  HB2 ALA  1320     340.956-448.795 -46.102  0.0603 1.4870
ATOM    810  HB3 ALA  1320     341.328-449.500 -44.511  0.0603 1.4870
ATOM    811  N   GLU  1321     341.093-447.064 -43.063 -0.5163 1.8240
ATOM    812  CA  GLU  1321     340.064-446.270 -42.451  0.0397 1.9080
ATOM    813  C   GLU  1321     340.513-444.848 -42.329  0.5366 1.9080
ATOM    814  O   GLU  1321     339.740-443.918 -42.561 -0.5819 1.6612
ATOM    815  CB  GLU  1321     339.634-446.764 -41.057  0.0560 1.9080
ATOM    816  CG  GLU  1321     340.728-446.754 -39.989  0.0136 1.9080
ATOM    817  CD  GLU  1321     340.091-447.266 -38.705  0.8054 1.9080
ATOM    818  OE1 GLU  1321     338.897-447.664 -38.762 -0.8188 1.6612
ATOM    819  OE2 GLU  1321     340.782-447.264 -37.652 -0.8188 1.6612
ATOM    820  H   GLU  1321     341.559-447.791 -42.539  0.2936 0.6000
ATOM    821  HA  GLU  1321     339.189-446.293 -43.101  0.1105 1.3870
ATOM    822  HB2 GLU  1321     339.275-447.788 -41.160 -0.0173 1.4870
ATOM    823  HB3 GLU  1321     338.809-446.142 -40.711 -0.0173 1.4870
ATOM    824  HG2 GLU  1321     341.549-447.406 -40.287 -0.0425 1.4870
ATOM    825  HG3 GLU  1321     341.095-445.738 -39.842 -0.0425 1.4870
ATOM    826  N   LEU  1322     341.798-444.642 -41.999 -0.4157 1.8240
ATOM    827  CA  LEU  1322     342.313-443.323 -41.787 -0.0518 1.9080
ATOM    828  C   LEU  1322     342.124-442.534 -43.039  0.5973 1.9080
ATOM    829  O   LEU  1322     341.747-441.364 -42.999 -0.5679 1.6612
ATOM    830  CB  LEU  1322     343.820-443.349 -41.482 -0.1102 1.9080
ATOM    831  CG  LEU  1322     344.457-441.963 -41.284  0.3531 1.9080
ATOM    832  CD1 LEU  1322     343.882-441.243 -40.054 -0.4121 1.9080
ATOM    833  CD2 LEU  1322     345.989-442.069 -41.250 -0.4121 1.9080
ATOM    834  H   LEU  1322     342.415-445.435 -41.898  0.2719 0.6000
ATOM    835  HA  LEU  1322     341.778-442.846 -40.966  0.0922 1.3870
ATOM    836  HB2 LEU  1322     343.972-443.926 -40.570  0.0457 1.4870
ATOM    837  HB3 LEU  1322     344.332-443.853 -42.302  0.0457 1.4870
ATOM    838  HG  LEU  1322     344.197-441.364 -42.156 -0.0361 1.4870
ATOM    839 HD11 LEU  1322     343.009-440.660 -40.348  0.1000 1.4870
ATOM    840 HD12 LEU  1322     343.591-441.980 -39.305  0.1000 1.4870
ATOM    841 HD13 LEU  1322     344.638-440.579 -39.635  0.1000 1.4870
ATOM    842 HD21 LEU  1322     346.281-442.929 -40.647  0.1000 1.4870
ATOM    843 HD22 LEU  1322     346.406-441.161 -40.814  0.1000 1.4870
ATOM    844 HD23 LEU  1322     346.367-442.192 -42.265  0.1000 1.4870
ATOM    845  N   ALA  1323     342.343-443.171 -44.199 -0.4157 1.8240
ATOM    846  CA  ALA  1323     342.277-442.444 -45.431  0.0337 1.9080
ATOM    847  C   ALA  1323     340.917-441.837 -45.580  0.5973 1.9080
ATOM    848  O   ALA  1323     340.794-440.668 -45.942 -0.5679 1.6612
ATOM    849  CB  ALA  1323     342.508-443.339 -46.661 -0.1825 1.9080
ATOM    850  H   ALA  1323     342.553-444.159 -44.203  0.2719 0.6000
ATOM    851  HA  ALA  1323     343.024-441.651 -45.420  0.0823 1.3870
ATOM    852  HB1 ALA  1323     343.492-443.803 -46.593  0.0603 1.4870
ATOM    853  HB2 ALA  1323     341.742-444.114 -46.695  0.0603 1.4870
ATOM    854  HB3 ALA  1323     342.453-442.734 -47.566  0.0603 1.4870
ATOM    855  N   SER  1324     339.853-442.601 -45.278 -0.4157 1.8240
ATOM    856  CA  SER  1324     338.526-442.089 -45.474 -0.0249 1.9080
ATOM    857  C   SER  1324     338.334-440.879 -44.612  0.5973 1.9080
ATOM    858  O   SER  1324     337.888-439.832 -45.082 -0.5679 1.6612
ATOM    859  CB  SER  1324     337.443-443.107 -45.076  0.2117 1.9080
ATOM    860  OG  SER  1324     337.535-444.266 -45.892 -0.6546 1.7210
ATOM    861  H   SER  1324     339.987-443.534 -44.914  0.2719 0.6000
ATOM    862  HA  SER  1324     338.396-441.812 -46.520  0.0843 1.3870
ATOM    863  HB2 SER  1324     336.460-442.654 -45.203  0.0352 1.3870
ATOM    864  HB3 SER  1324     337.578-443.389 -44.032  0.0352 1.3870
ATOM    865  HG  SER  1324     338.378-444.756 -45.678  0.4275 0.0000
ATOM    866  N   HIS  1325     338.701-440.987 -43.322 -0.4157 1.8240
ATOM    867  CA  HIS  1325     338.480-439.915 -42.395  0.0188 1.9080
ATOM    868  C   HIS  1325     339.291-438.715 -42.761  0.5973 1.9080
ATOM    869  O   HIS  1325     338.859-437.583 -42.546 -0.5679 1.6612
ATOM    870  CB  HIS  1325     338.769-440.295 -40.932 -0.0462 1.9080
ATOM    871  CG  HIS  1325     337.649-441.094 -40.332 -0.0266 1.9080
ATOM    872  CD2 HIS  1325     336.525-440.694 -39.678  0.1292 1.9080
ATOM    873  ND1 HIS  1325     337.609-442.471 -40.340 -0.3811 1.8240
ATOM    874  CE1 HIS  1325     336.473-442.833 -39.693  0.2057 1.9080
ATOM    875  NE2 HIS  1325     335.782-441.789 -39.273 -0.5727 1.8240
ATOM    876  H   HIS  1325     339.140-441.838 -43.001  0.2719 0.6000
ATOM    877  HA  HIS  1325     337.429-439.634 -42.461  0.0881 1.3870
ATOM    878  HB2 HIS  1325     338.902-439.383 -40.350  0.0402 1.4870
ATOM    879  HB3 HIS  1325     339.687-440.881 -40.891  0.0402 1.4870
ATOM    880  HD2 HIS  1325     336.251-439.664 -39.499  0.1147 1.4090
ATOM    881  HD1 HIS  1325     338.294-443.091 -40.748  0.3649 0.6000
ATOM    882  HE1 HIS  1325     336.168-443.858 -39.538  0.1392 1.3590
ATOM    883  N   GLU  1326     340.503-438.927 -43.298 -0.5163 1.8240
ATOM    884  CA  GLU  1326     341.324-437.818 -43.693  0.0397 1.9080
ATOM    885  C   GLU  1326     340.623-437.097 -44.792  0.5366 1.9080
ATOM    886  O   GLU  1326     340.724-435.877 -44.901 -0.5819 1.6612
ATOM    887  CB  GLU  1326     342.689-438.250 -44.251  0.0560 1.9080
ATOM    888  CG  GLU  1326     343.563-438.850 -43.165  0.0136 1.9080
ATOM    889  CD  GLU  1326     343.445-437.874 -42.018  0.8054 1.9080
ATOM    890  OE1 GLU  1326     343.827-436.689 -42.210 -0.8188 1.6612
ATOM    891  OE2 GLU  1326     342.991-438.295 -40.921 -0.8188 1.6612
ATOM    892  H   GLU  1326     340.839-439.871 -43.425  0.2936 0.6000
ATOM    893  HA  GLU  1326     341.468-437.147 -42.846  0.1105 1.3870
ATOM    894  HB2 GLU  1326     342.534-438.993 -45.033 -0.0173 1.4870
ATOM    895  HB3 GLU  1326     343.192-437.382 -44.677 -0.0173 1.4870
ATOM    896  HG2 GLU  1326     344.597-438.930 -43.500 -0.0425 1.4870
ATOM    897  HG3 GLU  1326     343.183-439.828 -42.871 -0.0425 1.4870
ATOM    898  N   GLY  1327     339.917-437.843 -45.661 -0.4157 1.8240
ATOM    899  CA  GLY  1327     339.234-437.205 -46.747 -0.0252 1.9080
ATOM    900  C   GLY  1327     338.187-436.292 -46.186  0.5973 1.9080
ATOM    901  O   GLY  1327     338.041-435.152 -46.623 -0.5679 1.6612
ATOM    902  H   GLY  1327     339.869-438.846 -45.549  0.2719 0.6000
ATOM    903  HA2 GLY  1327     339.945-436.628 -47.339  0.0698 1.3870
ATOM    904  HA3 GLY  1327     338.762-437.960 -47.376  0.0698 1.3870
ATOM    905  N   TRP  1328     337.443-436.772 -45.173 -0.4157 1.8240
ATOM    906  CA  TRP  1328     336.361-436.017 -44.609 -0.0275 1.9080
ATOM    907  C   TRP  1328     336.932-434.773 -44.003  0.5973 1.9080
ATOM    908  O   TRP  1328     336.349-433.694 -44.104 -0.5679 1.6612
ATOM    909  CB  TRP  1328     335.616-436.787 -43.501 -0.0050 1.9080
ATOM    910  CG  TRP  1328     335.017-438.105 -43.948 -0.1415 1.9080
ATOM    911  CD1 TRP  1328     335.490-439.364 -43.719 -0.1638 1.9080
ATOM    912  CD2 TRP  1328     333.823-438.260 -44.736  0.1243 1.9080
ATOM    913  CE2 TRP  1328     333.639-439.629 -44.940  0.1380 1.9080
ATOM    914  CE3 TRP  1328     332.953-437.340 -45.251 -0.2387 1.9080
ATOM    915  NE1 TRP  1328     334.669-440.293 -44.309 -0.3418 1.8240
ATOM    916  CZ2 TRP  1328     332.582-440.101 -45.664 -0.2601 1.9080
ATOM    917  CZ3 TRP  1328     331.885-437.822 -45.977 -0.1972 1.9080
ATOM    918  CH2 TRP  1328     331.703-439.175 -46.180 -0.1134 1.9080
ATOM    919  H   TRP  1328     337.651-437.687 -44.800  0.2719 0.6000
ATOM    920  HA  TRP  1328     335.658-435.746 -45.397  0.1123 1.3870
ATOM    921  HB2 TRP  1328     334.809-436.155 -43.130  0.0339 1.4870
ATOM    922  HB3 TRP  1328     336.311-436.980 -42.684  0.0339 1.4870
ATOM    923  HD1 TRP  1328     336.381-439.596 -43.155  0.2062 1.4090
ATOM    924  HE3 TRP  1328     333.096-436.281 -45.096  0.1700 1.4590
ATOM    925  HE1 TRP  1328     334.798-441.294 -44.285  0.3412 0.6000
ATOM    926  HZ2 TRP  1328     332.441-441.159 -45.826  0.1572 1.4590
ATOM    927  HZ3 TRP  1328     331.175-437.125 -46.396  0.1447 1.4590
ATOM    928  HH2 TRP  1328     330.854-439.514 -46.755  0.1417 1.4590
ATOM    929  N   LEU  1329     338.110-434.895 -43.363 -0.4157 1.8240
ATOM    930  CA  LEU  1329     338.724-433.775 -42.711 -0.0518 1.9080
ATOM    931  C   LEU  1329     338.992-432.733 -43.745  0.5973 1.9080
ATOM    932  O   LEU  1329     338.825-431.540 -43.495 -0.5679 1.6612
ATOM    933  CB  LEU  1329     340.044-434.137 -42.000 -0.1102 1.9080
ATOM    934  CG  LEU  1329     340.667-432.985 -41.183  0.3531 1.9080
ATOM    935  CD1 LEU  1329     339.741-432.533 -40.041 -0.4121 1.9080
ATOM    936  CD2 LEU  1329     342.067-433.364 -40.673 -0.4121 1.9080
ATOM    937  H   LEU  1329     338.571-435.794 -43.342  0.2719 0.6000
ATOM    938  HA  LEU  1329     338.028-433.371 -41.976  0.0922 1.3870
ATOM    939  HB2 LEU  1329     339.849-434.968 -41.322  0.0457 1.4870
ATOM    940  HB3 LEU  1329     340.765-434.461 -42.750  0.0457 1.4870
ATOM    941  HG  LEU  1329     340.787-432.137 -41.858 -0.0361 1.4870
ATOM    942 HD11 LEU  1329     338.775-433.029 -40.138  0.1000 1.4870
ATOM    943 HD12 LEU  1329     340.190-432.797 -39.083  0.1000 1.4870
ATOM    944 HD13 LEU  1329     339.602-431.453 -40.092  0.1000 1.4870
ATOM    945 HD21 LEU  1329     342.483-432.535 -40.101  0.1000 1.4870
ATOM    946 HD22 LEU  1329     341.995-434.245 -40.035  0.1000 1.4870
ATOM    947 HD23 LEU  1329     342.716-433.582 -41.521  0.1000 1.4870
ATOM    948  N   GLU  1330     339.411-433.162 -44.947 -0.5163 1.8240
ATOM    949  CA  GLU  1330     339.694-432.221 -45.990  0.0397 1.9080
ATOM    950  C   GLU  1330     338.425-431.518 -46.343  0.5366 1.9080
ATOM    951  O   GLU  1330     338.412-430.306 -46.549 -0.5819 1.6612
ATOM    952  CB  GLU  1330     340.215-432.884 -47.276  0.0560 1.9080
ATOM    953  CG  GLU  1330     341.626-433.459 -47.145  0.0136 1.9080
ATOM    954  CD  GLU  1330     342.001-434.078 -48.484  0.8054 1.9080
ATOM    955  OE1 GLU  1330     341.394-435.121 -48.846 -0.8188 1.6612
ATOM    956  OE2 GLU  1330     342.898-433.512 -49.163 -0.8188 1.6612
ATOM    957  H   GLU  1330     339.527-434.151 -45.116  0.2936 0.6000
ATOM    958  HA  GLU  1330     340.425-431.494 -45.635  0.1105 1.3870
ATOM    959  HB2 GLU  1330     340.221-432.137 -48.070 -0.0173 1.4870
ATOM    960  HB3 GLU  1330     339.534-433.688 -47.556 -0.0173 1.4870
ATOM    961  HG2 GLU  1330     342.329-432.664 -46.894 -0.0425 1.4870
ATOM    962  HG3 GLU  1330     341.642-434.224 -46.368 -0.0425 1.4870
ATOM    963  N   ASN  1331     337.317-432.273 -46.408 -0.4157 1.8240
ATOM    964  CA  ASN  1331     336.065-431.711 -46.809  0.0143 1.9080
ATOM    965  C   ASN  1331     335.681-430.627 -45.849  0.5973 1.9080
ATOM    966  O   ASN  1331     335.418-429.499 -46.267 -0.5679 1.6612
ATOM    967  CB  ASN  1331     334.949-432.768 -46.785 -0.2041 1.9080
ATOM    968  CG  ASN  1331     333.752-432.215 -47.533  0.7130 1.9080
ATOM    969  H   ASN  1331     337.369-433.253 -46.170  0.2719 0.6000
ATOM    970  HA  ASN  1331     336.155-431.296 -47.813  0.1048 1.3870
ATOM    971  HB2 ASN  1331     334.670-432.986 -45.754  0.0797 1.4870
ATOM    972  HB3 ASN  1331     335.297-433.679 -47.272  0.0797 1.4870
ATOM    973  OD1 ASN  1331     333.737-431.046 -47.914 -0.5931 1.6612
ATOM    974  ND2 ASN  1331     332.720-433.075 -47.747 -0.9191 1.8240
ATOM    975 HD22 ASN  1331     331.895-432.762 -48.239  0.4196 0.6000
ATOM    976 HD21 ASN  1331     332.778-434.027 -47.414  0.4196 0.6000
ATOM    977  N   ILE  1332     335.684-430.910 -44.527 -0.4157 1.8240
ATOM    978  CA  ILE  1332     335.240-429.861 -43.655 -0.0597 1.9080
ATOM    979  C   ILE  1332     336.163-428.697 -43.751  0.5973 1.9080
ATOM    980  O   ILE  1332     335.722-427.551 -43.719 -0.5679 1.6612
ATOM    981  CB  ILE  1332     334.988-430.162 -42.195  0.1303 1.9080
ATOM    982  CG1 ILE  1332     336.209-430.691 -41.459 -0.0430 1.9080
ATOM    983  CG2 ILE  1332     333.795-431.118 -42.126 -0.3204 1.9080
ATOM    984  CD1 ILE  1332     336.467-432.125 -41.857 -0.0660 1.9080
ATOM    985  H   ILE  1332     335.982-431.808 -44.174  0.2719 0.6000
ATOM    986  HA  ILE  1332     334.287-429.520 -44.059  0.0869 1.3870
ATOM    987  HB  ILE  1332     334.691-429.230 -41.713  0.0187 1.4870
ATOM    988 HG12 ILE  1332     336.033-430.640 -40.384  0.0236 1.4870
ATOM    989 HG13 ILE  1332     337.077-430.083 -41.713  0.0236 1.4870
ATOM    990 HG21 ILE  1332     333.897-431.883 -42.895  0.0882 1.4870
ATOM    991 HG22 ILE  1332     332.873-430.560 -42.289  0.0882 1.4870
ATOM    992 HG23 ILE  1332     333.765-431.591 -41.145  0.0882 1.4870
ATOM    993 HD11 ILE  1332     335.536-432.690 -41.805  0.0186 1.4870
ATOM    994 HD12 ILE  1332     336.854-432.155 -42.876  0.0186 1.4870
ATOM    995 HD13 ILE  1332     337.197-432.565 -41.178  0.0186 1.4870
ATOM    996  N   ASP  1333     337.473-428.949 -43.872 -0.5163 1.8240
ATOM    997  CA  ASP  1333     338.394-427.858 -43.968  0.0381 1.9080
ATOM    998  C   ASP  1333     338.085-427.084 -45.210  0.5366 1.9080
ATOM    999  O   ASP  1333     338.214-425.862 -45.232 -0.5819 1.6612
ATOM   1000  CB  ASP  1333     339.858-428.317 -44.028 -0.0303 1.9080
ATOM   1001  CG  ASP  1333     340.209-428.853 -42.646  0.7994 1.9080
ATOM   1002  OD1 ASP  1333     339.346-429.531 -42.028 -0.8014 1.6612
ATOM   1003  OD2 ASP  1333     341.353-428.596 -42.191 -0.8014 1.6612
ATOM   1004  H   ASP  1333     337.808-429.902 -43.895  0.2936 0.6000
ATOM   1005  HA  ASP  1333     338.263-427.207 -43.104  0.0880 1.3870
ATOM   1006  HB2 ASP  1333     340.505-427.476 -44.279 -0.0122 1.4870
ATOM   1007  HB3 ASP  1333     339.969-429.106 -44.772 -0.0122 1.4870
ATOM   1008  N   ALA  1334     337.680-427.780 -46.288 -0.4157 1.8240
ATOM   1009  CA  ALA  1334     337.369-427.112 -47.519  0.0337 1.9080
ATOM   1010  C   ALA  1334     336.200-426.214 -47.280  0.5973 1.9080
ATOM   1011  O   ALA  1334     336.192-425.058 -47.699 -0.5679 1.6612
ATOM   1012  CB  ALA  1334     336.984-428.087 -48.644 -0.1825 1.9080
ATOM   1013  H   ALA  1334     337.594-428.785 -46.230  0.2719 0.6000
ATOM   1014  HA  ALA  1334     338.225-426.516 -47.834  0.0823 1.3870
ATOM   1015  HB1 ALA  1334     337.818-428.759 -48.844  0.0603 1.4870
ATOM   1016  HB2 ALA  1334     336.114-428.669 -48.338  0.0603 1.4870
ATOM   1017  HB3 ALA  1334     336.746-427.524 -49.547  0.0603 1.4870
ATOM   1018  N   GLU  1335     335.190-426.721 -46.552 -0.5163 1.8240
ATOM   1019  CA  GLU  1335     334.025-425.939 -46.280  0.0397 1.9080
ATOM   1020  C   GLU  1335     334.516-424.767 -45.515  0.5366 1.9080
ATOM   1021  O   GLU  1335     333.965-423.675 -45.607 -0.5819 1.6612
ATOM   1022  CB  GLU  1335     333.000-426.672 -45.398  0.0560 1.9080
ATOM   1023  CG  GLU  1335     331.706-425.884 -45.192  0.0136 1.9080
ATOM   1024  CD  GLU  1335     330.806-426.680 -44.256  0.8054 1.9080
ATOM   1025  OE1 GLU  1335     330.876-427.938 -44.285 -0.8188 1.6612
ATOM   1026  OE2 GLU  1335     330.038-426.034 -43.493 -0.8188 1.6612
ATOM   1027  H   GLU  1335     335.255-427.663 -46.194  0.2936 0.6000
ATOM   1028  HA  GLU  1335     333.560-425.615 -47.211  0.1105 1.3870
ATOM   1029  HB2 GLU  1335     332.754-427.623 -45.871 -0.0173 1.4870
ATOM   1030  HB3 GLU  1335     333.450-426.869 -44.425 -0.0173 1.4870
ATOM   1031  HG2 GLU  1335     331.206-425.740 -46.150 -0.0425 1.4870
ATOM   1032  HG3 GLU  1335     331.933-424.915 -44.747 -0.0425 1.4870
ATOM   1033  N   GLY  1336     335.560-424.992 -44.703 -0.4157 1.8240
ATOM   1034  CA  GLY  1336     336.145-423.953 -43.917 -0.0252 1.9080
ATOM   1035  C   GLY  1336     336.784-422.929 -44.805  0.5973 1.9080
ATOM   1036  O   GLY  1336     336.730-421.734 -44.526 -0.5679 1.6612
ATOM   1037  H   GLY  1336     335.944-425.924 -44.646  0.2719 0.6000
ATOM   1038  HA2 GLY  1336     335.370-423.476 -43.317  0.0698 1.3870
ATOM   1039  HA3 GLY  1336     336.900-424.381 -43.257  0.0698 1.3870
ATOM   1040  N   LYS  1337     337.419-423.373 -45.903 -0.3479 1.8240
ATOM   1041  CA  LYS  1337     338.170-422.471 -46.732 -0.2400 1.9080
ATOM   1042  C   LYS  1337     337.304-421.390 -47.300  0.7341 1.9080
ATOM   1043  O   LYS  1337     337.677-420.218 -47.267 -0.5894 1.6612
ATOM   1044  CB  LYS  1337     338.882-423.192 -47.887 -0.0094 1.9080
ATOM   1045  CG  LYS  1337     340.018-424.083 -47.384  0.0187 1.9080
ATOM   1046  CD  LYS  1337     340.546-425.081 -48.414 -0.0479 1.9080
ATOM   1047  CE  LYS  1337     341.716-425.918 -47.891 -0.0143 1.9080
ATOM   1048  NZ  LYS  1337     342.090-426.948 -48.885 -0.3854 1.8240
ATOM   1049  H   LYS  1337     337.368-424.351 -46.148  0.2747 0.6000
ATOM   1050  HA  LYS  1337     338.931-421.999 -46.111  0.1426 1.3870
ATOM   1051  HB2 LYS  1337     339.293-422.447 -48.568  0.0362 1.4870
ATOM   1052  HB3 LYS  1337     338.159-423.806 -48.424  0.0362 1.4870
ATOM   1053  HG2 LYS  1337     340.844-423.441 -47.078  0.0103 1.4870
ATOM   1054  HG3 LYS  1337     339.667-424.636 -46.513  0.0103 1.4870
ATOM   1055  HD2 LYS  1337     339.735-425.754 -48.693  0.0621 1.4870
ATOM   1056  HD3 LYS  1337     340.871-424.535 -49.299  0.0621 1.4870
ATOM   1057  HE2 LYS  1337     342.571-425.267 -47.708  0.1135 1.1000
ATOM   1058  HE3 LYS  1337     341.425-426.404 -46.959  0.1135 1.1000
ATOM   1059  HZ1 LYS  1337     342.862-427.494 -48.530  0.3400 0.6000
ATOM   1060  HZ2 LYS  1337     341.300-427.554 -49.056  0.3400 0.6000
ATOM   1061  HZ3 LYS  1337     342.363-426.500 -49.748  0.3400 0.6000
ATOM   1062  N   GLN  1338     336.107-421.737 -47.800 -0.4157 1.8240
ATOM   1063  CA  GLN  1338     335.292-420.757 -48.461 -0.0031 1.9080
ATOM   1064  C   GLN  1338     334.931-419.662 -47.505  0.5973 1.9080
ATOM   1065  O   GLN  1338     335.043-418.485 -47.842 -0.5679 1.6612
ATOM   1066  CB  GLN  1338     333.982-421.353 -49.002 -0.0036 1.9080
ATOM   1067  CG  GLN  1338     333.221-420.408 -49.932 -0.0645 1.9080
ATOM   1068  CD  GLN  1338     334.010-420.319 -51.231  0.6951 1.9080
ATOM   1069  H   GLN  1338     335.780-422.688 -47.711  0.2719 0.6000
ATOM   1070  HA  GLN  1338     335.855-420.330 -49.291  0.0850 1.3870
ATOM   1071  HB2 GLN  1338     333.339-421.597 -48.156  0.0171 1.4870
ATOM   1072  HB3 GLN  1338     334.211-422.270 -49.545  0.0171 1.4870
ATOM   1073  HG2 GLN  1338     332.223-420.801 -50.128  0.0352 1.4870
ATOM   1074  HG3 GLN  1338     333.147-419.421 -49.476  0.0352 1.4870
ATOM   1075 HE22 GLN  1338     333.793-419.872 -53.231  0.4251 0.6000
ATOM   1076  OE1 GLN  1338     335.212-420.578 -51.256 -0.6086 1.6612
ATOM   1077  NE2 GLN  1338     333.319-419.946 -52.342 -0.9407 1.8240
ATOM   1078 HE21 GLN  1338     332.332-419.743 -52.278  0.4251 0.6000
ATOM   1079  N   LEU  1339     334.534-420.008 -46.266 -0.4157 1.8240
ATOM   1080  CA  LEU  1339     334.146-418.978 -45.344 -0.0518 1.9080
ATOM   1081  C   LEU  1339     335.326-418.094 -45.144  0.5973 1.9080
ATOM   1082  O   LEU  1339     335.186-416.880 -45.038 -0.5679 1.6612
ATOM   1083  CB  LEU  1339     333.790-419.461 -43.925 -0.1102 1.9080
ATOM   1084  CG  LEU  1339     332.481-420.252 -43.788  0.3531 1.9080
ATOM   1085  CD1 LEU  1339     332.585-421.649 -44.401 -0.4121 1.9080
ATOM   1086  CD2 LEU  1339     332.014-420.286 -42.328 -0.4121 1.9080
ATOM   1087  H   LEU  1339     334.509-420.979 -45.989  0.2719 0.6000
ATOM   1088  HA  LEU  1339     333.318-418.403 -45.758  0.0922 1.3870
ATOM   1089  HB2 LEU  1339     334.602-420.099 -43.577  0.0457 1.4870
ATOM   1090  HB3 LEU  1339     333.734-418.591 -43.271  0.0457 1.4870
ATOM   1091  HG  LEU  1339     331.721-419.712 -44.353 -0.0361 1.4870
ATOM   1092 HD11 LEU  1339     331.847-422.305 -43.939  0.1000 1.4870
ATOM   1093 HD12 LEU  1339     333.584-422.048 -44.228  0.1000 1.4870
ATOM   1094 HD13 LEU  1339     332.398-421.590 -45.473  0.1000 1.4870
ATOM   1095 HD21 LEU  1339     332.811-420.685 -41.700  0.1000 1.4870
ATOM   1096 HD22 LEU  1339     331.132-420.921 -42.244  0.1000 1.4870
ATOM   1097 HD23 LEU  1339     331.767-419.276 -42.002  0.1000 1.4870
ATOM   1098  N   MET  1340     336.533-418.679 -45.113 -0.4157 1.8240
ATOM   1099  CA  MET  1340     337.689-417.903 -44.779 -0.0237 1.9080
ATOM   1100  C   MET  1340     337.896-416.757 -45.721  0.5973 1.9080
ATOM   1101  O   MET  1340     338.105-415.630 -45.277 -0.5679 1.6612
ATOM   1102  CB  MET  1340     338.983-418.735 -44.807  0.0342 1.9080
ATOM   1103  CG  MET  1340     339.062-419.796 -43.709  0.0018 1.9080
ATOM   1104  SD  MET  1340     340.516-420.880 -43.820 -0.2737 2.0000
ATOM   1105  CE  MET  1340     341.728-419.571 -43.481 -0.0536 1.9080
ATOM   1106  H   MET  1340     336.626-419.662 -45.324  0.2719 0.6000
ATOM   1107  HA  MET  1340     337.557-417.503 -43.773  0.0880 1.3870
ATOM   1108  HB2 MET  1340     339.048-419.236 -45.773  0.0241 1.4870
ATOM   1109  HB3 MET  1340     339.834-418.062 -44.704  0.0241 1.4870
ATOM   1110  HG2 MET  1340     339.088-419.288 -42.745  0.0440 1.3870
ATOM   1111  HG3 MET  1340     338.164-420.412 -43.754  0.0440 1.3870
ATOM   1112  HE1 MET  1340     342.733-419.993 -43.494  0.0684 1.3870
ATOM   1113  HE2 MET  1340     341.650-418.797 -44.244  0.0684 1.3870
ATOM   1114  HE3 MET  1340     341.529-419.137 -42.501  0.0684 1.3870
ATOM   1115  N   ASP  1341     337.813-416.983 -47.043 -0.5163 1.8240
ATOM   1116  CA  ASP  1341     338.156-415.897 -47.918  0.0381 1.9080
ATOM   1117  C   ASP  1341     337.204-414.758 -47.724  0.5366 1.9080
ATOM   1118  O   ASP  1341     337.606-413.601 -47.615 -0.5819 1.6612
ATOM   1119  CB  ASP  1341     338.148-416.291 -49.403 -0.0303 1.9080
ATOM   1120  CG  ASP  1341     338.957-415.238 -50.151  0.7994 1.9080
ATOM   1121  OD1 ASP  1341     339.074-414.098 -49.627 -0.8014 1.6612
ATOM   1122  OD2 ASP  1341     339.482-415.563 -51.250 -0.8014 1.6612
ATOM   1123  H   ASP  1341     337.522-417.879 -47.406  0.2936 0.6000
ATOM   1124  HA  ASP  1341     339.158-415.553 -47.660  0.0880 1.3870
ATOM   1125  HB2 ASP  1341     337.125-416.312 -49.778 -0.0122 1.4870
ATOM   1126  HB3 ASP  1341     338.609-417.271 -49.529 -0.0122 1.4870
ATOM   1127  N   GLU  1342     335.906-415.069 -47.613 -0.5163 1.8240
ATOM   1128  CA  GLU  1342     334.891-414.066 -47.497  0.0397 1.9080
ATOM   1129  C   GLU  1342     335.042-413.394 -46.172  0.5366 1.9080
ATOM   1130  O   GLU  1342     336.033-413.560 -45.464 -0.5819 1.6612
ATOM   1131  CB  GLU  1342     333.472-414.651 -47.589  0.0560 1.9080
ATOM   1132  CG  GLU  1342     333.181-415.268 -48.960  0.0136 1.9080
ATOM   1133  CD  GLU  1342     331.841-415.986 -48.898  0.8054 1.9080
ATOM   1134  OE1 GLU  1342     331.248-416.050 -47.789 -0.8188 1.6612
ATOM   1135  OE2 GLU  1342     331.395-416.487 -49.965 -0.8188 1.6612
ATOM   1136  H   GLU  1342     335.635-416.042 -47.611  0.2936 0.6000
ATOM   1137  HA  GLU  1342     335.025-413.329 -48.289  0.1105 1.3870
ATOM   1138  HB2 GLU  1342     332.752-413.853 -47.405 -0.0173 1.4870
ATOM   1139  HB3 GLU  1342     333.355-415.418 -46.823 -0.0173 1.4870
ATOM   1140  HG2 GLU  1342     333.141-414.482 -49.715 -0.0425 1.4870
ATOM   1141  HG3 GLU  1342     333.966-415.980 -49.215 -0.0425 1.4870
ATOM   1142  N   LYS  1343     334.031-412.575 -45.845 -0.3479 1.8240
ATOM   1143  CA  LYS  1343     333.801-411.719 -44.712 -0.2400 1.9080
ATOM   1144  C   LYS  1343     333.382-412.387 -43.411  0.7341 1.9080
ATOM   1145  O   LYS  1343     333.114-411.590 -42.511 -0.5894 1.6612
ATOM   1146  CB  LYS  1343     332.754-410.641 -45.040 -0.0094 1.9080
ATOM   1147  CG  LYS  1343     332.828-409.407 -44.143  0.0187 1.9080
ATOM   1148  CD  LYS  1343     332.022-408.225 -44.684 -0.0479 1.9080
ATOM   1149  CE  LYS  1343     332.406-407.828 -46.112 -0.0143 1.9080
ATOM   1150  NZ  LYS  1343     333.812-407.370 -46.154 -0.3854 1.8240
ATOM   1151  H   LYS  1343     333.286-412.556 -46.527  0.2747 0.6000
ATOM   1152  HA  LYS  1343     334.738-411.199 -44.513  0.1426 1.3870
ATOM   1153  HB2 LYS  1343     331.763-411.083 -44.934  0.0362 1.4870
ATOM   1154  HB3 LYS  1343     332.887-410.328 -46.076  0.0362 1.4870
ATOM   1155  HG2 LYS  1343     332.441-409.670 -43.159  0.0103 1.4870
ATOM   1156  HG3 LYS  1343     333.871-409.106 -44.043  0.0103 1.4870
ATOM   1157  HD2 LYS  1343     332.186-407.368 -44.031  0.0621 1.4870
ATOM   1158  HD3 LYS  1343     330.963-408.483 -44.664  0.0621 1.4870
ATOM   1159  HE2 LYS  1343     331.755-407.022 -46.449  0.1135 1.1000
ATOM   1160  HE3 LYS  1343     332.286-408.688 -46.771  0.1135 1.1000
ATOM   1161  HZ1 LYS  1343     334.054-407.111 -47.100  0.3400 0.6000
ATOM   1162  HZ2 LYS  1343     334.418-408.116 -45.844  0.3400 0.6000
ATOM   1163  HZ3 LYS  1343     333.924-406.571 -45.547  0.3400 0.6000
ATOM   1164  N   PRO  1344     333.193-413.699 -43.215 -0.2548 1.8240
ATOM   1165  CA  PRO  1344     332.570-414.191 -42.002 -0.0266 1.9080
ATOM   1166  C   PRO  1344     333.149-413.618 -40.751  0.5896 1.9080
ATOM   1167  O   PRO  1344     334.312-413.867 -40.438 -0.5748 1.6612
ATOM   1168  CB  PRO  1344     332.759-415.700 -41.989 -0.0070 1.9080
ATOM   1169  CG  PRO  1344     334.140-415.838 -42.630  0.0189 1.9080
ATOM   1170  CD  PRO  1344     334.192-414.666 -43.626  0.0192 1.9080
ATOM   1171  HA  PRO  1344     331.504-413.967 -42.035  0.0641 1.3870
ATOM   1172  HB2 PRO  1344     332.750-416.094 -40.973  0.0253 1.4870
ATOM   1173  HB3 PRO  1344     332.000-416.189 -42.599  0.0253 1.4870
ATOM   1174  HG2 PRO  1344     334.236-416.793 -43.147  0.0213 1.4870
ATOM   1175  HG3 PRO  1344     334.921-415.733 -41.877  0.0213 1.4870
ATOM   1176  HD2 PRO  1344     333.972-415.023 -44.632  0.0391 1.3870
ATOM   1177  HD3 PRO  1344     335.181-414.207 -43.605  0.0391 1.3870
ATOM   1178  N   GLN  1345     332.294-412.926 -39.984 -0.4157 1.8240
ATOM   1179  CA  GLN  1345     332.708-412.220 -38.816 -0.0031 1.9080
ATOM   1180  C   GLN  1345     333.353-413.210 -37.915  0.5973 1.9080
ATOM   1181  O   GLN  1345     334.277-412.877 -37.176 -0.5679 1.6612
ATOM   1182  CB  GLN  1345     331.542-411.638 -38.002 -0.0036 1.9080
ATOM   1183  CG  GLN  1345     330.648-412.725 -37.396 -0.0645 1.9080
ATOM   1184  CD  GLN  1345     329.763-412.091 -36.334  0.6951 1.9080
ATOM   1185  H   GLN  1345     331.318-412.904 -40.244  0.2719 0.6000
ATOM   1186  HA  GLN  1345     333.414-411.433 -39.080  0.0850 1.3870
ATOM   1187  HB2 GLN  1345     330.936-411.013 -38.658  0.0171 1.4870
ATOM   1188  HB3 GLN  1345     331.944-411.022 -37.198  0.0171 1.4870
ATOM   1189  HG2 GLN  1345     330.027-413.166 -38.176  0.0352 1.4870
ATOM   1190  HG3 GLN  1345     331.268-413.498 -36.942  0.0352 1.4870
ATOM   1191 HE22 GLN  1345     328.215-412.526 -35.046  0.4251 0.6000
ATOM   1192  OE1 GLN  1345     329.915-410.914 -36.015 -0.6086 1.6612
ATOM   1193  NE2 GLN  1345     328.826-412.894 -35.761 -0.9407 1.8240
ATOM   1194 HE21 GLN  1345     328.741-413.858 -36.051  0.4251 0.6000
ATOM   1195  N   PHE  1346     332.864-414.460 -37.939 -0.4157 1.8240
ATOM   1196  CA  PHE  1346     333.375-415.435 -37.021 -0.0024 1.9080
ATOM   1197  C   PHE  1346     334.683-415.937 -37.582  0.5973 1.9080
ATOM   1198  O   PHE  1346     334.825-417.115 -37.905 -0.5679 1.6612
ATOM   1199  CB  PHE  1346     332.394-416.609 -36.943 -0.0343 1.9080
ATOM   1200  CG  PHE  1346     332.602-417.407 -35.713  0.0118 1.9080
ATOM   1201  CD1 PHE  1346     332.066-416.981 -34.520 -0.1256 1.9080
ATOM   1202  CD2 PHE  1346     333.299-418.585 -35.752 -0.1256 1.9080
ATOM   1203  CE1 PHE  1346     332.226-417.718 -33.372 -0.1704 1.9080
ATOM   1204  CE2 PHE  1346     333.454-419.328 -34.611 -0.1704 1.9080
ATOM   1205  CZ  PHE  1346     332.922-418.897 -33.421 -0.1072 1.9080
ATOM   1206  H   PHE  1346     332.142-414.711 -38.599  0.2719 0.6000
ATOM   1207  HA  PHE  1346     333.524-414.993 -36.036  0.0978 1.3870
ATOM   1208  HB2 PHE  1346     332.540-417.251 -37.811  0.0295 1.4870
ATOM   1209  HB3 PHE  1346     331.374-416.224 -36.951  0.0295 1.4870
ATOM   1210  HD1 PHE  1346     331.512-416.055 -34.485  0.1330 1.4590
ATOM   1211  HD2 PHE  1346     333.727-418.929 -36.682  0.1330 1.4590
ATOM   1212  HE1 PHE  1346     331.807-417.371 -32.439  0.1430 1.4590
ATOM   1213  HE2 PHE  1346     333.999-420.260 -34.648  0.1430 1.4590
ATOM   1214  HZ  PHE  1346     333.052-419.486 -32.525  0.1297 1.4590
ATOM   1215  N   THR  1347     335.665-415.023 -37.746 -0.4157 1.8240
ATOM   1216  CA  THR  1347     336.946-415.318 -38.332 -0.0389 1.9080
ATOM   1217  C   THR  1347     337.952-416.003 -37.465  0.5973 1.9080
ATOM   1218  O   THR  1347     338.503-417.031 -37.847 -0.5679 1.6612
ATOM   1219  CB  THR  1347     337.620-414.100 -38.879  0.3654 1.9080
ATOM   1220  CG2 THR  1347     338.959-414.529 -39.504 -0.2438 1.9080
ATOM   1221  OG1 THR  1347     336.799-413.491 -39.864 -0.6761 1.7210
ATOM   1222  H   THR  1347     335.489-414.077 -37.439  0.2719 0.6000
ATOM   1223  HA  THR  1347     336.759-415.979 -39.178  0.1007 1.3870
ATOM   1224  HB  THR  1347     337.805-413.392 -38.071  0.0043 1.3870
ATOM   1225 HG21 THR  1347     339.468-413.655 -39.910  0.0642 1.4870
ATOM   1226 HG22 THR  1347     338.773-415.245 -40.305  0.0642 1.4870
ATOM   1227 HG23 THR  1347     339.585-414.992 -38.741  0.0642 1.4870
ATOM   1228  HG1 THR  1347     335.855-413.838 -39.805  0.4102 0.0000
ATOM   1229  N   ALA  1348     338.231-415.463 -36.267 -0.4157 1.8240
ATOM   1230  CA  ALA  1348     339.340-416.015 -35.541  0.0337 1.9080
ATOM   1231  C   ALA  1348     339.050-417.411 -35.209  0.5973 1.9080
ATOM   1232  O   ALA  1348     339.918-418.277 -35.315 -0.5679 1.6612
ATOM   1233  CB  ALA  1348     339.617-415.278 -34.220 -0.1825 1.9080
ATOM   1234  H   ALA  1348     337.684-414.701 -35.893  0.2719 0.6000
ATOM   1235  HA  ALA  1348     340.232-415.975 -36.166  0.0823 1.3870
ATOM   1236  HB1 ALA  1348     339.838-414.231 -34.427  0.0603 1.4870
ATOM   1237  HB2 ALA  1348     340.470-415.737 -33.720  0.0603 1.4870
ATOM   1238  HB3 ALA  1348     338.740-415.344 -33.576  0.0603 1.4870
ATOM   1239  N   LEU  1349     337.794-417.646 -34.815 -0.4157 1.8240
ATOM   1240  CA  LEU  1349     337.502-418.959 -34.386 -0.0518 1.9080
ATOM   1241  C   LEU  1349     337.591-419.957 -35.505  0.5973 1.9080
ATOM   1242  O   LEU  1349     338.060-421.067 -35.272 -0.5679 1.6612
ATOM   1243  CB  LEU  1349     336.196-419.139 -33.623 -0.1102 1.9080
ATOM   1244  CG  LEU  1349     336.151-420.555 -33.032  0.3531 1.9080
ATOM   1245  CD1 LEU  1349     337.358-420.760 -32.105 -0.4121 1.9080
ATOM   1246  CD2 LEU  1349     334.819-420.867 -32.337 -0.4121 1.9080
ATOM   1247  H   LEU  1349     337.090-416.921 -34.824  0.2719 0.6000
ATOM   1248  HA  LEU  1349     338.294-419.226 -33.686  0.0922 1.3870
ATOM   1249  HB2 LEU  1349     335.355-419.000 -34.302  0.0457 1.4870
ATOM   1250  HB3 LEU  1349     336.140-418.406 -32.818  0.0457 1.4870
ATOM   1251  HG  LEU  1349     336.256-421.255 -33.861 -0.0361 1.4870
ATOM   1252 HD11 LEU  1349     337.097-421.469 -31.319  0.1000 1.4870
ATOM   1253 HD12 LEU  1349     338.197-421.150 -32.682  0.1000 1.4870
ATOM   1254 HD13 LEU  1349     337.638-419.807 -31.657  0.1000 1.4870
ATOM   1255 HD21 LEU  1349     334.952-421.708 -31.657  0.1000 1.4870
ATOM   1256 HD22 LEU  1349     334.069-421.121 -33.086  0.1000 1.4870
ATOM   1257 HD23 LEU  1349     334.489-419.994 -31.774  0.1000 1.4870
ATOM   1258  N   VAL  1350     337.155-419.620 -36.741 -0.4157 1.8240
ATOM   1259  CA  VAL  1350     337.177-420.604 -37.801 -0.0875 1.9080
ATOM   1260  C   VAL  1350     338.580-421.057 -38.106  0.5973 1.9080
ATOM   1261  O   VAL  1350     338.847-422.235 -38.375 -0.5679 1.6612
ATOM   1262  CB  VAL  1350     336.541-420.117 -39.077  0.2985 1.9080
ATOM   1263  CG1 VAL  1350     335.096-419.710 -38.759 -0.3192 1.9080
ATOM   1264  CG2 VAL  1350     337.375-418.987 -39.693 -0.3192 1.9080
ATOM   1265  H   VAL  1350     336.816-418.686 -36.922  0.2719 0.6000
ATOM   1266  HA  VAL  1350     336.614-421.473 -37.460  0.0969 1.3870
ATOM   1267  HB  VAL  1350     336.515-420.946 -39.784 -0.0297 1.4870
ATOM   1268 HG11 VAL  1350     334.432-420.556 -38.939  0.0791 1.4870
ATOM   1269 HG12 VAL  1350     334.804-418.877 -39.399  0.0791 1.4870
ATOM   1270 HG13 VAL  1350     335.025-419.408 -37.714  0.0791 1.4870
ATOM   1271 HG21 VAL  1350     336.751-418.399 -40.366  0.0791 1.4870
ATOM   1272 HG22 VAL  1350     337.759-418.345 -38.900  0.0791 1.4870
ATOM   1273 HG23 VAL  1350     338.209-419.413 -40.251  0.0791 1.4870
ATOM   1274  N   SER  1351     339.514-420.098 -38.102 -0.4157 1.8240
ATOM   1275  CA  SER  1351     340.887-420.379 -38.401 -0.0249 1.9080
ATOM   1276  C   SER  1351     341.479-421.278 -37.366  0.5973 1.9080
ATOM   1277  O   SER  1351     342.237-422.199 -37.685 -0.5679 1.6612
ATOM   1278  CB  SER  1351     341.734-419.099 -38.460  0.2117 1.9080
ATOM   1279  OG  SER  1351     341.249-418.255 -39.494 -0.6546 1.7210
ATOM   1280  H   SER  1351     339.243-419.150 -37.882  0.2719 0.6000
ATOM   1281  HA  SER  1351     340.939-420.878 -39.369  0.0843 1.3870
ATOM   1282  HB2 SER  1351     342.773-419.360 -38.662  0.0352 1.3870
ATOM   1283  HB3 SER  1351     341.670-418.577 -37.505  0.0352 1.3870
ATOM   1284  HG  SER  1351     340.419-417.794 -39.184  0.4275 0.0000
ATOM   1285  N   GLN  1352     341.130-421.025 -36.091 -0.4157 1.8240
ATOM   1286  CA  GLN  1352     341.674-421.788 -35.006 -0.0031 1.9080
ATOM   1287  C   GLN  1352     341.215-423.207 -35.127  0.5973 1.9080
ATOM   1288  O   GLN  1352     341.978-424.118 -34.826 -0.5679 1.6612
ATOM   1289  CB  GLN  1352     341.230-421.247 -33.639 -0.0036 1.9080
ATOM   1290  CG  GLN  1352     341.741-419.829 -33.367 -0.0645 1.9080
ATOM   1291  CD  GLN  1352     341.210-419.383 -32.013  0.6951 1.9080
ATOM   1292  H   GLN  1352     340.473-420.284 -35.895  0.2719 0.6000
ATOM   1293  HA  GLN  1352     342.762-421.760 -35.063  0.0850 1.3870
ATOM   1294  HB2 GLN  1352     341.611-421.909 -32.862  0.0171 1.4870
ATOM   1295  HB3 GLN  1352     340.141-421.244 -33.597  0.0171 1.4870
ATOM   1296  HG2 GLN  1352     342.831-419.826 -33.355  0.0352 1.4870
ATOM   1297  HG3 GLN  1352     341.381-419.154 -34.143  0.0352 1.4870
ATOM   1298 HE22 GLN  1352     341.049-417.718 -30.810  0.4251 0.6000
ATOM   1299  OE1 GLN  1352     340.658-420.179 -31.256 -0.6086 1.6612
ATOM   1300  NE2 GLN  1352     341.381-418.071 -31.696 -0.9407 1.8240
ATOM   1301 HE21 GLN  1352     341.840-417.450 -32.347  0.4251 0.6000
ATOM   1302  N   LYS  1353     339.954-423.436 -35.548 -0.3479 1.8240
ATOM   1303  CA  LYS  1353     339.403-424.764 -35.661 -0.2400 1.9080
ATOM   1304  C   LYS  1353     340.174-425.540 -36.673  0.7341 1.9080
ATOM   1305  O   LYS  1353     340.489-426.714 -36.464 -0.5894 1.6612
ATOM   1306  CB  LYS  1353     337.949-424.740 -36.162 -0.0094 1.9080
ATOM   1307  CG  LYS  1353     336.956-424.050 -35.223  0.0187 1.9080
ATOM   1308  CD  LYS  1353     336.764-424.761 -33.883 -0.0479 1.9080
ATOM   1309  CE  LYS  1353     335.682-424.125 -33.005 -0.0143 1.9080
ATOM   1310  NZ  LYS  1353     335.414-424.983 -31.829 -0.3854 1.8240
ATOM   1311  H   LYS  1353     339.373-422.647 -35.794  0.2747 0.6000
ATOM   1312  HA  LYS  1353     339.452-425.267 -34.695  0.1426 1.3870
ATOM   1313  HB2 LYS  1353     337.929-424.218 -37.119  0.0362 1.4870
ATOM   1314  HB3 LYS  1353     337.620-425.767 -36.320  0.0362 1.4870
ATOM   1315  HG2 LYS  1353     337.317-423.041 -35.026  0.0103 1.4870
ATOM   1316  HG3 LYS  1353     335.990-423.984 -35.724  0.0103 1.4870
ATOM   1317  HD2 LYS  1353     337.709-424.735 -33.340  0.0621 1.4870
ATOM   1318  HD3 LYS  1353     336.496-425.801 -34.072  0.0621 1.4870
ATOM   1319  HE2 LYS  1353     336.021-423.146 -32.667  0.1135 1.1000
ATOM   1320  HE3 LYS  1353     334.766-424.010 -33.585  0.1135 1.1000
ATOM   1321  HZ1 LYS  1353     334.700-424.556 -31.256  0.3400 0.6000
ATOM   1322  HZ2 LYS  1353     335.098-425.891 -32.140  0.3400 0.6000
ATOM   1323  HZ3 LYS  1353     336.261-425.088 -31.289  0.3400 0.6000
ATOM   1324  N   LEU  1354     340.491-424.889 -37.808 -0.4157 1.8240
ATOM   1325  CA  LEU  1354     341.191-425.576 -38.845 -0.0518 1.9080
ATOM   1326  C   LEU  1354     342.545-425.992 -38.376  0.5973 1.9080
ATOM   1327  O   LEU  1354     343.002-427.101 -38.668 -0.5679 1.6612
ATOM   1328  CB  LEU  1354     341.416-424.710 -40.099 -0.1102 1.9080
ATOM   1329  CG  LEU  1354     340.139-424.370 -40.890  0.3531 1.9080
ATOM   1330  CD1 LEU  1354     340.467-423.506 -42.119 -0.4121 1.9080
ATOM   1331  CD2 LEU  1354     339.358-425.640 -41.267 -0.4121 1.9080
ATOM   1332  H   LEU  1354     340.235-423.919 -37.925  0.2719 0.6000
ATOM   1333  HA  LEU  1354     340.625-426.464 -39.125  0.0922 1.3870
ATOM   1334  HB2 LEU  1354     341.879-423.774 -39.786  0.0457 1.4870
ATOM   1335  HB3 LEU  1354     342.105-425.233 -40.762  0.0457 1.4870
ATOM   1336  HG  LEU  1354     339.500-423.777 -40.236 -0.0361 1.4870
ATOM   1337 HD11 LEU  1354     339.548-423.280 -42.660  0.1000 1.4870
ATOM   1338 HD12 LEU  1354     341.149-424.049 -42.773  0.1000 1.4870
ATOM   1339 HD13 LEU  1354     340.936-422.577 -41.795  0.1000 1.4870
ATOM   1340 HD21 LEU  1354     338.765-425.450 -42.162  0.1000 1.4870
ATOM   1341 HD22 LEU  1354     340.058-426.453 -41.461  0.1000 1.4870
ATOM   1342 HD23 LEU  1354     338.698-425.918 -40.445  0.1000 1.4870
ATOM   1343  N   GLU  1355     343.232-425.096 -37.644 -0.5163 1.8240
ATOM   1344  CA  GLU  1355     344.568-425.403 -37.239  0.0397 1.9080
ATOM   1345  C   GLU  1355     344.578-426.570 -36.310  0.5366 1.9080
ATOM   1346  O   GLU  1355     345.429-427.445 -36.440 -0.5819 1.6612
ATOM   1347  CB  GLU  1355     345.283-424.235 -36.537  0.0560 1.9080
ATOM   1348  CG  GLU  1355     344.683-423.838 -35.189  0.0136 1.9080
ATOM   1349  CD  GLU  1355     345.519-422.697 -34.628  0.8054 1.9080
ATOM   1350  OE1 GLU  1355     345.375-421.552 -35.134 -0.8188 1.6612
ATOM   1351  OE2 GLU  1355     346.315-422.957 -33.687 -0.8188 1.6612
ATOM   1352  H   GLU  1355     342.809-424.217 -37.384  0.2936 0.6000
ATOM   1353  HA  GLU  1355     345.141-425.669 -38.127  0.1105 1.3870
ATOM   1354  HB2 GLU  1355     345.243-423.367 -37.195 -0.0173 1.4870
ATOM   1355  HB3 GLU  1355     346.327-424.508 -36.385 -0.0173 1.4870
ATOM   1356  HG2 GLU  1355     343.652-423.511 -35.324 -0.0425 1.4870
ATOM   1357  HG3 GLU  1355     344.714-424.688 -34.507 -0.0425 1.4870
ATOM   1358  N   ALA  1356     343.631-426.618 -35.353 -0.4157 1.8240
ATOM   1359  CA  ALA  1356     343.597-427.679 -34.390  0.0337 1.9080
ATOM   1360  C   ALA  1356     343.367-428.989 -35.067  0.5973 1.9080
ATOM   1361  O   ALA  1356     344.023-429.973 -34.725 -0.5679 1.6612
ATOM   1362  CB  ALA  1356     342.474-427.503 -33.353 -0.1825 1.9080
ATOM   1363  H   ALA  1356     342.931-425.891 -35.313  0.2719 0.6000
ATOM   1364  HA  ALA  1356     344.554-427.714 -33.870  0.0823 1.3870
ATOM   1365  HB1 ALA  1356     342.604-426.554 -32.833  0.0603 1.4870
ATOM   1366  HB2 ALA  1356     342.514-428.320 -32.633  0.0603 1.4870
ATOM   1367  HB3 ALA  1356     341.508-427.511 -33.858  0.0603 1.4870
ATOM   1368  N   LEU  1357     342.445-429.035 -36.055 -0.4157 1.8240
ATOM   1369  CA  LEU  1357     342.152-430.294 -36.692 -0.0518 1.9080
ATOM   1370  C   LEU  1357     343.351-430.824 -37.375  0.5973 1.9080
ATOM   1371  O   LEU  1357     343.642-432.019 -37.305 -0.5679 1.6612
ATOM   1372  CB  LEU  1357     341.159-430.286 -37.876 -0.1102 1.9080
ATOM   1373  CG  LEU  1357     339.650-430.335 -37.593  0.3531 1.9080
ATOM   1374  CD1 LEU  1357     339.275-431.551 -36.730 -0.4121 1.9080
ATOM   1375  CD2 LEU  1357     339.106-428.997 -37.104 -0.4121 1.9080
ATOM   1376  H   LEU  1357     341.966-428.194 -36.344  0.2719 0.6000
ATOM   1377  HA  LEU  1357     341.816-431.010 -35.942  0.0922 1.3870
ATOM   1378  HB2 LEU  1357     341.347-429.373 -38.442  0.0457 1.4870
ATOM   1379  HB3 LEU  1357     341.403-431.131 -38.519  0.0457 1.4870
ATOM   1380  HG  LEU  1357     339.177-430.506 -38.560 -0.0361 1.4870
ATOM   1381 HD11 LEU  1357     339.134-432.422 -37.370  0.1000 1.4870
ATOM   1382 HD12 LEU  1357     338.351-431.343 -36.191  0.1000 1.4870
ATOM   1383 HD13 LEU  1357     340.074-431.751 -36.017  0.1000 1.4870
ATOM   1384 HD21 LEU  1357     338.020-429.051 -37.030  0.1000 1.4870
ATOM   1385 HD22 LEU  1357     339.526-428.771 -36.124  0.1000 1.4870
ATOM   1386 HD23 LEU  1357     339.384-428.213 -37.808  0.1000 1.4870
ATOM   1387  N   HIS  1358     344.060-429.936 -38.081 -0.4157 1.8240
ATOM   1388  CA  HIS  1358     345.184-430.384 -38.840  0.0188 1.9080
ATOM   1389  C   HIS  1358     346.231-430.943 -37.916  0.5973 1.9080
ATOM   1390  O   HIS  1358     346.899-431.914 -38.274 -0.5679 1.6612
ATOM   1391  CB  HIS  1358     345.867-429.266 -39.644 -0.0462 1.9080
ATOM   1392  CG  HIS  1358     346.977-429.794 -40.505 -0.0266 1.9080
ATOM   1393  H   HIS  1358     343.803-428.959 -38.077  0.2719 0.6000
ATOM   1394  HA  HIS  1358     344.860-431.167 -39.525  0.0881 1.3870
ATOM   1395  HB2 HIS  1358     345.124-428.786 -40.282  0.0402 1.4870
ATOM   1396  HB3 HIS  1358     346.273-428.527 -38.953  0.0402 1.4870
ATOM   1397  CD2 HIS  1358     348.251-430.142 -40.176  0.1292 1.9080
ATOM   1398  HD1 HIS  1358     346.033-429.898 -42.422  0.3649 0.6000
ATOM   1399  HE1 HIS  1358     348.262-430.821 -43.289  0.1392 1.3590
ATOM   1400  CE1 HIS  1358     348.052-430.531 -42.270  0.2057 1.9080
ATOM   1401  ND1 HIS  1358     346.855-430.046 -41.853 -0.3811 1.8240
ATOM   1402  NE2 HIS  1358     348.931-430.608 -41.287 -0.5727 1.8240
ATOM   1403  HD2 HIS  1358     348.673-430.065 -39.185  0.1147 1.4090
ATOM   1404  N   ARG  1359     346.437-430.314 -36.731 -0.3479 1.8240
ATOM   1405  CA  ARG  1359     347.450-430.763 -35.794 -0.2637 1.9080
ATOM   1406  C   ARG  1359     347.138-432.133 -35.301  0.7341 1.9080
ATOM   1407  O   ARG  1359     348.032-432.973 -35.164 -0.5894 1.6612
ATOM   1408  CB  ARG  1359     347.571-429.912 -34.519 -0.0007 1.9080
ATOM   1409  CG  ARG  1359     348.505-428.712 -34.635  0.0390 1.9080
ATOM   1410  CD  ARG  1359     348.762-428.014 -33.295  0.0486 1.9080
ATOM   1411  NE  ARG  1359     349.068-429.067 -32.281 -0.5295 1.8240
ATOM   1412  CZ  ARG  1359     348.092-429.499 -31.429  0.8076 1.9080
ATOM   1413  NH1 ARG  1359     346.845-428.949 -31.491 -0.8627 1.8240
ATOM   1414  NH2 ARG  1359     348.365-430.469 -30.506 -0.8627 1.8240
ATOM   1415  H   ARG  1359     345.870-429.512 -36.495  0.2747 0.6000
ATOM   1416  HA  ARG  1359     348.416-430.781 -36.300  0.1560 1.3870
ATOM   1417  HB2 ARG  1359     346.578-429.544 -34.262  0.0327 1.4870
ATOM   1418  HB3 ARG  1359     347.925-430.550 -33.709  0.0327 1.4870
ATOM   1419  HG2 ARG  1359     348.059-427.991 -35.321  0.0285 1.4870
ATOM   1420  HG3 ARG  1359     349.458-429.046 -35.046  0.0285 1.4870
ATOM   1421  HD2 ARG  1359     349.608-427.333 -33.388  0.0687 1.3870
ATOM   1422  HD3 ARG  1359     347.874-427.459 -32.993  0.0687 1.3870
ATOM   1423  HE  ARG  1359     349.997-429.460 -32.225  0.3456 0.6000
ATOM   1424 HH11 ARG  1359     346.644-428.228 -32.169  0.4478 0.6000
ATOM   1425 HH12 ARG  1359     346.123-429.263 -30.859  0.4478 0.6000
ATOM   1426 HH21 ARG  1359     349.289-430.873 -30.456  0.4478 0.6000
ATOM   1427 HH22 ARG  1359     347.642-430.782 -29.874  0.4478 0.6000
ATOM   1428  N   LEU  1360     345.851-432.382 -34.995 -0.4157 1.8240
ATOM   1429  CA  LEU  1360     345.525-433.672 -34.479 -0.0518 1.9080
ATOM   1430  C   LEU  1360     345.786-434.729 -35.496  0.5973 1.9080
ATOM   1431  O   LEU  1360     346.231-435.834 -35.174 -0.5679 1.6612
ATOM   1432  CB  LEU  1360     344.080-433.853 -33.971 -0.1102 1.9080
ATOM   1433  CG  LEU  1360     343.817-433.234 -32.584  0.3531 1.9080
ATOM   1434  CD1 LEU  1360     343.763-431.705 -32.626 -0.4121 1.9080
ATOM   1435  CD2 LEU  1360     342.585-433.860 -31.918 -0.4121 1.9080
ATOM   1436  H   LEU  1360     345.139-431.678 -35.126  0.2719 0.6000
ATOM   1437  HA  LEU  1360     346.190-433.862 -33.637  0.0922 1.3870
ATOM   1438  HB2 LEU  1360     343.405-433.386 -34.688  0.0457 1.4870
ATOM   1439  HB3 LEU  1360     343.857-434.919 -33.925  0.0457 1.4870
ATOM   1440  HG  LEU  1360     344.672-433.496 -31.961 -0.0361 1.4870
ATOM   1441 HD11 LEU  1360     343.590-431.319 -31.621  0.1000 1.4870
ATOM   1442 HD12 LEU  1360     344.709-431.319 -33.006  0.1000 1.4870
ATOM   1443 HD13 LEU  1360     342.952-431.388 -33.281  0.1000 1.4870
ATOM   1444 HD21 LEU  1360     342.427-433.402 -30.942  0.1000 1.4870
ATOM   1445 HD22 LEU  1360     341.709-433.692 -32.544  0.1000 1.4870
ATOM   1446 HD23 LEU  1360     342.743-434.931 -31.795  0.1000 1.4870
ATOM   1447  N   TRP  1361     345.477-434.424 -36.762 -0.4157 1.8240
ATOM   1448  CA  TRP  1361     345.695-435.409 -37.776 -0.0275 1.9080
ATOM   1449  C   TRP  1361     347.156-435.716 -37.923  0.5973 1.9080
ATOM   1450  O   TRP  1361     347.516-436.877 -38.145 -0.5679 1.6612
ATOM   1451  CB  TRP  1361     345.199-435.007 -39.156 -0.0050 1.9080
ATOM   1452  CG  TRP  1361     345.708-436.013 -40.141 -0.1415 1.9080
ATOM   1453  CD1 TRP  1361     345.581-437.366 -40.119 -0.1638 1.9080
ATOM   1454  CD2 TRP  1361     346.450-435.684 -41.320  0.1243 1.9080
ATOM   1455  CE2 TRP  1361     346.717-436.881 -41.981  0.1380 1.9080
ATOM   1456  CE3 TRP  1361     346.876-434.484 -41.806 -0.2387 1.9080
ATOM   1457  NE1 TRP  1361     346.167-437.906 -41.239 -0.3418 1.8240
ATOM   1458  CZ2 TRP  1361     347.419-436.895 -43.151 -0.2601 1.9080
ATOM   1459  CZ3 TRP  1361     347.583-434.500 -42.987 -0.1972 1.9080
ATOM   1460  CH2 TRP  1361     347.847-435.683 -43.646 -0.1134 1.9080
ATOM   1461  H   TRP  1361     345.098-433.518 -36.996  0.2719 0.6000
ATOM   1462  HA  TRP  1361     345.181-436.324 -37.481  0.1123 1.3870
ATOM   1463  HB2 TRP  1361     344.109-434.996 -39.169  0.0339 1.4870
ATOM   1464  HB3 TRP  1361     345.580-434.018 -39.410  0.0339 1.4870
ATOM   1465  HD1 TRP  1361     345.093-437.932 -39.339  0.2062 1.4090
ATOM   1466  HE3 TRP  1361     346.668-433.560 -41.287  0.1700 1.4590
ATOM   1467  HE1 TRP  1361     346.191-438.887 -41.478  0.3412 0.6000
ATOM   1468  HZ2 TRP  1361     347.631-437.819 -43.668  0.1572 1.4590
ATOM   1469  HZ3 TRP  1361     347.937-433.570 -43.405  0.1447 1.4590
ATOM   1470  HH2 TRP  1361     348.402-435.658 -44.572  0.1417 1.4590
ATOM   1471  N   ASP  1362     348.030-434.681 -37.857 -0.5163 1.8240
ATOM   1472  CA  ASP  1362     349.422-434.971 -38.052  0.0381 1.9080
ATOM   1473  C   ASP  1362     349.935-435.844 -36.949  0.5366 1.9080
ATOM   1474  O   ASP  1362     350.772-436.706 -37.196 -0.5819 1.6612
ATOM   1475  CB  ASP  1362     350.398-433.797 -38.306 -0.0303 1.9080
ATOM   1476  CG  ASP  1362     350.468-432.828 -37.153  0.7994 1.9080
ATOM   1477  OD1 ASP  1362     349.491-432.053 -37.029 -0.8014 1.6612
ATOM   1478  OD2 ASP  1362     351.481-432.820 -36.405 -0.8014 1.6612
ATOM   1479  H   ASP  1362     347.712-433.739 -37.677  0.2936 0.6000
ATOM   1480  HA  ASP  1362     349.467-435.585 -38.952  0.0880 1.3870
ATOM   1481  HB2 ASP  1362     350.068-433.257 -39.194 -0.0122 1.4870
ATOM   1482  HB3 ASP  1362     351.394-434.200 -38.489 -0.0122 1.4870
ATOM   1483  N   GLU  1363     349.454-435.656 -35.706 -0.5163 1.8240
ATOM   1484  CA  GLU  1363     349.899-436.433 -34.573  0.0397 1.9080
ATOM   1485  C   GLU  1363     349.542-437.876 -34.784  0.5366 1.9080
ATOM   1486  O   GLU  1363     350.330-438.784 -34.500 -0.5819 1.6612
ATOM   1487  CB  GLU  1363     349.157-435.926 -33.323  0.0560 1.9080
ATOM   1488  CG  GLU  1363     349.547-436.523 -31.976  0.0136 1.9080
ATOM   1489  CD  GLU  1363     348.639-435.835 -30.961  0.8054 1.9080
ATOM   1490  OE1 GLU  1363     347.398-436.031 -31.058 -0.8188 1.6612
ATOM   1491  OE2 GLU  1363     349.168-435.091 -30.093 -0.8188 1.6612
ATOM   1492  H   GLU  1363     348.754-434.943 -35.560  0.2936 0.6000
ATOM   1493  HA  GLU  1363     350.976-436.326 -34.442  0.1105 1.3870
ATOM   1494  HB2 GLU  1363     349.321-434.850 -33.262 -0.0173 1.4870
ATOM   1495  HB3 GLU  1363     348.091-436.097 -33.471 -0.0173 1.4870
ATOM   1496  HG2 GLU  1363     350.594-436.317 -31.755 -0.0425 1.4870
ATOM   1497  HG3 GLU  1363     349.367-437.598 -31.974 -0.0425 1.4870
ATOM   1498  N   LEU  1364     348.322-438.119 -35.293 -0.4157 1.8240
ATOM   1499  CA  LEU  1364     347.879-439.470 -35.476 -0.0518 1.9080
ATOM   1500  C   LEU  1364     348.728-440.156 -36.496  0.5973 1.9080
ATOM   1501  O   LEU  1364     349.082-441.325 -36.336 -0.5679 1.6612
ATOM   1502  CB  LEU  1364     346.410-439.530 -35.936 -0.1102 1.9080
ATOM   1503  CG  LEU  1364     345.857-440.950 -36.154  0.3531 1.9080
ATOM   1504  CD1 LEU  1364     345.888-441.771 -34.856 -0.4121 1.9080
ATOM   1505  CD2 LEU  1364     344.455-440.899 -36.783 -0.4121 1.9080
ATOM   1506  H   LEU  1364     347.718-437.350 -35.546  0.2719 0.6000
ATOM   1507  HA  LEU  1364     347.972-440.001 -34.528  0.0922 1.3870
ATOM   1508  HB2 LEU  1364     345.798-439.041 -35.178  0.0457 1.4870
ATOM   1509  HB3 LEU  1364     346.316-438.974 -36.869  0.0457 1.4870
ATOM   1510  HG  LEU  1364     346.514-441.447 -36.867 -0.0361 1.4870
ATOM   1511 HD11 LEU  1364     346.838-441.609 -34.346  0.1000 1.4870
ATOM   1512 HD12 LEU  1364     345.779-442.829 -35.093  0.1000 1.4870
ATOM   1513 HD13 LEU  1364     345.069-441.457 -34.208  0.1000 1.4870
ATOM   1514 HD21 LEU  1364     343.712-440.737 -36.002  0.1000 1.4870
ATOM   1515 HD22 LEU  1364     344.410-440.082 -37.503  0.1000 1.4870
ATOM   1516 HD23 LEU  1364     344.250-441.842 -37.290  0.1000 1.4870
ATOM   1517  N   GLN  1365     349.068-439.438 -37.584 -0.4157 1.8240
ATOM   1518  CA  GLN  1365     349.839-440.029 -38.642 -0.0031 1.9080
ATOM   1519  C   GLN  1365     351.197-440.396 -38.155  0.5973 1.9080
ATOM   1520  O   GLN  1365     351.707-441.454 -38.515 -0.5679 1.6612
ATOM   1521  CB  GLN  1365     350.011-439.082 -39.839 -0.0036 1.9080
ATOM   1522  CG  GLN  1365     348.771-439.009 -40.725 -0.0645 1.9080
ATOM   1523  CD  GLN  1365     348.753-440.286 -41.554  0.6951 1.9080
ATOM   1524  H   GLN  1365     348.778-438.473 -37.657  0.2719 0.6000
ATOM   1525  HA  GLN  1365     349.333-440.933 -38.981  0.0850 1.3870
ATOM   1526  HB2 GLN  1365     350.848-439.433 -40.442  0.0171 1.4870
ATOM   1527  HB3 GLN  1365     350.239-438.083 -39.468  0.0171 1.4870
ATOM   1528  HG2 GLN  1365     348.826-438.138 -41.378  0.0352 1.4870
ATOM   1529  HG3 GLN  1365     347.875-438.954 -40.107  0.0352 1.4870
ATOM   1530 HE22 GLN  1365     349.743-442.080 -41.771  0.4251 0.6000
ATOM   1531  OE1 GLN  1365     347.926-440.457 -42.448 -0.6086 1.6612
ATOM   1532  NE2 GLN  1365     349.702-441.213 -41.254 -0.9407 1.8240
ATOM   1533 HE21 GLN  1365     350.366-441.035 -40.514  0.4251 0.6000
ATOM   1534  N   ALA  1366     351.825-439.527 -37.339 -0.4157 1.8240
ATOM   1535  CA  ALA  1366     353.160-439.791 -36.872  0.0337 1.9080
ATOM   1536  C   ALA  1366     353.187-441.018 -36.025  0.5973 1.9080
ATOM   1537  O   ALA  1366     354.091-441.847 -36.140 -0.5679 1.6612
ATOM   1538  CB  ALA  1366     353.725-438.633 -36.036 -0.1825 1.9080
ATOM   1539  H   ALA  1366     351.354-438.681 -37.052  0.2719 0.6000
ATOM   1540  HA  ALA  1366     353.807-439.948 -37.735  0.0823 1.3870
ATOM   1541  HB1 ALA  1366     353.718-437.719 -36.629  0.0603 1.4870
ATOM   1542  HB2 ALA  1366     354.747-438.865 -35.738  0.0603 1.4870
ATOM   1543  HB3 ALA  1366     353.110-438.493 -35.147  0.0603 1.4870
ATOM   1544  N   THR  1367     352.186-441.167 -35.145 -0.4157 1.8240
ATOM   1545  CA  THR  1367     352.190-442.301 -34.265 -0.0389 1.9080
ATOM   1546  C   THR  1367     352.048-443.576 -35.034  0.5973 1.9080
ATOM   1547  O   THR  1367     352.666-444.601 -34.715 -0.5679 1.6612
ATOM   1548  CB  THR  1367     351.090-442.245 -33.243  0.3654 1.9080
ATOM   1549  CG2 THR  1367     351.299-440.994 -32.372 -0.2438 1.9080
ATOM   1550  OG1 THR  1367     349.820-442.198 -33.877 -0.6761 1.7210
ATOM   1551  H   THR  1367     351.438-440.489 -35.102  0.2719 0.6000
ATOM   1552  HA  THR  1367     353.145-442.323 -33.739  0.1007 1.3870
ATOM   1553  HB  THR  1367     351.142-443.133 -32.612  0.0043 1.3870
ATOM   1554 HG21 THR  1367     350.509-440.936 -31.623  0.0642 1.4870
ATOM   1555 HG22 THR  1367     351.269-440.104 -33.001  0.0642 1.4870
ATOM   1556 HG23 THR  1367     352.267-441.055 -31.875  0.0642 1.4870
ATOM   1557  HG1 THR  1367     349.357-443.091 -33.813  0.4102 0.0000
ATOM   1558  N   THR  1368     351.185-443.546 -36.060 -0.4157 1.8240
ATOM   1559  CA  THR  1368     350.951-444.748 -36.801 -0.0389 1.9080
ATOM   1560  C   THR  1368     352.185-445.171 -37.524  0.5973 1.9080
ATOM   1561  O   THR  1368     352.508-446.361 -37.556 -0.5679 1.6612
ATOM   1562  CB  THR  1368     349.837-444.580 -37.793  0.3654 1.9080
ATOM   1563  CG2 THR  1368     348.560-444.211 -37.018 -0.2438 1.9080
ATOM   1564  OG1 THR  1368     350.153-443.559 -38.729 -0.6761 1.7210
ATOM   1565  H   THR  1368     350.708-442.690 -36.306  0.2719 0.6000
ATOM   1566  HA  THR  1368     350.674-445.536 -36.101  0.1007 1.3870
ATOM   1567  HB  THR  1368     349.680-445.520 -38.322  0.0043 1.3870
ATOM   1568 HG21 THR  1368     348.830-443.692 -36.098  0.0642 1.4870
ATOM   1569 HG22 THR  1368     347.937-443.561 -37.633  0.0642 1.4870
ATOM   1570 HG23 THR  1368     348.008-445.119 -36.774  0.0642 1.4870
ATOM   1571  HG1 THR  1368     350.288-442.677 -38.261  0.4102 0.0000
ATOM   1572  N   LYS  1369     352.903-444.196 -38.118 -0.3479 1.8240
ATOM   1573  CA  LYS  1369     354.086-444.502 -38.867 -0.2400 1.9080
ATOM   1574  C   LYS  1369     355.106-445.118 -37.973  0.7341 1.9080
ATOM   1575  O   LYS  1369     355.791-446.044 -38.391 -0.5894 1.6612
ATOM   1576  CB  LYS  1369     354.750-443.270 -39.509 -0.0094 1.9080
ATOM   1577  CG  LYS  1369     354.130-442.860 -40.843  0.0187 1.9080
ATOM   1578  CD  LYS  1369     354.310-443.918 -41.935 -0.0479 1.9080
ATOM   1579  CE  LYS  1369     355.708-443.919 -42.559 -0.0143 1.9080
ATOM   1580  NZ  LYS  1369     355.901-442.694 -43.367 -0.3854 1.8240
ATOM   1581  H   LYS  1369     352.602-443.235 -38.034  0.2747 0.6000
ATOM   1582  HA  LYS  1369     353.831-445.213 -39.652  0.1426 1.3870
ATOM   1583  HB2 LYS  1369     354.661-442.432 -38.817  0.0362 1.4870
ATOM   1584  HB3 LYS  1369     355.807-443.484 -39.666  0.0362 1.4870
ATOM   1585  HG2 LYS  1369     353.063-442.693 -40.694  0.0103 1.4870
ATOM   1586  HG3 LYS  1369     354.590-441.929 -41.175  0.0103 1.4870
ATOM   1587  HD2 LYS  1369     353.581-443.728 -42.723  0.0621 1.4870
ATOM   1588  HD3 LYS  1369     354.116-444.901 -41.506  0.0621 1.4870
ATOM   1589  HE2 LYS  1369     355.817-444.795 -43.199  0.1135 1.1000
ATOM   1590  HE3 LYS  1369     356.457-443.953 -41.768  0.1135 1.1000
ATOM   1591  HZ1 LYS  1369     356.825-442.701 -43.775  0.3400 0.6000
ATOM   1592  HZ2 LYS  1369     355.801-441.882 -42.775  0.3400 0.6000
ATOM   1593  HZ3 LYS  1369     355.208-442.663 -44.102  0.3400 0.6000
ATOM   1594  N   GLU  1370     355.259-444.624 -36.730 -0.5163 1.8240
ATOM   1595  CA  GLU  1370     356.275-445.158 -35.853  0.0397 1.9080
ATOM   1596  C   GLU  1370     355.997-446.590 -35.526  0.5366 1.9080
ATOM   1597  O   GLU  1370     356.904-447.429 -35.472 -0.5819 1.6612
ATOM   1598  CB  GLU  1370     356.316-444.447 -34.499  0.0560 1.9080
ATOM   1599  CG  GLU  1370     356.727-442.982 -34.566  0.0136 1.9080
ATOM   1600  CD  GLU  1370     356.678-442.491 -33.132  0.8054 1.9080
ATOM   1601  OE1 GLU  1370     357.357-443.122 -32.279 -0.8188 1.6612
ATOM   1602  OE2 GLU  1370     355.952-441.497 -32.864 -0.8188 1.6612
ATOM   1603  H   GLU  1370     354.660-443.876 -36.409  0.2936 0.6000
ATOM   1604  HA  GLU  1370     357.249-445.078 -36.335  0.1105 1.3870
ATOM   1605  HB2 GLU  1370     357.028-444.971 -33.861 -0.0173 1.4870
ATOM   1606  HB3 GLU  1370     355.328-444.510 -34.043 -0.0173 1.4870
ATOM   1607  HG2 GLU  1370     357.735-442.886 -34.969 -0.0425 1.4870
ATOM   1608  HG3 GLU  1370     356.022-442.421 -35.180 -0.0425 1.4870
ATOM   1609  N   LYS  1371     354.715-446.897 -35.270 -0.3479 1.8240
ATOM   1610  CA  LYS  1371     354.390-448.240 -34.870 -0.2400 1.9080
ATOM   1611  C   LYS  1371     354.709-449.203 -35.958  0.7341 1.9080
ATOM   1612  O   LYS  1371     355.289-450.279 -35.742 -0.5894 1.6612
ATOM   1613  CB  LYS  1371     352.880-448.343 -34.552 -0.0094 1.9080
ATOM   1614  CG  LYS  1371     352.345-449.738 -34.216  0.0187 1.9080
ATOM   1615  CD  LYS  1371     350.869-449.722 -33.795 -0.0479 1.9080
ATOM   1616  CE  LYS  1371     350.144-451.056 -34.008 -0.0143 1.9080
ATOM   1617  NZ  LYS  1371     350.474-452.006 -32.926 -0.3854 1.8240
ATOM   1618  H   LYS  1371     353.992-446.197 -35.357  0.2747 0.6000
ATOM   1619  HA  LYS  1371     354.964-448.499 -33.980  0.1426 1.3870
ATOM   1620  HB2 LYS  1371     352.333-447.980 -35.422  0.0362 1.4870
ATOM   1621  HB3 LYS  1371     352.662-447.683 -33.712  0.0362 1.4870
ATOM   1622  HG2 LYS  1371     352.936-450.150 -33.398  0.0103 1.4870
ATOM   1623  HG3 LYS  1371     352.456-450.379 -35.090  0.0103 1.4870
ATOM   1624  HD2 LYS  1371     350.818-449.470 -32.736  0.0621 1.4870
ATOM   1625  HD3 LYS  1371     350.352-448.949 -34.363  0.0621 1.4870
ATOM   1626  HE2 LYS  1371     349.068-450.882 -34.015  0.1135 1.1000
ATOM   1627  HE3 LYS  1371     350.446-451.481 -34.965  0.1135 1.1000
ATOM   1628  HZ1 LYS  1371     350.565-452.936 -33.310  0.3400 0.6000
ATOM   1629  HZ2 LYS  1371     349.738-451.998 -32.235  0.3400 0.6000
ATOM   1630  HZ3 LYS  1371     351.345-451.734 -32.493  0.3400 0.6000
ATOM   1631  N   THR  1372     354.340-448.786 -37.178 -0.4157 1.8240
ATOM   1632  CA  THR  1372     354.518-449.650 -38.293 -0.0389 1.9080
ATOM   1633  C   THR  1372     355.968-449.906 -38.494  0.5973 1.9080
ATOM   1634  O   THR  1372     356.323-451.028 -38.836 -0.5679 1.6612
ATOM   1635  CB  THR  1372     354.010-449.074 -39.579  0.3654 1.9080
ATOM   1636  CG2 THR  1372     354.213-450.121 -40.689 -0.2438 1.9080
ATOM   1637  OG1 THR  1372     352.634-448.754 -39.468 -0.6761 1.7210
ATOM   1638  H   THR  1372     353.940-447.867 -37.303  0.2719 0.6000
ATOM   1639  HA  THR  1372     354.011-450.595 -38.099  0.1007 1.3870
ATOM   1640  HB  THR  1372     354.574-448.173 -39.822  0.0043 1.3870
ATOM   1641 HG21 THR  1372     353.849-449.722 -41.636  0.0642 1.4870
ATOM   1642 HG22 THR  1372     353.659-451.026 -40.440  0.0642 1.4870
ATOM   1643 HG23 THR  1372     355.274-450.356 -40.777  0.0642 1.4870
ATOM   1644  HG1 THR  1372     352.497-447.980 -38.836  0.4102 0.0000
ATOM   1645  N   GLN  1373     356.832-448.883 -38.315 -0.4157 1.8240
ATOM   1646  CA  GLN  1373     358.247-449.039 -38.553 -0.0031 1.9080
ATOM   1647  C   GLN  1373     358.823-450.039 -37.596  0.5973 1.9080
ATOM   1648  O   GLN  1373     359.695-450.819 -37.981 -0.5679 1.6612
ATOM   1649  CB  GLN  1373     359.024-447.724 -38.417 -0.0036 1.9080
ATOM   1650  CG  GLN  1373     358.592-446.705 -39.470 -0.0645 1.9080
ATOM   1651  CD  GLN  1373     359.447-445.463 -39.319  0.6951 1.9080
ATOM   1652  H   GLN  1373     356.479-447.988 -38.007  0.2719 0.6000
ATOM   1653  HA  GLN  1373     358.385-449.415 -39.567  0.0850 1.3870
ATOM   1654  HB2 GLN  1373     360.088-447.928 -38.537  0.0171 1.4870
ATOM   1655  HB3 GLN  1373     358.850-447.308 -37.425  0.0171 1.4870
ATOM   1656  HG2 GLN  1373     357.543-446.448 -39.324  0.0352 1.4870
ATOM   1657  HG3 GLN  1373     358.731-447.126 -40.466  0.0352 1.4870
ATOM   1658 HE22 GLN  1373     359.380-443.423 -39.592  0.4251 0.6000
ATOM   1659  OE1 GLN  1373     360.605-445.536 -38.909 -0.6086 1.6612
ATOM   1660  NE2 GLN  1373     358.862-444.287 -39.667 -0.9407 1.8240
ATOM   1661 HE21 GLN  1373     357.909-444.276 -40.001  0.4251 0.6000
ATOM   1662  N   HIS  1374     358.379-450.035 -36.318 -0.4157 1.8240
ATOM   1663  CA  HIS  1374     358.988-450.943 -35.410 -0.0581 1.9080
ATOM   1664  C   HIS  1374     358.713-452.352 -35.764  0.5973 1.9080
ATOM   1665  O   HIS  1374     359.596-453.215 -35.802 -0.5679 1.6612
ATOM   1666  CB  HIS  1374     358.682-450.701 -33.911 -0.0074 1.9080
ATOM   1667  CG  HIS  1374     357.310-451.025 -33.394  0.1868 1.9080
ATOM   1668  H   HIS  1374     357.643-449.411 -36.021  0.2719 0.6000
ATOM   1669  HA  HIS  1374     360.064-450.808 -35.524  0.1360 1.3870
ATOM   1670  HB2 HIS  1374     359.390-451.300 -33.338  0.0367 1.4870
ATOM   1671  HB3 HIS  1374     358.881-449.651 -33.695  0.0367 1.4870
ATOM   1672  HE2 HIS  1374     354.389-450.556 -32.093  0.3339 0.6000
ATOM   1673  CD2 HIS  1374     356.325-450.190 -32.965 -0.2207 1.9080
ATOM   1674  HE1 HIS  1374     354.985-453.014 -32.341  0.1435 1.3590
ATOM   1675  CE1 HIS  1374     355.606-452.177 -32.625  0.1635 1.9080
ATOM   1676  ND1 HIS  1374     356.840-452.302 -33.175 -0.5432 1.8240
ATOM   1677  NE2 HIS  1374     355.252-450.914 -32.477 -0.2795 1.8240
ATOM   1678  HD2 HIS  1374     356.374-449.112 -33.001  0.1862 1.4090
ATOM   1679  N   LEU  1375     357.450-452.602 -36.087 -0.4157 1.8240
ATOM   1680  CA  LEU  1375     357.083-453.915 -36.399 -0.0518 1.9080
ATOM   1681  C   LEU  1375     357.791-454.417 -37.613  0.5973 1.9080
ATOM   1682  O   LEU  1375     358.183-455.572 -37.618 -0.5679 1.6612
ATOM   1683  CB  LEU  1375     355.582-454.149 -36.572 -0.1102 1.9080
ATOM   1684  CG  LEU  1375     354.797-454.164 -35.248  0.3531 1.9080
ATOM   1685  CD1 LEU  1375     353.311-454.426 -35.530 -0.4121 1.9080
ATOM   1686  CD2 LEU  1375     355.390-455.156 -34.224 -0.4121 1.9080
ATOM   1687  H   LEU  1375     356.767-451.858 -36.107  0.2719 0.6000
ATOM   1688  HA  LEU  1375     357.405-454.539 -35.565  0.0922 1.3870
ATOM   1689  HB2 LEU  1375     355.181-453.353 -37.200  0.0457 1.4870
ATOM   1690  HB3 LEU  1375     355.433-455.103 -37.078  0.0457 1.4870
ATOM   1691  HG  LEU  1375     354.874-453.167 -34.815 -0.0361 1.4870
ATOM   1692 HD11 LEU  1375     352.993-453.832 -36.386  0.1000 1.4870
ATOM   1693 HD12 LEU  1375     353.164-455.484 -35.747  0.1000 1.4870
ATOM   1694 HD13 LEU  1375     352.721-454.149 -34.656  0.1000 1.4870
ATOM   1695 HD21 LEU  1375     355.740-454.609 -33.348  0.1000 1.4870
ATOM   1696 HD22 LEU  1375     356.226-455.689 -34.677  0.1000 1.4870
ATOM   1697 HD23 LEU  1375     354.623-455.870 -33.924  0.1000 1.4870
ATOM   1698  N   SER  1376     357.968-453.590 -38.662 -0.4157 1.8240
ATOM   1699  CA  SER  1376     358.559-453.958 -39.937 -0.0249 1.9080
ATOM   1700  C   SER  1376     359.974-454.322 -39.730  0.5973 1.9080
ATOM   1701  O   SER  1376     360.494-455.241 -40.365 -0.5679 1.6612
ATOM   1702  CB  SER  1376     358.527-452.806 -40.954  0.2117 1.9080
ATOM   1703  OG  SER  1376     359.157-453.208 -42.161 -0.6546 1.7210
ATOM   1704  H   SER  1376     357.664-452.633 -38.553  0.2719 0.6000
ATOM   1705  HA  SER  1376     358.024-454.814 -40.347  0.0843 1.3870
ATOM   1706  HB2 SER  1376     357.492-452.535 -41.160  0.0352 1.3870
ATOM   1707  HB3 SER  1376     359.052-451.944 -40.541  0.0352 1.3870
ATOM   1708  HG  SER  1376     359.842-453.907 -41.961  0.4275 0.0000
ATOM   1709  N   ALA  1377     360.640-453.579 -38.838 -0.4157 1.8240
ATOM   1710  CA  ALA  1377     362.017-453.845 -38.665  0.0337 1.9080
ATOM   1711  C   ALA  1377     362.146-455.207 -38.114  0.5973 1.9080
ATOM   1712  O   ALA  1377     363.011-455.949 -38.571 -0.5679 1.6612
ATOM   1713  CB  ALA  1377     362.682-452.857 -37.692 -0.1825 1.9080
ATOM   1714  H   ALA  1377     360.176-452.855 -38.308  0.2719 0.6000
ATOM   1715  HA  ALA  1377     362.520-453.796 -39.631  0.0823 1.3870
ATOM   1716  HB1 ALA  1377     362.595-451.844 -38.086  0.0603 1.4870
ATOM   1717  HB2 ALA  1377     363.735-453.113 -37.578  0.0603 1.4870
ATOM   1718  HB3 ALA  1377     362.187-452.914 -36.722  0.0603 1.4870
ATOM   1719  N   ALA  1378     361.266-455.539 -37.136 -0.4157 1.8240
ATOM   1720  CA  ALA  1378     361.248-456.798 -36.441  0.0337 1.9080
ATOM   1721  C   ALA  1378     360.923-457.927 -37.404  0.5973 1.9080
ATOM   1722  O   ALA  1378     361.352-459.082 -37.326 -0.5679 1.6612
ATOM   1723  CB  ALA  1378     360.125-456.817 -35.393 -0.1825 1.9080
ATOM   1724  H   ALA  1378     360.573-454.852 -36.877  0.2719 0.6000
ATOM   1725  HA  ALA  1378     362.211-456.977 -35.963  0.0823 1.3870
ATOM   1726  HB1 ALA  1378     359.320-456.153 -35.710  0.0603 1.4870
ATOM   1727  HB2 ALA  1378     360.518-456.479 -34.434  0.0603 1.4870
ATOM   1728  HB3 ALA  1378     359.740-457.832 -35.291  0.0603 1.4870
ATOM   1729  N   ARG  1379     360.013-457.709 -38.325 -0.3479 1.8240
ATOM   1730  CA  ARG  1379     359.805-458.864 -39.124 -0.2637 1.9080
ATOM   1731  C   ARG  1379     360.956-459.155 -40.039  0.7341 1.9080
ATOM   1732  O   ARG  1379     361.257-460.314 -40.318 -0.5894 1.6612
ATOM   1733  CB  ARG  1379     358.489-458.932 -39.923 -0.0007 1.9080
ATOM   1734  CG  ARG  1379     358.264-457.979 -41.096  0.0390 1.9080
ATOM   1735  CD  ARG  1379     356.975-458.363 -41.839  0.0486 1.9080
ATOM   1736  NE  ARG  1379     356.885-457.605 -43.117 -0.5295 1.8240
ATOM   1737  CZ  ARG  1379     356.190-456.432 -43.162  0.8076 1.9080
ATOM   1738  NH1 ARG  1379     355.694-455.878 -42.018 -0.8627 1.8240
ATOM   1739  NH2 ARG  1379     355.965-455.823 -44.362 -0.8627 1.8240
ATOM   1740  H   ARG  1379     359.525-456.834 -38.449  0.2747 0.6000
ATOM   1741  HA  ARG  1379     359.767-459.700 -38.426  0.1560 1.3870
ATOM   1742  HB2 ARG  1379     357.680-458.757 -39.214  0.0327 1.4870
ATOM   1743  HB3 ARG  1379     358.384-459.949 -40.299  0.0327 1.4870
ATOM   1744  HG2 ARG  1379     358.176-456.959 -40.722  0.0285 1.4870
ATOM   1745  HG3 ARG  1379     359.110-458.042 -41.781  0.0285 1.4870
ATOM   1746  HD2 ARG  1379     356.113-458.125 -41.216  0.0687 1.3870
ATOM   1747  HD3 ARG  1379     356.984-459.432 -42.052  0.0687 1.3870
ATOM   1748  HE  ARG  1379     357.337-457.958 -43.948  0.3456 0.6000
ATOM   1749 HH11 ARG  1379     355.849-456.331 -41.129  0.4478 0.6000
ATOM   1750 HH12 ARG  1379     355.171-455.015 -42.060  0.4478 0.6000
ATOM   1751 HH21 ARG  1379     356.322-456.235 -45.212  0.4478 0.6000
ATOM   1752 HH22 ARG  1379     355.442-454.960 -44.400  0.4478 0.6000
ATOM   1753  N   SER  1380     361.607-458.116 -40.577 -0.4157 1.8240
ATOM   1754  CA  SER  1380     362.679-458.335 -41.511 -0.0249 1.9080
ATOM   1755  C   SER  1380     363.792-459.055 -40.851  0.5973 1.9080
ATOM   1756  O   SER  1380     364.412-459.975 -41.402 -0.5679 1.6612
ATOM   1757  CB  SER  1380     363.227-457.003 -42.037  0.2117 1.9080
ATOM   1758  OG  SER  1380     362.154-456.251 -42.580 -0.6546 1.7210
ATOM   1759  H   SER  1380     361.344-457.174 -40.326  0.2719 0.6000
ATOM   1760  HA  SER  1380     362.312-458.929 -42.348  0.0843 1.3870
ATOM   1761  HB2 SER  1380     363.970-457.193 -42.811  0.0352 1.3870
ATOM   1762  HB3 SER  1380     363.685-456.448 -41.219  0.0352 1.3870
ATOM   1763  HG  SER  1380     361.562-455.934 -41.840  0.4275 0.0000
ATOM   1764  N   SER  1381     364.082-458.631 -39.626 -0.4157 1.8240
ATOM   1765  CA  SER  1381     365.206-459.253 -39.043 -0.0249 1.9080
ATOM   1766  C   SER  1381     364.913-460.696 -38.653  0.5973 1.9080
ATOM   1767  O   SER  1381     365.829-461.518 -38.625 -0.5679 1.6612
ATOM   1768  CB  SER  1381     365.928-458.382 -38.007  0.2117 1.9080
ATOM   1769  OG  SER  1381     366.318-457.144 -38.577 -0.6546 1.7210
ATOM   1770  H   SER  1381     363.542-457.922 -39.151  0.2719 0.6000
ATOM   1771  HA  SER  1381     365.919-459.338 -39.863  0.0843 1.3870
ATOM   1772  HB2 SER  1381     366.815-458.908 -37.653  0.0352 1.3870
ATOM   1773  HB3 SER  1381     365.261-458.196 -37.166  0.0352 1.3870
ATOM   1774  HG  SER  1381     365.514-456.562 -38.691  0.4275 0.0000
ATOM   1775  N   ASP  1382     363.630-461.045 -38.381 -0.5163 1.8240
ATOM   1776  CA  ASP  1382     363.140-462.383 -38.069  0.0381 1.9080
ATOM   1777  C   ASP  1382     363.381-463.233 -39.284  0.5366 1.9080
ATOM   1778  O   ASP  1382     363.671-464.418 -39.158 -0.5819 1.6612
ATOM   1779  CB  ASP  1382     361.611-462.264 -37.862 -0.0303 1.9080
ATOM   1780  CG  ASP  1382     360.969-463.500 -37.255  0.7994 1.9080
ATOM   1781  OD1 ASP  1382     361.369-464.640 -37.607 -0.8014 1.6612
ATOM   1782  OD2 ASP  1382     360.051-463.303 -36.413 -0.8014 1.6612
ATOM   1783  H   ASP  1382     362.945-460.303 -38.396  0.2936 0.6000
ATOM   1784  HA  ASP  1382     363.633-462.795 -37.188  0.0880 1.3870
ATOM   1785  HB2 ASP  1382     361.148-462.079 -38.831 -0.0122 1.4870
ATOM   1786  HB3 ASP  1382     361.412-461.412 -37.212 -0.0122 1.4870
ATOM   1787  N   LEU  1383     363.206-462.666 -40.498 -0.4157 1.8240
ATOM   1788  CA  LEU  1383     363.459-463.383 -41.732 -0.0518 1.9080
ATOM   1789  C   LEU  1383     364.938-463.722 -41.848  0.5973 1.9080
ATOM   1790  O   LEU  1383     365.336-464.798 -42.314 -0.5679 1.6612
ATOM   1791  CB  LEU  1383     362.986-462.655 -42.992 -0.1102 1.9080
ATOM   1792  CG  LEU  1383     361.456-462.747 -43.103  0.3531 1.9080
ATOM   1793  CD1 LEU  1383     360.954-462.281 -44.478 -0.4121 1.9080
ATOM   1794  CD2 LEU  1383     360.980-464.165 -42.736 -0.4121 1.9080
ATOM   1795  H   LEU  1383     362.888-461.709 -40.547  0.2719 0.6000
ATOM   1796  HA  LEU  1383     362.913-464.325 -41.678  0.0922 1.3870
ATOM   1797  HB2 LEU  1383     363.282-461.607 -42.937  0.0457 1.4870
ATOM   1798  HB3 LEU  1383     363.441-463.115 -43.869  0.0457 1.4870
ATOM   1799  HG  LEU  1383     361.039-462.066 -42.361 -0.0361 1.4870
ATOM   1800 HD11 LEU  1383     359.868-462.362 -44.515  0.1000 1.4870
ATOM   1801 HD12 LEU  1383     361.391-462.907 -45.256  0.1000 1.4870
ATOM   1802 HD13 LEU  1383     361.247-461.244 -44.639  0.1000 1.4870
ATOM   1803 HD21 LEU  1383     360.004-464.349 -43.186  0.1000 1.4870
ATOM   1804 HD22 LEU  1383     360.903-464.253 -41.652  0.1000 1.4870
ATOM   1805 HD23 LEU  1383     361.696-464.897 -43.110  0.1000 1.4870
ATOM   1806  N   ARG  1384     365.828-462.793 -41.445 -0.3479 1.8240
ATOM   1807  CA  ARG  1384     367.220-463.142 -41.535 -0.2637 1.9080
ATOM   1808  C   ARG  1384     367.500-464.274 -40.585  0.7341 1.9080
ATOM   1809  O   ARG  1384     368.335-465.147 -40.805 -0.5894 1.6612
ATOM   1810  CB  ARG  1384     368.234-462.043 -41.179 -0.0007 1.9080
ATOM   1811  CG  ARG  1384     368.355-461.017 -42.294  0.0390 1.9080
ATOM   1812  CD  ARG  1384     369.642-461.023 -43.132  0.0486 1.9080
ATOM   1813  NE  ARG  1384     370.319-462.355 -43.135 -0.5295 1.8240
ATOM   1814  CZ  ARG  1384     371.456-462.476 -43.885  0.8076 1.9080
ATOM   1815  NH1 ARG  1384     371.917-461.387 -44.561 -0.8627 1.8240
ATOM   1816  NH2 ARG  1384     372.130-463.658 -43.979 -0.8627 1.8240
ATOM   1817  H   ARG  1384     365.531-461.893 -41.096  0.2747 0.6000
ATOM   1818  HA  ARG  1384     367.425-463.485 -42.549  0.1560 1.3870
ATOM   1819  HB2 ARG  1384     367.907-461.540 -40.269  0.0327 1.4870
ATOM   1820  HB3 ARG  1384     369.209-462.499 -41.005  0.0327 1.4870
ATOM   1821  HG2 ARG  1384     368.267-460.030 -41.839  0.0285 1.4870
ATOM   1822  HG3 ARG  1384     367.511-461.153 -42.971  0.0285 1.4870
ATOM   1823  HD2 ARG  1384     369.391-460.757 -44.159  0.0687 1.3870
ATOM   1824  HD3 ARG  1384     370.329-460.278 -42.731  0.0687 1.3870
ATOM   1825  HE  ARG  1384     369.952-463.133 -42.606  0.3456 0.6000
ATOM   1826 HH11 ARG  1384     371.423-460.508 -44.500  0.4478 0.6000
ATOM   1827 HH12 ARG  1384     372.753-461.458 -45.123  0.4478 0.6000
ATOM   1828 HH21 ARG  1384     371.794-464.472 -43.484  0.4478 0.6000
ATOM   1829 HH22 ARG  1384     372.965-463.719 -44.543  0.4478 0.6000
ATOM   1830  N   LEU  1385     366.833-464.268 -39.437 -0.4157 1.8240
ATOM   1831  CA  LEU  1385     367.014-465.339 -38.510 -0.0518 1.9080
ATOM   1832  C   LEU  1385     366.544-466.640 -39.124  0.5973 1.9080
ATOM   1833  O   LEU  1385     367.028-467.682 -38.690 -0.5679 1.6612
ATOM   1834  CB  LEU  1385     366.276-465.163 -37.175 -0.1102 1.9080
ATOM   1835  CG  LEU  1385     365.817-466.508 -36.582  0.3531 1.9080
ATOM   1836  CD1 LEU  1385     365.808-466.459 -35.064 -0.4121 1.9080
ATOM   1837  CD2 LEU  1385     364.432-466.930 -37.160 -0.4121 1.9080
ATOM   1838  H   LEU  1385     366.201-463.510 -39.221  0.2719 0.6000
ATOM   1839  HA  LEU  1385     368.080-465.429 -38.299  0.0922 1.3870
ATOM   1840  HB2 LEU  1385     365.401-464.535 -37.338  0.0457 1.4870
ATOM   1841  HB3 LEU  1385     366.940-464.670 -36.465  0.0457 1.4870
ATOM   1842  HG  LEU  1385     366.542-467.264 -36.882 -0.0361 1.4870
ATOM   1843 HD11 LEU  1385     365.850-465.421 -34.733  0.1000 1.4870
ATOM   1844 HD12 LEU  1385     364.894-466.922 -34.691  0.1000 1.4870
ATOM   1845 HD13 LEU  1385     366.673-466.999 -34.678  0.1000 1.4870
ATOM   1846 HD21 LEU  1385     363.739-467.122 -36.341  0.1000 1.4870
ATOM   1847 HD22 LEU  1385     364.548-467.834 -37.757  0.1000 1.4870
ATOM   1848 HD23 LEU  1385     364.040-466.129 -37.786  0.1000 1.4870
ATOM   1849  N   GLN  1386     365.503-466.659 -40.006 -0.4157 1.8240
ATOM   1850  CA  GLN  1386     365.023-467.889 -40.656 -0.0031 1.9080
ATOM   1851  C   GLN  1386     366.152-468.420 -41.510  0.5973 1.9080
ATOM   1852  O   GLN  1386     366.378-469.634 -41.631 -0.5679 1.6612
ATOM   1853  CB  GLN  1386     363.837-467.712 -41.603 -0.0036 1.9080
ATOM   1854  CG  GLN  1386     363.503-469.032 -42.300 -0.0645 1.9080
ATOM   1855  CD  GLN  1386     362.396-468.778 -43.299  0.6951 1.9080
ATOM   1856  H   GLN  1386     365.040-465.788 -40.223  0.2719 0.6000
ATOM   1857  HA  GLN  1386     364.770-468.625 -39.893  0.0850 1.3870
ATOM   1858  HB2 GLN  1386     362.970-467.379 -41.033  0.0171 1.4870
ATOM   1859  HB3 GLN  1386     364.084-466.961 -42.353  0.0171 1.4870
ATOM   1860  HG2 GLN  1386     363.173-469.764 -41.563  0.0352 1.4870
ATOM   1861  HG3 GLN  1386     364.386-469.406 -42.818  0.0352 1.4870
ATOM   1862 HE22 GLN  1386     360.780-467.542 -43.620  0.4251 0.6000
ATOM   1863  OE1 GLN  1386     362.291-469.469 -44.312 -0.6086 1.6612
ATOM   1864  NE2 GLN  1386     361.544-467.763 -42.997 -0.9407 1.8240
ATOM   1865 HE21 GLN  1386     361.675-467.229 -42.150  0.4251 0.6000
ATOM   1866  N   THR  1387     366.897-467.511 -42.169 -0.4157 1.8240
ATOM   1867  CA  THR  1387     367.989-468.055 -42.938 -0.0389 1.9080
ATOM   1868  C   THR  1387     369.008-468.718 -42.026  0.5973 1.9080
ATOM   1869  O   THR  1387     369.683-469.739 -42.270 -0.5679 1.6612
ATOM   1870  CB  THR  1387     368.728-467.060 -43.815  0.3654 1.9080
ATOM   1871  CG2 THR  1387     367.819-466.575 -44.954 -0.2438 1.9080
ATOM   1872  OG1 THR  1387     369.224-465.965 -43.063 -0.6761 1.7210
ATOM   1873  H   THR  1387     366.705-466.520 -42.127  0.2719 0.6000
ATOM   1874  HA  THR  1387     367.580-468.827 -43.590  0.1007 1.3870
ATOM   1875  HB  THR  1387     369.580-467.574 -44.261  0.0043 1.3870
ATOM   1876 HG21 THR  1387     368.362-465.862 -45.575  0.0642 1.4870
ATOM   1877 HG22 THR  1387     367.513-467.426 -45.562  0.0642 1.4870
ATOM   1878 HG23 THR  1387     366.936-466.093 -44.534  0.0642 1.4870
ATOM   1879  HG1 THR  1387     368.722-465.872 -42.194  0.4102 0.0000
ATOM   1880  N   HIS  1388     369.194-468.084 -40.887 -0.4157 1.8240
ATOM   1881  CA  HIS  1388     370.163-468.687 -40.040 -0.0581 1.9080
ATOM   1882  C   HIS  1388     369.617-470.051 -39.457  0.5973 1.9080
ATOM   1883  O   HIS  1388     370.376-470.840 -38.878 -0.5679 1.6612
ATOM   1884  CB  HIS  1388     370.857-467.668 -39.114 -0.0074 1.9080
ATOM   1885  CG  HIS  1388     371.490-466.619 -40.028  0.1868 1.9080
ATOM   1886  H   HIS  1388     368.692-467.244 -40.637  0.2719 0.6000
ATOM   1887  HA  HIS  1388     370.952-468.995 -40.726  0.1360 1.3870
ATOM   1888  HB2 HIS  1388     371.625-468.162 -38.518  0.0367 1.4870
ATOM   1889  HB3 HIS  1388     370.122-467.198 -38.460  0.0367 1.4870
ATOM   1890  HE2 HIS  1388     372.874-463.890 -41.104  0.3339 0.6000
ATOM   1891  CD2 HIS  1388     371.991-465.368 -39.808 -0.2207 1.9080
ATOM   1892  HE1 HIS  1388     372.492-465.607 -42.938  0.1435 1.3590
ATOM   1893  CE1 HIS  1388     372.240-465.724 -41.894  0.1635 1.9080
ATOM   1894  ND1 HIS  1388     371.662-466.837 -41.378 -0.5432 1.8240
ATOM   1895  NE2 HIS  1388     372.459-464.802 -40.979 -0.2795 1.8240
ATOM   1896  HD2 HIS  1388     372.018-464.883 -38.843  0.1862 1.4090
ATOM   1897  N   ALA  1389     368.260-470.314 -39.501 -0.4157 1.8240
ATOM   1898  CA  ALA  1389     367.537-471.577 -39.174  0.0337 1.9080
ATOM   1899  C   ALA  1389     368.055-472.608 -40.129  0.5973 1.9080
ATOM   1900  O   ALA  1389     368.095-473.799 -39.832 -0.5679 1.6612
ATOM   1901  CB  ALA  1389     366.018-471.440 -39.364 -0.1825 1.9080
ATOM   1902  H   ALA  1389     367.677-469.543 -39.796  0.2719 0.6000
ATOM   1903  HA  ALA  1389     367.757-471.876 -38.149  0.0823 1.3870
ATOM   1904  HB1 ALA  1389     365.502-472.040 -38.615  0.0603 1.4870
ATOM   1905  HB2 ALA  1389     365.731-470.394 -39.252  0.0603 1.4870
ATOM   1906  HB3 ALA  1389     365.744-471.787 -40.360  0.0603 1.4870
ATOM   1907  N   ASP  1390     368.386-472.176 -41.354 -0.5163 1.8240
ATOM   1908  CA  ASP  1390     369.001-473.050 -42.316  0.0381 1.9080
ATOM   1909  C   ASP  1390     370.350-473.506 -41.762  0.5366 1.9080
ATOM   1910  O   ASP  1390     370.771-474.652 -41.947 -0.5819 1.6612
ATOM   1911  CB  ASP  1390     369.294-472.320 -43.634 -0.0303 1.9080
ATOM   1912  CG  ASP  1390     367.966-471.979 -44.295  0.7994 1.9080
ATOM   1913  OD1 ASP  1390     367.146-472.916 -44.481 -0.8014 1.6612
ATOM   1914  OD2 ASP  1390     367.748-470.780 -44.614 -0.8014 1.6612
ATOM   1915  H   ASP  1390     368.199-471.216 -41.607  0.2936 0.6000
ATOM   1916  HA  ASP  1390     368.361-473.913 -42.500  0.0880 1.3870
ATOM   1917  HB2 ASP  1390     369.878-472.965 -44.291 -0.0122 1.4870
ATOM   1918  HB3 ASP  1390     369.849-471.404 -43.431 -0.0122 1.4870
ATOM   1919  N   LEU  1391     371.080-472.604 -41.067 -0.4157 1.8240
ATOM   1920  CA  LEU  1391     372.349-472.936 -40.445 -0.0518 1.9080
ATOM   1921  C   LEU  1391     372.099-474.012 -39.412  0.5973 1.9080
ATOM   1922  O   LEU  1391     372.935-474.887 -39.199 -0.5679 1.6612
ATOM   1923  CB  LEU  1391     372.920-471.741 -39.661 -0.1102 1.9080
ATOM   1924  CG  LEU  1391     374.008-472.105 -38.625  0.3531 1.9080
ATOM   1925  CD1 LEU  1391     375.265-472.705 -39.267 -0.4121 1.9080
ATOM   1926  CD2 LEU  1391     374.301-470.911 -37.697 -0.4121 1.9080
ATOM   1927  H   LEU  1391     370.728-471.662 -40.977  0.2719 0.6000
ATOM   1928  HA  LEU  1391     373.064-473.281 -41.192  0.0922 1.3870
ATOM   1929  HB2 LEU  1391     373.354-471.042 -40.377  0.0457 1.4870
ATOM   1930  HB3 LEU  1391     372.101-471.243 -39.143  0.0457 1.4870
ATOM   1931  HG  LEU  1391     373.583-472.886 -37.995 -0.0361 1.4870
ATOM   1932 HD11 LEU  1391     375.118-473.773 -39.425  0.1000 1.4870
ATOM   1933 HD12 LEU  1391     375.451-472.218 -40.224  0.1000 1.4870
ATOM   1934 HD13 LEU  1391     376.119-472.549 -38.608  0.1000 1.4870
ATOM   1935 HD21 LEU  1391     375.070-471.190 -36.976  0.1000 1.4870
ATOM   1936 HD22 LEU  1391     373.391-470.631 -37.167  0.1000 1.4870
ATOM   1937 HD23 LEU  1391     374.650-470.066 -38.291  0.1000 1.4870
ATOM   1938  N   ASN  1392     370.960-473.935 -38.693 -0.4157 1.8240
ATOM   1939  CA  ASN  1392     370.605-474.876 -37.657  0.0143 1.9080
ATOM   1940  C   ASN  1392     370.363-476.234 -38.303  0.5973 1.9080
ATOM   1941  O   ASN  1392     370.597-477.270 -37.687 -0.5679 1.6612
ATOM   1942  CB  ASN  1392     369.355-474.451 -36.865 -0.2041 1.9080
ATOM   1943  CG  ASN  1392     369.500-474.987 -35.446  0.7130 1.9080
ATOM   1944  H   ASN  1392     370.321-473.178 -38.890  0.2719 0.6000
ATOM   1945  HA  ASN  1392     371.442-474.964 -36.965  0.1048 1.3870
ATOM   1946  HB2 ASN  1392     368.462-474.868 -37.330  0.0797 1.4870
ATOM   1947  HB3 ASN  1392     369.285-473.363 -36.843  0.0797 1.4870
ATOM   1948  OD1 ASN  1392     368.530-475.391 -34.809 -0.5931 1.6612
ATOM   1949  ND2 ASN  1392     370.754-474.956 -34.921 -0.9191 1.8240
ATOM   1950 HD22 ASN  1392     370.916-475.285 -33.980  0.4196 0.6000
ATOM   1951 HD21 ASN  1392     371.524-474.604 -35.472  0.4196 0.6000
ATOM   1952  N   LYS  1393     369.821-476.281 -39.544 -0.3479 1.8240
ATOM   1953  CA  LYS  1393     369.624-477.525 -40.249 -0.2400 1.9080
ATOM   1954  C   LYS  1393     370.981-478.142 -40.509  0.7341 1.9080
ATOM   1955  O   LYS  1393     371.114-479.360 -40.448 -0.5894 1.6612
ATOM   1956  CB  LYS  1393     368.997-477.368 -41.645 -0.0094 1.9080
ATOM   1957  CG  LYS  1393     367.507-477.032 -41.666  0.0187 1.9080
ATOM   1958  CD  LYS  1393     367.016-476.655 -43.067 -0.0479 1.9080
ATOM   1959  CE  LYS  1393     365.493-476.621 -43.205 -0.0143 1.9080
ATOM   1960  NZ  LYS  1393     364.938-475.494 -42.424 -0.3854 1.8240
ATOM   1961  H   LYS  1393     369.546-475.418 -39.990  0.2747 0.6000
ATOM   1962  HA  LYS  1393     369.019-478.201 -39.645  0.1426 1.3870
ATOM   1963  HB2 LYS  1393     369.137-478.306 -42.182  0.0362 1.4870
ATOM   1964  HB3 LYS  1393     369.534-476.583 -42.177  0.0362 1.4870
ATOM   1965  HG2 LYS  1393     367.328-476.193 -40.994  0.0103 1.4870
ATOM   1966  HG3 LYS  1393     366.944-477.896 -41.313  0.0103 1.4870
ATOM   1967  HD2 LYS  1393     367.404-475.666 -43.311  0.0621 1.4870
ATOM   1968  HD3 LYS  1393     367.416-477.374 -43.782  0.0621 1.4870
ATOM   1969  HE2 LYS  1393     365.229-476.497 -44.255  0.1135 1.1000
ATOM   1970  HE3 LYS  1393     365.075-477.558 -42.835  0.1135 1.1000
ATOM   1971  HZ1 LYS  1393     363.933-475.479 -42.521  0.3400 0.6000
ATOM   1972  HZ2 LYS  1393     365.322-474.625 -42.768  0.3400 0.6000
ATOM   1973  HZ3 LYS  1393     365.181-475.607 -41.450  0.3400 0.6000
ATOM   1974  N   TRP  1394     372.016-477.326 -40.839 -0.4157 1.8240
ATOM   1975  CA  TRP  1394     373.378-477.782 -41.094 -0.0275 1.9080
ATOM   1976  C   TRP  1394     373.896-478.409 -39.833  0.5973 1.9080
ATOM   1977  O   TRP  1394     374.560-479.433 -39.911 -0.5679 1.6612
ATOM   1978  CB  TRP  1394     374.322-476.602 -41.414 -0.0050 1.9080
ATOM   1979  CG  TRP  1394     375.793-476.936 -41.572 -0.1415 1.9080
ATOM   1980  CD1 TRP  1394     376.492-477.261 -42.698 -0.1638 1.9080
ATOM   1981  CD2 TRP  1394     376.745-476.938 -40.493  0.1243 1.9080
ATOM   1982  CE2 TRP  1394     377.986-477.271 -41.035  0.1380 1.9080
ATOM   1983  CE3 TRP  1394     376.598-476.679 -39.160 -0.2387 1.9080
ATOM   1984  NE1 TRP  1394     377.817-477.465 -42.390 -0.3418 1.8240
ATOM   1985  CZ2 TRP  1394     379.101-477.354 -40.249 -0.2601 1.9080
ATOM   1986  CZ3 TRP  1394     377.723-476.766 -38.369 -0.1972 1.9080
ATOM   1987  CH2 TRP  1394     378.951-477.099 -38.904 -0.1134 1.9080
ATOM   1988  H   TRP  1394     371.830-476.336 -40.913  0.2719 0.6000
ATOM   1989  HA  TRP  1394     373.388-478.506 -41.909  0.1123 1.3870
ATOM   1990  HB2 TRP  1394     373.983-476.150 -42.346  0.0339 1.4870
ATOM   1991  HB3 TRP  1394     374.224-475.861 -40.620  0.0339 1.4870
ATOM   1992  HD1 TRP  1394     376.067-477.346 -43.687  0.2062 1.4090
ATOM   1993  HE3 TRP  1394     375.637-476.416 -38.742  0.1700 1.4590
ATOM   1994  HE1 TRP  1394     378.544-477.715 -43.046  0.3412 0.6000
ATOM   1995  HZ2 TRP  1394     380.063-477.610 -40.667  0.1572 1.4590
ATOM   1996  HZ3 TRP  1394     377.642-476.570 -37.310  0.1447 1.4590
ATOM   1997  HH2 TRP  1394     379.812-477.161 -38.255  0.1417 1.4590
ATOM   1998  N   ILE  1395     373.620-477.817 -38.646 -0.4157 1.8240
ATOM   1999  CA  ILE  1395     374.064-478.329 -37.360 -0.0597 1.9080
ATOM   2000  C   ILE  1395     373.463-479.692 -37.166  0.5973 1.9080
ATOM   2001  O   ILE  1395     374.130-480.580 -36.644 -0.5679 1.6612
ATOM   2002  CB  ILE  1395     373.473-477.548 -36.204  0.1303 1.9080
ATOM   2003  CG1 ILE  1395     373.904-476.070 -36.166 -0.0430 1.9080
ATOM   2004  CG2 ILE  1395     373.754-478.323 -34.903 -0.3204 1.9080
ATOM   2005  CD1 ILE  1395     375.366-475.821 -35.809 -0.0660 1.9080
ATOM   2006  H   ILE  1395     373.072-476.968 -38.655  0.2719 0.6000
ATOM   2007  HA  ILE  1395     375.152-478.363 -37.301  0.0869 1.3870
ATOM   2008  HB  ILE  1395     372.392-477.554 -36.344  0.0187 1.4870
ATOM   2009 HG12 ILE  1395     373.286-475.559 -35.427  0.0236 1.4870
ATOM   2010 HG13 ILE  1395     373.708-475.629 -37.143  0.0236 1.4870
ATOM   2011 HG21 ILE  1395     372.868-478.301 -34.268  0.0882 1.4870
ATOM   2012 HG22 ILE  1395     374.589-477.860 -34.378  0.0882 1.4870
ATOM   2013 HG23 ILE  1395     374.004-479.357 -35.143  0.0882 1.4870
ATOM   2014 HD11 ILE  1395     375.544-474.748 -35.733  0.0186 1.4870
ATOM   2015 HD12 ILE  1395     375.592-476.295 -34.854  0.0186 1.4870
ATOM   2016 HD13 ILE  1395     376.006-476.242 -36.585  0.0186 1.4870
ATOM   2017  N   SER  1396     372.168-479.883 -37.511 -0.4157 1.8240
ATOM   2018  CA  SER  1396     371.518-481.156 -37.293 -0.0249 1.9080
ATOM   2019  C   SER  1396     372.169-482.203 -38.141  0.5973 1.9080
ATOM   2020  O   SER  1396     372.363-483.333 -37.695 -0.5679 1.6612
ATOM   2021  CB  SER  1396     370.022-481.129 -37.664  0.2117 1.9080
ATOM   2022  OG  SER  1396     369.316-480.241 -36.810 -0.6546 1.7210
ATOM   2023  H   SER  1396     371.648-479.124 -37.927  0.2719 0.6000
ATOM   2024  HA  SER  1396     371.620-481.433 -36.244  0.0843 1.3870
ATOM   2025  HB2 SER  1396     369.914-480.796 -38.696  0.0352 1.3870
ATOM   2026  HB3 SER  1396     369.607-482.132 -37.563  0.0352 1.3870
ATOM   2027  HG  SER  1396     369.634-479.307 -36.966  0.4275 0.0000
ATOM   2028  N   ALA  1397     372.509-481.855 -39.398 -0.4157 1.8240
ATOM   2029  CA  ALA  1397     373.127-482.812 -40.272  0.0337 1.9080
ATOM   2030  C   ALA  1397     374.460-483.213 -39.718  0.5973 1.9080
ATOM   2031  O   ALA  1397     374.793-484.387 -39.762 -0.5679 1.6612
ATOM   2032  CB  ALA  1397     373.357-482.264 -41.691 -0.1825 1.9080
ATOM   2033  H   ALA  1397     372.328-480.917 -39.726  0.2719 0.6000
ATOM   2034  HA  ALA  1397     372.491-483.695 -40.334  0.0823 1.3870
ATOM   2035  HB1 ALA  1397     372.403-481.962 -42.124  0.0603 1.4870
ATOM   2036  HB2 ALA  1397     373.808-483.039 -42.311  0.0603 1.4870
ATOM   2037  HB3 ALA  1397     374.023-481.403 -41.644  0.0603 1.4870
ATOM   2038  N   MET  1398     375.261-482.270 -39.179 -0.4157 1.8240
ATOM   2039  CA  MET  1398     376.562-482.592 -38.636 -0.0237 1.9080
ATOM   2040  C   MET  1398     376.377-483.506 -37.438  0.5973 1.9080
ATOM   2041  O   MET  1398     377.217-484.363 -37.211 -0.5679 1.6612
ATOM   2042  CB  MET  1398     377.373-481.359 -38.210  0.0342 1.9080
ATOM   2043  CG  MET  1398     377.897-480.555 -39.403  0.0018 1.9080
ATOM   2044  SD  MET  1398     379.217-481.379 -40.347 -0.2737 2.0000
ATOM   2045  CE  MET  1398     380.484-481.158 -39.064 -0.0536 1.9080
ATOM   2046  H   MET  1398     374.943-481.312 -39.154  0.2719 0.6000
ATOM   2047  HA  MET  1398     377.128-483.131 -39.396  0.0880 1.3870
ATOM   2048  HB2 MET  1398     378.223-481.690 -37.613  0.0241 1.4870
ATOM   2049  HB3 MET  1398     376.741-480.714 -37.599  0.0241 1.4870
ATOM   2050  HG2 MET  1398     378.286-479.607 -39.030  0.0440 1.3870
ATOM   2051  HG3 MET  1398     377.065-480.349 -40.076  0.0440 1.3870
ATOM   2052  HE1 MET  1398     380.001-480.981 -38.103  0.0684 1.3870
ATOM   2053  HE2 MET  1398     381.112-480.304 -39.318  0.0684 1.3870
ATOM   2054  HE3 MET  1398     381.099-482.056 -39.002  0.0684 1.3870
ATOM   2055  N   GLU  1399     375.332-483.356 -36.591 -0.5163 1.8240
ATOM   2056  CA  GLU  1399     375.158-484.252 -35.443  0.0397 1.9080
ATOM   2057  C   GLU  1399     374.884-485.654 -35.905  0.5366 1.9080
ATOM   2058  O   GLU  1399     375.306-486.651 -35.298 -0.5819 1.6612
ATOM   2059  CB  GLU  1399     373.956-483.883 -34.551  0.0560 1.9080
ATOM   2060  CG  GLU  1399     374.095-482.555 -33.810  0.0136 1.9080
ATOM   2061  CD  GLU  1399     372.919-482.411 -32.863  0.8054 1.9080
ATOM   2062  OE1 GLU  1399     372.493-483.454 -32.299 -0.8188 1.6612
ATOM   2063  OE2 GLU  1399     372.435-481.261 -32.686 -0.8188 1.6612
ATOM   2064  H   GLU  1399     374.663-482.617 -36.752  0.2936 0.6000
ATOM   2065  HA  GLU  1399     376.067-484.244 -34.841  0.1105 1.3870
ATOM   2066  HB2 GLU  1399     373.069-483.828 -35.182 -0.0173 1.4870
ATOM   2067  HB3 GLU  1399     373.812-484.676 -33.818 -0.0173 1.4870
ATOM   2068  HG2 GLU  1399     374.095-481.732 -34.525 -0.0425 1.4870
ATOM   2069  HG3 GLU  1399     375.026-482.547 -33.243 -0.0425 1.4870
ATOM   2070  N   ASP  1400     374.097-485.755 -36.986 -0.5163 1.8240
ATOM   2071  CA  ASP  1400     373.777-487.067 -37.474  0.0381 1.9080
ATOM   2072  C   ASP  1400     375.014-487.703 -37.896  0.5366 1.9080
ATOM   2073  O   ASP  1400     375.136-488.887 -37.634 -0.5819 1.6612
ATOM   2074  CB  ASP  1400     372.929-487.052 -38.760 -0.0303 1.9080
ATOM   2075  CG  ASP  1400     371.504-486.625 -38.468  0.7994 1.9080
ATOM   2076  OD1 ASP  1400     371.227-486.187 -37.320 -0.8014 1.6612
ATOM   2077  OD2 ASP  1400     370.667-486.742 -39.402 -0.8014 1.6612
ATOM   2078  H   ASP  1400     373.739-484.930 -37.445  0.2936 0.6000
ATOM   2079  HA  ASP  1400     373.288-487.656 -36.698  0.0880 1.3870
ATOM   2080  HB2 ASP  1400     373.372-486.353 -39.470 -0.0122 1.4870
ATOM   2081  HB3 ASP  1400     372.922-488.051 -39.196 -0.0122 1.4870
ATOM   2082  N   GLN  1401     375.918-486.952 -38.565 -0.4157 1.8240
ATOM   2083  CA  GLN  1401     377.155-487.504 -39.032 -0.0031 1.9080
ATOM   2084  C   GLN  1401     377.967-487.915 -37.850  0.5973 1.9080
ATOM   2085  O   GLN  1401     378.588-488.962 -37.865 -0.5679 1.6612
ATOM   2086  CB  GLN  1401     377.981-486.563 -39.935 -0.0036 1.9080
ATOM   2087  CG  GLN  1401     377.339-486.343 -41.313 -0.0645 1.9080
ATOM   2088  CD  GLN  1401     378.309-485.581 -42.211  0.6951 1.9080
ATOM   2089  H   GLN  1401     375.716-485.978 -38.740  0.2719 0.6000
ATOM   2090  HA  GLN  1401     376.924-488.401 -39.607  0.0850 1.3870
ATOM   2091  HB2 GLN  1401     378.970-486.998 -40.078  0.0171 1.4870
ATOM   2092  HB3 GLN  1401     378.087-485.599 -39.437  0.0171 1.4870
ATOM   2093  HG2 GLN  1401     376.421-485.766 -41.198  0.0352 1.4870
ATOM   2094  HG3 GLN  1401     377.108-487.308 -41.764  0.0352 1.4870
ATOM   2095 HE22 GLN  1401     378.883-483.672 -42.726  0.4251 0.6000
ATOM   2096  OE1 GLN  1401     379.088-486.179 -42.953 -0.6086 1.6612
ATOM   2097  NE2 GLN  1401     378.263-484.224 -42.151 -0.9407 1.8240
ATOM   2098 HE21 GLN  1401     377.609-483.768 -41.531  0.4251 0.6000
ATOM   2099  N   LEU  1402     377.974-487.179 -36.738 -0.4157 1.8240
ATOM   2100  CA  LEU  1402     378.849-487.678 -35.709 -0.0518 1.9080
ATOM   2101  C   LEU  1402     378.465-489.061 -35.308  0.5973 1.9080
ATOM   2102  O   LEU  1402     379.416-489.826 -35.252 -0.5679 1.6612
ATOM   2103  CB  LEU  1402     378.855-486.855 -34.404 -0.1102 1.9080
ATOM   2104  CG  LEU  1402     379.733-485.587 -34.411  0.3531 1.9080
ATOM   2105  CD1 LEU  1402     381.215-485.945 -34.568 -0.4121 1.9080
ATOM   2106  CD2 LEU  1402     379.274-484.548 -35.433 -0.4121 1.9080
ATOM   2107  H   LEU  1402     377.415-486.345 -36.627  0.2719 0.6000
ATOM   2108  HA  LEU  1402     379.865-487.704 -36.104  0.0922 1.3870
ATOM   2109  HB2 LEU  1402     377.829-486.550 -34.197  0.0457 1.4870
ATOM   2110  HB3 LEU  1402     379.191-487.501 -33.593  0.0457 1.4870
ATOM   2111  HG  LEU  1402     379.625-485.127 -33.429 -0.0361 1.4870
ATOM   2112 HD11 LEU  1402     381.453-486.052 -35.626  0.1000 1.4870
ATOM   2113 HD12 LEU  1402     381.418-486.884 -34.053  0.1000 1.4870
ATOM   2114 HD13 LEU  1402     381.828-485.154 -34.136  0.1000 1.4870
ATOM   2115 HD21 LEU  1402     379.954-483.697 -35.417  0.1000 1.4870
ATOM   2116 HD22 LEU  1402     379.273-484.993 -36.428  0.1000 1.4870
ATOM   2117 HD23 LEU  1402     378.267-484.213 -35.184  0.1000 1.4870
ATOM   2118  N   ARG  1403     377.138-489.391 -35.211 -0.3479 1.8240
ATOM   2119  CA  ARG  1403     376.549-490.739 -34.938 -0.2637 1.9080
ATOM   2120  C   ARG  1403     376.641-491.795 -35.999  0.7341 1.9080
ATOM   2121  O   ARG  1403     376.474-493.080 -36.082 -0.5894 1.6612
ATOM   2122  CB  ARG  1403     375.108-490.637 -34.429 -0.0007 1.9080
ATOM   2123  CG  ARG  1403     375.064-489.706 -33.216  0.0390 1.9080
ATOM   2124  CD  ARG  1403     374.035-490.070 -32.150  0.0486 1.9080
ATOM   2125  NE  ARG  1403     374.794-490.696 -31.029 -0.5295 1.8240
ATOM   2126  CZ  ARG  1403     375.408-489.899 -30.107  0.8076 1.9080
ATOM   2127  NH1 ARG  1403     375.339-488.542 -30.237 -0.8627 1.8240
ATOM   2128  NH2 ARG  1403     376.095-490.453 -29.064 -0.8627 1.8240
ATOM   2129  H   ARG  1403     376.480-488.635 -35.339  0.2747 0.6000
ATOM   2130  HA  ARG  1403     377.119-491.132 -34.097  0.1560 1.3870
ATOM   2131  HB2 ARG  1403     374.471-490.237 -35.218  0.0327 1.4870
ATOM   2132  HB3 ARG  1403     374.753-491.627 -34.141  0.0327 1.4870
ATOM   2133  HG2 ARG  1403     374.839-488.701 -33.572  0.0285 1.4870
ATOM   2134  HG3 ARG  1403     376.051-489.695 -32.753  0.0285 1.4870
ATOM   2135  HD2 ARG  1403     373.519-489.175 -31.802  0.0687 1.3870
ATOM   2136  HD3 ARG  1403     373.315-490.781 -32.555  0.0687 1.3870
ATOM   2137  HE  ARG  1403     374.853-491.701 -30.953  0.3456 0.6000
ATOM   2138 HH11 ARG  1403     374.833-488.134 -31.010  0.4478 0.6000
ATOM   2139 HH12 ARG  1403     375.794-487.946 -29.560  0.4478 0.6000
ATOM   2140 HH21 ARG  1403     376.148-491.457 -28.971  0.4478 0.6000
ATOM   2141 HH22 ARG  1403     376.550-489.858 -28.386  0.4478 0.6000
ATOM   2142  N   SER  1404     376.864-491.225 -37.092 -0.4157 1.8240
ATOM   2143  CA  SER  1404     377.109-492.583 -37.208 -0.0249 1.9080
ATOM   2144  C   SER  1404     378.522-493.152 -36.416  0.5973 1.9080
ATOM   2145  O   SER  1404     378.530-494.323 -35.925 -0.5679 1.6612
ATOM   2146  CB  SER  1404     377.199-493.000 -38.703  0.2117 1.9080
ATOM   2147  OG  SER  1404     378.179-492.226 -39.379 -0.6546 1.7210
ATOM   2148  H   SER  1404     376.865-490.340 -37.578  0.2719 0.6000
ATOM   2149  HA  SER  1404     376.258-493.107 -36.773  0.0843 1.3870
ATOM   2150  HB2 SER  1404     377.470-494.054 -38.765  0.0352 1.3870
ATOM   2151  HB3 SER  1404     376.230-492.848 -39.178  0.0352 1.3870
ATOM   2152  HG  SER  1404     378.236-491.322 -38.959  0.4275 0.0000
ATOM   2153  N   ASP  1405     379.301-492.218 -35.847 -0.5163 1.8240
ATOM   2154  CA  ASP  1405     380.649-492.425 -35.457  0.0381 1.9080
ATOM   2155  C   ASP  1405     380.924-493.703 -35.969  0.5366 1.9080
ATOM   2156  O   ASP  1405     380.893-494.813 -35.369 -0.5819 1.6612
ATOM   2157  CB  ASP  1405     380.989-492.438 -33.971 -0.0303 1.9080
ATOM   2158  CG  ASP  1405     382.506-492.586 -33.996  0.7994 1.9080
ATOM   2159  OD1 ASP  1405     383.005-493.726 -34.203 -0.8014 1.6612
ATOM   2160  OD2 ASP  1405     383.191-491.539 -33.855 -0.8014 1.6612
ATOM   2161  H   ASP  1405     378.900-491.305 -35.686  0.2936 0.6000
ATOM   2162  HA  ASP  1405     381.282-491.695 -35.961  0.0880 1.3870
ATOM   2163  HB2 ASP  1405     380.690-491.508 -33.488 -0.0122 1.4870
ATOM   2164  HB3 ASP  1405     380.527-493.293 -33.478 -0.0122 1.4870
ATOM   2165  N   ASP  1406     381.033-493.282 -37.253 -0.5163 1.8240
ATOM   2166  CA  ASP  1406     380.417-493.639 -38.524  0.0381 1.9080
ATOM   2167  C   ASP  1406     380.074-495.006 -38.766  0.5366 1.9080
ATOM   2168  O   ASP  1406     380.419-495.717 -39.744 -0.5819 1.6612
ATOM   2169  CB  ASP  1406     381.343-493.306 -39.698 -0.0303 1.9080
ATOM   2170  CG  ASP  1406     381.764-491.872 -39.539  0.7994 1.9080
ATOM   2171  OD1 ASP  1406     380.884-490.975 -39.575 -0.8014 1.6612
ATOM   2172  OD2 ASP  1406     382.990-491.664 -39.344 -0.8014 1.6612
ATOM   2173  H   ASP  1406     381.708-492.537 -37.353  0.2936 0.6000
ATOM   2174  HA  ASP  1406     379.511-493.043 -38.634  0.0880 1.3870
ATOM   2175  HB2 ASP  1406     382.218-493.956 -39.680 -0.0122 1.4870
ATOM   2176  HB3 ASP  1406     380.808-493.432 -40.639 -0.0122 1.4870
ATOM   2177  N   PRO  1407     379.146-495.451 -38.134 -0.2548 1.8240
ATOM   2178  CA  PRO  1407     379.859-496.515 -37.568 -0.0266 1.9080
ATOM   2179  C   PRO  1407     381.370-496.397 -37.544  0.5896 1.9080
ATOM   2180  O   PRO  1407     382.295-496.242 -38.393 -0.5748 1.6612
ATOM   2181  CB  PRO  1407     379.336-497.809 -38.207 -0.0070 1.9080
ATOM   2182  CG  PRO  1407     377.914-497.434 -38.648  0.0189 1.9080
ATOM   2183  CD  PRO  1407     378.014-495.927 -38.917  0.0192 1.9080
ATOM   2184  HA  PRO  1407     379.549-496.555 -36.524  0.0641 1.3870
ATOM   2185  HB2 PRO  1407     379.318-498.623 -37.482  0.0253 1.4870
ATOM   2186  HB3 PRO  1407     379.944-498.080 -39.070  0.0253 1.4870
ATOM   2187  HG2 PRO  1407     377.630-497.974 -39.551  0.0213 1.4870
ATOM   2188  HG3 PRO  1407     377.202-497.632 -37.847  0.0213 1.4870
ATOM   2189  HD2 PRO  1407     377.099-495.425 -38.602  0.0391 1.3870
ATOM   2190  HD3 PRO  1407     378.192-495.748 -39.977  0.0391 1.3870
ATOM   2191  N   GLY  1408     381.607-496.976 -36.442 -0.4157 1.8240
ATOM   2192  CA  GLY  1408     382.901-497.167 -36.090 -0.0252 1.9080
ATOM   2193  C   GLY  1408     383.480-498.039 -37.110  0.5973 1.9080
ATOM   2194  O   GLY  1408     384.622-498.159 -37.468 -0.5679 1.6612
ATOM   2195  H   GLY  1408     380.854-497.286 -35.844  0.2719 0.6000
ATOM   2196  HA2 GLY  1408     383.429-496.214 -36.064  0.0698 1.3870
ATOM   2197  HA3 GLY  1408     382.954-497.649 -35.114  0.0698 1.3870
ATOM   2198  N   LYS  1409     382.564-498.605 -37.781 -0.3479 1.8240
ATOM   2199  CA  LYS  1409     383.024-499.075 -39.039 -0.2400 1.9080
ATOM   2200  C   LYS  1409     383.597-498.491 -40.259  0.7341 1.9080
ATOM   2201  O   LYS  1409     384.574-498.824 -41.060 -0.5894 1.6612
ATOM   2202  CB  LYS  1409     382.029-500.112 -39.583 -0.0094 1.9080
ATOM   2203  CG  LYS  1409     382.714-501.101 -40.522  0.0187 1.9080
ATOM   2204  CD  LYS  1409     383.750-501.951 -39.781 -0.0479 1.9080
ATOM   2205  CE  LYS  1409     384.504-502.948 -40.660 -0.0143 1.9080
ATOM   2206  NZ  LYS  1409     385.462-503.715 -39.831 -0.3854 1.8240
ATOM   2207  H   LYS  1409     381.613-498.710 -37.456  0.2747 0.6000
ATOM   2208  HA  LYS  1409     383.840-499.725 -38.725  0.1426 1.3870
ATOM   2209  HB2 LYS  1409     381.240-499.594 -40.128  0.0362 1.4870
ATOM   2210  HB3 LYS  1409     381.589-500.658 -38.748  0.0362 1.4870
ATOM   2211  HG2 LYS  1409     381.960-501.759 -40.955  0.0103 1.4870
ATOM   2212  HG3 LYS  1409     383.209-500.550 -41.322  0.0103 1.4870
ATOM   2213  HD2 LYS  1409     383.235-502.509 -39.000  0.0621 1.4870
ATOM   2214  HD3 LYS  1409     384.474-501.285 -39.312  0.0621 1.4870
ATOM   2215  HE2 LYS  1409     385.047-502.409 -41.436  0.1135 1.1000
ATOM   2216  HE3 LYS  1409     383.794-503.634 -41.123  0.1135 1.1000
ATOM   2217  HZ1 LYS  1409     385.960-504.374 -40.413  0.3400 0.6000
ATOM   2218  HZ2 LYS  1409     386.120-503.080 -39.403  0.3400 0.6000
ATOM   2219  HZ3 LYS  1409     384.960-504.215 -39.111  0.3400 0.6000
ATOM   2220  N   ASP  1410     382.934-497.482 -40.511 -0.5163 1.8240
ATOM   2221  CA  ASP  1410     383.918-497.348 -41.352  0.0381 1.9080
ATOM   2222  C   ASP  1410     385.271-496.744 -40.626  0.5366 1.9080
ATOM   2223  O   ASP  1410     385.882-496.245 -41.451 -0.5819 1.6612
ATOM   2224  CB  ASP  1410     383.547-496.451 -42.536 -0.0303 1.9080
ATOM   2225  CG  ASP  1410     382.555-497.252 -43.364  0.7994 1.9080
ATOM   2226  OD1 ASP  1410     382.483-498.490 -43.145 -0.8014 1.6612
ATOM   2227  OD2 ASP  1410     381.858-496.647 -44.221 -0.8014 1.6612
ATOM   2228  H   ASP  1410     382.087-497.014 -40.222  0.2936 0.6000
ATOM   2229  HA  ASP  1410     384.161-498.336 -41.744  0.0880 1.3870
ATOM   2230  HB2 ASP  1410     384.432-496.216 -43.127 -0.0122 1.4870
ATOM   2231  HB3 ASP  1410     383.081-495.533 -42.178 -0.0122 1.4870
ATOM   2232  N   LEU  1411     385.869-497.317 -39.467 -0.4157 1.8240
ATOM   2233  CA  LEU  1411     387.150-497.242 -38.667 -0.0518 1.9080
ATOM   2234  C   LEU  1411     388.021-497.301 -39.742  0.5973 1.9080
ATOM   2235  O   LEU  1411     389.035-496.624 -39.955 -0.5679 1.6612
ATOM   2236  CB  LEU  1411     387.353-498.512 -37.814 -0.1102 1.9080
ATOM   2237  CG  LEU  1411     388.615-498.553 -36.925  0.3531 1.9080
ATOM   2238  CD1 LEU  1411     388.726-499.900 -36.192 -0.4121 1.9080
ATOM   2239  CD2 LEU  1411     389.907-498.199 -37.680 -0.4121 1.9080
ATOM   2240  H   LEU  1411     385.238-497.984 -39.047  0.2719 0.6000
ATOM   2241  HA  LEU  1411     387.242-496.321 -38.092  0.0922 1.3870
ATOM   2242  HB2 LEU  1411     386.486-498.614 -37.162  0.0457 1.4870
ATOM   2243  HB3 LEU  1411     387.380-499.372 -38.484  0.0457 1.4870
ATOM   2244  HG  LEU  1411     388.482-497.790 -36.158 -0.0361 1.4870
ATOM   2245 HD11 LEU  1411     389.623-499.904 -35.572  0.1000 1.4870
ATOM   2246 HD12 LEU  1411     387.848-500.044 -35.562  0.1000 1.4870
ATOM   2247 HD13 LEU  1411     388.785-500.707 -36.922  0.1000 1.4870
ATOM   2248 HD21 LEU  1411     389.888-497.146 -37.959  0.1000 1.4870
ATOM   2249 HD22 LEU  1411     390.767-498.389 -37.037  0.1000 1.4870
ATOM   2250 HD23 LEU  1411     389.982-498.812 -38.578  0.1000 1.4870
ATOM   2251  N   THR  1412     387.587-498.186 -40.536 -0.4157 1.8240
ATOM   2252  CA  THR  1412     388.586-498.042 -41.483 -0.0389 1.9080
ATOM   2253  C   THR  1412     388.812-496.927 -42.532  0.5973 1.9080
ATOM   2254  O   THR  1412     389.804-496.124 -42.778 -0.5679 1.6612
ATOM   2255  CB  THR  1412     388.758-499.308 -42.277  0.3654 1.9080
ATOM   2256  CG2 THR  1412     389.007-500.472 -41.303 -0.2438 1.9080
ATOM   2257  OG1 THR  1412     387.597-499.566 -43.052 -0.6761 1.7210
ATOM   2258  H   THR  1412     386.781-498.794 -40.493  0.2719 0.6000
ATOM   2259  HA  THR  1412     389.494-498.003 -40.881  0.1007 1.3870
ATOM   2260  HB  THR  1412     389.617-499.203 -42.940  0.0043 1.3870
ATOM   2261 HG21 THR  1412     389.134-501.397 -41.866  0.0642 1.4870
ATOM   2262 HG22 THR  1412     389.908-500.274 -40.723  0.0642 1.4870
ATOM   2263 HG23 THR  1412     388.156-500.570 -40.629  0.0642 1.4870
ATOM   2264  HG1 THR  1412     386.763-499.374 -42.519  0.4102 0.0000
ATOM   2265  N   SER  1413     387.619-496.745 -42.973 -0.4157 1.8240
ATOM   2266  CA  SER  1413     387.626-495.607 -43.719 -0.0249 1.9080
ATOM   2267  C   SER  1413     388.128-494.314 -42.892  0.5973 1.9080
ATOM   2268  O   SER  1413     388.316-493.411 -43.695 -0.5679 1.6612
ATOM   2269  CB  SER  1413     386.266-495.237 -44.337  0.2117 1.9080
ATOM   2270  OG  SER  1413     385.439-494.595 -43.379 -0.6546 1.7210
ATOM   2271  H   SER  1413     386.821-497.339 -42.798  0.2719 0.6000
ATOM   2272  HA  SER  1413     388.326-495.760 -44.540  0.0843 1.3870
ATOM   2273  HB2 SER  1413     386.427-494.564 -45.179  0.0352 1.3870
ATOM   2274  HB3 SER  1413     385.772-496.143 -44.689  0.0352 1.3870
ATOM   2275  HG  SER  1413     385.475-495.100 -42.518  0.4275 0.0000
ATOM   2276  N   VAL  1414     388.639-494.433 -41.508 -0.4157 1.8240
ATOM   2277  CA  VAL  1414     389.380-493.679 -40.395 -0.0875 1.9080
ATOM   2278  C   VAL  1414     390.510-493.121 -40.781  0.5973 1.9080
ATOM   2279  O   VAL  1414     391.044-492.098 -40.271 -0.5679 1.6612
ATOM   2280  CB  VAL  1414     389.741-494.183 -38.995  0.2985 1.9080
ATOM   2281  CG1 VAL  1414     388.490-494.615 -38.215 -0.3192 1.9080
ATOM   2282  CG2 VAL  1414     391.012-495.062 -38.995 -0.3192 1.9080
ATOM   2283  H   VAL  1414     388.417-495.358 -41.168  0.2719 0.6000
ATOM   2284  HA  VAL  1414     388.733-492.825 -40.196  0.0969 1.3870
ATOM   2285  HB  VAL  1414     390.061-493.279 -38.477 -0.0297 1.4870
ATOM   2286 HG11 VAL  1414     388.209-493.829 -37.514  0.0791 1.4870
ATOM   2287 HG12 VAL  1414     388.703-495.532 -37.666  0.0791 1.4870
ATOM   2288 HG13 VAL  1414     387.670-494.791 -38.912  0.0791 1.4870
ATOM   2289 HG21 VAL  1414     391.124-495.539 -38.021  0.0791 1.4870
ATOM   2290 HG22 VAL  1414     390.924-495.827 -39.766  0.0791 1.4870
ATOM   2291 HG23 VAL  1414     391.884-494.440 -39.197  0.0791 1.4870
ATOM   2292  N   ASN  1415     390.986-493.976 -41.597 -0.4157 1.8240
ATOM   2293  CA  ASN  1415     391.923-493.070 -41.884  0.0143 1.9080
ATOM   2294  C   ASN  1415     391.501-491.849 -42.728  0.5973 1.9080
ATOM   2295  O   ASN  1415     391.830-490.637 -42.483 -0.5679 1.6612
ATOM   2296  CB  ASN  1415     393.139-493.702 -42.594 -0.2041 1.9080
ATOM   2297  CG  ASN  1415     394.299-492.712 -42.560  0.7130 1.9080
ATOM   2298  H   ASN  1415     390.758-494.914 -41.893  0.2719 0.6000
ATOM   2299  HA  ASN  1415     392.284-492.682 -40.932  0.1048 1.3870
ATOM   2300  HB2 ASN  1415     392.882-493.929 -43.629  0.0797 1.4870
ATOM   2301  HB3 ASN  1415     393.426-494.619 -42.080  0.0797 1.4870
ATOM   2302  OD1 ASN  1415     394.963-492.554 -41.536 -0.5931 1.6612
ATOM   2303  ND2 ASN  1415     394.559-492.032 -43.709 -0.9191 1.8240
ATOM   2304 HD22 ASN  1415     395.318-491.367 -43.741  0.4196 0.6000
ATOM   2305 HD21 ASN  1415     393.993-492.192 -44.530  0.4196 0.6000
ATOM   2306  N   ARG  1416     390.598-492.259 -43.609 -0.3479 1.8240
ATOM   2307  CA  ARG  1416     390.203-491.214 -44.498 -0.2637 1.9080
ATOM   2308  C   ARG  1416     389.550-490.070 -43.822  0.7341 1.9080
ATOM   2309  O   ARG  1416     389.753-488.874 -44.085 -0.5894 1.6612
ATOM   2310  CB  ARG  1416     389.252-491.699 -45.614 -0.0007 1.9080
ATOM   2311  CG  ARG  1416     389.081-490.712 -46.773  0.0390 1.9080
ATOM   2312  CD  ARG  1416     387.972-491.096 -47.759  0.0486 1.9080
ATOM   2313  NE  ARG  1416     387.935-490.054 -48.824 -0.5295 1.8240
ATOM   2314  CZ  ARG  1416     388.607-490.252 -49.996  0.8076 1.9080
ATOM   2315  NH1 ARG  1416     389.218-491.447 -50.249 -0.8627 1.8240
ATOM   2316  NH2 ARG  1416     388.665-489.253 -50.924 -0.8627 1.8240
ATOM   2317  H   ARG  1416     390.233-493.200 -43.646  0.2747 0.6000
ATOM   2318  HA  ARG  1416     391.105-490.837 -44.979  0.1560 1.3870
ATOM   2319  HB2 ARG  1416     389.647-492.632 -46.016  0.0327 1.4870
ATOM   2320  HB3 ARG  1416     388.273-491.895 -45.176  0.0327 1.4870
ATOM   2321  HG2 ARG  1416     390.022-490.659 -47.320  0.0285 1.4870
ATOM   2322  HG3 ARG  1416     388.859-489.727 -46.363  0.0285 1.4870
ATOM   2323  HD2 ARG  1416     387.013-491.134 -47.243  0.0687 1.3870
ATOM   2324  HD3 ARG  1416     388.192-492.068 -48.201  0.0687 1.3870
ATOM   2325  HE  ARG  1416     387.413-489.202 -48.679  0.3456 0.6000
ATOM   2326 HH11 ARG  1416     389.176-492.190 -49.566  0.4478 0.6000
ATOM   2327 HH12 ARG  1416     389.712-491.588 -51.119  0.4478 0.6000
ATOM   2328 HH21 ARG  1416     388.213-488.368 -50.742  0.4478 0.6000
ATOM   2329 HH22 ARG  1416     389.160-489.398 -51.792  0.4478 0.6000
ATOM   2330  N   MET  1417     388.748-490.480 -42.876 -0.4157 1.8240
ATOM   2331  CA  MET  1417     387.994-489.589 -42.105 -0.0237 1.9080
ATOM   2332  C   MET  1417     388.866-488.726 -41.181  0.5973 1.9080
ATOM   2333  O   MET  1417     388.385-487.732 -40.649 -0.5679 1.6612
ATOM   2334  CB  MET  1417     387.009-490.369 -41.213  0.0342 1.9080
ATOM   2335  CG  MET  1417     385.972-489.513 -40.497  0.0018 1.9080
ATOM   2336  SD  MET  1417     384.854-488.665 -41.644 -0.2737 2.0000
ATOM   2337  CE  MET  1417     384.533-490.148 -42.640 -0.0536 1.9080
ATOM   2338  H   MET  1417     388.670-491.471 -42.696  0.2719 0.6000
ATOM   2339  HA  MET  1417     387.429-488.936 -42.770  0.0880 1.3870
ATOM   2340  HB2 MET  1417     387.586-490.902 -40.458  0.0241 1.4870
ATOM   2341  HB3 MET  1417     386.487-491.100 -41.830  0.0241 1.4870
ATOM   2342  HG2 MET  1417     385.381-490.155 -39.844  0.0440 1.3870
ATOM   2343  HG3 MET  1417     386.487-488.769 -39.889  0.0440 1.3870
ATOM   2344  HE1 MET  1417     383.587-490.033 -43.169  0.0684 1.3870
ATOM   2345  HE2 MET  1417     384.481-491.019 -41.987  0.0684 1.3870
ATOM   2346  HE3 MET  1417     385.339-490.282 -43.362  0.0684 1.3870
ATOM   2347  N   LEU  1418     390.091-489.124 -40.765 -0.4157 1.8240
ATOM   2348  CA  LEU  1418     390.840-488.134 -39.980 -0.0518 1.9080
ATOM   2349  C   LEU  1418     390.989-486.969 -40.867  0.5973 1.9080
ATOM   2350  O   LEU  1418     390.885-485.809 -40.448 -0.5679 1.6612
ATOM   2351  CB  LEU  1418     392.220-488.652 -39.529 -0.1102 1.9080
ATOM   2352  CG  LEU  1418     392.901-487.744 -38.487  0.3531 1.9080
ATOM   2353  CD1 LEU  1418     392.039-487.632 -37.217 -0.4121 1.9080
ATOM   2354  CD2 LEU  1418     394.330-488.215 -38.173 -0.4121 1.9080
ATOM   2355  H   LEU  1418     390.464-490.038 -40.979  0.2719 0.6000
ATOM   2356  HA  LEU  1418     390.256-487.850 -39.104  0.0922 1.3870
ATOM   2357  HB2 LEU  1418     392.867-488.720 -40.404  0.0457 1.4870
ATOM   2358  HB3 LEU  1418     392.100-489.648 -39.102  0.0457 1.4870
ATOM   2359  HG  LEU  1418     392.974-486.747 -38.921 -0.0361 1.4870
ATOM   2360 HD11 LEU  1418     392.538-486.986 -36.494  0.1000 1.4870
ATOM   2361 HD12 LEU  1418     391.068-487.208 -37.473  0.1000 1.4870
ATOM   2362 HD13 LEU  1418     391.900-488.623 -36.784  0.1000 1.4870
ATOM   2363 HD21 LEU  1418     394.778-487.550 -37.434  0.1000 1.4870
ATOM   2364 HD22 LEU  1418     394.926-488.199 -39.085  0.1000 1.4870
ATOM   2365 HD23 LEU  1418     394.299-489.230 -37.777  0.1000 1.4870
ATOM   2366  N   ALA  1419     391.190-487.266 -42.155 -0.4157 1.8240
ATOM   2367  CA  ALA  1419     391.296-486.104 -42.992  0.0337 1.9080
ATOM   2368  C   ALA  1419     390.011-485.254 -43.023  0.5973 1.9080
ATOM   2369  O   ALA  1419     390.050-484.006 -43.027 -0.5679 1.6612
ATOM   2370  CB  ALA  1419     391.643-486.462 -44.448 -0.1825 1.9080
ATOM   2371  H   ALA  1419     391.260-488.211 -42.504  0.2719 0.6000
ATOM   2372  HA  ALA  1419     392.100-485.481 -42.600  0.0823 1.3870
ATOM   2373  HB1 ALA  1419     392.340-485.725 -44.848  0.0603 1.4870
ATOM   2374  HB2 ALA  1419     392.102-487.450 -44.479  0.0603 1.4870
ATOM   2375  HB3 ALA  1419     390.733-486.464 -45.048  0.0603 1.4870
ATOM   2376  N   LYS  1420     388.834-485.932 -43.076 -0.3479 1.8240
ATOM   2377  CA  LYS  1420     387.527-485.274 -43.135 -0.2400 1.9080
ATOM   2378  C   LYS  1420     387.303-484.502 -41.844  0.7341 1.9080
ATOM   2379  O   LYS  1420     386.543-483.551 -41.891 -0.5894 1.6612
ATOM   2380  CB  LYS  1420     386.378-486.287 -43.238 -0.0094 1.9080
ATOM   2381  CG  LYS  1420     385.036-485.624 -43.537  0.0187 1.9080
ATOM   2382  CD  LYS  1420     383.873-486.605 -43.702 -0.0479 1.9080
ATOM   2383  CE  LYS  1420     383.995-487.551 -44.898 -0.0143 1.9080
ATOM   2384  NZ  LYS  1420     382.822-488.455 -44.932 -0.3854 1.8240
ATOM   2385  H   LYS  1420     388.862-486.942 -43.075  0.2747 0.6000
ATOM   2386  HA  LYS  1420     387.495-484.591 -43.984  0.1426 1.3870
ATOM   2387  HB2 LYS  1420     386.299-486.823 -42.292  0.0362 1.4870
ATOM   2388  HB3 LYS  1420     386.605-487.000 -44.031  0.0362 1.4870
ATOM   2389  HG2 LYS  1420     384.799-484.948 -42.716  0.0103 1.4870
ATOM   2390  HG3 LYS  1420     385.132-485.040 -44.452  0.0103 1.4870
ATOM   2391  HD2 LYS  1420     382.956-486.027 -43.819  0.0621 1.4870
ATOM   2392  HD3 LYS  1420     383.792-487.203 -42.794  0.0621 1.4870
ATOM   2393  HE2 LYS  1420     384.033-486.969 -45.819  0.1135 1.1000
ATOM   2394  HE3 LYS  1420     384.906-488.141 -44.803  0.1135 1.1000
ATOM   2395  HZ1 LYS  1420     382.901-489.080 -45.721  0.3400 0.6000
ATOM   2396  HZ2 LYS  1420     382.787-488.993 -44.078  0.3400 0.6000
ATOM   2397  HZ3 LYS  1420     381.978-487.908 -45.019  0.3400 0.6000
ATOM   2398  N   LEU  1421     387.823-484.937 -40.656 -0.4157 1.8240
ATOM   2399  CA  LEU  1421     387.740-484.264 -39.357 -0.0518 1.9080
ATOM   2400  C   LEU  1421     388.515-482.989 -39.470  0.5973 1.9080
ATOM   2401  O   LEU  1421     388.158-481.998 -38.847 -0.5679 1.6612
ATOM   2402  CB  LEU  1421     388.345-485.088 -38.206 -0.1102 1.9080
ATOM   2403  CG  LEU  1421     388.240-484.374 -36.844  0.3531 1.9080
ATOM   2404  CD1 LEU  1421     386.768-484.129 -36.465 -0.4121 1.9080
ATOM   2405  CD2 LEU  1421     389.017-485.126 -35.750 -0.4121 1.9080
ATOM   2406  H   LEU  1421     388.318-485.817 -40.676  0.2719 0.6000
ATOM   2407  HA  LEU  1421     386.698-484.037 -39.132  0.0922 1.3870
ATOM   2408  HB2 LEU  1421     389.397-485.271 -38.424  0.0457 1.4870
ATOM   2409  HB3 LEU  1421     387.826-486.044 -38.145  0.0457 1.4870
ATOM   2410  HG  LEU  1421     388.709-483.397 -36.957 -0.0361 1.4870
ATOM   2411 HD11 LEU  1421     386.720-483.624 -35.500  0.1000 1.4870
ATOM   2412 HD12 LEU  1421     386.246-485.084 -36.402  0.1000 1.4870
ATOM   2413 HD13 LEU  1421     386.296-483.506 -37.225  0.1000 1.4870
ATOM   2414 HD21 LEU  1421     388.920-484.594 -34.804  0.1000 1.4870
ATOM   2415 HD22 LEU  1421     390.069-485.185 -36.028  0.1000 1.4870
ATOM   2416 HD23 LEU  1421     388.612-486.132 -35.644  0.1000 1.4870
ATOM   2417  N   LYS  1422     389.645-482.971 -40.203 -0.3479 1.8240
ATOM   2418  CA  LYS  1422     390.340-481.708 -40.342 -0.2400 1.9080
ATOM   2419  C   LYS  1422     389.472-480.718 -41.067  0.7341 1.9080
ATOM   2420  O   LYS  1422     389.328-479.546 -40.688 -0.5894 1.6612
ATOM   2421  CB  LYS  1422     391.592-481.845 -41.214 -0.0094 1.9080
ATOM   2422  CG  LYS  1422     392.331-480.527 -41.441  0.0187 1.9080
ATOM   2423  CD  LYS  1422     393.593-480.688 -42.290 -0.0479 1.9080
ATOM   2424  CE  LYS  1422     394.705-481.477 -41.596 -0.0143 1.9080
ATOM   2425  NZ  LYS  1422     394.498-482.929 -41.791 -0.3854 1.8240
ATOM   2426  H   LYS  1422     389.996-483.811 -40.641  0.2747 0.6000
ATOM   2427  HA  LYS  1422     390.609-481.320 -39.360  0.1426 1.3870
ATOM   2428  HB2 LYS  1422     391.294-482.243 -42.184  0.0362 1.4870
ATOM   2429  HB3 LYS  1422     392.273-482.551 -40.740  0.0362 1.4870
ATOM   2430  HG2 LYS  1422     391.658-479.834 -41.947  0.0103 1.4870
ATOM   2431  HG3 LYS  1422     392.608-480.107 -40.474  0.0103 1.4870
ATOM   2432  HD2 LYS  1422     393.974-479.696 -42.531  0.0621 1.4870
ATOM   2433  HD3 LYS  1422     393.329-481.197 -43.217  0.0621 1.4870
ATOM   2434  HE2 LYS  1422     395.668-481.190 -42.019  0.1135 1.1000
ATOM   2435  HE3 LYS  1422     394.697-481.251 -40.530  0.1135 1.1000
ATOM   2436  HZ1 LYS  1422     395.384-483.373 -41.984  0.3400 0.6000
ATOM   2437  HZ2 LYS  1422     394.098-483.327 -40.953  0.3400 0.6000
ATOM   2438  HZ3 LYS  1422     393.870-483.078 -42.568  0.3400 0.6000
ATOM   2439  N   ARG  1423     388.851-481.190 -42.157 -0.3479 1.8240
ATOM   2440  CA  ARG  1423     388.055-480.268 -42.908 -0.2637 1.9080
ATOM   2441  C   ARG  1423     386.893-479.788 -42.071  0.7341 1.9080
ATOM   2442  O   ARG  1423     386.501-478.636 -42.207 -0.5894 1.6612
ATOM   2443  CB  ARG  1423     387.486-480.869 -44.203 -0.0007 1.9080
ATOM   2444  CG  ARG  1423     386.615-479.885 -44.986  0.0390 1.9080
ATOM   2445  CD  ARG  1423     386.575-480.180 -46.484  0.0486 1.9080
ATOM   2446  NE  ARG  1423     387.926-479.828 -47.002 -0.5295 1.8240
ATOM   2447  CZ  ARG  1423     388.463-480.482 -48.071  0.8076 1.9080
ATOM   2448  NH1 ARG  1423     387.756-481.459 -48.710 -0.8627 1.8240
ATOM   2449  NH2 ARG  1423     389.719-480.159 -48.497 -0.8627 1.8240
ATOM   2450  H   ARG  1423     388.941-482.156 -42.437  0.2747 0.6000
ATOM   2451  HA  ARG  1423     388.673-479.409 -43.168  0.1560 1.3870
ATOM   2452  HB2 ARG  1423     386.882-481.739 -43.946  0.0327 1.4870
ATOM   2453  HB3 ARG  1423     388.313-481.189 -44.836  0.0327 1.4870
ATOM   2454  HG2 ARG  1423     385.599-479.935 -44.596  0.0285 1.4870
ATOM   2455  HG3 ARG  1423     387.001-478.877 -44.836  0.0285 1.4870
ATOM   2456  HD2 ARG  1423     385.812-479.572 -46.970  0.0687 1.3870
ATOM   2457  HD3 ARG  1423     386.374-481.238 -46.652  0.0687 1.3870
ATOM   2458  HE  ARG  1423     388.453-479.092 -46.554  0.3456 0.6000
ATOM   2459 HH11 ARG  1423     386.828-481.700 -48.393  0.4478 0.6000
ATOM   2460 HH12 ARG  1423     388.161-481.941 -49.500  0.4478 0.6000
ATOM   2461 HH21 ARG  1423     390.243-479.438 -48.023  0.4478 0.6000
ATOM   2462 HH22 ARG  1423     390.124-480.641 -49.287  0.4478 0.6000
ATOM   2463  N   VAL  1424     386.291-480.653 -41.219 -0.4157 1.8240
ATOM   2464  CA  VAL  1424     385.159-480.338 -40.357 -0.0875 1.9080
ATOM   2465  C   VAL  1424     385.600-479.274 -39.378  0.5973 1.9080
ATOM   2466  O   VAL  1424     384.768-478.478 -38.980 -0.5679 1.6612
ATOM   2467  CB  VAL  1424     384.712-481.531 -39.550  0.2985 1.9080
ATOM   2468  CG1 VAL  1424     383.651-481.087 -38.528 -0.3192 1.9080
ATOM   2469  CG2 VAL  1424     384.206-482.615 -40.518 -0.3192 1.9080
ATOM   2470  H   VAL  1424     386.657-481.593 -41.178  0.2719 0.6000
ATOM   2471  HA  VAL  1424     384.329-479.966 -40.958  0.0969 1.3870
ATOM   2472  HB  VAL  1424     385.572-481.925 -39.008 -0.0297 1.4870
ATOM   2473 HG11 VAL  1424     384.143-480.753 -37.615  0.0791 1.4870
ATOM   2474 HG12 VAL  1424     383.065-480.268 -38.945  0.0791 1.4870
ATOM   2475 HG13 VAL  1424     382.993-481.925 -38.300  0.0791 1.4870
ATOM   2476 HG21 VAL  1424     383.126-482.721 -40.413  0.0791 1.4870
ATOM   2477 HG22 VAL  1424     384.445-482.328 -41.542  0.0791 1.4870
ATOM   2478 HG23 VAL  1424     384.689-483.564 -40.285  0.0791 1.4870
ATOM   2479  N   GLU  1425     386.874-479.259 -38.901 -0.5163 1.8240
ATOM   2480  CA  GLU  1425     387.380-478.253 -37.966  0.0397 1.9080
ATOM   2481  C   GLU  1425     387.323-476.921 -38.635  0.5366 1.9080
ATOM   2482  O   GLU  1425     386.931-475.903 -38.052 -0.5819 1.6612
ATOM   2483  CB  GLU  1425     388.859-478.549 -37.672  0.0560 1.9080
ATOM   2484  CG  GLU  1425     389.101-479.922 -37.035  0.0136 1.9080
ATOM   2485  CD  GLU  1425     389.512-479.684 -35.594  0.8054 1.9080
ATOM   2486  OE1 GLU  1425     389.958-478.540 -35.313 -0.8188 1.6612
ATOM   2487  OE2 GLU  1425     389.405-480.627 -34.765 -0.8188 1.6612
ATOM   2488  H   GLU  1425     387.507-479.983 -39.210  0.2936 0.6000
ATOM   2489  HA  GLU  1425     386.795-478.250 -37.046  0.1105 1.3870
ATOM   2490  HB2 GLU  1425     389.411-478.504 -38.611 -0.0173 1.4870
ATOM   2491  HB3 GLU  1425     389.243-477.780 -37.002 -0.0173 1.4870
ATOM   2492  HG2 GLU  1425     389.895-480.446 -37.568 -0.0425 1.4870
ATOM   2493  HG3 GLU  1425     388.184-480.511 -37.066 -0.0425 1.4870
ATOM   2494  N   ASP  1426     387.740-476.897 -39.908 -0.5163 1.8240
ATOM   2495  CA  ASP  1426     387.711-475.620 -40.551  0.0381 1.9080
ATOM   2496  C   ASP  1426     386.299-475.109 -40.739  0.5366 1.9080
ATOM   2497  O   ASP  1426     386.012-473.915 -40.572 -0.5819 1.6612
ATOM   2498  CB  ASP  1426     388.470-475.607 -41.882 -0.0303 1.9080
ATOM   2499  CG  ASP  1426     389.935-475.523 -41.482  0.7994 1.9080
ATOM   2500  OD1 ASP  1426     390.338-474.439 -40.984 -0.8014 1.6612
ATOM   2501  OD2 ASP  1426     390.669-476.532 -41.654 -0.8014 1.6612
ATOM   2502  H   ASP  1426     388.056-477.730 -40.384  0.2936 0.6000
ATOM   2503  HA  ASP  1426     388.218-474.918 -39.889  0.0880 1.3870
ATOM   2504  HB2 ASP  1426     388.184-474.742 -42.481 -0.0122 1.4870
ATOM   2505  HB3 ASP  1426     388.281-476.528 -42.434 -0.0122 1.4870
ATOM   2506  N   GLN  1427     385.372-476.023 -41.086 -0.4157 1.8240
ATOM   2507  CA  GLN  1427     384.003-475.645 -41.312 -0.0031 1.9080
ATOM   2508  C   GLN  1427     383.425-475.126 -40.016  0.5973 1.9080
ATOM   2509  O   GLN  1427     382.568-474.258 -40.083 -0.5679 1.6612
ATOM   2510  CB  GLN  1427     383.110-476.826 -41.745 -0.0036 1.9080
ATOM   2511  CG  GLN  1427     383.449-477.381 -43.131 -0.0645 1.9080
ATOM   2512  CD  GLN  1427     382.505-478.542 -43.436  0.6951 1.9080
ATOM   2513  H   GLN  1427     385.643-476.990 -41.189  0.2719 0.6000
ATOM   2514  HA  GLN  1427     383.962-474.861 -42.068  0.0850 1.3870
ATOM   2515  HB2 GLN  1427     383.224-477.628 -41.016  0.0171 1.4870
ATOM   2516  HB3 GLN  1427     382.071-476.498 -41.744  0.0171 1.4870
ATOM   2517  HG2 GLN  1427     383.323-476.599 -43.880  0.0352 1.4870
ATOM   2518  HG3 GLN  1427     384.480-477.735 -43.141  0.0352 1.4870
ATOM   2519 HE22 GLN  1427     381.893-479.755 -44.983  0.4251 0.6000
ATOM   2520  OE1 GLN  1427     381.779-479.037 -42.575 -0.6086 1.6612
ATOM   2521  NE2 GLN  1427     382.500-478.992 -44.718 -0.9407 1.8240
ATOM   2522 HE21 GLN  1427     383.103-478.564 -45.406  0.4251 0.6000
ATOM   2523  N   VAL  1428     383.802-475.674 -38.828 -0.4157 1.8240
ATOM   2524  CA  VAL  1428     383.334-475.259 -37.505 -0.0875 1.9080
ATOM   2525  C   VAL  1428     383.756-473.850 -37.237  0.5973 1.9080
ATOM   2526  O   VAL  1428     383.002-473.066 -36.659 -0.5679 1.6612
ATOM   2527  CB  VAL  1428     383.851-476.149 -36.419  0.2985 1.9080
ATOM   2528  CG1 VAL  1428     383.473-475.565 -35.046 -0.3192 1.9080
ATOM   2529  CG2 VAL  1428     383.262-477.545 -36.683 -0.3192 1.9080
ATOM   2530  H   VAL  1428     384.464-476.436 -38.863  0.2719 0.6000
ATOM   2531  HA  VAL  1428     382.245-475.301 -37.496  0.0969 1.3870
ATOM   2532  HB  VAL  1428     384.937-476.203 -36.493 -0.0297 1.4870
ATOM   2533 HG11 VAL  1428     383.851-476.216 -34.257  0.0791 1.4870
ATOM   2534 HG12 VAL  1428     383.912-474.573 -34.940  0.0791 1.4870
ATOM   2535 HG13 VAL  1428     382.388-475.492 -34.968  0.0791 1.4870
ATOM   2536 HG21 VAL  1428     382.482-477.755 -35.951  0.0791 1.4870
ATOM   2537 HG22 VAL  1428     384.050-478.293 -36.599  0.0791 1.4870
ATOM   2538 HG23 VAL  1428     382.837-477.576 -37.686  0.0791 1.4870
ATOM   2539  N   ASN  1429     384.988-473.479 -37.619 -0.4157 1.8240
ATOM   2540  CA  ASN  1429     385.317-472.111 -37.388  0.0143 1.9080
ATOM   2541  C   ASN  1429     384.445-471.197 -38.190  0.5973 1.9080
ATOM   2542  O   ASN  1429     383.999-470.154 -37.702 -0.5679 1.6612
ATOM   2543  CB  ASN  1429     386.778-471.707 -37.629 -0.2041 1.9080
ATOM   2544  CG  ASN  1429     387.459-471.747 -36.271  0.7130 1.9080
ATOM   2545  H   ASN  1429     385.639-474.126 -38.042  0.2719 0.6000
ATOM   2546  HA  ASN  1429     385.104-471.909 -36.338  0.1048 1.3870
ATOM   2547  HB2 ASN  1429     387.256-472.409 -38.312  0.0797 1.4870
ATOM   2548  HB3 ASN  1429     386.823-470.698 -38.039  0.0797 1.4870
ATOM   2549  OD1 ASN  1429     387.464-472.763 -35.580 -0.5931 1.6612
ATOM   2550  ND2 ASN  1429     388.026-470.581 -35.858 -0.9191 1.8240
ATOM   2551 HD22 ASN  1429     388.484-470.533 -34.959  0.4196 0.6000
ATOM   2552 HD21 ASN  1429     387.989-469.764 -36.450  0.4196 0.6000
ATOM   2553  N   VAL  1430     384.180-471.574 -39.454 -0.4157 1.8240
ATOM   2554  CA  VAL  1430     383.393-470.726 -40.298 -0.0875 1.9080
ATOM   2555  C   VAL  1430     382.003-470.589 -39.731  0.5973 1.9080
ATOM   2556  O   VAL  1430     381.437-469.506 -39.806 -0.5679 1.6612
ATOM   2557  CB  VAL  1430     383.211-471.254 -41.686  0.2985 1.9080
ATOM   2558  CG1 VAL  1430     382.281-470.282 -42.432 -0.3192 1.9080
ATOM   2559  CG2 VAL  1430     384.588-471.442 -42.341 -0.3192 1.9080
ATOM   2560  H   VAL  1430     384.535-472.452 -39.806  0.2719 0.6000
ATOM   2561  HA  VAL  1430     383.857-469.741 -40.348  0.0969 1.3870
ATOM   2562  HB  VAL  1430     382.720-472.225 -41.626 -0.0297 1.4870
ATOM   2563 HG11 VAL  1430     382.126-470.637 -43.451  0.0791 1.4870
ATOM   2564 HG12 VAL  1430     382.736-469.292 -42.458  0.0791 1.4870
ATOM   2565 HG13 VAL  1430     381.322-470.228 -41.916  0.0791 1.4870
ATOM   2566 HG21 VAL  1430     384.460-471.827 -43.353  0.0791 1.4870
ATOM   2567 HG22 VAL  1430     385.175-472.149 -41.755  0.0791 1.4870
ATOM   2568 HG23 VAL  1430     385.106-470.484 -42.379  0.0791 1.4870
ATOM   2569  N   ARG  1431     381.395-471.676 -39.198 -0.3479 1.8240
ATOM   2570  CA  ARG  1431     380.061-471.672 -38.633 -0.2637 1.9080
ATOM   2571  C   ARG  1431     379.997-470.803 -37.387  0.7341 1.9080
ATOM   2572  O   ARG  1431     378.967-470.186 -37.104 -0.5894 1.6612
ATOM   2573  CB  ARG  1431     379.502-473.081 -38.403 -0.0007 1.9080
ATOM   2574  CG  ARG  1431     378.936-473.608 -39.724  0.0390 1.9080
ATOM   2575  CD  ARG  1431     378.069-472.534 -40.390  0.0486 1.9080
ATOM   2576  NE  ARG  1431     377.395-473.095 -41.592 -0.5295 1.8240
ATOM   2577  CZ  ARG  1431     377.974-472.984 -42.822  0.8076 1.9080
ATOM   2578  NH1 ARG  1431     379.245-472.500 -42.939 -0.8627 1.8240
ATOM   2579  NH2 ARG  1431     377.270-473.337 -43.937 -0.8627 1.8240
ATOM   2580  H   ARG  1431     381.906-472.547 -39.194  0.2747 0.6000
ATOM   2581  HA  ARG  1431     379.414-471.200 -39.372  0.1560 1.3870
ATOM   2582  HB2 ARG  1431     380.299-473.739 -38.057  0.0327 1.4870
ATOM   2583  HB3 ARG  1431     378.710-473.042 -37.655  0.0327 1.4870
ATOM   2584  HG2 ARG  1431     378.329-474.492 -39.529  0.0285 1.4870
ATOM   2585  HG3 ARG  1431     379.758-473.873 -40.389  0.0285 1.4870
ATOM   2586  HD2 ARG  1431     378.699-471.696 -40.688  0.0687 1.3870
ATOM   2587  HD3 ARG  1431     377.316-472.187 -39.682  0.0687 1.3870
ATOM   2588  HE  ARG  1431     376.504-473.561 -41.497  0.3456 0.6000
ATOM   2589 HH11 ARG  1431     379.761-472.231 -42.113  0.4478 0.6000
ATOM   2590 HH12 ARG  1431     379.669-472.410 -43.851  0.4478 0.6000
ATOM   2591 HH21 ARG  1431     376.327-473.687 -43.849  0.4478 0.6000
ATOM   2592 HH22 ARG  1431     377.692-473.248 -44.850  0.4478 0.6000
ATOM   2593  N   LYS  1432     381.073-470.750 -36.571 -0.3479 1.8240
ATOM   2594  CA  LYS  1432     381.098-469.880 -35.406 -0.2400 1.9080
ATOM   2595  C   LYS  1432     380.980-468.451 -35.851  0.7341 1.9080
ATOM   2596  O   LYS  1432     380.272-467.638 -35.251 -0.5894 1.6612
ATOM   2597  CB  LYS  1432     382.438-469.927 -34.644 -0.0094 1.9080
ATOM   2598  CG  LYS  1432     382.568-468.823 -33.582  0.0187 1.9080
ATOM   2599  CD  LYS  1432     383.768-468.974 -32.637 -0.0479 1.9080
ATOM   2600  CE  LYS  1432     383.975-467.785 -31.686 -0.0143 1.9080
ATOM   2601  NZ  LYS  1432     383.380-468.062 -30.354 -0.3854 1.8240
ATOM   2602  H   LYS  1432     381.877-471.327 -36.775  0.2747 0.6000
ATOM   2603  HA  LYS  1432     380.277-470.131 -34.734  0.1426 1.3870
ATOM   2604  HB2 LYS  1432     383.250-469.814 -35.363  0.0362 1.4870
ATOM   2605  HB3 LYS  1432     382.532-470.897 -34.157  0.0362 1.4870
ATOM   2606  HG2 LYS  1432     382.661-467.867 -34.097  0.0103 1.4870
ATOM   2607  HG3 LYS  1432     381.656-468.808 -32.985  0.0103 1.4870
ATOM   2608  HD2 LYS  1432     383.618-469.871 -32.035  0.0621 1.4870
ATOM   2609  HD3 LYS  1432     384.670-469.102 -33.236  0.0621 1.4870
ATOM   2610  HE2 LYS  1432     385.043-467.604 -31.569  0.1135 1.1000
ATOM   2611  HE3 LYS  1432     383.505-466.899 -32.112  0.1135 1.1000
ATOM   2612  HZ1 LYS  1432     383.528-467.268 -29.747  0.3400 0.6000
ATOM   2613  HZ2 LYS  1432     383.818-468.879 -29.953  0.3400 0.6000
ATOM   2614  HZ3 LYS  1432     382.389-468.228 -30.456  0.3400 0.6000
ATOM   2615  N   GLU  1433     381.703-468.114 -36.931 -0.5163 1.8240
ATOM   2616  CA  GLU  1433     381.707-466.784 -37.489  0.0397 1.9080
ATOM   2617  C   GLU  1433     380.321-466.440 -37.957  0.5366 1.9080
ATOM   2618  O   GLU  1433     379.899-465.292 -37.820 -0.5819 1.6612
ATOM   2619  CB  GLU  1433     382.619-466.741 -38.727  0.0560 1.9080
ATOM   2620  CG  GLU  1433     382.106-465.854 -39.861  0.0136 1.9080
ATOM   2621  CD  GLU  1433     381.980-464.424 -39.382  0.8054 1.9080
ATOM   2622  OE1 GLU  1433     382.928-463.935 -38.714 -0.8188 1.6612
ATOM   2623  OE2 GLU  1433     380.926-463.803 -39.685 -0.8188 1.6612
ATOM   2624  H   GLU  1433     382.270-468.824 -37.373  0.2936 0.6000
ATOM   2625  HA  GLU  1433     382.045-466.063 -36.745  0.1105 1.3870
ATOM   2626  HB2 GLU  1433     382.722-467.757 -39.109 -0.0173 1.4870
ATOM   2627  HB3 GLU  1433     383.602-466.382 -38.422 -0.0173 1.4870
ATOM   2628  HG2 GLU  1433     382.806-465.895 -40.696 -0.0425 1.4870
ATOM   2629  HG3 GLU  1433     381.130-466.213 -40.188 -0.0425 1.4870
ATOM   2630  N   GLU  1434     379.603-467.418 -38.558 -0.5163 1.8240
ATOM   2631  CA  GLU  1434     378.269-467.198 -39.063  0.0397 1.9080
ATOM   2632  C   GLU  1434     377.354-466.900 -37.906  0.5366 1.9080
ATOM   2633  O   GLU  1434     376.501-466.046 -38.079 -0.5819 1.6612
ATOM   2634  CB  GLU  1434     377.685-468.436 -39.763  0.0560 1.9080
ATOM   2635  CG  GLU  1434     376.285-468.219 -40.344  0.0136 1.9080
ATOM   2636  CD  GLU  1434     376.439-467.565 -41.711  0.8054 1.9080
ATOM   2637  OE1 GLU  1434     377.602-467.302 -42.116 -0.8188 1.6612
ATOM   2638  OE2 GLU  1434     375.397-467.334 -42.378 -0.8188 1.6612
ATOM   2639  H   GLU  1434     380.016-468.335 -38.656  0.2936 0.6000
ATOM   2640  HA  GLU  1434     378.273-466.355 -39.753  0.1105 1.3870
ATOM   2641  HB2 GLU  1434     377.633-469.248 -39.037 -0.0173 1.4870
ATOM   2642  HB3 GLU  1434     378.356-468.731 -40.570 -0.0173 1.4870
ATOM   2643  HG2 GLU  1434     375.775-469.177 -40.448 -0.0425 1.4870
ATOM   2644  HG3 GLU  1434     375.711-467.566 -39.686 -0.0425 1.4870
ATOM   2645  N   LEU  1435     377.499-467.576 -36.726 -0.4157 1.8240
ATOM   2646  CA  LEU  1435     376.700-467.396 -35.520 -0.0518 1.9080
ATOM   2647  C   LEU  1435     376.859-465.972 -35.088  0.5973 1.9080
ATOM   2648  O   LEU  1435     375.884-465.310 -34.758 -0.5679 1.6612
ATOM   2649  CB  LEU  1435     377.306-468.291 -34.424 -0.1102 1.9080
ATOM   2650  CG  LEU  1435     376.823-468.087 -32.979  0.3531 1.9080
ATOM   2651  CD1 LEU  1435     375.372-468.537 -32.768 -0.4121 1.9080
ATOM   2652  CD2 LEU  1435     377.806-468.748 -31.996 -0.4121 1.9080
ATOM   2653  H   LEU  1435     378.233-468.269 -36.686  0.2719 0.6000
ATOM   2654  HA  LEU  1435     375.653-467.641 -35.698  0.0922 1.3870
ATOM   2655  HB2 LEU  1435     377.092-469.325 -34.695  0.0457 1.4870
ATOM   2656  HB3 LEU  1435     378.388-468.156 -34.439  0.0457 1.4870
ATOM   2657  HG  LEU  1435     376.853-467.015 -32.784 -0.0361 1.4870
ATOM   2658 HD11 LEU  1435     375.086-468.369 -31.730  0.1000 1.4870
ATOM   2659 HD12 LEU  1435     374.715-467.964 -33.422  0.1000 1.4870
ATOM   2660 HD13 LEU  1435     375.283-469.598 -33.002  0.1000 1.4870
ATOM   2661 HD21 LEU  1435     377.455-468.598 -30.975  0.1000 1.4870
ATOM   2662 HD22 LEU  1435     378.792-468.298 -32.111  0.1000 1.4870
ATOM   2663 HD23 LEU  1435     377.867-469.816 -32.206  0.1000 1.4870
ATOM   2664  N   GLY  1436     378.089-465.445 -35.090 -0.4157 1.8240
ATOM   2665  CA  GLY  1436     378.341-464.069 -34.694 -0.0252 1.9080
ATOM   2666  C   GLY  1436     377.702-463.025 -35.636  0.5973 1.9080
ATOM   2667  O   GLY  1436     377.342-461.906 -35.239 -0.5679 1.6612
ATOM   2668  H   GLY  1436     378.867-466.022 -35.376  0.2719 0.6000
ATOM   2669  HA2 GLY  1436     379.419-463.907 -34.681  0.0698 1.3870
ATOM   2670  HA3 GLY  1436     377.952-463.917 -33.687  0.0698 1.3870
ATOM   2671  N   GLU  1437     377.679-463.304 -36.955 -0.5163 1.8240
ATOM   2672  CA  GLU  1437     377.081-462.363 -37.881  0.0397 1.9080
ATOM   2673  C   GLU  1437     375.620-462.302 -37.683  0.5366 1.9080
ATOM   2674  O   GLU  1437     374.995-461.240 -37.910 -0.5819 1.6612
ATOM   2675  CB  GLU  1437     377.319-462.702 -39.347  0.0560 1.9080
ATOM   2676  CG  GLU  1437     376.689-461.642 -40.239  0.0136 1.9080
ATOM   2677  CD  GLU  1437     377.016-462.024 -41.658  0.8054 1.9080
ATOM   2678  OE1 GLU  1437     378.074-462.679 -41.844 -0.8188 1.6612
ATOM   2679  OE2 GLU  1437     376.222-461.671 -42.571 -0.8188 1.6612
ATOM   2680  H   GLU  1437     378.078-464.167 -37.297  0.2936 0.6000
ATOM   2681  HA  GLU  1437     377.497-461.375 -37.684  0.1105 1.3870
ATOM   2682  HB2 GLU  1437     376.873-463.671 -39.570 -0.0173 1.4870
ATOM   2683  HB3 GLU  1437     378.391-462.745 -39.539 -0.0173 1.4870
ATOM   2684  HG2 GLU  1437     375.609-461.623 -40.094 -0.0425 1.4870
ATOM   2685  HG3 GLU  1437     377.112-460.664 -40.010 -0.0425 1.4870
ATOM   2686  N   LEU  1438     375.107-463.497 -37.280 -0.4157 1.8240
ATOM   2687  CA  LEU  1438     373.720-463.699 -37.102 -0.0518 1.9080
ATOM   2688  C   LEU  1438     373.450-462.637 -36.179  0.5973 1.9080
ATOM   2689  O   LEU  1438     372.818-461.743 -36.733 -0.5679 1.6612
ATOM   2690  CB  LEU  1438     373.430-464.977 -36.247 -0.1102 1.9080
ATOM   2691  CG  LEU  1438     371.966-465.187 -35.782  0.3531 1.9080
ATOM   2692  CD1 LEU  1438     371.070-465.328 -37.002 -0.4121 1.9080
ATOM   2693  CD2 LEU  1438     371.775-466.411 -34.859 -0.4121 1.9080
ATOM   2694  H   LEU  1438     375.739-464.265 -37.102  0.2719 0.6000
ATOM   2695  HA  LEU  1438     373.142-463.642 -38.024  0.0922 1.3870
ATOM   2696  HB2 LEU  1438     374.055-464.927 -35.356  0.0457 1.4870
ATOM   2697  HB3 LEU  1438     373.732-465.850 -36.826  0.0457 1.4870
ATOM   2698  HG  LEU  1438     371.654-464.298 -35.234 -0.0361 1.4870
ATOM   2699 HD11 LEU  1438     370.075-465.642 -36.688  0.1000 1.4870
ATOM   2700 HD12 LEU  1438     371.003-464.369 -37.516  0.1000 1.4870
ATOM   2701 HD13 LEU  1438     371.490-466.073 -37.677  0.1000 1.4870
ATOM   2702 HD21 LEU  1438     372.417-466.311 -33.984  0.1000 1.4870
ATOM   2703 HD22 LEU  1438     370.734-466.467 -34.541  0.1000 1.4870
ATOM   2704 HD23 LEU  1438     372.039-467.319 -35.401  0.1000 1.4870
ATOM   2705  N   PHE  1439     374.261-462.611 -35.055 -0.4157 1.8240
ATOM   2706  CA  PHE  1439     374.192-461.829 -33.819 -0.0024 1.9080
ATOM   2707  C   PHE  1439     374.192-460.370 -34.204  0.5973 1.9080
ATOM   2708  O   PHE  1439     373.623-459.497 -33.569 -0.5679 1.6612
ATOM   2709  CB  PHE  1439     375.298-462.146 -32.825 -0.0343 1.9080
ATOM   2710  CG  PHE  1439     375.005-461.277 -31.658  0.0118 1.9080
ATOM   2711  CD1 PHE  1439     373.973-461.554 -30.783 -0.1256 1.9080
ATOM   2712  CD2 PHE  1439     375.772-460.150 -31.471 -0.1256 1.9080
ATOM   2713  CE1 PHE  1439     373.742-460.720 -29.709 -0.1704 1.9080
ATOM   2714  CE2 PHE  1439     375.552-459.312 -30.405 -0.1704 1.9080
ATOM   2715  CZ  PHE  1439     374.535-459.604 -29.523 -0.1072 1.9080
ATOM   2716  H   PHE  1439     375.043-463.249 -35.096  0.2719 0.6000
ATOM   2717  HA  PHE  1439     373.238-462.048 -33.338  0.0978 1.3870
ATOM   2718  HB2 PHE  1439     375.270-463.198 -32.539  0.0295 1.4870
ATOM   2719  HB3 PHE  1439     376.270-461.895 -33.249  0.0295 1.4870
ATOM   2720  HD1 PHE  1439     373.349-462.421 -30.939  0.1330 1.4590
ATOM   2721  HD2 PHE  1439     376.560-459.921 -32.174  0.1330 1.4590
ATOM   2722  HE1 PHE  1439     372.944-460.939 -29.015  0.1430 1.4590
ATOM   2723  HE2 PHE  1439     376.168-458.437 -30.260  0.1430 1.4590
ATOM   2724  HZ  PHE  1439     374.356-458.955 -28.679  0.1297 1.4590
ATOM   2725  N   ALA  1440     374.907-459.906 -35.190 -0.4157 1.8240
ATOM   2726  CA  ALA  1440     374.546-458.494 -35.284  0.0337 1.9080
ATOM   2727  C   ALA  1440     373.130-458.077 -35.786  0.5973 1.9080
ATOM   2728  O   ALA  1440     372.358-457.167 -35.308 -0.5679 1.6612
ATOM   2729  CB  ALA  1440     375.519-457.696 -36.173 -0.1825 1.9080
ATOM   2730  H   ALA  1440     375.566-460.412 -35.764  0.2719 0.6000
ATOM   2731  HA  ALA  1440     374.646-458.086 -34.278  0.0823 1.3870
ATOM   2732  HB1 ALA  1440     376.545-457.928 -35.889  0.0603 1.4870
ATOM   2733  HB2 ALA  1440     375.339-456.629 -36.042  0.0603 1.4870
ATOM   2734  HB3 ALA  1440     375.361-457.966 -37.217  0.0603 1.4870
ATOM   2735  N   GLN  1441     372.750-458.898 -36.787 -0.4157 1.8240
ATOM   2736  CA  GLN  1441     371.561-458.584 -37.497 -0.0031 1.9080
ATOM   2737  C   GLN  1441     370.492-458.617 -36.593  0.5973 1.9080
ATOM   2738  O   GLN  1441     369.515-457.858 -36.400 -0.5679 1.6612
ATOM   2739  CB  GLN  1441     371.369-459.572 -38.649 -0.0036 1.9080
ATOM   2740  CG  GLN  1441     372.564-459.403 -39.579 -0.0645 1.9080
ATOM   2741  CD  GLN  1441     372.744-460.645 -40.404  0.6951 1.9080
ATOM   2742  NE2 GLN  1441     373.666-461.515 -39.937 -0.9407 1.8240
ATOM   2743  OE1 GLN  1441     372.072-460.866 -41.408 -0.6086 1.6612
ATOM   2744  H   GLN  1441     373.296-459.714 -37.025  0.2719 0.6000
ATOM   2745  HA  GLN  1441     371.648-457.577 -37.905  0.0850 1.3870
ATOM   2746  HB2 GLN  1441     370.445-459.351 -39.182  0.0171 1.4870
ATOM   2747  HB3 GLN  1441     371.340-460.591 -38.263  0.0171 1.4870
ATOM   2748  HG2 GLN  1441     372.392-458.552 -40.238  0.0352 1.4870
ATOM   2749  HG3 GLN  1441     373.462-459.228 -38.987  0.0352 1.4870
ATOM   2750 HE21 GLN  1441     374.186-461.298 -39.098  0.4251 0.6000
ATOM   2751 HE22 GLN  1441     373.836-462.382 -40.426  0.4251 0.6000
ATOM   2752  N   VAL  1442     370.856-459.597 -35.888 -0.4157 1.8240
ATOM   2753  CA  VAL  1442     370.066-459.655 -34.897 -0.0875 1.9080
ATOM   2754  C   VAL  1442     370.066-458.634 -33.844  0.5973 1.9080
ATOM   2755  O   VAL  1442     368.942-458.771 -33.403 -0.5679 1.6612
ATOM   2756  CB  VAL  1442     370.152-461.022 -34.237  0.2985 1.9080
ATOM   2757  CG1 VAL  1442     371.218-460.983 -33.138 -0.3192 1.9080
ATOM   2758  CG2 VAL  1442     368.765-461.517 -33.801 -0.3192 1.9080
ATOM   2759  H   VAL  1442     371.630-460.218 -36.077  0.2719 0.6000
ATOM   2760  HA  VAL  1442     369.067-459.613 -35.330  0.0969 1.3870
ATOM   2761  HB  VAL  1442     370.509-461.717 -34.997 -0.0297 1.4870
ATOM   2762 HG11 VAL  1442     370.767-460.643 -32.206  0.0791 1.4870
ATOM   2763 HG12 VAL  1442     371.632-461.981 -32.998  0.0791 1.4870
ATOM   2764 HG13 VAL  1442     372.014-460.297 -33.428  0.0791 1.4870
ATOM   2765 HG21 VAL  1442     368.859-462.497 -33.332  0.0791 1.4870
ATOM   2766 HG22 VAL  1442     368.116-461.592 -34.673  0.0791 1.4870
ATOM   2767 HG23 VAL  1442     368.336-460.813 -33.088  0.0791 1.4870
ATOM   2768  N   PRO  1443     370.798-457.662 -33.227 -0.2548 1.8240
ATOM   2769  CA  PRO  1443     370.064-457.168 -32.133 -0.0266 1.9080
ATOM   2770  C   PRO  1443     368.629-456.728 -32.310  0.5896 1.9080
ATOM   2771  O   PRO  1443     367.659-457.217 -31.658 -0.5748 1.6612
ATOM   2772  CB  PRO  1443     370.858-456.146 -31.325 -0.0070 1.9080
ATOM   2773  CG  PRO  1443     372.287-456.509 -31.650  0.0189 1.9080
ATOM   2774  CD  PRO  1443     372.097-457.689 -32.601  0.0192 1.9080
ATOM   2775  HA  PRO  1443     369.990-458.025 -31.464  0.0641 1.3870
ATOM   2776  HB2 PRO  1443     370.659-456.248 -30.258  0.0253 1.4870
ATOM   2777  HB3 PRO  1443     370.634-455.134 -31.662  0.0253 1.4870
ATOM   2778  HG2 PRO  1443     372.805-455.684 -32.139  0.0213 1.4870
ATOM   2779  HG3 PRO  1443     372.820-456.820 -30.751  0.0213 1.4870
ATOM   2780  HD2 PRO  1443     372.863-457.647 -33.375  0.0391 1.3870
ATOM   2781  HD3 PRO  1443     372.205-458.619 -32.042  0.0391 1.3870
ATOM   2782  N   SER  1444     368.583-456.331 -33.589 -0.4157 1.8240
ATOM   2783  CA  SER  1444     367.197-456.265 -33.885 -0.0249 1.9080
ATOM   2784  C   SER  1444     366.091-457.305 -33.873  0.5973 1.9080
ATOM   2785  O   SER  1444     364.926-457.486 -33.304 -0.5679 1.6612
ATOM   2786  CB  SER  1444     366.986-455.454 -35.188  0.2117 1.9080
ATOM   2787  OG  SER  1444     367.704-456.014 -36.280 -0.6546 1.7210
ATOM   2788  H   SER  1444     369.358-456.126 -34.203  0.2719 0.6000
ATOM   2789  HA  SER  1444     366.845-455.562 -33.130  0.0843 1.3870
ATOM   2790  HB2 SER  1444     365.923-455.447 -35.431  0.0352 1.3870
ATOM   2791  HB3 SER  1444     367.322-454.429 -35.028  0.0352 1.3870
ATOM   2792  HG  SER  1444     367.059-456.322 -36.977  0.4275 0.0000
ATOM   2793  N   MET  1445     366.543-458.180 -34.640 -0.4157 1.8240
ATOM   2794  CA  MET  1445     365.316-458.769 -34.692 -0.0237 1.9080
ATOM   2795  C   MET  1445     365.031-459.733 -33.416  0.5973 1.9080
ATOM   2796  O   MET  1445     364.201-460.544 -33.740 -0.5679 1.6612
ATOM   2797  CB  MET  1445     364.774-459.665 -35.718  0.0342 1.9080
ATOM   2798  CG  MET  1445     363.424-458.975 -35.799  0.0018 1.9080
ATOM   2799  SD  MET  1445     362.280-458.713 -34.358 -0.2737 2.0000
ATOM   2800  CE  MET  1445     361.380-460.273 -34.568 -0.0536 1.9080
ATOM   2801  H   MET  1445     367.445-458.372 -35.052  0.2719 0.6000
ATOM   2802  HA  MET  1445     364.597-457.954 -34.608  0.0880 1.3870
ATOM   2803  HB2 MET  1445     365.329-459.623 -36.655  0.0241 1.4870
ATOM   2804  HB3 MET  1445     364.682-460.687 -35.351  0.0241 1.4870
ATOM   2805  HG2 MET  1445     362.848-459.545 -36.528  0.0440 1.3870
ATOM   2806  HG3 MET  1445     363.601-457.994 -36.239  0.0440 1.3870
ATOM   2807  HE1 MET  1445     360.551-460.124 -35.260  0.0684 1.3870
ATOM   2808  HE2 MET  1445     362.055-461.030 -34.967  0.0684 1.3870
ATOM   2809  HE3 MET  1445     360.994-460.602 -33.603  0.0684 1.3870
ATOM   2810  N   GLY  1446     365.450-459.282 -32.089 -0.4157 1.8240
ATOM   2811  CA  GLY  1446     365.868-459.181 -30.663 -0.0252 1.9080
ATOM   2812  C   GLY  1446     364.973-459.950 -30.189  0.5973 1.9080
ATOM   2813  O   GLY  1446     365.061-461.022 -29.522 -0.5679 1.6612
ATOM   2814  H   GLY  1446     365.474-458.294 -32.296  0.2719 0.6000
ATOM   2815  HA2 GLY  1446     366.876-459.560 -30.495  0.0698 1.3870
ATOM   2816  HA3 GLY  1446     365.758-458.164 -30.287  0.0698 1.3870
ATOM   2817  N   GLU  1447     364.025-459.419 -30.802 -0.5163 1.8240
ATOM   2818  CA  GLU  1447     363.346-460.337 -30.088  0.0397 1.9080
ATOM   2819  C   GLU  1447     363.099-461.807 -30.566  0.5366 1.9080
ATOM   2820  O   GLU  1447     363.219-462.868 -29.845 -0.5819 1.6612
ATOM   2821  CB  GLU  1447     361.929-459.763 -29.841  0.0560 1.9080
ATOM   2822  CG  GLU  1447     360.801-460.797 -29.820  0.0136 1.9080
ATOM   2823  CD  GLU  1447     360.352-461.078 -28.407  0.8054 1.9080
ATOM   2824  OE1 GLU  1447     360.899-460.456 -27.457 -0.8188 1.6612
ATOM   2825  OE2 GLU  1447     359.413-461.906 -28.279 -0.8188 1.6612
ATOM   2826  H   GLU  1447     363.856-458.687 -31.477  0.2936 0.6000
ATOM   2827  HA  GLU  1447     363.833-460.401 -29.115  0.1105 1.3870
ATOM   2828  HB2 GLU  1447     361.713-459.045 -30.633 -0.0173 1.4870
ATOM   2829  HB3 GLU  1447     361.932-459.235 -28.887 -0.0173 1.4870
ATOM   2830  HG2 GLU  1447     359.956-460.415 -30.393 -0.0425 1.4870
ATOM   2831  HG3 GLU  1447     361.154-461.722 -30.275 -0.0425 1.4870
ATOM   2832  N   GLU  1448     362.969-461.736 -31.868 -0.5163 1.8240
ATOM   2833  CA  GLU  1448     362.466-463.010 -32.220  0.0397 1.9080
ATOM   2834  C   GLU  1448     363.238-464.204 -32.151  0.5366 1.9080
ATOM   2835  O   GLU  1448     363.194-465.414 -31.741 -0.5819 1.6612
ATOM   2836  CB  GLU  1448     361.660-462.985 -33.498  0.0560 1.9080
ATOM   2837  CG  GLU  1448     361.843-464.236 -34.301  0.0136 1.9080
ATOM   2838  CD  GLU  1448     363.091-463.893 -35.084  0.8054 1.9080
ATOM   2839  OE1 GLU  1448     363.500-462.703 -35.112 -0.8188 1.6612
ATOM   2840  OE2 GLU  1448     363.694-464.837 -35.621 -0.8188 1.6612
ATOM   2841  H   GLU  1448     363.178-460.957 -32.476  0.2936 0.6000
ATOM   2842  HA  GLU  1448     361.701-463.179 -31.462  0.1105 1.3870
ATOM   2843  HB2 GLU  1448     360.605-462.880 -33.246 -0.0173 1.4870
ATOM   2844  HB3 GLU  1448     361.970-462.129 -34.097 -0.0173 1.4870
ATOM   2845  HG2 GLU  1448     360.994-464.417 -34.960 -0.0425 1.4870
ATOM   2846  HG3 GLU  1448     362.017-465.092 -33.650 -0.0425 1.4870
ATOM   2847  N   GLY  1449     364.150-463.508 -32.545 -0.4157 1.8240
ATOM   2848  CA  GLY  1449     365.054-464.306 -32.748 -0.0252 1.9080
ATOM   2849  C   GLY  1449     365.597-464.900 -31.507  0.5973 1.9080
ATOM   2850  O   GLY  1449     366.065-465.949 -31.838 -0.5679 1.6612
ATOM   2851  H   GLY  1449     364.160-462.506 -32.675  0.2719 0.6000
ATOM   2852  HA2 GLY  1449     365.862-463.790 -33.267  0.0698 1.3870
ATOM   2853  HA3 GLY  1449     364.680-465.106 -33.387  0.0698 1.3870
ATOM   2854  N   GLY  1450     365.455-464.338 -30.230 -0.4157 1.8240
ATOM   2855  CA  GLY  1450     365.936-464.796 -28.861 -0.0252 1.9080
ATOM   2856  C   GLY  1450     365.614-466.106 -28.747  0.5973 1.9080
ATOM   2857  O   GLY  1450     366.318-466.941 -28.128 -0.5679 1.6612
ATOM   2858  H   GLY  1450     364.939-463.470 -30.217  0.2719 0.6000
ATOM   2859  HA2 GLY  1450     367.015-464.668 -28.781  0.0698 1.3870
ATOM   2860  HA3 GLY  1450     365.436-464.222 -28.081  0.0698 1.3870
ATOM   2861  N   ASP  1451     364.442-466.233 -29.302 -0.5163 1.8240
ATOM   2862  CA  ASP  1451     364.240-467.568 -29.003  0.0381 1.9080
ATOM   2863  C   ASP  1451     365.074-468.585 -29.695  0.5366 1.9080
ATOM   2864  O   ASP  1451     365.698-469.560 -29.170 -0.5819 1.6612
ATOM   2865  CB  ASP  1451     362.838-468.050 -29.377 -0.0303 1.9080
ATOM   2866  CG  ASP  1451     362.731-469.413 -28.714  0.7994 1.9080
ATOM   2867  OD1 ASP  1451     362.495-469.388 -27.478 -0.8014 1.6612
ATOM   2868  OD2 ASP  1451     362.908-470.468 -29.384 -0.8014 1.6612
ATOM   2869  H   ASP  1451     363.864-465.567 -29.795  0.2936 0.6000
ATOM   2870  HA  ASP  1451     364.368-467.698 -27.928  0.0880 1.3870
ATOM   2871  HB2 ASP  1451     362.079-467.370 -28.991 -0.0122 1.4870
ATOM   2872  HB3 ASP  1451     362.746-468.146 -30.459 -0.0122 1.4870
ATOM   2873  N   ALA  1452     365.103-468.202 -30.948 -0.4157 1.8240
ATOM   2874  CA  ALA  1452     365.776-469.074 -31.758  0.0337 1.9080
ATOM   2875  C   ALA  1452     367.303-469.133 -31.418  0.5973 1.9080
ATOM   2876  O   ALA  1452     367.842-470.177 -31.749 -0.5679 1.6612
ATOM   2877  CB  ALA  1452     365.696-468.747 -33.233 -0.1825 1.9080
ATOM   2878  H   ALA  1452     364.673-467.351 -31.281  0.2719 0.6000
ATOM   2879  HA  ALA  1452     365.357-470.069 -31.608  0.0823 1.3870
ATOM   2880  HB1 ALA  1452     365.548-469.665 -33.802  0.0603 1.4870
ATOM   2881  HB2 ALA  1452     366.623-468.269 -33.550  0.0603 1.4870
ATOM   2882  HB3 ALA  1452     364.860-468.071 -33.410  0.0603 1.4870
ATOM   2883  N   ASP  1453     368.044-468.068 -30.889 -0.5163 1.8240
ATOM   2884  CA  ASP  1453     369.463-467.908 -30.463  0.0381 1.9080
ATOM   2885  C   ASP  1453     369.710-468.836 -29.414  0.5366 1.9080
ATOM   2886  O   ASP  1453     370.798-469.373 -29.371 -0.5819 1.6612
ATOM   2887  CB  ASP  1453     369.723-466.482 -29.902 -0.0303 1.9080
ATOM   2888  CG  ASP  1453     371.172-466.053 -30.123  0.7994 1.9080
ATOM   2889  OD1 ASP  1453     371.949-466.860 -30.695 -0.8014 1.6612
ATOM   2890  OD2 ASP  1453     371.516-464.902 -29.739 -0.8014 1.6612
ATOM   2891  H   ASP  1453     367.498-467.226 -30.771  0.2936 0.6000
ATOM   2892  HA  ASP  1453     370.130-468.107 -31.302  0.0880 1.3870
ATOM   2893  HB2 ASP  1453     369.063-465.776 -30.407 -0.0122 1.4870
ATOM   2894  HB3 ASP  1453     369.506-466.473 -28.834 -0.0122 1.4870
ATOM   2895  N   LEU  1454     368.753-469.010 -28.517 -0.4157 1.8240
ATOM   2896  CA  LEU  1454     369.051-469.960 -27.513 -0.0518 1.9080
ATOM   2897  C   LEU  1454     369.165-471.296 -28.091  0.5973 1.9080
ATOM   2898  O   LEU  1454     370.105-472.043 -27.796 -0.5679 1.6612
ATOM   2899  CB  LEU  1454     367.987-469.922 -26.409 -0.1102 1.9080
ATOM   2900  CG  LEU  1454     368.447-470.485 -25.057  0.3531 1.9080
ATOM   2901  CD1 LEU  1454     369.473-469.545 -24.391 -0.4121 1.9080
ATOM   2902  CD2 LEU  1454     367.244-470.763 -24.147 -0.4121 1.9080
ATOM   2903  H   LEU  1454     367.879-468.504 -28.547  0.2719 0.6000
ATOM   2904  HA  LEU  1454     370.012-469.697 -27.070  0.0922 1.3870
ATOM   2905  HB2 LEU  1454     367.688-468.884 -26.261  0.0457 1.4870
ATOM   2906  HB3 LEU  1454     367.118-470.489 -26.744  0.0457 1.4870
ATOM   2907  HG  LEU  1454     368.945-471.436 -25.247 -0.0361 1.4870
ATOM   2908 HD11 LEU  1454     368.989-468.987 -23.590  0.1000 1.4870
ATOM   2909 HD12 LEU  1454     370.292-470.135 -23.979  0.1000 1.4870
ATOM   2910 HD13 LEU  1454     369.864-468.850 -25.134  0.1000 1.4870
ATOM   2911 HD21 LEU  1454     367.593-471.161 -23.194  0.1000 1.4870
ATOM   2912 HD22 LEU  1454     366.587-471.489 -24.625  0.1000 1.4870
ATOM   2913 HD23 LEU  1454     366.697-469.836 -23.975  0.1000 1.4870
ATOM   2914  N   SER  1455     368.218-471.599 -28.980 -0.4157 1.8240
ATOM   2915  CA  SER  1455     368.282-472.917 -29.465 -0.0249 1.9080
ATOM   2916  C   SER  1455     369.558-473.121 -30.273  0.5973 1.9080
ATOM   2917  O   SER  1455     370.078-474.228 -30.208 -0.5679 1.6612
ATOM   2918  CB  SER  1455     367.117-473.278 -30.398  0.2117 1.9080
ATOM   2919  OG  SER  1455     365.876-473.091 -29.737 -0.6546 1.7210
ATOM   2920  H   SER  1455     367.515-470.938 -29.279  0.2719 0.6000
ATOM   2921  HA  SER  1455     368.285-473.605 -28.620  0.0843 1.3870
ATOM   2922  HB2 SER  1455     367.209-474.321 -30.700  0.0352 1.3870
ATOM   2923  HB3 SER  1455     367.154-472.642 -31.283  0.0352 1.3870
ATOM   2924  HG  SER  1455     365.741-472.119 -29.552  0.4275 0.0000
ATOM   2925  N   ILE  1456     370.076-472.117 -31.057 -0.4157 1.8240
ATOM   2926  CA  ILE  1456     371.257-472.206 -31.922 -0.0597 1.9080
ATOM   2927  C   ILE  1456     372.456-472.420 -31.090  0.5973 1.9080
ATOM   2928  O   ILE  1456     373.329-473.172 -31.489 -0.5679 1.6612
ATOM   2929  CB  ILE  1456     371.503-470.971 -32.786  0.1303 1.9080
ATOM   2930  CG1 ILE  1456     372.487-471.267 -33.937 -0.0430 1.9080
ATOM   2931  CG2 ILE  1456     371.997-469.802 -31.916 -0.3204 1.9080
ATOM   2932  CD1 ILE  1456     371.878-472.057 -35.094 -0.0660 1.9080
ATOM   2933  H   ILE  1456     369.595-471.229 -31.035  0.2719 0.6000
ATOM   2934  HA  ILE  1456     371.137-473.067 -32.580  0.0869 1.3870
ATOM   2935  HB  ILE  1456     370.551-470.678 -33.228  0.0187 1.4870
ATOM   2936 HG12 ILE  1456     372.852-470.317 -34.327  0.0236 1.4870
ATOM   2937 HG13 ILE  1456     373.332-471.828 -33.538  0.0236 1.4870
ATOM   2938 HG21 ILE  1456     371.881-468.867 -32.464  0.0882 1.4870
ATOM   2939 HG22 ILE  1456     371.411-469.760 -30.998  0.0882 1.4870
ATOM   2940 HG23 ILE  1456     373.048-469.951 -31.670  0.0882 1.4870
ATOM   2941 HD11 ILE  1456     371.895-471.449 -35.999  0.0186 1.4870
ATOM   2942 HD12 ILE  1456     372.456-472.967 -35.257  0.0186 1.4870
ATOM   2943 HD13 ILE  1456     370.848-472.319 -34.852  0.0186 1.4870
ATOM   2944  N   GLU  1457     372.580-471.717 -29.953 -0.5163 1.8240
ATOM   2945  CA  GLU  1457     373.714-471.936 -29.124  0.0397 1.9080
ATOM   2946  C   GLU  1457     373.737-473.325 -28.587  0.5366 1.9080
ATOM   2947  O   GLU  1457     374.793-473.947 -28.565 -0.5819 1.6612
ATOM   2948  CB  GLU  1457     373.854-470.922 -27.961  0.0560 1.9080
ATOM   2949  CG  GLU  1457     372.760-470.953 -26.888  0.0136 1.9080
ATOM   2950  CD  GLU  1457     373.069-469.886 -25.834  0.8054 1.9080
ATOM   2951  OE1 GLU  1457     374.270-469.546 -25.652 -0.8188 1.6612
ATOM   2952  OE2 GLU  1457     372.099-469.395 -25.197 -0.8188 1.6612
ATOM   2953  H   GLU  1457     371.877-471.041 -29.690  0.2936 0.6000
ATOM   2954  HA  GLU  1457     374.596-471.823 -29.754  0.1105 1.3870
ATOM   2955  HB2 GLU  1457     374.807-471.114 -27.467 -0.0173 1.4870
ATOM   2956  HB3 GLU  1457     373.887-469.919 -28.386 -0.0173 1.4870
ATOM   2957  HG2 GLU  1457     372.737-471.936 -26.418 -0.0425 1.4870
ATOM   2958  HG3 GLU  1457     371.793-470.745 -27.346 -0.0425 1.4870
ATOM   2959  N   LYS  1458     372.579-473.863 -28.158 -0.3479 1.8240
ATOM   2960  CA  LYS  1458     372.626-475.210 -27.632 -0.2400 1.9080
ATOM   2961  C   LYS  1458     373.041-476.193 -28.678  0.7341 1.9080
ATOM   2962  O   LYS  1458     373.771-477.144 -28.387 -0.5894 1.6612
ATOM   2963  CB  LYS  1458     371.288-475.724 -27.050 -0.0094 1.9080
ATOM   2964  CG  LYS  1458     371.056-475.472 -25.551  0.0187 1.9080
ATOM   2965  CD  LYS  1458     370.601-474.074 -25.128 -0.0479 1.9080
ATOM   2966  CE  LYS  1458     370.217-474.020 -23.643 -0.0143 1.9080
ATOM   2967  NZ  LYS  1458     369.563-472.734 -23.318 -0.3854 1.8240
ATOM   2968  H   LYS  1458     371.712-473.346 -28.202  0.2747 0.6000
ATOM   2969  HA  LYS  1458     373.370-475.234 -26.835  0.1426 1.3870
ATOM   2970  HB2 LYS  1458     371.245-476.800 -27.216  0.0362 1.4870
ATOM   2971  HB3 LYS  1458     370.473-475.260 -27.605  0.0362 1.4870
ATOM   2972  HG2 LYS  1458     371.995-475.678 -25.037  0.0103 1.4870
ATOM   2973  HG3 LYS  1458     370.314-476.189 -25.199  0.0103 1.4870
ATOM   2974  HD2 LYS  1458     371.414-473.370 -25.307  0.0621 1.4870
ATOM   2975  HD3 LYS  1458     369.739-473.783 -25.729  0.0621 1.4870
ATOM   2976  HE2 LYS  1458     371.117-474.127 -23.037  0.1135 1.1000
ATOM   2977  HE3 LYS  1458     369.533-474.838 -23.418  0.1135 1.1000
ATOM   2978  HZ1 LYS  1458     369.499-472.632 -22.315  0.3400 0.6000
ATOM   2979  HZ2 LYS  1458     370.108-471.974 -23.700  0.3400 0.6000
ATOM   2980  HZ3 LYS  1458     368.636-472.718 -23.718  0.3400 0.6000
ATOM   2981  N   ARG  1459     372.547-476.021 -29.917 -0.3479 1.8240
ATOM   2982  CA  ARG  1459     372.874-476.975 -30.954 -0.2637 1.9080
ATOM   2983  C   ARG  1459     374.343-476.938 -31.262  0.7341 1.9080
ATOM   2984  O   ARG  1459     374.929-477.990 -31.531 -0.5894 1.6612
ATOM   2985  CB  ARG  1459     372.048-476.718 -32.221 -0.0007 1.9080
ATOM   2986  CG  ARG  1459     370.560-476.893 -31.910  0.0390 1.9080
ATOM   2987  CD  ARG  1459     370.188-478.354 -31.638  0.0486 1.9080
ATOM   2988  NE  ARG  1459     368.869-478.362 -30.944 -0.5295 1.8240
ATOM   2989  CZ  ARG  1459     368.323-479.538 -30.517  0.8076 1.9080
ATOM   2990  NH1 ARG  1459     368.913-480.720 -30.855 -0.8627 1.8240
ATOM   2991  NH2 ARG  1459     367.203-479.527 -29.735 -0.8627 1.8240
ATOM   2992  H   ARG  1459     371.952-475.231 -30.122  0.2747 0.6000
ATOM   2993  HA  ARG  1459     372.630-477.972 -30.587  0.1560 1.3870
ATOM   2994  HB2 ARG  1459     372.228-475.701 -32.571  0.0327 1.4870
ATOM   2995  HB3 ARG  1459     372.342-477.426 -32.996  0.0327 1.4870
ATOM   2996  HG2 ARG  1459     369.980-476.537 -32.762  0.0285 1.4870
ATOM   2997  HG3 ARG  1459     370.308-476.294 -31.035  0.0285 1.4870
ATOM   2998  HD2 ARG  1459     370.116-478.900 -32.578  0.0687 1.3870
ATOM   2999  HD3 ARG  1459     370.943-478.814 -31.001  0.0687 1.3870
ATOM   3000  HE  ARG  1459     368.377-477.494 -30.789  0.3456 0.6000
ATOM   3001 HH11 ARG  1459     369.746-480.724 -31.426  0.4478 0.6000
ATOM   3002 HH12 ARG  1459     368.517-481.592 -30.534  0.4478 0.6000
ATOM   3003 HH21 ARG  1459     366.774-478.649 -29.480  0.4478 0.6000
ATOM   3004 HH22 ARG  1459     366.804-480.397 -29.412  0.4478 0.6000
ATOM   3005  N   PHE  1460     374.972-475.738 -31.257 -0.4157 1.8240
ATOM   3006  CA  PHE  1460     376.387-475.616 -31.540 -0.0024 1.9080
ATOM   3007  C   PHE  1460     377.157-476.338 -30.485  0.5973 1.9080
ATOM   3008  O   PHE  1460     378.138-477.014 -30.789 -0.5679 1.6612
ATOM   3009  CB  PHE  1460     376.776-474.126 -31.580 -0.0343 1.9080
ATOM   3010  CG  PHE  1460     378.158-473.947 -32.102  0.0118 1.9080
ATOM   3011  CD1 PHE  1460     378.459-474.205 -33.422 -0.1256 1.9080
ATOM   3012  CD2 PHE  1460     379.147-473.473 -31.274 -0.1256 1.9080
ATOM   3013  CE1 PHE  1460     379.736-474.020 -33.900 -0.1704 1.9080
ATOM   3014  CE2 PHE  1460     380.424-473.285 -31.744 -0.1704 1.9080
ATOM   3015  CZ  PHE  1460     380.720-473.560 -33.057 -0.1072 1.9080
ATOM   3016  H   PHE  1460     374.439-474.905 -31.050  0.2719 0.6000
ATOM   3017  HA  PHE  1460     376.598-476.067 -32.509  0.0978 1.3870
ATOM   3018  HB2 PHE  1460     376.079-473.594 -32.227  0.0295 1.4870
ATOM   3019  HB3 PHE  1460     376.717-473.713 -30.573  0.0295 1.4870
ATOM   3020  HD1 PHE  1460     377.685-474.556 -34.088  0.1330 1.4590
ATOM   3021  HD2 PHE  1460     378.918-473.246 -30.243  0.1330 1.4590
ATOM   3022  HE1 PHE  1460     379.964-474.235 -34.933  0.1430 1.4590
ATOM   3023  HE2 PHE  1460     381.195-472.921 -31.081  0.1430 1.4590
ATOM   3024  HZ  PHE  1460     381.724-473.415 -33.427  0.1297 1.4590
ATOM   3025  N   LEU  1461     376.753-476.211 -29.209 -0.4157 1.8240
ATOM   3026  CA  LEU  1461     377.488-476.914 -28.170 -0.0518 1.9080
ATOM   3027  C   LEU  1461     377.400-478.417 -28.355  0.5973 1.9080
ATOM   3028  O   LEU  1461     378.381-479.142 -28.118 -0.5679 1.6612
ATOM   3029  CB  LEU  1461     376.966-476.576 -26.757 -0.1102 1.9080
ATOM   3030  CG  LEU  1461     377.136-475.090 -26.361  0.3531 1.9080
ATOM   3031  CD1 LEU  1461     376.603-474.806 -24.945 -0.4121 1.9080
ATOM   3032  CD2 LEU  1461     378.589-474.621 -26.544 -0.4121 1.9080
ATOM   3033  H   LEU  1461     375.954-475.638 -28.977  0.2719 0.6000
ATOM   3034  HA  LEU  1461     378.536-476.620 -28.230  0.0922 1.3870
ATOM   3035  HB2 LEU  1461     375.905-476.822 -26.716  0.0457 1.4870
ATOM   3036  HB3 LEU  1461     377.496-477.194 -26.032  0.0457 1.4870
ATOM   3037  HG  LEU  1461     376.526-474.507 -27.051 -0.0361 1.4870
ATOM   3038 HD11 LEU  1461     376.742-473.751 -24.708  0.1000 1.4870
ATOM   3039 HD12 LEU  1461     377.147-475.415 -24.223  0.1000 1.4870
ATOM   3040 HD13 LEU  1461     375.542-475.051 -24.900  0.1000 1.4870
ATOM   3041 HD21 LEU  1461     378.790-473.788 -25.870  0.1000 1.4870
ATOM   3042 HD22 LEU  1461     379.267-475.444 -26.317  0.1000 1.4870
ATOM   3043 HD23 LEU  1461     378.740-474.299 -27.574  0.1000 1.4870
ATOM   3044  N   ASP  1462     376.214-478.934 -28.750 -0.5163 1.8240
ATOM   3045  CA  ASP  1462     376.089-480.367 -28.909  0.0381 1.9080
ATOM   3046  C   ASP  1462     376.977-480.853 -29.969  0.5366 1.9080
ATOM   3047  O   ASP  1462     377.517-481.922 -29.729 -0.5819 1.6612
ATOM   3048  CB  ASP  1462     374.666-480.818 -29.297 -0.0303 1.9080
ATOM   3049  CG  ASP  1462     373.761-480.703 -28.078  0.7994 1.9080
ATOM   3050  OD1 ASP  1462     374.241-480.171 -27.042 -0.8014 1.6612
ATOM   3051  OD2 ASP  1462     372.587-481.154 -28.162 -0.8014 1.6612
ATOM   3052  H   ASP  1462     375.426-478.328 -28.931  0.2936 0.6000
ATOM   3053  HA  ASP  1462     376.366-480.849 -27.971  0.0880 1.3870
ATOM   3054  HB2 ASP  1462     374.286-480.181 -30.096 -0.0122 1.4870
ATOM   3055  HB3 ASP  1462     374.691-481.853 -29.636 -0.0122 1.4870
ATOM   3056  N   LEU  1463     377.104-480.123 -31.118 -0.4157 1.8240
ATOM   3057  CA  LEU  1463     377.968-480.446 -32.246 -0.0518 1.9080
ATOM   3058  C   LEU  1463     379.440-480.388 -31.853  0.5973 1.9080
ATOM   3059  O   LEU  1463     380.278-481.164 -32.343 -0.5679 1.6612
ATOM   3060  CB  LEU  1463     377.788-479.561 -33.487 -0.1102 1.9080
ATOM   3061  CG  LEU  1463     376.595-479.943 -34.373  0.3531 1.9080
ATOM   3062  CD1 LEU  1463     376.569-479.056 -35.623 -0.4121 1.9080
ATOM   3063  CD2 LEU  1463     376.640-481.429 -34.759 -0.4121 1.9080
ATOM   3064  H   LEU  1463     376.548-479.283 -31.192  0.2719 0.6000
ATOM   3065  HA  LEU  1463     377.749-481.472 -32.542  0.0922 1.3870
ATOM   3066  HB2 LEU  1463     377.649-478.532 -33.154  0.0457 1.4870
ATOM   3067  HB3 LEU  1463     378.697-479.613 -34.086  0.0457 1.4870
ATOM   3068  HG  LEU  1463     375.680-479.764 -33.809 -0.0361 1.4870
ATOM   3069 HD11 LEU  1463     377.529-479.120 -36.135  0.1000 1.4870
ATOM   3070 HD12 LEU  1463     375.778-479.395 -36.292  0.1000 1.4870
ATOM   3071 HD13 LEU  1463     376.381-478.023 -35.331  0.1000 1.4870
ATOM   3072 HD21 LEU  1463     377.581-481.645 -35.265  0.1000 1.4870
ATOM   3073 HD22 LEU  1463     375.808-481.656 -35.426  0.1000 1.4870
ATOM   3074 HD23 LEU  1463     376.562-482.040 -33.860  0.1000 1.4870
ATOM   3075  N   LEU  1464     379.836-479.462 -30.970 -0.4157 1.8240
ATOM   3076  CA  LEU  1464     381.208-479.537 -30.526 -0.0518 1.9080
ATOM   3077  C   LEU  1464     381.472-480.789 -29.721  0.5973 1.9080
ATOM   3078  O   LEU  1464     382.541-481.401 -29.819 -0.5679 1.6612
ATOM   3079  CB  LEU  1464     381.615-478.311 -29.684 -0.1102 1.9080
ATOM   3080  CG  LEU  1464     383.134-478.182 -29.443  0.3531 1.9080
ATOM   3081  CD1 LEU  1464     383.691-479.277 -28.519 -0.4121 1.9080
ATOM   3082  CD2 LEU  1464     383.882-478.102 -30.784 -0.4121 1.9080
ATOM   3083  H   LEU  1464     379.207-478.748 -30.632  0.2719 0.6000
ATOM   3084  HA  LEU  1464     381.846-479.565 -31.409  0.0922 1.3870
ATOM   3085  HB2 LEU  1464     381.121-478.383 -28.715  0.0457 1.4870
ATOM   3086  HB3 LEU  1464     381.264-477.410 -30.188  0.0457 1.4870
ATOM   3087  HG  LEU  1464     383.293-477.230 -28.936 -0.0361 1.4870
ATOM   3088 HD11 LEU  1464     384.300-478.820 -27.739  0.1000 1.4870
ATOM   3089 HD12 LEU  1464     384.304-479.966 -29.101  0.1000 1.4870
ATOM   3090 HD13 LEU  1464     382.865-479.822 -28.063  0.1000 1.4870
ATOM   3091 HD21 LEU  1464     384.952-478.011 -30.599  0.1000 1.4870
ATOM   3092 HD22 LEU  1464     383.535-477.232 -31.342  0.1000 1.4870
ATOM   3093 HD23 LEU  1464     383.689-479.005 -31.362  0.1000 1.4870
ATOM   3094  N   GLU  1465     380.526-481.165 -28.830 -0.5163 1.8240
ATOM   3095  CA  GLU  1465     380.819-482.347 -28.058  0.0397 1.9080
ATOM   3096  C   GLU  1465     380.899-483.605 -28.894  0.5366 1.9080
ATOM   3097  O   GLU  1465     381.838-484.387 -28.707 -0.5819 1.6612
ATOM   3098  CB  GLU  1465     379.769-482.589 -26.961  0.0560 1.9080
ATOM   3099  CG  GLU  1465     380.125-483.731 -26.010  0.0136 1.9080
ATOM   3100  CD  GLU  1465     379.100-483.720 -24.886  0.8054 1.9080
ATOM   3101  OE1 GLU  1465     379.101-482.734 -24.102 -0.8188 1.6612
ATOM   3102  OE2 GLU  1465     378.296-484.687 -24.804 -0.8188 1.6612
ATOM   3103  H   GLU  1465     379.666-480.649 -28.713  0.2936 0.6000
ATOM   3104  HA  GLU  1465     381.785-482.202 -27.574  0.1105 1.3870
ATOM   3105  HB2 GLU  1465     378.819-482.824 -27.440 -0.0173 1.4870
ATOM   3106  HB3 GLU  1465     379.651-481.674 -26.381 -0.0173 1.4870
ATOM   3107  HG2 GLU  1465     380.087-484.683 -26.540 -0.0425 1.4870
ATOM   3108  HG3 GLU  1465     381.123-483.574 -25.602 -0.0425 1.4870
ATOM   3109  N   PRO  1466     379.961-483.880 -29.787 -0.2548 1.8240
ATOM   3110  CA  PRO  1466     380.154-484.941 -30.593 -0.0266 1.9080
ATOM   3111  C   PRO  1466     381.451-484.885 -31.425  0.5896 1.9080
ATOM   3112  O   PRO  1466     381.937-485.978 -31.683 -0.5748 1.6612
ATOM   3113  CB  PRO  1466     378.929-485.178 -31.466 -0.0070 1.9080
ATOM   3114  CG  PRO  1466     378.474-483.761 -31.638  0.0189 1.9080
ATOM   3115  CD  PRO  1466     379.510-483.061 -30.746  0.0192 1.9080
ATOM   3116  HA  PRO  1466     380.242-485.811 -29.942  0.0641 1.3870
ATOM   3117  HB2 PRO  1466     379.191-485.640 -32.418  0.0253 1.4870
ATOM   3118  HB3 PRO  1466     378.180-485.768 -30.938  0.0253 1.4870
ATOM   3119  HG2 PRO  1466     377.457-483.612 -31.275  0.0213 1.4870
ATOM   3120  HG3 PRO  1466     378.571-483.442 -32.676  0.0213 1.4870
ATOM   3121  HD2 PRO  1466     379.047-482.191 -30.281  0.0391 1.3870
ATOM   3122  HD3 PRO  1466     380.349-482.734 -31.361  0.0391 1.3870
ATOM   3123  N   LEU  1467     382.032-483.721 -31.879 -0.4157 1.8240
ATOM   3124  CA  LEU  1467     383.273-483.646 -32.654 -0.0518 1.9080
ATOM   3125  C   LEU  1467     384.380-484.158 -31.808  0.5973 1.9080
ATOM   3126  O   LEU  1467     385.255-484.860 -32.306 -0.5679 1.6612
ATOM   3127  CB  LEU  1467     383.613-482.199 -33.048 -0.1102 1.9080
ATOM   3128  CG  LEU  1467     382.542-481.539 -33.937  0.3531 1.9080
ATOM   3129  CD1 LEU  1467     382.935-480.100 -34.305 -0.4121 1.9080
ATOM   3130  CD2 LEU  1467     382.225-482.404 -35.167 -0.4121 1.9080
ATOM   3131  H   LEU  1467     381.566-482.852 -31.661  0.2719 0.6000
ATOM   3132  HA  LEU  1467     383.183-484.259 -33.551  0.0922 1.3870
ATOM   3133  HB2 LEU  1467     383.718-481.609 -32.138  0.0457 1.4870
ATOM   3134  HB3 LEU  1467     384.564-482.194 -33.581  0.0457 1.4870
ATOM   3135  HG  LEU  1467     381.629-481.479 -33.345 -0.0361 1.4870
ATOM   3136 HD11 LEU  1467     382.160-479.660 -34.933  0.1000 1.4870
ATOM   3137 HD12 LEU  1467     383.044-479.509 -33.395  0.1000 1.4870
ATOM   3138 HD13 LEU  1467     383.880-480.109 -34.848  0.1000 1.4870
ATOM   3139 HD21 LEU  1467     381.857-481.769 -35.973  0.1000 1.4870
ATOM   3140 HD22 LEU  1467     383.130-482.917 -35.493  0.1000 1.4870
ATOM   3141 HD23 LEU  1467     381.463-483.139 -34.908  0.1000 1.4870
ATOM   3142  N   GLY  1468     384.389-483.796 -30.509 -0.4157 1.8240
ATOM   3143  CA  GLY  1468     385.451-484.257 -29.667 -0.0252 1.9080
ATOM   3144  C   GLY  1468     385.428-485.746 -29.550  0.5973 1.9080
ATOM   3145  O   GLY  1468     386.469-486.415 -29.595 -0.5679 1.6612
ATOM   3146  H   GLY  1468     383.657-483.208 -30.136  0.2719 0.6000
ATOM   3147  HA2 GLY  1468     386.405-483.947 -30.093  0.0698 1.3870
ATOM   3148  HA3 GLY  1468     385.341-483.817 -28.676  0.0698 1.3870
ATOM   3149  N   ARG  1469     384.218-486.301 -29.381 -0.3479 1.8240
ATOM   3150  CA  ARG  1469     384.150-487.708 -29.175 -0.2637 1.9080
ATOM   3151  C   ARG  1469     384.625-488.430 -30.393  0.7341 1.9080
ATOM   3152  O   ARG  1469     385.317-489.440 -30.261 -0.5894 1.6612
ATOM   3153  CB  ARG  1469     382.702-488.163 -28.923 -0.0007 1.9080
ATOM   3154  CG  ARG  1469     382.551-489.599 -28.419  0.0390 1.9080
ATOM   3155  CD  ARG  1469     381.094-490.065 -28.389  0.0486 1.9080
ATOM   3156  NE  ARG  1469     381.014-491.264 -27.510 -0.5295 1.8240
ATOM   3157  CZ  ARG  1469     379.793-491.714 -27.102  0.8076 1.9080
ATOM   3158  NH1 ARG  1469     378.659-491.084 -27.527 -0.8627 1.8240
ATOM   3159  NH2 ARG  1469     379.703-492.793 -26.270 -0.8627 1.8240
ATOM   3160  H   ARG  1469     383.380-485.737 -29.399  0.2747 0.6000
ATOM   3161  HA  ARG  1469     384.772-487.982 -28.323  0.1560 1.3870
ATOM   3162  HB2 ARG  1469     382.263-487.497 -28.180  0.0327 1.4870
ATOM   3163  HB3 ARG  1469     382.141-488.062 -29.852  0.0327 1.4870
ATOM   3164  HG2 ARG  1469     382.957-489.658 -27.409  0.0285 1.4870
ATOM   3165  HG3 ARG  1469     383.121-490.263 -29.068  0.0285 1.4870
ATOM   3166  HD2 ARG  1469     380.767-490.322 -29.396  0.0687 1.3870
ATOM   3167  HD3 ARG  1469     380.462-489.272 -27.988  0.0687 1.3870
ATOM   3168  HE  ARG  1469     381.856-491.740 -27.219  0.3456 0.6000
ATOM   3169 HH11 ARG  1469     378.725-490.286 -28.142  0.4478 0.6000
ATOM   3170 HH12 ARG  1469     377.754-491.416 -27.226  0.4478 0.6000
ATOM   3171 HH21 ARG  1469     380.542-493.259 -25.955  0.4478 0.6000
ATOM   3172 HH22 ARG  1469     378.798-493.125 -25.969  0.4478 0.6000
ATOM   3173  N   ARG  1470     384.246-487.941 -31.600 -0.3479 1.8240
ATOM   3174  CA  ARG  1470     384.631-488.565 -32.831 -0.2637 1.9080
ATOM   3175  C   ARG  1470     386.109-488.541 -32.989  0.7341 1.9080
ATOM   3176  O   ARG  1470     386.655-489.510 -33.500 -0.5894 1.6612
ATOM   3177  CB  ARG  1470     384.093-487.866 -34.081 -0.0007 1.9080
ATOM   3178  CG  ARG  1470     384.852-488.334 -35.322  0.0390 1.9080
ATOM   3179  CD  ARG  1470     384.400-487.667 -36.614  0.0486 1.9080
ATOM   3180  NE  ARG  1470     383.035-488.185 -36.884 -0.5295 1.8240
ATOM   3181  CZ  ARG  1470     382.488-488.063 -38.126  0.8076 1.9080
ATOM   3182  NH1 ARG  1470     383.167-487.414 -39.116 -0.8627 1.8240
ATOM   3183  NH2 ARG  1470     381.260-488.602 -38.373 -0.8627 1.8240
ATOM   3184  H   ARG  1470     383.673-487.110 -31.632  0.2747 0.6000
ATOM   3185  HA  ARG  1470     384.290-489.600 -32.827  0.1560 1.3870
ATOM   3186  HB2 ARG  1470     383.035-488.102 -34.197  0.0327 1.4870
ATOM   3187  HB3 ARG  1470     384.212-486.788 -33.971  0.0327 1.4870
ATOM   3188  HG2 ARG  1470     384.711-489.410 -35.424  0.0285 1.4870
ATOM   3189  HG3 ARG  1470     385.914-488.133 -35.178  0.0285 1.4870
ATOM   3190  HD2 ARG  1470     385.073-487.928 -37.431  0.0687 1.3870
ATOM   3191  HD3 ARG  1470     384.371-486.585 -36.486  0.0687 1.3870
ATOM   3192  HE  ARG  1470     382.510-488.629 -36.144  0.3456 0.6000
ATOM   3193 HH11 ARG  1470     384.078-487.019 -38.929  0.4478 0.6000
ATOM   3194 HH12 ARG  1470     382.759-487.329 -40.036  0.4478 0.6000
ATOM   3195 HH21 ARG  1470     380.763-489.084 -37.638  0.4478 0.6000
ATOM   3196 HH22 ARG  1470     380.848-488.519 -39.291  0.4478 0.6000
ATOM   3197  N   LYS  1471     386.789-487.433 -32.621 -0.3479 1.8240
ATOM   3198  CA  LYS  1471     388.232-487.365 -32.764 -0.2400 1.9080
ATOM   3199  C   LYS  1471     388.883-488.399 -31.907  0.7341 1.9080
ATOM   3200  O   LYS  1471     389.848-489.054 -32.326 -0.5894 1.6612
ATOM   3201  CB  LYS  1471     388.840-485.994 -32.404 -0.0094 1.9080
ATOM   3202  CG  LYS  1471     390.344-485.948 -32.700  0.0187 1.9080
ATOM   3203  CD  LYS  1471     390.982-484.556 -32.706 -0.0479 1.9080
ATOM   3204  CE  LYS  1471     392.421-484.577 -33.232 -0.0143 1.9080
ATOM   3205  NZ  LYS  1471     393.000-483.216 -33.231 -0.3854 1.8240
ATOM   3206  H   LYS  1471     386.287-486.643 -32.242  0.2747 0.6000
ATOM   3207  HA  LYS  1471     388.479-487.582 -33.803  0.1426 1.3870
ATOM   3208  HB2 LYS  1471     388.683-485.805 -31.342  0.0362 1.4870
ATOM   3209  HB3 LYS  1471     388.338-485.218 -32.982  0.0362 1.4870
ATOM   3210  HG2 LYS  1471     390.852-486.545 -31.942  0.0103 1.4870
ATOM   3211  HG3 LYS  1471     390.517-486.409 -33.673  0.0103 1.4870
ATOM   3212  HD2 LYS  1471     390.987-484.169 -31.687  0.0621 1.4870
ATOM   3213  HD3 LYS  1471     390.385-483.895 -33.334  0.0621 1.4870
ATOM   3214  HE2 LYS  1471     393.025-485.223 -32.595  0.1135 1.1000
ATOM   3215  HE3 LYS  1471     392.426-484.969 -34.249  0.1135 1.1000
ATOM   3216  HZ1 LYS  1471     393.947-483.252 -33.581  0.3400 0.6000
ATOM   3217  HZ2 LYS  1471     392.446-482.614 -33.823  0.3400 0.6000
ATOM   3218  HZ3 LYS  1471     393.003-482.852 -32.289  0.3400 0.6000
ATOM   3219  N   LYS  1472     388.388-488.571 -30.670 -0.3479 1.8240
ATOM   3220  CA  LYS  1472     389.058-489.539 -29.848 -0.2400 1.9080
ATOM   3221  C   LYS  1472     388.927-490.931 -30.384  0.7341 1.9080
ATOM   3222  O   LYS  1472     389.871-491.736 -30.380 -0.5894 1.6612
ATOM   3223  CB  LYS  1472     388.626-489.516 -28.363 -0.0094 1.9080
ATOM   3224  CG  LYS  1472     387.207-489.994 -28.039  0.0187 1.9080
ATOM   3225  CD  LYS  1472     386.974-490.174 -26.532 -0.0479 1.9080
ATOM   3226  CE  LYS  1472     385.524-490.482 -26.147 -0.0143 1.9080
ATOM   3227  NZ  LYS  1472     385.366-490.422 -24.674 -0.3854 1.8240
ATOM   3228  H   LYS  1472     387.590-488.049 -30.337  0.2747 0.6000
ATOM   3229  HA  LYS  1472     390.119-489.291 -29.871  0.1426 1.3870
ATOM   3230  HB2 LYS  1472     388.714-488.488 -28.012  0.0362 1.4870
ATOM   3231  HB3 LYS  1472     389.328-490.128 -27.796  0.0362 1.4870
ATOM   3232  HG2 LYS  1472     387.039-490.950 -28.535  0.0103 1.4870
ATOM   3233  HG3 LYS  1472     386.492-489.266 -28.423  0.0103 1.4870
ATOM   3234  HD2 LYS  1472     387.600-490.997 -26.186  0.0621 1.4870
ATOM   3235  HD3 LYS  1472     387.284-489.262 -26.021  0.0621 1.4870
ATOM   3236  HE2 LYS  1472     385.262-491.480 -26.498  0.1135 1.1000
ATOM   3237  HE3 LYS  1472     384.863-489.750 -26.612  0.1135 1.1000
ATOM   3238  HZ1 LYS  1472     384.408-490.626 -24.429  0.3400 0.6000
ATOM   3239  HZ2 LYS  1472     385.976-491.102 -24.242  0.3400 0.6000
ATOM   3240  HZ3 LYS  1472     385.607-489.497 -24.347  0.3400 0.6000
ATOM   3241  N   GLN  1473     387.714-491.243 -30.863 -0.4157 1.8240
ATOM   3242  CA  GLN  1473     387.515-492.570 -31.319 -0.0031 1.9080
ATOM   3243  C   GLN  1473     388.364-492.844 -32.526  0.5973 1.9080
ATOM   3244  O   GLN  1473     388.837-493.971 -32.657 -0.5679 1.6612
ATOM   3245  CB  GLN  1473     386.030-492.872 -31.583 -0.0036 1.9080
ATOM   3246  CG  GLN  1473     385.242-492.843 -30.266 -0.0645 1.9080
ATOM   3247  CD  GLN  1473     383.761-493.074 -30.523  0.6951 1.9080
ATOM   3248  H   GLN  1473     386.971-490.559 -30.897  0.2719 0.6000
ATOM   3249  HA  GLN  1473     387.848-493.240 -30.527  0.0850 1.3870
ATOM   3250  HB2 GLN  1473     385.938-493.859 -32.036  0.0171 1.4870
ATOM   3251  HB3 GLN  1473     385.624-492.123 -32.263  0.0171 1.4870
ATOM   3252  HG2 GLN  1473     385.617-493.626 -29.607  0.0352 1.4870
ATOM   3253  HG3 GLN  1473     385.377-491.873 -29.787  0.0352 1.4870
ATOM   3254 HE22 GLN  1473     382.394-494.549 -30.965  0.4251 0.6000
ATOM   3255  OE1 GLN  1473     382.968-492.137 -30.463 -0.6086 1.6612
ATOM   3256  NE2 GLN  1473     383.369-494.346 -30.795 -0.9407 1.8240
ATOM   3257 HE21 GLN  1473     384.052-495.089 -30.828  0.4251 0.6000
ATOM   3258  N   LEU  1474     388.551-491.842 -33.433 -0.4157 1.8240
ATOM   3259  CA  LEU  1474     389.356-491.974 -34.637 -0.0518 1.9080
ATOM   3260  C   LEU  1474     390.755-492.260 -34.273  0.5973 1.9080
ATOM   3261  O   LEU  1474     391.389-493.091 -34.918 -0.5679 1.6612
ATOM   3262  CB  LEU  1474     389.346-490.693 -35.488 -0.1102 1.9080
ATOM   3263  CG  LEU  1474     388.000-490.421 -36.188  0.3531 1.9080
ATOM   3264  CD1 LEU  1474     388.055-489.129 -37.018 -0.4121 1.9080
ATOM   3265  CD2 LEU  1474     387.566-491.627 -37.039 -0.4121 1.9080
ATOM   3266  H   LEU  1474     388.103-490.954 -33.257  0.2719 0.6000
ATOM   3267  HA  LEU  1474     388.969-492.800 -35.234  0.0922 1.3870
ATOM   3268  HB2 LEU  1474     389.572-489.847 -34.838  0.0457 1.4870
ATOM   3269  HB3 LEU  1474     390.125-490.770 -36.246  0.0457 1.4870
ATOM   3270  HG  LEU  1474     387.249-490.280 -35.411 -0.0361 1.4870
ATOM   3271 HD11 LEU  1474     387.091-488.964 -37.499  0.1000 1.4870
ATOM   3272 HD12 LEU  1474     388.830-489.219 -37.779  0.1000 1.4870
ATOM   3273 HD13 LEU  1474     388.283-488.287 -36.365  0.1000 1.4870
ATOM   3274 HD21 LEU  1474     386.669-491.371 -37.602  0.1000 1.4870
ATOM   3275 HD22 LEU  1474     387.356-492.475 -36.387  0.1000 1.4870
ATOM   3276 HD23 LEU  1474     388.366-491.890 -37.731  0.1000 1.4870
ATOM   3277  N   GLU  1475     391.284-491.578 -33.245 -0.5163 1.8240
ATOM   3278  CA  GLU  1475     392.657-491.852 -32.906  0.0397 1.9080
ATOM   3279  C   GLU  1475     392.841-493.267 -32.428  0.5366 1.9080
ATOM   3280  O   GLU  1475     393.811-493.949 -32.794 -0.5819 1.6612
ATOM   3281  CB  GLU  1475     393.230-490.855 -31.876  0.0560 1.9080
ATOM   3282  CG  GLU  1475     392.385-490.658 -30.617  0.0136 1.9080
ATOM   3283  CD  GLU  1475     393.083-489.604 -29.764  0.8054 1.9080
ATOM   3284  OE1 GLU  1475     394.151-489.930 -29.181 -0.8188 1.6612
ATOM   3285  OE2 GLU  1475     392.564-488.457 -29.694 -0.8188 1.6612
ATOM   3286  H   GLU  1475     390.741-490.900 -32.730  0.2936 0.6000
ATOM   3287  HA  GLU  1475     393.242-491.742 -33.819  0.1105 1.3870
ATOM   3288  HB2 GLU  1475     394.212-491.215 -31.569 -0.0173 1.4870
ATOM   3289  HB3 GLU  1475     393.354-489.888 -32.364 -0.0173 1.4870
ATOM   3290  HG2 GLU  1475     392.312-491.596 -30.066 -0.0425 1.4870
ATOM   3291  HG3 GLU  1475     391.388-490.312 -30.891 -0.0425 1.4870
ATOM   3292  N   SER  1476     391.893-493.750 -31.597 -0.4157 1.8240
ATOM   3293  CA  SER  1476     392.118-495.073 -31.097 -0.0249 1.9080
ATOM   3294  C   SER  1476     392.064-496.098 -32.194  0.5973 1.9080
ATOM   3295  O   SER  1476     392.833-497.072 -32.227 -0.5679 1.6612
ATOM   3296  CB  SER  1476     391.096-495.461 -30.014  0.2117 1.9080
ATOM   3297  OG  SER  1476     391.207-494.566 -28.916 -0.6546 1.7210
ATOM   3298  H   SER  1476     391.076-493.212 -31.344  0.2719 0.6000
ATOM   3299  HA  SER  1476     393.113-495.104 -30.652  0.0843 1.3870
ATOM   3300  HB2 SER  1476     391.294-496.478 -29.675  0.0352 1.3870
ATOM   3301  HB3 SER  1476     390.089-495.405 -30.428  0.0352 1.3870
ATOM   3302  HG  SER  1476     390.776-494.973 -28.112  0.4275 0.0000
ATOM   3303  N   SER  1477     391.120-495.899 -33.128 -0.4157 1.8240
ATOM   3304  CA  SER  1477     390.971-496.872 -34.175 -0.0249 1.9080
ATOM   3305  C   SER  1477     392.179-496.911 -35.059  0.5973 1.9080
ATOM   3306  O   SER  1477     392.559-497.980 -35.538 -0.5679 1.6612
ATOM   3307  CB  SER  1477     389.754-496.577 -35.065  0.2117 1.9080
ATOM   3308  OG  SER  1477     389.941-495.358 -35.768 -0.6546 1.7210
ATOM   3309  H   SER  1477     390.527-495.082 -33.095  0.2719 0.6000
ATOM   3310  HA  SER  1477     390.840-497.854 -33.721  0.0843 1.3870
ATOM   3311  HB2 SER  1477     389.627-497.389 -35.781  0.0352 1.3870
ATOM   3312  HB3 SER  1477     388.862-496.502 -34.443  0.0352 1.3870
ATOM   3313  HG  SER  1477     390.528-494.753 -35.232  0.4275 0.0000
ATOM   3314  N   ARG  1478     392.795-495.742 -35.323 -0.3479 1.8240
ATOM   3315  CA  ARG  1478     393.959-495.661 -36.182 -0.2637 1.9080
ATOM   3316  C   ARG  1478     395.090-496.413 -35.543  0.7341 1.9080
ATOM   3317  O   ARG  1478     395.854-497.076 -36.247 -0.5894 1.6612
ATOM   3318  CB  ARG  1478     394.338-494.186 -36.381 -0.0007 1.9080
ATOM   3319  CG  ARG  1478     395.199-493.880 -37.601  0.0390 1.9080
ATOM   3320  CD  ARG  1478     395.216-492.386 -37.927  0.0486 1.9080
ATOM   3321  NE  ARG  1478     395.495-491.662 -36.655 -0.5295 1.8240
ATOM   3322  CZ  ARG  1478     396.619-490.895 -36.544  0.8076 1.9080
ATOM   3323  NH1 ARG  1478     397.484-490.803 -37.595 -0.8627 1.8240
ATOM   3324  NH2 ARG  1478     396.883-490.229 -35.383 -0.8627 1.8240
ATOM   3325  H   ARG  1478     392.434-494.895 -34.909  0.2747 0.6000
ATOM   3326  HA  ARG  1478     393.727-496.109 -37.148  0.1560 1.3870
ATOM   3327  HB2 ARG  1478     394.884-493.859 -35.496  0.0327 1.4870
ATOM   3328  HB3 ARG  1478     393.420-493.602 -36.453  0.0327 1.4870
ATOM   3329  HG2 ARG  1478     396.219-494.209 -37.404  0.0285 1.4870
ATOM   3330  HG3 ARG  1478     394.808-494.427 -38.459  0.0285 1.4870
ATOM   3331  HD2 ARG  1478     395.996-492.172 -38.658  0.0687 1.3870
ATOM   3332  HD3 ARG  1478     394.246-492.082 -38.321  0.0687 1.3870
ATOM   3333  HE  ARG  1478     394.855-491.738 -35.878  0.3456 0.6000
ATOM   3334 HH11 ARG  1478     397.290-491.299 -38.453  0.4478 0.6000
ATOM   3335 HH12 ARG  1478     398.318-490.239 -37.515  0.4478 0.6000
ATOM   3336 HH21 ARG  1478     396.244-490.300 -34.604  0.4478 0.6000
ATOM   3337 HH22 ARG  1478     397.717-489.665 -35.303  0.4478 0.6000
ATOM   3338  N   ALA  1479     395.238-496.307 -34.196 -0.4157 1.8240
ATOM   3339  CA  ALA  1479     396.315-497.012 -33.518  0.0337 1.9080
ATOM   3340  C   ALA  1479     396.145-498.493 -33.673  0.5973 1.9080
ATOM   3341  O   ALA  1479     397.113-499.236 -33.885 -0.5679 1.6612
ATOM   3342  CB  ALA  1479     396.360-496.723 -32.007 -0.1825 1.9080
ATOM   3343  H   ALA  1479     394.597-495.736 -33.663  0.2719 0.6000
ATOM   3344  HA  ALA  1479     397.265-496.717 -33.963  0.0823 1.3870
ATOM   3345  HB1 ALA  1479     396.483-495.652 -31.845  0.0603 1.4870
ATOM   3346  HB2 ALA  1479     395.430-497.055 -31.546  0.0603 1.4870
ATOM   3347  HB3 ALA  1479     397.198-497.257 -31.560  0.0603 1.4870
ATOM   3348  N   LYS  1480     394.889-498.961 -33.547 -0.3479 1.8240
ATOM   3349  CA  LYS  1480     394.661-500.374 -33.663 -0.2400 1.9080
ATOM   3350  C   LYS  1480     395.005-500.853 -35.058  0.7341 1.9080
ATOM   3351  O   LYS  1480     395.528-501.953 -35.233 -0.5894 1.6612
ATOM   3352  CB  LYS  1480     393.202-500.771 -33.373 -0.0094 1.9080
ATOM   3353  CG  LYS  1480     392.894-502.262 -33.563  0.0187 1.9080
ATOM   3354  CD  LYS  1480     393.641-503.209 -32.620 -0.0479 1.9080
ATOM   3355  CE  LYS  1480     393.255-504.677 -32.831 -0.0143 1.9080
ATOM   3356  NZ  LYS  1480     394.366-505.569 -32.430 -0.3854 1.8240
ATOM   3357  H   LYS  1480     394.120-498.329 -33.374  0.2747 0.6000
ATOM   3358  HA  LYS  1480     395.307-500.888 -32.952  0.1426 1.3870
ATOM   3359  HB2 LYS  1480     392.556-500.203 -34.042  0.0362 1.4870
ATOM   3360  HB3 LYS  1480     392.965-500.496 -32.345  0.0362 1.4870
ATOM   3361  HG2 LYS  1480     393.154-502.532 -34.587  0.0103 1.4870
ATOM   3362  HG3 LYS  1480     391.823-502.413 -33.427  0.0103 1.4870
ATOM   3363  HD2 LYS  1480     394.712-503.101 -32.794  0.0621 1.4870
ATOM   3364  HD3 LYS  1480     393.420-502.930 -31.590  0.0621 1.4870
ATOM   3365  HE2 LYS  1480     392.376-504.907 -32.229  0.1135 1.1000
ATOM   3366  HE3 LYS  1480     393.023-504.841 -33.883  0.1135 1.1000
ATOM   3367  HZ1 LYS  1480     394.758-506.008 -33.250  0.3400 0.6000
ATOM   3368  HZ2 LYS  1480     395.080-505.028 -31.964  0.3400 0.6000
ATOM   3369  HZ3 LYS  1480     394.018-506.279 -31.802  0.3400 0.6000
ATOM   3370  N   LEU  1481     394.677-500.059 -36.102 -0.4157 1.8240
ATOM   3371  CA  LEU  1481     394.944-500.465 -37.467 -0.0518 1.9080
ATOM   3372  C   LEU  1481     396.429-500.575 -37.686  0.5973 1.9080
ATOM   3373  O   LEU  1481     396.891-501.459 -38.409 -0.5679 1.6612
ATOM   3374  CB  LEU  1481     394.407-499.451 -38.487 -0.1102 1.9080
ATOM   3375  CG  LEU  1481     392.895-499.203 -38.333  0.3531 1.9080
ATOM   3376  CD1 LEU  1481     392.355-498.317 -39.466 -0.4121 1.9080
ATOM   3377  CD2 LEU  1481     392.119-500.519 -38.171 -0.4121 1.9080
ATOM   3378  H   LEU  1481     394.238-499.166 -35.927  0.2719 0.6000
ATOM   3379  HA  LEU  1481     394.482-501.435 -37.649  0.0922 1.3870
ATOM   3380  HB2 LEU  1481     394.932-498.506 -38.349  0.0457 1.4870
ATOM   3381  HB3 LEU  1481     394.604-499.822 -39.493  0.0457 1.4870
ATOM   3382  HG  LEU  1481     392.761-498.644 -37.407 -0.0361 1.4870
ATOM   3383 HD11 LEU  1481     393.110-498.224 -40.247  0.1000 1.4870
ATOM   3384 HD12 LEU  1481     392.116-497.329 -39.072  0.1000 1.4870
ATOM   3385 HD13 LEU  1481     391.455-498.769 -39.883  0.1000 1.4870
ATOM   3386 HD21 LEU  1481     391.083-500.370 -38.475  0.1000 1.4870
ATOM   3387 HD22 LEU  1481     392.574-501.288 -38.795  0.1000 1.4870
ATOM   3388 HD23 LEU  1481     392.150-500.833 -37.128  0.1000 1.4870
ATOM   3389  N   GLN  1482     397.216-499.638 -37.108 -0.4157 1.8240
ATOM   3390  CA  GLN  1482     398.645-499.679 -37.308 -0.0031 1.9080
ATOM   3391  C   GLN  1482     399.218-500.917 -36.703  0.5973 1.9080
ATOM   3392  O   GLN  1482     400.114-501.558 -37.266 -0.5679 1.6612
ATOM   3393  CB  GLN  1482     399.370-498.475 -36.687 -0.0036 1.9080
ATOM   3394  CG  GLN  1482     398.988-497.142 -37.333 -0.0645 1.9080
ATOM   3395  CD  GLN  1482     399.547-497.115 -38.747  0.6951 1.9080
ATOM   3396  H   GLN  1482     396.805-498.912 -36.538  0.2719 0.6000
ATOM   3397  HA  GLN  1482     398.846-499.691 -38.379  0.0850 1.3870
ATOM   3398  HB2 GLN  1482     399.121-498.430 -35.627  0.0171 1.4870
ATOM   3399  HB3 GLN  1482     400.445-498.620 -36.790  0.0171 1.4870
ATOM   3400  HG2 GLN  1482     399.409-496.319 -36.755  0.0352 1.4870
ATOM   3401  HG3 GLN  1482     397.903-497.049 -37.366  0.0352 1.4870
ATOM   3402 HE22 GLN  1482     399.787-495.861 -40.364  0.4251 0.6000
ATOM   3403  OE1 GLN  1482     400.072-498.115 -39.234 -0.6086 1.6612
ATOM   3404  NE2 GLN  1482     399.433-495.939 -39.421 -0.9407 1.8240
ATOM   3405 HE21 GLN  1482     398.994-495.144 -38.979  0.4251 0.6000
ATOM   3406  N   ILE  1483     398.713-501.280 -35.513 -0.4157 1.8240
ATOM   3407  CA  ILE  1483     399.258-502.446 -34.876 -0.0597 1.9080
ATOM   3408  C   ILE  1483     398.970-503.675 -35.702  0.5973 1.9080
ATOM   3409  O   ILE  1483     399.813-504.571 -35.795 -0.5679 1.6612
ATOM   3410  CB  ILE  1483     398.804-502.640 -33.456  0.1303 1.9080
ATOM   3411  CG1 ILE  1483     399.769-503.584 -32.727 -0.0430 1.9080
ATOM   3412  CG2 ILE  1483     397.354-503.135 -33.446 -0.3204 1.9080
ATOM   3413  CD1 ILE  1483     399.602-503.555 -31.210 -0.0660 1.9080
ATOM   3414  H   ILE  1483     397.972-500.749 -35.079  0.2719 0.6000
ATOM   3415  HA  ILE  1483     400.341-502.322 -34.852  0.0869 1.3870
ATOM   3416  HB  ILE  1483     398.835-501.672 -32.956  0.0187 1.4870
ATOM   3417 HG12 ILE  1483     399.590-504.601 -33.076  0.0236 1.4870
ATOM   3418 HG13 ILE  1483     400.792-503.302 -32.974  0.0236 1.4870
ATOM   3419 HG21 ILE  1483     397.243-503.921 -32.699  0.0882 1.4870
ATOM   3420 HG22 ILE  1483     396.689-502.306 -33.202  0.0882 1.4870
ATOM   3421 HG23 ILE  1483     397.098-503.529 -34.429  0.0882 1.4870
ATOM   3422 HD11 ILE  1483     398.647-504.006 -30.940  0.0186 1.4870
ATOM   3423 HD12 ILE  1483     399.627-502.522 -30.862  0.0186 1.4870
ATOM   3424 HD13 ILE  1483     400.413-504.115 -30.744  0.0186 1.4870
ATOM   3425  N   SER  1484     397.749-503.773 -36.283 -0.4157 1.8240
ATOM   3426  CA  SER  1484     397.387-504.933 -37.073 -0.0249 1.9080
ATOM   3427  C   SER  1484     398.289-505.037 -38.273  0.5973 1.9080
ATOM   3428  O   SER  1484     398.675-506.148 -38.648 -0.5679 1.6612
ATOM   3429  CB  SER  1484     395.944-504.841 -37.595  0.2117 1.9080
ATOM   3430  OG  SER  1484     395.624-505.991 -38.362 -0.6546 1.7210
ATOM   3431  H   SER  1484     397.081-503.025 -36.163  0.2719 0.6000
ATOM   3432  HA  SER  1484     397.493-505.831 -36.464  0.0843 1.3870
ATOM   3433  HB2 SER  1484     395.843-503.953 -38.219  0.0352 1.3870
ATOM   3434  HB3 SER  1484     395.259-504.768 -36.751  0.0352 1.3870
ATOM   3435  HG  SER  1484     396.458-506.507 -38.552  0.4275 0.0000
ATOM   3436  N   ARG  1485     398.648-503.893 -38.907 -0.3479 1.8240
ATOM   3437  CA  ARG  1485     399.510-503.935 -40.071 -0.2637 1.9080
ATOM   3438  C   ARG  1485     400.851-504.483 -39.698  0.7341 1.9080
ATOM   3439  O   ARG  1485     401.442-505.254 -40.458 -0.5894 1.6612
ATOM   3440  CB  ARG  1485     399.857-502.560 -40.660 -0.0007 1.9080
ATOM   3441  CG  ARG  1485     398.816-501.901 -41.557  0.0390 1.9080
ATOM   3442  CD  ARG  1485     399.470-500.802 -42.398  0.0486 1.9080
ATOM   3443  NE  ARG  1485     398.440-500.185 -43.275 -0.5295 1.8240
ATOM   3444  CZ  ARG  1485     397.773-499.072 -42.855  0.8076 1.9080
ATOM   3445  NH1 ARG  1485     398.019-498.550 -41.618 -0.8627 1.8240
ATOM   3446  NH2 ARG  1485     396.871-498.471 -43.682 -0.8627 1.8240
ATOM   3447  H   ARG  1485     398.312-503.004 -38.565  0.2747 0.6000
ATOM   3448  HA  ARG  1485     399.058-504.561 -40.840  0.1560 1.3870
ATOM   3449  HB2 ARG  1485     400.045-501.884 -39.825  0.0327 1.4870
ATOM   3450  HB3 ARG  1485     400.781-502.659 -41.230  0.0327 1.4870
ATOM   3451  HG2 ARG  1485     398.032-501.464 -40.939  0.0285 1.4870
ATOM   3452  HG3 ARG  1485     398.380-502.651 -42.217  0.0285 1.4870
ATOM   3453  HD2 ARG  1485     399.893-500.042 -41.741  0.0687 1.3870
ATOM   3454  HD3 ARG  1485     400.260-501.234 -43.012  0.0687 1.3870
ATOM   3455  HE  ARG  1485     398.235-500.588 -44.178  0.3456 0.6000
ATOM   3456 HH11 ARG  1485     398.692-498.992 -41.008  0.4478 0.6000
ATOM   3457 HH12 ARG  1485     397.528-497.722 -41.313  0.4478 0.6000
ATOM   3458 HH21 ARG  1485     396.694-498.854 -44.600  0.4478 0.6000
ATOM   3459 HH22 ARG  1485     396.380-497.643 -43.377  0.4478 0.6000
ATOM   3460  N   ASP  1486     401.379-504.057 -38.530 -0.5163 1.8240
ATOM   3461  CA  ASP  1486     402.696-504.488 -38.135  0.0381 1.9080
ATOM   3462  C   ASP  1486     402.707-505.971 -37.928  0.5366 1.9080
ATOM   3463  O   ASP  1486     403.659-506.655 -38.311 -0.5819 1.6612
ATOM   3464  CB  ASP  1486     403.133-503.854 -36.802 -0.0303 1.9080
ATOM   3465  CG  ASP  1486     403.273-502.352 -37.012  0.7994 1.9080
ATOM   3466  OD1 ASP  1486     403.353-501.928 -38.196 -0.8014 1.6612
ATOM   3467  OD2 ASP  1486     403.299-501.609 -35.995 -0.8014 1.6612
ATOM   3468  H   ASP  1486     400.851-503.436 -37.934  0.2936 0.6000
ATOM   3469  HA  ASP  1486     403.412-504.225 -38.914  0.0880 1.3870
ATOM   3470  HB2 ASP  1486     402.382-504.051 -36.036 -0.0122 1.4870
ATOM   3471  HB3 ASP  1486     404.091-504.272 -36.493 -0.0122 1.4870
ATOM   3472  N   LEU  1487     401.636-506.501 -37.304 -0.4157 1.8240
ATOM   3473  CA  LEU  1487     401.573-507.912 -37.022 -0.0518 1.9080
ATOM   3474  C   LEU  1487     401.551-508.694 -38.299  0.5973 1.9080
ATOM   3475  O   LEU  1487     402.167-509.757 -38.378 -0.5679 1.6612
ATOM   3476  CB  LEU  1487     400.309-508.311 -36.244 -0.1102 1.9080
ATOM   3477  CG  LEU  1487     400.230-509.820 -35.950  0.3531 1.9080
ATOM   3478  CD1 LEU  1487     401.373-510.277 -35.030 -0.4121 1.9080
ATOM   3479  CD2 LEU  1487     398.842-510.209 -35.419 -0.4121 1.9080
ATOM   3480  H   LEU  1487     400.870-505.902 -37.031  0.2719 0.6000
ATOM   3481  HA  LEU  1487     402.452-508.199 -36.444  0.0922 1.3870
ATOM   3482  HB2 LEU  1487     400.301-507.773 -35.296  0.0457 1.4870
ATOM   3483  HB3 LEU  1487     399.433-508.019 -36.822  0.0457 1.4870
ATOM   3484  HG  LEU  1487     400.362-510.336 -36.901 -0.0361 1.4870
ATOM   3485 HD11 LEU  1487     401.285-511.347 -34.844  0.1000 1.4870
ATOM   3486 HD12 LEU  1487     401.315-509.738 -34.084  0.1000 1.4870
ATOM   3487 HD13 LEU  1487     402.330-510.069 -35.509  0.1000 1.4870
ATOM   3488 HD21 LEU  1487     398.316-510.796 -36.172  0.1000 1.4870
ATOM   3489 HD22 LEU  1487     398.954-510.801 -34.510  0.1000 1.4870
ATOM   3490 HD23 LEU  1487     398.272-509.307 -35.197  0.1000 1.4870
ATOM   3491  N   GLU  1488     400.807-508.211 -39.318 -0.5163 1.8240
ATOM   3492  CA  GLU  1488     400.707-508.923 -40.571  0.0397 1.9080
ATOM   3493  C   GLU  1488     402.054-508.985 -41.232  0.5366 1.9080
ATOM   3494  O   GLU  1488     402.413-510.008 -41.820 -0.5819 1.6612
ATOM   3495  CB  GLU  1488     399.741-508.235 -41.544  0.0560 1.9080
ATOM   3496  CG  GLU  1488     399.484-509.032 -42.822  0.0136 1.9080
ATOM   3497  CD  GLU  1488     398.358-508.340 -43.575  0.8054 1.9080
ATOM   3498  OE1 GLU  1488     397.324-508.025 -42.927 -0.8188 1.6612
ATOM   3499  OE2 GLU  1488     398.517-508.114 -44.804 -0.8188 1.6612
ATOM   3500  H   GLU  1488     400.313-507.338 -39.202  0.2936 0.6000
ATOM   3501  HA  GLU  1488     400.357-509.937 -40.378  0.1105 1.3870
ATOM   3502  HB2 GLU  1488     400.162-507.268 -41.820 -0.0173 1.4870
ATOM   3503  HB3 GLU  1488     398.790-508.071 -41.036 -0.0173 1.4870
ATOM   3504  HG2 GLU  1488     400.385-509.051 -43.436 -0.0425 1.4870
ATOM   3505  HG3 GLU  1488     399.188-510.050 -42.569 -0.0425 1.4870
ATOM   3506  N   ASP  1489     402.827-507.878 -41.170 -0.5163 1.8240
ATOM   3507  CA  ASP  1489     404.127-507.867 -41.802  0.0381 1.9080
ATOM   3508  C   ASP  1489     405.012-508.888 -41.161  0.5366 1.9080
ATOM   3509  O   ASP  1489     405.744-509.622 -41.837 -0.5819 1.6612
ATOM   3510  CB  ASP  1489     404.845-506.519 -41.584 -0.0303 1.9080
ATOM   3511  CG  ASP  1489     406.233-506.557 -42.218  0.7994 1.9080
ATOM   3512  OD1 ASP  1489     406.339-506.957 -43.407 -0.8014 1.6612
ATOM   3513  OD2 ASP  1489     407.211-506.197 -41.508 -0.8014 1.6612
ATOM   3514  H   ASP  1489     402.496-507.058 -40.682  0.2936 0.6000
ATOM   3515  HA  ASP  1489     404.028-508.072 -42.868  0.0880 1.3870
ATOM   3516  HB2 ASP  1489     404.261-505.721 -42.042 -0.0122 1.4870
ATOM   3517  HB3 ASP  1489     404.941-506.329 -40.515 -0.0122 1.4870
ATOM   3518  N   GLU  1490     404.967-508.950 -39.818 -0.5163 1.8240
ATOM   3519  CA  GLU  1490     405.860-509.862 -39.170  0.0397 1.9080
ATOM   3520  C   GLU  1490     405.528-511.286 -39.507  0.5366 1.9080
ATOM   3521  O   GLU  1490     406.424-512.115 -39.662 -0.5819 1.6612
ATOM   3522  CB  GLU  1490     405.922-509.746 -37.646  0.0560 1.9080
ATOM   3523  CG  GLU  1490     407.005-510.681 -37.113  0.0136 1.9080
ATOM   3524  CD  GLU  1490     407.441-510.208 -35.744  0.8054 1.9080
ATOM   3525  OE1 GLU  1490     406.657-509.482 -35.078 -0.8188 1.6612
ATOM   3526  OE2 GLU  1490     408.581-510.568 -35.348 -0.8188 1.6612
ATOM   3527  H   GLU  1490     404.328-508.375 -39.287  0.2936 0.6000
ATOM   3528  HA  GLU  1490     406.861-509.663 -39.552  0.1105 1.3870
ATOM   3529  HB2 GLU  1490     404.958-510.025 -37.220 -0.0173 1.4870
ATOM   3530  HB3 GLU  1490     406.159-508.719 -37.368 -0.0173 1.4870
ATOM   3531  HG2 GLU  1490     406.608-511.694 -37.039 -0.0425 1.4870
ATOM   3532  HG3 GLU  1490     407.859-510.673 -37.790 -0.0425 1.4870
ATOM   3533  N   THR  1491     404.226-511.617 -39.602 -0.4157 1.8240
ATOM   3534  CA  THR  1491     403.807-512.968 -39.879 -0.0389 1.9080
ATOM   3535  C   THR  1491     404.287-513.367 -41.244  0.5973 1.9080
ATOM   3536  O   THR  1491     404.676-514.516 -41.456 -0.5679 1.6612
ATOM   3537  CB  THR  1491     402.315-513.111 -39.868  0.3654 1.9080
ATOM   3538  CG2 THR  1491     401.955-514.577 -40.159 -0.2438 1.9080
ATOM   3539  OG1 THR  1491     401.801-512.719 -38.603 -0.6761 1.7210
ATOM   3540  H   THR  1491     403.525-510.900 -39.476  0.2719 0.6000
ATOM   3541  HA  THR  1491     404.238-513.638 -39.136  0.1007 1.3870
ATOM   3542  HB  THR  1491     401.887-512.475 -40.643  0.0043 1.3870
ATOM   3543 HG21 THR  1491     400.871-514.693 -40.154  0.0642 1.4870
ATOM   3544 HG22 THR  1491     402.393-515.217 -39.393  0.0642 1.4870
ATOM   3545 HG23 THR  1491     402.346-514.860 -41.136  0.0642 1.4870
ATOM   3546  HG1 THR  1491     401.929-511.730 -38.458  0.4102 0.0000
ATOM   3547  N   LEU  1492     404.240-512.432 -42.217 -0.4157 1.8240
ATOM   3548  CA  LEU  1492     404.649-512.747 -43.564 -0.0518 1.9080
ATOM   3549  C   LEU  1492     406.113-513.088 -43.558  0.5973 1.9080
ATOM   3550  O   LEU  1492     406.542-514.020 -44.244 -0.5679 1.6612
ATOM   3551  CB  LEU  1492     404.422-511.566 -44.529 -0.1102 1.9080
ATOM   3552  CG  LEU  1492     404.612-511.889 -46.028  0.3531 1.9080
ATOM   3553  CD1 LEU  1492     406.064-512.242 -46.379 -0.4121 1.9080
ATOM   3554  CD2 LEU  1492     403.607-512.953 -46.497 -0.4121 1.9080
ATOM   3555  H   LEU  1492     403.915-511.501 -41.999  0.2719 0.6000
ATOM   3556  HA  LEU  1492     404.083-513.609 -43.916  0.0922 1.3870
ATOM   3557  HB2 LEU  1492     405.124-510.776 -44.264  0.0457 1.4870
ATOM   3558  HB3 LEU  1492     403.409-511.191 -44.383  0.0457 1.4870
ATOM   3559  HG  LEU  1492     404.374-510.976 -46.574 -0.0361 1.4870
ATOM   3560 HD11 LEU  1492     406.362-511.703 -47.279  0.1000 1.4870
ATOM   3561 HD12 LEU  1492     406.716-511.958 -45.553  0.1000 1.4870
ATOM   3562 HD13 LEU  1492     406.145-513.315 -46.554  0.1000 1.4870
ATOM   3563 HD21 LEU  1492     403.764-513.160 -47.556  0.1000 1.4870
ATOM   3564 HD22 LEU  1492     402.592-512.585 -46.346  0.1000 1.4870
ATOM   3565 HD23 LEU  1492     403.752-513.868 -45.922  0.1000 1.4870
ATOM   3566  N   TRP  1493     406.924-512.332 -42.782 -0.4157 1.8240
ATOM   3567  CA  TRP  1493     408.337-512.614 -42.756 -0.0275 1.9080
ATOM   3568  C   TRP  1493     408.608-513.974 -42.175  0.5973 1.9080
ATOM   3569  O   TRP  1493     409.500-514.688 -42.637 -0.5679 1.6612
ATOM   3570  CB  TRP  1493     409.212-511.665 -41.933 -0.0050 1.9080
ATOM   3571  CG  TRP  1493     410.622-512.211 -41.839 -0.1415 1.9080
ATOM   3572  CD1 TRP  1493     411.688-512.050 -42.677 -0.1638 1.9080
ATOM   3573  CD2 TRP  1493     411.070-513.066 -40.774  0.1243 1.9080
ATOM   3574  CE2 TRP  1493     412.404-513.384 -41.029  0.1380 1.9080
ATOM   3575  CE3 TRP  1493     410.422-513.548 -39.670 -0.2387 1.9080
ATOM   3576  NE1 TRP  1493     412.771-512.756 -42.202 -0.3418 1.8240
ATOM   3577  CZ2 TRP  1493     413.111-514.190 -40.180 -0.2601 1.9080
ATOM   3578  CZ3 TRP  1493     411.138-514.358 -38.815 -0.1972 1.9080
ATOM   3579  CH2 TRP  1493     412.458-514.673 -39.065 -0.1134 1.9080
ATOM   3580  H   TRP  1493     406.543-511.579 -42.227  0.2719 0.6000
ATOM   3581  HA  TRP  1493     408.702-512.606 -43.783  0.1123 1.3870
ATOM   3582  HB2 TRP  1493     409.235-510.687 -42.414  0.0339 1.4870
ATOM   3583  HB3 TRP  1493     408.795-511.566 -40.931  0.0339 1.4870
ATOM   3584  HD1 TRP  1493     411.683-511.457 -43.579  0.2062 1.4090
ATOM   3585  HE3 TRP  1493     409.388-513.303 -39.476  0.1700 1.4590
ATOM   3586  HE1 TRP  1493     413.680-512.806 -42.638  0.3412 0.6000
ATOM   3587  HZ2 TRP  1493     414.143-514.439 -40.375  0.1572 1.4590
ATOM   3588  HZ3 TRP  1493     410.657-514.754 -37.933  0.1447 1.4590
ATOM   3589  HH2 TRP  1493     412.990-515.310 -38.374  0.1417 1.4590
ATOM   3590  N   VAL  1494     407.877-514.351 -41.107 -0.4157 1.8240
ATOM   3591  CA  VAL  1494     408.102-515.620 -40.467 -0.0875 1.9080
ATOM   3592  C   VAL  1494     407.824-516.719 -41.450  0.5973 1.9080
ATOM   3593  O   VAL  1494     408.552-517.708 -41.510 -0.5679 1.6612
ATOM   3594  CB  VAL  1494     407.180-515.853 -39.303  0.2985 1.9080
ATOM   3595  CG1 VAL  1494     407.359-517.298 -38.806 -0.3192 1.9080
ATOM   3596  CG2 VAL  1494     407.467-514.790 -38.231 -0.3192 1.9080
ATOM   3597  H   VAL  1494     407.161-513.734 -40.751  0.2719 0.6000
ATOM   3598  HA  VAL  1494     409.137-515.682 -40.132  0.0969 1.3870
ATOM   3599  HB  VAL  1494     406.153-515.730 -39.646 -0.0297 1.4870
ATOM   3600 HG11 VAL  1494     407.485-517.297 -37.723  0.0791 1.4870
ATOM   3601 HG12 VAL  1494     406.478-517.884 -39.069  0.0791 1.4870
ATOM   3602 HG13 VAL  1494     408.240-517.737 -39.274  0.0791 1.4870
ATOM   3603 HG21 VAL  1494     406.806-514.945 -37.379  0.0791 1.4870
ATOM   3604 HG22 VAL  1494     407.295-513.798 -38.648  0.0791 1.4870
ATOM   3605 HG23 VAL  1494     408.504-514.873 -37.906  0.0791 1.4870
ATOM   3606  N   GLU  1495     406.765-516.564 -42.265 -0.5163 1.8240
ATOM   3607  CA  GLU  1495     406.374-517.600 -43.183  0.0397 1.9080
ATOM   3608  C   GLU  1495     407.497-517.833 -44.138  0.5366 1.9080
ATOM   3609  O   GLU  1495     407.734-518.961 -44.538 -0.5819 1.6612
ATOM   3610  CB  GLU  1495     405.146-517.200 -44.017  0.0560 1.9080
ATOM   3611  CG  GLU  1495     403.885-516.981 -43.179  0.0136 1.9080
ATOM   3612  CD  GLU  1495     402.815-516.402 -44.094  0.8054 1.9080
ATOM   3613  OE1 GLU  1495     403.129-516.164 -45.290 -0.8188 1.6612
ATOM   3614  OE2 GLU  1495     401.671-516.186 -43.610 -0.8188 1.6612
ATOM   3615  H   GLU  1495     406.235-515.705 -42.232  0.2936 0.6000
ATOM   3616  HA  GLU  1495     406.162-518.517 -42.634  0.1105 1.3870
ATOM   3617  HB2 GLU  1495     404.947-517.992 -44.739 -0.0173 1.4870
ATOM   3618  HB3 GLU  1495     405.373-516.281 -44.557 -0.0173 1.4870
ATOM   3619  HG2 GLU  1495     403.545-517.930 -42.765 -0.0425 1.4870
ATOM   3620  HG3 GLU  1495     404.097-516.281 -42.371 -0.0425 1.4870
ATOM   3621  N   GLU  1496     408.233-516.795 -44.559 -0.5163 1.8240
ATOM   3622  CA  GLU  1496     409.278-517.054 -45.512  0.0397 1.9080
ATOM   3623  C   GLU  1496     410.283-517.997 -44.906  0.5366 1.9080
ATOM   3624  O   GLU  1496     410.805-518.882 -45.583 -0.5819 1.6612
ATOM   3625  CB  GLU  1496     409.973-515.757 -45.971  0.0560 1.9080
ATOM   3626  CG  GLU  1496     409.034-514.856 -46.785  0.0136 1.9080
ATOM   3627  CD  GLU  1496     409.690-513.502 -47.023  0.8054 1.9080
ATOM   3628  OE1 GLU  1496     410.888-513.479 -47.411 -0.8188 1.6612
ATOM   3629  OE2 GLU  1496     408.995-512.470 -46.821 -0.8188 1.6612
ATOM   3630  H   GLU  1496     408.059-515.860 -44.218  0.2936 0.6000
ATOM   3631  HA  GLU  1496     408.837-517.535 -46.385  0.1105 1.3870
ATOM   3632  HB2 GLU  1496     410.832-516.018 -46.589 -0.0173 1.4870
ATOM   3633  HB3 GLU  1496     410.319-515.210 -45.094 -0.0173 1.4870
ATOM   3634  HG2 GLU  1496     408.822-515.328 -47.744 -0.0425 1.4870
ATOM   3635  HG3 GLU  1496     408.102-514.715 -46.237 -0.0425 1.4870
ATOM   3636  N   ARG  1497     410.572-517.839 -43.602 -0.3479 1.8240
ATOM   3637  CA  ARG  1497     411.529-518.668 -42.916 -0.2637 1.9080
ATOM   3638  C   ARG  1497     411.070-520.092 -42.856  0.7341 1.9080
ATOM   3639  O   ARG  1497     411.891-521.002 -42.960 -0.5894 1.6612
ATOM   3640  CB  ARG  1497     411.783-518.222 -41.469 -0.0007 1.9080
ATOM   3641  CG  ARG  1497     412.647-516.967 -41.394  0.0390 1.9080
ATOM   3642  CD  ARG  1497     414.141-517.278 -41.505  0.0486 1.9080
ATOM   3643  NE  ARG  1497     414.855-515.988 -41.711 -0.5295 1.8240
ATOM   3644  CZ  ARG  1497     415.178-515.595 -42.977  0.8076 1.9080
ATOM   3645  NH1 ARG  1497     414.880-516.406 -44.034 -0.8627 1.8240
ATOM   3646  NH2 ARG  1497     415.801-514.400 -43.188 -0.8627 1.8240
ATOM   3647  H   ARG  1497     410.100-517.111 -43.084  0.2747 0.6000
ATOM   3648  HA  ARG  1497     412.473-518.631 -43.460  0.1560 1.3870
ATOM   3649  HB2 ARG  1497     410.825-518.017 -40.992  0.0327 1.4870
ATOM   3650  HB3 ARG  1497     412.281-519.029 -40.931  0.0327 1.4870
ATOM   3651  HG2 ARG  1497     412.463-516.472 -40.440  0.0285 1.4870
ATOM   3652  HG3 ARG  1497     412.364-516.293 -42.203  0.0285 1.4870
ATOM   3653  HD2 ARG  1497     414.491-517.754 -40.589  0.0687 1.3870
ATOM   3654  HD3 ARG  1497     414.318-517.938 -42.354  0.0687 1.3870
ATOM   3655  HE  ARG  1497     415.098-515.409 -40.920  0.3456 0.6000
ATOM   3656 HH11 ARG  1497     414.421-517.292 -43.877  0.4478 0.6000
ATOM   3657 HH12 ARG  1497     415.119-516.120 -44.973  0.4478 0.6000
ATOM   3658 HH21 ARG  1497     416.023-513.801 -42.406  0.4478 0.6000
ATOM   3659 HH22 ARG  1497     416.040-514.114 -44.127  0.4478 0.6000
ATOM   3660  N   LEU  1498     409.752-520.335 -42.693 -0.4157 1.8240
ATOM   3661  CA  LEU  1498     409.313-521.693 -42.524 -0.0518 1.9080
ATOM   3662  C   LEU  1498     409.735-522.526 -43.697  0.5973 1.9080
ATOM   3663  O   LEU  1498     410.266-523.614 -43.481 -0.5679 1.6612
ATOM   3664  CB  LEU  1498     407.785-521.878 -42.383 -0.1102 1.9080
ATOM   3665  CG  LEU  1498     407.189-521.523 -41.015  0.3531 1.9080
ATOM   3666  CD1 LEU  1498     407.722-522.470 -39.929 -0.4121 1.9080
ATOM   3667  CD2 LEU  1498     407.371-520.039 -40.679 -0.4121 1.9080
ATOM   3668  H   LEU  1498     409.086-519.576 -42.690  0.2719 0.6000
ATOM   3669  HA  LEU  1498     409.789-522.097 -41.630  0.0922 1.3870
ATOM   3670  HB2 LEU  1498     407.302-521.248 -43.131  0.0457 1.4870
ATOM   3671  HB3 LEU  1498     407.544-522.918 -42.603  0.0457 1.4870
ATOM   3672  HG  LEU  1498     406.116-521.699 -41.085 -0.0361 1.4870
ATOM   3673 HD11 LEU  1498     407.038-523.310 -39.811  0.1000 1.4870
ATOM   3674 HD12 LEU  1498     408.705-522.840 -40.221  0.1000 1.4870
ATOM   3675 HD13 LEU  1498     407.802-521.932 -38.985  0.1000 1.4870
ATOM   3676 HD21 LEU  1498     407.124-519.435 -41.552  0.1000 1.4870
ATOM   3677 HD22 LEU  1498     408.407-519.856 -40.392  0.1000 1.4870
ATOM   3678 HD23 LEU  1498     406.713-519.770 -39.853  0.1000 1.4870
ATOM   3679  N   PRO  1499     409.557-522.115 -44.923 -0.2548 1.8240
ATOM   3680  CA  PRO  1499     410.025-522.990 -45.952 -0.0266 1.9080
ATOM   3681  C   PRO  1499     411.486-523.290 -45.982  0.5896 1.9080
ATOM   3682  O   PRO  1499     411.836-524.412 -46.340 -0.5748 1.6612
ATOM   3683  CB  PRO  1499     409.444-522.468 -47.258 -0.0070 1.9080
ATOM   3684  CG  PRO  1499     408.078-521.935 -46.810  0.0189 1.9080
ATOM   3685  CD  PRO  1499     408.287-521.551 -45.337  0.0192 1.9080
ATOM   3686  HA  PRO  1499     409.532-523.945 -45.772  0.0641 1.3870
ATOM   3687  HB2 PRO  1499     409.336-523.268 -47.991  0.0253 1.4870
ATOM   3688  HB3 PRO  1499     410.059-521.662 -47.657  0.0253 1.4870
ATOM   3689  HG2 PRO  1499     407.791-521.064 -47.399  0.0213 1.4870
ATOM   3690  HG3 PRO  1499     407.321-522.715 -46.894  0.0213 1.4870
ATOM   3691  HD2 PRO  1499     408.309-520.466 -45.233  0.0391 1.3870
ATOM   3692  HD3 PRO  1499     407.483-521.965 -44.729  0.0391 1.3870
ATOM   3693  N   LEU  1500     412.363-522.337 -45.635 -0.4157 1.8240
ATOM   3694  CA  LEU  1500     413.762-522.657 -45.681 -0.0518 1.9080
ATOM   3695  C   LEU  1500     414.076-523.703 -44.651  0.5973 1.9080
ATOM   3696  O   LEU  1500     414.746-524.692 -44.941 -0.5679 1.6612
ATOM   3697  CB  LEU  1500     414.662-521.443 -45.379 -0.1102 1.9080
ATOM   3698  CG  LEU  1500     414.717-520.383 -46.497  0.3531 1.9080
ATOM   3699  CD1 LEU  1500     415.518-520.891 -47.704 -0.4121 1.9080
ATOM   3700  CD2 LEU  1500     413.315-519.888 -46.886 -0.4121 1.9080
ATOM   3701  H   LEU  1500     412.049-521.421 -45.350  0.2719 0.6000
ATOM   3702  HA  LEU  1500     414.007-523.045 -46.670  0.0922 1.3870
ATOM   3703  HB2 LEU  1500     414.290-520.962 -44.474  0.0457 1.4870
ATOM   3704  HB3 LEU  1500     415.674-521.800 -45.190  0.0457 1.4870
ATOM   3705  HG  LEU  1500     415.257-519.525 -46.096 -0.0361 1.4870
ATOM   3706 HD11 LEU  1500     415.539-520.122 -48.476  0.1000 1.4870
ATOM   3707 HD12 LEU  1500     415.046-521.790 -48.100  0.1000 1.4870
ATOM   3708 HD13 LEU  1500     416.537-521.122 -47.393  0.1000 1.4870
ATOM   3709 HD21 LEU  1500     413.397-518.930 -47.400  0.1000 1.4870
ATOM   3710 HD22 LEU  1500     412.710-519.767 -45.987  0.1000 1.4870
ATOM   3711 HD23 LEU  1500     412.843-520.616 -47.546  0.1000 1.4870
ATOM   3712  N   ALA  1501     413.542-523.522 -43.428 -0.4157 1.8240
ATOM   3713  CA  ALA  1501     413.834-524.341 -42.278  0.0337 1.9080
ATOM   3714  C   ALA  1501     413.420-525.758 -42.508  0.5973 1.9080
ATOM   3715  O   ALA  1501     414.046-526.698 -42.014 -0.5679 1.6612
ATOM   3716  CB  ALA  1501     413.100-523.852 -41.018 -0.1825 1.9080
ATOM   3717  H   ALA  1501     412.891-522.759 -43.308  0.2719 0.6000
ATOM   3718  HA  ALA  1501     414.908-524.315 -42.092  0.0823 1.3870
ATOM   3719  HB1 ALA  1501     413.376-522.817 -40.815  0.0603 1.4870
ATOM   3720  HB2 ALA  1501     412.024-523.916 -41.177  0.0603 1.4870
ATOM   3721  HB3 ALA  1501     413.380-524.476 -40.169  0.0603 1.4870
ATOM   3722  N   GLN  1502     412.312-525.918 -43.241 -0.4157 1.8240
ATOM   3723  CA  GLN  1502     411.670-527.165 -43.541 -0.0031 1.9080
ATOM   3724  C   GLN  1502     412.496-528.054 -44.437  0.5973 1.9080
ATOM   3725  O   GLN  1502     412.283-529.265 -44.422 -0.5679 1.6612
ATOM   3726  CB  GLN  1502     410.307-526.972 -44.229 -0.0036 1.9080
ATOM   3727  CG  GLN  1502     409.282-526.249 -43.355 -0.0645 1.9080
ATOM   3728  CD  GLN  1502     407.983-526.133 -44.142  0.6951 1.9080
ATOM   3729  H   GLN  1502     411.888-525.082 -43.618  0.2719 0.6000
ATOM   3730  HA  GLN  1502     411.503-527.693 -42.602  0.0850 1.3870
ATOM   3731  HB2 GLN  1502     409.909-527.953 -44.488  0.0171 1.4870
ATOM   3732  HB3 GLN  1502     410.454-526.399 -45.145  0.0171 1.4870
ATOM   3733  HG2 GLN  1502     409.650-525.255 -43.101  0.0352 1.4870
ATOM   3734  HG3 GLN  1502     409.109-526.820 -42.443  0.0352 1.4870
ATOM   3735 HE22 GLN  1502     406.116-525.267 -44.063  0.4251 0.6000
ATOM   3736  OE1 GLN  1502     407.840-526.709 -45.219 -0.6086 1.6612
ATOM   3737  NE2 GLN  1502     407.000-525.375 -43.587 -0.9407 1.8240
ATOM   3738 HE21 GLN  1502     407.154-524.920 -42.698  0.4251 0.6000
ATOM   3739  N   SER  1503     413.413-527.485 -45.257 -0.4157 1.8240
ATOM   3740  CA  SER  1503     414.186-528.176 -46.275 -0.0249 1.9080
ATOM   3741  C   SER  1503     414.554-529.579 -45.891  0.5973 1.9080
ATOM   3742  O   SER  1503     415.061-529.849 -44.803 -0.5679 1.6612
ATOM   3743  CB  SER  1503     415.503-527.460 -46.627  0.2117 1.9080
ATOM   3744  OG  SER  1503     416.265-528.250 -47.528 -0.6546 1.7210
ATOM   3745  H   SER  1503     413.573-526.493 -45.151  0.2719 0.6000
ATOM   3746  HA  SER  1503     413.580-528.225 -47.180  0.0843 1.3870
ATOM   3747  HB2 SER  1503     415.278-526.500 -47.092  0.0352 1.3870
ATOM   3748  HB3 SER  1503     416.079-527.294 -45.716  0.0352 1.3870
ATOM   3749  HG  SER  1503     417.205-528.317 -47.197  0.4275 0.0000
ATOM   3750  N   ALA  1504     414.180-530.498 -46.808 -0.4157 1.8240
ATOM   3751  CA  ALA  1504     414.339-531.927 -46.864  0.0337 1.9080
ATOM   3752  C   ALA  1504     415.733-532.409 -47.167  0.5973 1.9080
ATOM   3753  O   ALA  1504     416.111-533.481 -46.701 -0.5679 1.6612
ATOM   3754  CB  ALA  1504     413.412-532.563 -47.915 -0.1825 1.9080
ATOM   3755  H   ALA  1504     413.697-530.108 -47.605  0.2719 0.6000
ATOM   3756  HA  ALA  1504     414.057-532.328 -45.891  0.0823 1.3870
ATOM   3757  HB1 ALA  1504     412.386-532.242 -47.737  0.0603 1.4870
ATOM   3758  HB2 ALA  1504     413.471-533.649 -47.842  0.0603 1.4870
ATOM   3759  HB3 ALA  1504     413.723-532.249 -48.911  0.0603 1.4870
ATOM   3760  N   ASP  1505     416.508-531.649 -47.973 -0.5163 1.8240
ATOM   3761  CA  ASP  1505     417.752-532.057 -48.591  0.0381 1.9080
ATOM   3762  C   ASP  1505     418.569-532.998 -47.771  0.5366 1.9080
ATOM   3763  O   ASP  1505     418.956-532.704 -46.640 -0.5819 1.6612
ATOM   3764  CB  ASP  1505     418.646-530.874 -49.016 -0.0303 1.9080
ATOM   3765  CG  ASP  1505     419.678-531.345 -50.041  0.7994 1.9080
ATOM   3766  OD1 ASP  1505     420.109-532.527 -49.988 -0.8014 1.6612
ATOM   3767  OD2 ASP  1505     420.045-530.509 -50.909 -0.8014 1.6612
ATOM   3768  H   ASP  1505     416.189-530.709 -48.161  0.2936 0.6000
ATOM   3769  HA  ASP  1505     417.486-532.590 -49.504  0.0880 1.3870
ATOM   3770  HB2 ASP  1505     418.027-530.094 -49.459 -0.0122 1.4870
ATOM   3771  HB3 ASP  1505     419.160-530.476 -48.141 -0.0122 1.4870
ATOM   3772  N   TYR  1506     418.849-534.172 -48.389 -0.4157 1.8240
ATOM   3773  CA  TYR  1506     419.593-535.239 -47.787 -0.0014 1.9080
ATOM   3774  C   TYR  1506     421.004-535.133 -48.272  0.5973 1.9080
ATOM   3775  O   TYR  1506     421.245-535.095 -49.478 -0.5679 1.6612
ATOM   3776  CB  TYR  1506     419.109-536.630 -48.226 -0.0152 1.9080
ATOM   3777  CG  TYR  1506     417.650-536.719 -47.947 -0.0011 1.9080
ATOM   3778  CD1 TYR  1506     416.755-536.181 -48.843 -0.1906 1.9080
ATOM   3779  CD2 TYR  1506     417.173-537.335 -46.814 -0.1906 1.9080
ATOM   3780  CE1 TYR  1506     415.402-536.252 -48.613 -0.2341 1.9080
ATOM   3781  CE2 TYR  1506     415.819-537.409 -46.579 -0.2341 1.9080
ATOM   3782  CZ  TYR  1506     414.933-536.868 -47.479  0.3226 1.9080
ATOM   3783  OH  TYR  1506     413.543-536.942 -47.244 -0.5579 1.7210
ATOM   3784  H   TYR  1506     418.512-534.303 -49.332  0.2719 0.6000
ATOM   3785  HA  TYR  1506     419.561-535.155 -46.701  0.0876 1.3870
ATOM   3786  HB2 TYR  1506     419.640-537.400 -47.666  0.0295 1.4870
ATOM   3787  HB3 TYR  1506     419.288-536.762 -49.293  0.0295 1.4870
ATOM   3788  HD1 TYR  1506     417.120-535.697 -49.737  0.1699 1.4590
ATOM   3789  HD2 TYR  1506     417.865-537.763 -46.104  0.1699 1.4590
ATOM   3790  HE1 TYR  1506     414.709-535.824 -49.323  0.1656 1.4590
ATOM   3791  HE2 TYR  1506     415.452-537.893 -45.686  0.1656 1.4590
ATOM   3792  HH  TYR  1506     413.221-536.035 -47.001  0.3992 0.0000
ATOM   3793  N   GLY  1507     421.980-535.080 -47.340 -0.4157 1.8240
ATOM   3794  CA  GLY  1507     423.355-535.011 -47.739 -0.0252 1.9080
ATOM   3795  C   GLY  1507     423.685-536.317 -48.382  0.5973 1.9080
ATOM   3796  O   GLY  1507     423.321-537.381 -47.888 -0.5679 1.6612
ATOM   3797  H   GLY  1507     421.740-535.089 -46.359  0.2719 0.6000
ATOM   3798  HA2 GLY  1507     423.990-534.851 -46.868  0.0698 1.3870
ATOM   3799  HA3 GLY  1507     423.494-534.200 -48.454  0.0698 1.3870
ATOM   3800  N   THR  1508     424.309-536.258 -49.568 -0.4157 1.8240
ATOM   3801  CA  THR  1508     424.726-537.452 -50.236 -0.0389 1.9080
ATOM   3802  C   THR  1508     425.994-537.985 -49.653  0.5973 1.9080
ATOM   3803  O   THR  1508     426.119-539.177 -49.373 -0.5679 1.6612
ATOM   3804  CB  THR  1508     424.984-537.201 -51.691  0.3654 1.9080
ATOM   3805  CG2 THR  1508     423.700-536.635 -52.322 -0.2438 1.9080
ATOM   3806  OG1 THR  1508     426.045-536.270 -51.845 -0.6761 1.7210
ATOM   3807  H   THR  1508     424.486-535.360 -49.994  0.2719 0.6000
ATOM   3808  HA  THR  1508     423.945-538.206 -50.138  0.1007 1.3870
ATOM   3809  HB  THR  1508     425.248-538.138 -52.181  0.0043 1.3870
ATOM   3810 HG21 THR  1508     423.868-536.446 -53.382  0.0642 1.4870
ATOM   3811 HG22 THR  1508     423.432-535.703 -51.825  0.0642 1.4870
ATOM   3812 HG23 THR  1508     422.890-537.355 -52.206  0.0642 1.4870
ATOM   3813  HG1 THR  1508     425.807-535.386 -51.424  0.4102 0.0000
ATOM   3814  N   ASN  1509     426.968-537.081 -49.437 -0.4157 1.8240
ATOM   3815  CA  ASN  1509     428.274-537.505 -49.043  0.0143 1.9080
ATOM   3816  C   ASN  1509     428.828-536.561 -48.033  0.5973 1.9080
ATOM   3817  O   ASN  1509     428.156-535.650 -47.552 -0.5679 1.6612
ATOM   3818  CB  ASN  1509     429.259-537.578 -50.227 -0.2041 1.9080
ATOM   3819  CG  ASN  1509     429.397-536.201 -50.870  0.7130 1.9080
ATOM   3820  H   ASN  1509     426.774-536.097 -49.554  0.2719 0.6000
ATOM   3821  HA  ASN  1509     428.198-538.494 -48.591  0.1048 1.3870
ATOM   3822  HB2 ASN  1509     430.233-537.909 -49.867  0.0797 1.4870
ATOM   3823  HB3 ASN  1509     428.886-538.287 -50.966  0.0797 1.4870
ATOM   3824  OD1 ASN  1509     428.845-535.203 -50.411 -0.5931 1.6612
ATOM   3825  ND2 ASN  1509     430.160-536.144 -51.994 -0.9191 1.8240
ATOM   3826 HD22 ASN  1509     430.289-535.264 -52.473  0.4196 0.6000
ATOM   3827 HD21 ASN  1509     430.598-536.982 -52.350  0.4196 0.6000
ATOM   3828  N   LEU  1510     430.108-536.796 -47.702 -0.4157 1.8240
ATOM   3829  CA  LEU  1510     430.837-536.107 -46.685 -0.0518 1.9080
ATOM   3830  C   LEU  1510     430.917-534.646 -47.038  0.5973 1.9080
ATOM   3831  O   LEU  1510     430.600-533.773 -46.230 -0.5679 1.6612
ATOM   3832  CB  LEU  1510     432.250-536.740 -46.619 -0.1102 1.9080
ATOM   3833  CG  LEU  1510     433.146-536.434 -45.405  0.3531 1.9080
ATOM   3834  CD1 LEU  1510     433.596-534.973 -45.368 -0.4121 1.9080
ATOM   3835  CD2 LEU  1510     432.495-536.909 -44.098 -0.4121 1.9080
ATOM   3836  H   LEU  1510     430.595-537.518 -48.213  0.2719 0.6000
ATOM   3837  HA  LEU  1510     430.334-536.227 -45.725  0.0922 1.3870
ATOM   3838  HB2 LEU  1510     432.790-536.410 -47.506  0.0457 1.4870
ATOM   3839  HB3 LEU  1510     432.134-537.822 -46.683  0.0457 1.4870
ATOM   3840  HG  LEU  1510     434.049-537.030 -45.532 -0.0361 1.4870
ATOM   3841 HD11 LEU  1510     434.225-534.808 -44.493  0.1000 1.4870
ATOM   3842 HD12 LEU  1510     432.721-534.325 -45.313  0.1000 1.4870
ATOM   3843 HD13 LEU  1510     434.162-534.744 -46.271  0.1000 1.4870
ATOM   3844 HD21 LEU  1510     433.152-536.679 -43.259  0.1000 1.4870
ATOM   3845 HD22 LEU  1510     432.330-537.985 -44.145  0.1000 1.4870
ATOM   3846 HD23 LEU  1510     431.540-536.401 -43.962  0.1000 1.4870
ATOM   3847  N   GLN  1511     431.305-534.334 -48.286 -0.4157 1.8240
ATOM   3848  CA  GLN  1511     431.486-532.965 -48.675 -0.0031 1.9080
ATOM   3849  C   GLN  1511     430.176-532.239 -48.694  0.5973 1.9080
ATOM   3850  O   GLN  1511     430.081-531.100 -48.239 -0.5679 1.6612
ATOM   3851  CB  GLN  1511     432.145-532.853 -50.056 -0.0036 1.9080
ATOM   3852  CG  GLN  1511     433.569-533.415 -50.052 -0.0645 1.9080
ATOM   3853  CD  GLN  1511     434.144-533.288 -51.453  0.6951 1.9080
ATOM   3854  H   GLN  1511     431.471-535.071 -48.957  0.2719 0.6000
ATOM   3855  HA  GLN  1511     432.135-532.483 -47.944  0.0850 1.3870
ATOM   3856  HB2 GLN  1511     432.181-531.803 -50.346  0.0171 1.4870
ATOM   3857  HB3 GLN  1511     431.547-533.403 -50.782  0.0171 1.4870
ATOM   3858  HG2 GLN  1511     434.184-532.852 -49.350  0.0352 1.4870
ATOM   3859  HG3 GLN  1511     433.547-534.465 -49.759  0.0352 1.4870
ATOM   3860 HE22 GLN  1511     435.842-533.702 -52.543  0.4251 0.6000
ATOM   3861  OE1 GLN  1511     433.486-532.790 -52.364 -0.6086 1.6612
ATOM   3862  NE2 GLN  1511     435.408-533.757 -51.633 -0.9407 1.8240
ATOM   3863 HE21 GLN  1511     435.912-534.161 -50.857  0.4251 0.6000
ATOM   3864  N   THR  1512     429.124-532.893 -49.215 -0.4157 1.8240
ATOM   3865  CA  THR  1512     427.839-532.276 -49.365 -0.0389 1.9080
ATOM   3866  C   THR  1512     427.257-531.965 -48.015  0.5973 1.9080
ATOM   3867  O   THR  1512     426.696-530.890 -47.806 -0.5679 1.6612
ATOM   3868  CB  THR  1512     426.889-533.152 -50.140  0.3654 1.9080
ATOM   3869  CG2 THR  1512     426.410-534.320 -49.267 -0.2438 1.9080
ATOM   3870  OG1 THR  1512     425.776-532.396 -50.577 -0.6761 1.7210
ATOM   3871  H   THR  1512     429.243-533.851 -49.511  0.2719 0.6000
ATOM   3872  HA  THR  1512     427.967-531.340 -49.909  0.1007 1.3870
ATOM   3873  HB  THR  1512     427.408-533.552 -51.011  0.0043 1.3870
ATOM   3874 HG21 THR  1512     425.814-533.935 -48.440  0.0642 1.4870
ATOM   3875 HG22 THR  1512     427.273-534.857 -48.873  0.0642 1.4870
ATOM   3876 HG23 THR  1512     425.803-534.998 -49.868  0.0642 1.4870
ATOM   3877  HG1 THR  1512     425.931-532.033 -51.505  0.4102 0.0000
ATOM   3878  N   VAL  1513     427.395-532.889 -47.047 -0.4157 1.8240
ATOM   3879  CA  VAL  1513     426.805-532.695 -45.753 -0.0875 1.9080
ATOM   3880  C   VAL  1513     427.424-531.502 -45.097  0.5973 1.9080
ATOM   3881  O   VAL  1513     426.735-530.722 -44.441 -0.5679 1.6612
ATOM   3882  CB  VAL  1513     426.978-533.869 -44.830  0.2985 1.9080
ATOM   3883  CG1 VAL  1513     428.471-534.046 -44.514 -0.3192 1.9080
ATOM   3884  CG2 VAL  1513     426.115-533.630 -43.579 -0.3192 1.9080
ATOM   3885  H   VAL  1513     427.921-533.731 -47.233  0.2719 0.6000
ATOM   3886  HA  VAL  1513     425.739-532.507 -45.881  0.0969 1.3870
ATOM   3887  HB  VAL  1513     426.619-534.766 -45.335 -0.0297 1.4870
ATOM   3888 HG11 VAL  1513     428.654-535.067 -44.180  0.0791 1.4870
ATOM   3889 HG12 VAL  1513     428.761-533.349 -43.727  0.0791 1.4870
ATOM   3890 HG13 VAL  1513     429.058-533.846 -45.410  0.0791 1.4870
ATOM   3891 HG21 VAL  1513     426.226-534.471 -42.895  0.0791 1.4870
ATOM   3892 HG22 VAL  1513     425.069-533.535 -43.872  0.0791 1.4870
ATOM   3893 HG23 VAL  1513     426.438-532.714 -43.084  0.0791 1.4870
ATOM   3894  N   GLN  1514     428.746-531.324 -45.270 -0.4157 1.8240
ATOM   3895  CA  GLN  1514     429.438-530.244 -44.627 -0.0031 1.9080
ATOM   3896  C   GLN  1514     428.864-528.945 -45.096  0.5973 1.9080
ATOM   3897  O   GLN  1514     428.628-528.038 -44.298 -0.5679 1.6612
ATOM   3898  CB  GLN  1514     430.937-530.209 -44.979 -0.0036 1.9080
ATOM   3899  CG  GLN  1514     431.750-531.384 -44.431 -0.0645 1.9080
ATOM   3900  CD  GLN  1514     432.163-531.054 -43.004  0.6951 1.9080
ATOM   3901  H   GLN  1514     429.260-531.961 -45.862  0.2719 0.6000
ATOM   3902  HA  GLN  1514     429.319-530.326 -43.547  0.0850 1.3870
ATOM   3903  HB2 GLN  1514     431.031-530.209 -46.065  0.0171 1.4870
ATOM   3904  HB3 GLN  1514     431.363-529.283 -44.593  0.0171 1.4870
ATOM   3905  HG2 GLN  1514     432.637-531.537 -45.046  0.0352 1.4870
ATOM   3906  HG3 GLN  1514     431.140-532.287 -44.437  0.0352 1.4870
ATOM   3907 HE22 GLN  1514     433.101-531.874 -41.364  0.4251 0.6000
ATOM   3908  OE1 GLN  1514     431.941-529.945 -42.521 -0.6086 1.6612
ATOM   3909  NE2 GLN  1514     432.798-532.038 -42.313 -0.9407 1.8240
ATOM   3910 HE21 GLN  1514     432.967-532.933 -42.749  0.4251 0.6000
ATOM   3911  N   LEU  1515     428.623-528.824 -46.412 -0.4157 1.8240
ATOM   3912  CA  LEU  1515     428.150-527.589 -46.968 -0.0518 1.9080
ATOM   3913  C   LEU  1515     426.768-527.312 -46.459  0.5973 1.9080
ATOM   3914  O   LEU  1515     426.461-526.191 -46.054 -0.5679 1.6612
ATOM   3915  CB  LEU  1515     428.113-527.626 -48.508 -0.1102 1.9080
ATOM   3916  CG  LEU  1515     427.900-526.260 -49.197  0.3531 1.9080
ATOM   3917  CD1 LEU  1515     426.530-525.643 -48.875 -0.4121 1.9080
ATOM   3918  CD2 LEU  1515     429.074-525.309 -48.914 -0.4121 1.9080
ATOM   3919  H   LEU  1515     428.777-529.616 -47.020  0.2719 0.6000
ATOM   3920  HA  LEU  1515     428.811-526.783 -46.650  0.0922 1.3870
ATOM   3921  HB2 LEU  1515     427.299-528.285 -48.809  0.0457 1.4870
ATOM   3922  HB3 LEU  1515     429.051-528.050 -48.866  0.0457 1.4870
ATOM   3923  HG  LEU  1515     427.909-526.451 -50.270 -0.0361 1.4870
ATOM   3924 HD11 LEU  1515     426.091-525.236 -49.786  0.1000 1.4870
ATOM   3925 HD12 LEU  1515     426.654-524.844 -48.144  0.1000 1.4870
ATOM   3926 HD13 LEU  1515     425.873-526.411 -48.467  0.1000 1.4870
ATOM   3927 HD21 LEU  1515     428.898-524.355 -49.411  0.1000 1.4870
ATOM   3928 HD22 LEU  1515     429.160-525.148 -47.839  0.1000 1.4870
ATOM   3929 HD23 LEU  1515     429.997-525.750 -49.290  0.1000 1.4870
ATOM   3930  N   PHE  1516     425.897-528.339 -46.430 -0.4157 1.8240
ATOM   3931  CA  PHE  1516     424.544-528.097 -46.020 -0.0024 1.9080
ATOM   3932  C   PHE  1516     424.533-527.606 -44.617  0.5973 1.9080
ATOM   3933  O   PHE  1516     423.803-526.672 -44.287 -0.5679 1.6612
ATOM   3934  CB  PHE  1516     423.626-529.323 -46.151 -0.0343 1.9080
ATOM   3935  CG  PHE  1516     423.313-529.436 -47.603  0.0118 1.9080
ATOM   3936  CD1 PHE  1516     424.155-530.099 -48.463 -0.1256 1.9080
ATOM   3937  CD2 PHE  1516     422.172-528.860 -48.109 -0.1256 1.9080
ATOM   3938  CE1 PHE  1516     423.861-530.194 -49.803 -0.1704 1.9080
ATOM   3939  CE2 PHE  1516     421.871-528.951 -49.448 -0.1704 1.9080
ATOM   3940  CZ  PHE  1516     422.716-529.620 -50.299 -0.1072 1.9080
ATOM   3941  H   PHE  1516     426.193-529.268 -46.694  0.2719 0.6000
ATOM   3942  HA  PHE  1516     424.139-527.308 -46.653  0.0978 1.3870
ATOM   3943  HB2 PHE  1516     424.137-530.220 -45.801  0.0295 1.4870
ATOM   3944  HB3 PHE  1516     422.710-529.168 -45.581  0.0295 1.4870
ATOM   3945  HD1 PHE  1516     425.059-530.551 -48.082  0.1330 1.4590
ATOM   3946  HD2 PHE  1516     421.504-528.329 -47.447  0.1330 1.4590
ATOM   3947  HE1 PHE  1516     424.531-530.721 -50.466  0.1430 1.4590
ATOM   3948  HE2 PHE  1516     420.969-528.496 -49.830  0.1430 1.4590
ATOM   3949  HZ  PHE  1516     422.482-529.694 -51.351  0.1297 1.4590
ATOM   3950  N   MET  1517     425.348-528.208 -43.740 -0.4157 1.8240
ATOM   3951  CA  MET  1517     425.297-527.729 -42.396 -0.0237 1.9080
ATOM   3952  C   MET  1517     425.778-526.311 -42.340  0.5973 1.9080
ATOM   3953  O   MET  1517     425.250-525.504 -41.576 -0.5679 1.6612
ATOM   3954  CB  MET  1517     426.010-528.625 -41.359  0.0342 1.9080
ATOM   3955  CG  MET  1517     427.514-528.840 -41.509  0.0018 1.9080
ATOM   3956  SD  MET  1517     428.189-529.928 -40.212 -0.2737 2.0000
ATOM   3957  CE  MET  1517     429.929-529.715 -40.673 -0.0536 1.9080
ATOM   3958  H   MET  1517     425.965-528.959 -44.015  0.2719 0.6000
ATOM   3959  HA  MET  1517     424.244-527.709 -42.115  0.0880 1.3870
ATOM   3960  HB2 MET  1517     425.843-528.181 -40.378  0.0241 1.4870
ATOM   3961  HB3 MET  1517     425.528-529.603 -41.372  0.0241 1.4870
ATOM   3962  HG2 MET  1517     428.014-527.873 -41.451  0.0440 1.3870
ATOM   3963  HG3 MET  1517     427.713-529.284 -42.484  0.0440 1.3870
ATOM   3964  HE1 MET  1517     430.557-530.302 -40.003  0.0684 1.3870
ATOM   3965  HE2 MET  1517     430.199-528.662 -40.595  0.0684 1.3870
ATOM   3966  HE3 MET  1517     430.077-530.053 -41.699  0.0684 1.3870
ATOM   3967  N   LYS  1518     426.780-525.952 -43.163 -0.3479 1.8240
ATOM   3968  CA  LYS  1518     427.307-524.618 -43.100 -0.2400 1.9080
ATOM   3969  C   LYS  1518     426.240-523.630 -43.469  0.7341 1.9080
ATOM   3970  O   LYS  1518     426.092-522.598 -42.816 -0.5894 1.6612
ATOM   3971  CB  LYS  1518     428.501-524.401 -44.043 -0.0094 1.9080
ATOM   3972  CG  LYS  1518     429.327-523.172 -43.664  0.0187 1.9080
ATOM   3973  CD  LYS  1518     430.045-523.339 -42.323 -0.0479 1.9080
ATOM   3974  CE  LYS  1518     430.819-522.101 -41.871 -0.0143 1.9080
ATOM   3975  NZ  LYS  1518     431.367-522.320 -40.513 -0.3854 1.8240
ATOM   3976  H   LYS  1518     427.159-526.617 -43.821  0.2747 0.6000
ATOM   3977  HA  LYS  1518     427.629-524.418 -42.078  0.1426 1.3870
ATOM   3978  HB2 LYS  1518     428.126-524.271 -45.058  0.0362 1.4870
ATOM   3979  HB3 LYS  1518     429.142-525.282 -44.012  0.0362 1.4870
ATOM   3980  HG2 LYS  1518     430.072-522.999 -44.440  0.0103 1.4870
ATOM   3981  HG3 LYS  1518     428.668-522.306 -43.607  0.0103 1.4870
ATOM   3982  HD2 LYS  1518     430.747-524.168 -42.412  0.0621 1.4870
ATOM   3983  HD3 LYS  1518     429.307-523.587 -41.560  0.0621 1.4870
ATOM   3984  HE2 LYS  1518     431.638-521.913 -42.565  0.1135 1.1000
ATOM   3985  HE3 LYS  1518     430.150-521.240 -41.857  0.1135 1.1000
ATOM   3986  HZ1 LYS  1518     431.877-521.499 -40.219  0.3400 0.6000
ATOM   3987  HZ2 LYS  1518     430.609-522.494 -39.868  0.3400 0.6000
ATOM   3988  HZ3 LYS  1518     431.988-523.116 -40.525  0.3400 0.6000
ATOM   3989  N   LYS  1519     425.455-523.918 -44.524 -0.3479 1.8240
ATOM   3990  CA  LYS  1519     424.441-522.993 -44.949 -0.2400 1.9080
ATOM   3991  C   LYS  1519     423.426-522.843 -43.859  0.7341 1.9080
ATOM   3992  O   LYS  1519     422.965-521.740 -43.568 -0.5894 1.6612
ATOM   3993  CB  LYS  1519     423.670-523.471 -46.195 -0.0094 1.9080
ATOM   3994  CG  LYS  1519     424.504-523.504 -47.476  0.0187 1.9080
ATOM   3995  CD  LYS  1519     423.838-524.256 -48.632 -0.0479 1.9080
ATOM   3996  CE  LYS  1519     422.711-523.474 -49.312 -0.0143 1.9080
ATOM   3997  NZ  LYS  1519     422.252-524.198 -50.520 -0.3854 1.8240
ATOM   3998  H   LYS  1519     425.580-524.789 -45.020  0.2747 0.6000
ATOM   3999  HA  LYS  1519     424.897-522.025 -45.155  0.1426 1.3870
ATOM   4000  HB2 LYS  1519     422.827-522.798 -46.354  0.0362 1.4870
ATOM   4001  HB3 LYS  1519     423.285-524.473 -46.004  0.0362 1.4870
ATOM   4002  HG2 LYS  1519     425.455-523.989 -47.254  0.0103 1.4870
ATOM   4003  HG3 LYS  1519     424.700-522.479 -47.792  0.0103 1.4870
ATOM   4004  HD2 LYS  1519     424.599-524.481 -49.379  0.0621 1.4870
ATOM   4005  HD3 LYS  1519     423.433-525.194 -48.252  0.0621 1.4870
ATOM   4006  HE2 LYS  1519     421.878-523.364 -48.618  0.1135 1.1000
ATOM   4007  HE3 LYS  1519     423.076-522.488 -49.598  0.1135 1.1000
ATOM   4008  HZ1 LYS  1519     421.509-523.677 -50.963  0.3400 0.6000
ATOM   4009  HZ2 LYS  1519     423.023-524.299 -51.165  0.3400 0.6000
ATOM   4010  HZ3 LYS  1519     421.911-525.111 -50.256  0.3400 0.6000
ATOM   4011  N   ASN  1520     423.066-523.966 -43.214 -0.4157 1.8240
ATOM   4012  CA  ASN  1520     422.033-523.987 -42.218  0.0143 1.9080
ATOM   4013  C   ASN  1520     422.422-523.136 -41.055  0.5973 1.9080
ATOM   4014  O   ASN  1520     421.571-522.483 -40.453 -0.5679 1.6612
ATOM   4015  CB  ASN  1520     421.756-525.406 -41.696 -0.2041 1.9080
ATOM   4016  CG  ASN  1520     420.548-525.354 -40.775  0.7130 1.9080
ATOM   4017  H   ASN  1520     423.541-524.829 -43.439  0.2719 0.6000
ATOM   4018  HA  ASN  1520     421.117-523.588 -42.654  0.1048 1.3870
ATOM   4019  HB2 ASN  1520     421.551-526.072 -42.534  0.0797 1.4870
ATOM   4020  HB3 ASN  1520     422.623-525.769 -41.143  0.0797 1.4870
ATOM   4021  OD1 ASN  1520     419.602-524.598 -40.995 -0.5931 1.6612
ATOM   4022  ND2 ASN  1520     420.583-526.186 -39.700 -0.9191 1.8240
ATOM   4023 HD22 ASN  1520     419.813-526.200 -39.047  0.4196 0.6000
ATOM   4024 HD21 ASN  1520     421.379-526.790 -39.555  0.4196 0.6000
ATOM   4025  N   GLN  1521     423.718-523.126 -40.694 -0.4157 1.8240
ATOM   4026  CA  GLN  1521     424.120-522.376 -39.541 -0.0031 1.9080
ATOM   4027  C   GLN  1521     423.868-520.917 -39.774  0.5973 1.9080
ATOM   4028  O   GLN  1521     423.431-520.211 -38.869 -0.5679 1.6612
ATOM   4029  CB  GLN  1521     425.613-522.508 -39.189 -0.0036 1.9080
ATOM   4030  CG  GLN  1521     426.542-521.859 -40.215 -0.0645 1.9080
ATOM   4031  CD  GLN  1521     427.963-521.903 -39.676  0.6951 1.9080
ATOM   4032  H   GLN  1521     424.401-523.642 -41.230  0.2719 0.6000
ATOM   4033  HA  GLN  1521     423.528-522.702 -38.686  0.0850 1.3870
ATOM   4034  HB2 GLN  1521     425.859-523.568 -39.123  0.0171 1.4870
ATOM   4035  HB3 GLN  1521     425.786-522.046 -38.217  0.0171 1.4870
ATOM   4036  HG2 GLN  1521     426.489-522.406 -41.156  0.0352 1.4870
ATOM   4037  HG3 GLN  1521     426.243-520.823 -40.376  0.0352 1.4870
ATOM   4038 HE22 GLN  1521     429.537-520.662 -39.201  0.4251 0.6000
ATOM   4039  OE1 GLN  1521     428.504-522.964 -39.367 -0.6086 1.6612
ATOM   4040  NE2 GLN  1521     428.592-520.703 -39.554 -0.9407 1.8240
ATOM   4041 HE21 GLN  1521     428.114-519.853 -39.817  0.4251 0.6000
ATOM   4042  N   THR  1522     424.145-520.418 -40.994 -0.4157 1.8240
ATOM   4043  CA  THR  1522     423.985-519.014 -41.261 -0.0389 1.9080
ATOM   4044  C   THR  1522     422.541-518.641 -41.155  0.5973 1.9080
ATOM   4045  O   THR  1522     422.200-517.588 -40.620 -0.5679 1.6612
ATOM   4046  CB  THR  1522     424.454-518.606 -42.632  0.3654 1.9080
ATOM   4047  CG2 THR  1522     425.945-518.952 -42.773 -0.2438 1.9080
ATOM   4048  OG1 THR  1522     423.699-519.266 -43.638 -0.6761 1.7210
ATOM   4049  H   THR  1522     424.467-521.034 -41.726  0.2719 0.6000
ATOM   4050  HA  THR  1522     424.547-518.450 -40.517  0.1007 1.3870
ATOM   4051  HB  THR  1522     424.328-517.529 -42.744  0.0043 1.3870
ATOM   4052 HG21 THR  1522     426.294-518.660 -43.763  0.0642 1.4870
ATOM   4053 HG22 THR  1522     426.083-520.025 -42.641  0.0642 1.4870
ATOM   4054 HG23 THR  1522     426.516-518.417 -42.014  0.0642 1.4870
ATOM   4055  HG1 THR  1522     423.569-520.238 -43.405  0.4102 0.0000
ATOM   4056  N   LEU  1523     421.656-519.511 -41.670 -0.4157 1.8240
ATOM   4057  CA  LEU  1523     420.242-519.275 -41.726 -0.0518 1.9080
ATOM   4058  C   LEU  1523     419.693-519.174 -40.340  0.5973 1.9080
ATOM   4059  O   LEU  1523     418.861-518.316 -40.047 -0.5679 1.6612
ATOM   4060  CB  LEU  1523     419.527-520.430 -42.454 -0.1102 1.9080
ATOM   4061  CG  LEU  1523     420.002-520.621 -43.913  0.3531 1.9080
ATOM   4062  CD1 LEU  1523     419.274-521.784 -44.606 -0.4121 1.9080
ATOM   4063  CD2 LEU  1523     419.889-519.313 -44.715 -0.4121 1.9080
ATOM   4064  H   LEU  1523     422.007-520.383 -42.040  0.2719 0.6000
ATOM   4065  HA  LEU  1523     420.053-518.342 -42.257  0.0922 1.3870
ATOM   4066  HB2 LEU  1523     419.715-521.353 -41.906  0.0457 1.4870
ATOM   4067  HB3 LEU  1523     418.455-520.234 -42.456  0.0457 1.4870
ATOM   4068  HG  LEU  1523     421.059-520.883 -43.874 -0.0361 1.4870
ATOM   4069 HD11 LEU  1523     419.379-522.688 -44.006  0.1000 1.4870
ATOM   4070 HD12 LEU  1523     419.710-521.949 -45.591  0.1000 1.4870
ATOM   4071 HD13 LEU  1523     418.217-521.539 -44.712  0.1000 1.4870
ATOM   4072 HD21 LEU  1523     419.767-519.544 -45.773  0.1000 1.4870
ATOM   4073 HD22 LEU  1523     420.794-518.722 -44.575  0.1000 1.4870
ATOM   4074 HD23 LEU  1523     419.026-518.746 -44.365  0.1000 1.4870
ATOM   4075  N   GLN  1524     420.145-520.063 -39.441 -0.4157 1.8240
ATOM   4076  CA  GLN  1524     419.643-520.047 -38.100 -0.0031 1.9080
ATOM   4077  C   GLN  1524     420.055-518.776 -37.423  0.5973 1.9080
ATOM   4078  O   GLN  1524     419.279-518.193 -36.669 -0.5679 1.6612
ATOM   4079  CB  GLN  1524     420.152-521.222 -37.256 -0.0036 1.9080
ATOM   4080  CG  GLN  1524     419.630-522.569 -37.753 -0.0645 1.9080
ATOM   4081  CD  GLN  1524     420.120-523.636 -36.792  0.6951 1.9080
ATOM   4082  H   GLN  1524     420.840-520.744 -39.711  0.2719 0.6000
ATOM   4083  HA  GLN  1524     418.554-520.087 -38.134  0.0850 1.3870
ATOM   4084  HB2 GLN  1524     419.826-521.079 -36.226  0.0171 1.4870
ATOM   4085  HB3 GLN  1524     421.242-521.232 -37.284  0.0171 1.4870
ATOM   4086  HG2 GLN  1524     420.011-522.768 -38.755  0.0352 1.4870
ATOM   4087  HG3 GLN  1524     418.540-522.559 -37.768  0.0352 1.4870
ATOM   4088 HE22 GLN  1524     421.109-525.441 -36.757  0.4251 0.6000
ATOM   4089  OE1 GLN  1524     419.946-523.528 -35.579 -0.6086 1.6612
ATOM   4090  NE2 GLN  1524     420.758-524.699 -37.346 -0.9407 1.8240
ATOM   4091 HE21 GLN  1524     420.882-524.748 -38.347  0.4251 0.6000
ATOM   4092  N   ASN  1525     421.294-518.314 -37.680 -0.4157 1.8240
ATOM   4093  CA  ASN  1525     421.823-517.124 -37.068  0.0143 1.9080
ATOM   4094  C   ASN  1525     421.006-515.956 -37.521  0.5973 1.9080
ATOM   4095  O   ASN  1525     420.802-514.994 -36.782 -0.5679 1.6612
ATOM   4096  CB  ASN  1525     423.290-516.860 -37.453 -0.2041 1.9080
ATOM   4097  CG  ASN  1525     424.140-517.997 -36.896  0.7130 1.9080
ATOM   4098  H   ASN  1525     421.876-518.824 -38.329  0.2719 0.6000
ATOM   4099  HA  ASN  1525     421.748-517.215 -35.984  0.1048 1.3870
ATOM   4100  HB2 ASN  1525     423.386-516.825 -38.538  0.0797 1.4870
ATOM   4101  HB3 ASN  1525     423.617-515.913 -37.024  0.0797 1.4870
ATOM   4102  OD1 ASN  1525     423.626-518.938 -36.293 -0.5931 1.6612
ATOM   4103  ND2 ASN  1525     425.482-517.907 -37.097 -0.9191 1.8240
ATOM   4104 HD22 ASN  1525     426.095-518.630 -36.748  0.4196 0.6000
ATOM   4105 HD21 ASN  1525     425.866-517.117 -37.595  0.4196 0.6000
ATOM   4106  N   GLU  1526     420.491-516.042 -38.757 -0.5163 1.8240
ATOM   4107  CA  GLU  1526     419.718-515.006 -39.378  0.0397 1.9080
ATOM   4108  C   GLU  1526     418.529-514.736 -38.506  0.5366 1.9080
ATOM   4109  O   GLU  1526     418.003-513.625 -38.490 -0.5819 1.6612
ATOM   4110  CB  GLU  1526     419.126-515.444 -40.733  0.0560 1.9080
ATOM   4111  CG  GLU  1526     420.159-515.771 -41.811  0.0136 1.9080
ATOM   4112  CD  GLU  1526     420.541-514.479 -42.513  0.8054 1.9080
ATOM   4113  OE1 GLU  1526     419.772-513.488 -42.394 -0.8188 1.6612
ATOM   4114  OE2 GLU  1526     421.608-514.470 -43.182 -0.8188 1.6612
ATOM   4115  H   GLU  1526     420.658-516.888 -39.282  0.2936 0.6000
ATOM   4116  HA  GLU  1526     420.317-514.103 -39.497  0.1105 1.3870
ATOM   4117  HB2 GLU  1526     418.519-516.333 -40.565 -0.0173 1.4870
ATOM   4118  HB3 GLU  1526     418.480-514.648 -41.102 -0.0173 1.4870
ATOM   4119  HG2 GLU  1526     419.732-516.469 -42.531 -0.0425 1.4870
ATOM   4120  HG3 GLU  1526     421.042-516.213 -41.351 -0.0425 1.4870
ATOM   4121  N   ILE  1527     418.097-515.747 -37.731 -0.4157 1.8240
ATOM   4122  CA  ILE  1527     416.884-515.716 -36.954 -0.0597 1.9080
ATOM   4123  C   ILE  1527     416.834-514.536 -36.021  0.5973 1.9080
ATOM   4124  O   ILE  1527     415.754-513.999 -35.778 -0.5679 1.6612
ATOM   4125  CB  ILE  1527     416.689-516.934 -36.090  0.1303 1.9080
ATOM   4126  CG1 ILE  1527     416.525-518.207 -36.938 -0.0430 1.9080
ATOM   4127  CG2 ILE  1527     415.495-516.662 -35.161 -0.3204 1.9080
ATOM   4128  CD1 ILE  1527     416.565-519.494 -36.112 -0.0660 1.9080
ATOM   4129  H   ILE  1527     418.661-516.584 -37.691  0.2719 0.6000
ATOM   4130  HA  ILE  1527     416.040-515.645 -37.640  0.0869 1.3870
ATOM   4131  HB  ILE  1527     417.578-517.054 -35.470  0.0187 1.4870
ATOM   4132 HG12 ILE  1527     415.566-518.157 -37.455  0.0236 1.4870
ATOM   4133 HG13 ILE  1527     417.323-518.240 -37.680  0.0236 1.4870
ATOM   4134 HG21 ILE  1527     415.145-517.602 -34.733  0.0882 1.4870
ATOM   4135 HG22 ILE  1527     414.689-516.200 -35.731  0.0882 1.4870
ATOM   4136 HG23 ILE  1527     415.804-515.991 -34.360  0.0882 1.4870
ATOM   4137 HD11 ILE  1527     416.444-520.353 -36.771  0.0186 1.4870
ATOM   4138 HD12 ILE  1527     417.523-519.565 -35.596  0.0186 1.4870
ATOM   4139 HD13 ILE  1527     415.758-519.481 -35.380  0.0186 1.4870
ATOM   4140  N   LEU  1528     417.978-514.073 -35.486 -0.4157 1.8240
ATOM   4141  CA  LEU  1528     417.950-513.100 -34.428 -0.0518 1.9080
ATOM   4142  C   LEU  1528     417.153-511.877 -34.737  0.5973 1.9080
ATOM   4143  O   LEU  1528     416.368-511.496 -33.883 -0.5679 1.6612
ATOM   4144  CB  LEU  1528     419.333-512.591 -33.986 -0.1102 1.9080
ATOM   4145  CG  LEU  1528     420.145-513.594 -33.150  0.3531 1.9080
ATOM   4146  CD1 LEU  1528     420.549-514.825 -33.973 -0.4121 1.9080
ATOM   4147  CD2 LEU  1528     421.335-512.903 -32.469 -0.4121 1.9080
ATOM   4148  H   LEU  1528     418.865-514.412 -35.831  0.2719 0.6000
ATOM   4149  HA  LEU  1528     417.489-513.576 -33.563  0.0922 1.3870
ATOM   4150  HB2 LEU  1528     419.908-512.349 -34.880  0.0457 1.4870
ATOM   4151  HB3 LEU  1528     419.198-511.681 -33.402  0.0457 1.4870
ATOM   4152  HG  LEU  1528     419.488-513.947 -32.355 -0.0361 1.4870
ATOM   4153 HD11 LEU  1528     420.735-515.665 -33.304  0.1000 1.4870
ATOM   4154 HD12 LEU  1528     419.744-515.081 -34.662  0.1000 1.4870
ATOM   4155 HD13 LEU  1528     421.455-514.603 -34.538  0.1000 1.4870
ATOM   4156 HD21 LEU  1528     421.894-513.633 -31.884  0.1000 1.4870
ATOM   4157 HD22 LEU  1528     420.969-512.114 -31.812  0.1000 1.4870
ATOM   4158 HD23 LEU  1528     421.987-512.470 -33.228  0.1000 1.4870
ATOM   4159  N   GLY  1529     417.250-511.255 -35.928 -0.4157 1.8240
ATOM   4160  CA  GLY  1529     416.618-509.972 -36.134 -0.0252 1.9080
ATOM   4161  C   GLY  1529     415.152-510.035 -35.850  0.5973 1.9080
ATOM   4162  O   GLY  1529     414.588-509.105 -35.272 -0.5679 1.6612
ATOM   4163  H   GLY  1529     417.767-511.687 -36.680  0.2719 0.6000
ATOM   4164  HA2 GLY  1529     417.077-509.240 -35.469  0.0698 1.3870
ATOM   4165  HA3 GLY  1529     416.769-509.661 -37.168  0.0698 1.3870
ATOM   4166  N   HIS  1530     414.480-511.124 -36.251 -0.4157 1.8240
ATOM   4167  CA  HIS  1530     413.076-511.180 -36.008  0.0188 1.9080
ATOM   4168  C   HIS  1530     412.783-511.277 -34.554  0.5973 1.9080
ATOM   4169  O   HIS  1530     411.716-510.852 -34.111 -0.5679 1.6612
ATOM   4170  CB  HIS  1530     412.321-512.175 -36.881 -0.0462 1.9080
ATOM   4171  CG  HIS  1530     412.155-511.433 -38.169 -0.0266 1.9080
ATOM   4172  H   HIS  1530     414.956-511.885 -36.713  0.2719 0.6000
ATOM   4173  HA  HIS  1530     412.699-510.202 -36.306  0.0881 1.3870
ATOM   4174  HB2 HIS  1530     412.900-513.087 -37.026  0.0402 1.4870
ATOM   4175  HB3 HIS  1530     411.349-512.405 -36.445  0.0402 1.4870
ATOM   4176  CD2 HIS  1530     411.091-510.733 -38.650  0.1292 1.9080
ATOM   4177  HD1 HIS  1530     414.114-511.600 -39.013  0.3649 0.6000
ATOM   4178  HE1 HIS  1530     413.271-510.053 -40.874  0.1392 1.3590
ATOM   4179  CE1 HIS  1530     412.692-510.401 -40.031  0.2057 1.9080
ATOM   4180  ND1 HIS  1530     413.180-511.220 -39.065 -0.3811 1.8240
ATOM   4181  NE2 HIS  1530     411.429-510.078 -39.822 -0.5727 1.8240
ATOM   4182  HD2 HIS  1530     410.118-510.694 -38.182  0.1147 1.4090
ATOM   4183  N   THR  1531     413.712-511.833 -33.756 -0.4157 1.8240
ATOM   4184  CA  THR  1531     413.406-511.849 -32.361 -0.0389 1.9080
ATOM   4185  C   THR  1531     413.245-510.425 -31.876  0.5973 1.9080
ATOM   4186  O   THR  1531     412.348-510.200 -31.067 -0.5679 1.6612
ATOM   4187  CB  THR  1531     414.340-512.661 -31.493  0.3654 1.9080
ATOM   4188  CG2 THR  1531     414.324-514.076 -32.062 -0.2438 1.9080
ATOM   4189  OG1 THR  1531     415.676-512.193 -31.496 -0.6761 1.7210
ATOM   4190  H   THR  1531     414.573-512.216 -34.121  0.2719 0.6000
ATOM   4191  HA  THR  1531     412.424-512.314 -32.270  0.1007 1.3870
ATOM   4192  HB  THR  1531     413.963-512.677 -30.470  0.0043 1.3870
ATOM   4193 HG21 THR  1531     414.938-514.113 -32.962  0.0642 1.4870
ATOM   4194 HG22 THR  1531     413.300-514.356 -32.309  0.0642 1.4870
ATOM   4195 HG23 THR  1531     414.722-514.770 -31.321  0.0642 1.4870
ATOM   4196  HG1 THR  1531     415.953-511.905 -32.422  0.4102 0.0000
ATOM   4197  N   PRO  1532     413.997-509.413 -32.253 -0.2548 1.8240
ATOM   4198  CA  PRO  1532     413.578-508.132 -31.775 -0.0266 1.9080
ATOM   4199  C   PRO  1532     412.292-507.615 -32.322  0.5896 1.9080
ATOM   4200  O   PRO  1532     411.624-506.868 -31.612 -0.5748 1.6612
ATOM   4201  CB  PRO  1532     414.743-507.171 -31.974 -0.0070 1.9080
ATOM   4202  CG  PRO  1532     415.959-508.082 -31.798  0.0189 1.9080
ATOM   4203  CD  PRO  1532     415.448-509.462 -32.239  0.0192 1.9080
ATOM   4204  HA  PRO  1532     413.439-508.233 -30.699  0.0641 1.3870
ATOM   4205  HB2 PRO  1532     414.733-506.379 -31.225  0.0253 1.4870
ATOM   4206  HB3 PRO  1532     414.723-506.748 -32.978  0.0253 1.4870
ATOM   4207  HG2 PRO  1532     416.785-507.754 -32.429  0.0213 1.4870
ATOM   4208  HG3 PRO  1532     416.267-508.107 -30.753  0.0213 1.4870
ATOM   4209  HD2 PRO  1532     415.821-509.694 -33.237  0.0391 1.3870
ATOM   4210  HD3 PRO  1532     415.784-510.222 -31.534  0.0391 1.3870
ATOM   4211  N   ARG  1533     411.909-507.940 -33.569 -0.3479 1.8240
ATOM   4212  CA  ARG  1533     410.667-507.345 -33.962 -0.2637 1.9080
ATOM   4213  C   ARG  1533     409.537-507.958 -33.205  0.7341 1.9080
ATOM   4214  O   ARG  1533     408.529-507.294 -32.963 -0.5894 1.6612
ATOM   4215  CB  ARG  1533     410.375-507.222 -35.469 -0.0007 1.9080
ATOM   4216  CG  ARG  1533     410.352-508.465 -36.342  0.0390 1.9080
ATOM   4217  CD  ARG  1533     409.892-508.094 -37.757  0.0486 1.9080
ATOM   4218  NE  ARG  1533     410.076-506.616 -37.899 -0.5295 1.8240
ATOM   4219  CZ  ARG  1533     409.040-505.758 -37.649  0.8076 1.9080
ATOM   4220  NH1 ARG  1533     407.797-506.250 -37.375 -0.8627 1.8240
ATOM   4221  NH2 ARG  1533     409.243-504.406 -37.663 -0.8627 1.8240
ATOM   4222  H   ARG  1533     412.446-508.547 -34.172  0.2747 0.6000
ATOM   4223  HA  ARG  1533     410.722-506.318 -33.602  0.1560 1.3870
ATOM   4224  HB2 ARG  1533     411.135-506.560 -35.884  0.0327 1.4870
ATOM   4225  HB3 ARG  1533     409.411-506.725 -35.578  0.0327 1.4870
ATOM   4226  HG2 ARG  1533     411.353-508.894 -36.387  0.0285 1.4870
ATOM   4227  HG3 ARG  1533     409.663-509.195 -35.916  0.0285 1.4870
ATOM   4228  HD2 ARG  1533     410.495-508.620 -38.497  0.0687 1.3870
ATOM   4229  HD3 ARG  1533     408.840-508.351 -37.885  0.0687 1.3870
ATOM   4230  HE  ARG  1533     410.973-506.248 -38.182  0.3456 0.6000
ATOM   4231 HH11 ARG  1533     407.641-507.248 -37.360  0.4478 0.6000
ATOM   4232 HH12 ARG  1533     407.033-505.616 -37.187  0.4478 0.6000
ATOM   4233 HH21 ARG  1533     410.161-504.035 -37.862  0.4478 0.6000
ATOM   4234 HH22 ARG  1533     408.475-503.778 -37.474  0.4478 0.6000
ATOM   4235  N   VAL  1534     409.656-509.245 -32.815 -0.4157 1.8240
ATOM   4236  CA  VAL  1534     408.582-509.818 -32.055 -0.0875 1.9080
ATOM   4237  C   VAL  1534     408.450-509.066 -30.766  0.5973 1.9080
ATOM   4238  O   VAL  1534     407.341-508.768 -30.323 -0.5679 1.6612
ATOM   4239  CB  VAL  1534     408.694-511.300 -31.756  0.2985 1.9080
ATOM   4240  CG1 VAL  1534     408.528-512.082 -33.061 -0.3192 1.9080
ATOM   4241  CG2 VAL  1534     410.015-511.619 -31.056 -0.3192 1.9080
ATOM   4242  H   VAL  1534     410.475-509.787 -33.051  0.2719 0.6000
ATOM   4243  HA  VAL  1534     407.662-509.666 -32.620  0.0969 1.3870
ATOM   4244  HB  VAL  1534     407.879-511.576 -31.087 -0.0297 1.4870
ATOM   4245 HG11 VAL  1534     408.414-513.143 -32.838  0.0791 1.4870
ATOM   4246 HG12 VAL  1534     409.408-511.935 -33.687  0.0791 1.4870
ATOM   4247 HG13 VAL  1534     407.644-511.725 -33.589  0.0791 1.4870
ATOM   4248 HG21 VAL  1534     409.918-512.554 -30.504  0.0791 1.4870
ATOM   4249 HG22 VAL  1534     410.263-510.814 -30.365  0.0791 1.4870
ATOM   4250 HG23 VAL  1534     410.806-511.716 -31.800  0.0791 1.4870
ATOM   4251  N   GLU  1535     409.580-508.712 -30.129 -0.5163 1.8240
ATOM   4252  CA  GLU  1535     409.485-508.038 -28.868  0.0397 1.9080
ATOM   4253  C   GLU  1535     408.828-506.695 -29.038  0.5366 1.9080
ATOM   4254  O   GLU  1535     408.013-506.301 -28.206 -0.5819 1.6612
ATOM   4255  CB  GLU  1535     410.840-507.892 -28.148  0.0560 1.9080
ATOM   4256  CG  GLU  1535     411.897-507.082 -28.894  0.0136 1.9080
ATOM   4257  CD  GLU  1535     413.233-507.351 -28.218  0.8054 1.9080
ATOM   4258  OE1 GLU  1535     413.329-508.378 -27.493 -0.8188 1.6612
ATOM   4259  OE2 GLU  1535     414.176-506.541 -28.422 -0.8188 1.6612
ATOM   4260  H   GLU  1535     410.482-508.918 -30.533  0.2936 0.6000
ATOM   4261  HA  GLU  1535     408.839-508.637 -28.227  0.1105 1.3870
ATOM   4262  HB2 GLU  1535     410.660-507.406 -27.189 -0.0173 1.4870
ATOM   4263  HB3 GLU  1535     411.239-508.889 -27.960 -0.0173 1.4870
ATOM   4264  HG2 GLU  1535     411.659-506.020 -28.840 -0.0425 1.4870
ATOM   4265  HG3 GLU  1535     411.939-507.400 -29.936 -0.0425 1.4870
ATOM   4266  N   ASP  1536     409.141-505.955 -30.121 -0.5163 1.8240
ATOM   4267  CA  ASP  1536     408.572-504.642 -30.279  0.0381 1.9080
ATOM   4268  C   ASP  1536     407.088-504.733 -30.471  0.5366 1.9080
ATOM   4269  O   ASP  1536     406.333-503.973 -29.870 -0.5819 1.6612
ATOM   4270  CB  ASP  1536     409.163-503.861 -31.461 -0.0303 1.9080
ATOM   4271  CG  ASP  1536     408.895-502.390 -31.178  0.7994 1.9080
ATOM   4272  OD1 ASP  1536     408.343-502.096 -30.083 -0.8014 1.6612
ATOM   4273  OD2 ASP  1536     409.240-501.542 -32.042 -0.8014 1.6612
ATOM   4274  H   ASP  1536     409.773-506.321 -30.819  0.2936 0.6000
ATOM   4275  HA  ASP  1536     408.763-504.076 -29.367  0.0880 1.3870
ATOM   4276  HB2 ASP  1536     408.679-504.161 -32.391 -0.0122 1.4870
ATOM   4277  HB3 ASP  1536     410.237-504.039 -31.525 -0.0122 1.4870
ATOM   4278  N   VAL  1537     406.623-505.690 -31.295 -0.4157 1.8240
ATOM   4279  CA  VAL  1537     405.218-505.826 -31.560 -0.0875 1.9080
ATOM   4280  C   VAL  1537     404.542-506.115 -30.259  0.5973 1.9080
ATOM   4281  O   VAL  1537     403.439-505.635 -29.996 -0.5679 1.6612
ATOM   4282  CB  VAL  1537     404.913-506.956 -32.500  0.2985 1.9080
ATOM   4283  CG1 VAL  1537     403.386-507.101 -32.613 -0.3192 1.9080
ATOM   4284  CG2 VAL  1537     405.612-506.677 -33.843 -0.3192 1.9080
ATOM   4285  H   VAL  1537     407.274-506.324 -31.735  0.2719 0.6000
ATOM   4286  HA  VAL  1537     404.832-504.894 -31.973  0.0969 1.3870
ATOM   4287  HB  VAL  1537     405.320-507.876 -32.081 -0.0297 1.4870
ATOM   4288 HG11 VAL  1537     403.148-507.919 -33.293  0.0791 1.4870
ATOM   4289 HG12 VAL  1537     402.968-507.313 -31.629  0.0791 1.4870
ATOM   4290 HG13 VAL  1537     402.960-506.174 -32.996  0.0791 1.4870
ATOM   4291 HG21 VAL  1537     406.007-507.609 -34.248  0.0791 1.4870
ATOM   4292 HG22 VAL  1537     406.430-505.973 -33.687  0.0791 1.4870
ATOM   4293 HG23 VAL  1537     404.895-506.251 -34.544  0.0791 1.4870
ATOM   4294  N   LEU  1538     405.207-506.905 -29.396 -0.4157 1.8240
ATOM   4295  CA  LEU  1538     404.632-507.273 -28.137 -0.0518 1.9080
ATOM   4296  C   LEU  1538     404.399-506.014 -27.352  0.5973 1.9080
ATOM   4297  O   LEU  1538     403.399-505.886 -26.648 -0.5679 1.6612
ATOM   4298  CB  LEU  1538     405.553-508.190 -27.302 -0.1102 1.9080
ATOM   4299  CG  LEU  1538     405.922-509.532 -27.979  0.3531 1.9080
ATOM   4300  CD1 LEU  1538     406.794-510.403 -27.060 -0.4121 1.9080
ATOM   4301  CD2 LEU  1538     404.684-510.288 -28.483 -0.4121 1.9080
ATOM   4302  H   LEU  1538     406.127-507.244 -29.640  0.2719 0.6000
ATOM   4303  HA  LEU  1538     403.679-507.775 -28.307  0.0922 1.3870
ATOM   4304  HB2 LEU  1538     406.477-507.648 -27.099  0.0457 1.4870
ATOM   4305  HB3 LEU  1538     405.061-508.404 -26.353  0.0457 1.4870
ATOM   4306  HG  LEU  1538     406.525-509.291 -28.854 -0.0361 1.4870
ATOM   4307 HD11 LEU  1538     407.035-511.338 -27.566  0.1000 1.4870
ATOM   4308 HD12 LEU  1538     406.250-510.618 -26.140  0.1000 1.4870
ATOM   4309 HD13 LEU  1538     407.715-509.871 -26.822  0.1000 1.4870
ATOM   4310 HD21 LEU  1538     404.976-511.284 -28.815  0.1000 1.4870
ATOM   4311 HD22 LEU  1538     403.957-510.373 -27.675  0.1000 1.4870
ATOM   4312 HD23 LEU  1538     404.240-509.743 -29.316  0.1000 1.4870
ATOM   4313  N   GLN  1539     405.328-505.045 -27.445 -0.4157 1.8240
ATOM   4314  CA  GLN  1539     405.221-503.827 -26.692 -0.0031 1.9080
ATOM   4315  C   GLN  1539     404.024-503.014 -27.130  0.5973 1.9080
ATOM   4316  O   GLN  1539     403.295-502.495 -26.285 -0.5679 1.6612
ATOM   4317  CB  GLN  1539     406.496-502.981 -26.827 -0.0036 1.9080
ATOM   4318  CG  GLN  1539     406.630-501.863 -25.798 -0.0645 1.9080
ATOM   4319  CD  GLN  1539     408.079-501.399 -25.859  0.6951 1.9080
ATOM   4320  H   GLN  1539     406.119-505.177 -28.059  0.2719 0.6000
ATOM   4321  HA  GLN  1539     405.092-504.085 -25.641  0.0850 1.3870
ATOM   4322  HB2 GLN  1539     406.501-502.531 -27.820  0.0171 1.4870
ATOM   4323  HB3 GLN  1539     407.360-503.639 -26.739  0.0171 1.4870
ATOM   4324  HG2 GLN  1539     405.959-501.040 -26.045  0.0352 1.4870
ATOM   4325  HG3 GLN  1539     406.402-502.243 -24.802  0.0352 1.4870
ATOM   4326 HE22 GLN  1539     410.002-502.101 -25.618  0.4251 0.6000
ATOM   4327  OE1 GLN  1539     408.370-500.238 -26.140 -0.6086 1.6612
ATOM   4328  NE2 GLN  1539     409.022-502.344 -25.592 -0.9407 1.8240
ATOM   4329 HE21 GLN  1539     408.742-503.288 -25.368  0.4251 0.6000
ATOM   4330  N   ARG  1540     403.772-502.886 -28.453 -0.3479 1.8240
ATOM   4331  CA  ARG  1540     402.665-502.086 -28.941 -0.2637 1.9080
ATOM   4332  C   ARG  1540     401.381-502.686 -28.473  0.7341 1.9080
ATOM   4333  O   ARG  1540     400.464-501.981 -28.044 -0.5894 1.6612
ATOM   4334  CB  ARG  1540     402.555-502.046 -30.480 -0.0007 1.9080
ATOM   4335  CG  ARG  1540     403.661-501.275 -31.203  0.0390 1.9080
ATOM   4336  CD  ARG  1540     405.001-502.005 -31.235  0.0486 1.9080
ATOM   4337  NE  ARG  1540     404.954-503.042 -32.305 -0.5295 1.8240
ATOM   4338  CZ  ARG  1540     405.406-502.751 -33.560  0.8076 1.9080
ATOM   4339  NH1 ARG  1540     405.833-501.489 -33.855 -0.8627 1.8240
ATOM   4340  NH2 ARG  1540     405.452-503.727 -34.513 -0.8627 1.8240
ATOM   4341  H   ARG  1540     404.369-503.359 -29.117  0.2747 0.6000
ATOM   4342  HA  ARG  1540     402.753-501.070 -28.556  0.1560 1.3870
ATOM   4343  HB2 ARG  1540     401.602-501.583 -30.736  0.0327 1.4870
ATOM   4344  HB3 ARG  1540     402.551-503.071 -30.851  0.0327 1.4870
ATOM   4345  HG2 ARG  1540     403.342-501.098 -32.230  0.0285 1.4870
ATOM   4346  HG3 ARG  1540     403.798-500.313 -30.709  0.0285 1.4870
ATOM   4347  HD2 ARG  1540     405.800-501.295 -31.447  0.0687 1.3870
ATOM   4348  HD3 ARG  1540     405.181-502.482 -30.271  0.0687 1.3870
ATOM   4349  HE  ARG  1540     404.587-503.961 -32.101  0.3456 0.6000
ATOM   4350 HH11 ARG  1540     405.807-500.769 -33.147  0.4478 0.6000
ATOM   4351 HH12 ARG  1540     406.175-501.275 -34.781  0.4478 0.6000
ATOM   4352 HH21 ARG  1540     405.144-504.663 -34.292  0.4478 0.6000
ATOM   4353 HH22 ARG  1540     405.794-503.513 -35.439  0.4478 0.6000
ATOM   4354  N   GLY  1541     401.289-504.023 -28.568 -0.4157 1.8240
ATOM   4355  CA  GLY  1541     400.094-504.716 -28.200 -0.0252 1.9080
ATOM   4356  C   GLY  1541     399.862-504.522 -26.737  0.5973 1.9080
ATOM   4357  O   GLY  1541     398.729-504.332 -26.300 -0.5679 1.6612
ATOM   4358  H   GLY  1541     402.081-504.550 -28.907  0.2719 0.6000
ATOM   4359  HA2 GLY  1541     399.250-504.316 -28.762  0.0698 1.3870
ATOM   4360  HA3 GLY  1541     400.206-505.779 -28.415  0.0698 1.3870
ATOM   4361  N   GLN  1542     400.937-504.583 -25.931 -0.4157 1.8240
ATOM   4362  CA  GLN  1542     400.771-504.456 -24.513 -0.0031 1.9080
ATOM   4363  C   GLN  1542     400.310-503.068 -24.182  0.5973 1.9080
ATOM   4364  O   GLN  1542     399.495-502.881 -23.281 -0.5679 1.6612
ATOM   4365  CB  GLN  1542     402.046-504.765 -23.709 -0.0036 1.9080
ATOM   4366  CG  GLN  1542     401.798-504.809 -22.199 -0.0645 1.9080
ATOM   4367  CD  GLN  1542     403.013-505.435 -21.529  0.6951 1.9080
ATOM   4368  H   GLN  1542     401.858-504.718 -26.323  0.2719 0.6000
ATOM   4369  HA  GLN  1542     399.995-505.154 -24.199  0.0850 1.3870
ATOM   4370  HB2 GLN  1542     402.786-503.992 -23.918  0.0171 1.4870
ATOM   4371  HB3 GLN  1542     402.441-505.729 -24.030  0.0171 1.4870
ATOM   4372  HG2 GLN  1542     401.650-503.797 -21.821  0.0352 1.4870
ATOM   4373  HG3 GLN  1542     400.914-505.411 -21.990  0.0352 1.4870
ATOM   4374 HE22 GLN  1542     403.807-505.847 -19.674  0.4251 0.6000
ATOM   4375  OE1 GLN  1542     403.923-505.917 -22.201 -0.6086 1.6612
ATOM   4376  NE2 GLN  1542     403.027-505.440 -20.169 -0.9407 1.8240
ATOM   4377 HE21 GLN  1542     402.257-505.037 -19.655  0.4251 0.6000
ATOM   4378  N   GLN  1543     400.818-502.048 -24.899 -0.4157 1.8240
ATOM   4379  CA  GLN  1543     400.440-500.701 -24.571 -0.0031 1.9080
ATOM   4380  C   GLN  1543     398.969-500.527 -24.804  0.5973 1.9080
ATOM   4381  O   GLN  1543     398.271-499.928 -23.985 -0.5679 1.6612
ATOM   4382  CB  GLN  1543     401.216-499.655 -25.392 -0.0036 1.9080
ATOM   4383  CG  GLN  1543     401.009-498.222 -24.903 -0.0645 1.9080
ATOM   4384  CD  GLN  1543     402.000-497.322 -25.631  0.6951 1.9080
ATOM   4385  H   GLN  1543     401.458-502.228 -25.659  0.2719 0.6000
ATOM   4386  HA  GLN  1543     400.645-500.532 -23.514  0.0850 1.3870
ATOM   4387  HB2 GLN  1543     400.887-499.717 -26.429  0.0171 1.4870
ATOM   4388  HB3 GLN  1543     402.279-499.891 -25.347  0.0171 1.4870
ATOM   4389  HG2 GLN  1543     399.990-497.901 -25.121  0.0352 1.4870
ATOM   4390  HG3 GLN  1543     401.187-498.171 -23.829  0.0352 1.4870
ATOM   4391 HE22 GLN  1543     403.549-497.385 -26.988  0.4251 0.6000
ATOM   4392  OE1 GLN  1543     402.003-496.107 -25.443 -0.6086 1.6612
ATOM   4393  NE2 GLN  1543     402.869-497.933 -26.481 -0.9407 1.8240
ATOM   4394 HE21 GLN  1543     402.834-498.935 -26.605  0.4251 0.6000
ATOM   4395  N   LEU  1544     398.441-501.044 -25.929 -0.4157 1.8240
ATOM   4396  CA  LEU  1544     397.026-500.887 -26.133 -0.0518 1.9080
ATOM   4397  C   LEU  1544     396.266-501.680 -25.112  0.5973 1.9080
ATOM   4398  O   LEU  1544     395.270-501.199 -24.573 -0.5679 1.6612
ATOM   4399  CB  LEU  1544     396.488-501.337 -27.504 -0.1102 1.9080
ATOM   4400  CG  LEU  1544     396.878-500.434 -28.685  0.3531 1.9080
ATOM   4401  CD1 LEU  1544     398.312-500.691 -29.163 -0.4121 1.9080
ATOM   4402  CD2 LEU  1544     395.825-500.505 -29.799 -0.4121 1.9080
ATOM   4403  H   LEU  1544     399.017-501.525 -26.605  0.2719 0.6000
ATOM   4404  HA  LEU  1544     396.778-499.834 -25.999  0.0922 1.3870
ATOM   4405  HB2 LEU  1544     396.869-502.338 -27.704  0.0457 1.4870
ATOM   4406  HB3 LEU  1544     395.400-501.385 -27.450  0.0457 1.4870
ATOM   4407  HG  LEU  1544     396.858-499.411 -28.309 -0.0361 1.4870
ATOM   4408 HD11 LEU  1544     398.450-500.252 -30.151  0.1000 1.4870
ATOM   4409 HD12 LEU  1544     398.490-501.765 -29.215  0.1000 1.4870
ATOM   4410 HD13 LEU  1544     399.015-500.239 -28.463  0.1000 1.4870
ATOM   4411 HD21 LEU  1544     396.123-499.858 -30.624  0.1000 1.4870
ATOM   4412 HD22 LEU  1544     394.862-500.176 -29.409  0.1000 1.4870
ATOM   4413 HD23 LEU  1544     395.742-501.532 -30.155  0.1000 1.4870
ATOM   4414  N   VAL  1545     396.716-502.919 -24.816 -0.4157 1.8240
ATOM   4415  CA  VAL  1545     395.980-503.773 -23.920 -0.0875 1.9080
ATOM   4416  C   VAL  1545     395.922-503.182 -22.541  0.5973 1.9080
ATOM   4417  O   VAL  1545     394.886-503.249 -21.881 -0.5679 1.6612
ATOM   4418  CB  VAL  1545     396.519-505.178 -23.847  0.2985 1.9080
ATOM   4419  CG1 VAL  1545     396.362-505.818 -25.235 -0.3192 1.9080
ATOM   4420  CG2 VAL  1545     397.971-505.161 -23.351 -0.3192 1.9080
ATOM   4421  H   VAL  1545     397.577-503.250 -25.227  0.2719 0.6000
ATOM   4422  HA  VAL  1545     394.958-503.834 -24.293  0.0969 1.3870
ATOM   4423  HB  VAL  1545     395.917-505.743 -23.135 -0.0297 1.4870
ATOM   4424 HG11 VAL  1545     396.745-506.838 -25.211  0.0791 1.4870
ATOM   4425 HG12 VAL  1545     396.922-505.237 -25.968  0.0791 1.4870
ATOM   4426 HG13 VAL  1545     395.308-505.832 -25.511  0.0791 1.4870
ATOM   4427 HG21 VAL  1545     398.264-506.167 -23.050  0.0791 1.4870
ATOM   4428 HG22 VAL  1545     398.056-504.487 -22.498  0.0791 1.4870
ATOM   4429 HG23 VAL  1545     398.625-504.816 -24.152  0.0791 1.4870
ATOM   4430  N   GLU  1546     397.029-502.587 -22.061 -0.5163 1.8240
ATOM   4431  CA  GLU  1546     397.058-502.019 -20.741  0.0397 1.9080
ATOM   4432  C   GLU  1546     396.137-500.839 -20.658  0.5366 1.9080
ATOM   4433  O   GLU  1546     395.536-500.592 -19.615 -0.5819 1.6612
ATOM   4434  CB  GLU  1546     398.451-501.532 -20.305  0.0560 1.9080
ATOM   4435  CG  GLU  1546     399.433-502.660 -19.990  0.0136 1.9080
ATOM   4436  CD  GLU  1546     400.708-502.019 -19.462  0.8054 1.9080
ATOM   4437  OE1 GLU  1546     400.934-500.817 -19.767 -0.8188 1.6612
ATOM   4438  OE2 GLU  1546     401.471-502.717 -18.742 -0.8188 1.6612
ATOM   4439  H   GLU  1546     397.856-502.539 -22.639  0.2936 0.6000
ATOM   4440  HA  GLU  1546     396.718-502.774 -20.032  0.1105 1.3870
ATOM   4441  HB2 GLU  1546     398.870-500.928 -21.109 -0.0173 1.4870
ATOM   4442  HB3 GLU  1546     398.341-500.907 -19.419 -0.0173 1.4870
ATOM   4443  HG2 GLU  1546     399.649-503.229 -20.894 -0.0425 1.4870
ATOM   4444  HG3 GLU  1546     399.009-503.318 -19.232 -0.0425 1.4870
ATOM   4445  N   ALA  1547     396.000-500.083 -21.762 -0.4157 1.8240
ATOM   4446  CA  ALA  1547     395.251-498.856 -21.802  0.0337 1.9080
ATOM   4447  C   ALA  1547     393.779-499.087 -21.602  0.5973 1.9080
ATOM   4448  O   ALA  1547     393.307-500.201 -21.397 -0.5679 1.6612
ATOM   4449  CB  ALA  1547     395.429-498.077 -23.116 -0.1825 1.9080
ATOM   4450  H   ALA  1547     396.449-500.395 -22.611  0.2719 0.6000
ATOM   4451  HA  ALA  1547     395.603-498.223 -20.988  0.0823 1.3870
ATOM   4452  HB1 ALA  1547     396.419-498.276 -23.525  0.0603 1.4870
ATOM   4453  HB2 ALA  1547     395.323-497.010 -22.922  0.0603 1.4870
ATOM   4454  HB3 ALA  1547     394.670-498.393 -23.832  0.0603 1.4870
ATOM   4455  N   ALA  1548     393.028-497.971 -21.552 -0.4157 1.8240
ATOM   4456  CA  ALA  1548     391.604-497.925 -21.347  0.0337 1.9080
ATOM   4457  C   ALA  1548     390.826-498.519 -22.493  0.5973 1.9080
ATOM   4458  O   ALA  1548     389.811-499.178 -22.273 -0.5679 1.6612
ATOM   4459  CB  ALA  1548     391.091-496.491 -21.141 -0.1825 1.9080
ATOM   4460  H   ALA  1548     393.505-497.089 -21.669  0.2719 0.6000
ATOM   4461  HA  ALA  1548     391.373-498.498 -20.449  0.0823 1.3870
ATOM   4462  HB1 ALA  1548     391.632-496.026 -20.317  0.0603 1.4870
ATOM   4463  HB2 ALA  1548     390.026-496.516 -20.908  0.0603 1.4870
ATOM   4464  HB3 ALA  1548     391.250-495.914 -22.052  0.0603 1.4870
ATOM   4465  N   GLU  1549     391.286-498.323 -23.746 -0.5163 1.8240
ATOM   4466  CA  GLU  1549     390.540-498.672 -24.929  0.0397 1.9080
ATOM   4467  C   GLU  1549     390.057-500.091 -24.903  0.5366 1.9080
ATOM   4468  O   GLU  1549     390.431-500.885 -24.042 -0.5819 1.6612
ATOM   4469  CB  GLU  1549     391.321-498.454 -26.236  0.0560 1.9080
ATOM   4470  CG  GLU  1549     391.569-496.973 -26.525  0.0136 1.9080
ATOM   4471  CD  GLU  1549     390.214-496.273 -26.551  0.8054 1.9080
ATOM   4472  OE1 GLU  1549     389.343-496.705 -27.351 -0.8188 1.6612
ATOM   4473  OE2 GLU  1549     390.031-495.302 -25.768 -0.8188 1.6612
ATOM   4474  H   GLU  1549     392.201-497.910 -23.861  0.2936 0.6000
ATOM   4475  HA  GLU  1549     389.661-498.028 -24.963  0.1105 1.3870
ATOM   4476  HB2 GLU  1549     392.283-498.961 -26.158 -0.0173 1.4870
ATOM   4477  HB3 GLU  1549     390.757-498.887 -27.062 -0.0173 1.4870
ATOM   4478  HG2 GLU  1549     392.063-496.861 -27.490 -0.0425 1.4870
ATOM   4479  HG3 GLU  1549     392.191-496.543 -25.740 -0.0425 1.4870
ATOM   4480  N   ILE  1550     389.152-500.406 -25.861 -0.4157 1.8240
ATOM   4481  CA  ILE  1550     388.487-501.672 -26.014 -0.0597 1.9080
ATOM   4482  C   ILE  1550     388.996-502.305 -27.288  0.5973 1.9080
ATOM   4483  O   ILE  1550     389.696-501.664 -28.069 -0.5679 1.6612
ATOM   4484  CB  ILE  1550     386.985-501.534 -26.057  0.1303 1.9080
ATOM   4485  CG1 ILE  1550     386.510-500.632 -27.217 -0.0430 1.9080
ATOM   4486  CG2 ILE  1550     386.545-501.014 -24.678 -0.3204 1.9080
ATOM   4487  CD1 ILE  1550     386.598-501.245 -28.615 -0.0660 1.9080
ATOM   4488  H   ILE  1550     388.923-499.685 -26.530  0.2719 0.6000
ATOM   4489  HA  ILE  1550     388.756-502.312 -25.174  0.0869 1.3870
ATOM   4490  HB  ILE  1550     386.556-502.526 -26.199  0.0187 1.4870
ATOM   4491 HG12 ILE  1550     385.468-500.370 -27.032  0.0236 1.4870
ATOM   4492 HG13 ILE  1550     387.102-499.717 -27.205  0.0236 1.4870
ATOM   4493 HG21 ILE  1550     385.461-500.898 -24.662  0.0882 1.4870
ATOM   4494 HG22 ILE  1550     387.016-500.050 -24.486  0.0882 1.4870
ATOM   4495 HG23 ILE  1550     386.846-501.725 -23.909  0.0882 1.4870
ATOM   4496 HD11 ILE  1550     385.746-500.917 -29.210  0.0186 1.4870
ATOM   4497 HD12 ILE  1550     387.522-500.923 -29.095  0.0186 1.4870
ATOM   4498 HD13 ILE  1550     386.590-502.332 -28.536  0.0186 1.4870
ATOM   4499  N   ASP  1551     388.601-503.570 -27.555 -0.5163 1.8240
ATOM   4500  CA  ASP  1551     389.094-504.395 -28.633  0.0381 1.9080
ATOM   4501  C   ASP  1551     390.407-504.979 -28.220  0.5366 1.9080
ATOM   4502  O   ASP  1551     391.185-505.471 -29.035 -0.5819 1.6612
ATOM   4503  CB  ASP  1551     389.297-503.614 -29.944 -0.0303 1.9080
ATOM   4504  CG  ASP  1551     389.445-504.600 -31.089  0.7994 1.9080
ATOM   4505  OD1 ASP  1551     389.425-505.832 -30.827 -0.8014 1.6612
ATOM   4506  OD2 ASP  1551     389.572-504.130 -32.250 -0.8014 1.6612
ATOM   4507  H   ASP  1551     387.901-503.973 -26.948  0.2936 0.6000
ATOM   4508  HA  ASP  1551     388.387-505.205 -28.810  0.0880 1.3870
ATOM   4509  HB2 ASP  1551     390.196-503.003 -29.870 -0.0122 1.4870
ATOM   4510  HB3 ASP  1551     388.434-502.973 -30.124 -0.0122 1.4870
ATOM   4511  N   CYS  1552     390.636-505.002 -26.899 -0.4157 1.8240
ATOM   4512  CA  CYS  1552     391.836-505.507 -26.305  0.0213 1.9080
ATOM   4513  C   CYS  1552     391.944-506.976 -26.569  0.5973 1.9080
ATOM   4514  O   CYS  1552     393.042-507.499 -26.756 -0.5679 1.6612
ATOM   4515  CB  CYS  1552     391.847-505.263 -24.792 -0.1231 1.9080
ATOM   4516  SG  CYS  1552     393.476-505.550 -24.069 -0.3119 2.0000
ATOM   4517  H   CYS  1552     389.919-504.641 -26.286  0.2719 0.6000
ATOM   4518  HA  CYS  1552     392.693-505.002 -26.752  0.1124 1.3870
ATOM   4519  HB2 CYS  1552     391.131-505.937 -24.322  0.1112 1.3870
ATOM   4520  HB3 CYS  1552     391.548-504.233 -24.596  0.1112 1.3870
ATOM   4521  HG  CYS  1552     393.725-504.775 -23.488  0.1933 0.6000
ATOM   4522  N   GLN  1553     390.795-507.677 -26.598 -0.4157 1.8240
ATOM   4523  CA  GLN  1553     390.776-509.104 -26.759 -0.0031 1.9080
ATOM   4524  C   GLN  1553     391.381-509.469 -28.081  0.5973 1.9080
ATOM   4525  O   GLN  1553     392.190-510.393 -28.163 -0.5679 1.6612
ATOM   4526  CB  GLN  1553     389.348-509.663 -26.745 -0.0036 1.9080
ATOM   4527  CG  GLN  1553     388.630-509.458 -25.412 -0.0645 1.9080
ATOM   4528  CD  GLN  1553     387.215-509.995 -25.566  0.6951 1.9080
ATOM   4529  H   GLN  1553     389.919-507.184 -26.504  0.2719 0.6000
ATOM   4530  HA  GLN  1553     391.353-509.566 -25.958  0.0850 1.3870
ATOM   4531  HB2 GLN  1553     389.393-510.732 -26.952  0.0171 1.4870
ATOM   4532  HB3 GLN  1553     388.772-509.177 -27.533  0.0171 1.4870
ATOM   4533  HG2 GLN  1553     389.150-510.001 -24.622  0.0352 1.4870
ATOM   4534  HG3 GLN  1553     388.597-508.396 -25.170  0.0352 1.4870
ATOM   4535 HE22 GLN  1553     385.584-510.604 -24.465  0.4251 0.6000
ATOM   4536  OE1 GLN  1553     386.734-510.183 -26.683 -0.6086 1.6612
ATOM   4537  NE2 GLN  1553     386.528-510.247 -24.420 -0.9407 1.8240
ATOM   4538 HE21 GLN  1553     386.961-510.077 -23.524  0.4251 0.6000
ATOM   4539  N   ASP  1554     391.022-508.743 -29.156 -0.5163 1.8240
ATOM   4540  CA  ASP  1554     391.545-509.069 -30.453  0.0381 1.9080
ATOM   4541  C   ASP  1554     393.031-508.889 -30.418  0.5366 1.9080
ATOM   4542  O   ASP  1554     393.772-509.694 -30.981 -0.5819 1.6612
ATOM   4543  CB  ASP  1554     391.017-508.157 -31.578 -0.0303 1.9080
ATOM   4544  CG  ASP  1554     389.566-508.510 -31.875  0.7994 1.9080
ATOM   4545  OD1 ASP  1554     389.058-509.496 -31.279 -0.8014 1.6612
ATOM   4546  OD2 ASP  1554     388.948-507.800 -32.714 -0.8014 1.6612
ATOM   4547  H   ASP  1554     390.384-507.968 -29.050  0.2936 0.6000
ATOM   4548  HA  ASP  1554     391.311-510.107 -30.688  0.0880 1.3870
ATOM   4549  HB2 ASP  1554     391.081-507.116 -31.262 -0.0122 1.4870
ATOM   4550  HB3 ASP  1554     391.618-508.302 -32.476 -0.0122 1.4870
ATOM   4551  N   LEU  1555     393.507-507.834 -29.725 -0.4157 1.8240
ATOM   4552  CA  LEU  1555     394.917-507.547 -29.672 -0.0518 1.9080
ATOM   4553  C   LEU  1555     395.635-508.728 -29.101  0.5973 1.9080
ATOM   4554  O   LEU  1555     396.651-509.170 -29.635 -0.5679 1.6612
ATOM   4555  CB  LEU  1555     395.282-506.389 -28.709 -0.1102 1.9080
ATOM   4556  CG  LEU  1555     395.099-504.931 -29.188  0.3531 1.9080
ATOM   4557  CD1 LEU  1555     396.211-504.517 -30.159 -0.4121 1.9080
ATOM   4558  CD2 LEU  1555     393.702-504.659 -29.752 -0.4121 1.9080
ATOM   4559  H   LEU  1555     392.861-507.233 -29.233  0.2719 0.6000
ATOM   4560  HA  LEU  1555     395.291-507.331 -30.673  0.0922 1.3870
ATOM   4561  HB2 LEU  1555     394.669-506.511 -27.816  0.0457 1.4870
ATOM   4562  HB3 LEU  1555     396.325-506.515 -28.417  0.0457 1.4870
ATOM   4563  HG  LEU  1555     395.206-504.299 -28.306 -0.0361 1.4870
ATOM   4564 HD11 LEU  1555     397.070-504.155 -29.595  0.1000 1.4870
ATOM   4565 HD12 LEU  1555     396.507-505.377 -30.760  0.1000 1.4870
ATOM   4566 HD13 LEU  1555     395.846-503.725 -30.813  0.1000 1.4870
ATOM   4567 HD21 LEU  1555     393.006-504.484 -28.932  0.1000 1.4870
ATOM   4568 HD22 LEU  1555     393.370-505.521 -30.331  0.1000 1.4870
ATOM   4569 HD23 LEU  1555     393.735-503.779 -30.395  0.1000 1.4870
ATOM   4570  N   GLU  1556     395.104-509.288 -28.001 -0.5163 1.8240
ATOM   4571  CA  GLU  1556     395.767-510.368 -27.334  0.0397 1.9080
ATOM   4572  C   GLU  1556     395.865-511.529 -28.273  0.5366 1.9080
ATOM   4573  O   GLU  1556     396.880-512.224 -28.312 -0.5819 1.6612
ATOM   4574  CB  GLU  1556     395.012-510.823 -26.075  0.0560 1.9080
ATOM   4575  CG  GLU  1556     394.981-509.756 -24.978  0.0136 1.9080
ATOM   4576  CD  GLU  1556     394.176-510.303 -23.809  0.8054 1.9080
ATOM   4577  OE1 GLU  1556     393.116-510.931 -24.069 -0.8188 1.6612
ATOM   4578  OE2 GLU  1556     394.611-510.102 -22.643 -0.8188 1.6612
ATOM   4579  H   GLU  1556     394.226-508.943 -27.640  0.2936 0.6000
ATOM   4580  HA  GLU  1556     396.771-510.051 -27.053  0.1105 1.3870
ATOM   4581  HB2 GLU  1556     395.501-511.713 -25.680 -0.0173 1.4870
ATOM   4582  HB3 GLU  1556     393.988-511.076 -26.350 -0.0173 1.4870
ATOM   4583  HG2 GLU  1556     395.997-509.530 -24.653 -0.0425 1.4870
ATOM   4584  HG3 GLU  1556     394.507-508.851 -25.359 -0.0425 1.4870
ATOM   4585  N   GLU  1557     394.807-511.760 -29.070 -0.5163 1.8240
ATOM   4586  CA  GLU  1557     394.787-512.879 -29.968  0.0397 1.9080
ATOM   4587  C   GLU  1557     395.894-512.738 -30.968  0.5366 1.9080
ATOM   4588  O   GLU  1557     396.611-513.698 -31.255 -0.5819 1.6612
ATOM   4589  CB  GLU  1557     393.454-512.978 -30.733  0.0560 1.9080
ATOM   4590  CG  GLU  1557     392.270-513.309 -29.819  0.0136 1.9080
ATOM   4591  CD  GLU  1557     390.990-513.322 -30.645  0.8054 1.9080
ATOM   4592  OE1 GLU  1557     390.986-512.720 -31.751 -0.8188 1.6612
ATOM   4593  OE2 GLU  1557     389.994-513.933 -30.173 -0.8188 1.6612
ATOM   4594  H   GLU  1557     394.014-511.136 -29.036  0.2936 0.6000
ATOM   4595  HA  GLU  1557     394.938-513.795 -29.397  0.1105 1.3870
ATOM   4596  HB2 GLU  1557     393.542-513.761 -31.486 -0.0173 1.4870
ATOM   4597  HB3 GLU  1557     393.261-512.028 -31.231 -0.0173 1.4870
ATOM   4598  HG2 GLU  1557     392.422-514.289 -29.366 -0.0425 1.4870
ATOM   4599  HG3 GLU  1557     392.191-512.554 -29.037 -0.0425 1.4870
ATOM   4600  N   ARG  1558     396.086-511.524 -31.511 -0.3479 1.8240
ATOM   4601  CA  ARG  1558     397.100-511.329 -32.508 -0.2637 1.9080
ATOM   4602  C   ARG  1558     398.430-511.630 -31.892  0.7341 1.9080
ATOM   4603  O   ARG  1558     399.281-512.286 -32.492 -0.5894 1.6612
ATOM   4604  CB  ARG  1558     397.144-509.880 -33.021 -0.0007 1.9080
ATOM   4605  CG  ARG  1558     395.834-509.422 -33.664  0.0390 1.9080
ATOM   4606  CD  ARG  1558     395.878-507.986 -34.186  0.0486 1.9080
ATOM   4607  NE  ARG  1558     394.498-507.635 -34.625 -0.5295 1.8240
ATOM   4608  CZ  ARG  1558     394.059-507.999 -35.864  0.8076 1.9080
ATOM   4609  NH1 ARG  1558     394.877-508.706 -36.697 -0.8627 1.8240
ATOM   4610  NH2 ARG  1558     392.799-507.660 -36.266 -0.8627 1.8240
ATOM   4611  H   ARG  1558     395.514-510.745 -31.216  0.2747 0.6000
ATOM   4612  HA  ARG  1558     396.924-512.006 -33.344  0.1560 1.3870
ATOM   4613  HB2 ARG  1558     397.364-509.223 -32.180  0.0327 1.4870
ATOM   4614  HB3 ARG  1558     397.945-509.791 -33.755  0.0327 1.4870
ATOM   4615  HG2 ARG  1558     395.041-509.494 -32.919  0.0285 1.4870
ATOM   4616  HG3 ARG  1558     395.598-510.089 -34.493  0.0285 1.4870
ATOM   4617  HD2 ARG  1558     396.567-507.916 -35.028  0.0687 1.3870
ATOM   4618  HD3 ARG  1558     396.196-507.312 -33.390  0.0687 1.3870
ATOM   4619  HE  ARG  1558     393.886-507.126 -34.003  0.3456 0.6000
ATOM   4620 HH11 ARG  1558     395.808-508.958 -36.397  0.4478 0.6000
ATOM   4621 HH12 ARG  1558     394.551-508.978 -37.614  0.4478 0.6000
ATOM   4622 HH21 ARG  1558     392.195-507.139 -35.647  0.4478 0.6000
ATOM   4623 HH22 ARG  1558     392.471-507.931 -37.182  0.4478 0.6000
ATOM   4624  N   LEU  1559     398.622-511.177 -30.642 -0.4157 1.8240
ATOM   4625  CA  LEU  1559     399.878-511.315 -29.969 -0.0518 1.9080
ATOM   4626  C   LEU  1559     400.184-512.780 -29.833  0.5973 1.9080
ATOM   4627  O   LEU  1559     401.301-513.229 -30.096 -0.5679 1.6612
ATOM   4628  CB  LEU  1559     399.802-510.717 -28.552 -0.1102 1.9080
ATOM   4629  CG  LEU  1559     401.162-510.469 -27.881  0.3531 1.9080
ATOM   4630  CD1 LEU  1559     401.988-511.755 -27.731 -0.4121 1.9080
ATOM   4631  CD2 LEU  1559     401.903-509.328 -28.594 -0.4121 1.9080
ATOM   4632  H   LEU  1559     397.857-510.725 -30.162  0.2719 0.6000
ATOM   4633  HA  LEU  1559     400.664-510.821 -30.541  0.0922 1.3870
ATOM   4634  HB2 LEU  1559     399.235-511.405 -27.924  0.0457 1.4870
ATOM   4635  HB3 LEU  1559     399.263-509.771 -28.604  0.0457 1.4870
ATOM   4636  HG  LEU  1559     400.950-510.117 -26.871 -0.0361 1.4870
ATOM   4637 HD11 LEU  1559     401.332-512.578 -27.446  0.1000 1.4870
ATOM   4638 HD12 LEU  1559     402.746-511.612 -26.961  0.1000 1.4870
ATOM   4639 HD13 LEU  1559     402.472-511.988 -28.679  0.1000 1.4870
ATOM   4640 HD21 LEU  1559     401.188-508.564 -28.898  0.1000 1.4870
ATOM   4641 HD22 LEU  1559     402.412-509.720 -29.475  0.1000 1.4870
ATOM   4642 HD23 LEU  1559     402.636-508.891 -27.916  0.1000 1.4870
ATOM   4643  N   GLY  1560     399.173-513.579 -29.448 -0.4157 1.8240
ATOM   4644  CA  GLY  1560     399.395-514.976 -29.200 -0.0252 1.9080
ATOM   4645  C   GLY  1560     399.839-515.686 -30.444  0.5973 1.9080
ATOM   4646  O   GLY  1560     400.733-516.533 -30.396 -0.5679 1.6612
ATOM   4647  H   GLY  1560     398.247-513.192 -29.332  0.2719 0.6000
ATOM   4648  HA2 GLY  1560     400.165-515.083 -28.436  0.0698 1.3870
ATOM   4649  HA3 GLY  1560     398.470-515.427 -28.841  0.0698 1.3870
ATOM   4650  N   HIS  1561     399.223-515.371 -31.598 -0.4157 1.8240
ATOM   4651  CA  HIS  1561     399.553-516.097 -32.792  0.0188 1.9080
ATOM   4652  C   HIS  1561     400.979-515.861 -33.163  0.5973 1.9080
ATOM   4653  O   HIS  1561     401.706-516.785 -33.529 -0.5679 1.6612
ATOM   4654  CB  HIS  1561     398.717-515.702 -34.019 -0.0462 1.9080
ATOM   4655  CG  HIS  1561     399.006-516.594 -35.191 -0.0266 1.9080
ATOM   4656  H   HIS  1561     398.536-514.631 -31.624  0.2719 0.6000
ATOM   4657  HA  HIS  1561     399.413-517.161 -32.603  0.0881 1.3870
ATOM   4658  HB2 HIS  1561     397.659-515.780 -33.767  0.0402 1.4870
ATOM   4659  HB3 HIS  1561     398.945-514.671 -34.290  0.0402 1.4870
ATOM   4660  CD2 HIS  1561     400.014-516.544 -36.106  0.1292 1.9080
ATOM   4661  HD1 HIS  1561     397.421-518.023 -35.052  0.3649 0.6000
ATOM   4662  HE1 HIS  1561     398.459-519.137 -37.113  0.1392 1.3590
ATOM   4663  CE1 HIS  1561     398.832-518.252 -36.618  0.2057 1.9080
ATOM   4664  ND1 HIS  1561     398.250-517.694 -35.527 -0.3811 1.8240
ATOM   4665  NE2 HIS  1561     399.906-517.590 -37.006 -0.5727 1.8240
ATOM   4666  HD2 HIS  1561     400.790-515.793 -36.126  0.1147 1.4090
ATOM   4667  N   LEU  1562     401.426-514.602 -33.066 -0.4157 1.8240
ATOM   4668  CA  LEU  1562     402.754-514.289 -33.494 -0.0518 1.9080
ATOM   4669  C   LEU  1562     403.743-515.057 -32.680  0.5973 1.9080
ATOM   4670  O   LEU  1562     404.703-515.613 -33.216 -0.5679 1.6612
ATOM   4671  CB  LEU  1562     403.077-512.795 -33.342 -0.1102 1.9080
ATOM   4672  CG  LEU  1562     404.513-512.434 -33.758  0.3531 1.9080
ATOM   4673  CD1 LEU  1562     404.779-512.789 -35.229 -0.4121 1.9080
ATOM   4674  CD2 LEU  1562     404.822-510.965 -33.433 -0.4121 1.9080
ATOM   4675  H   LEU  1562     400.829-513.878 -32.693  0.2719 0.6000
ATOM   4676  HA  LEU  1562     402.864-514.570 -34.541  0.0922 1.3870
ATOM   4677  HB2 LEU  1562     402.385-512.227 -33.963  0.0457 1.4870
ATOM   4678  HB3 LEU  1562     402.930-512.508 -32.301  0.0457 1.4870
ATOM   4679  HG  LEU  1562     405.185-513.044 -33.154 -0.0361 1.4870
ATOM   4680 HD11 LEU  1562     405.803-512.520 -35.489  0.1000 1.4870
ATOM   4681 HD12 LEU  1562     404.087-512.239 -35.866  0.1000 1.4870
ATOM   4682 HD13 LEU  1562     404.636-513.859 -35.376  0.1000 1.4870
ATOM   4683 HD21 LEU  1562     404.258-510.661 -32.552  0.1000 1.4870
ATOM   4684 HD22 LEU  1562     405.888-510.853 -33.238  0.1000 1.4870
ATOM   4685 HD23 LEU  1562     404.540-510.339 -34.279  0.1000 1.4870
ATOM   4686  N   GLN  1563     403.526-515.138 -31.356 -0.4157 1.8240
ATOM   4687  CA  GLN  1563     404.498-515.821 -30.557 -0.0031 1.9080
ATOM   4688  C   GLN  1563     404.571-517.250 -31.002  0.5973 1.9080
ATOM   4689  O   GLN  1563     405.655-517.824 -31.099 -0.5679 1.6612
ATOM   4690  CB  GLN  1563     404.178-515.853 -29.052 -0.0036 1.9080
ATOM   4691  CG  GLN  1563     404.299-514.506 -28.339 -0.0645 1.9080
ATOM   4692  CD  GLN  1563     404.037-514.758 -26.860  0.6951 1.9080
ATOM   4693  H   GLN  1563     402.702-514.730 -30.938  0.2719 0.6000
ATOM   4694  HA  GLN  1563     405.471-515.353 -30.704  0.0850 1.3870
ATOM   4695  HB2 GLN  1563     403.155-516.209 -28.931  0.0171 1.4870
ATOM   4696  HB3 GLN  1563     404.851-516.562 -28.570  0.0171 1.4870
ATOM   4697  HG2 GLN  1563     403.563-513.806 -28.735  0.0352 1.4870
ATOM   4698  HG3 GLN  1563     405.303-514.104 -28.474  0.0352 1.4870
ATOM   4699 HE22 GLN  1563     404.711-514.237 -24.984  0.4251 0.6000
ATOM   4700  OE1 GLN  1563     403.151-515.531 -26.500 -0.6086 1.6612
ATOM   4701  NE2 GLN  1563     404.837-514.102 -25.977 -0.9407 1.8240
ATOM   4702 HE21 GLN  1563     405.557-513.480 -26.314  0.4251 0.6000
ATOM   4703  N   SER  1564     403.410-517.863 -31.297 -0.4157 1.8240
ATOM   4704  CA  SER  1564     403.389-519.254 -31.655 -0.0249 1.9080
ATOM   4705  C   SER  1564     404.205-519.490 -32.890  0.5973 1.9080
ATOM   4706  O   SER  1564     405.035-520.399 -32.931 -0.5679 1.6612
ATOM   4707  CB  SER  1564     401.971-519.769 -31.947  0.2117 1.9080
ATOM   4708  OG  SER  1564     402.013-521.146 -32.294 -0.6546 1.7210
ATOM   4709  H   SER  1564     402.546-517.341 -31.266  0.2719 0.6000
ATOM   4710  HA  SER  1564     403.813-519.835 -30.836  0.0843 1.3870
ATOM   4711  HB2 SER  1564     401.351-519.640 -31.060  0.0352 1.3870
ATOM   4712  HB3 SER  1564     401.543-519.201 -32.773  0.0352 1.3870
ATOM   4713  HG  SER  1564     402.943-521.392 -32.560  0.4275 0.0000
ATOM   4714  N   SER  1565     404.007-518.659 -33.928 -0.4157 1.8240
ATOM   4715  CA  SER  1565     404.695-518.886 -35.167 -0.0249 1.9080
ATOM   4716  C   SER  1565     406.176-518.788 -34.957  0.5973 1.9080
ATOM   4717  O   SER  1565     406.947-519.571 -35.515 -0.5679 1.6612
ATOM   4718  CB  SER  1565     404.264-517.895 -36.268  0.2117 1.9080
ATOM   4719  OG  SER  1565     404.445-516.554 -35.840 -0.6546 1.7210
ATOM   4720  H   SER  1565     403.375-517.876 -33.836  0.2719 0.6000
ATOM   4721  HA  SER  1565     404.464-519.896 -35.506  0.0843 1.3870
ATOM   4722  HB2 SER  1565     404.865-518.069 -37.160  0.0352 1.3870
ATOM   4723  HB3 SER  1565     403.213-518.057 -36.506  0.0352 1.3870
ATOM   4724  HG  SER  1565     404.513-516.530 -34.844  0.4275 0.0000
ATOM   4725  N   TRP  1566     406.619-517.832 -34.122 -0.4157 1.8240
ATOM   4726  CA  TRP  1566     408.028-517.656 -33.916 -0.0275 1.9080
ATOM   4727  C   TRP  1566     408.594-518.877 -33.262  0.5973 1.9080
ATOM   4728  O   TRP  1566     409.672-519.353 -33.619 -0.5679 1.6612
ATOM   4729  CB  TRP  1566     408.365-516.439 -33.027 -0.0050 1.9080
ATOM   4730  CG  TRP  1566     409.850-516.215 -32.855 -0.1415 1.9080
ATOM   4731  CD1 TRP  1566     410.750-515.719 -33.753 -0.1638 1.9080
ATOM   4732  CD2 TRP  1566     410.591-516.515 -31.662  0.1243 1.9080
ATOM   4733  CE2 TRP  1566     411.925-516.199 -31.914  0.1380 1.9080
ATOM   4734  CE3 TRP  1566     410.195-517.021 -30.457 -0.2387 1.9080
ATOM   4735  NE1 TRP  1566     412.009-515.716 -33.204 -0.3418 1.8240
ATOM   4736  CZ2 TRP  1566     412.887-516.393 -30.963 -0.2601 1.9080
ATOM   4737  CZ3 TRP  1566     411.166-517.200 -29.497 -0.1972 1.9080
ATOM   4738  CH2 TRP  1566     412.488-516.894 -29.745 -0.1134 1.9080
ATOM   4739  H   TRP  1566     405.960-517.238 -33.640  0.2719 0.6000
ATOM   4740  HA  TRP  1566     408.509-517.524 -34.885  0.1123 1.3870
ATOM   4741  HB2 TRP  1566     407.923-516.597 -32.043  0.0339 1.4870
ATOM   4742  HB3 TRP  1566     407.924-515.547 -33.471  0.0339 1.4870
ATOM   4743  HD1 TRP  1566     410.508-515.379 -34.749  0.2062 1.4090
ATOM   4744  HE3 TRP  1566     409.162-517.271 -30.265  0.1700 1.4590
ATOM   4745  HE1 TRP  1566     412.854-515.412 -33.666  0.3412 0.6000
ATOM   4746  HZ2 TRP  1566     413.923-516.161 -31.160  0.1572 1.4590
ATOM   4747  HZ3 TRP  1566     410.886-517.588 -28.529  0.1447 1.4590
ATOM   4748  HH2 TRP  1566     413.223-517.050 -28.969  0.1417 1.4590
ATOM   4749  N   ASP  1567     407.866-519.417 -32.274 -0.5163 1.8240
ATOM   4750  CA  ASP  1567     408.328-520.560 -31.544  0.0381 1.9080
ATOM   4751  C   ASP  1567     408.462-521.735 -32.472  0.5366 1.9080
ATOM   4752  O   ASP  1567     409.412-522.513 -32.382 -0.5819 1.6612
ATOM   4753  CB  ASP  1567     407.343-520.946 -30.420 -0.0303 1.9080
ATOM   4754  CG  ASP  1567     407.891-522.123 -29.623  0.7994 1.9080
ATOM   4755  OD1 ASP  1567     408.062-523.225 -30.210 -0.8014 1.6612
ATOM   4756  OD2 ASP  1567     408.144-521.931 -28.405 -0.8014 1.6612
ATOM   4757  H   ASP  1567     406.972-519.009 -32.039  0.2936 0.6000
ATOM   4758  HA  ASP  1567     409.301-520.336 -31.106  0.0880 1.3870
ATOM   4759  HB2 ASP  1567     406.385-521.224 -30.860 -0.0122 1.4870
ATOM   4760  HB3 ASP  1567     407.202-520.094 -29.755 -0.0122 1.4870
ATOM   4761  N   ARG  1568     407.514-521.908 -33.407 -0.3479 1.8240
ATOM   4762  CA  ARG  1568     407.596-523.081 -34.229 -0.2637 1.9080
ATOM   4763  C   ARG  1568     408.854-523.044 -35.042  0.7341 1.9080
ATOM   4764  O   ARG  1568     409.550-524.053 -35.168 -0.5894 1.6612
ATOM   4765  CB  ARG  1568     406.404-523.246 -35.194 -0.0007 1.9080
ATOM   4766  CG  ARG  1568     406.272-522.130 -36.230  0.0390 1.9080
ATOM   4767  CD  ARG  1568     404.959-522.148 -37.015  0.0486 1.9080
ATOM   4768  NE  ARG  1568     405.012-521.002 -37.965 -0.5295 1.8240
ATOM   4769  CZ  ARG  1568     403.874-520.531 -38.553  0.8076 1.9080
ATOM   4770  NH1 ARG  1568     402.665-521.093 -38.260 -0.8627 1.8240
ATOM   4771  NH2 ARG  1568     403.947-519.492 -39.435 -0.8627 1.8240
ATOM   4772  H   ARG  1568     406.770-521.236 -33.527  0.2747 0.6000
ATOM   4773  HA  ARG  1568     407.634-523.954 -33.578  0.1560 1.3870
ATOM   4774  HB2 ARG  1568     406.523-524.191 -35.724  0.0327 1.4870
ATOM   4775  HB3 ARG  1568     405.485-523.288 -34.609  0.0327 1.4870
ATOM   4776  HG2 ARG  1568     407.094-522.224 -36.939  0.0285 1.4870
ATOM   4777  HG3 ARG  1568     406.360-521.170 -35.721  0.0285 1.4870
ATOM   4778  HD2 ARG  1568     404.114-522.034 -36.336  0.0687 1.3870
ATOM   4779  HD3 ARG  1568     404.869-523.084 -37.567  0.0687 1.3870
ATOM   4780  HE  ARG  1568     405.900-520.569 -38.176  0.3456 0.6000
ATOM   4781 HH11 ARG  1568     402.610-521.861 -37.607  0.4478 0.6000
ATOM   4782 HH12 ARG  1568     401.825-520.741 -38.697  0.4478 0.6000
ATOM   4783 HH21 ARG  1568     404.841-519.075 -39.651  0.4478 0.6000
ATOM   4784 HH22 ARG  1568     403.107-519.140 -39.871  0.4478 0.6000
ATOM   4785  N   LEU  1569     409.206-521.863 -35.587 -0.4157 1.8240
ATOM   4786  CA  LEU  1569     410.360-521.780 -36.437 -0.0518 1.9080
ATOM   4787  C   LEU  1569     411.573-522.190 -35.678  0.5973 1.9080
ATOM   4788  O   LEU  1569     412.430-522.897 -36.210 -0.5679 1.6612
ATOM   4789  CB  LEU  1569     410.638-520.364 -36.976 -0.1102 1.9080
ATOM   4790  CG  LEU  1569     409.756-519.947 -38.165  0.3531 1.9080
ATOM   4791  CD1 LEU  1569     410.179-520.685 -39.445 -0.4121 1.9080
ATOM   4792  CD2 LEU  1569     408.264-520.128 -37.858 -0.4121 1.9080
ATOM   4793  H   LEU  1569     408.658-521.036 -35.397  0.2719 0.6000
ATOM   4794  HA  LEU  1569     410.226-522.458 -37.280  0.0922 1.3870
ATOM   4795  HB2 LEU  1569     410.474-519.654 -36.166  0.0457 1.4870
ATOM   4796  HB3 LEU  1569     411.683-520.307 -37.282  0.0457 1.4870
ATOM   4797  HG  LEU  1569     409.924-518.884 -38.335 -0.0361 1.4870
ATOM   4798 HD11 LEU  1569     411.170-520.348 -39.749  0.1000 1.4870
ATOM   4799 HD12 LEU  1569     409.464-520.473 -40.240  0.1000 1.4870
ATOM   4800 HD13 LEU  1569     410.203-521.758 -39.255  0.1000 1.4870
ATOM   4801 HD21 LEU  1569     408.122-520.214 -36.781  0.1000 1.4870
ATOM   4802 HD22 LEU  1569     407.900-521.032 -38.346  0.1000 1.4870
ATOM   4803 HD23 LEU  1569     407.709-519.266 -38.230  0.1000 1.4870
ATOM   4804  N   ARG  1570     411.680-521.764 -34.408 -0.3479 1.8240
ATOM   4805  CA  ARG  1570     412.871-522.093 -33.685 -0.2637 1.9080
ATOM   4806  C   ARG  1570     412.979-523.586 -33.558  0.7341 1.9080
ATOM   4807  O   ARG  1570     414.064-524.149 -33.694 -0.5894 1.6612
ATOM   4808  CB  ARG  1570     412.950-521.483 -32.265 -0.0007 1.9080
ATOM   4809  CG  ARG  1570     411.852-521.939 -31.303  0.0390 1.9080
ATOM   4810  CD  ARG  1570     411.795-521.165 -29.983  0.0486 1.9080
ATOM   4811  NE  ARG  1570     412.793-521.753 -29.045 -0.5295 1.8240
ATOM   4812  CZ  ARG  1570     412.405-522.746 -28.192  0.8076 1.9080
ATOM   4813  NH1 ARG  1570     411.130-523.229 -28.249 -0.8627 1.8240
ATOM   4814  NH2 ARG  1570     413.285-523.251 -27.279 -0.8627 1.8240
ATOM   4815  H   ARG  1570     410.942-521.227 -33.976  0.2747 0.6000
ATOM   4816  HA  ARG  1570     413.727-521.736 -34.258  0.1560 1.3870
ATOM   4817  HB2 ARG  1570     413.913-521.756 -31.833  0.0327 1.4870
ATOM   4818  HB3 ARG  1570     412.905-520.397 -32.352  0.0327 1.4870
ATOM   4819  HG2 ARG  1570     412.018-522.991 -31.072  0.0285 1.4870
ATOM   4820  HG3 ARG  1570     410.889-521.842 -31.804  0.0285 1.4870
ATOM   4821  HD2 ARG  1570     410.796-521.244 -29.554  0.0687 1.3870
ATOM   4822  HD3 ARG  1570     412.034-520.117 -30.162  0.0687 1.3870
ATOM   4823  HE  ARG  1570     413.747-521.420 -29.040  0.3456 0.6000
ATOM   4824 HH11 ARG  1570     410.478-522.854 -28.923  0.4478 0.6000
ATOM   4825 HH12 ARG  1570     410.839-523.962 -27.618  0.4478 0.6000
ATOM   4826 HH21 ARG  1570     414.228-522.892 -27.234  0.4478 0.6000
ATOM   4827 HH22 ARG  1570     412.993-523.984 -26.648  0.4478 0.6000
ATOM   4828  N   GLU  1571     411.854-524.281 -33.305 -0.5163 1.8240
ATOM   4829  CA  GLU  1571     411.928-525.704 -33.111  0.0397 1.9080
ATOM   4830  C   GLU  1571     412.409-526.383 -34.360  0.5366 1.9080
ATOM   4831  O   GLU  1571     413.279-527.254 -34.313 -0.5819 1.6612
ATOM   4832  CB  GLU  1571     410.568-526.339 -32.777  0.0560 1.9080
ATOM   4833  CG  GLU  1571     410.653-527.853 -32.563  0.0136 1.9080
ATOM   4834  CD  GLU  1571     409.237-528.406 -32.510  0.8054 1.9080
ATOM   4835  OE1 GLU  1571     408.305-527.688 -32.962 -0.8188 1.6612
ATOM   4836  OE2 GLU  1571     409.067-529.558 -32.027 -0.8188 1.6612
ATOM   4837  H   GLU  1571     410.964-523.806 -33.252  0.2936 0.6000
ATOM   4838  HA  GLU  1571     412.626-525.915 -32.301  0.1105 1.3870
ATOM   4839  HB2 GLU  1571     410.185-525.880 -31.866 -0.0173 1.4870
ATOM   4840  HB3 GLU  1571     409.874-526.136 -33.593 -0.0173 1.4870
ATOM   4841  HG2 GLU  1571     411.167-528.065 -31.625 -0.0425 1.4870
ATOM   4842  HG3 GLU  1571     411.195-528.311 -33.390 -0.0425 1.4870
ATOM   4843  N   ALA  1572     411.864-525.980 -35.521 -0.4157 1.8240
ATOM   4844  CA  ALA  1572     412.186-526.636 -36.758  0.0337 1.9080
ATOM   4845  C   ALA  1572     413.646-526.490 -37.027  0.5973 1.9080
ATOM   4846  O   ALA  1572     414.309-527.426 -37.479 -0.5679 1.6612
ATOM   4847  CB  ALA  1572     411.436-526.039 -37.961 -0.1825 1.9080
ATOM   4848  H   ALA  1572     411.218-525.204 -35.524  0.2719 0.6000
ATOM   4849  HA  ALA  1572     411.942-527.695 -36.675  0.0823 1.3870
ATOM   4850  HB1 ALA  1572     410.362-526.128 -37.800  0.0603 1.4870
ATOM   4851  HB2 ALA  1572     411.714-526.579 -38.866  0.0603 1.4870
ATOM   4852  HB3 ALA  1572     411.702-524.987 -38.069  0.0603 1.4870
ATOM   4853  N   ALA  1573     414.194-525.301 -36.734 -0.4157 1.8240
ATOM   4854  CA  ALA  1573     415.576-525.081 -37.024  0.0337 1.9080
ATOM   4855  C   ALA  1573     416.375-526.086 -36.257  0.5973 1.9080
ATOM   4856  O   ALA  1573     417.341-526.654 -36.770 -0.5679 1.6612
ATOM   4857  CB  ALA  1573     416.056-523.680 -36.608 -0.1825 1.9080
ATOM   4858  H   ALA  1573     413.637-524.571 -36.314  0.2719 0.6000
ATOM   4859  HA  ALA  1573     415.748-525.220 -38.091  0.0823 1.3870
ATOM   4860  HB1 ALA  1573     415.490-522.925 -37.153  0.0603 1.4870
ATOM   4861  HB2 ALA  1573     417.116-523.576 -36.839  0.0603 1.4870
ATOM   4862  HB3 ALA  1573     415.903-523.547 -35.537  0.0603 1.4870
ATOM   4863  N   ALA  1574     415.979-526.340 -34.999 -0.4157 1.8240
ATOM   4864  CA  ALA  1574     416.720-527.249 -34.171  0.0337 1.9080
ATOM   4865  C   ALA  1574     416.694-528.634 -34.746  0.5973 1.9080
ATOM   4866  O   ALA  1574     417.722-529.311 -34.803 -0.5679 1.6612
ATOM   4867  CB  ALA  1574     416.160-527.338 -32.741 -0.1825 1.9080
ATOM   4868  H   ALA  1574     415.153-525.888 -34.633  0.2719 0.6000
ATOM   4869  HA  ALA  1574     417.755-526.911 -34.120  0.0823 1.3870
ATOM   4870  HB1 ALA  1574     416.162-526.347 -32.287  0.0603 1.4870
ATOM   4871  HB2 ALA  1574     416.781-528.010 -32.149  0.0603 1.4870
ATOM   4872  HB3 ALA  1574     415.140-527.720 -32.773  0.0603 1.4870
ATOM   4873  N   GLY  1575     415.517-529.090 -35.211 -0.4157 1.8240
ATOM   4874  CA  GLY  1575     415.416-530.451 -35.663 -0.0252 1.9080
ATOM   4875  C   GLY  1575     416.311-530.680 -36.836  0.5973 1.9080
ATOM   4876  O   GLY  1575     417.000-531.698 -36.922 -0.5679 1.6612
ATOM   4877  H   GLY  1575     414.711-528.482 -35.242  0.2719 0.6000
ATOM   4878  HA2 GLY  1575     415.707-531.120 -34.854  0.0698 1.3870
ATOM   4879  HA3 GLY  1575     414.385-530.660 -35.950  0.0698 1.3870
ATOM   4880  N   ARG  1576     416.329-529.725 -37.778 -0.3479 1.8240
ATOM   4881  CA  ARG  1576     417.110-529.943 -38.957 -0.2637 1.9080
ATOM   4882  C   ARG  1576     418.551-530.042 -38.583  0.7341 1.9080
ATOM   4883  O   ARG  1576     419.300-530.862 -39.119 -0.5894 1.6612
ATOM   4884  CB  ARG  1576     416.940-528.826 -39.995 -0.0007 1.9080
ATOM   4885  CG  ARG  1576     417.774-529.062 -41.248  0.0390 1.9080
ATOM   4886  CD  ARG  1576     417.250-528.326 -42.476  0.0486 1.9080
ATOM   4887  NE  ARG  1576     418.163-528.667 -43.599 -0.5295 1.8240
ATOM   4888  CZ  ARG  1576     418.078-529.895 -44.189  0.8076 1.9080
ATOM   4889  NH1 ARG  1576     417.250-530.850 -43.672 -0.8627 1.8240
ATOM   4890  NH2 ARG  1576     418.844-530.177 -45.282 -0.8627 1.8240
ATOM   4891  H   ARG  1576     415.803-528.871 -37.658  0.2747 0.6000
ATOM   4892  HA  ARG  1576     416.802-530.886 -39.408  0.1560 1.3870
ATOM   4893  HB2 ARG  1576     417.245-527.881 -39.545  0.0327 1.4870
ATOM   4894  HB3 ARG  1576     415.889-528.761 -40.276  0.0327 1.4870
ATOM   4895  HG2 ARG  1576     418.792-528.725 -41.053  0.0285 1.4870
ATOM   4896  HG3 ARG  1576     417.793-530.131 -41.461  0.0285 1.4870
ATOM   4897  HD2 ARG  1576     417.256-527.250 -42.300  0.0687 1.3870
ATOM   4898  HD3 ARG  1576     416.238-528.659 -42.705  0.0687 1.3870
ATOM   4899  HE  ARG  1576     418.842-527.994 -43.923  0.3456 0.6000
ATOM   4900 HH11 ARG  1576     416.690-530.645 -42.857  0.4478 0.6000
ATOM   4901 HH12 ARG  1576     417.197-531.761 -44.105  0.4478 0.6000
ATOM   4902 HH21 ARG  1576     419.464-529.475 -45.659  0.4478 0.6000
ATOM   4903 HH22 ARG  1576     418.791-531.088 -45.714  0.4478 0.6000
ATOM   4904  N   LEU  1577     418.969-529.220 -37.611 -0.4157 1.8240
ATOM   4905  CA  LEU  1577     420.349-529.209 -37.241 -0.0518 1.9080
ATOM   4906  C   LEU  1577     420.742-530.581 -36.784  0.5973 1.9080
ATOM   4907  O   LEU  1577     421.829-531.063 -37.101 -0.5679 1.6612
ATOM   4908  CB  LEU  1577     420.639-528.242 -36.080 -0.1102 1.9080
ATOM   4909  CG  LEU  1577     422.118-528.203 -35.655  0.3531 1.9080
ATOM   4910  CD1 LEU  1577     423.000-527.659 -36.787 -0.4121 1.9080
ATOM   4911  CD2 LEU  1577     422.307-527.434 -34.337 -0.4121 1.9080
ATOM   4912  H   LEU  1577     418.313-528.612 -37.143  0.2719 0.6000
ATOM   4913  HA  LEU  1577     420.953-528.929 -38.104  0.0922 1.3870
ATOM   4914  HB2 LEU  1577     420.043-528.549 -35.221  0.0457 1.4870
ATOM   4915  HB3 LEU  1577     420.334-527.238 -36.376  0.0457 1.4870
ATOM   4916  HG  LEU  1577     422.427-529.232 -35.473 -0.0361 1.4870
ATOM   4917 HD11 LEU  1577     424.040-527.642 -36.462  0.1000 1.4870
ATOM   4918 HD12 LEU  1577     422.682-526.648 -37.041  0.1000 1.4870
ATOM   4919 HD13 LEU  1577     422.904-528.301 -37.663  0.1000 1.4870
ATOM   4920 HD21 LEU  1577     423.363-527.427 -34.068  0.1000 1.4870
ATOM   4921 HD22 LEU  1577     421.734-527.921 -33.547  0.1000 1.4870
ATOM   4922 HD23 LEU  1577     421.957-526.409 -34.461  0.1000 1.4870
ATOM   4923  N   GLN  1578     419.863-531.261 -36.028 -0.4157 1.8240
ATOM   4924  CA  GLN  1578     420.254-532.530 -35.480 -0.0031 1.9080
ATOM   4925  C   GLN  1578     420.511-533.561 -36.543  0.5973 1.9080
ATOM   4926  O   GLN  1578     421.511-534.278 -36.484 -0.5679 1.6612
ATOM   4927  CB  GLN  1578     419.225-533.107 -34.495 -0.0036 1.9080
ATOM   4928  CG  GLN  1578     419.699-534.409 -33.847 -0.0645 1.9080
ATOM   4929  CD  GLN  1578     418.673-534.828 -32.804  0.6951 1.9080
ATOM   4930  H   GLN  1578     418.943-530.886 -35.848  0.2719 0.6000
ATOM   4931  HA  GLN  1578     421.185-532.380 -34.934  0.0850 1.3870
ATOM   4932  HB2 GLN  1578     418.298-533.302 -35.033  0.0171 1.4870
ATOM   4933  HB3 GLN  1578     419.033-532.372 -33.713  0.0171 1.4870
ATOM   4934  HG2 GLN  1578     419.790-535.186 -34.606  0.0352 1.4870
ATOM   4935  HG3 GLN  1578     420.665-534.249 -33.368  0.0352 1.4870
ATOM   4936 HE22 GLN  1578     418.518-535.831 -31.012  0.4251 0.6000
ATOM   4937  OE1 GLN  1578     417.484-534.540 -32.928 -0.6086 1.6612
ATOM   4938  NE2 GLN  1578     419.149-535.526 -31.739 -0.9407 1.8240
ATOM   4939 HE21 GLN  1578     420.134-535.740 -31.675  0.4251 0.6000
ATOM   4940  N   ARG  1579     419.641-533.655 -37.566 -0.3479 1.8240
ATOM   4941  CA  ARG  1579     419.819-534.695 -38.546 -0.2637 1.9080
ATOM   4942  C   ARG  1579     421.122-534.512 -39.256  0.7341 1.9080
ATOM   4943  O   ARG  1579     421.806-535.484 -39.576 -0.5894 1.6612
ATOM   4944  CB  ARG  1579     418.735-534.737 -39.640 -0.0007 1.9080
ATOM   4945  CG  ARG  1579     417.385-535.288 -39.177  0.0390 1.9080
ATOM   4946  CD  ARG  1579     416.455-535.665 -40.335  0.0486 1.9080
ATOM   4947  NE  ARG  1579     416.193-534.428 -41.123 -0.5295 1.8240
ATOM   4948  CZ  ARG  1579     415.209-534.407 -42.070  0.8076 1.9080
ATOM   4949  NH1 ARG  1579     414.458-535.522 -42.302 -0.8627 1.8240
ATOM   4950  NH2 ARG  1579     414.972-533.264 -42.778 -0.8627 1.8240
ATOM   4951  H   ARG  1579     418.873-533.004 -37.645  0.2747 0.6000
ATOM   4952  HA  ARG  1579     419.834-535.657 -38.034  0.1560 1.3870
ATOM   4953  HB2 ARG  1579     418.581-533.722 -40.005  0.0327 1.4870
ATOM   4954  HB3 ARG  1579     419.097-535.351 -40.464  0.0327 1.4870
ATOM   4955  HG2 ARG  1579     416.891-534.529 -38.570  0.0285 1.4870
ATOM   4956  HG3 ARG  1579     417.558-536.172 -38.563  0.0285 1.4870
ATOM   4957  HD2 ARG  1579     415.518-536.062 -39.945  0.0687 1.3870
ATOM   4958  HD3 ARG  1579     416.937-536.410 -40.968  0.0687 1.3870
ATOM   4959  HE  ARG  1579     416.746-533.600 -40.956  0.3456 0.6000
ATOM   4960 HH11 ARG  1579     414.631-536.366 -41.775  0.4478 0.6000
ATOM   4961 HH12 ARG  1579     413.729-535.503 -43.000  0.4478 0.6000
ATOM   4962 HH21 ARG  1579     415.526-532.438 -42.603  0.4478 0.6000
ATOM   4963 HH22 ARG  1579     414.243-533.245 -43.476  0.4478 0.6000
ATOM   4964  N   LEU  1580     421.508-533.255 -39.522 -0.4157 1.8240
ATOM   4965  CA  LEU  1580     422.700-533.024 -40.288 -0.0518 1.9080
ATOM   4966  C   LEU  1580     423.895-533.580 -39.573  0.5973 1.9080
ATOM   4967  O   LEU  1580     424.798-534.137 -40.200 -0.5679 1.6612
ATOM   4968  CB  LEU  1580     422.942-531.531 -40.578 -0.1102 1.9080
ATOM   4969  CG  LEU  1580     421.853-530.921 -41.485  0.3531 1.9080
ATOM   4970  CD1 LEU  1580     422.131-529.441 -41.797 -0.4121 1.9080
ATOM   4971  CD2 LEU  1580     421.644-531.770 -42.749 -0.4121 1.9080
ATOM   4972  H   LEU  1580     420.962-532.475 -39.185  0.2719 0.6000
ATOM   4973  HA  LEU  1580     422.600-533.545 -41.240  0.0922 1.3870
ATOM   4974  HB2 LEU  1580     422.953-530.989 -39.633  0.0457 1.4870
ATOM   4975  HB3 LEU  1580     423.911-531.417 -41.063  0.0457 1.4870
ATOM   4976  HG  LEU  1580     420.919-530.955 -40.924 -0.0361 1.4870
ATOM   4977 HD11 LEU  1580     421.341-529.050 -42.438  0.1000 1.4870
ATOM   4978 HD12 LEU  1580     423.090-529.351 -42.307  0.1000 1.4870
ATOM   4979 HD13 LEU  1580     422.159-528.873 -40.867  0.1000 1.4870
ATOM   4980 HD21 LEU  1580     421.252-531.142 -43.549  0.1000 1.4870
ATOM   4981 HD22 LEU  1580     420.936-532.571 -42.536  0.1000 1.4870
ATOM   4982 HD23 LEU  1580     422.596-532.200 -43.059  0.1000 1.4870
ATOM   4983  N   ARG  1581     423.940-533.449 -38.236 -0.3479 1.8240
ATOM   4984  CA  ARG  1581     425.088-533.936 -37.519 -0.2637 1.9080
ATOM   4985  C   ARG  1581     425.195-535.422 -37.693  0.7341 1.9080
ATOM   4986  O   ARG  1581     426.284-535.961 -37.899 -0.5894 1.6612
ATOM   4987  CB  ARG  1581     425.003-533.682 -36.002 -0.0007 1.9080
ATOM   4988  CG  ARG  1581     424.981-532.206 -35.597  0.0390 1.9080
ATOM   4989  CD  ARG  1581     426.366-531.595 -35.370  0.0486 1.9080
ATOM   4990  NE  ARG  1581     426.165-530.247 -34.763 -0.5295 1.8240
ATOM   4991  CZ  ARG  1581     426.074-529.135 -35.550  0.8076 1.9080
ATOM   4992  NH1 ARG  1581     426.189-529.244 -36.906 -0.8627 1.8240
ATOM   4993  NH2 ARG  1581     425.872-527.911 -34.979 -0.8627 1.8240
ATOM   4994  H   ARG  1581     423.176-533.013 -37.740  0.2747 0.6000
ATOM   4995  HA  ARG  1581     425.987-533.462 -37.914  0.1560 1.3870
ATOM   4996  HB2 ARG  1581     424.090-534.149 -35.631  0.0327 1.4870
ATOM   4997  HB3 ARG  1581     425.857-534.160 -35.522  0.0327 1.4870
ATOM   4998  HG2 ARG  1581     424.412-532.114 -34.672  0.0285 1.4870
ATOM   4999  HG3 ARG  1581     424.473-531.638 -36.377  0.0285 1.4870
ATOM   5000  HD2 ARG  1581     426.892-531.501 -36.320  0.0687 1.3870
ATOM   5001  HD3 ARG  1581     426.941-532.224 -34.690  0.0687 1.3870
ATOM   5002  HE  ARG  1581     426.096-530.156 -33.760  0.3456 0.6000
ATOM   5003 HH11 ARG  1581     426.340-530.149 -37.329  0.4478 0.6000
ATOM   5004 HH12 ARG  1581     426.123-528.420 -37.486  0.4478 0.6000
ATOM   5005 HH21 ARG  1581     425.788-527.829 -33.976  0.4478 0.6000
ATOM   5006 HH22 ARG  1581     425.806-527.087 -35.560  0.4478 0.6000
ATOM   5007  N   ASP  1582     424.053-536.130 -37.620 -0.5163 1.8240
ATOM   5008  CA  ASP  1582     424.091-537.562 -37.715  0.0381 1.9080
ATOM   5009  C   ASP  1582     424.638-537.947 -39.048  0.5366 1.9080
ATOM   5010  O   ASP  1582     425.490-538.829 -39.161 -0.5819 1.6612
ATOM   5011  CB  ASP  1582     422.696-538.201 -37.607 -0.0303 1.9080
ATOM   5012  CG  ASP  1582     422.224-538.071 -36.167  0.7994 1.9080
ATOM   5013  OD1 ASP  1582     423.098-538.032 -35.261 -0.8014 1.6612
ATOM   5014  OD2 ASP  1582     420.983-538.008 -35.954 -0.8014 1.6612
ATOM   5015  H   ASP  1582     423.170-535.655 -37.499  0.2936 0.6000
ATOM   5016  HA  ASP  1582     424.734-537.961 -36.930  0.0880 1.3870
ATOM   5017  HB2 ASP  1582     422.002-537.686 -38.271 -0.0122 1.4870
ATOM   5018  HB3 ASP  1582     422.752-539.254 -37.881 -0.0122 1.4870
ATOM   5019  N   ALA  1583     424.181-537.248 -40.096 -0.4157 1.8240
ATOM   5020  CA  ALA  1583     424.569-537.580 -41.435  0.0337 1.9080
ATOM   5021  C   ALA  1583     426.058-537.462 -41.569  0.5973 1.9080
ATOM   5022  O   ALA  1583     426.699-538.249 -42.266 -0.5679 1.6612
ATOM   5023  CB  ALA  1583     423.935-536.651 -42.484 -0.1825 1.9080
ATOM   5024  H   ALA  1583     423.552-536.473 -39.939  0.2719 0.6000
ATOM   5025  HA  ALA  1583     424.274-538.608 -41.646  0.0823 1.3870
ATOM   5026  HB1 ALA  1583     422.849-536.712 -42.415  0.0603 1.4870
ATOM   5027  HB2 ALA  1583     424.254-535.625 -42.300  0.0603 1.4870
ATOM   5028  HB3 ALA  1583     424.253-536.957 -43.480  0.0603 1.4870
ATOM   5029  N   ASN  1584     426.664-536.465 -40.907 -0.4157 1.8240
ATOM   5030  CA  ASN  1584     428.074-536.275 -41.095  0.0143 1.9080
ATOM   5031  C   ASN  1584     428.858-537.485 -40.648  0.5973 1.9080
ATOM   5032  O   ASN  1584     429.724-537.985 -41.369 -0.5679 1.6612
ATOM   5033  CB  ASN  1584     428.603-535.061 -40.310 -0.2041 1.9080
ATOM   5034  CG  ASN  1584     429.996-534.736 -40.824  0.7130 1.9080
ATOM   5035  H   ASN  1584     426.140-535.861 -40.290  0.2719 0.6000
ATOM   5036  HA  ASN  1584     428.264-536.111 -42.156  0.1048 1.3870
ATOM   5037  HB2 ASN  1584     427.944-534.206 -40.464  0.0797 1.4870
ATOM   5038  HB3 ASN  1584     428.650-535.302 -39.248  0.0797 1.4870
ATOM   5039  OD1 ASN  1584     430.143-534.057 -41.838 -0.5931 1.6612
ATOM   5040  ND2 ASN  1584     431.045-535.226 -40.111 -0.9191 1.8240
ATOM   5041 HD22 ASN  1584     431.991-535.037 -40.410  0.4196 0.6000
ATOM   5042 HD21 ASN  1584     430.878-535.779 -39.282  0.4196 0.6000
ATOM   5043  N   GLU  1585     428.561-538.008 -39.445 -0.5163 1.8240
ATOM   5044  CA  GLU  1585     429.315-539.108 -38.897  0.0397 1.9080
ATOM   5045  C   GLU  1585     429.112-540.338 -39.719  0.5366 1.9080
ATOM   5046  O   GLU  1585     430.013-541.169 -39.864 -0.5819 1.6612
ATOM   5047  CB  GLU  1585     428.922-539.378 -37.434  0.0560 1.9080
ATOM   5048  CG  GLU  1585     429.343-538.219 -36.521  0.0136 1.9080
ATOM   5049  CD  GLU  1585     428.594-538.312 -35.200  0.8054 1.9080
ATOM   5050  OE1 GLU  1585     428.331-539.454 -34.739 -0.8188 1.6612
ATOM   5051  OE2 GLU  1585     428.269-537.233 -34.636 -0.8188 1.6612
ATOM   5052  H   GLU  1585     427.793-537.622 -38.914  0.2936 0.6000
ATOM   5053  HA  GLU  1585     430.373-538.847 -38.926  0.1105 1.3870
ATOM   5054  HB2 GLU  1585     429.413-540.291 -37.097 -0.0173 1.4870
ATOM   5055  HB3 GLU  1585     427.842-539.508 -37.372 -0.0173 1.4870
ATOM   5056  HG2 GLU  1585     430.415-538.275 -36.335 -0.0425 1.4870
ATOM   5057  HG3 GLU  1585     429.108-537.271 -37.006 -0.0425 1.4870
ATOM   5058  N   ALA  1586     427.894-540.500 -40.258 -0.4157 1.8240
ATOM   5059  CA  ALA  1586     427.615-541.660 -41.046  0.0337 1.9080
ATOM   5060  C   ALA  1586     428.471-541.669 -42.277  0.5973 1.9080
ATOM   5061  O   ALA  1586     429.096-542.674 -42.610 -0.5679 1.6612
ATOM   5062  CB  ALA  1586     426.147-541.721 -41.501 -0.1825 1.9080
ATOM   5063  H   ALA  1586     427.177-539.805 -40.108  0.2719 0.6000
ATOM   5064  HA  ALA  1586     427.838-542.549 -40.456  0.0823 1.3870
ATOM   5065  HB1 ALA  1586     425.495-541.716 -40.628  0.0603 1.4870
ATOM   5066  HB2 ALA  1586     425.982-542.634 -42.072  0.0603 1.4870
ATOM   5067  HB3 ALA  1586     425.924-540.856 -42.126  0.0603 1.4870
ATOM   5068  N   GLN  1587     428.578-540.520 -42.962 -0.4157 1.8240
ATOM   5069  CA  GLN  1587     429.279-540.473 -44.215 -0.0031 1.9080
ATOM   5070  C   GLN  1587     430.699-540.839 -43.992  0.5973 1.9080
ATOM   5071  O   GLN  1587     431.317-541.510 -44.819 -0.5679 1.6612
ATOM   5072  CB  GLN  1587     429.241-539.076 -44.853 -0.0036 1.9080
ATOM   5073  CG  GLN  1587     427.814-538.620 -45.157 -0.0645 1.9080
ATOM   5074  CD  GLN  1587     427.207-539.646 -46.101  0.6951 1.9080
ATOM   5075  H   GLN  1587     428.161-539.678 -42.592  0.2719 0.6000
ATOM   5076  HA  GLN  1587     428.830-541.191 -44.902  0.0850 1.3870
ATOM   5077  HB2 GLN  1587     429.808-539.099 -45.784  0.0171 1.4870
ATOM   5078  HB3 GLN  1587     429.705-538.362 -44.172  0.0171 1.4870
ATOM   5079  HG2 GLN  1587     427.828-537.639 -45.631  0.0352 1.4870
ATOM   5080  HG3 GLN  1587     427.235-538.577 -44.235  0.0352 1.4870
ATOM   5081 HE22 GLN  1587     425.600-540.922 -46.290  0.4251 0.6000
ATOM   5082  OE1 GLN  1587     427.764-539.931 -47.159 -0.6086 1.6612
ATOM   5083  NE2 GLN  1587     426.043-540.229 -45.704 -0.9407 1.8240
ATOM   5084 HE21 GLN  1587     425.623-539.969 -44.823  0.4251 0.6000
ATOM   5085  N   GLN  1588     431.258-540.407 -42.853 -0.4157 1.8240
ATOM   5086  CA  GLN  1588     432.640-540.684 -42.624 -0.0031 1.9080
ATOM   5087  C   GLN  1588     432.854-542.177 -42.546  0.5973 1.9080
ATOM   5088  O   GLN  1588     433.833-542.709 -43.071 -0.5679 1.6612
ATOM   5089  CB  GLN  1588     433.176-540.057 -41.325 -0.0036 1.9080
ATOM   5090  CG  GLN  1588     434.677-540.275 -41.117 -0.0645 1.9080
ATOM   5091  CD  GLN  1588     435.428-539.417 -42.128  0.6951 1.9080
ATOM   5092  H   GLN  1588     430.714-539.897 -42.172  0.2719 0.6000
ATOM   5093  HA  GLN  1588     433.217-540.293 -43.462  0.0850 1.3870
ATOM   5094  HB2 GLN  1588     432.643-540.499 -40.483  0.0171 1.4870
ATOM   5095  HB3 GLN  1588     432.976-538.986 -41.344  0.0171 1.4870
ATOM   5096  HG2 GLN  1588     434.956-539.981 -40.105  0.0352 1.4870
ATOM   5097  HG3 GLN  1588     434.921-541.326 -41.274  0.0352 1.4870
ATOM   5098 HE22 GLN  1588     437.072-539.453 -43.370  0.4251 0.6000
ATOM   5099  OE1 GLN  1588     435.040-538.286 -42.416 -0.6086 1.6612
ATOM   5100  NE2 GLN  1588     436.535-539.973 -42.691 -0.9407 1.8240
ATOM   5101 HE21 GLN  1588     436.820-540.906 -42.430  0.4251 0.6000
ATOM   5102  N   TYR  1589     431.917-542.903 -41.909 -0.4157 1.8240
ATOM   5103  CA  TYR  1589     432.038-544.326 -41.712 -0.0014 1.9080
ATOM   5104  C   TYR  1589     432.126-545.039 -43.033  0.5973 1.9080
ATOM   5105  O   TYR  1589     432.943-545.941 -43.228 -0.5679 1.6612
ATOM   5106  CB  TYR  1589     430.811-544.852 -40.945 -0.0152 1.9080
ATOM   5107  CG  TYR  1589     430.728-546.336 -41.017 -0.0011 1.9080
ATOM   5108  CD1 TYR  1589     431.516-547.139 -40.228 -0.1906 1.9080
ATOM   5109  CD2 TYR  1589     429.824-546.919 -41.874 -0.1906 1.9080
ATOM   5110  CE1 TYR  1589     431.410-548.508 -40.308 -0.2341 1.9080
ATOM   5111  CE2 TYR  1589     429.712-548.285 -41.958 -0.2341 1.9080
ATOM   5112  CZ  TYR  1589     430.507-549.082 -41.172  0.3226 1.9080
ATOM   5113  OH  TYR  1589     430.395-550.485 -41.255 -0.5579 1.7210
ATOM   5114  H   TYR  1589     431.097-542.432 -41.555  0.2719 0.6000
ATOM   5115  HA  TYR  1589     432.938-544.532 -41.133  0.0876 1.3870
ATOM   5116  HB2 TYR  1589     430.889-544.550 -39.900  0.0295 1.4870
ATOM   5117  HB3 TYR  1589     429.907-544.421 -41.376  0.0295 1.4870
ATOM   5118  HD1 TYR  1589     432.221-546.693 -39.542  0.1699 1.4590
ATOM   5119  HD2 TYR  1589     429.194-546.294 -42.489  0.1699 1.4590
ATOM   5120  HE1 TYR  1589     432.038-549.134 -39.691  0.1656 1.4590
ATOM   5121  HE2 TYR  1589     429.002-548.730 -42.639  0.1656 1.4590
ATOM   5122  HH  TYR  1589     429.465-550.707 -41.523  0.3992 0.0000
ATOM   5123  N   TYR  1590     431.286-544.632 -43.993 -0.4157 1.8240
ATOM   5124  CA  TYR  1590     431.246-545.252 -45.287 -0.0014 1.9080
ATOM   5125  C   TYR  1590     432.573-545.083 -45.939  0.5973 1.9080
ATOM   5126  O   TYR  1590     433.062-545.967 -46.643 -0.5679 1.6612
ATOM   5127  CB  TYR  1590     430.138-544.625 -46.159 -0.0152 1.9080
ATOM   5128  CG  TYR  1590     428.836-545.079 -45.577 -0.0011 1.9080
ATOM   5129  CD1 TYR  1590     428.480-544.755 -44.288 -0.1906 1.9080
ATOM   5130  CD2 TYR  1590     427.946-545.805 -46.332 -0.1906 1.9080
ATOM   5131  CE1 TYR  1590     427.285-545.174 -43.748 -0.2341 1.9080
ATOM   5132  CE2 TYR  1590     426.748-546.228 -45.803 -0.2341 1.9080
ATOM   5133  CZ  TYR  1590     426.416-545.918 -44.506  0.3226 1.9080
ATOM   5134  OH  TYR  1590     425.189-546.353 -43.961 -0.5579 1.7210
ATOM   5135  H   TYR  1590     430.660-543.863 -43.800  0.2719 0.6000
ATOM   5136  HA  TYR  1590     431.043-546.316 -45.165  0.0876 1.3870
ATOM   5137  HB2 TYR  1590     430.205-543.537 -46.130  0.0295 1.4870
ATOM   5138  HB3 TYR  1590     430.229-544.976 -47.187  0.0295 1.4870
ATOM   5139  HD1 TYR  1590     429.152-544.160 -43.688  0.1699 1.4590
ATOM   5140  HD2 TYR  1590     428.190-546.047 -47.356  0.1699 1.4590
ATOM   5141  HE1 TYR  1590     427.032-544.918 -42.730  0.1656 1.4590
ATOM   5142  HE2 TYR  1590     426.066-546.806 -46.409  0.1656 1.4590
ATOM   5143  HH  TYR  1590     424.462-545.808 -44.361  0.3992 0.0000
ATOM   5144  N   LEU  1591     433.196-543.924 -45.699 -0.4157 1.8240
ATOM   5145  CA  LEU  1591     434.452-543.617 -46.301 -0.0518 1.9080
ATOM   5146  C   LEU  1591     435.416-544.706 -45.903  0.5973 1.9080
ATOM   5147  O   LEU  1591     436.105-545.291 -46.741 -0.5679 1.6612
ATOM   5148  CB  LEU  1591     434.938-542.257 -45.745 -0.1102 1.9080
ATOM   5149  CG  LEU  1591     436.131-541.579 -46.443  0.3531 1.9080
ATOM   5150  CD1 LEU  1591     437.401-542.432 -46.369 -0.4121 1.9080
ATOM   5151  CD2 LEU  1591     435.764-541.117 -47.860 -0.4121 1.9080
ATOM   5152  H   LEU  1591     432.768-543.252 -45.078  0.2719 0.6000
ATOM   5153  HA  LEU  1591     434.354-543.572 -47.386  0.0922 1.3870
ATOM   5154  HB2 LEU  1591     435.218-542.413 -44.703  0.0457 1.4870
ATOM   5155  HB3 LEU  1591     434.097-541.564 -45.767  0.0457 1.4870
ATOM   5156  HG  LEU  1591     436.341-540.673 -45.874 -0.0361 1.4870
ATOM   5157 HD11 LEU  1591     438.275-541.797 -46.515  0.1000 1.4870
ATOM   5158 HD12 LEU  1591     437.372-543.195 -47.147  0.1000 1.4870
ATOM   5159 HD13 LEU  1591     437.460-542.912 -45.392  0.1000 1.4870
ATOM   5160 HD21 LEU  1591     436.629-540.643 -48.324  0.1000 1.4870
ATOM   5161 HD22 LEU  1591     434.943-540.402 -47.808  0.1000 1.4870
ATOM   5162 HD23 LEU  1591     435.459-541.978 -48.455  0.1000 1.4870
ATOM   5163  N   ASP  1592     435.442-545.044 -44.600 -0.5163 1.8240
ATOM   5164  CA  ASP  1592     436.373-546.003 -44.067  0.0381 1.9080
ATOM   5165  C   ASP  1592     436.123-547.396 -44.586  0.5366 1.9080
ATOM   5166  O   ASP  1592     437.062-548.133 -44.894 -0.5819 1.6612
ATOM   5167  CB  ASP  1592     436.320-546.048 -42.530 -0.0303 1.9080
ATOM   5168  CG  ASP  1592     436.798-544.692 -42.018  0.7994 1.9080
ATOM   5169  OD1 ASP  1592     437.611-544.044 -42.730 -0.8014 1.6612
ATOM   5170  OD2 ASP  1592     436.347-544.283 -40.915 -0.8014 1.6612
ATOM   5171  H   ASP  1592     434.782-544.607 -43.972  0.2936 0.6000
ATOM   5172  HA  ASP  1592     437.378-545.704 -44.365  0.0880 1.3870
ATOM   5173  HB2 ASP  1592     436.972-546.838 -42.158 -0.0122 1.4870
ATOM   5174  HB3 ASP  1592     435.297-546.228 -42.201 -0.0122 1.4870
ATOM   5175  N   ALA  1593     434.847-547.807 -44.692 -0.4157 1.8240
ATOM   5176  CA  ALA  1593     434.537-549.146 -45.121  0.0337 1.9080
ATOM   5177  C   ALA  1593     435.034-549.343 -46.515  0.5973 1.9080
ATOM   5178  O   ALA  1593     435.528-550.416 -46.866 -0.5679 1.6612
ATOM   5179  CB  ALA  1593     433.026-549.431 -45.127 -0.1825 1.9080
ATOM   5180  H   ALA  1593     434.097-547.169 -44.468  0.2719 0.6000
ATOM   5181  HA  ALA  1593     435.033-549.857 -44.460  0.0823 1.3870
ATOM   5182  HB1 ALA  1593     432.626-549.297 -44.122  0.0603 1.4870
ATOM   5183  HB2 ALA  1593     432.851-550.456 -45.453  0.0603 1.4870
ATOM   5184  HB3 ALA  1593     432.529-548.743 -45.811  0.0603 1.4870
ATOM   5185  N   ASP  1594     434.911-548.296 -47.350 -0.5163 1.8240
ATOM   5186  CA  ASP  1594     435.299-548.426 -48.722  0.0381 1.9080
ATOM   5187  C   ASP  1594     436.749-548.780 -48.789  0.5366 1.9080
ATOM   5188  O   ASP  1594     437.148-549.664 -49.547 -0.5819 1.6612
ATOM   5189  CB  ASP  1594     435.104-547.128 -49.527 -0.0303 1.9080
ATOM   5190  CG  ASP  1594     433.612-546.892 -49.724  0.7994 1.9080
ATOM   5191  OD1 ASP  1594     432.818-547.826 -49.431 -0.8014 1.6612
ATOM   5192  OD2 ASP  1594     433.247-545.774 -50.177 -0.8014 1.6612
ATOM   5193  H   ASP  1594     434.545-547.418 -47.009  0.2936 0.6000
ATOM   5194  HA  ASP  1594     434.716-549.223 -49.184  0.0880 1.3870
ATOM   5195  HB2 ASP  1594     435.538-546.290 -48.982 -0.0122 1.4870
ATOM   5196  HB3 ASP  1594     435.590-547.224 -50.498 -0.0122 1.4870
ATOM   5197  N   GLU  1595     437.583-548.112 -47.975 -0.5163 1.8240
ATOM   5198  CA  GLU  1595     438.992-548.351 -48.079  0.0397 1.9080
ATOM   5199  C   GLU  1595     439.377-549.751 -47.678  0.5366 1.9080
ATOM   5200  O   GLU  1595     440.198-550.378 -48.347 -0.5819 1.6612
ATOM   5201  CB  GLU  1595     439.834-547.312 -47.310  0.0560 1.9080
ATOM   5202  CG  GLU  1595     439.445-547.100 -45.847  0.0136 1.9080
ATOM   5203  CD  GLU  1595     440.249-545.909 -45.343  0.8054 1.9080
ATOM   5204  OE1 GLU  1595     441.474-545.862 -45.630 -0.8188 1.6612
ATOM   5205  OE2 GLU  1595     439.646-545.026 -44.676 -0.8188 1.6612
ATOM   5206  H   GLU  1595     437.223-547.452 -47.301  0.2936 0.6000
ATOM   5207  HA  GLU  1595     439.250-548.245 -49.133  0.1105 1.3870
ATOM   5208  HB2 GLU  1595     440.874-547.637 -47.337 -0.0173 1.4870
ATOM   5209  HB3 GLU  1595     439.759-546.356 -47.828 -0.0173 1.4870
ATOM   5210  HG2 GLU  1595     439.685-547.988 -45.263 -0.0425 1.4870
ATOM   5211  HG3 GLU  1595     438.379-546.885 -45.774 -0.0425 1.4870
ATOM   5212  N   ALA  1596     438.799-550.297 -46.590 -0.4157 1.8240
ATOM   5213  CA  ALA  1596     439.171-551.620 -46.143  0.0337 1.9080
ATOM   5214  C   ALA  1596     438.797-552.620 -47.186  0.5973 1.9080
ATOM   5215  O   ALA  1596     439.541-553.563 -47.463 -0.5679 1.6612
ATOM   5216  CB  ALA  1596     438.453-552.030 -44.844 -0.1825 1.9080
ATOM   5217  H   ALA  1596     438.099-549.776 -46.082  0.2719 0.6000
ATOM   5218  HA  ALA  1596     440.249-551.655 -45.983  0.0823 1.3870
ATOM   5219  HB1 ALA  1596     438.700-551.322 -44.053  0.0603 1.4870
ATOM   5220  HB2 ALA  1596     438.775-553.029 -44.551  0.0603 1.4870
ATOM   5221  HB3 ALA  1596     437.375-552.029 -45.009  0.0603 1.4870
ATOM   5222  N   GLU  1597     437.623-552.422 -47.808 -0.5163 1.8240
ATOM   5223  CA  GLU  1597     437.173-553.381 -48.768  0.0397 1.9080
ATOM   5224  C   GLU  1597     438.196-553.477 -49.852  0.5366 1.9080
ATOM   5225  O   GLU  1597     438.510-554.567 -50.327 -0.5819 1.6612
ATOM   5226  CB  GLU  1597     435.855-552.993 -49.458  0.0560 1.9080
ATOM   5227  CG  GLU  1597     434.623-553.050 -48.556  0.0136 1.9080
ATOM   5228  CD  GLU  1597     433.413-552.835 -49.452  0.8054 1.9080
ATOM   5229  OE1 GLU  1597     433.599-552.860 -50.698 -0.8188 1.6612
ATOM   5230  OE2 GLU  1597     432.291-552.650 -48.910 -0.8188 1.6612
ATOM   5231  H   GLU  1597     437.065-551.606 -47.600  0.2936 0.6000
ATOM   5232  HA  GLU  1597     437.060-554.353 -48.287  0.1105 1.3870
ATOM   5233  HB2 GLU  1597     435.955-551.974 -49.833 -0.0173 1.4870
ATOM   5234  HB3 GLU  1597     435.697-553.661 -50.305 -0.0173 1.4870
ATOM   5235  HG2 GLU  1597     434.674-552.266 -47.800 -0.0425 1.4870
ATOM   5236  HG3 GLU  1597     434.560-554.026 -48.075 -0.0425 1.4870
ATOM   5237  N   ALA  1598     438.756-552.327 -50.263 -0.4157 1.8240
ATOM   5238  CA  ALA  1598     439.697-552.313 -51.346  0.0337 1.9080
ATOM   5239  C   ALA  1598     440.914-553.111 -50.994  0.5973 1.9080
ATOM   5240  O   ALA  1598     441.417-553.875 -51.818 -0.5679 1.6612
ATOM   5241  CB  ALA  1598     440.176-550.895 -51.701 -0.1825 1.9080
ATOM   5242  H   ALA  1598     438.511-551.461 -49.804  0.2719 0.6000
ATOM   5243  HA  ALA  1598     439.228-552.756 -52.225  0.0823 1.3870
ATOM   5244  HB1 ALA  1598     439.318-550.277 -51.965  0.0603 1.4870
ATOM   5245  HB2 ALA  1598     440.862-550.945 -52.547  0.0603 1.4870
ATOM   5246  HB3 ALA  1598     440.688-550.459 -50.843  0.0603 1.4870
ATOM   5247  N   TRP  1599     441.424-552.970 -49.758 -0.4157 1.8240
ATOM   5248  CA  TRP  1599     442.638-553.670 -49.440 -0.0275 1.9080
ATOM   5249  C   TRP  1599     442.400-555.143 -49.473  0.5973 1.9080
ATOM   5250  O   TRP  1599     443.261-555.904 -49.911 -0.5679 1.6612
ATOM   5251  CB  TRP  1599     443.237-553.350 -48.068 -0.0050 1.9080
ATOM   5252  CG  TRP  1599     444.580-554.016 -47.866 -0.1415 1.9080
ATOM   5253  CD1 TRP  1599     445.827-553.526 -48.128 -0.1638 1.9080
ATOM   5254  CD2 TRP  1599     444.770-555.332 -47.317  0.1243 1.9080
ATOM   5255  CE2 TRP  1599     446.145-555.560 -47.257  0.1380 1.9080
ATOM   5256  CE3 TRP  1599     443.875-556.271 -46.889 -0.2387 1.9080
ATOM   5257  NE1 TRP  1599     446.781-554.444 -47.759 -0.3418 1.8240
ATOM   5258  CZ2 TRP  1599     446.644-556.729 -46.756 -0.2601 1.9080
ATOM   5259  CZ3 TRP  1599     444.382-557.455 -46.396 -0.1972 1.9080
ATOM   5260  CH2 TRP  1599     445.742-557.677 -46.324 -0.1134 1.9080
ATOM   5261  H   TRP  1599     440.966-552.388 -49.071  0.2719 0.6000
ATOM   5262  HA  TRP  1599     443.380-553.428 -50.201  0.1123 1.3870
ATOM   5263  HB2 TRP  1599     443.363-552.271 -47.982  0.0339 1.4870
ATOM   5264  HB3 TRP  1599     442.551-553.690 -47.292  0.0339 1.4870
ATOM   5265  HD1 TRP  1599     446.034-552.559 -48.562  0.2062 1.4090
ATOM   5266  HE3 TRP  1599     442.811-556.093 -46.935  0.1700 1.4590
ATOM   5267  HE1 TRP  1599     447.780-554.322 -47.842  0.3412 0.6000
ATOM   5268  HZ2 TRP  1599     447.708-556.904 -46.700  0.1572 1.4590
ATOM   5269  HZ3 TRP  1599     443.701-558.223 -46.060  0.1447 1.4590
ATOM   5270  HH2 TRP  1599     446.106-558.611 -45.922  0.1417 1.4590
ATOM   5271  N   ILE  1600     441.226-555.598 -49.001 -0.4157 1.8240
ATOM   5272  CA  ILE  1600     441.000-557.015 -48.986 -0.0597 1.9080
ATOM   5273  C   ILE  1600     441.072-557.515 -50.394  0.5973 1.9080
ATOM   5274  O   ILE  1600     441.695-558.541 -50.671 -0.5679 1.6612
ATOM   5275  CB  ILE  1600     439.638-557.396 -48.479  0.1303 1.9080
ATOM   5276  CG1 ILE  1600     439.451-556.964 -47.015 -0.0430 1.9080
ATOM   5277  CG2 ILE  1600     439.457-558.905 -48.714 -0.3204 1.9080
ATOM   5278  CD1 ILE  1600     440.436-557.610 -46.045 -0.0660 1.9080
ATOM   5279  H   ILE  1600     440.520-554.958 -48.665  0.2719 0.6000
ATOM   5280  HA  ILE  1600     441.766-557.503 -48.383  0.0869 1.3870
ATOM   5281  HB  ILE  1600     438.897-556.871 -49.081  0.0187 1.4870
ATOM   5282 HG12 ILE  1600     438.441-557.231 -46.706  0.0236 1.4870
ATOM   5283 HG13 ILE  1600     439.560-555.881 -46.954  0.0236 1.4870
ATOM   5284 HG21 ILE  1600     438.475-559.214 -48.356  0.0882 1.4870
ATOM   5285 HG22 ILE  1600     440.229-559.452 -48.173  0.0882 1.4870
ATOM   5286 HG23 ILE  1600     439.539-559.119 -49.780  0.0882 1.4870
ATOM   5287 HD11 ILE  1600     441.439-557.228 -46.236  0.0186 1.4870
ATOM   5288 HD12 ILE  1600     440.427-558.691 -46.184  0.0186 1.4870
ATOM   5289 HD13 ILE  1600     440.146-557.373 -45.021  0.0186 1.4870
ATOM   5290  N   GLY  1601     440.440-556.782 -51.328 -0.4157 1.8240
ATOM   5291  CA  GLY  1601     440.388-557.204 -52.698 -0.0252 1.9080
ATOM   5292  C   GLY  1601     441.766-557.257 -53.279  0.5973 1.9080
ATOM   5293  O   GLY  1601     442.082-558.147 -54.067 -0.5679 1.6612
ATOM   5294  H   GLY  1601     439.993-555.917 -51.059  0.2719 0.6000
ATOM   5295  HA2 GLY  1601     439.937-558.195 -52.752  0.0698 1.3870
ATOM   5296  HA3 GLY  1601     439.782-556.501 -53.269  0.0698 1.3870
ATOM   5297  N   GLU  1602     442.628-556.292 -52.920 -0.5163 1.8240
ATOM   5298  CA  GLU  1602     443.933-556.266 -53.513  0.0397 1.9080
ATOM   5299  C   GLU  1602     444.679-557.509 -53.144  0.5366 1.9080
ATOM   5300  O   GLU  1602     445.379-558.085 -53.975 -0.5819 1.6612
ATOM   5301  CB  GLU  1602     444.769-555.048 -53.083  0.0560 1.9080
ATOM   5302  CG  GLU  1602     446.067-554.909 -53.882  0.0136 1.9080
ATOM   5303  CD  GLU  1602     446.665-553.538 -53.604  0.8054 1.9080
ATOM   5304  OE1 GLU  1602     446.919-553.228 -52.410 -0.8188 1.6612
ATOM   5305  OE2 GLU  1602     446.872-552.778 -54.588 -0.8188 1.6612
ATOM   5306  H   GLU  1602     442.361-555.594 -52.241  0.2936 0.6000
ATOM   5307  HA  GLU  1602     443.819-556.241 -54.597  0.1105 1.3870
ATOM   5308  HB2 GLU  1602     445.019-555.152 -52.027 -0.0173 1.4870
ATOM   5309  HB3 GLU  1602     444.173-554.145 -53.217 -0.0173 1.4870
ATOM   5310  HG2 GLU  1602     446.770-555.684 -53.578 -0.0425 1.4870
ATOM   5311  HG3 GLU  1602     445.854-555.006 -54.946 -0.0425 1.4870
ATOM   5312  N   GLN  1603     444.555-557.971 -51.886 -0.4157 1.8240
ATOM   5313  CA  GLN  1603     445.299-559.145 -51.521 -0.0031 1.9080
ATOM   5314  C   GLN  1603     444.842-560.311 -52.324  0.5973 1.9080
ATOM   5315  O   GLN  1603     445.658-561.068 -52.845 -0.5679 1.6612
ATOM   5316  CB  GLN  1603     445.132-559.562 -50.054 -0.0036 1.9080
ATOM   5317  CG  GLN  1603     445.886-558.659 -49.089 -0.0645 1.9080
ATOM   5318  CD  GLN  1603     447.374-558.913 -49.278  0.6951 1.9080
ATOM   5319  H   GLN  1603     443.957-557.506 -51.218  0.2719 0.6000
ATOM   5320  HA  GLN  1603     446.356-558.970 -51.721  0.0850 1.3870
ATOM   5321  HB2 GLN  1603     444.072-559.530 -49.803  0.0171 1.4870
ATOM   5322  HB3 GLN  1603     445.492-560.584 -49.935  0.0171 1.4870
ATOM   5323  HG2 GLN  1603     445.598-558.890 -48.064  0.0352 1.4870
ATOM   5324  HG3 GLN  1603     445.660-557.616 -49.308  0.0352 1.4870
ATOM   5325 HE22 GLN  1603     448.773-560.423 -49.227  0.4251 0.6000
ATOM   5326  OE1 GLN  1603     448.143-557.997 -49.564 -0.6086 1.6612
ATOM   5327  NE2 GLN  1603     447.796-560.195 -49.114 -0.9407 1.8240
ATOM   5328 HE21 GLN  1603     447.132-560.919 -48.879  0.4251 0.6000
ATOM   5329  N   GLU  1604     443.523-560.496 -52.468 -0.5163 1.8240
ATOM   5330  CA  GLU  1604     443.127-561.694 -53.142  0.0397 1.9080
ATOM   5331  C   GLU  1604     443.603-561.672 -54.561  0.5366 1.9080
ATOM   5332  O   GLU  1604     444.224-562.621 -55.032 -0.5819 1.6612
ATOM   5333  CB  GLU  1604     441.600-561.892 -53.157  0.0560 1.9080
ATOM   5334  CG  GLU  1604     441.161-563.174 -53.868  0.0136 1.9080
ATOM   5335  CD  GLU  1604     439.641-563.266 -53.813  0.8054 1.9080
ATOM   5336  OE1 GLU  1604     439.024-562.450 -53.077 -0.8188 1.6612
ATOM   5337  OE2 GLU  1604     439.078-564.158 -54.502 -0.8188 1.6612
ATOM   5338  H   GLU  1604     442.848-559.829 -52.121  0.2936 0.6000
ATOM   5339  HA  GLU  1604     443.583-562.545 -52.636  0.1105 1.3870
ATOM   5340  HB2 GLU  1604     441.146-561.042 -53.666 -0.0173 1.4870
ATOM   5341  HB3 GLU  1604     441.239-561.919 -52.129 -0.0173 1.4870
ATOM   5342  HG2 GLU  1604     441.490-563.148 -54.907 -0.0425 1.4870
ATOM   5343  HG3 GLU  1604     441.598-564.038 -53.367 -0.0425 1.4870
ATOM   5344  N   LEU  1605     443.349-560.563 -55.270 -0.4157 1.8240
ATOM   5345  CA  LEU  1605     443.615-560.473 -56.681 -0.0518 1.9080
ATOM   5346  C   LEU  1605     445.076-560.500 -57.028  0.5973 1.9080
ATOM   5347  O   LEU  1605     445.480-561.205 -57.949 -0.5679 1.6612
ATOM   5348  CB  LEU  1605     443.050-559.177 -57.289 -0.1102 1.9080
ATOM   5349  CG  LEU  1605     441.516-559.060 -57.205  0.3531 1.9080
ATOM   5350  CD1 LEU  1605     441.025-557.745 -57.831 -0.4121 1.9080
ATOM   5351  CD2 LEU  1605     440.826-560.295 -57.810 -0.4121 1.9080
ATOM   5352  H   LEU  1605     442.957-559.762 -54.797  0.2719 0.6000
ATOM   5353  HA  LEU  1605     443.133-561.318 -57.173  0.0922 1.3870
ATOM   5354  HB2 LEU  1605     443.487-558.331 -56.759  0.0457 1.4870
ATOM   5355  HB3 LEU  1605     443.347-559.124 -58.336  0.0457 1.4870
ATOM   5356  HG  LEU  1605     441.253-559.031 -56.148 -0.0361 1.4870
ATOM   5357 HD11 LEU  1605     439.939-557.690 -57.757  0.1000 1.4870
ATOM   5358 HD12 LEU  1605     441.320-557.710 -58.880  0.1000 1.4870
ATOM   5359 HD13 LEU  1605     441.468-556.902 -57.300  0.1000 1.4870
ATOM   5360 HD21 LEU  1605     439.831-560.021 -58.159  0.1000 1.4870
ATOM   5361 HD22 LEU  1605     440.743-561.073 -57.051  0.1000 1.4870
ATOM   5362 HD23 LEU  1605     441.416-560.667 -58.648  0.1000 1.4870
ATOM   5363  N   TYR  1606     445.891-559.667 -56.356 -0.4157 1.8240
ATOM   5364  CA  TYR  1606     447.274-559.520 -56.724 -0.0014 1.9080
ATOM   5365  C   TYR  1606     448.191-560.627 -56.283  0.5973 1.9080
ATOM   5366  O   TYR  1606     448.952-561.158 -57.089 -0.5679 1.6612
ATOM   5367  CB  TYR  1606     447.864-558.212 -56.175 -0.0152 1.9080
ATOM   5368  CG  TYR  1606     447.125-557.099 -56.833 -0.0011 1.9080
ATOM   5369  CD1 TYR  1606     445.860-556.761 -56.412 -0.1906 1.9080
ATOM   5370  CD2 TYR  1606     447.695-556.390 -57.865 -0.1906 1.9080
ATOM   5371  CE1 TYR  1606     445.170-555.736 -57.013 -0.2341 1.9080
ATOM   5372  CE2 TYR  1606     447.010-555.363 -58.470 -0.2341 1.9080
ATOM   5373  CZ  TYR  1606     445.745-555.036 -58.044  0.3226 1.9080
ATOM   5374  OH  TYR  1606     445.038-553.983 -58.662 -0.5579 1.7210
ATOM   5375  H   TYR  1606     445.525-559.135 -55.579  0.2719 0.6000
ATOM   5376  HA  TYR  1606     447.320-559.470 -57.812  0.0876 1.3870
ATOM   5377  HB2 TYR  1606     448.926-558.150 -56.413  0.0295 1.4870
ATOM   5378  HB3 TYR  1606     447.722-558.165 -55.095  0.0295 1.4870
ATOM   5379  HD1 TYR  1606     445.404-557.307 -55.600  0.1699 1.4590
ATOM   5380  HD2 TYR  1606     448.689-556.642 -58.203  0.1699 1.4590
ATOM   5381  HE1 TYR  1606     444.176-555.482 -56.675  0.1656 1.4590
ATOM   5382  HE2 TYR  1606     447.466-554.813 -59.280  0.1656 1.4590
ATOM   5383  HH  TYR  1606     445.050-553.201 -58.051  0.3992 0.0000
ATOM   5384  N   VAL  1607     448.164-560.947 -54.971 -0.4157 1.8240
ATOM   5385  CA  VAL  1607     449.104-561.821 -54.308 -0.0875 1.9080
ATOM   5386  C   VAL  1607     448.871-563.315 -54.348  0.5973 1.9080
ATOM   5387  O   VAL  1607     449.789-564.056 -54.001 -0.5679 1.6612
ATOM   5388  CB  VAL  1607     449.395-561.467 -52.873  0.2985 1.9080
ATOM   5389  CG1 VAL  1607     449.937-560.030 -52.828 -0.3192 1.9080
ATOM   5390  CG2 VAL  1607     448.167-561.734 -51.997 -0.3192 1.9080
ATOM   5391  H   VAL  1607     447.428-560.543 -54.409  0.2719 0.6000
ATOM   5392  HA  VAL  1607     450.048-561.669 -54.832  0.0969 1.3870
ATOM   5393  HB  VAL  1607     450.191-562.127 -52.529 -0.0297 1.4870
ATOM   5394 HG11 VAL  1607     450.154-559.755 -51.796  0.0791 1.4870
ATOM   5395 HG12 VAL  1607     449.191-559.348 -53.236  0.0791 1.4870
ATOM   5396 HG13 VAL  1607     450.850-559.967 -53.420  0.0791 1.4870
ATOM   5397 HG21 VAL  1607     448.481-562.198 -51.062  0.0791 1.4870
ATOM   5398 HG22 VAL  1607     447.484-562.402 -52.523  0.0791 1.4870
ATOM   5399 HG23 VAL  1607     447.661-560.792 -51.783  0.0791 1.4870
ATOM   5400  N   ILE  1608     447.676-563.832 -54.704 -0.4157 1.8240
ATOM   5401  CA  ILE  1608     447.416-565.223 -54.378 -0.0597 1.9080
ATOM   5402  C   ILE  1608     448.377-566.244 -54.913  0.5973 1.9080
ATOM   5403  O   ILE  1608     449.008-566.916 -54.113 -0.5679 1.6612
ATOM   5404  CB  ILE  1608     446.063-565.697 -54.821  0.1303 1.9080
ATOM   5405  CG1 ILE  1608     444.967-565.042 -53.978 -0.0430 1.9080
ATOM   5406  CG2 ILE  1608     446.051-567.232 -54.714 -0.3204 1.9080
ATOM   5407  CD1 ILE  1608     445.032-565.467 -52.511 -0.0660 1.9080
ATOM   5408  H   ILE  1608     446.986-563.270 -55.181  0.2719 0.6000
ATOM   5409  HA  ILE  1608     447.440-565.304 -53.291  0.0869 1.3870
ATOM   5410  HB  ILE  1608     445.918-565.417 -55.864  0.0187 1.4870
ATOM   5411 HG12 ILE  1608     443.996-565.327 -54.383  0.0236 1.4870
ATOM   5412 HG13 ILE  1608     445.072-563.959 -54.039  0.0236 1.4870
ATOM   5413 HG21 ILE  1608     445.022-567.583 -54.632  0.0882 1.4870
ATOM   5414 HG22 ILE  1608     446.511-567.662 -55.604  0.0882 1.4870
ATOM   5415 HG23 ILE  1608     446.611-567.539 -53.831  0.0882 1.4870
ATOM   5416 HD11 ILE  1608     444.610-564.681 -51.885  0.0186 1.4870
ATOM   5417 HD12 ILE  1608     444.462-566.386 -52.374  0.0186 1.4870
ATOM   5418 HD13 ILE  1608     446.071-565.638 -52.228  0.0186 1.4870
ATOM   5419  N   SER  1609     448.563-566.395 -56.231 -0.4157 1.8240
ATOM   5420  CA  SER  1609     449.471-567.369 -56.794 -0.0249 1.9080
ATOM   5421  C   SER  1609     448.826-568.711 -56.879  0.5973 1.9080
ATOM   5422  O   SER  1609     448.341-569.261 -55.891 -0.5679 1.6612
ATOM   5423  CB  SER  1609     450.824-567.508 -56.063  0.2117 1.9080
ATOM   5424  OG  SER  1609     451.636-568.486 -56.694 -0.6546 1.7210
ATOM   5425  H   SER  1609     448.044-565.800 -56.861  0.2719 0.6000
ATOM   5426  HA  SER  1609     449.689-567.053 -57.814  0.0843 1.3870
ATOM   5427  HB2 SER  1609     451.341-566.548 -56.081  0.0352 1.3870
ATOM   5428  HB3 SER  1609     450.646-567.801 -55.029  0.0352 1.3870
ATOM   5429  HG  SER  1609     451.676-569.304 -56.122  0.4275 0.0000
ATOM   5430  N   ASP  1610     448.736-569.218 -58.122 -0.5163 1.8240
ATOM   5431  CA  ASP  1610     448.186-570.504 -58.405  0.0381 1.9080
ATOM   5432  C   ASP  1610     449.185-571.631 -58.294  0.5366 1.9080
ATOM   5433  O   ASP  1610     448.806-572.746 -57.945 -0.5819 1.6612
ATOM   5434  CB  ASP  1610     447.533-570.594 -59.783 -0.0303 1.9080
ATOM   5435  CG  ASP  1610     446.514-571.702 -59.620  0.7994 1.9080
ATOM   5436  OD1 ASP  1610     446.206-572.028 -58.442 -0.8014 1.6612
ATOM   5437  OD2 ASP  1610     446.030-572.234 -60.652 -0.8014 1.6612
ATOM   5438  H   ASP  1610     449.075-568.661 -58.893  0.2936 0.6000
ATOM   5439  HA  ASP  1610     447.406-570.691 -57.666  0.0880 1.3870
ATOM   5440  HB2 ASP  1610     448.268-570.850 -60.546 -0.0122 1.4870
ATOM   5441  HB3 ASP  1610     447.038-569.655 -60.031 -0.0122 1.4870
ATOM   5442  N   GLU  1611     450.481-571.373 -58.588 -0.5163 1.8240
ATOM   5443  CA  GLU  1611     451.478-572.400 -58.800  0.0397 1.9080
ATOM   5444  C   GLU  1611     451.797-573.254 -57.602  0.5366 1.9080
ATOM   5445  O   GLU  1611     451.935-572.786 -56.475 -0.5819 1.6612
ATOM   5446  CB  GLU  1611     452.821-571.859 -59.314  0.0560 1.9080
ATOM   5447  CG  GLU  1611     453.542-570.967 -58.305  0.0136 1.9080
ATOM   5448  CD  GLU  1611     454.845-570.512 -58.942  0.8054 1.9080
ATOM   5449  OE1 GLU  1611     455.123-570.947 -60.091 -0.8188 1.6612
ATOM   5450  OE2 GLU  1611     455.580-569.725 -58.288 -0.8188 1.6612
ATOM   5451  H   GLU  1611     450.769-570.408 -58.664  0.2936 0.6000
ATOM   5452  HA  GLU  1611     451.089-573.066 -59.570  0.1105 1.3870
ATOM   5453  HB2 GLU  1611     452.636-571.279 -60.218 -0.0173 1.4870
ATOM   5454  HB3 GLU  1611     453.467-572.701 -59.563 -0.0173 1.4870
ATOM   5455  HG2 GLU  1611     452.924-570.102 -58.065 -0.0425 1.4870
ATOM   5456  HG3 GLU  1611     453.753-571.532 -57.397 -0.0425 1.4870
ATOM   5457  N   ILE  1612     451.819-574.576 -57.882 -0.4157 1.8240
ATOM   5458  CA  ILE  1612     452.182-575.771 -57.161 -0.0597 1.9080
ATOM   5459  C   ILE  1612     453.656-576.129 -57.124  0.5973 1.9080
ATOM   5460  O   ILE  1612     454.079-576.881 -56.248 -0.5679 1.6612
ATOM   5461  CB  ILE  1612     451.322-576.942 -57.541  0.1303 1.9080
ATOM   5462  CG1 ILE  1612     451.295-577.147 -59.061 -0.0430 1.9080
ATOM   5463  CG2 ILE  1612     449.937-576.713 -56.918 -0.3204 1.9080
ATOM   5464  CD1 ILE  1612     452.617-577.615 -59.651 -0.0660 1.9080
ATOM   5465  H   ILE  1612     451.506-574.775 -58.822  0.2719 0.6000
ATOM   5466  HA  ILE  1612     451.921-575.560 -56.124  0.0869 1.3870
ATOM   5467  HB  ILE  1612     451.751-577.836 -57.088  0.0187 1.4870
ATOM   5468 HG12 ILE  1612     450.535-577.893 -59.292  0.0236 1.4870
ATOM   5469 HG13 ILE  1612     451.015-576.206 -59.535  0.0236 1.4870
ATOM   5470 HG21 ILE  1612     449.281-577.546 -57.173  0.0882 1.4870
ATOM   5471 HG22 ILE  1612     450.033-576.645 -55.834  0.0882 1.4870
ATOM   5472 HG23 ILE  1612     449.514-575.786 -57.304  0.0882 1.4870
ATOM   5473 HD11 ILE  1612     452.432-578.412 -60.371  0.0186 1.4870
ATOM   5474 HD12 ILE  1612     453.107-576.780 -60.151  0.0186 1.4870
ATOM   5475 HD13 ILE  1612     453.259-577.988 -58.853  0.0186 1.4870
ATOM   5476  N   PRO  1613     454.475-575.571 -57.965 -0.2548 1.8240
ATOM   5477  CA  PRO  1613     455.791-576.126 -58.211 -0.0266 1.9080
ATOM   5478  C   PRO  1613     456.051-577.542 -58.626  0.5896 1.9080
ATOM   5479  O   PRO  1613     455.227-578.431 -58.445 -0.5748 1.6612
ATOM   5480  CB  PRO  1613     456.677-575.575 -57.117 -0.0070 1.9080
ATOM   5481  CG  PRO  1613     456.152-574.132 -57.059  0.0189 1.9080
ATOM   5482  CD  PRO  1613     454.678-574.210 -57.507  0.0192 1.9080
ATOM   5483  HA  PRO  1613     456.122-575.563 -59.084  0.0641 1.3870
ATOM   5484  HB2 PRO  1613     457.731-575.612 -57.392  0.0253 1.4870
ATOM   5485  HB3 PRO  1613     456.501-576.093 -56.174  0.0253 1.4870
ATOM   5486  HG2 PRO  1613     456.221-573.742 -56.043  0.0213 1.4870
ATOM   5487  HG3 PRO  1613     456.718-573.499 -57.742  0.0213 1.4870
ATOM   5488  HD2 PRO  1613     454.015-573.988 -56.671  0.0391 1.3870
ATOM   5489  HD3 PRO  1613     454.498-573.510 -58.323  0.0391 1.3870
ATOM   5490  N   LYS  1614     457.137-577.643 -59.427 -0.3479 1.8240
ATOM   5491  CA  LYS  1614     457.641-578.755 -60.187 -0.2400 1.9080
ATOM   5492  C   LYS  1614     458.253-579.910 -59.444  0.7341 1.9080
ATOM   5493  O   LYS  1614     458.050-581.047 -59.867 -0.5894 1.6612
ATOM   5494  CB  LYS  1614     458.635-578.314 -61.272 -0.0094 1.9080
ATOM   5495  CG  LYS  1614     457.975-577.428 -62.332  0.0187 1.9080
ATOM   5496  CD  LYS  1614     458.963-576.743 -63.277 -0.0479 1.9080
ATOM   5497  CE  LYS  1614     459.367-577.608 -64.473 -0.0143 1.9080
ATOM   5498  NZ  LYS  1614     460.265-576.848 -65.370 -0.3854 1.8240
ATOM   5499  H   LYS  1614     457.684-576.798 -59.504  0.2747 0.6000
ATOM   5500  HA  LYS  1614     456.783-579.165 -60.719  0.1426 1.3870
ATOM   5501  HB2 LYS  1614     459.040-579.201 -61.759  0.0362 1.4870
ATOM   5502  HB3 LYS  1614     459.450-577.761 -60.804  0.0362 1.4870
ATOM   5503  HG2 LYS  1614     457.306-578.048 -62.928  0.0103 1.4870
ATOM   5504  HG3 LYS  1614     457.385-576.662 -61.829  0.0103 1.4870
ATOM   5505  HD2 LYS  1614     458.503-575.829 -63.653  0.0621 1.4870
ATOM   5506  HD3 LYS  1614     459.860-576.479 -62.716  0.0621 1.4870
ATOM   5507  HE2 LYS  1614     459.884-578.498 -64.115  0.1135 1.1000
ATOM   5508  HE3 LYS  1614     458.474-577.905 -65.023  0.1135 1.1000
ATOM   5509  HZ1 LYS  1614     460.526-577.427 -66.155  0.3400 0.6000
ATOM   5510  HZ2 LYS  1614     459.787-576.023 -65.704  0.3400 0.6000
ATOM   5511  HZ3 LYS  1614     461.095-576.575 -64.863  0.3400 0.6000
ATOM   5512  N   ASP  1615     459.052-579.697 -58.378 -0.5163 1.8240
ATOM   5513  CA  ASP  1615     459.677-580.846 -57.765  0.0381 1.9080
ATOM   5514  C   ASP  1615     459.415-580.856 -56.293  0.5366 1.9080
ATOM   5515  O   ASP  1615     458.690-580.008 -55.774 -0.5819 1.6612
ATOM   5516  CB  ASP  1615     461.193-580.935 -58.028 -0.0303 1.9080
ATOM   5517  CG  ASP  1615     461.896-579.688 -57.507  0.7994 1.9080
ATOM   5518  OD1 ASP  1615     461.257-578.883 -56.778 -0.8014 1.6612
ATOM   5519  OD2 ASP  1615     463.096-579.522 -57.849 -0.8014 1.6612
ATOM   5520  H   ASP  1615     459.208-578.765 -58.021  0.2936 0.6000
ATOM   5521  HA  ASP  1615     459.216-581.738 -58.189  0.0880 1.3870
ATOM   5522  HB2 ASP  1615     461.595-581.812 -57.521 -0.0122 1.4870
ATOM   5523  HB3 ASP  1615     461.368-581.027 -59.100 -0.0122 1.4870
ATOM   5524  N   GLU  1616     459.999-581.844 -55.580 -0.5163 1.8240
ATOM   5525  CA  GLU  1616     459.727-581.945 -54.179  0.0397 1.9080
ATOM   5526  C   GLU  1616     460.206-580.703 -53.481  0.5366 1.9080
ATOM   5527  O   GLU  1616     459.487-580.138 -52.664 -0.5819 1.6612
ATOM   5528  CB  GLU  1616     460.378-583.158 -53.493  0.0560 1.9080
ATOM   5529  CG  GLU  1616     461.904-583.132 -53.449  0.0136 1.9080
ATOM   5530  CD  GLU  1616     462.323-584.285 -52.550  0.8054 1.9080
ATOM   5531  OE1 GLU  1616     461.430-585.100 -52.195 -0.8188 1.6612
ATOM   5532  OE2 GLU  1616     463.531-584.365 -52.202 -0.8188 1.6612
ATOM   5533  H   GLU  1616     460.619-582.502 -56.030  0.2936 0.6000
ATOM   5534  HA  GLU  1616     458.648-582.016 -54.045  0.1105 1.3870
ATOM   5535  HB2 GLU  1616     460.071-584.055 -54.030 -0.0173 1.4870
ATOM   5536  HB3 GLU  1616     460.003-583.220 -52.471 -0.0173 1.4870
ATOM   5537  HG2 GLU  1616     462.313-583.266 -54.450 -0.0425 1.4870
ATOM   5538  HG3 GLU  1616     462.249-582.187 -53.029 -0.0425 1.4870
ATOM   5539  N   GLU  1617     461.414-580.208 -53.805 -0.5163 1.8240
ATOM   5540  CA  GLU  1617     461.962-579.085 -53.091  0.0397 1.9080
ATOM   5541  C   GLU  1617     461.144-577.847 -53.297  0.5366 1.9080
ATOM   5542  O   GLU  1617     460.946-577.070 -52.364 -0.5819 1.6612
ATOM   5543  CB  GLU  1617     463.414-578.777 -53.491  0.0560 1.9080
ATOM   5544  CG  GLU  1617     464.386-579.877 -53.058  0.0136 1.9080
ATOM   5545  CD  GLU  1617     465.795-579.467 -53.465  0.8054 1.9080
ATOM   5546  OE1 GLU  1617     465.957-578.339 -54.002 -0.8188 1.6612
ATOM   5547  OE2 GLU  1617     466.730-580.280 -53.240 -0.8188 1.6612
ATOM   5548  H   GLU  1617     461.942-580.628 -54.557  0.2936 0.6000
ATOM   5549  HA  GLU  1617     461.949-579.324 -52.028  0.1105 1.3870
ATOM   5550  HB2 GLU  1617     463.464-578.673 -54.575 -0.0173 1.4870
ATOM   5551  HB3 GLU  1617     463.716-577.836 -53.031 -0.0173 1.4870
ATOM   5552  HG2 GLU  1617     464.121-580.815 -53.547 -0.0425 1.4870
ATOM   5553  HG3 GLU  1617     464.339-580.002 -51.976 -0.0425 1.4870
ATOM   5554  N   GLY  1618     460.652-577.621 -54.527 -0.4157 1.8240
ATOM   5555  CA  GLY  1618     459.911-576.426 -54.826 -0.0252 1.9080
ATOM   5556  C   GLY  1618     458.638-576.370 -54.036  0.5973 1.9080
ATOM   5557  O   GLY  1618     458.243-575.311 -53.554 -0.5679 1.6612
ATOM   5558  H   GLY  1618     460.806-578.304 -55.255  0.2719 0.6000
ATOM   5559  HA2 GLY  1618     460.522-575.557 -54.580  0.0698 1.3870
ATOM   5560  HA3 GLY  1618     459.674-576.408 -55.890  0.0698 1.3870
ATOM   5561  N   ALA  1619     457.941-577.510 -53.900 -0.4157 1.8240
ATOM   5562  CA  ALA  1619     456.678-577.510 -53.220  0.0337 1.9080
ATOM   5563  C   ALA  1619     456.887-577.126 -51.790  0.5973 1.9080
ATOM   5564  O   ALA  1619     456.089-576.379 -51.226 -0.5679 1.6612
ATOM   5565  CB  ALA  1619     455.976-578.874 -53.253 -0.1825 1.9080
ATOM   5566  H   ALA  1619     458.308-578.372 -54.278  0.2719 0.6000
ATOM   5567  HA  ALA  1619     456.028-576.771 -53.689  0.0823 1.3870
ATOM   5568  HB1 ALA  1619     455.608-579.118 -52.256  0.0603 1.4870
ATOM   5569  HB2 ALA  1619     455.138-578.834 -53.949  0.0603 1.4870
ATOM   5570  HB3 ALA  1619     456.682-579.638 -53.577  0.0603 1.4870
ATOM   5571  N   ILE  1620     457.972-577.619 -51.159 -0.4157 1.8240
ATOM   5572  CA  ILE  1620     458.189-577.270 -49.786 -0.0597 1.9080
ATOM   5573  C   ILE  1620     458.350-575.790 -49.671  0.5973 1.9080
ATOM   5574  O   ILE  1620     457.826-575.180 -48.740 -0.5679 1.6612
ATOM   5575  CB  ILE  1620     459.422-577.855 -49.146  0.1303 1.9080
ATOM   5576  CG1 ILE  1620     459.236-579.329 -48.767 -0.0430 1.9080
ATOM   5577  CG2 ILE  1620     459.781-576.967 -47.947 -0.3204 1.9080
ATOM   5578  CD1 ILE  1620     459.183-580.269 -49.956 -0.0660 1.9080
ATOM   5579  H   ILE  1620     458.620-578.223 -51.645  0.2719 0.6000
ATOM   5580  HA  ILE  1620     457.317-577.573 -49.206  0.0869 1.3870
ATOM   5581  HB  ILE  1620     460.237-577.793 -49.867  0.0187 1.4870
ATOM   5582 HG12 ILE  1620     460.070-579.627 -48.131  0.0236 1.4870
ATOM   5583 HG13 ILE  1620     458.311-579.430 -48.200  0.0236 1.4870
ATOM   5584 HG21 ILE  1620     460.395-577.533 -47.246  0.0882 1.4870
ATOM   5585 HG22 ILE  1620     460.336-576.095 -48.294  0.0882 1.4870
ATOM   5586 HG23 ILE  1620     458.867-576.642 -47.449  0.0882 1.4870
ATOM   5587 HD11 ILE  1620     459.769-579.853 -50.775  0.0186 1.4870
ATOM   5588 HD12 ILE  1620     459.594-581.238 -49.672  0.0186 1.4870
ATOM   5589 HD13 ILE  1620     458.148-580.393 -50.275  0.0186 1.4870
ATOM   5590  N   VAL  1621     459.090-575.161 -50.601 -0.4157 1.8240
ATOM   5591  CA  VAL  1621     459.300-573.750 -50.459 -0.0875 1.9080
ATOM   5592  C   VAL  1621     457.988-573.041 -50.564  0.5973 1.9080
ATOM   5593  O   VAL  1621     457.732-572.089 -49.829 -0.5679 1.6612
ATOM   5594  CB  VAL  1621     460.239-573.142 -51.469  0.2985 1.9080
ATOM   5595  CG1 VAL  1621     459.546-573.013 -52.834 -0.3192 1.9080
ATOM   5596  CG2 VAL  1621     460.717-571.795 -50.906 -0.3192 1.9080
ATOM   5597  H   VAL  1621     459.487-575.669 -51.378  0.2719 0.6000
ATOM   5598  HA  VAL  1621     459.706-573.566 -49.464  0.0969 1.3870
ATOM   5599  HB  VAL  1621     461.102-573.798 -51.579 -0.0297 1.4870
ATOM   5600 HG11 VAL  1621     460.292-572.812 -53.603  0.0791 1.4870
ATOM   5601 HG12 VAL  1621     458.828-572.193 -52.801  0.0791 1.4870
ATOM   5602 HG13 VAL  1621     459.026-573.942 -53.067  0.0791 1.4870
ATOM   5603 HG21 VAL  1621     461.400-571.327 -51.614  0.0791 1.4870
ATOM   5604 HG22 VAL  1621     459.858-571.143 -50.745  0.0791 1.4870
ATOM   5605 HG23 VAL  1621     461.231-571.959 -49.959  0.0791 1.4870
ATOM   5606  N   MET  1622     457.112-573.495 -51.479 -0.4157 1.8240
ATOM   5607  CA  MET  1622     455.859-572.831 -51.706 -0.0237 1.9080
ATOM   5608  C   MET  1622     455.009-572.914 -50.487  0.5973 1.9080
ATOM   5609  O   MET  1622     454.294-571.968 -50.158 -0.5679 1.6612
ATOM   5610  CB  MET  1622     455.035-573.443 -52.837  0.0342 1.9080
ATOM   5611  CG  MET  1622     455.813-573.482 -54.138  0.0018 1.9080
ATOM   5612  SD  MET  1622     456.738-571.970 -54.528 -0.2737 2.0000
ATOM   5613  CE  MET  1622     455.511-570.794 -53.896 -0.0536 1.9080
ATOM   5614  H   MET  1622     457.340-574.319 -52.017  0.2719 0.6000
ATOM   5615  HA  MET  1622     456.050-571.782 -51.934  0.0880 1.3870
ATOM   5616  HB2 MET  1622     454.135-572.846 -52.981  0.0241 1.4870
ATOM   5617  HB3 MET  1622     454.749-574.458 -52.561  0.0241 1.4870
ATOM   5618  HG2 MET  1622     455.107-573.664 -54.948  0.0440 1.3870
ATOM   5619  HG3 MET  1622     456.514-574.315 -54.097  0.0440 1.3870
ATOM   5620  HE1 MET  1622     455.710-569.804 -54.308  0.0684 1.3870
ATOM   5621  HE2 MET  1622     454.513-571.117 -54.192  0.0684 1.3870
ATOM   5622  HE3 MET  1622     455.572-570.754 -52.808  0.0684 1.3870
ATOM   5623  N   LEU  1623     455.046-574.059 -49.787 -0.4157 1.8240
ATOM   5624  CA  LEU  1623     454.205-574.187 -48.639 -0.0518 1.9080
ATOM   5625  C   LEU  1623     454.613-573.125 -47.669  0.5973 1.9080
ATOM   5626  O   LEU  1623     453.770-572.439 -47.095 -0.5679 1.6612
ATOM   5627  CB  LEU  1623     454.348-575.549 -47.936 -0.1102 1.9080
ATOM   5628  CG  LEU  1623     453.448-575.710 -46.695  0.3531 1.9080
ATOM   5629  CD1 LEU  1623     451.959-575.706 -47.077 -0.4121 1.9080
ATOM   5630  CD2 LEU  1623     453.851-576.942 -45.868 -0.4121 1.9080
ATOM   5631  H   LEU  1623     455.656-574.814 -50.066  0.2719 0.6000
ATOM   5632  HA  LEU  1623     453.166-574.035 -48.930  0.0922 1.3870
ATOM   5633  HB2 LEU  1623     454.091-576.332 -48.650  0.0457 1.4870
ATOM   5634  HB3 LEU  1623     455.387-575.679 -47.633  0.0457 1.4870
ATOM   5635  HG  LEU  1623     453.616-574.836 -46.065 -0.0361 1.4870
ATOM   5636 HD11 LEU  1623     451.353-575.821 -46.179  0.1000 1.4870
ATOM   5637 HD12 LEU  1623     451.757-576.531 -47.760  0.1000 1.4870
ATOM   5638 HD13 LEU  1623     451.711-574.763 -47.564  0.1000 1.4870
ATOM   5639 HD21 LEU  1623     453.197-577.027 -45.000  0.1000 1.4870
ATOM   5640 HD22 LEU  1623     453.758-577.838 -46.482  0.1000 1.4870
ATOM   5641 HD23 LEU  1623     454.884-576.835 -45.536  0.1000 1.4870
ATOM   5642  N   LYS  1624     455.933-572.927 -47.505 -0.3479 1.8240
ATOM   5643  CA  LYS  1624     456.438-571.989 -46.544 -0.2400 1.9080
ATOM   5644  C   LYS  1624     455.943-570.619 -46.886  0.7341 1.9080
ATOM   5645  O   LYS  1624     455.570-569.852 -46.000 -0.5894 1.6612
ATOM   5646  CB  LYS  1624     457.976-571.919 -46.530 -0.0094 1.9080
ATOM   5647  CG  LYS  1624     458.670-573.258 -46.261  0.0187 1.9080
ATOM   5648  CD  LYS  1624     458.256-573.937 -44.954 -0.0479 1.9080
ATOM   5649  CE  LYS  1624     457.357-575.159 -45.158 -0.0143 1.9080
ATOM   5650  NZ  LYS  1624     458.174-576.333 -45.543 -0.3854 1.8240
ATOM   5651  H   LYS  1624     456.584-573.451 -48.072  0.2747 0.6000
ATOM   5652  HA  LYS  1624     456.081-572.263 -45.551  0.1426 1.3870
ATOM   5653  HB2 LYS  1624     458.309-571.552 -47.501  0.0362 1.4870
ATOM   5654  HB3 LYS  1624     458.285-571.207 -45.765  0.0362 1.4870
ATOM   5655  HG2 LYS  1624     459.745-573.083 -46.228  0.0103 1.4870
ATOM   5656  HG3 LYS  1624     458.453-573.934 -47.088  0.0103 1.4870
ATOM   5657  HD2 LYS  1624     459.157-574.256 -44.430  0.0621 1.4870
ATOM   5658  HD3 LYS  1624     457.728-573.212 -44.334  0.0621 1.4870
ATOM   5659  HE2 LYS  1624     456.828-575.376 -44.230  0.1135 1.1000
ATOM   5660  HE3 LYS  1624     456.633-574.948 -45.945  0.1135 1.1000
ATOM   5661  HZ1 LYS  1624     458.319-576.922 -44.736  0.3400 0.6000
ATOM   5662  HZ2 LYS  1624     459.067-576.020 -45.896  0.3400 0.6000
ATOM   5663  HZ3 LYS  1624     457.693-576.857 -46.260  0.3400 0.6000
ATOM   5664  N   ARG  1625     455.931-570.273 -48.186 -0.3479 1.8240
ATOM   5665  CA  ARG  1625     455.512-568.968 -48.610 -0.2637 1.9080
ATOM   5666  C   ARG  1625     454.064-568.772 -48.296  0.7341 1.9080
ATOM   5667  O   ARG  1625     453.635-567.662 -47.984 -0.5894 1.6612
ATOM   5668  CB  ARG  1625     455.747-568.703 -50.107 -0.0007 1.9080
ATOM   5669  CG  ARG  1625     457.229-568.482 -50.424  0.0390 1.9080
ATOM   5670  CD  ARG  1625     457.478-567.687 -51.708  0.0486 1.9080
ATOM   5671  NE  ARG  1625     457.501-568.619 -52.868 -0.5295 1.8240
ATOM   5672  CZ  ARG  1625     458.707-569.029 -53.357  0.8076 1.9080
ATOM   5673  NH1 ARG  1625     459.855-568.654 -52.719 -0.8627 1.8240
ATOM   5674  NH2 ARG  1625     458.772-569.789 -54.488 -0.8627 1.8240
ATOM   5675  H   ARG  1625     456.224-570.947 -48.879  0.2747 0.6000
ATOM   5676  HA  ARG  1625     456.082-568.231 -48.044  0.1560 1.3870
ATOM   5677  HB2 ARG  1625     455.389-569.561 -50.677  0.0327 1.4870
ATOM   5678  HB3 ARG  1625     455.184-567.818 -50.404  0.0327 1.4870
ATOM   5679  HG2 ARG  1625     457.707-569.456 -50.526  0.0285 1.4870
ATOM   5680  HG3 ARG  1625     457.690-567.952 -49.590  0.0285 1.4870
ATOM   5681  HD2 ARG  1625     458.436-567.171 -51.637  0.0687 1.3870
ATOM   5682  HD3 ARG  1625     456.681-566.956 -51.844  0.0687 1.3870
ATOM   5683  HE  ARG  1625     456.640-568.942 -53.286  0.3456 0.6000
ATOM   5684 HH11 ARG  1625     459.807-568.084 -51.886  0.4478 0.6000
ATOM   5685 HH12 ARG  1625     460.752-568.946 -53.080  0.4478 0.6000
ATOM   5686 HH21 ARG  1625     457.923-570.059 -54.964  0.4478 0.6000
ATOM   5687 HH22 ARG  1625     459.669-570.082 -54.849  0.4478 0.6000
ATOM   5688  N   HIS  1626     453.263-569.845 -48.391 -0.4157 1.8240
ATOM   5689  CA  HIS  1626     451.854-569.742 -48.138  0.0188 1.9080
ATOM   5690  C   HIS  1626     451.657-569.379 -46.706  0.5973 1.9080
ATOM   5691  O   HIS  1626     450.796-568.566 -46.370 -0.5679 1.6612
ATOM   5692  CB  HIS  1626     451.108-571.064 -48.401 -0.0462 1.9080
ATOM   5693  CG  HIS  1626     449.621-570.946 -48.243 -0.0266 1.9080
ATOM   5694  H   HIS  1626     453.658-570.739 -48.645  0.2719 0.6000
ATOM   5695  HA  HIS  1626     451.432-568.959 -48.769  0.0881 1.3870
ATOM   5696  HB2 HIS  1626     451.472-571.813 -47.698  0.0402 1.4870
ATOM   5697  HB3 HIS  1626     451.329-571.397 -49.415  0.0402 1.4870
ATOM   5698  CD2 HIS  1626     448.783-571.519 -47.336  0.1292 1.9080
ATOM   5699  HD1 HIS  1626     449.123-569.619 -49.845  0.3649 0.6000
ATOM   5700  HE1 HIS  1626     446.694-569.842 -49.061  0.1392 1.3590
ATOM   5701  CE1 HIS  1626     447.549-570.327 -48.614  0.2057 1.9080
ATOM   5702  ND1 HIS  1626     448.821-570.181 -49.062 -0.3811 1.8240
ATOM   5703  NE2 HIS  1626     447.476-571.130 -47.568 -0.5727 1.8240
ATOM   5704  HD2 HIS  1626     449.095-572.185 -46.545  0.1147 1.4090
ATOM   5705  N   LEU  1627     452.468-569.974 -45.817 -0.4157 1.8240
ATOM   5706  CA  LEU  1627     452.321-569.668 -44.431 -0.0518 1.9080
ATOM   5707  C   LEU  1627     452.595-568.211 -44.237  0.5973 1.9080
ATOM   5708  O   LEU  1627     451.953-567.556 -43.418 -0.5679 1.6612
ATOM   5709  CB  LEU  1627     453.230-570.488 -43.500 -0.1102 1.9080
ATOM   5710  CG  LEU  1627     452.726-571.930 -43.289  0.3531 1.9080
ATOM   5711  CD1 LEU  1627     452.700-572.730 -44.594 -0.4121 1.9080
[truncated: 200,768 more chars]
