# Supplementary material for: Structural analysis of P. falciparum KAHRP and PfEMP1 complexes with host erythrocyte spectrin suggests a model for cytoadherent knob protrusions
Source: PLoS Pathog. 2017 Aug 14;13(8):e1006552. doi: 10.1371/journal.ppat.1006552 (PMC5570508; doi:10.1371/journal.ppat.1006552)
Supplement: S1 Software — Provided here is a compressed file that includes all scripts used for the calculation of docking conformations between two charged proteins. The specific examples of docking the KAHRP 5´ repeat to spectrin β10–14, and predicting the β-catenin–Tcf complex, are shown in separate directories. A README file with simple instructions and software dependencies is also included. (ZIP) [file ppat.1006552.s012.zip › scripts/b1014/path_finding/paths.txt]

[0, 0, 0.88557165717969299, 1.3561764170366057, 1.8171688247831872, 2.8608292101576591, 3.3128784220804386, 4.4140378292509164, 5.5155750460529882, 6.0786253457598463, 7.3417077025362865, 8.0745064197840897, 8.8079928954603588, 10.052773394182907, 11.108867405149727, 12.103264629602824, 12.949316690648713, 13.254816870681381, 14.027387903014333, 14.538794786034108, 14.832056188199486, 15.406861903202383, 15.803381373090058, 16.290625295576525, 16.888649542576616, 17.631217411528667, 18.649057521762092, 19.760625981192273, 20.914350337353675, 21.906591180092985, 22.296448282118828, 22.686889686173245, 23.144526540021399, 23.800267525472194, 23.949019298570871, 24.682685632812795, 25.785743219704841, 26.532670050123983, 27.79953034628927, 28.981586334810945, 29.64067547142297, 29.647078595660407, 30.250016146323855, 31.157110237364016, 31.477388241604103, 32.020308392270834, 32.275375540292686, 32.810004205816711, 33.89581660213566, 35.007156644606887, 35.779562781299262, 36.427320421161582, 37.472030888228886, 38.280360159009035, 39.217180531332396, 40.025051709181888, 40.981464930546004, 41.938254688016272, 43.018605691162925, 44.102929577278147, 44.602684157047037, 45.536436800952259, 46.521248158522845, 47.454466803857386, 48.246919887642171, 49.115943023122455, 49.96423147052699, 50.363021151938099, 50.858418214908788, 51.815168443547357, 52.771281538322242, 52.942782004793941, 53.599945941722929, 54.388853572564464, 55.211168864894574, 56.119767544180448, 56.936512063598833, 57.752336952897963, 58.568481970649138, 59.602623856465563, 60.636740793760403, 61.513937060282331, 62.614100248177614, 62.993971607982516, 63.999597403196582, 64.727710279061313, 65.479626238461023, 66.358187198212818, 67.286802193784212, 67.577181411360129, 68.223152741993275, 68.619518734480039, 69.560837644308165, 70.059115568763985, 71.091902749164646, 71.979476548913155, 72.747843232209604, 73.590841002076218, 74.350632578760212, 75.486385232290019, 76.141636550487831, 76.403126817993154, 77.823826068362493, 78.876049072292787, 79.562956023778895, 80.249301279462998, 81.031739545398381, 81.458250846538235, 82.413642912655561, 83.463746378986414, 84.607065651980605, 85.147296010253811, 85.945515460029384, 86.485631965979749, 86.518617417318183, 87.977487325843242, 88.850098785772587, 89.754952939766511, 90.439519583709924, 91.45192839935703, 92.973459171310054, 93.796685440327281, 94.352502181708829, 94.909373163175857, 95.465513873787827, 96.020659089024349, 96.621614794546815, 96.703234400034688, 97.513331684316029, 98.560893634751409, 99.41141679140263, 100.42395481538001, 101.04242584137882, 102.27142701713092, 103.03575629172398, 103.08265362640306, 104.43350271123822, 104.83072562095015, 105.1138628491629, 106.30929575819628, 106.93491354087193, 107.55993389254057, 108.44283082876814, 108.49364067033451, 109.46926732023702, 110.32490993839022, 111.10181492614612, 111.84838174164223, 112.64124059415003, 113.65962294376141, 114.45213934106812, 115.68228577544089, 117.07891491733932, 118.17128263930843, 118.39325786315109, 119.28211161940123, 119.95374488242503, 120.62560365478716, 121.5300753237741, 122.41643035986287, 122.74205597310606, 123.21169153394021, 123.82547159226729, 124.46617948983065, 125.09648906456357, 125.75071395708902, 125.99931663205453, 126.94138069038603, 128.40230786516241, 129.48947114636721, 130.42166761171129, 131.21397866805216, 131.44136820167236, 132.52144586554653, 132.99723745857861, 133.95393996719872, 134.23134760948713, 134.921084378117, 135.84990705225886, 136.62683935947743, 137.14791612925328, 138.14460509277197, 139.22923970866802, 139.59881840123563, 139.9915881047516, 141.06705974547489, 141.83022945792425, 142.58391589803048, 143.3363946352716, 144.09033428802906, 144.1626851000494, 144.97853180133583, 145.7943925982859, 145.87746630050268, 146.77313599966638, 147.66834764503304, 148.56349567748347, 149.3575761268084, 150.15257517712229, 151.25965080236205, 152.6290604160277, 153.21665422981408, 153.80399569778646, 154.3921148098718, 155.61545080623586, 156.31653925286722, 156.89198621827759, 157.68988079778043, 158.48862594487051, 159.28736870696608, 159.93672266283298, 160.68535111540473, 161.76845629958586, 162.72945877616957, 163.01175934294193, 164.30056719906324, 165.04956719906326, 165.59435614902463, 165.8576173121308, 166.53527744080887, 166.54216873967047, 166.90978621749218, 167.42826722968067, 167.94642706023495, 168.33199956962844, 168.61650828654234, 168.90609400787542, 169.13797908717117, 169.77300935416636, 169.95202901789079, 170.98507674670103, 171.26642011342574, 172.41328329619864, 173.041548566606, 174.17816240164407, 174.5113257399633, 175.40857222226347, 176.33502770419446, 177.4089835924878, 178.00911192043108, 178.77787969420936, 179.75649917592838, 180.73604193150368, 180.84816704019934, 181.99056592412737, 182.50339263950005, 183.83003954052535, 184.62439651947119, 185.23473266455846, 186.07107230848314, 187.13293075479319, 188.00526326020614, 188.87822202211876, 189.75048748629808, 190.63620701865582, 191.36553890469952, 192.17315685893283, 192.84179759954023, 194.08570973872048, 195.30875660617897, 196.30559360890308, 197.40275031603289, 198.64690337735613, 199.41660724248871, 200.18622816216279, 200.9794859764956, 201.74884979810406, 202.49916903682853, 202.56373032553935, 202.85960477526419, 202.90187722492121, 203.58154331941165, 204.05216252853941, 204.33823846251502, 205.045447088028, 206.0443771606557, 206.65530723848786, 207.00529336678437, 207.77068151014697, 208.19367570632463, 208.86610881823992, 209.53007405829399, 210.56318681109491, 211.41458052143111, 212.05285801594272, 213.12612987805406, 213.59305630694837, 214.64416060719648, 215.69502977126973, 216.48252555538539, 217.43824351064211, 218.46793888307025, 219.35834648074675, 220.24076971253518, 221.12302070290022, 222.00528571977441, 222.88788198081335, 224.1203948772976, 224.85953073084553, 225.67452526456952, 226.49005753860894, 227.31116060765689, 227.85315060756463, 228.50881777923024, 229.91894635847399, 230.73243114013863, 231.45722244803355, 232.09020040183606, 232.55540749550511, 233.02053891779346, 233.52444475225067, 233.75623882033696, 234.72134601127482, 235.17406986750507, 235.51343987207238, 235.8908430517092, 236.27588751667395, 236.81655862742423, 237.35600335119119, 238.11839193977318, 238.94955715199035, 239.78072236420752, 240.48681700375664, 240.62419782483443, 241.04922663562257, 241.86820349121743, 242.26291802097279, 243.61323631308019, 244.92367441158009, 245.79215747992399, 246.58684295858839, 247.31443806577366, 248.0430547276749, 248.77239761000121, 249.50108567083379, 250.50442210992091, 251.57743946765561, 252.50771342730405, 253.75400085803582, 254.85475022096995, 255.1779084020516, 256.07170158282668, 256.4562108935072, 257.1949547192005, 257.70872421031493, 258.6227454846844, 259.19161401958502, 259.91874433115237, 260.83032586343569, 261.62541089662398, 262.40885598723338, 262.48468474167385, 263.2714506280721, 264.05906053151415, 265.13647642150283, 266.20720432811589, 266.55868725800013, 266.97339457647905, 267.23696665390759, 267.83787626441489, 268.32779692125638, 268.90295429102571, 269.56278960381218, 270.22155241393426, 270.80240668997948, 271.51569292284813, 272.22907349449275, 273.02545717086991, 273.31537828082918, 274.2866301791542, 274.9868205032804, 275.7765399724592, 276.19724116095284, 276.26776073270423, 277.10098209584851, 278.04126163407108, 279.02296829086822, 279.79156998225335, 280.52888809541753, 280.96252251517683, 280.99903402021295, 281.44040371785883, 281.73224547292477, 282.37747578839361, 282.91739333765463, 283.46871521278746, 283.78373273610958, 284.79153480000906, 285.5962326066421, 286.39994414693496, 287.20440394083397, 288.00880635878161, 288.31944370360674, 288.9664350559446, 289.64974190502494, 290.50020845933494, 291.3574310908607, 292.19639426645307, 292.571628859741, 293.11165437765658, 293.79483532733246, 293.94331428207016, 294.94635553745303, 295.25091351222954, 296.06938919299228, 296.74723669796668, 297.6937994481317, 297.77125788860133, 298.717544636897, 299.46532706514739, 300.17442519657914, 300.77709068422547, 301.53857384884566, 302.03166576725431, 302.43418885975956, 303.38030489915428, 303.68633757714798, 304.67293642673178, 305.53813434628546, 306.39767574144912, 307.25627127486405, 308.01591353277229, 308.66828946733762, 309.00525243266168, 310.02722677676235, 310.85650779668265, 311.61532991022443, 312.57530490989893, 313.6126054642225, 314.40049536135274, 315.21414580226707, 315.92770221909757, 316.58654924990213, 317.39884168492785, 318.21040927915521, 318.60016870495525, 319.17374528223161, 319.68496085319947, 320.28658772261269, 320.88858104483484, 321.69784876938587, 321.7012013803087, 322.51737575505962, 323.80765265944876, 324.41569286371151, 325.61751980632846, 327.14997294101158, 327.95336963629978, 328.85761272308565, 329.73340616905335, 330.6090656005677, 331.35522591176095, 332.08909510991549, 332.82256996292682, 333.78926032183188, 334.61435061992051, 335.43977996880511, 336.26473224015177, 337.17978023889282, 337.96189164400079, 338.93851073044141, 339.75242266670966, 340.31105278584045, 340.74442824661315, 341.37807373898255, 341.45390414185636, 342.22872263027796, 342.87390942493516, 343.51816136323254, 344.16959689342718, 344.69727126271187, 346.00539763657645, 346.99340826911026, 347.98092738284936, 348.9877353138869, 349.6431733048517, 350.55100327241166, 351.34177014703403, 352.2458798970091, 353.04078648900588, 353.83619252368254, 355.23345297184522, 356.09218051885881, 356.95052336411362, 357.26068282310206, 358.29321078882504, 358.35617022020745, 358.61204341145657, 359.30080885774436, 359.40628226671561, 359.46709871185999, 359.57246872657004, 360.2979554597361, 360.53349951081788, 360.61408486928946, 361.01596689177865]
[0, 40.296657682376633, 31.892305785636854, 26.099947800494487, 20.488617814476857, 13.072145073805938, 11.03313564249035, 7.0474160665611034, 2.6056066379721772, -1.9291467201277661, -12.010203207632426, -12.912496226773705, -14.132746402945521, -10.654266909154165, -12.757274318763193, -10.416570890089007, -5.9415069027338596, -5.0955211812530834, -4.1837410962087578, -3.7388626452023592, -4.7591843019874309, -6.7199037226830773, -6.19699854053313, -2.7444903290288742, -5.0198399680147388, -13.418937266650573, -11.535236610101208, -12.053746527161378, -16.730402417381434, -10.97123254142263, -11.953081537842923, -14.129334963442945, -15.518847477505844, -19.93346074002125, -20.078746555526209, -24.676553404876682, -25.7166441867654, -26.332372144331096, -32.951741533920277, -62.099758018222154, -67.057579282578871, -67.025110750226858, -56.74013857282187, -50.672305762110064, -49.207092933030808, -43.746484526847276, -41.049904113981434, -36.137087735731953, -19.137502346506224, -11.832481818917463, -12.274457495576918, -13.262127046752918, -16.079862523307845, -22.189779114512945, -24.799664686124448, -26.138870023813954, -20.532738553600112, -15.039958930583492, -7.1541793234185764, -1.0914059065032224, 0.36720333063509369, 3.4126658827192506, 5.7674297404345785, 6.5016956667322017, 6.1012653612123433, 9.5867557501139533, 12.07412844818068, 12.810182465578507, 13.685062891898104, 11.317196407918685, 9.3463288052813098, 8.5057046734250754, 4.7743580139794686, 2.7217682676711372, 3.712829999799844, 6.6921869037656307, 7.4526221504228536, 9.9561118710559118, 9.9433108864944693, 5.0886762239841152, 2.2293888792936873, 2.923837793473901, 12.292771153193511, 13.895645076252608, 10.589411008681839, 6.2742842146149398, 5.5716721266464528, 1.7565788307951267, 0.72071375684682648, 0.56789426159820922, 2.3396487729073883, 4.3793470199469882, -2.7879091204558857, -3.6933841016551954, -6.9920777969700838, -10.930423354389292, -5.0124391454220625, 0.71258875942787081, 4.4147803655122928, 5.6328002506245998, 6.0805110350576896, 6.2340790283881828, 10.392947917850604, -0.097713434454986994, -3.5877517721290246, -4.9681103125065951, -5.7473750981488223, -6.0804192237500745, -21.640305508555873, -39.325553560730341, -40.315942120746605, -35.804258368824222, -34.386746505954953, -35.856197960261369, -35.732186771114236, -52.093431135069011, -65.124528421756452, -71.546401166550439, -66.052572454569514, -33.898737631992859, -17.068568922390163, -16.620145273482059, -13.730152812693349, -11.892187234252551, -11.028591190995384, -10.62244226785527, -6.7359762872992039, -6.5385761603864827, 1.0484187992129659, 3.5489302969552057, 2.6253101369463345, 2.3337616233210299, 1.5475368965456542, -0.34965793974949205, -0.50036713505527775, -0.32319550269954417, 2.0448953684329467, -0.47587350843539272, -1.4904086769031688, -16.899458916915748, -19.553342837291815, -20.773665614939919, -17.054555106659837, -16.744126756134364, -9.9309701325506428, -6.234049955434064, -3.5150494304586446, -2.7846614501614759, -2.0434831450111752, -4.2039726214134197, -7.179557750533343, -6.9607579049842752, -9.0828077941068983, -14.681458390274839, -14.322781474081236, -14.182920699925692, -11.399722660672706, -12.591671340515518, -10.433804074425129, -7.1218207061934242, -6.7038177834043582, -6.6508468079562872, -4.4664237408471807, -6.2753342064311317, -6.7046588626488113, -4.8800686585088924, -5.0655688920197921, 3.0675459884901013, 7.3538205643726435, 10.923770258578925, 12.530349840318589, 10.564219644543597, 9.6933070978536762, 7.8447311029527818, 9.2903425272325144, 15.4735598939005, 15.540708362598458, 19.281516808461404, 19.594231685651465, 17.303877708559877, 13.750078771060279, 7.6289630765794136, 5.1515903283868303, 5.3268151365778929, 5.5326004977976364, 4.3238817261045828, -1.5917763358369805, -11.090217928415944, -18.057552109676031, -20.012326840642107, -19.603440407073528, -16.917568618537082, -19.116204035314439, -19.357390961111228, -20.914950643733082, -18.459953173502807, -14.807230376328484, -5.1464921231118153, 4.4622956281425754, -2.458168611030664, -17.198753951076938, -14.629469331626023, -17.602021796564074, -27.509015830217578, -36.272753689141126, -25.124728893597077, -21.35746851773002, -14.024674049876902, -3.6068840094172532, 2.9500188586538298, 1.1204064519351478, 1.1620330028664001, -0.92196744684906373, 0.31975105325274511, -1.4045526097407763, -11.003031943381464, -18.30050151825046, -19.009801367443814, -20.13536649670224, -20.642378682608499, -20.629439352625916, -21.451226745495727, -19.253683372952661, -20.67656483195265, -22.890671750408632, -24.425570702193003, -24.965051777221312, -26.204763291974913, -27.306695037655327, -26.837577440368619, -21.227772215159401, -19.546789898188443, -13.946786527965397, -10.939765673109594, -5.8217572843329002, -5.0334251670652126, -4.2526067406089734, -7.9154058861103334, -16.698797673071205, -16.590369858985284, -17.449071895306776, -8.8675632622330909, -1.0390008886644373, -0.48728404284044435, 2.0084348178182125, 2.6938363216793384, -0.3970190738926897, -4.0073456330211794, -5.8657211740549577, -0.81948852660292337, -0.16144489966755529, -3.5831750684545889, 4.9464375363456989, 8.2365441908830768, 5.9626685934455042, 5.7548328887067184, 5.7093071156177313, 7.5948470071559848, 9.9697086659725542, 11.138380912401598, 13.51677417283411, 10.61740186217987, 4.9544831751101022, 0.28436205010559834, -9.8465787841858248, -17.618146480697263, -16.403075603332983, -7.4761001756987957, -6.974112733183631, -5.0642605065724471, -4.8447024853031042, -3.625575853654095, -3.89284987295096, -3.6954521716943534, -7.0821287532089485, -15.454539941298517, -17.880270220152756, -17.439429534995902, -9.8746147791047711, -5.0571598624479055, 0.89365643862133715, 2.8689525113541383, 1.8472899960342399, 0.49313833497579118, -1.3876096774797193, -7.2473404024896064, -8.1822049485968851, -0.94068913754522665, 6.051060929471574, 8.1808002832067253, 9.5385066442063398, 9.9043060842332373, 12.489578167292418, 13.178793602312933, 14.898168183845032, 16.531821206936904, 18.012112240779938, 15.212701014073998, 11.37527503168338, 6.4214831315226713, 4.5611261789970516, 3.1530000038573687, 1.6418933815924517, -0.81460571803987325, -8.2034962216432739, -12.561557908124129, -19.714349264657816, -26.394588873485699, -28.068044471435741, -28.212079122315565, -26.287339078030183, -25.105417019966858, -27.373332518117067, -31.647683853698627, -34.073015357902051, -35.415443015071915, -34.977717112182333, -36.366269230574119, -44.3
