# Supplementary material for: Structural analysis of P. falciparum KAHRP and PfEMP1 complexes with host erythrocyte spectrin suggests a model for cytoadherent knob protrusions
Source: PLoS Pathog. 2017 Aug 14;13(8):e1006552. doi: 10.1371/journal.ppat.1006552 (PMC5570508; doi:10.1371/journal.ppat.1006552)
Supplement: S1 Software — Provided here is a compressed file that includes all scripts used for the calculation of docking conformations between two charged proteins. The specific examples of docking the KAHRP 5´ repeat to spectrin β10–14, and predicting the β-catenin–Tcf complex, are shown in separate directories. A README file with simple instructions and software dependencies is also included. (ZIP) [file ppat.1006552.s012.zip › scripts/b1014/path_finding/pos_filtered.txt]

335.414	-424.983	-31.829		
349.205	-455.453	-32.520
355.798	-449.286	-42.693	
369.238	-476.727	-27.087
379.788	-490.016	-27.479	
388.359	-484.281	-45.144
394.907	-493.600	-43.154
402.665	-521.093	-38.260
415.854	-533.186	-42.987
426.603	-525.254	-42.646
424.373	-558.135	-49.443
444.527	-559.242	-34.978
457.649	-568.930	-46.549
444.865	-577.223	-48.231
461.551	-583.988	-61.361
469.113	-623.583	-49.979
		
