# Supplementary material for: Structural analysis of P. falciparum KAHRP and PfEMP1 complexes with host erythrocyte spectrin suggests a model for cytoadherent knob protrusions
Source: PLoS Pathog. 2017 Aug 14;13(8):e1006552. doi: 10.1371/journal.ppat.1006552 (PMC5570508; doi:10.1371/journal.ppat.1006552)
Supplement: S1 Software — Provided here is a compressed file that includes all scripts used for the calculation of docking conformations between two charged proteins. The specific examples of docking the KAHRP 5´ repeat to spectrin β10–14, and predicting the β-catenin–Tcf complex, are shown in separate directories. A README file with simple instructions and software dependencies is also included. (ZIP) [file ppat.1006552.s012.zip › scripts/b1014/path_finding/out.dx]

# Data from APBS 1.3
# 
# POTENTIAL (kT/e)
# 
object 1 class gridpositions counts 225 225 225
origin 1.840660e+02 -7.460800e+02 -2.672720e+02
delta 2.000000e+00 0.000000e+00 0.000000e+00
delta 0.000000e+00 2.000000e+00 0.000000e+00
delta 0.000000e+00 0.000000e+00 2.000000e+00
object 2 class gridconnections counts 225 225 225
object 3 class array type double rank 0 items 11390625 data follows
-6.525415e-10 -7.097535e-10 -7.715784e-10 
-8.383461e-10 -9.104063e-10 -9.881289e-10 
-1.071904e-09 -1.162145e-09 -1.259287e-09 
-1.363785e-09 -1.476123e-09 -1.596806e-09 
-1.726363e-09 -1.865349e-09 -2.014346e-09 
-2.173961e-09 -2.344825e-09 -2.527598e-09 
-2.722964e-09 -2.931636e-09 -3.154349e-09 
-3.391867e-09 -3.644977e-09 -3.914491e-09 
-4.201244e-09 -4.506093e-09 -4.829916e-09 
-5.173613e-09 -5.538097e-09 -5.924303e-09 
-6.333173e-09 -6.765667e-09 -7.222748e-09 
-7.705388e-09 -8.214560e-09 -8.751237e-09 
-9.316385e-09 -9.910962e-09 -1.053591e-08 
-1.119217e-08 -1.188063e-08 -1.260216e-08 
-1.335763e-08 -1.414781e-08 -1.497348e-08 
-1.583534e-08 -1.673404e-08 -1.767016e-08 
-1.864422e-08 -1.965666e-08 -2.070782e-08 
-2.179798e-08 -2.292729e-08 -2.409581e-08 
-2.530350e-08 -2.655019e-08 -2.783558e-08 
-2.915926e-08 -3.052066e-08 -3.191909e-08 
-3.335371e-08 -3.482351e-08 -3.632736e-08 
-3.786395e-08 -3.943180e-08 -4.102930e-08 
-4.265464e-08 -4.430587e-08 -4.598087e-08 
-4.767735e-08 -4.939287e-08 -5.112481e-08 
-5.287043e-08 -5.462680e-08 -5.639090e-08 
-5.815951e-08 -5.992933e-08 -6.169692e-08 
-6.345874e-08 -6.521114e-08 -6.695038e-08 
-6.867266e-08 -7.037412e-08 -7.205083e-08 
-7.369884e-08 -7.531419e-08 -7.689292e-08 
-7.843107e-08 -7.992473e-08 -8.137002e-08 
-8.276314e-08 -8.410037e-08 -8.537810e-08 
-8.659281e-08 -8.774115e-08 -8.881989e-08 
-8.982598e-08 -9.075656e-08 -9.160895e-08 
-9.238068e-08 -9.306951e-08 -9.367342e-08 
-9.419065e-08 -9.461968e-08 -9.495924e-08 
-9.520836e-08 -9.536630e-08 -9.543263e-08 
-9.540717e-08 -9.529004e-08 -9.508161e-08 
-9.478256e-08 -9.439381e-08 -9.391657e-08 
-9.335228e-08 -9.270267e-08 -9.196969e-08 
-9.115552e-08 -9.026256e-08 -8.929345e-08 
-8.825098e-08 -8.713816e-08 -8.595814e-08 
-8.471424e-08 -8.340990e-08 -8.204869e-08 
-8.063428e-08 -7.917041e-08 -7.766092e-08 
-7.610966e-08 -7.452055e-08 -7.289751e-08 
-7.124447e-08 -6.956533e-08 -6.786399e-08 
-6.614427e-08 -6.440995e-08 -6.266475e-08 
-6.091229e-08 -5.915610e-08 -5.739960e-08 
-5.564610e-08 -5.389878e-08 -5.216071e-08 
-5.043478e-08 -4.872376e-08 -4.703028e-08 
-4.535680e-08 -4.370562e-08 -4.207890e-08 
-4.047861e-08 -3.890659e-08 -3.736450e-08 
-3.585385e-08 -3.437599e-08 -3.293212e-08 
-3.152327e-08 -3.015035e-08 -2.881410e-08 
-2.751514e-08 -2.625396e-08 -2.503089e-08 
-2.384617e-08 -2.269992e-08 -2.159213e-08 
-2.052270e-08 -1.949143e-08 -1.849803e-08 
-1.754213e-08 -1.662327e-08 -1.574093e-08 
-1.489452e-08 -1.408338e-08 -1.330682e-08 
-1.256409e-08 -1.185440e-08 -1.117692e-08 
-1.053079e-08 -9.915140e-09 -9.329061e-09 
-8.771638e-09 -8.241941e-09 -7.739033e-09 
-7.261974e-09 -6.809823e-09 -6.381642e-09 
-5.976501e-09 -5.593475e-09 -5.231654e-09 
-4.890139e-09 -4.568048e-09 -4.264515e-09 
-3.978693e-09 -3.709756e-09 -3.456899e-09 
-3.219340e-09 -2.996317e-09 -2.787096e-09 
-2.590966e-09 -2.407238e-09 -2.235251e-09 
-2.074367e-09 -1.923974e-09 -1.783484e-09 
-1.652334e-09 -1.529985e-09 -1.415923e-09 
-1.309655e-09 -1.210714e-09 -1.118652e-09 
-1.033047e-09 -9.534952e-10 -8.796143e-10 
-8.110424e-10 -7.474364e-10 -6.884723e-10 
-6.338436e-10 -5.832613e-10 -5.364530e-10 
-4.931619e-10 -4.531465e-10 -4.161797e-10 
-3.820483e-10 -3.505522e-10 -3.215036e-10 
-6.997643e-10 -7.612690e-10 -8.277466e-10 
-8.995543e-10 -9.770703e-10 -1.060695e-09 
-1.150851e-09 -1.247986e-09 -1.352570e-09 
-1.465098e-09 -1.586093e-09 -1.716103e-09 
-1.855702e-09 -2.005492e-09 -2.166104e-09 
-2.338197e-09 -2.522456e-09 -2.719597e-09 
-2.930365e-09 -3.155532e-09 -3.395899e-09 
-3.652295e-09 -3.925576e-09 -4.216626e-09 
-4.526353e-09 -4.855690e-09 -5.205594e-09 
-5.577042e-09 -5.971033e-09 -6.388581e-09 
-6.830718e-09 -7.298486e-09 -7.792938e-09 
-8.315135e-09 -8.866139e-09 -9.447010e-09 
-1.005881e-08 -1.070258e-08 -1.137935e-08 
-1.209014e-08 -1.283595e-08 -1.361772e-08 
-1.443638e-08 -1.529281e-08 -1.618784e-08 
-1.712226e-08 -1.809676e-08 -1.911201e-08 
-2.016855e-08 -2.126689e-08 -2.240741e-08 
-2.359041e-08 -2.481607e-08 -2.608447e-08 
-2.739556e-08 -2.874916e-08 -3.014497e-08 
-3.158254e-08 -3.306126e-08 -3.458038e-08 
-3.613900e-08 -3.773603e-08 -3.937023e-08 
-4.104018e-08 -4.274430e-08 -4.448080e-08 
-4.624775e-08 -4.804300e-08 -4.986426e-08 
-5.170903e-08 -5.357465e-08 -5.545828e-08 
-5.735691e-08 -5.926738e-08 -6.118636e-08 
-6.311038e-08 -6.503581e-08 -6.695890e-08 
-6.887580e-08 -7.078252e-08 -7.267498e-08 
-7.454905e-08 -7.640048e-08 -7.822501e-08 
-8.001833e-08 -8.177611e-08 -8.349402e-08 
-8.516774e-08 -8.679301e-08 -8.836559e-08 
-8.988133e-08 -9.133618e-08 -9.272618e-08 
-9.404752e-08 -9.529651e-08 -9.646965e-08 
-9.756361e-08 -9.857526e-08 -9.950168e-08 
-1.003402e-07 -1.010883e-07 -1.017440e-07 
-1.023051e-07 -1.027701e-07 -1.031376e-07 
-1.034065e-07 -1.035761e-07 -1.036459e-07 
-1.036157e-07 -1.034856e-07 -1.032561e-07 
-1.029279e-07 -1.025021e-07 -1.019799e-07 
-1.013629e-07 -1.006531e-07 -9.985249e-08 
-9.896361e-08 -9.798903e-08 -9.693163e-08 
-9.579449e-08 -9.458087e-08 -9.329425e-08 
-9.193823e-08 -9.051660e-08 -8.903324e-08 
-8.749216e-08 -8.589746e-08 -8.425332e-08 
-8.256395e-08 -8.083362e-08 -7.906661e-08 
-7.726720e-08 -7.543965e-08 -7.358820e-08 
-7.171703e-08 -6.983025e-08 -6.793190e-08 
-6.602592e-08 -6.411615e-08 -6.220633e-08 
-6.030004e-08 -5.840075e-08 -5.651177e-08 
-5.463625e-08 -5.277722e-08 -5.093750e-08 
-4.911977e-08 -4.732652e-08 -4.556008e-08 
-4.382261e-08 -4.211607e-08 -4.044227e-08 
-3.880283e-08 -3.719921e-08 -3.563269e-08 
-3.410440e-08 -3.261530e-08 -3.116619e-08 
-2.975773e-08 -2.839042e-08 -2.706463e-08 
-2.578060e-08 -2.453844e-08 -2.333814e-08 
-2.217957e-08 -2.106251e-08 -1.998663e-08 
-1.895150e-08 -1.795664e-08 -1.700145e-08 
-1.608529e-08 -1.520745e-08 -1.436714e-08 
-1.356356e-08 -1.279583e-08 -1.206306e-08 
-1.136430e-08 -1.069859e-08 -1.006495e-08 
-9.462381e-09 -8.889864e-09 -8.346380e-09 
-7.830904e-09 -7.342412e-09 -6.879883e-09 
-6.442303e-09 -6.028668e-09 -5.637988e-09 
-5.269286e-09 -4.921603e-09 -4.593999e-09 
-4.285553e-09 -3.995370e-09 -3.722576e-09 
-3.466321e-09 -3.225780e-09 -3.000157e-09 
-2.788679e-09 -2.590603e-09 -2.405209e-09 
-2.231809e-09 -2.069738e-09 -1.918360e-09 
-1.777065e-09 -1.645271e-09 -1.522419e-09 
-1.407978e-09 -1.301442e-09 -1.202328e-09 
-1.110177e-09 -1.024554e-09 -9.450452e-10 
-8.712602e-10 -8.028281e-10 -7.393986e-10 
-6.806410e-10 -6.262431e-10 -5.759106e-10 
-5.293666e-10 -4.863502e-10 -4.466166e-10 
-4.099355e-10 -3.760912e-10 -3.448812e-10 
-7.499241e-10 -8.159993e-10 -8.874319e-10 
-9.646080e-10 -1.047937e-09 -1.137851e-09 
-1.234808e-09 -1.339292e-09 -1.451811e-09 
-1.572904e-09 -1.703134e-09 -1.843095e-09 
-1.993410e-09 -2.154733e-09 -2.327745e-09 
-2.513161e-09 -2.711726e-09 -2.924217e-09 
-3.151440e-09 -3.394234e-09 -3.653471e-09 
-3.930049e-09 -4.224899e-09 -4.538981e-09 
-4.873284e-09 -5.228820e-09 -5.606632e-09 
-6.007783e-09 -6.433359e-09 -6.884465e-09 
-7.362225e-09 -7.867774e-09 -8.402261e-09 
-8.966841e-09 -9.562672e-09 -1.019091e-08 
-1.085272e-08 -1.154923e-08 -1.228157e-08 
-1.305086e-08 -1.385818e-08 -1.470457e-08 
-1.559104e-08 -1.651857e-08 -1.748805e-08 
-1.850035e-08 -1.955625e-08 -2.065646e-08 
-2.180160e-08 -2.299221e-08 -2.422872e-08 
-2.551147e-08 -2.684066e-08 -2.821639e-08 
-2.963861e-08 -3.110715e-08 -3.262167e-08 
-3.418168e-08 -3.578656e-08 -3.743548e-08 
-3.912746e-08 -4.086134e-08 -4.263577e-08 
-4.444920e-08 -4.629992e-08 -4.818601e-08 
-5.010533e-08 -5.205558e-08 -5.403425e-08 
-5.603863e-08 -5.806582e-08 -6.011274e-08 
-6.217610e-08 -6.425246e-08 -6.633820e-08 
-6.842953e-08 -7.052250e-08 -7.261303e-08 
-7.469691e-08 -7.676980e-08 -7.882726e-08 
-8.086476e-08 -8.287769e-08 -8.486139e-08 
-8.681117e-08 -8.872231e-08 -9.059008e-08 
-9.240977e-08 -9.417673e-08 -9.588635e-08 
-9.753409e-08 -9.911554e-08 -1.006264e-07 
-1.020625e-07 -1.034198e-07 -1.046945e-07 
-1.058829e-07 -1.069818e-07 -1.079878e-07 
-1.088981e-07 -1.097100e-07 -1.104211e-07 
-1.110293e-07 -1.115329e-07 -1.119303e-07 
-1.122204e-07 -1.124023e-07 -1.124756e-07 
-1.124401e-07 -1.122958e-07 -1.120434e-07 
-1.116836e-07 -1.112175e-07 -1.106466e-07 
-1.099727e-07 -1.091978e-07 -1.083243e-07 
-1.073547e-07 -1.062920e-07 -1.051394e-07 
-1.039001e-07 -1.025778e-07 -1.011762e-07 
-9.969930e-08 -9.815123e-08 -9.653623e-08 
-9.485867e-08 -9.312301e-08 -9.133382e-08 
-8.949570e-08 -8.761329e-08 -8.569126e-08 
-8.373427e-08 -8.174697e-08 -7.973396e-08 
-7.769980e-08 -7.564895e-08 -7.358582e-08 
-7.151469e-08 -6.943974e-08 -6.736502e-08 
-6.529442e-08 -6.323171e-08 -6.118048e-08 
-5.914417e-08 -5.712602e-08 -5.512913e-08 
-5.315637e-08 -5.121046e-08 -4.929392e-08 
-4.740906e-08 -4.555802e-08 -4.374275e-08 
-4.196499e-08 -4.022632e-08 -3.852812e-08 
-3.687159e-08 -3.525777e-08 -3.368750e-08 
-3.216150e-08 -3.068029e-08 -2.924427e-08 
-2.785367e-08 -2.650861e-08 -2.520905e-08 
-2.395486e-08 -2.274577e-08 -2.158141e-08 
-2.046132e-08 -1.938495e-08 -1.835164e-08 
-1.736070e-08 -1.641133e-08 -1.550268e-08 
-1.463386e-08 -1.380393e-08 -1.301189e-08 
-1.225672e-08 -1.153737e-08 -1.085276e-08 
-1.020181e-08 -9.583418e-09 -8.996461e-09 
-8.439829e-09 -7.912406e-09 -7.413084e-09 
-6.940759e-09 -6.494342e-09 -6.072755e-09 
-5.674938e-09 -5.299850e-09 -4.946471e-09 
-4.613804e-09 -4.300875e-09 -4.006736e-09 
-3.730467e-09 -3.471176e-09 -3.227996e-09 
-3.000093e-09 -2.786661e-09 -2.586921e-09 
-2.400127e-09 -2.225560e-09 -2.062533e-09 
-1.910385e-09 -1.768485e-09 -1.636232e-09 
-1.513049e-09 -1.398390e-09 -1.291732e-09 
-1.192581e-09 -1.100466e-09 -1.014940e-09 
-9.355811e-10 -8.619893e-10 -7.937863e-10 
-7.306151e-10 -6.721387e-10 -6.180397e-10 
-5.680192e-10 -5.217960e-10 -4.791058e-10 
-4.397006e-10 -4.033475e-10 -3.698285e-10 
-8.031620e-10 -8.740996e-10 -9.508048e-10 
-1.033695e-09 -1.123211e-09 -1.219822e-09 
-1.324022e-09 -1.436334e-09 -1.557308e-09 
-1.687526e-09 -1.827599e-09 -1.978170e-09 
-2.139912e-09 -2.313532e-09 -2.499772e-09 
-2.699403e-09 -2.913234e-09 -3.142107e-09 
-3.386896e-09 -3.648513e-09 -3.927900e-09 
-4.226035e-09 -4.543929e-09 -4.882622e-09 
-5.243189e-09 -5.626732e-09 -6.034381e-09 
-6.467294e-09 -6.926651e-09 -7.413655e-09 
-7.929528e-09 -8.475507e-09 -9.052842e-09 
-9.662791e-09 -1.030662e-08 -1.098558e-08 
-1.170094e-08 -1.245395e-08 -1.324583e-08 
-1.407780e-08 -1.495104e-08 -1.586669e-08 
-1.682587e-08 -1.782962e-08 -1.887894e-08 
-1.997478e-08 -2.111798e-08 -2.230933e-08 
-2.354953e-08 -2.483915e-08 -2.617869e-08 
-2.756850e-08 -2.900884e-08 -3.049980e-08 
-3.204136e-08 -3.363331e-08 -3.527532e-08 
-3.696687e-08 -3.870727e-08 -4.049564e-08 
-4.233091e-08 -4.421184e-08 -4.613696e-08 
-4.810460e-08 -5.011290e-08 -5.215977e-08 
-5.424290e-08 -5.635979e-08 -5.850770e-08 
-6.068369e-08 -6.288462e-08 -6.510712e-08 
-6.734764e-08 -6.960241e-08 -7.186750e-08 
-7.413877e-08 -7.641195e-08 -7.868258e-08 
-8.094607e-08 -8.319769e-08 -8.543262e-08 
-8.764592e-08 -8.983257e-08 -9.198749e-08 
-9.410556e-08 -9.618165e-08 -9.821060e-08 
-1.001873e-07 -1.021066e-07 -1.039636e-07 
-1.057533e-07 -1.074709e-07 -1.091117e-07 
-1.106711e-07 -1.121448e-07 -1.135287e-07 
-1.148187e-07 -1.160112e-07 -1.171027e-07 
-1.180901e-07 -1.189703e-07 -1.197410e-07 
-1.203997e-07 -1.209445e-07 -1.213739e-07 
-1.216866e-07 -1.218816e-07 -1.219584e-07 
-1.219169e-07 -1.217572e-07 -1.214799e-07 
-1.210858e-07 -1.205763e-07 -1.199528e-07 
-1.192174e-07 -1.183723e-07 -1.174200e-07 
-1.163635e-07 -1.152058e-07 -1.139505e-07 
-1.126012e-07 -1.111618e-07 -1.096364e-07 
-1.080294e-07 -1.063452e-07 -1.045885e-07 
-1.027640e-07 -1.008767e-07 -9.893145e-08 
-9.693330e-08 -9.488732e-08 -9.279857e-08 
-9.067213e-08 -8.851306e-08 -8.632636e-08 
-8.411699e-08 -8.188981e-08 -7.964959e-08 
-7.740100e-08 -7.514856e-08 -7.289667e-08 
-7.064957e-08 -6.841134e-08 -6.618586e-08 
-6.397686e-08 -6.178788e-08 -5.962223e-08 
-5.748305e-08 -5.537327e-08 -5.329561e-08 
-5.125257e-08 -4.924647e-08 -4.727939e-08 
-4.535323e-08 -4.346967e-08 -4.163020e-08 
-3.983612e-08 -3.808852e-08 -3.638832e-08 
-3.473627e-08 -3.313293e-08 -3.157872e-08 
-3.007387e-08 -2.861848e-08 -2.721253e-08 
-2.585584e-08 -2.454810e-08 -2.328893e-08 
-2.207778e-08 -2.091406e-08 -1.979706e-08 
-1.872598e-08 -1.769998e-08 -1.671812e-08 
-1.577942e-08 -1.488285e-08 -1.402733e-08 
-1.321174e-08 -1.243494e-08 -1.169575e-08 
-1.099300e-08 -1.032548e-08 -9.691971e-09 
-9.091273e-09 -8.522170e-09 -7.983458e-09 
-7.473939e-09 -6.992429e-09 -6.537759e-09 
-6.108780e-09 -5.704362e-09 -5.323399e-09 
-4.964809e-09 -4.627539e-09 -4.310561e-09 
-4.012878e-09 -3.733524e-09 -3.471561e-09 
-3.226086e-09 -2.996226e-09 -2.781140e-09 
-2.580019e-09 -2.392088e-09 -2.216601e-09 
-2.052845e-09 -1.900139e-09 -1.757832e-09 
-1.625302e-09 -1.501957e-09 -1.387235e-09 
-1.280600e-09 -1.181544e-09 -1.089586e-09 
-1.004270e-09 -9.251630e-10 -8.518583e-10 
-7.839704e-10 -7.211357e-10 -6.630121e-10 
-6.092772e-10 -5.596279e-10 -5.137793e-10 
-4.714640e-10 -4.324314e-10 -3.964462e-10 
-8.596228e-10 -9.357293e-10 -1.018040e-09 
-1.107007e-09 -1.203105e-09 -1.306840e-09 
-1.418747e-09 -1.539390e-09 -1.669365e-09 
-1.809299e-09 -1.959854e-09 -2.121725e-09 
-2.295640e-09 -2.482366e-09 -2.682702e-09 
-2.897487e-09 -3.127595e-09 -3.373937e-09 
-3.637463e-09 -3.919159e-09 -4.220048e-09 
-4.541189e-09 -4.883678e-09 -5.248647e-09 
-5.637259e-09 -6.050711e-09 -6.490232e-09 
-6.957079e-09 -7.452534e-09 -7.977904e-09 
-8.534518e-09 -9.123721e-09 -9.746874e-09 
-1.040534e-08 -1.110051e-08 -1.183374e-08 
-1.260641e-08 -1.341988e-08 -1.427549e-08 
-1.517455e-08 -1.611838e-08 -1.710820e-08 
-1.814523e-08 -1.923063e-08 -2.036549e-08 
-2.155083e-08 -2.278759e-08 -2.407663e-08 
-2.541871e-08 -2.681448e-08 -2.826448e-08 
-2.976911e-08 -3.132864e-08 -3.294320e-08 
-3.461276e-08 -3.633713e-08 -3.811593e-08 
-3.994861e-08 -4.183444e-08 -4.377247e-08 
-4.576156e-08 -4.780034e-08 -4.988723e-08 
-5.202044e-08 -5.419794e-08 -5.641745e-08 
-5.867650e-08 -6.097234e-08 -6.330203e-08 
-6.566236e-08 -6.804991e-08 -7.046103e-08 
-7.289185e-08 -7.533829e-08 -7.779606e-08 
-8.026067e-08 -8.272747e-08 -8.519160e-08 
-8.764807e-08 -9.009175e-08 -9.251737e-08 
-9.491957e-08 -9.729287e-08 -9.963176e-08 
-1.019307e-07 -1.041840e-07 -1.063861e-07 
-1.085315e-07 -1.106145e-07 -1.126298e-07 
-1.145720e-07 -1.164358e-07 -1.182161e-07 
-1.199080e-07 -1.215067e-07 -1.230077e-07 
-1.244068e-07 -1.256998e-07 -1.268830e-07 
-1.279530e-07 -1.289067e-07 -1.297411e-07 
-1.304539e-07 -1.310429e-07 -1.315064e-07 
-1.318431e-07 -1.320519e-07 -1.321324e-07 
-1.320842e-07 -1.319077e-07 -1.316034e-07 
-1.311723e-07 -1.306158e-07 -1.299357e-07 
-1.291339e-07 -1.282131e-07 -1.271761e-07 
-1.260259e-07 -1.247660e-07 -1.234002e-07 
-1.219325e-07 -1.203671e-07 -1.187086e-07 
-1.169616e-07 -1.151310e-07 -1.132220e-07 
-1.112397e-07 -1.091893e-07 -1.070764e-07 
-1.049063e-07 -1.026846e-07 -1.004167e-07 
-9.810829e-08 -9.576474e-08 -9.339154e-08 
-9.099405e-08 -8.857756e-08 -8.614725e-08 
-8.370817e-08 -8.126525e-08 -7.882325e-08 
-7.638676e-08 -7.396019e-08 -7.154778e-08 
-6.915355e-08 -6.678131e-08 -6.443467e-08 
-6.211702e-08 -5.983152e-08 -5.758110e-08 
-5.536847e-08 -5.319613e-08 -5.106632e-08 
-4.898108e-08 -4.694223e-08 -4.495136e-08 
-4.300986e-08 -4.111892e-08 -3.927950e-08 
-3.749239e-08 -3.575821e-08 -3.407737e-08 
-3.245013e-08 -3.087658e-08 -2.935667e-08 
-2.789019e-08 -2.647682e-08 -2.511610e-08 
-2.380745e-08 -2.255020e-08 -2.134357e-08 
-2.018671e-08 -1.907866e-08 -1.801842e-08 
-1.700491e-08 -1.603701e-08 -1.511354e-08 
-1.423328e-08 -1.339499e-08 -1.259739e-08 
-1.183919e-08 -1.111909e-08 -1.043577e-08 
-9.787921e-09 -9.174220e-09 -8.593361e-09 
-8.044045e-09 -7.524990e-09 -7.034926e-09 
-6.572609e-09 -6.136814e-09 -5.726343e-09 
-5.340025e-09 -4.976718e-09 -4.635311e-09 
-4.314725e-09 -4.013913e-09 -3.731863e-09 
-3.467596e-09 -3.220169e-09 -2.988672e-09 
-2.772233e-09 -2.570011e-09 -2.381203e-09 
-2.205037e-09 -2.040779e-09 -1.887723e-09 
-1.745201e-09 -1.612572e-09 -1.489230e-09 
-1.374596e-09 -1.268123e-09 -1.169291e-09 
-1.077608e-09 -9.926088e-10 -9.138530e-10 
-8.409255e-10 -7.734347e-10 -7.110116e-10 
-6.533089e-10 -5.999999e-10 -5.507779e-10 
-5.053547e-10 -4.634604e-10 -4.248418e-10 
-9.194549e-10 -1.001051e-09 -1.089318e-09 
-1.184741e-09 -1.287834e-09 -1.399142e-09 
-1.519243e-09 -1.648746e-09 -1.788293e-09 
-1.938565e-09 -2.100273e-09 -2.274170e-09 
-2.461043e-09 -2.661721e-09 -2.877069e-09 
-3.107993e-09 -3.355440e-09 -3.620396e-09 
-3.903889e-09 -4.206986e-09 -4.530797e-09 
-4.876468e-09 -5.245189e-09 -5.638183e-09 
-6.056715e-09 -6.502083e-09 -6.975619e-09 
-7.478686e-09 -8.012678e-09 -8.579015e-09 
-9.179139e-09 -9.814512e-09 -1.048661e-08 
-1.119693e-08 -1.194696e-08 -1.273819e-08 
-1.357212e-08 -1.445023e-08 -1.537399e-08 
-1.634482e-08 -1.736414e-08 -1.843331e-08 
-1.955366e-08 -2.072643e-08 -2.195283e-08 
-2.323398e-08 -2.457090e-08 -2.596454e-08 
-2.741573e-08 -2.892519e-08 -3.049350e-08 
-3.212112e-08 -3.380835e-08 -3.555535e-08 
-3.736208e-08 -3.922836e-08 -4.115378e-08 
-4.313776e-08 -4.517950e-08 -4.727799e-08 
-4.943200e-08 -5.164006e-08 -5.390045e-08 
-5.621123e-08 -5.857021e-08 -6.097493e-08 
-6.342269e-08 -6.591053e-08 -6.843525e-08 
-7.099336e-08 -7.358116e-08 -7.619469e-08 
-7.882973e-08 -8.148186e-08 -8.414642e-08 
-8.681853e-08 -8.949313e-08 -9.216495e-08 
-9.482856e-08 -9.747837e-08 -1.001087e-07 
-1.027136e-07 -1.052873e-07 -1.078236e-07 
-1.103166e-07 -1.127601e-07 -1.151481e-07 
-1.174745e-07 -1.197332e-07 -1.219184e-07 
-1.240242e-07 -1.260449e-07 -1.279749e-07 
-1.298089e-07 -1.315417e-07 -1.331684e-07 
-1.346843e-07 -1.360851e-07 -1.373667e-07 
-1.385252e-07 -1.395574e-07 -1.404602e-07 
-1.412308e-07 -1.418670e-07 -1.423670e-07 
-1.427292e-07 -1.429527e-07 -1.430368e-07 
-1.429813e-07 -1.427865e-07 -1.424531e-07 
-1.419820e-07 -1.413749e-07 -1.406336e-07 
-1.397605e-07 -1.387583e-07 -1.376300e-07 
-1.363791e-07 -1.350094e-07 -1.335248e-07 
-1.319298e-07 -1.302291e-07 -1.284276e-07 
-1.265303e-07 -1.245426e-07 -1.224700e-07 
-1.203182e-07 -1.180929e-07 -1.157999e-07 
-1.134453e-07 -1.110350e-07 -1.085751e-07 
-1.060714e-07 -1.035300e-07 -1.009567e-07 
-9.835749e-08 -9.573800e-08 -9.310386e-08 
-9.046057e-08 -8.781345e-08 -8.516766e-08 
-8.252817e-08 -7.989977e-08 -7.728703e-08 
-7.469430e-08 -7.212572e-08 -6.958517e-08 
-6.707631e-08 -6.460257e-08 -6.216710e-08 
-5.977283e-08 -5.742244e-08 -5.511836e-08 
-5.286277e-08 -5.065763e-08 -4.850466e-08 
-4.640533e-08 -4.436091e-08 -4.237244e-08 
-4.044077e-08 -3.856652e-08 -3.675015e-08 
-3.499191e-08 -3.329189e-08 -3.165001e-08 
-3.006605e-08 -2.853964e-08 -2.707025e-08 
-2.565727e-08 -2.429994e-08 -2.299742e-08 
-2.174877e-08 -2.055294e-08 -1.940885e-08 
-1.831531e-08 -1.727110e-08 -1.627494e-08 
-1.532550e-08 -1.442143e-08 -1.356135e-08 
-1.274385e-08 -1.196752e-08 -1.123092e-08 
-1.053264e-08 -9.871238e-09 -9.245304e-09 
-8.653429e-09 -8.094222e-09 -7.566309e-09 
-7.068342e-09 -6.598996e-09 -6.156972e-09 
-5.741006e-09 -5.349860e-09 -4.982334e-09 
-4.637260e-09 -4.313508e-09 -4.009982e-09 
-3.725626e-09 -3.459419e-09 -3.210380e-09 
-2.977566e-09 -2.760069e-09 -2.557022e-09 
-2.367593e-09 -2.190987e-09 -2.026445e-09 
-1.873244e-09 -1.730694e-09 -1.598140e-09 
-1.474959e-09 -1.360561e-09 -1.254384e-09 
-1.155899e-09 -1.064604e-09 -9.800253e-10 
-9.017145e-10 -8.292502e-10 -7.622348e-10 
-7.002943e-10 -6.430769e-10 -5.902524e-10 
-5.415105e-10 -4.965606e-10 -4.551303e-10 
-9.828098e-10 -1.070233e-09 -1.164821e-09 
-1.267098e-09 -1.377619e-09 -1.496971e-09 
-1.625776e-09 -1.764693e-09 -1.914414e-09 
-2.075672e-09 -2.249238e-09 -2.435923e-09 
-2.636578e-09 -2.852097e-09 -3.083417e-09 
-3.331516e-09 -3.597417e-09 -3.882188e-09 
-4.186940e-09 -4.512829e-09 -4.861054e-09 
-5.232859e-09 -5.629528e-09 -6.052391e-09 
-6.502814e-09 -6.982206e-09 -7.492010e-09 
-8.033705e-09 -8.608803e-09 -9.218843e-09 
-9.865391e-09 -1.055004e-08 -1.127438e-08 
-1.204004e-08 -1.284864e-08 -1.370182e-08 
-1.460118e-08 -1.554834e-08 -1.654489e-08 
-1.759241e-08 -1.869241e-08 -1.984639e-08 
-2.105579e-08 -2.232198e-08 -2.364626e-08 
-2.502986e-08 -2.647391e-08 -2.797944e-08 
-2.954735e-08 -3.117844e-08 -3.287336e-08 
-3.463260e-08 -3.645652e-08 -3.834528e-08 
-4.029886e-08 -4.231707e-08 -4.439949e-08 
-4.654548e-08 -4.875421e-08 -5.102457e-08 
-5.335524e-08 -5.574462e-08 -5.819089e-08 
-6.069194e-08 -6.324537e-08 -6.584855e-08 
-6.849855e-08 -7.119216e-08 -7.392589e-08 
-7.669600e-08 -7.949845e-08 -8.232894e-08 
-8.518291e-08 -8.805555e-08 -9.094180e-08 
-9.383637e-08 -9.673375e-08 -9.962824e-08 
-1.025139e-07 -1.053848e-07 -1.082345e-07 
-1.110568e-07 -1.138453e-07 -1.165933e-07 
-1.192944e-07 -1.219419e-07 -1.245291e-07 
-1.270495e-07 -1.294966e-07 -1.318639e-07 
-1.341451e-07 -1.363339e-07 -1.384244e-07 
-1.404106e-07 -1.422871e-07 -1.440485e-07 
-1.456896e-07 -1.472058e-07 -1.485926e-07 
-1.498460e-07 -1.509623e-07 -1.519381e-07 
-1.527705e-07 -1.534572e-07 -1.539961e-07 
-1.543856e-07 -1.546245e-07 -1.547123e-07 
-1.546488e-07 -1.544341e-07 -1.540692e-07 
-1.535551e-07 -1.528935e-07 -1.520865e-07 
-1.511367e-07 -1.500470e-07 -1.488208e-07 
-1.474617e-07 -1.459740e-07 -1.443620e-07 
-1.426305e-07 -1.407846e-07 -1.388296e-07 
-1.367711e-07 -1.346149e-07 -1.323670e-07 
-1.300334e-07 -1.276205e-07 -1.251347e-07 
-1.225823e-07 -1.199699e-07 -1.173041e-07 
-1.145912e-07 -1.118378e-07 -1.090503e-07 
-1.062349e-07 -1.033980e-07 -1.005456e-07 
-9.768361e-08 -9.481783e-08 -9.195384e-08 
-8.909702e-08 -8.625254e-08 -8.342535e-08 
-8.062016e-08 -7.784141e-08 -7.509333e-08 
-7.237985e-08 -6.970465e-08 -6.707117e-08 
-6.448254e-08 -6.194165e-08 -5.945111e-08 
-5.701328e-08 -5.463025e-08 -5.230385e-08 
-5.003569e-08 -4.782711e-08 -4.567922e-08 
-4.359292e-08 -4.156887e-08 -3.960755e-08 
-3.770921e-08 -3.587394e-08 -3.410163e-08 
-3.239204e-08 -3.074474e-08 -2.915916e-08 
-2.763461e-08 -2.617028e-08 -2.476523e-08 
-2.341843e-08 -2.212876e-08 -2.089501e-08 
-1.971590e-08 -1.859011e-08 -1.751623e-08 
-1.649283e-08 -1.551845e-08 -1.459157e-08 
-1.371067e-08 -1.287422e-08 -1.208067e-08 
-1.132848e-08 -1.061609e-08 -9.941970e-09 
-9.304601e-09 -8.702474e-09 -8.134104e-09 
-7.598030e-09 -7.092820e-09 -6.617071e-09 
-6.169414e-09 -5.748514e-09 -5.353071e-09 
-4.981825e-09 -4.633554e-09 -4.307076e-09 
-4.001250e-09 -3.714973e-09 -3.447187e-09 
-3.196873e-09 -2.963054e-09 -2.744791e-09 
-2.541188e-09 -2.351389e-09 -2.174573e-09 
-2.009962e-09 -1.856812e-09 -1.714417e-09 
-1.582105e-09 -1.459240e-09 -1.345218e-09 
-1.239467e-09 -1.141447e-09 -1.050648e-09 
-9.665880e-10 -8.888119e-10 -8.168922e-10 
-7.504262e-10 -6.890354e-10 -6.323642e-10 
-5.800789e-10 -5.318668e-10 -4.874348e-10 
-1.049842e-09 -1.143443e-09 -1.244736e-09 
-1.354285e-09 -1.472687e-09 -1.600575e-09 
-1.738619e-09 -1.887529e-09 -2.048053e-09 
-2.220980e-09 -2.407142e-09 -2.607413e-09 
-2.822713e-09 -3.054006e-09 -3.302303e-09 
-3.568662e-09 -3.854189e-09 -4.160036e-09 
-4.487404e-09 -4.837543e-09 -5.211750e-09 
-5.611369e-09 -6.037793e-09 -6.492457e-09 
-6.976842e-09 -7.492473e-09 -8.040914e-09 
-8.623767e-09 -9.242669e-09 -9.899289e-09 
-1.059533e-08 -1.133250e-08 -1.211255e-08 
-1.293724e-08 -1.380833e-08 -1.472758e-08 
-1.569675e-08 -1.671760e-08 -1.779186e-08 
-1.892123e-08 -2.010737e-08 -2.135191e-08 
-2.265641e-08 -2.402237e-08 -2.545121e-08 
-2.694427e-08 -2.850279e-08 -3.012787e-08 
-3.182053e-08 -3.358163e-08 -3.541189e-08 
-3.731186e-08 -3.928192e-08 -4.132227e-08 
-4.343291e-08 -4.561362e-08 -4.786397e-08 
-5.018329e-08 -5.257066e-08 -5.502491e-08 
-5.754461e-08 -6.012806e-08 -6.277326e-08 
-6.547793e-08 -6.823951e-08 -7.105513e-08 
-7.392163e-08 -7.683552e-08 -7.979305e-08 
-8.279014e-08 -8.582242e-08 -8.888523e-08 
-9.197363e-08 -9.508241e-08 -9.820607e-08 
-1.013389e-07 -1.044749e-07 -1.076078e-07 
-1.107314e-07 -1.138389e-07 -1.169237e-07 
-1.199788e-07 -1.229973e-07 -1.259721e-07 
-1.288960e-07 -1.317619e-07 -1.345625e-07 
-1.372908e-07 -1.399395e-07 -1.425018e-07 
-1.449708e-07 -1.473396e-07 -1.496018e-07 
-1.517511e-07 -1.537814e-07 -1.556868e-07 
-1.574620e-07 -1.591017e-07 -1.606011e-07 
-1.619559e-07 -1.631620e-07 -1.642159e-07 
-1.651145e-07 -1.658550e-07 -1.664354e-07 
-1.668538e-07 -1.671092e-07 -1.672008e-07 
-1.671284e-07 -1.668923e-07 -1.664934e-07 
-1.659330e-07 -1.652129e-07 -1.643355e-07 
-1.633033e-07 -1.621198e-07 -1.607885e-07 
-1.593135e-07 -1.576993e-07 -1.559508e-07 
-1.540730e-07 -1.520716e-07 -1.499522e-07 
-1.477210e-07 -1.453843e-07 -1.429486e-07 
-1.404204e-07 -1.378067e-07 -1.351144e-07 
-1.323503e-07 -1.295217e-07 -1.266355e-07 
-1.236987e-07 -1.207185e-07 -1.177017e-07 
-1.146552e-07 -1.115857e-07 -1.084997e-07 
-1.054038e-07 -1.023042e-07 -9.920681e-08 
-9.611757e-08 -9.304203e-08 -8.998552e-08 
-8.695314e-08 -8.394970e-08 -8.097972e-08 
-7.804748e-08 -7.515693e-08 -7.231177e-08 
-6.951537e-08 -6.677085e-08 -6.408101e-08 
-6.144838e-08 -5.887521e-08 -5.636348e-08 
-5.391487e-08 -5.153085e-08 -4.921259e-08 
-4.696103e-08 -4.477690e-08 -4.266067e-08 
-4.061262e-08 -3.863281e-08 -3.672114e-08 
-3.487729e-08 -3.310081e-08 -3.139108e-08 
-2.974732e-08 -2.816865e-08 -2.665404e-08 
-2.520236e-08 -2.381241e-08 -2.248286e-08 
-2.121233e-08 -1.999936e-08 -1.884244e-08 
-1.774002e-08 -1.669049e-08 -1.569224e-08 
-1.474360e-08 -1.384291e-08 -1.298851e-08 
-1.217870e-08 -1.141183e-08 -1.068623e-08 
-1.000025e-08 -9.352260e-09 -8.740659e-09 
-8.163867e-09 -7.620337e-09 -7.108552e-09 
-6.627033e-09 -6.174339e-09 -5.749067e-09 
-5.349857e-09 -4.975388e-09 -4.624386e-09 
-4.295619e-09 -3.987899e-09 -3.700083e-09 
-3.431073e-09 -3.179814e-09 -2.945295e-09 
-2.726550e-09 -2.522655e-09 -2.332728e-09 
-2.155928e-09 -1.991455e-09 -1.838547e-09 
-1.696481e-09 -1.564572e-09 -1.442170e-09 
-1.328659e-09 -1.223457e-09 -1.126015e-09 
-1.035815e-09 -9.523662e-10 -8.752096e-10 
-8.039114e-10 -7.380645e-10 -6.772864e-10 
-6.212182e-10 -5.695235e-10 -5.218872e-10 
-1.120709e-09 -1.220856e-09 -1.329255e-09 
-1.446511e-09 -1.573267e-09 -1.710206e-09 
-1.858049e-09 -2.017560e-09 -2.189545e-09 
-2.374854e-09 -2.574383e-09 -2.789076e-09 
-3.019925e-09 -3.267969e-09 -3.534299e-09 
-3.820056e-09 -4.126434e-09 -4.454677e-09 
-4.806084e-09 -5.182002e-09 -5.583834e-09 
-6.013033e-09 -6.471103e-09 -6.959597e-09 
-7.480118e-09 -8.034313e-09 -8.623876e-09 
-9.250541e-09 -9.916080e-09 -1.062230e-08 
-1.137105e-08 -1.216418e-08 -1.300358e-08 
-1.389116e-08 -1.482883e-08 -1.581851e-08 
-1.686211e-08 -1.796152e-08 -1.911863e-08 
-2.033529e-08 -2.161331e-08 -2.295445e-08 
-2.436042e-08 -2.583284e-08 -2.737326e-08 
-2.898315e-08 -3.066384e-08 -3.241657e-08 
-3.424242e-08 -3.614235e-08 -3.811714e-08 
-4.016741e-08 -4.229357e-08 -4.449587e-08 
-4.677430e-08 -4.912864e-08 -5.155844e-08 
-5.406298e-08 -5.664128e-08 -5.929209e-08 
-6.201386e-08 -6.480475e-08 -6.766263e-08 
-7.058502e-08 -7.356916e-08 -7.661195e-08 
-7.970996e-08 -8.285944e-08 -8.605631e-08 
-8.929617e-08 -9.257428e-08 -9.588559e-08 
-9.922476e-08 -1.025861e-07 -1.059638e-07 
-1.093514e-07 -1.127427e-07 -1.161308e-07 
-1.195087e-07 -1.228695e-07 -1.262057e-07 
-1.295100e-07 -1.327746e-07 -1.359919e-07 
-1.391543e-07 -1.422538e-07 -1.452827e-07 
-1.482333e-07 -1.510978e-07 -1.538686e-07 
-1.565384e-07 -1.590998e-07 -1.615458e-07 
-1.638694e-07 -1.660641e-07 -1.681236e-07 
-1.700420e-07 -1.718137e-07 -1.734335e-07 
-1.748966e-07 -1.761988e-07 -1.773361e-07 
-1.783052e-07 -1.791032e-07 -1.797277e-07 
-1.801770e-07 -1.804498e-07 -1.805452e-07 
-1.804632e-07 -1.802041e-07 -1.797688e-07 
-1.791587e-07 -1.783759e-07 -1.774229e-07 
-1.763026e-07 -1.750185e-07 -1.735748e-07 
-1.719757e-07 -1.702262e-07 -1.683314e-07 
-1.662971e-07 -1.641293e-07 -1.618341e-07 
-1.594183e-07 -1.568885e-07 -1.542519e-07 
-1.515158e-07 -1.486873e-07 -1.457742e-07 
-1.427839e-07 -1.397240e-07 -1.366023e-07 
-1.334263e-07 -1.302037e-07 -1.269418e-07 
-1.236483e-07 -1.203302e-07 -1.169948e-07 
-1.136490e-07 -1.102995e-07 -1.069528e-07 
-1.036153e-07 -1.002929e-07 -9.699145e-08 
-9.371641e-08 -9.047296e-08 -8.726600e-08 
-8.410011e-08 -8.097957e-08 -7.790833e-08 
-7.489005e-08 -7.192807e-08 -6.902540e-08 
-6.618475e-08 -6.340854e-08 -6.069889e-08 
-5.805760e-08 -5.548623e-08 -5.298604e-08 
-5.055803e-08 -4.820295e-08 -4.592131e-08 
-4.371339e-08 -4.157925e-08 -3.951875e-08 
-3.753154e-08 -3.561712e-08 -3.377480e-08 
-3.200374e-08 -3.030296e-08 -2.867136e-08 
-2.710769e-08 -2.561064e-08 -2.417879e-08 
-2.281061e-08 -2.150454e-08 -2.025894e-08 
-1.907212e-08 -1.794234e-08 -1.686785e-08 
-1.584686e-08 -1.487757e-08 -1.395816e-08 
-1.308682e-08 -1.226176e-08 -1.148116e-08 
-1.074325e-08 -1.004628e-08 -9.388498e-09 
-8.768211e-09 -8.183746e-09 -7.633467e-09 
-7.115776e-09 -6.629119e-09 -6.171983e-09 
-5.742899e-09 -5.340445e-09 -4.963246e-09 
-4.609973e-09 -4.279346e-09 -3.970133e-09 
-3.681150e-09 -3.411262e-09 -3.159378e-09 
-2.924459e-09 -2.705508e-09 -2.501575e-09 
-2.311756e-09 -2.135187e-09 -1.971051e-09 
-1.818568e-09 -1.677000e-09 -1.545647e-09 
-1.423848e-09 -1.310976e-09 -1.206441e-09 
-1.109683e-09 -1.020178e-09 -9.374293e-10 
-8.609718e-10 -7.903672e-10 -7.252045e-10 
-6.650978e-10 -6.096856e-10 -5.586290e-10 
-1.195572e-09 -1.302649e-09 -1.418570e-09 
-1.543989e-09 -1.679595e-09 -1.826123e-09 
-1.984349e-09 -2.155095e-09 -2.339228e-09 
-2.537665e-09 -2.751370e-09 -2.981360e-09 
-3.228702e-09 -3.494519e-09 -3.779985e-09 
-4.086331e-09 -4.414844e-09 -4.766867e-09 
-5.143800e-09 -5.547099e-09 -5.978277e-09 
-6.438904e-09 -6.930603e-09 -7.455054e-09 
-8.013987e-09 -8.609184e-09 -9.242474e-09 
-9.915735e-09 -1.063088e-08 -1.138987e-08 
-1.219470e-08 -1.304738e-08 -1.394995e-08 
-1.490449e-08 -1.591305e-08 -1.697772e-08 
-1.810058e-08 -1.928367e-08 -2.052905e-08 
-2.183871e-08 -2.321463e-08 -2.465872e-08 
-2.617283e-08 -2.775874e-08 -2.941812e-08 
-3.115257e-08 -3.296355e-08 -3.485241e-08 
-3.682033e-08 -3.886835e-08 -4.099734e-08 
-4.320797e-08 -4.550071e-08 -4.787583e-08 
-5.033334e-08 -5.287301e-08 -5.549437e-08 
-5.819665e-08 -6.097880e-08 -6.383948e-08 
-6.677703e-08 -6.978946e-08 -7.287447e-08 
-7.602940e-08 -7.925126e-08 -8.253671e-08 
-8.588204e-08 -8.928320e-08 -9.273577e-08 
-9.623500e-08 -9.977576e-08 -1.033526e-07 
-1.069597e-07 -1.105910e-07 -1.142400e-07 
-1.179001e-07 -1.215641e-07 -1.252248e-07 
-1.288747e-07 -1.325061e-07 -1.361111e-07 
-1.396815e-07 -1.432091e-07 -1.466857e-07 
-1.501028e-07 -1.534520e-07 -1.567249e-07 
-1.599130e-07 -1.630080e-07 -1.660018e-07 
-1.688862e-07 -1.716533e-07 -1.742955e-07 
-1.768053e-07 -1.791757e-07 -1.813998e-07 
-1.834712e-07 -1.853839e-07 -1.871322e-07 
-1.887110e-07 -1.901157e-07 -1.913420e-07 
-1.923864e-07 -1.932457e-07 -1.939174e-07 
-1.943995e-07 -1.946907e-07 -1.947902e-07 
-1.946977e-07 -1.944139e-07 -1.939395e-07 
-1.932763e-07 -1.924264e-07 -1.913925e-07 
-1.901779e-07 -1.887864e-07 -1.872224e-07 
-1.854907e-07 -1.835966e-07 -1.815457e-07 
-1.793442e-07 -1.769985e-07 -1.745156e-07 
-1.719025e-07 -1.691666e-07 -1.663156e-07 
-1.633572e-07 -1.602995e-07 -1.571506e-07 
-1.539188e-07 -1.506121e-07 -1.472390e-07 
-1.438076e-07 -1.403262e-07 -1.368029e-07 
-1.332456e-07 -1.296623e-07 -1.260606e-07 
-1.224481e-07 -1.188320e-07 -1.152193e-07 
-1.116168e-07 -1.080310e-07 -1.044682e-07 
-1.009343e-07 -9.743476e-08 -9.397494e-08 
-9.055976e-08 -8.719383e-08 -8.388139e-08 
-8.062638e-08 -7.743238e-08 -7.430263e-08 
-7.124004e-08 -6.824720e-08 -6.532638e-08 
-6.247951e-08 -5.970824e-08 -5.701393e-08 
-5.439764e-08 -5.186015e-08 -4.940201e-08 
-4.702350e-08 -4.472468e-08 -4.250536e-08 
-4.036517e-08 -3.830354e-08 -3.631972e-08 
-3.441280e-08 -3.258170e-08 -3.082522e-08 
-2.914203e-08 -2.753067e-08 -2.598961e-08 
-2.451720e-08 -2.311175e-08 -2.177148e-08 
-2.049455e-08 -1.927910e-08 -1.812323e-08 
-1.702499e-08 -1.598244e-08 -1.499363e-08 
-1.405660e-08 -1.316939e-08 -1.233007e-08 
-1.153671e-08 -1.078742e-08 -1.008033e-08 
-9.413596e-09 -8.785415e-09 -8.194024e-09 
-7.637702e-09 -7.114772e-09 -6.623603e-09 
-6.162613e-09 -5.730269e-09 -5.325089e-09 
-4.945642e-09 -4.590548e-09 -4.258482e-09 
-3.948167e-09 -3.658380e-09 -3.387950e-09 
-3.135754e-09 -2.900722e-09 -2.681830e-09 
-2.478105e-09 -2.288619e-09 -2.112490e-09 
-1.948881e-09 -1.796997e-09 -1.656086e-09 
-1.525436e-09 -1.404374e-09 -1.292263e-09 
-1.188504e-09 -1.092531e-09 -1.003812e-09 
-9.218456e-10 -8.461617e-10 -7.763181e-10 
-7.119002e-10 -6.525194e-10 -5.978120e-10 
-1.274593e-09 -1.389000e-09 -1.512881e-09 
-1.646936e-09 -1.791909e-09 -1.948588e-09 
-2.117807e-09 -2.300450e-09 -2.497451e-09 
-2.709794e-09 -2.938518e-09 -3.184718e-09 
-3.449542e-09 -3.734199e-09 -4.039954e-09 
-4.368134e-09 -4.720124e-09 -5.097373e-09 
-5.501390e-09 -5.933745e-09 -6.396070e-09 
-6.890059e-09 -7.417463e-09 -7.980095e-09 
-8.579824e-09 -9.218573e-09 -9.898321e-09 
-1.062109e-08 -1.138896e-08 -1.220404e-08 
-1.306848e-08 -1.398447e-08 -1.495422e-08 
-1.597996e-08 -1.706393e-08 -1.820839e-08 
-1.941557e-08 -2.068771e-08 -2.202702e-08 
-2.343568e-08 -2.491582e-08 -2.646952e-08 
-2.809879e-08 -2.980555e-08 -3.159164e-08 
-3.345877e-08 -3.540855e-08 -3.744244e-08 
-3.956174e-08 -4.176758e-08 -4.406091e-08 
-4.644247e-08 -4.891279e-08 -5.147215e-08 
-5.412059e-08 -5.685789e-08 -5.968352e-08 
-6.259669e-08 -6.559626e-08 -6.868080e-08 
-7.184851e-08 -7.509728e-08 -7.842461e-08 
-8.182765e-08 -8.530316e-08 -8.884754e-08 
-9.245679e-08 -9.612653e-08 -9.985200e-08 
-1.036280e-07 -1.074491e-07 -1.113094e-07 
-1.152025e-07 -1.191219e-07 -1.230607e-07 
-1.270114e-07 -1.309666e-07 -1.349184e-07 
-1.388586e-07 -1.427789e-07 -1.466707e-07 
-1.505253e-07 -1.543337e-07 -1.580870e-07 
-1.617761e-07 -1.653919e-07 -1.689251e-07 
-1.723668e-07 -1.757080e-07 -1.789396e-07 
-1.820531e-07 -1.850398e-07 -1.878915e-07 
-1.906001e-07 -1.931579e-07 -1.955576e-07 
-1.977923e-07 -1.998554e-07 -2.017409e-07 
-2.034431e-07 -2.049571e-07 -2.062784e-07 
-2.074030e-07 -2.083277e-07 -2.090496e-07 
-2.095667e-07 -2.098775e-07 -2.099812e-07 
-2.098776e-07 -2.095673e-07 -2.090512e-07 
-2.083312e-07 -2.074096e-07 -2.062894e-07 
-2.049742e-07 -2.034681e-07 -2.017758e-07 
-1.999026e-07 -1.978542e-07 -1.956367e-07 
-1.932568e-07 -1.907216e-07 -1.880384e-07 
-1.852149e-07 -1.822591e-07 -1.791794e-07 
-1.759841e-07 -1.726820e-07 -1.692818e-07 
-1.657923e-07 -1.622225e-07 -1.585814e-07 
-1.548777e-07 -1.511205e-07 -1.473184e-07 
-1.434801e-07 -1.396140e-07 -1.357285e-07 
-1.318317e-07 -1.279314e-07 -1.240351e-07 
-1.201502e-07 -1.162838e-07 -1.124424e-07 
-1.086324e-07 -1.048600e-07 -1.011306e-07 
-9.744972e-08 -9.382221e-08 -9.025267e-08 
-8.674532e-08 -8.330399e-08 -7.993217e-08 
-7.663299e-08 -7.340921e-08 -7.026325e-08 
-6.719721e-08 -6.421282e-08 -6.131154e-08 
-5.849449e-08 -5.576252e-08 -5.311618e-08 
-5.055576e-08 -4.808130e-08 -4.569261e-08 
-4.338926e-08 -4.117063e-08 -3.903589e-08 
-3.698405e-08 -3.501394e-08 -3.312425e-08 
-3.131354e-08 -2.958023e-08 -2.792265e-08 
-2.633904e-08 -2.482754e-08 -2.338624e-08 
-2.201316e-08 -2.070628e-08 -1.946354e-08 
-1.828286e-08 -1.716213e-08 -1.609923e-08 
-1.509207e-08 -1.413853e-08 -1.323652e-08 
-1.238397e-08 -1.157883e-08 -1.081908e-08 
-1.010275e-08 -9.427892e-09 -8.792603e-09 
-8.195030e-09 -7.633365e-09 -7.105854e-09 
-6.610791e-09 -6.146526e-09 -5.711463e-09 
-5.304062e-09 -4.922839e-09 -4.566364e-09 
-4.233265e-09 -3.922227e-09 -3.631988e-09 
-3.361340e-09 -3.109133e-09 -2.874265e-09 
-2.655688e-09 -2.452405e-09 -2.263468e-09 
-2.087977e-09 -1.925076e-09 -1.773958e-09 
-1.633856e-09 -1.504046e-09 -1.383846e-09 
-1.272610e-09 -1.169732e-09 -1.074637e-09 
-9.867895e-10 -9.056824e-10 -8.308414e-10 
-7.618210e-10 -6.982039e-10 -6.395994e-10 
-1.357937e-09 -1.480092e-09 -1.612387e-09 
-1.755574e-09 -1.910452e-09 -2.077867e-09 
-2.258715e-09 -2.453946e-09 -2.664563e-09 
-2.891625e-09 -3.136250e-09 -3.399612e-09 
-3.682950e-09 -3.987562e-09 -4.314810e-09 
-4.666123e-09 -5.042993e-09 -5.446979e-09 
-5.879707e-09 -6.342868e-09 -6.838222e-09 
-7.367594e-09 -7.932873e-09 -8.536013e-09 
-9.179030e-09 -9.864001e-09 -1.059306e-08 
-1.136839e-08 -1.219224e-08 -1.306688e-08 
-1.399464e-08 -1.497788e-08 -1.601899e-08 
-1.712039e-08 -1.828450e-08 -1.951374e-08 
-2.081056e-08 -2.217737e-08 -2.361656e-08 
-2.513049e-08 -2.672147e-08 -2.839176e-08 
-3.014353e-08 -3.197887e-08 -3.389977e-08 
-3.590810e-08 -3.800561e-08 -4.019387e-08 
-4.247432e-08 -4.484817e-08 -4.731648e-08 
-4.988005e-08 -5.253947e-08 -5.529506e-08 
-5.814687e-08 -6.109467e-08 -6.413792e-08 
-6.727575e-08 -7.050698e-08 -7.383004e-08 
-7.724304e-08 -8.074366e-08 -8.432925e-08 
-8.799672e-08 -9.174259e-08 -9.556297e-08 
-9.945355e-08 -1.034096e-07 -1.074260e-07 
-1.114972e-07 -1.156172e-07 -1.197796e-07 
-1.239777e-07 -1.282043e-07 -1.324519e-07 
-1.367127e-07 -1.409784e-07 -1.452405e-07 
-1.494903e-07 -1.537187e-07 -1.579164e-07 
-1.620741e-07 -1.661819e-07 -1.702304e-07 
-1.742095e-07 -1.781095e-07 -1.819205e-07 
-1.856326e-07 -1.892361e-07 -1.927215e-07 
-1.960792e-07 -1.993001e-07 -2.023751e-07 
-2.052956e-07 -2.080533e-07 -2.106403e-07 
-2.130491e-07 -2.152726e-07 -2.173042e-07 
-2.191381e-07 -2.207686e-07 -2.221911e-07 
-2.234013e-07 -2.243956e-07 -2.251710e-07 
-2.257254e-07 -2.260572e-07 -2.261654e-07 
-2.260500e-07 -2.257114e-07 -2.251509e-07 
-2.243704e-07 -2.233725e-07 -2.221604e-07 
-2.207380e-07 -2.191098e-07 -2.172809e-07 
-2.152569e-07 -2.130442e-07 -2.106493e-07 
-2.080794e-07 -2.053422e-07 -2.024457e-07 
-1.993982e-07 -1.962084e-07 -1.928851e-07 
-1.894376e-07 -1.858752e-07 -1.822073e-07 
-1.784436e-07 -1.745937e-07 -1.706671e-07 
-1.666736e-07 -1.626227e-07 -1.585237e-07 
-1.543862e-07 -1.502191e-07 -1.460314e-07 
-1.418319e-07 -1.376289e-07 -1.334308e-07 
-1.292452e-07 -1.250798e-07 -1.209418e-07 
-1.168380e-07 -1.127749e-07 -1.087585e-07 
-1.047947e-07 -1.008886e-07 -9.704525e-08 
-9.326914e-08 -8.956439e-08 -8.593474e-08 
-8.238355e-08 -7.891376e-08 -7.552798e-08 
-7.222844e-08 -6.901700e-08 -6.589521e-08 
-6.286425e-08 -5.992503e-08 -5.707813e-08 
-5.432385e-08 -5.166221e-08 -4.909299e-08 
-4.661573e-08 -4.422973e-08 -4.193411e-08 
-3.972776e-08 -3.760943e-08 -3.557770e-08 
-3.363100e-08 -3.176764e-08 -2.998579e-08 
-2.828357e-08 -2.665896e-08 -2.510989e-08 
-2.363424e-08 -2.222981e-08 -2.089440e-08 
-1.962574e-08 -1.842157e-08 -1.727962e-08 
-1.619761e-08 -1.517327e-08 -1.420435e-08 
-1.328861e-08 -1.242385e-08 -1.160790e-08 
-1.083863e-08 -1.011393e-08 -9.431774e-09 
-8.790155e-09 -8.187132e-09 -7.620813e-09 
-7.089365e-09 -6.591013e-09 -6.124038e-09 
-5.686785e-09 -5.277655e-09 -4.895112e-09 
-4.537681e-09 -4.203946e-09 -3.892550e-09 
-3.602195e-09 -3.331643e-09 -3.079711e-09 
-2.845273e-09 -2.627255e-09 -2.424638e-09 
-2.236456e-09 -2.061789e-09 -1.899768e-09 
-1.749572e-09 -1.610421e-09 -1.481582e-09 
-1.362363e-09 -1.252109e-09 -1.150207e-09 
-1.056079e-09 -9.691818e-10 -8.890051e-10 
-8.150710e-10 -7.469313e-10 -6.841665e-10 
-1.445773e-09 -1.576109e-09 -1.717292e-09 
-1.870126e-09 -2.035469e-09 -2.214229e-09 
-2.407369e-09 -2.615908e-09 -2.840923e-09 
-3.083551e-09 -3.344993e-09 -3.626513e-09 
-3.929439e-09 -4.255168e-09 -4.605167e-09 
-4.980969e-09 -5.384181e-09 -5.816481e-09 
-6.279617e-09 -6.775412e-09 -7.305760e-09 
-7.872625e-09 -8.478044e-09 -9.124122e-09 
-9.813032e-09 -1.054701e-08 -1.132836e-08 
-1.215944e-08 -1.304267e-08 -1.398050e-08 
-1.497544e-08 -1.603006e-08 -1.714692e-08 
-1.832863e-08 -1.957781e-08 -2.089710e-08 
-2.228911e-08 -2.375646e-08 -2.530175e-08 
-2.692752e-08 -2.863627e-08 -3.043044e-08 
-3.231240e-08 -3.428440e-08 -3.634861e-08 
-3.850706e-08 -4.076163e-08 -4.311405e-08 
-4.556586e-08 -4.811841e-08 -5.077283e-08 
-5.353002e-08 -5.639061e-08 -5.935497e-08 
-6.242318e-08 -6.559498e-08 -6.886982e-08 
-7.224677e-08 -7.572456e-08 -7.930153e-08 
-8.297562e-08 -8.674437e-08 -9.060491e-08 
-9.455392e-08 -9.858766e-08 -1.027019e-07 
-1.068921e-07 -1.111531e-07 -1.154793e-07 
-1.198648e-07 -1.243031e-07 -1.287874e-07 
-1.333103e-07 -1.378642e-07 -1.424408e-07 
-1.470318e-07 -1.516283e-07 -1.562210e-07 
-1.608006e-07 -1.653571e-07 -1.698808e-07 
-1.743612e-07 -1.787881e-07 -1.831509e-07 
-1.874390e-07 -1.916418e-07 -1.957486e-07 
-1.997488e-07 -2.036319e-07 -2.073876e-07 
-2.110055e-07 -2.144758e-07 -2.177887e-07 
-2.209351e-07 -2.239057e-07 -2.266922e-07 
-2.292864e-07 -2.316807e-07 -2.338682e-07 
-2.358422e-07 -2.375970e-07 -2.391273e-07 
-2.404287e-07 -2.414972e-07 -2.423298e-07 
-2.429240e-07 -2.432781e-07 -2.433913e-07 
-2.432633e-07 -2.428949e-07 -2.422872e-07 
-2.414425e-07 -2.403634e-07 -2.390536e-07 
-2.375173e-07 -2.357592e-07 -2.337851e-07 
-2.316009e-07 -2.292134e-07 -2.266298e-07 
-2.238580e-07 -2.209061e-07 -2.177828e-07 
-2.144971e-07 -2.110583e-07 -2.074761e-07 
-2.037604e-07 -1.999212e-07 -1.959688e-07 
-1.919135e-07 -1.877656e-07 -1.835356e-07 
-1.792338e-07 -1.748706e-07 -1.704560e-07 
-1.660002e-07 -1.615130e-07 -1.570039e-07 
-1.524825e-07 -1.479577e-07 -1.434384e-07 
-1.389331e-07 -1.344498e-07 -1.299962e-07 
-1.255798e-07 -1.212075e-07 -1.168858e-07 
-1.126209e-07 -1.084184e-07 -1.042837e-07 
-1.002216e-07 -9.623652e-08 -9.233247e-08 
-8.851304e-08 -8.478140e-08 -8.114033e-08 
-7.759220e-08 -7.413903e-08 -7.078243e-08 
-6.752370e-08 -6.436378e-08 -6.130327e-08 
-5.834250e-08 -5.548147e-08 -5.271994e-08 
-5.005739e-08 -4.749306e-08 -4.502599e-08 
-4.265498e-08 -4.037869e-08 -3.819556e-08 
-3.610390e-08 -3.410188e-08 -3.218756e-08 
-3.035885e-08 -2.861362e-08 -2.694963e-08 
-2.536457e-08 -2.385610e-08 -2.242182e-08 
-2.105931e-08 -1.976613e-08 -1.853983e-08 
-1.737795e-08 -1.627806e-08 -1.523773e-08 
-1.425455e-08 -1.332616e-08 -1.245021e-08 
-1.162441e-08 -1.084651e-08 -1.011432e-08 
-9.425672e-09 -8.778487e-09 -8.170731e-09 
-7.600430e-09 -7.065676e-09 -6.564622e-09 
-6.095487e-09 -5.656553e-09 -5.246169e-09 
-4.862750e-09 -4.504772e-09 -4.170778e-09 
-3.859374e-09 -3.569229e-09 -3.299070e-09 
-3.047688e-09 -2.813931e-09 -2.596703e-09 
-2.394965e-09 -2.207731e-09 -2.034066e-09 
-1.873088e-09 -1.723960e-09 -1.585895e-09 
-1.458148e-09 -1.340019e-09 -1.230847e-09 
-1.130012e-09 -1.036932e-09 -9.510576e-10 
-8.718769e-10 -7.989085e-10 -7.317022e-10 
-1.538269e-09 -1.677239e-09 -1.827800e-09 
-1.990818e-09 -2.167210e-09 -2.357950e-09 
-2.564072e-09 -2.786667e-09 -3.026892e-09 
-3.285969e-09 -3.565184e-09 -3.865895e-09 
-4.189530e-09 -4.537588e-09 -4.911645e-09 
-5.313350e-09 -5.744429e-09 -6.206686e-09 
-6.702002e-09 -7.232336e-09 -7.799726e-09 
-8.406287e-09 -9.054210e-09 -9.745761e-09 
-1.048328e-08 -1.126918e-08 -1.210593e-08 
-1.299609e-08 -1.394224e-08 -1.494705e-08 
-1.601323e-08 -1.714352e-08 -1.834070e-08 
-1.960759e-08 -2.094701e-08 -2.236181e-08 
-2.385482e-08 -2.542887e-08 -2.708674e-08 
-2.883121e-08 -3.066497e-08 -3.259067e-08 
-3.461085e-08 -3.672797e-08 -3.894437e-08 
-4.126225e-08 -4.368365e-08 -4.621045e-08 
-4.884433e-08 -5.158674e-08 -5.443893e-08 
-5.740188e-08 -6.047628e-08 -6.366254e-08 
-6.696076e-08 -7.037070e-08 -7.389174e-08 
-7.752293e-08 -8.126289e-08 -8.510984e-08 
-8.906159e-08 -9.311549e-08 -9.726846e-08 
-1.015169e-07 -1.058569e-07 -1.102838e-07 
-1.147926e-07 -1.193780e-07 -1.240338e-07 
-1.287537e-07 -1.335307e-07 -1.383574e-07 
-1.432260e-07 -1.481280e-07 -1.530548e-07 
-1.579972e-07 -1.629456e-07 -1.678901e-07 
-1.728206e-07 -1.777265e-07 -1.825969e-07 
-1.874209e-07 -1.921873e-07 -1.968847e-07 
-2.015016e-07 -2.060267e-07 -2.104483e-07 
-2.147552e-07 -2.189358e-07 -2.229790e-07 
-2.268739e-07 -2.306097e-07 -2.341759e-07 
-2.375626e-07 -2.407599e-07 -2.437587e-07 
-2.465504e-07 -2.491266e-07 -2.514798e-07 
-2.536032e-07 -2.554903e-07 -2.571355e-07 
-2.585341e-07 -2.596818e-07 -2.605752e-07 
-2.612120e-07 -2.615901e-07 -2.617088e-07 
-2.615678e-07 -2.611678e-07 -2.605102e-07 
-2.595974e-07 -2.584324e-07 -2.570190e-07 
-2.553618e-07 -2.534661e-07 -2.513378e-07 
-2.489835e-07 -2.464106e-07 -2.436269e-07 
-2.406406e-07 -2.374608e-07 -2.340968e-07 
-2.305582e-07 -2.268551e-07 -2.229980e-07 
-2.189975e-07 -2.148644e-07 -2.106098e-07 
-2.062448e-07 -2.017806e-07 -1.972283e-07 
-1.925992e-07 -1.879043e-07 -1.831545e-07 
-1.783606e-07 -1.735333e-07 -1.686829e-07 
-1.638195e-07 -1.589528e-07 -1.540923e-07 
-1.492472e-07 -1.444260e-07 -1.396371e-07 
-1.348885e-07 -1.301875e-07 -1.255413e-07 
-1.209563e-07 -1.164388e-07 -1.119943e-07 
-1.076281e-07 -1.033449e-07 -9.914906e-08 
-9.504434e-08 -9.103416e-08 -8.712150e-08 
-8.330891e-08 -7.959851e-08 -7.599206e-08 
-7.249092e-08 -6.909608e-08 -6.580819e-08 
-6.262759e-08 -5.955427e-08 -5.658795e-08 
-5.372806e-08 -5.097380e-08 -4.832410e-08 
-4.577769e-08 -4.333308e-08 -4.098862e-08 
-3.874249e-08 -3.659270e-08 -3.453715e-08 
-3.257361e-08 -3.069978e-08 -2.891324e-08 
-2.721152e-08 -2.559209e-08 -2.405236e-08 
-2.258974e-08 -2.120160e-08 -1.988531e-08 
-1.863821e-08 -1.745770e-08 -1.634116e-08 
-1.528601e-08 -1.428969e-08 -1.334970e-08 
-1.246357e-08 -1.162887e-08 -1.084325e-08 
-1.010439e-08 -9.410052e-09 -8.758045e-09 
-8.146253e-09 -7.572623e-09 -7.035172e-09 
-6.531985e-09 -6.061218e-09 -5.621097e-09 
-5.209917e-09 -4.826043e-09 -4.467910e-09 
-4.134021e-09 -3.822944e-09 -3.533315e-09 
-3.263833e-09 -3.013262e-09 -2.780425e-09 
-2.564205e-09 -2.363545e-09 -2.177442e-09 
-2.004946e-09 -1.845161e-09 -1.697240e-09 
-1.560385e-09 -1.433844e-09 -1.316907e-09 
-1.208909e-09 -1.109225e-09 -1.017267e-09 
-9.324831e-10 -8.543585e-10 -7.824096e-10 
-1.635598e-09 -1.783670e-09 -1.944122e-09 
-2.117879e-09 -2.305926e-09 -2.509307e-09 
-2.729126e-09 -2.966557e-09 -3.222839e-09 
-3.499280e-09 -3.797263e-09 -4.118243e-09 
-4.463752e-09 -4.835400e-09 -5.234878e-09 
-5.663957e-09 -6.124490e-09 -6.618416e-09 
-7.147755e-09 -7.714613e-09 -8.321181e-09 
-8.969731e-09 -9.662621e-09 -1.040229e-08 
-1.119125e-08 -1.203210e-08 -1.292750e-08 
-1.388020e-08 -1.489299e-08 -1.596874e-08 
-1.711036e-08 -1.832080e-08 -1.960308e-08 
-2.096023e-08 -2.239528e-08 -2.391131e-08 
-2.551138e-08 -2.719853e-08 -2.897578e-08 
-3.084611e-08 -3.281245e-08 -3.487764e-08 
-3.704444e-08 -3.931551e-08 -4.169338e-08 
-4.418042e-08 -4.677886e-08 -4.949072e-08 
-5.231783e-08 -5.526179e-08 -5.832392e-08 
-6.150531e-08 -6.480672e-08 -6.822861e-08 
-7.177109e-08 -7.543391e-08 -7.921645e-08 
-8.311767e-08 -8.713611e-08 -9.126986e-08 
-9.551659e-08 -9.987344e-08 -1.043371e-07 
-1.089037e-07 -1.135691e-07 -1.183282e-07 
-1.231757e-07 -1.281058e-07 -1.331119e-07 
-1.381873e-07 -1.433242e-07 -1.485149e-07 
-1.537508e-07 -1.590229e-07 -1.643219e-07 
-1.696378e-07 -1.749604e-07 -1.802790e-07 
-1.855825e-07 -1.908597e-07 -1.960988e-07 
-2.012881e-07 -2.064154e-07 -2.114685e-07 
-2.164351e-07 -2.213028e-07 -2.260592e-07 
-2.306920e-07 -2.351890e-07 -2.395381e-07 
-2.437275e-07 -2.477456e-07 -2.515812e-07 
-2.552234e-07 -2.586619e-07 -2.618866e-07 
-2.648882e-07 -2.676580e-07 -2.701878e-07 
-2.724700e-07 -2.744979e-07 -2.762656e-07 
-2.777677e-07 -2.789999e-07 -2.799585e-07 
-2.806407e-07 -2.810448e-07 -2.811697e-07 
-2.810152e-07 -2.805821e-07 -2.798720e-07 
-2.788874e-07 -2.776315e-07 -2.761086e-07 
-2.743235e-07 -2.722819e-07 -2.699904e-07 
-2.674561e-07 -2.646867e-07 -2.616909e-07 
-2.584775e-07 -2.550561e-07 -2.514369e-07 
-2.476303e-07 -2.436471e-07 -2.394985e-07 
-2.351961e-07 -2.307514e-07 -2.261764e-07 
-2.214830e-07 -2.166833e-07 -2.117892e-07 
-2.068128e-07 -2.017660e-07 -1.966606e-07 
-1.915082e-07 -1.863201e-07 -1.811074e-07 
-1.758811e-07 -1.706515e-07 -1.654289e-07 
-1.602230e-07 -1.550432e-07 -1.498983e-07 
-1.447969e-07 -1.397470e-07 -1.347561e-07 
-1.298312e-07 -1.249789e-07 -1.202053e-07 
-1.155160e-07 -1.109161e-07 -1.064100e-07 
-1.020021e-07 -9.769581e-08 -9.349440e-08 
-8.940059e-08 -8.541665e-08 -8.154445e-08 
-7.778543e-08 -7.414067e-08 -7.061085e-08 
-6.719630e-08 -6.389702e-08 -6.071271e-08 
-5.764275e-08 -5.468625e-08 -5.184206e-08 
-4.910883e-08 -4.648494e-08 -4.396862e-08 
-4.155789e-08 -3.925063e-08 -3.704457e-08 
-3.493732e-08 -3.292640e-08 -3.100921e-08 
-2.918309e-08 -2.744532e-08 -2.579314e-08 
-2.422374e-08 -2.273429e-08 -2.132198e-08 
-1.998396e-08 -1.871742e-08 -1.751955e-08 
-1.638757e-08 -1.531875e-08 -1.431040e-08 
-1.335985e-08 -1.246451e-08 -1.162184e-08 
-1.082937e-08 -1.008467e-08 -9.385405e-09 
-8.729298e-09 -8.114144e-09 -7.537814e-09 
-6.998252e-09 -6.493479e-09 -6.021588e-09 
-5.580750e-09 -5.169210e-09 -4.785287e-09 
-4.427373e-09 -4.093932e-09 -3.783499e-09 
-3.494678e-09 -3.226142e-09 -2.976627e-09 
-2.744935e-09 -2.529930e-09 -2.330536e-09 
-2.145734e-09 -1.974563e-09 -1.816112e-09 
-1.669527e-09 -1.533998e-09 -1.408766e-09 
-1.293117e-09 -1.186379e-09 -1.087921e-09 
-9.971532e-10 -9.135215e-10 -8.365077e-10 
-1.737933e-09 -1.895593e-09 -2.066466e-09 
-2.251542e-09 -2.451874e-09 -2.668578e-09 
-2.902841e-09 -3.155917e-09 -3.429133e-09 
-3.723893e-09 -4.041676e-09 -4.384044e-09 
-4.752640e-09 -5.149189e-09 -5.575505e-09 
-6.033488e-09 -6.525127e-09 -7.052503e-09 
-7.617784e-09 -8.223232e-09 -8.871199e-09 
-9.564127e-09 -1.030455e-08 -1.109508e-08 
-1.193844e-08 -1.283740e-08 -1.379483e-08 
-1.481369e-08 -1.589697e-08 -1.704777e-08 
-1.826922e-08 -1.956451e-08 -2.093686e-08 
-2.238955e-08 -2.392586e-08 -2.554908e-08 
-2.726252e-08 -2.906946e-08 -3.097316e-08 
-3.297684e-08 -3.508363e-08 -3.729663e-08 
-3.961881e-08 -4.205305e-08 -4.460206e-08 
-4.726843e-08 -5.005455e-08 -5.296263e-08 
-5.599464e-08 -5.915231e-08 -6.243710e-08 
-6.585017e-08 -6.939238e-08 -7.306422e-08 
-7.686583e-08 -8.079696e-08 -8.485695e-08 
-8.904470e-08 -9.335865e-08 -9.779678e-08 
-1.023566e-07 -1.070349e-07 -1.118284e-07 
-1.167328e-07 -1.217435e-07 -1.268552e-07 
-1.320623e-07 -1.373584e-07 -1.427365e-07 
-1.481891e-07 -1.537084e-07 -1.592855e-07 
-1.649115e-07 -1.705766e-07 -1.762708e-07 
-1.819834e-07 -1.877034e-07 -1.934191e-07 
-1.991189e-07 -2.047904e-07 -2.104212e-07 
-2.159984e-07 -2.215091e-07 -2.269400e-07 
-2.322780e-07 -2.375097e-07 -2.426218e-07 
-2.476009e-07 -2.524340e-07 -2.571081e-07 
-2.616105e-07 -2.659286e-07 -2.700504e-07 
-2.739642e-07 -2.776589e-07 -2.811238e-07 
-2.843488e-07 -2.873244e-07 -2.900419e-07 
-2.924932e-07 -2.946711e-07 -2.965692e-07 
-2.981817e-07 -2.995040e-07 -3.005322e-07 
-3.012634e-07 -3.016956e-07 -3.018276e-07 
-3.016595e-07 -3.011919e-07 -3.004267e-07 
-2.993665e-07 -2.980149e-07 -2.963764e-07 
-2.944563e-07 -2.922608e-07 -2.897968e-07 
-2.870721e-07 -2.840951e-07 -2.808749e-07 
-2.774212e-07 -2.737444e-07 -2.698552e-07 
-2.657649e-07 -2.614852e-07 -2.570281e-07 
-2.524060e-07 -2.476315e-07 -2.427172e-07 
-2.376760e-07 -2.325209e-07 -2.272648e-07 
-2.219206e-07 -2.165010e-07 -2.110188e-07 
-2.054863e-07 -1.999158e-07 -1.943192e-07 
-1.887081e-07 -1.830938e-07 -1.774872e-07 
-1.718988e-07 -1.663386e-07 -1.608161e-07 
-1.553404e-07 -1.499202e-07 -1.445635e-07 
-1.392778e-07 -1.340702e-07 -1.289473e-07 
-1.239149e-07 -1.189785e-07 -1.141430e-07 
-1.094129e-07 -1.047921e-07 -1.002838e-07 
-9.589111e-08 -9.161640e-08 -8.746166e-08 
-8.342845e-08 -7.951789e-08 -7.573072e-08 
-7.206729e-08 -6.852760e-08 -6.511130e-08 
-6.181774e-08 -5.864595e-08 -5.559470e-08 
-5.266252e-08 -4.984770e-08 -4.714830e-08 
-4.456222e-08 -4.208717e-08 -3.972072e-08 
-3.746030e-08 -3.530324e-08 -3.324675e-08 
-3.128799e-08 -2.942402e-08 -2.765189e-08 
-2.596858e-08 -2.437107e-08 -2.285631e-08 
-2.142126e-08 -2.006290e-08 -1.877822e-08 
-1.756425e-08 -1.641803e-08 -1.533668e-08 
-1.431735e-08 -1.335725e-08 -1.245366e-08 
-1.160392e-08 -1.080544e-08 -1.005569e-08 
-9.352241e-09 -8.692726e-09 -8.074858e-09 
-7.496432e-09 -6.955322e-09 -6.449484e-09 
-5.976955e-09 -5.535849e-09 -5.124365e-09 
-4.740776e-09 -4.383434e-09 -4.050768e-09 
-3.741278e-09 -3.453541e-09 -3.186202e-09 
-2.937974e-09 -2.707638e-09 -2.494040e-09 
-2.296088e-09 -2.112747e-09 -1.943045e-09 
-1.786061e-09 -1.640929e-09 -1.506833e-09 
-1.383008e-09 -1.268733e-09 -1.163332e-09 
-1.066171e-09 -9.766568e-10 -8.942327e-10 
-1.845448e-09 -2.013202e-09 -2.195046e-09 
-2.392040e-09 -2.605309e-09 -2.836049e-09 
-3.085528e-09 -3.355088e-09 -3.646151e-09 
-3.960219e-09 -4.298876e-09 -4.663795e-09 
-5.056735e-09 -5.479547e-09 -5.934173e-09 
-6.422651e-09 -6.947113e-09 -7.509790e-09 
-8.113008e-09 -8.759194e-09 -9.450871e-09 
-1.019066e-08 -1.098128e-08 -1.182555e-08 
-1.272636e-08 -1.368672e-08 -1.470970e-08 
-1.579848e-08 -1.695628e-08 -1.818642e-08 
-1.949227e-08 -2.087727e-08 -2.234488e-08 
-2.389862e-08 -2.554203e-08 -2.727866e-08 
-2.911206e-08 -3.104576e-08 -3.308328e-08 
-3.522808e-08 -3.748356e-08 -3.985304e-08 
-4.233973e-08 -4.494672e-08 -4.767697e-08 
-5.053326e-08 -5.351817e-08 -5.663410e-08 
-5.988317e-08 -6.326726e-08 -6.678796e-08 
-7.044653e-08 -7.424390e-08 -7.818063e-08 
-8.225688e-08 -8.647240e-08 -9.082649e-08 
-9.531799e-08 -9.994523e-08 -1.047061e-07 
-1.095977e-07 -1.146171e-07 -1.197602e-07 
-1.250228e-07 -1.303997e-07 -1.358855e-07 
-1.414739e-07 -1.471582e-07 -1.529308e-07 
-1.587837e-07 -1.647084e-07 -1.706955e-07 
-1.767353e-07 -1.828174e-07 -1.889309e-07 
-1.950644e-07 -2.012059e-07 -2.073431e-07 
-2.134633e-07 -2.195533e-07 -2.255996e-07 
-2.315885e-07 -2.375060e-07 -2.433380e-07 
-2.490701e-07 -2.546882e-07 -2.601777e-07 
-2.655245e-07 -2.707144e-07 -2.757335e-07 
-2.805681e-07 -2.852048e-07 -2.896306e-07 
-2.938330e-07 -2.977999e-07 -3.015200e-07 
-3.049823e-07 -3.081768e-07 -3.110939e-07 
-3.137252e-07 -3.160628e-07 -3.180997e-07 
-3.198300e-07 -3.212487e-07 -3.223515e-07 
-3.231353e-07 -3.235980e-07 -3.237385e-07 
-3.235567e-07 -3.230535e-07 -3.222308e-07 
-3.210914e-07 -3.196393e-07 -3.178792e-07 
-3.158170e-07 -3.134593e-07 -3.108136e-07 
-3.078881e-07 -3.046920e-07 -3.012350e-07 
-2.975276e-07 -2.935809e-07 -2.894065e-07 
-2.850165e-07 -2.804235e-07 -2.756404e-07 
-2.706804e-07 -2.655571e-07 -2.602840e-07 
-2.548751e-07 -2.493441e-07 -2.437050e-07 
-2.379715e-07 -2.321575e-07 -2.262764e-07 
-2.203416e-07 -2.143662e-07 -2.083630e-07 
-2.023445e-07 -1.963227e-07 -1.903094e-07 
-1.843156e-07 -1.783522e-07 -1.724295e-07 
-1.665571e-07 -1.607442e-07 -1.549996e-07 
-1.493313e-07 -1.437468e-07 -1.382531e-07 
-1.328566e-07 -1.275632e-07 -1.223780e-07 
-1.173058e-07 -1.123509e-07 -1.075167e-07 
-1.028064e-07 -9.822276e-08 -9.376773e-08 
-8.944304e-08 -8.524989e-08 -8.118905e-08 
-7.726092e-08 -7.346547e-08 -6.980234e-08 
-6.627081e-08 -6.286987e-08 -5.959819e-08 
-5.645418e-08 -5.343600e-08 -5.054160e-08 
-4.776871e-08 -4.511487e-08 -4.257749e-08 
-4.015380e-08 -3.784095e-08 -3.563594e-08 
-3.353573e-08 -3.153717e-08 -2.963709e-08 
-2.783226e-08 -2.611943e-08 -2.449534e-08 
-2.295674e-08 -2.150037e-08 -2.012302e-08 
-1.882149e-08 -1.759263e-08 -1.643332e-08 
-1.534053e-08 -1.431127e-08 -1.334260e-08 
-1.243168e-08 -1.157572e-08 -1.077204e-08 
-1.001800e-08 -9.311080e-09 -8.648821e-09 
-8.028857e-09 -7.448910e-09 -6.906787e-09 
-6.400381e-09 -5.927672e-09 -5.486725e-09 
-5.075690e-09 -4.692797e-09 -4.336362e-09 
-4.004777e-09 -3.696514e-09 -3.410119e-09 
-3.144213e-09 -2.897488e-09 -2.668706e-09 
-2.456695e-09 -2.260347e-09 -2.078616e-09 
-1.910517e-09 -1.755120e-09 -1.611551e-09 
-1.478988e-09 -1.356658e-09 -1.243837e-09 
-1.139845e-09 -1.044044e-09 -9.558392e-10 
-1.958320e-09 -2.136690e-09 -2.330076e-09 
-2.539610e-09 -2.766494e-09 -3.012006e-09 
-3.277502e-09 -3.564417e-09 -3.874273e-09 
-4.208675e-09 -4.569320e-09 -4.957996e-09 
-5.376588e-09 -5.827076e-09 -6.311541e-09 
-6.832165e-09 -7.391232e-09 -7.991132e-09 
-8.634359e-09 -9.323514e-09 -1.006130e-08 
-1.085053e-08 -1.169413e-08 -1.259510e-08 
-1.355656e-08 -1.458173e-08 -1.567393e-08 
-1.683653e-08 -1.807303e-08 -1.938697e-08 
-2.078199e-08 -2.226176e-08 -2.383002e-08 
-2.549055e-08 -2.724715e-08 -2.910365e-08 
-3.106385e-08 -3.313157e-08 -3.531059e-08 
-3.760463e-08 -4.001735e-08 -4.255233e-08 
-4.521303e-08 -4.800279e-08 -5.092479e-08 
-5.398203e-08 -5.717730e-08 -6.051319e-08 
-6.399199e-08 -6.761574e-08 -7.138616e-08 
-7.530462e-08 -7.937215e-08 -8.358934e-08 
-8.795640e-08 -9.247307e-08 -9.713862e-08 
-1.019518e-07 -1.069109e-07 -1.120135e-07 
-1.172568e-07 -1.226373e-07 -1.281509e-07 
-1.337929e-07 -1.395579e-07 -1.454400e-07 
-1.514325e-07 -1.575280e-07 -1.637187e-07 
-1.699958e-07 -1.763502e-07 -1.827718e-07 
-1.892502e-07 -1.957742e-07 -2.023322e-07 
-2.089117e-07 -2.155002e-07 -2.220842e-07 
-2.286500e-07 -2.351837e-07 -2.416706e-07 
-2.480960e-07 -2.544449e-07 -2.607021e-07 
-2.668522e-07 -2.728800e-07 -2.787699e-07 
-2.845067e-07 -2.900751e-07 -2.954603e-07 
-3.006474e-07 -3.056222e-07 -3.103706e-07 
-3.148793e-07 -3.191353e-07 -3.231264e-07 
-3.268409e-07 -3.302680e-07 -3.333975e-07 
-3.362202e-07 -3.387278e-07 -3.409128e-07 
-3.427689e-07 -3.442905e-07 -3.454734e-07 
-3.463140e-07 -3.468103e-07 -3.469609e-07 
-3.467658e-07 -3.462260e-07 -3.453436e-07 
-3.441216e-07 -3.425643e-07 -3.406769e-07 
-3.384655e-07 -3.359373e-07 -3.331004e-07 
-3.299636e-07 -3.265368e-07 -3.228304e-07 
-3.188557e-07 -3.146245e-07 -3.101494e-07 
-3.054433e-07 -3.005197e-07 -2.953925e-07 
-2.900759e-07 -2.845843e-07 -2.789324e-07 
-2.731350e-07 -2.672069e-07 -2.611631e-07 
-2.550183e-07 -2.487873e-07 -2.424845e-07 
-2.361243e-07 -2.297207e-07 -2.232875e-07 
-2.168378e-07 -2.103848e-07 -2.039409e-07 
-1.975180e-07 -1.911277e-07 -1.847811e-07 
-1.784884e-07 -1.722595e-07 -1.661038e-07 
-1.600298e-07 -1.540457e-07 -1.481589e-07 
-1.423762e-07 -1.367039e-07 -1.311476e-07 
-1.257124e-07 -1.204027e-07 -1.152225e-07 
-1.101750e-07 -1.052630e-07 -1.004889e-07 
-9.585447e-08 -9.136091e-08 -8.700910e-08 
-8.279944e-08 -7.873194e-08 -7.480619e-08 
-7.102144e-08 -6.737659e-08 -6.387022e-08 
-6.050065e-08 -5.726590e-08 -5.416378e-08 
-5.119184e-08 -4.834749e-08 -4.562791e-08 
-4.303018e-08 -4.055121e-08 -3.818782e-08 
-3.593674e-08 -3.379460e-08 -3.175800e-08 
-2.982348e-08 -2.798758e-08 -2.624679e-08 
-2.459763e-08 -2.303662e-08 -2.156031e-08 
-2.016527e-08 -1.884812e-08 -1.760555e-08 
-1.643428e-08 -1.533110e-08 -1.429289e-08 
-1.331659e-08 -1.239921e-08 -1.153787e-08 
-1.072976e-08 -9.972162e-09 -9.262443e-09 
-8.598070e-09 -7.976598e-09 -7.395677e-09 
-6.853047e-09 -6.346543e-09 -5.874090e-09 
-5.433703e-09 -5.023487e-09 -4.641632e-09 
-4.286417e-09 -3.956202e-09 -3.649429e-09 
-3.364618e-09 -3.100366e-09 -2.855346e-09 
-2.628301e-09 -2.418043e-09 -2.223451e-09 
-2.043467e-09 -1.877095e-09 -1.723398e-09 
-1.581493e-09 -1.450552e-09 -1.329799e-09 
-1.218504e-09 -1.115985e-09 -1.021602e-09 
-2.076728e-09 -2.266255e-09 -2.471773e-09 
-2.694490e-09 -2.935689e-09 -3.196737e-09 
-3.479080e-09 -3.784254e-09 -4.113882e-09 
-4.469683e-09 -4.853469e-09 -5.267154e-09 
-5.712752e-09 -6.192383e-09 -6.708272e-09 
-7.262754e-09 -7.858276e-09 -8.497395e-09 
-9.182782e-09 -9.917222e-09 -1.070361e-08 
-1.154497e-08 -1.244441e-08 -1.340518e-08 
-1.443060e-08 -1.552414e-08 -1.668934e-08 
-1.792984e-08 -1.924937e-08 -2.065176e-08 
-2.214088e-08 -2.372070e-08 -2.539522e-08 
-2.716850e-08 -2.904463e-08 -3.102771e-08 
-3.312185e-08 -3.533113e-08 -3.765963e-08 
-4.011134e-08 -4.269022e-08 -4.540009e-08 
-4.824470e-08 -5.122763e-08 -5.435232e-08 
-5.762199e-08 -6.103967e-08 -6.460812e-08 
-6.832985e-08 -7.220704e-08 -7.624156e-08 
-8.043491e-08 -8.478819e-08 -8.930207e-08 
-9.397678e-08 -9.881206e-08 -1.038071e-07 
-1.089607e-07 -1.142709e-07 -1.197352e-07 
-1.253506e-07 -1.311134e-07 -1.370191e-07 
-1.430627e-07 -1.492385e-07 -1.555401e-07 
-1.619603e-07 -1.684914e-07 -1.751246e-07 
-1.818509e-07 -1.886602e-07 -1.955420e-07 
-2.024848e-07 -2.094768e-07 -2.165055e-07 
-2.235575e-07 -2.306193e-07 -2.376765e-07 
-2.447145e-07 -2.517181e-07 -2.586717e-07 
-2.655596e-07 -2.723655e-07 -2.790733e-07 
-2.856664e-07 -2.921284e-07 -2.984427e-07 
-3.045928e-07 -3.105626e-07 -3.163358e-07 
-3.218968e-07 -3.272302e-07 -3.323210e-07 
-3.371547e-07 -3.417176e-07 -3.459965e-07 
-3.499789e-07 -3.536532e-07 -3.570085e-07 
-3.600350e-07 -3.627237e-07 -3.650667e-07 
-3.670571e-07 -3.686891e-07 -3.699580e-07 
-3.708603e-07 -3.713935e-07 -3.715563e-07 
-3.713488e-07 -3.707719e-07 -3.698279e-07 
-3.685202e-07 -3.668533e-07 -3.648327e-07 
-3.624652e-07 -3.597583e-07 -3.567208e-07 
-3.533622e-07 -3.496930e-07 -3.457244e-07 
-3.414685e-07 -3.369381e-07 -3.321464e-07 
-3.271075e-07 -3.218357e-07 -3.163460e-07 
-3.106534e-07 -3.047736e-07 -2.987222e-07 
-2.925150e-07 -2.861680e-07 -2.796971e-07 
-2.731181e-07 -2.664467e-07 -2.596986e-07 
-2.528890e-07 -2.460330e-07 -2.391451e-07 
-2.322398e-07 -2.253307e-07 -2.184313e-07 
-2.115545e-07 -2.047125e-07 -1.979171e-07 
-1.911795e-07 -1.845101e-07 -1.779189e-07 
-1.714151e-07 -1.650075e-07 -1.587039e-07 
-1.525118e-07 -1.464377e-07 -1.404877e-07 
-1.346673e-07 -1.289811e-07 -1.234334e-07 
-1.180278e-07 -1.127672e-07 -1.076541e-07 
-1.026904e-07 -9.787755e-08 -9.321637e-08 
-8.870733e-08 -8.435043e-08 -8.014525e-08 
-7.609100e-08 -7.218651e-08 -6.843027e-08 
-6.482048e-08 -6.135503e-08 -5.803158e-08 
-5.484754e-08 -5.180011e-08 -4.888630e-08 
-4.610297e-08 -4.344684e-08 -4.091450e-08 
-3.850244e-08 -3.620708e-08 -3.402477e-08 
-3.195183e-08 -2.998452e-08 -2.811912e-08 
-2.635188e-08 -2.467910e-08 -2.309706e-08 
-2.160212e-08 -2.019064e-08 -1.885907e-08 
-1.760391e-08 -1.642174e-08 -1.530918e-08 
-1.426297e-08 -1.327992e-08 -1.235694e-08 
-1.149100e-08 -1.067920e-08 -9.918718e-09 
-9.206844e-09 -8.540954e-09 -7.918530e-09 
-7.337150e-09 -6.794492e-09 -6.288333e-09 
-5.816545e-09 -5.377095e-09 -4.968046e-09 
-4.587550e-09 -4.233850e-09 -3.905274e-09 
-3.600237e-09 -3.317235e-09 -3.054844e-09 
-2.811717e-09 -2.586579e-09 -2.378229e-09 
-2.185532e-09 -2.007422e-09 -1.842891e-09 
-1.690995e-09 -1.550847e-09 -1.421611e-09 
-1.302508e-09 -1.192806e-09 -1.091818e-09 
-2.200849e-09 -2.402094e-09 -2.620355e-09 
-2.856921e-09 -3.113162e-09 -3.390534e-09 
-3.690585e-09 -4.014951e-09 -4.365367e-09 
-4.743668e-09 -5.151792e-09 -5.591781e-09 
-6.065789e-09 -6.576082e-09 -7.125039e-09 
-7.715156e-09 -8.349050e-09 -9.029457e-09 
-9.759234e-09 -1.054136e-08 -1.137894e-08 
-1.227520e-08 -1.323348e-08 -1.425725e-08 
-1.535008e-08 -1.651567e-08 -1.775782e-08 
-1.908044e-08 -2.048752e-08 -2.198315e-08 
-2.357152e-08 -2.525685e-08 -2.704346e-08 
-2.893569e-08 -3.093792e-08 -3.305458e-08 
-3.529005e-08 -3.764875e-08 -4.013502e-08 
-4.275318e-08 -4.550747e-08 -4.840201e-08 
-5.144081e-08 -5.462774e-08 -5.796650e-08 
-6.146055e-08 -6.511315e-08 -6.892730e-08 
-7.290568e-08 -7.705066e-08 -8.136425e-08 
-8.584809e-08 -9.050336e-08 -9.533081e-08 
-1.003307e-07 -1.055028e-07 -1.108462e-07 
-1.163597e-07 -1.220411e-07 -1.278879e-07 
-1.338967e-07 -1.400636e-07 -1.463840e-07 
-1.528524e-07 -1.594627e-07 -1.662080e-07 
-1.730807e-07 -1.800723e-07 -1.871738e-07 
-1.943752e-07 -2.016659e-07 -2.090344e-07 
-2.164687e-07 -2.239559e-07 -2.314826e-07 
-2.390347e-07 -2.465974e-07 -2.541554e-07 
-2.616931e-07 -2.691941e-07 -2.766419e-07 
-2.840194e-07 -2.913093e-07 -2.984942e-07 
-3.055564e-07 -3.124783e-07 -3.192421e-07 
-3.258302e-07 -3.322251e-07 -3.384097e-07 
-3.443671e-07 -3.500807e-07 -3.555345e-07 
-3.607131e-07 -3.656017e-07 -3.701862e-07 
-3.744532e-07 -3.783902e-07 -3.819857e-07 
-3.852292e-07 -3.881110e-07 -3.906227e-07 
-3.927568e-07 -3.945073e-07 -3.958690e-07 
-3.968382e-07 -3.974124e-07 -3.975901e-07 
-3.973714e-07 -3.967573e-07 -3.957504e-07 
-3.943542e-07 -3.925735e-07 -3.904144e-07 
-3.878839e-07 -3.849904e-07 -3.817431e-07 
-3.781521e-07 -3.742288e-07 -3.699852e-07 
-3.654342e-07 -3.605894e-07 -3.554652e-07 
-3.500764e-07 -3.444384e-07 -3.385672e-07 
-3.324791e-07 -3.261905e-07 -3.197183e-07 
-3.130795e-07 -3.062909e-07 -2.993697e-07 
-2.923329e-07 -2.851971e-07 -2.779791e-07 
-2.706952e-07 -2.633615e-07 -2.559936e-07 
-2.486068e-07 -2.412159e-07 -2.338351e-07 
-2.264783e-07 -2.191586e-07 -2.118885e-07 
-2.046800e-07 -1.975443e-07 -1.904921e-07 
-1.835331e-07 -1.766768e-07 -1.699316e-07 
-1.633054e-07 -1.568053e-07 -1.504377e-07 
-1.442085e-07 -1.381229e-07 -1.321851e-07 
-1.263992e-07 -1.207683e-07 -1.152950e-07 
-1.099815e-07 -1.048291e-07 -9.983899e-08 
-9.501150e-08 -9.034671e-08 -8.584417e-08 
-8.150305e-08 -7.732211e-08 -7.329976e-08 
-6.943407e-08 -6.572281e-08 -6.216348e-08 
-5.875332e-08 -5.548935e-08 -5.236839e-08 
-4.938709e-08 -4.654193e-08 -4.382928e-08 
-4.124541e-08 -3.878648e-08 -3.644859e-08 
-3.422780e-08 -3.212014e-08 -3.012161e-08 
-2.822821e-08 -2.643598e-08 -2.474094e-08 
-2.313920e-08 -2.162687e-08 -2.020015e-08 
-1.885529e-08 -1.758862e-08 -1.639655e-08 
-1.527557e-08 -1.422227e-08 -1.323332e-08 
-1.230551e-08 -1.143571e-08 -1.062092e-08 
-9.858209e-09 -9.144783e-09 -8.477941e-09 
-7.855087e-09 -7.273733e-09 -6.731497e-09 
-6.226099e-09 -5.755360e-09 -5.317202e-09 
-4.909646e-09 -4.530808e-09 -4.178896e-09 
-3.852212e-09 -3.549141e-09 -3.268159e-09 
-3.007819e-09 -2.766757e-09 -2.543684e-09 
-2.337385e-09 -2.146713e-09 -1.970592e-09 
-1.808007e-09 -1.658007e-09 -1.519699e-09 
-1.392244e-09 -1.274858e-09 -1.166807e-09 
-2.330866e-09 -2.544407e-09 -2.776043e-09 
-3.027146e-09 -3.299178e-09 -3.593694e-09 
-3.912340e-09 -4.256865e-09 -4.629120e-09 
-5.031063e-09 -5.464761e-09 -5.932397e-09 
-6.436269e-09 -6.978797e-09 -7.562524e-09 
-8.190116e-09 -8.864369e-09 -9.588208e-09 
-1.036469e-08 -1.119699e-08 -1.208844e-08 
-1.304249e-08 -1.406271e-08 -1.515280e-08 
-1.631660e-08 -1.755807e-08 -1.888127e-08 
-2.029038e-08 -2.178968e-08 -2.338357e-08 
-2.507651e-08 -2.687304e-08 -2.877778e-08 
-3.079539e-08 -3.293057e-08 -3.518805e-08 
-3.757256e-08 -4.008882e-08 -4.274149e-08 
-4.553522e-08 -4.847454e-08 -5.156389e-08 
-5.480758e-08 -5.820977e-08 -6.177442e-08 
-6.550528e-08 -6.940584e-08 -7.347932e-08 
-7.772863e-08 -8.215632e-08 -8.676456e-08 
-9.155511e-08 -9.652927e-08 -1.016879e-07 
-1.070312e-07 -1.125590e-07 -1.182704e-07 
-1.241639e-07 -1.302375e-07 -1.364883e-07 
-1.429129e-07 -1.495069e-07 -1.562654e-07 
-1.631827e-07 -1.702521e-07 -1.774663e-07 
-1.848172e-07 -1.922957e-07 -1.998921e-07 
-2.075958e-07 -2.153953e-07 -2.232785e-07 
-2.312323e-07 -2.392431e-07 -2.472965e-07 
-2.553773e-07 -2.634698e-07 -2.715576e-07 
-2.796238e-07 -2.876511e-07 -2.956216e-07 
-3.035171e-07 -3.113191e-07 -3.190089e-07 
-3.265677e-07 -3.339764e-07 -3.412161e-07 
-3.482680e-07 -3.551134e-07 -3.617338e-07 
-3.681111e-07 -3.742278e-07 -3.800666e-07 
-3.856111e-07 -3.908453e-07 -3.957543e-07 
-4.003236e-07 -4.045401e-07 -4.083913e-07 
-4.118659e-07 -4.149537e-07 -4.176457e-07 
-4.199339e-07 -4.218117e-07 -4.232739e-07 
-4.243162e-07 -4.249361e-07 -4.251321e-07 
-4.249041e-07 -4.242534e-07 -4.231826e-07 
-4.216955e-07 -4.197974e-07 -4.174947e-07 
-4.147949e-07 -4.117069e-07 -4.082406e-07 
-4.044070e-07 -4.002180e-07 -3.956865e-07 
-3.908264e-07 -3.856521e-07 -3.801790e-07 
-3.744230e-07 -3.684006e-07 -3.621287e-07 
-3.556248e-07 -3.489065e-07 -3.419917e-07 
-3.348986e-07 -3.276453e-07 -3.202500e-07 
-3.127308e-07 -3.051056e-07 -2.973923e-07 
-2.896082e-07 -2.817705e-07 -2.738960e-07 
-2.660010e-07 -2.581013e-07 -2.502121e-07 
-2.423481e-07 -2.345234e-07 -2.267513e-07 
-2.190447e-07 -2.114156e-07 -2.038753e-07 
-1.964345e-07 -1.891029e-07 -1.818898e-07 
-1.748035e-07 -1.678516e-07 -1.610412e-07 
-1.543784e-07 -1.478687e-07 -1.415169e-07 
-1.353271e-07 -1.293028e-07 -1.234468e-07 
-1.177614e-07 -1.122481e-07 -1.069080e-07 
-1.017418e-07 -9.674930e-08 -9.193021e-08 
-8.728362e-08 -8.280823e-08 -7.850235e-08 
-7.436395e-08 -7.039066e-08 -6.657983e-08 
-6.292852e-08 -5.943356e-08 -5.609157e-08 
-5.289897e-08 -4.985203e-08 -4.694687e-08 
-4.417951e-08 -4.154585e-08 -3.904175e-08 
-3.666298e-08 -3.440531e-08 -3.226447e-08 
-3.023620e-08 -2.831624e-08 -2.650037e-08 
-2.478440e-08 -2.316419e-08 -2.163567e-08 
-2.019483e-08 -1.883775e-08 -1.756058e-08 
-1.635956e-08 -1.523106e-08 -1.417150e-08 
-1.317745e-08 -1.224557e-08 -1.137261e-08 
-1.055548e-08 -9.791149e-09 -9.076741e-09 
-8.409474e-09 -7.786682e-09 -7.205811e-09 
-6.664419e-09 -6.160171e-09 -5.690840e-09 
-5.254306e-09 -4.848547e-09 -4.471646e-09 
-4.121780e-09 -3.797220e-09 -3.496330e-09 
-3.217561e-09 -2.959450e-09 -2.720615e-09 
-2.499752e-09 -2.295635e-09 -2.107107e-09 
-1.933082e-09 -1.772539e-09 -1.624521e-09 
-1.488130e-09 -1.362524e-09 -1.246916e-09 
-2.466961e-09 -2.693396e-09 -2.939058e-09 
-3.205411e-09 -3.494010e-09 -3.806512e-09 
-4.144674e-09 -4.510358e-09 -4.905538e-09 
-5.332302e-09 -5.792856e-09 -6.289526e-09 
-6.824767e-09 -7.401160e-09 -8.021418e-09 
-8.688390e-09 -9.405060e-09 -1.017455e-08 
-1.100013e-08 -1.188519e-08 -1.283329e-08 
-1.384811e-08 -1.493347e-08 -1.609334e-08 
-1.733182e-08 -1.865312e-08 -2.006161e-08 
-2.156176e-08 -2.315815e-08 -2.485547e-08 
-2.665851e-08 -2.857214e-08 -3.060129e-08 
-3.275096e-08 -3.502618e-08 -3.743203e-08 
-3.997356e-08 -4.265583e-08 -4.548387e-08 
-4.846262e-08 -5.159698e-08 -5.489169e-08 
-5.835139e-08 -6.198053e-08 -6.578338e-08 
-6.976395e-08 -7.392601e-08 -7.827301e-08 
-8.280810e-08 -8.753401e-08 -9.245309e-08 
-9.756724e-08 -1.028779e-07 -1.083859e-07 
-1.140916e-07 -1.199948e-07 -1.260946e-07 
-1.323894e-07 -1.388769e-07 -1.455543e-07 
-1.524176e-07 -1.594626e-07 -1.666837e-07 
-1.740749e-07 -1.816291e-07 -1.893386e-07 
-1.971945e-07 -2.051873e-07 -2.133064e-07 
-2.215406e-07 -2.298777e-07 -2.383046e-07 
-2.468074e-07 -2.553715e-07 -2.639814e-07 
-2.726210e-07 -2.812734e-07 -2.899212e-07 
-2.985462e-07 -3.071298e-07 -3.156530e-07 
-3.240964e-07 -3.324400e-07 -3.406640e-07 
-3.487481e-07 -3.566720e-07 -3.644155e-07 
-3.719584e-07 -3.792807e-07 -3.863627e-07 
-3.931851e-07 -3.997289e-07 -4.059760e-07 
-4.119086e-07 -4.175098e-07 -4.227633e-07 
-4.276541e-07 -4.321679e-07 -4.362914e-07 
-4.400125e-07 -4.433204e-07 -4.462053e-07 
-4.486589e-07 -4.506741e-07 -4.522451e-07 
-4.533677e-07 -4.540390e-07 -4.542574e-07 
-4.540228e-07 -4.533367e-07 -4.522018e-07 
-4.506222e-07 -4.486035e-07 -4.461525e-07 
-4.432774e-07 -4.399875e-07 -4.362935e-07 
-4.322070e-07 -4.277409e-07 -4.229088e-07 
-4.177256e-07 -4.122066e-07 -4.063683e-07 
-4.002276e-07 -3.938021e-07 -3.871100e-07 
-3.801697e-07 -3.730002e-07 -3.656205e-07 
-3.580499e-07 -3.503079e-07 -3.424138e-07 
-3.343869e-07 -3.262465e-07 -3.180113e-07 
-3.097002e-07 -3.013313e-07 -2.929226e-07 
-2.844913e-07 -2.760545e-07 -2.676284e-07 
-2.592287e-07 -2.508703e-07 -2.425677e-07 
-2.343343e-07 -2.261832e-07 -2.181264e-07 
-2.101753e-07 -2.023404e-07 -1.946314e-07 
-1.870575e-07 -1.796267e-07 -1.723465e-07 
-1.652236e-07 -1.582638e-07 -1.514723e-07 
-1.448535e-07 -1.384112e-07 -1.321484e-07 
-1.260675e-07 -1.201703e-07 -1.144580e-07 
-1.089311e-07 -1.035898e-07 -9.843357e-08 
-9.346155e-08 -8.867237e-08 -8.406426e-08 
-7.963508e-08 -7.538233e-08 -7.130317e-08 
-6.739452e-08 -6.365300e-08 -6.007502e-08 
-5.665678e-08 -5.339431e-08 -5.028347e-08 
-4.732002e-08 -4.449961e-08 -4.181781e-08 
-3.927013e-08 -3.685203e-08 -3.455898e-08 
-3.238641e-08 -3.032979e-08 -2.838460e-08 
-2.654637e-08 -2.481068e-08 -2.317318e-08 
-2.162957e-08 -2.017567e-08 -1.880737e-08 
-1.752064e-08 -1.631158e-08 -1.517640e-08 
-1.411139e-08 -1.311298e-08 -1.217772e-08 
-1.130227e-08 -1.048340e-08 -9.718028e-09 
-9.003171e-09 -8.335976e-09 -7.713706e-09 
-7.133744e-09 -6.593590e-09 -6.090857e-09 
-5.623271e-09 -5.188669e-09 -4.784992e-09 
-4.410289e-09 -4.062706e-09 -3.740489e-09 
-3.441978e-09 -3.165603e-09 -2.909885e-09 
-2.673425e-09 -2.454908e-09 -2.253094e-09 
-2.066819e-09 -1.894988e-09 -1.736575e-09 
-1.590617e-09 -1.456212e-09 -1.332517e-09 
-2.609317e-09 -2.849264e-09 -3.109627e-09 
-3.391963e-09 -3.697931e-09 -4.029293e-09 
-4.387919e-09 -4.775796e-09 -5.195024e-09 
-5.647829e-09 -6.136562e-09 -6.663703e-09 
-7.231869e-09 -7.843811e-09 -8.502425e-09 
-9.210748e-09 -9.971965e-09 -1.078941e-08 
-1.166656e-08 -1.260705e-08 -1.361468e-08 
-1.469337e-08 -1.584720e-08 -1.708042e-08 
-1.839740e-08 -1.980265e-08 -2.130084e-08 
-2.289673e-08 -2.459524e-08 -2.640138e-08 
-2.832026e-08 -3.035709e-08 -3.251717e-08 
-3.480582e-08 -3.722845e-08 -3.979048e-08 
-4.249733e-08 -4.535441e-08 -4.836710e-08 
-5.154072e-08 -5.488049e-08 -5.839152e-08 
-6.207877e-08 -6.594702e-08 -7.000084e-08 
-7.424454e-08 -7.868218e-08 -8.331746e-08 
-8.815376e-08 -9.319402e-08 -9.844079e-08 
-1.038961e-07 -1.095615e-07 -1.154380e-07 
-1.215259e-07 -1.278250e-07 -1.343343e-07 
-1.410523e-07 -1.479765e-07 -1.551038e-07 
-1.624302e-07 -1.699508e-07 -1.776601e-07 
-1.855514e-07 -1.936173e-07 -2.018493e-07 
-2.102383e-07 -2.187738e-07 -2.274448e-07 
-2.362391e-07 -2.451437e-07 -2.541447e-07 
-2.632272e-07 -2.723755e-07 -2.815733e-07 
-2.908031e-07 -3.000470e-07 -3.092863e-07 
-3.185017e-07 -3.276733e-07 -3.367808e-07 
-3.458032e-07 -3.547196e-07 -3.635084e-07 
-3.721481e-07 -3.806171e-07 -3.888936e-07 
-3.969563e-07 -4.047836e-07 -4.123545e-07 
-4.196485e-07 -4.266452e-07 -4.333253e-07 
-4.396698e-07 -4.456605e-07 -4.512804e-07 
-4.565130e-07 -4.613433e-07 -4.657570e-07 
-4.697414e-07 -4.732847e-07 -4.763766e-07 
-4.790081e-07 -4.811717e-07 -4.828614e-07 
-4.840724e-07 -4.848016e-07 -4.850476e-07 
-4.848101e-07 -4.840907e-07 -4.828922e-07 
-4.812192e-07 -4.790774e-07 -4.764743e-07 
-4.734183e-07 -4.699197e-07 -4.659895e-07 
-4.616404e-07 -4.568859e-07 -4.517407e-07 
-4.462203e-07 -4.403415e-07 -4.341216e-07 
-4.275786e-07 -4.207312e-07 -4.135989e-07 
-4.062013e-07 -3.985585e-07 -3.906909e-07 
-3.826191e-07 -3.743637e-07 -3.659454e-07 
-3.573847e-07 -3.487020e-07 -3.399177e-07 
-3.310514e-07 -3.221228e-07 -3.131509e-07 
-3.041542e-07 -2.951507e-07 -2.861579e-07 
-2.771923e-07 -2.682702e-07 -2.594067e-07 
-2.506163e-07 -2.419130e-07 -2.333095e-07 
-2.248181e-07 -2.164500e-07 -2.082157e-07 
-2.001248e-07 -1.921861e-07 -1.844075e-07 
-1.767962e-07 -1.693585e-07 -1.620999e-07 
-1.550253e-07 -1.481386e-07 -1.414432e-07 
-1.349416e-07 -1.286358e-07 -1.225271e-07 
-1.166162e-07 -1.109033e-07 -1.053878e-07 
-1.000688e-07 -9.494506e-08 -9.001458e-08 
-8.527514e-08 -8.072410e-08 -7.635850e-08 
-7.217504e-08 -6.817015e-08 -6.434003e-08 
-6.068064e-08 -5.718776e-08 -5.385701e-08 
-5.068386e-08 -4.766369e-08 -4.479178e-08 
-4.206333e-08 -3.947354e-08 -3.701754e-08 
-3.469048e-08 -3.248752e-08 -3.040383e-08 
-2.843465e-08 -2.657525e-08 -2.482098e-08 
-2.316727e-08 -2.160962e-08 -2.014364e-08 
-1.876505e-08 -1.746965e-08 -1.625339e-08 
-1.511231e-08 -1.404259e-08 -1.304052e-08 
-1.210254e-08 -1.122520e-08 -1.040518e-08 
-9.639301e-09 -8.924495e-09 -8.257835e-09 
-7.636519e-09 -7.057865e-09 -6.519318e-09 
-6.018441e-09 -5.552915e-09 -5.120533e-09 
-4.719204e-09 -4.346941e-09 -4.001864e-09 
-3.682193e-09 -3.386245e-09 -3.112434e-09 
-2.859260e-09 -2.625314e-09 -2.409265e-09 
-2.209867e-09 -2.025945e-09 -1.856398e-09 
-1.700195e-09 -1.556369e-09 -1.424014e-09 
-2.758122e-09 -3.012217e-09 -3.287975e-09 
-3.587054e-09 -3.911218e-09 -4.262340e-09 
-4.642413e-09 -5.053549e-09 -5.497986e-09 
-5.978093e-09 -6.496373e-09 -7.055470e-09 
-7.658169e-09 -8.307404e-09 -9.006259e-09 
-9.757973e-09 -1.056594e-08 -1.143371e-08 
-1.236501e-08 -1.336370e-08 -1.443382e-08 
-1.557959e-08 -1.680534e-08 -1.811561e-08 
-1.951506e-08 -2.100852e-08 -2.260096e-08 
-2.429748e-08 -2.610333e-08 -2.802386e-08 
-3.006453e-08 -3.223092e-08 -3.452867e-08 
-3.696350e-08 -3.954118e-08 -4.226750e-08 
-4.514827e-08 -4.818929e-08 -5.139630e-08 
-5.477499e-08 -5.833097e-08 -6.206970e-08 
-6.599649e-08 -7.011647e-08 -7.443454e-08 
-7.895533e-08 -8.368318e-08 -8.862207e-08 
-9.377563e-08 -9.914703e-08 -1.047390e-07 
-1.105538e-07 -1.165929e-07 -1.228577e-07 
-1.293483e-07 -1.360646e-07 -1.430057e-07 
-1.501697e-07 -1.575542e-07 -1.651559e-07 
-1.729704e-07 -1.809926e-07 -1.892166e-07 
-1.976353e-07 -2.062408e-07 -2.150241e-07 
-2.239753e-07 -2.330835e-07 -2.423367e-07 
-2.517220e-07 -2.612254e-07 -2.708322e-07 
-2.805266e-07 -2.902917e-07 -3.001099e-07 
-3.099629e-07 -3.198315e-07 -3.296956e-07 
-3.395346e-07 -3.493274e-07 -3.590521e-07 
-3.686866e-07 -3.782083e-07 -3.875943e-07 
-3.968217e-07 -4.058673e-07 -4.147079e-07 
-4.233207e-07 -4.316828e-07 -4.397717e-07 
-4.475654e-07 -4.550424e-07 -4.621819e-07 
-4.689636e-07 -4.753683e-07 -4.813777e-07 
-4.869742e-07 -4.921418e-07 -4.968654e-07 
-5.011312e-07 -5.049267e-07 -5.082410e-07 
-5.110645e-07 -5.133891e-07 -5.152083e-07 
-5.165171e-07 -5.173124e-07 -5.175922e-07 
-5.173566e-07 -5.166070e-07 -5.153466e-07 
-5.135801e-07 -5.113137e-07 -5.085551e-07 
-5.053136e-07 -5.015998e-07 -4.974257e-07 
-4.928046e-07 -4.877509e-07 -4.822801e-07 
-4.764091e-07 -4.701553e-07 -4.635372e-07 
-4.565741e-07 -4.492860e-07 -4.416932e-07 
-4.338169e-07 -4.256784e-07 -4.172994e-07 
-4.087018e-07 -3.999076e-07 -3.909386e-07 
-3.818169e-07 -3.725643e-07 -3.632020e-07 
-3.537515e-07 -3.442333e-07 -3.346679e-07 
-3.250750e-07 -3.154738e-07 -3.058828e-07 
-2.963198e-07 -2.868019e-07 -2.773456e-07 
-2.679663e-07 -2.586786e-07 -2.494965e-07 
-2.404329e-07 -2.314999e-07 -2.227086e-07 
-2.140695e-07 -2.055918e-07 -1.972842e-07 
-1.891542e-07 -1.812088e-07 -1.734538e-07 
-1.658945e-07 -1.585351e-07 -1.513793e-07 
-1.444299e-07 -1.376891e-07 -1.311581e-07 
-1.248380e-07 -1.187288e-07 -1.128302e-07 
-1.071411e-07 -1.016603e-07 -9.638564e-08 
-9.131488e-08 -8.644522e-08 -8.177354e-08 
-7.729636e-08 -7.300991e-08 -6.891016e-08 
-6.499283e-08 -6.125344e-08 -5.768735e-08 
-5.428975e-08 -5.105570e-08 -4.798021e-08 
-4.505817e-08 -4.228444e-08 -3.965386e-08 
-3.716126e-08 -3.480145e-08 -3.256931e-08 
-3.045975e-08 -2.846771e-08 -2.658824e-08 
-2.481644e-08 -2.314752e-08 -2.157678e-08 
-2.009964e-08 -1.871162e-08 -1.740838e-08 
-1.618569e-08 -1.503946e-08 -1.396572e-08 
-1.296065e-08 -1.202057e-08 -1.114191e-08 
-1.032128e-08 -9.555386e-09 -8.841098e-09 
-8.175409e-09 -7.555449e-09 -6.978479e-09 
-6.441885e-09 -5.943183e-09 -5.480010e-09 
-5.050120e-09 -4.651386e-09 -4.281791e-09 
-3.939427e-09 -3.622491e-09 -3.329279e-09 
-3.058186e-09 -2.807699e-09 -2.576392e-09 
-2.362928e-09 -2.166048e-09 -1.984572e-09 
-1.817392e-09 -1.663473e-09 -1.521843e-09 
-2.913564e-09 -3.182463e-09 -3.474335e-09 
-3.790939e-09 -4.134152e-09 -4.505965e-09 
-4.908497e-09 -5.343995e-09 -5.814839e-09 
-6.323550e-09 -6.872792e-09 -7.465378e-09 
-8.104274e-09 -8.792603e-09 -9.533649e-09 
-1.033086e-08 -1.118786e-08 -1.210842e-08 
-1.309652e-08 -1.415627e-08 -1.529198e-08 
-1.650813e-08 -1.780937e-08 -1.920052e-08 
-2.068656e-08 -2.227264e-08 -2.396407e-08 
-2.576628e-08 -2.768487e-08 -2.972556e-08 
-3.189420e-08 -3.419672e-08 -3.663916e-08 
-3.922763e-08 -4.196829e-08 -4.486733e-08 
-4.793096e-08 -5.116537e-08 -5.457673e-08 
-5.817110e-08 -6.195449e-08 -6.593274e-08 
-7.011154e-08 -7.449638e-08 -7.909250e-08 
-8.390488e-08 -8.893816e-08 -9.419661e-08 
-9.968413e-08 -1.054041e-07 -1.113595e-07 
-1.175528e-07 -1.239856e-07 -1.306591e-07 
-1.375739e-07 -1.447297e-07 -1.521255e-07 
-1.597595e-07 -1.676290e-07 -1.757304e-07 
-1.840593e-07 -1.926102e-07 -2.013767e-07 
-2.103513e-07 -2.195256e-07 -2.288900e-07 
-2.384340e-07 -2.481460e-07 -2.580131e-07 
-2.680217e-07 -2.781569e-07 -2.884028e-07 
-2.987426e-07 -3.091585e-07 -3.196317e-07 
-3.301425e-07 -3.406704e-07 -3.511942e-07 
-3.616919e-07 -3.721407e-07 -3.825176e-07 
-3.927989e-07 -4.029605e-07 -4.129779e-07 
-4.228268e-07 -4.324824e-07 -4.419201e-07 
-4.511153e-07 -4.600438e-07 -4.686816e-07 
-4.770053e-07 -4.849918e-07 -4.926190e-07 
-4.998653e-07 -5.067102e-07 -5.131341e-07 
-5.191185e-07 -5.246461e-07 -5.297008e-07 
-5.342680e-07 -5.383344e-07 -5.418882e-07 
-5.449193e-07 -5.474190e-07 -5.493803e-07 
-5.507981e-07 -5.516686e-07 -5.519901e-07 
-5.517625e-07 -5.509872e-07 -5.496676e-07 
-5.478087e-07 -5.454170e-07 -5.425008e-07 
-5.390699e-07 -5.351354e-07 -5.307102e-07 
-5.258082e-07 -5.204449e-07 -5.146367e-07 
-5.084015e-07 -5.017577e-07 -4.947252e-07 
-4.873242e-07 -4.795760e-07 -4.715023e-07 
-4.631256e-07 -4.544684e-07 -4.455538e-07 
-4.364052e-07 -4.270457e-07 -4.174989e-07 
-4.077881e-07 -3.979362e-07 -3.879663e-07 
-3.779009e-07 -3.677620e-07 -3.575713e-07 
-3.473498e-07 -3.371180e-07 -3.268956e-07 
-3.167016e-07 -3.065544e-07 -2.964712e-07 
-2.864688e-07 -2.765627e-07 -2.667678e-07 
-2.570980e-07 -2.475661e-07 -2.381842e-07 
-2.289633e-07 -2.199135e-07 -2.110439e-07 
-2.023629e-07 -1.938777e-07 -1.855947e-07 
-1.775196e-07 -1.696571e-07 -1.620110e-07 
-1.545845e-07 -1.473798e-07 -1.403987e-07 
-1.336420e-07 -1.271100e-07 -1.208023e-07 
-1.147181e-07 -1.088558e-07 -1.032134e-07 
-9.778853e-08 -9.257819e-08 -8.757915e-08 
-8.278773e-08 -7.819996e-08 -7.381158e-08 
-6.961808e-08 -6.561469e-08 -6.179650e-08 
-5.815840e-08 -5.469516e-08 -5.140145e-08 
-4.827186e-08 -4.530091e-08 -4.248310e-08 
-3.981292e-08 -3.728487e-08 -3.489345e-08 
-3.263325e-08 -3.049887e-08 -2.848502e-08 
-2.658647e-08 -2.479810e-08 -2.311490e-08 
-2.153196e-08 -2.004450e-08 -1.864787e-08 
-1.733755e-08 -1.610915e-08 -1.495845e-08 
-1.388134e-08 -1.287388e-08 -1.193226e-08 
-1.105283e-08 -1.023209e-08 -9.466657e-09 
-8.753326e-09 -8.089017e-09 -7.470794e-09 
-6.895857e-09 -6.361542e-09 -5.865315e-09 
-5.404771e-09 -4.977627e-09 -4.581720e-09 
-4.215006e-09 -3.875549e-09 -3.561524e-09 
-3.271209e-09 -3.002980e-09 -2.755311e-09 
-2.526764e-09 -2.315990e-09 -2.121724e-09 
-1.942779e-09 -1.778042e-09 -1.626473e-09 
-3.075833e-09 -3.360215e-09 -3.668940e-09 
-4.003877e-09 -4.367019e-09 -4.760483e-09 
-5.186520e-09 -5.647517e-09 -6.146006e-09 
-6.684667e-09 -7.266331e-09 -7.893991e-09 
-8.570803e-09 -9.300088e-09 -1.008534e-08 
-1.093024e-08 -1.183862e-08 -1.281452e-08 
-1.386216e-08 -1.498593e-08 -1.619042e-08 
-1.748040e-08 -1.886082e-08 -2.033682e-08 
-2.191372e-08 -2.359699e-08 -2.539229e-08 
-2.730543e-08 -2.934238e-08 -3.150924e-08 
-3.381224e-08 -3.625771e-08 -3.885212e-08 
-4.160196e-08 -4.451382e-08 -4.759433e-08 
-5.085010e-08 -5.428775e-08 -5.791386e-08 
-6.173494e-08 -6.575737e-08 -6.998743e-08 
-7.443120e-08 -7.909455e-08 -8.398309e-08 
-8.910214e-08 -9.445668e-08 -1.000513e-07 
-1.058902e-07 -1.119770e-07 -1.183148e-07 
-1.249063e-07 -1.317534e-07 -1.388573e-07 
-1.462186e-07 -1.538371e-07 -1.617117e-07 
-1.698404e-07 -1.782206e-07 -1.868484e-07 
-1.957191e-07 -2.048268e-07 -2.141648e-07 
-2.237251e-07 -2.334988e-07 -2.434757e-07 
-2.536445e-07 -2.639929e-07 -2.745073e-07 
-2.851730e-07 -2.959744e-07 -3.068944e-07 
-3.179151e-07 -3.290176e-07 -3.401818e-07 
-3.513868e-07 -3.626108e-07 -3.738311e-07 
-3.850242e-07 -3.961661e-07 -4.072321e-07 
-4.181969e-07 -4.290349e-07 -4.397201e-07 
-4.502265e-07 -4.605276e-07 -4.705973e-07 
-4.804095e-07 -4.899383e-07 -4.991581e-07 
-5.080440e-07 -5.165715e-07 -5.247168e-07 
-5.324572e-07 -5.397708e-07 -5.466365e-07 
-5.530348e-07 -5.589472e-07 -5.643565e-07 
-5.692472e-07 -5.736050e-07 -5.774175e-07 
-5.806738e-07 -5.833646e-07 -5.854825e-07 
-5.870219e-07 -5.879789e-07 -5.883515e-07 
-5.881394e-07 -5.873444e-07 -5.859698e-07 
-5.840210e-07 -5.815047e-07 -5.784298e-07 
-5.748065e-07 -5.706467e-07 -5.659640e-07 
-5.607732e-07 -5.550905e-07 -5.489335e-07 
-5.423209e-07 -5.352725e-07 -5.278091e-07 
-5.199524e-07 -5.117248e-07 -5.031495e-07 
-4.942500e-07 -4.850506e-07 -4.755757e-07 
-4.658499e-07 -4.558980e-07 -4.457450e-07 
-4.354156e-07 -4.249342e-07 -4.143253e-07 
-4.036129e-07 -3.928203e-07 -3.819707e-07 
-3.710865e-07 -3.601893e-07 -3.493004e-07 
-3.384399e-07 -3.276272e-07 -3.168811e-07 
-3.062192e-07 -2.956583e-07 -2.852141e-07 
-2.749015e-07 -2.647344e-07 -2.547255e-07 
-2.448868e-07 -2.352291e-07 -2.257622e-07 
-2.164951e-07 -2.074355e-07 -1.985905e-07 
-1.899661e-07 -1.815673e-07 -1.733986e-07 
-1.654632e-07 -1.577637e-07 -1.503020e-07 
-1.430792e-07 -1.360955e-07 -1.293508e-07 
-1.228441e-07 -1.165739e-07 -1.105381e-07 
-1.047342e-07 -9.915922e-08 -9.380964e-08 
-8.868166e-08 -8.377107e-08 -7.907340e-08 
-7.458385e-08 -7.029742e-08 -6.620887e-08 
-6.231281e-08 -5.860368e-08 -5.507582e-08 
-5.172347e-08 -4.854082e-08 -4.552201e-08 
-4.266116e-08 -3.995242e-08 -3.738994e-08 
-3.496793e-08 -3.268064e-08 -3.052242e-08 
-2.848769e-08 -2.657098e-08 -2.476693e-08 
-2.307029e-08 -2.147596e-08 -1.997896e-08 
-1.857446e-08 -1.725777e-08 -1.602435e-08 
-1.486982e-08 -1.378994e-08 -1.278066e-08 
-1.183805e-08 -1.095836e-08 -1.013797e-08 
-9.373446e-09 -8.661486e-09 -7.998941e-09 
-7.382812e-09 -6.810240e-09 -6.278510e-09 
-5.785042e-09 -5.327387e-09 -4.903227e-09 
-4.510368e-09 -4.146734e-09 -3.810368e-09 
-3.499421e-09 -3.212152e-09 -2.946924e-09 
-2.702195e-09 -2.476518e-09 -2.268534e-09 
-2.076971e-09 -1.900635e-09 -1.738411e-09 
-3.245125e-09 -3.545688e-09 -3.872028e-09 
-4.226131e-09 -4.610111e-09 -5.026216e-09 
-5.476837e-09 -5.964508e-09 -6.491920e-09 
-7.061919e-09 -7.677514e-09 -8.341887e-09 
-9.058390e-09 -9.830556e-09 -1.066210e-08 
-1.155693e-08 -1.251914e-08 -1.355301e-08 
-1.466304e-08 -1.585390e-08 -1.713047e-08 
-1.849783e-08 -1.996126e-08 -2.152623e-08 
-2.319839e-08 -2.498359e-08 -2.688784e-08 
-2.891736e-08 -3.107848e-08 -3.337772e-08 
-3.582171e-08 -3.841723e-08 -4.117114e-08 
-4.409040e-08 -4.718202e-08 -5.045306e-08 
-5.391061e-08 -5.756172e-08 -6.141342e-08 
-6.547265e-08 -6.974624e-08 -7.424090e-08 
-7.896312e-08 -8.391917e-08 -8.911507e-08 
-9.455651e-08 -1.002488e-07 -1.061969e-07 
-1.124052e-07 -1.188777e-07 -1.256178e-07 
-1.326283e-07 -1.399111e-07 -1.474678e-07 
-1.552990e-07 -1.634043e-07 -1.717828e-07 
-1.804325e-07 -1.893502e-07 -1.985322e-07 
-2.079733e-07 -2.176674e-07 -2.276073e-07 
-2.377846e-07 -2.481897e-07 -2.588118e-07 
-2.696391e-07 -2.806582e-07 -2.918548e-07 
-3.032134e-07 -3.147171e-07 -3.263479e-07 
-3.380869e-07 -3.499137e-07 -3.618071e-07 
-3.737447e-07 -3.857035e-07 -3.976592e-07 
-4.095869e-07 -4.214610e-07 -4.332551e-07 
-4.449425e-07 -4.564958e-07 -4.678875e-07 
-4.790896e-07 -4.900743e-07 -5.008135e-07 
-5.112796e-07 -5.214449e-07 -5.312824e-07 
-5.407653e-07 -5.498677e-07 -5.585643e-07 
-5.668308e-07 -5.746438e-07 -5.819812e-07 
-5.888219e-07 -5.951463e-07 -6.009361e-07 
-6.061747e-07 -6.108471e-07 -6.149397e-07 
-6.184411e-07 -6.213413e-07 -6.236324e-07 
-6.253083e-07 -6.263648e-07 -6.267998e-07 
-6.266130e-07 -6.258059e-07 -6.243822e-07 
-6.223474e-07 -6.197087e-07 -6.164753e-07 
-6.126581e-07 -6.082696e-07 -6.033240e-07 
-5.978370e-07 -5.918259e-07 -5.853092e-07 
-5.783066e-07 -5.708391e-07 -5.629288e-07 
-5.545985e-07 -5.458720e-07 -5.367738e-07 
-5.273291e-07 -5.175633e-07 -5.075023e-07 
-4.971724e-07 -4.865999e-07 -4.758111e-07 
-4.648323e-07 -4.536896e-07 -4.424088e-07 
-4.310155e-07 -4.195345e-07 -4.079905e-07 
-3.964072e-07 -3.848078e-07 -3.732147e-07 
-3.616496e-07 -3.501333e-07 -3.386854e-07 
-3.273251e-07 -3.160700e-07 -3.049373e-07 
-2.939427e-07 -2.831011e-07 -2.724262e-07 
-2.619309e-07 -2.516266e-07 -2.415241e-07 
-2.316329e-07 -2.219614e-07 -2.125174e-07 
-2.033072e-07 -1.943365e-07 -1.856099e-07 
-1.771311e-07 -1.689031e-07 -1.609278e-07 
-1.532065e-07 -1.457398e-07 -1.385275e-07 
-1.315685e-07 -1.248616e-07 -1.184044e-07 
-1.121945e-07 -1.062286e-07 -1.005033e-07 
-9.501435e-08 -8.975749e-08 -8.472794e-08 
-7.992068e-08 -7.533041e-08 -7.095158e-08 
-6.677848e-08 -6.280523e-08 -5.902581e-08 
-5.543411e-08 -5.202395e-08 -4.878909e-08 
-4.572329e-08 -4.282030e-08 -4.007389e-08 
-3.747788e-08 -3.502616e-08 -3.271267e-08 
-3.053147e-08 -2.847672e-08 -2.654267e-08 
-2.472374e-08 -2.301445e-08 -2.140949e-08 
-1.990367e-08 -1.849200e-08 -1.716960e-08 
-1.593178e-08 -1.477402e-08 -1.369196e-08 
-1.268139e-08 -1.173830e-08 -1.085881e-08 
-1.003924e-08 -9.276037e-09 -8.565839e-09 
-7.905424e-09 -7.291728e-09 -6.721837e-09 
-6.192983e-09 -5.702541e-09 -5.248023e-09 
-4.827074e-09 -4.437469e-09 -4.077106e-09 
-3.744003e-09 -3.436290e-09 -3.152211e-09 
-2.890112e-09 -2.648439e-09 -2.425735e-09 
-2.220634e-09 -2.031857e-09 -1.858204e-09 
-3.421638e-09 -3.739101e-09 -4.083843e-09 
-4.457970e-09 -4.863726e-09 -5.303494e-09 
-5.779812e-09 -6.295371e-09 -6.853025e-09 
-7.455796e-09 -8.106881e-09 -8.809658e-09 
-9.567688e-09 -1.038473e-08 -1.126472e-08 
-1.221182e-08 -1.323037e-08 -1.432494e-08 
-1.550030e-08 -1.676142e-08 -1.811349e-08 
-1.956193e-08 -2.111233e-08 -2.277052e-08 
-2.454252e-08 -2.643455e-08 -2.845303e-08 
-3.060456e-08 -3.289589e-08 -3.533396e-08 
-3.792585e-08 -4.067876e-08 -4.360002e-08 
-4.669703e-08 -4.997729e-08 -5.344831e-08 
-5.711766e-08 -6.099286e-08 -6.508140e-08 
-6.939071e-08 -7.392806e-08 -7.870062e-08 
-8.371533e-08 -8.897889e-08 -9.449773e-08 
-1.002779e-07 -1.063252e-07 -1.126448e-07 
-1.192415e-07 -1.261195e-07 -1.332825e-07 
-1.407335e-07 -1.484747e-07 -1.565076e-07 
-1.648329e-07 -1.734505e-07 -1.823592e-07 
-1.915569e-07 -2.010405e-07 -2.108058e-07 
-2.208474e-07 -2.311589e-07 -2.417326e-07 
-2.525596e-07 -2.636298e-07 -2.749317e-07 
-2.864526e-07 -2.981786e-07 -3.100943e-07 
-3.221832e-07 -3.344275e-07 -3.468081e-07 
-3.593046e-07 -3.718956e-07 -3.845585e-07 
-3.972696e-07 -4.100042e-07 -4.227366e-07 
-4.354404e-07 -4.480883e-07 -4.606523e-07 
-4.731039e-07 -4.854140e-07 -4.975534e-07 
-5.094924e-07 -5.212013e-07 -5.326504e-07 
-5.438102e-07 -5.546512e-07 -5.651448e-07 
-5.752624e-07 -5.849766e-07 -5.942604e-07 
-6.030879e-07 -6.114343e-07 -6.192759e-07 
-6.265905e-07 -6.333570e-07 -6.395560e-07 
-6.451699e-07 -6.501825e-07 -6.545795e-07 
-6.583485e-07 -6.614789e-07 -6.639623e-07 
-6.657921e-07 -6.669637e-07 -6.674748e-07 
-6.673249e-07 -6.665156e-07 -6.650507e-07 
-6.629358e-07 -6.601785e-07 -6.567885e-07 
-6.527772e-07 -6.481578e-07 -6.429451e-07 
-6.371559e-07 -6.308082e-07 -6.239215e-07 
-6.165168e-07 -6.086161e-07 -6.002428e-07 
-5.914211e-07 -5.821760e-07 -5.725336e-07 
-5.625203e-07 -5.521633e-07 -5.414898e-07 
-5.305278e-07 -5.193050e-07 -5.078495e-07 
-4.961890e-07 -4.843514e-07 -4.723640e-07 
-4.602539e-07 -4.480477e-07 -4.357713e-07 
-4.234502e-07 -4.111091e-07 -3.987718e-07 
-3.864613e-07 -3.741999e-07 -3.620087e-07 
-3.499078e-07 -3.379165e-07 -3.260528e-07 
-3.143337e-07 -3.027752e-07 -2.913919e-07 
-2.801977e-07 -2.692049e-07 -2.584252e-07 
-2.478686e-07 -2.375446e-07 -2.274612e-07 
-2.176256e-07 -2.080438e-07 -1.987210e-07 
-1.896612e-07 -1.808677e-07 -1.723428e-07 
-1.640880e-07 -1.561039e-07 -1.483904e-07 
-1.409468e-07 -1.337715e-07 -1.268624e-07 
-1.202168e-07 -1.138315e-07 -1.077027e-07 
-1.018261e-07 -9.619731e-08 -9.081120e-08 
-8.566250e-08 -8.074562e-08 -7.605471e-08 
-7.158371e-08 -6.732639e-08 -6.327638e-08 
-5.942717e-08 -5.577221e-08 -5.230486e-08 
-4.901847e-08 -4.590639e-08 -4.296199e-08 
-4.017867e-08 -3.754991e-08 -3.506926e-08 
-3.273035e-08 -3.052695e-08 -2.845294e-08 
-2.650231e-08 -2.466924e-08 -2.294802e-08 
-2.133312e-08 -1.981916e-08 -1.840096e-08 
-1.707347e-08 -1.583186e-08 -1.467144e-08 
-1.358773e-08 -1.257639e-08 -1.163330e-08 
-1.075447e-08 -9.936139e-09 -9.174667e-09 
-8.466607e-09 -7.808671e-09 -7.197733e-09 
-6.630823e-09 -6.105124e-09 -5.617965e-09 
-5.166820e-09 -4.749299e-09 -4.363147e-09 
-4.006235e-09 -3.676559e-09 -3.372231e-09 
-3.091476e-09 -2.832627e-09 -2.594120e-09 
-2.374487e-09 -2.172356e-09 -1.986442e-09 
-3.605574e-09 -3.940679e-09 -4.304635e-09 
-4.699672e-09 -5.128170e-09 -5.592656e-09 
-6.095820e-09 -6.640518e-09 -7.229776e-09 
-7.866802e-09 -8.554988e-09 -9.297917e-09 
-1.009937e-08 -1.096334e-08 -1.189401e-08 
-1.289579e-08 -1.397330e-08 -1.513139e-08 
-1.637512e-08 -1.770979e-08 -1.914091e-08 
-2.067423e-08 -2.231571e-08 -2.407155e-08 
-2.594814e-08 -2.795210e-08 -3.009027e-08 
-3.236965e-08 -3.479746e-08 -3.738106e-08 
-4.012800e-08 -4.304595e-08 -4.614270e-08 
-4.942615e-08 -5.290428e-08 -5.658511e-08 
-6.047669e-08 -6.458704e-08 -6.892416e-08 
-7.349595e-08 -7.831020e-08 -8.337454e-08 
-8.869638e-08 -9.428288e-08 -1.001409e-07 
-1.062769e-07 -1.126971e-07 -1.194071e-07 
-1.264119e-07 -1.337161e-07 -1.413237e-07 
-1.492377e-07 -1.574608e-07 -1.659945e-07 
-1.748396e-07 -1.839960e-07 -1.934624e-07 
-2.032368e-07 -2.133158e-07 -2.236950e-07 
-2.343687e-07 -2.453302e-07 -2.565713e-07 
-2.680826e-07 -2.798533e-07 -2.918713e-07 
-3.041233e-07 -3.165942e-07 -3.292680e-07 
-3.421270e-07 -3.551523e-07 -3.683236e-07 
-3.816195e-07 -3.950171e-07 -4.084923e-07 
-4.220201e-07 -4.355743e-07 -4.491275e-07 
-4.626517e-07 -4.761179e-07 -4.894963e-07 
-5.027567e-07 -5.158683e-07 -5.287999e-07 
-5.415200e-07 -5.539970e-07 -5.661994e-07 
-5.780958e-07 -5.896551e-07 -6.008465e-07 
-6.116400e-07 -6.220061e-07 -6.319163e-07 
-6.413432e-07 -6.502601e-07 -6.586421e-07 
-6.664652e-07 -6.737073e-07 -6.803477e-07 
-6.863674e-07 -6.917492e-07 -6.964779e-07 
-7.005402e-07 -7.039248e-07 -7.066226e-07 
-7.086265e-07 -7.099315e-07 -7.105350e-07 
-7.104363e-07 -7.096371e-07 -7.081411e-07 
-7.059542e-07 -7.030843e-07 -6.995414e-07 
-6.953376e-07 -6.904865e-07 -6.850040e-07 
-6.789075e-07 -6.722159e-07 -6.649499e-07 
-6.571315e-07 -6.487840e-07 -6.399320e-07 
-6.306010e-07 -6.208175e-07 -6.106089e-07 
-6.000033e-07 -5.890293e-07 -5.777158e-07 
-5.660924e-07 -5.541884e-07 -5.420335e-07 
-5.296573e-07 -5.170892e-07 -5.043582e-07 
-4.914931e-07 -4.785221e-07 -4.654729e-07 
-4.523725e-07 -4.392472e-07 -4.261224e-07 
-4.130226e-07 -3.999716e-07 -3.869919e-07 
-3.741050e-07 -3.613316e-07 -3.486909e-07 
-3.362012e-07 -3.238795e-07 -3.117418e-07 
-2.998027e-07 -2.880757e-07 -2.765732e-07 
-2.653064e-07 -2.542852e-07 -2.435185e-07 
-2.330140e-07 -2.227785e-07 -2.128174e-07 
-2.031354e-07 -1.937361e-07 -1.846220e-07 
-1.757950e-07 -1.672559e-07 -1.590047e-07 
-1.510407e-07 -1.433625e-07 -1.359679e-07 
-1.288541e-07 -1.220179e-07 -1.154553e-07 
-1.091619e-07 -1.031330e-07 -9.736319e-08 
-9.184703e-08 -8.657858e-08 -8.155167e-08 
-7.675989e-08 -7.219663e-08 -6.785515e-08 
-6.372854e-08 -5.980982e-08 -5.609196e-08 
-5.256786e-08 -4.923045e-08 -4.607266e-08 
-4.308745e-08 -4.026787e-08 -3.760702e-08 
-3.509812e-08 -3.273449e-08 -3.050959e-08 
-2.841701e-08 -2.645050e-08 -2.460397e-08 
-2.287149e-08 -2.124730e-08 -1.972585e-08 
-1.830173e-08 -1.696976e-08 -1.572492e-08 
-1.456239e-08 -1.347753e-08 -1.246592e-08 
-1.152329e-08 -1.064557e-08 -9.828886e-09 
-9.069528e-09 -8.363967e-09 -7.708848e-09 
-7.100982e-09 -6.537344e-09 -6.015068e-09 
-5.531441e-09 -5.083896e-09 -4.670012e-09 
-4.287504e-09 -3.934217e-09 -3.608126e-09 
-3.307325e-09 -3.030024e-09 -2.774541e-09 
-2.539304e-09 -2.322836e-09 -2.123758e-09 
-3.797143e-09 -4.150655e-09 -4.534660e-09 
-4.951521e-09 -5.403758e-09 -5.894050e-09 
-6.425248e-09 -7.000377e-09 -7.622647e-09 
-8.295459e-09 -9.022409e-09 -9.807299e-09 
-1.065414e-08 -1.156716e-08 -1.255082e-08 
-1.360978e-08 -1.474895e-08 -1.597348e-08 
-1.728874e-08 -1.870037e-08 -2.021421e-08 
-2.183637e-08 -2.357320e-08 -2.543126e-08 
-2.741736e-08 -2.953855e-08 -3.180208e-08 
-3.421540e-08 -3.678619e-08 -3.952230e-08 
-4.243173e-08 -4.552266e-08 -4.880338e-08 
-5.228231e-08 -5.596793e-08 -5.986879e-08 
-6.399347e-08 -6.835051e-08 -7.294843e-08 
-7.779566e-08 -8.290052e-08 -8.827111e-08 
-9.391537e-08 -9.984094e-08 -1.060551e-07 
-1.125649e-07 -1.193768e-07 -1.264968e-07 
-1.339304e-07 -1.416825e-07 -1.497573e-07 
-1.581582e-07 -1.668879e-07 -1.759481e-07 
-1.853398e-07 -1.950629e-07 -2.051161e-07 
-2.154972e-07 -2.262027e-07 -2.372280e-07 
-2.485672e-07 -2.602131e-07 -2.721570e-07 
-2.843890e-07 -2.968977e-07 -3.096704e-07 
-3.226928e-07 -3.359491e-07 -3.494222e-07 
-3.630934e-07 -3.769427e-07 -3.909486e-07 
-4.050883e-07 -4.193375e-07 -4.336709e-07 
-4.480617e-07 -4.624822e-07 -4.769034e-07 
-4.912954e-07 -5.056276e-07 -5.198684e-07 
-5.339857e-07 -5.479468e-07 -5.617185e-07 
-5.752674e-07 -5.885601e-07 -6.015631e-07 
-6.142430e-07 -6.265667e-07 -6.385016e-07 
-6.500158e-07 -6.610781e-07 -6.716580e-07 
-6.817264e-07 -6.912551e-07 -7.002173e-07 
-7.085878e-07 -7.163428e-07 -7.234604e-07 
-7.299202e-07 -7.357040e-07 -7.407955e-07 
-7.451805e-07 -7.488468e-07 -7.517845e-07 
-7.539861e-07 -7.554461e-07 -7.561614e-07 
-7.561313e-07 -7.553572e-07 -7.538430e-07 
-7.515946e-07 -7.486203e-07 -7.449305e-07 
-7.405376e-07 -7.354561e-07 -7.297025e-07 
-7.232950e-07 -7.162535e-07 -7.085997e-07 
-7.003568e-07 -6.915492e-07 -6.822028e-07 
-6.723446e-07 -6.620025e-07 -6.512054e-07 
-6.399829e-07 -6.283652e-07 -6.163830e-07 
-6.040673e-07 -5.914495e-07 -5.785608e-07 
-5.654325e-07 -5.520959e-07 -5.385818e-07 
-5.249207e-07 -5.111426e-07 -4.972770e-07 
-4.833524e-07 -4.693970e-07 -4.554379e-07 
-4.415012e-07 -4.276121e-07 -4.137949e-07 
-4.000726e-07 -3.864670e-07 -3.729991e-07 
-3.596884e-07 -3.465531e-07 -3.336104e-07 
-3.208762e-07 -3.083649e-07 -2.960899e-07 
-2.840634e-07 -2.722962e-07 -2.607978e-07 
-2.495769e-07 -2.386406e-07 -2.279952e-07 
-2.176457e-07 -2.075961e-07 -1.978495e-07 
-1.884078e-07 -1.792723e-07 -1.704430e-07 
-1.619195e-07 -1.537003e-07 -1.457833e-07 
-1.381656e-07 -1.308439e-07 -1.238141e-07 
-1.170717e-07 -1.106117e-07 -1.044285e-07 
-9.851622e-08 -9.286876e-08 -8.747956e-08 
-8.234185e-08 -7.744863e-08 -7.279274e-08 
-6.836687e-08 -6.416360e-08 -6.017544e-08 
-5.639485e-08 -5.281429e-08 -4.942622e-08 
-4.622314e-08 -4.319762e-08 -4.034230e-08 
-3.764994e-08 -3.511339e-08 -3.272567e-08 
-3.047991e-08 -2.836941e-08 -2.638767e-08 
-2.452832e-08 -2.278522e-08 -2.115238e-08 
-1.962403e-08 -1.819459e-08 -1.685870e-08 
-1.561118e-08 -1.444706e-08 -1.336158e-08 
-1.235016e-08 -1.140845e-08 -1.053227e-08 
-9.717635e-09 -8.960768e-09 -8.258060e-09 
-7.606087e-09 -7.001599e-09 -6.441517e-09 
-5.922927e-09 -5.443072e-09 -4.999350e-09 
-4.589306e-09 -4.210626e-09 -3.861134e-09 
-3.538782e-09 -3.241646e-09 -2.967922e-09 
-2.715919e-09 -2.484051e-09 -2.270837e-09 
-3.996558e-09 -4.369266e-09 -4.774183e-09 
-5.213811e-09 -5.690817e-09 -6.208039e-09 
-6.768496e-09 -7.375392e-09 -8.032129e-09 
-8.742309e-09 -9.509745e-09 -1.033847e-08 
-1.123273e-08 -1.219701e-08 -1.323603e-08 
-1.435476e-08 -1.555839e-08 -1.685239e-08 
-1.824246e-08 -1.973457e-08 -2.133495e-08 
-2.305006e-08 -2.488665e-08 -2.685170e-08 
-2.895243e-08 -3.119634e-08 -3.359113e-08 
-3.614472e-08 -3.886527e-08 -4.176112e-08 
-4.484080e-08 -4.811299e-08 -5.158652e-08 
-5.527034e-08 -5.917348e-08 -6.330505e-08 
-6.767416e-08 -7.228993e-08 -7.716143e-08 
-8.229764e-08 -8.770742e-08 -9.339943e-08 
-9.938211e-08 -1.056636e-07 -1.122518e-07 
-1.191540e-07 -1.263773e-07 -1.339281e-07 
-1.418122e-07 -1.500349e-07 -1.586007e-07 
-1.675133e-07 -1.767756e-07 -1.863896e-07 
-1.963561e-07 -2.066753e-07 -2.173458e-07 
-2.283653e-07 -2.397303e-07 -2.514359e-07 
-2.634757e-07 -2.758423e-07 -2.885266e-07 
-3.015180e-07 -3.148045e-07 -3.283727e-07 
-3.422074e-07 -3.562921e-07 -3.706084e-07 
-3.851368e-07 -3.998560e-07 -4.147432e-07 
-4.297742e-07 -4.449234e-07 -4.601639e-07 
-4.754674e-07 -4.908044e-07 -5.061443e-07 
-5.214554e-07 -5.367051e-07 -5.518601e-07 
-5.668862e-07 -5.817487e-07 -5.964126e-07 
-6.108425e-07 -6.250027e-07 -6.388577e-07 
-6.523722e-07 -6.655110e-07 -6.782397e-07 
-6.905241e-07 -7.023311e-07 -7.136285e-07 
-7.243852e-07 -7.345714e-07 -7.441584e-07 
-7.531195e-07 -7.614294e-07 -7.690645e-07 
-7.760033e-07 -7.822263e-07 -7.877160e-07 
-7.924571e-07 -7.964366e-07 -7.996440e-07 
-8.020707e-07 -8.037109e-07 -8.045612e-07 
-8.046204e-07 -8.038899e-07 -8.023734e-07 
-8.000770e-07 -7.970093e-07 -7.931809e-07 
-7.886048e-07 -7.832960e-07 -7.772718e-07 
-7.705511e-07 -7.631549e-07 -7.551059e-07 
-7.464282e-07 -7.371478e-07 -7.272917e-07 
-7.168883e-07 -7.059670e-07 -6.945583e-07 
-6.826933e-07 -6.704040e-07 -6.577228e-07 
-6.446824e-07 -6.313160e-07 -6.176566e-07 
-6.037376e-07 -5.895918e-07 -5.752520e-07 
-5.607507e-07 -5.461197e-07 -5.313902e-07 
-5.165929e-07 -5.017576e-07 -4.869131e-07 
-4.720874e-07 -4.573075e-07 -4.425991e-07 
-4.279871e-07 -4.134948e-07 -3.991446e-07 
-3.849575e-07 -3.709532e-07 -3.571502e-07 
-3.435654e-07 -3.302147e-07 -3.171125e-07 
-3.042719e-07 -2.917047e-07 -2.794216e-07 
-2.674316e-07 -2.557428e-07 -2.443622e-07 
-2.332952e-07 -2.225464e-07 -2.121193e-07 
-2.020163e-07 -1.922386e-07 -1.827869e-07 
-1.736605e-07 -1.648583e-07 -1.563782e-07 
-1.482172e-07 -1.403719e-07 -1.328382e-07 
-1.256113e-07 -1.186860e-07 -1.120565e-07 
-1.057167e-07 -9.965998e-08 -9.387955e-08 
-8.836822e-08 -8.311860e-08 -7.812308e-08 
-7.337392e-08 -6.886321e-08 -6.458301e-08 
-6.052528e-08 -5.668198e-08 -5.304508e-08 
-4.960658e-08 -4.635854e-08 -4.329310e-08 
-4.040251e-08 -3.767914e-08 -3.511550e-08 
-3.270426e-08 -3.043823e-08 -2.831044e-08 
-2.631408e-08 -2.444254e-08 -2.268942e-08 
-2.104853e-08 -1.951388e-08 -1.807971e-08 
-1.674046e-08 -1.549080e-08 -1.432561e-08 
-1.323999e-08 -1.222925e-08 -1.128890e-08 
-1.041467e-08 -9.602495e-09 -8.848493e-09 
-8.148988e-09 -7.500486e-09 -6.899679e-09 
-6.343433e-09 -5.828787e-09 -5.352942e-09 
-4.913261e-09 -4.507256e-09 -4.132588e-09 
-3.787055e-09 -3.468590e-09 -3.175255e-09 
-2.905230e-09 -2.656813e-09 -2.428412e-09 
-4.204042e-09 -4.596760e-09 -5.023480e-09 
-5.486848e-09 -5.989686e-09 -6.534999e-09 
-7.125981e-09 -7.766025e-09 -8.458732e-09 
-9.207918e-09 -1.001762e-08 -1.089211e-08 
-1.183589e-08 -1.285371e-08 -1.395058e-08 
-1.513176e-08 -1.640275e-08 -1.776936e-08 
-1.923764e-08 -2.081390e-08 -2.250477e-08 
-2.431710e-08 -2.625805e-08 -2.833504e-08 
-3.055573e-08 -3.292808e-08 -3.546026e-08 
-3.816071e-08 -4.103807e-08 -4.410123e-08 
-4.735923e-08 -5.082132e-08 -5.449688e-08 
-5.839542e-08 -6.252656e-08 -6.689998e-08 
-7.152539e-08 -7.641249e-08 -8.157094e-08 
-8.701030e-08 -9.274001e-08 -9.876930e-08 
-1.051072e-07 -1.117623e-07 -1.187432e-07 
-1.260575e-07 -1.337129e-07 -1.417162e-07 
-1.500737e-07 -1.587910e-07 -1.678729e-07 
-1.773234e-07 -1.871458e-07 -1.973421e-07 
-2.079134e-07 -2.188597e-07 -2.301799e-07 
-2.418715e-07 -2.539307e-07 -2.663526e-07 
-2.791305e-07 -2.922565e-07 -3.057210e-07 
-3.195129e-07 -3.336197e-07 -3.480269e-07 
-3.627187e-07 -3.776776e-07 -3.928843e-07 
-4.083179e-07 -4.239560e-07 -4.397746e-07 
-4.557481e-07 -4.718493e-07 -4.880497e-07 
-5.043193e-07 -5.206271e-07 -5.369405e-07 
-5.532260e-07 -5.694491e-07 -5.855745e-07 
-6.015659e-07 -6.173867e-07 -6.329997e-07 
-6.483672e-07 -6.634517e-07 -6.782153e-07 
-6.926207e-07 -7.066305e-07 -7.202081e-07 
-7.333174e-07 -7.459231e-07 -7.579912e-07 
-7.694884e-07 -7.803830e-07 -7.906448e-07 
-8.002450e-07 -8.091568e-07 -8.173552e-07 
-8.248170e-07 -8.315214e-07 -8.374497e-07 
-8.425854e-07 -8.469146e-07 -8.504258e-07 
-8.531097e-07 -8.549599e-07 -8.559723e-07 
-8.561456e-07 -8.554808e-07 -8.539815e-07 
-8.516540e-07 -8.485069e-07 -8.445512e-07 
-8.398002e-07 -8.342697e-07 -8.279773e-07 
-8.209430e-07 -8.131887e-07 -8.047380e-07 
-7.956163e-07 -7.858507e-07 -7.754696e-07 
-7.645028e-07 -7.529812e-07 -7.409370e-07 
-7.284029e-07 -7.154125e-07 -7.020001e-07 
-6.882004e-07 -6.740482e-07 -6.595786e-07 
-6.448269e-07 -6.298279e-07 -6.146164e-07 
-5.992268e-07 -5.836930e-07 -5.680481e-07 
-5.523249e-07 -5.365550e-07 -5.207693e-07 
-5.049976e-07 -4.892687e-07 -4.736103e-07 
-4.580489e-07 -4.426096e-07 -4.273165e-07 
-4.121921e-07 -3.972576e-07 -3.825329e-07 
-3.680366e-07 -3.537856e-07 -3.397956e-07 
-3.260808e-07 -3.126543e-07 -2.995274e-07 
-2.867103e-07 -2.742118e-07 -2.620396e-07 
-2.501999e-07 -2.386978e-07 -2.275372e-07 
-2.167209e-07 -2.062507e-07 -1.961273e-07 
-1.863503e-07 -1.769187e-07 -1.678304e-07 
-1.590825e-07 -1.506716e-07 -1.425933e-07 
-1.348427e-07 -1.274144e-07 -1.203024e-07 
-1.135002e-07 -1.070009e-07 -1.007973e-07 
-9.488183e-08 -8.924665e-08 -8.388370e-08 
-7.878475e-08 -7.394142e-08 -6.934523e-08 
-6.498764e-08 -6.086007e-08 -5.695395e-08 
-5.326074e-08 -4.977196e-08 -4.647921e-08 
-4.337419e-08 -4.044873e-08 -3.769483e-08 
-3.510460e-08 -3.267038e-08 -3.038467e-08 
-2.824017e-08 -2.622980e-08 -2.434668e-08 
-2.258416e-08 -2.093582e-08 -1.939547e-08 
-1.795713e-08 -1.661509e-08 -1.536384e-08 
-1.419810e-08 -1.311284e-08 -1.210324e-08 
-1.116471e-08 -1.029286e-08 -9.483536e-09 
-8.732773e-09 -8.036820e-09 -7.392115e-09 
-6.795290e-09 -6.243160e-09 -5.732715e-09 
-5.261117e-09 -4.825693e-09 -4.423925e-09 
-4.053447e-09 -3.712036e-09 -3.397607e-09 
-3.108204e-09 -2.841997e-09 -2.597273e-09 
-4.419827e-09 -4.833395e-09 -5.282836e-09 
-5.770950e-09 -6.300720e-09 -6.875323e-09 
-7.498140e-09 -8.172760e-09 -8.902994e-09 
-9.692881e-09 -1.054670e-08 -1.146896e-08 
-1.246444e-08 -1.353817e-08 -1.469545e-08 
-1.594186e-08 -1.728323e-08 -1.872571e-08 
-2.027572e-08 -2.193995e-08 -2.372542e-08 
-2.563942e-08 -2.768952e-08 -2.988359e-08 
-3.222978e-08 -3.473652e-08 -3.741251e-08 
-4.026668e-08 -4.330823e-08 -4.654657e-08 
-4.999134e-08 -5.365235e-08 -5.753958e-08 
-6.166313e-08 -6.603324e-08 -7.066019e-08 
-7.555431e-08 -8.072594e-08 -8.618536e-08 
-9.194274e-08 -9.800814e-08 -1.043914e-07 
-1.111021e-07 -1.181496e-07 -1.255427e-07 
-1.332899e-07 -1.413992e-07 -1.498780e-07 
-1.587329e-07 -1.679700e-07 -1.775946e-07 
-1.876109e-07 -1.980223e-07 -2.088312e-07 
-2.200389e-07 -2.316454e-07 -2.436496e-07 
-2.560489e-07 -2.688395e-07 -2.820162e-07 
-2.955719e-07 -3.094985e-07 -3.237858e-07 
-3.384223e-07 -3.533945e-07 -3.686875e-07 
-3.842844e-07 -4.001667e-07 -4.163141e-07 
-4.327048e-07 -4.493148e-07 -4.661188e-07 
-4.830898e-07 -5.001991e-07 -5.174165e-07 
-5.347104e-07 -5.520477e-07 -5.693943e-07 
-5.867145e-07 -6.039719e-07 -6.211291e-07 
-6.381477e-07 -6.549888e-07 -6.716132e-07 
-6.879809e-07 -7.040520e-07 -7.197867e-07 
-7.351451e-07 -7.500877e-07 -7.645756e-07 
-7.785706e-07 -7.920352e-07 -8.049331e-07 
-8.172291e-07 -8.288895e-07 -8.398821e-07 
-8.501763e-07 -8.597433e-07 -8.685566e-07 
-8.765914e-07 -8.838254e-07 -8.902385e-07 
-8.958130e-07 -9.005339e-07 -9.043885e-07 
-9.073668e-07 -9.094617e-07 -9.106684e-07 
-9.109850e-07 -9.104125e-07 -9.089541e-07 
-9.066161e-07 -9.034072e-07 -8.993386e-07 
-8.944240e-07 -8.886797e-07 -8.821240e-07 
-8.747776e-07 -8.666633e-07 -8.578056e-07 
-8.482313e-07 -8.379686e-07 -8.270472e-07 
-8.154984e-07 -8.033548e-07 -7.906499e-07 
-7.774185e-07 -7.636958e-07 -7.495179e-07 
-7.349215e-07 -7.199435e-07 -7.046209e-07 
-6.889910e-07 -6.730909e-07 -6.569573e-07 
-6.406268e-07 -6.241355e-07 -6.075187e-07 
-5.908110e-07 -5.740465e-07 -5.572579e-07 
-5.404773e-07 -5.237354e-07 -5.070619e-07 
-4.904851e-07 -4.740323e-07 -4.577290e-07 
-4.415997e-07 -4.256673e-07 -4.099532e-07 
-3.944775e-07 -3.792586e-07 -3.643137e-07 
-3.496582e-07 -3.353061e-07 -3.212702e-07 
-3.075615e-07 -2.941899e-07 -2.811637e-07 
-2.684899e-07 -2.561744e-07 -2.442215e-07 
-2.326346e-07 -2.214158e-07 -2.105661e-07 
-2.000855e-07 -1.899730e-07 -1.802266e-07 
-1.708436e-07 -1.618204e-07 -1.531525e-07 
-1.448349e-07 -1.368619e-07 -1.292273e-07 
-1.219242e-07 -1.149455e-07 -1.082834e-07 
-1.019301e-07 -9.587717e-08 -9.011611e-08 
-8.463816e-08 -7.943443e-08 -7.449587e-08 
-6.981338e-08 -6.537782e-08 -6.118004e-08 
-5.721090e-08 -5.346134e-08 -4.992237e-08 
-4.658511e-08 -4.344081e-08 -4.048088e-08 
-3.769688e-08 -3.508059e-08 -3.262394e-08 
-3.031913e-08 -2.815852e-08 -2.613475e-08 
-2.424066e-08 -2.246937e-08 -2.081420e-08 
-1.926874e-08 -1.782684e-08 -1.648257e-08 
-1.523027e-08 -1.406452e-08 -1.298013e-08 
-1.197216e-08 -1.103589e-08 -1.016686e-08 
-9.360788e-09 -8.613644e-09 -7.921595e-09 
-7.281017e-09 -6.688479e-09 -6.140744e-09 
-5.634759e-09 -5.167646e-09 -4.736696e-09 
-4.339363e-09 -3.973255e-09 -3.636128e-09 
-3.325879e-09 -3.040540e-09 -2.778267e-09 
-4.644155e-09 -5.079440e-09 -5.552553e-09 
-6.066451e-09 -6.624289e-09 -7.229425e-09 
-7.885432e-09 -8.596107e-09 -9.365481e-09 
-1.019782e-08 -1.109766e-08 -1.206978e-08 
-1.311922e-08 -1.425132e-08 -1.547168e-08 
-1.678620e-08 -1.820109e-08 -1.972283e-08 
-2.135824e-08 -2.311441e-08 -2.499877e-08 
-2.701905e-08 -2.918329e-08 -3.149982e-08 
-3.397730e-08 -3.662466e-08 -3.945113e-08 
-4.246620e-08 -4.567963e-08 -4.910142e-08 
-5.274179e-08 -5.661117e-08 -6.072016e-08 
-6.507951e-08 -6.970007e-08 -7.459281e-08 
-7.976870e-08 -8.523874e-08 -9.101386e-08 
-9.710491e-08 -1.035226e-07 -1.102774e-07 
-1.173795e-07 -1.248389e-07 -1.326651e-07 
-1.408670e-07 -1.494533e-07 -1.584318e-07 
-1.678097e-07 -1.775935e-07 -1.877888e-07 
-1.984003e-07 -2.094317e-07 -2.208855e-07 
-2.327631e-07 -2.450649e-07 -2.577897e-07 
-2.709348e-07 -2.844964e-07 -2.984689e-07 
-3.128451e-07 -3.276164e-07 -3.427722e-07 
-3.583003e-07 -3.741867e-07 -3.904155e-07 
-4.069692e-07 -4.238280e-07 -4.409708e-07 
-4.583743e-07 -4.760134e-07 -4.938614e-07 
-5.118898e-07 -5.300681e-07 -5.483647e-07 
-5.667460e-07 -5.851772e-07 -6.036220e-07 
-6.220429e-07 -6.404013e-07 -6.586576e-07 
-6.767713e-07 -6.947012e-07 -7.124057e-07 
-7.298426e-07 -7.469696e-07 -7.637444e-07 
-7.801248e-07 -7.960690e-07 -8.115356e-07 
-8.264842e-07 -8.408749e-07 -8.546691e-07 
-8.678295e-07 -8.803202e-07 -8.921068e-07 
-9.031568e-07 -9.134396e-07 -9.229266e-07 
-9.315914e-07 -9.394100e-07 -9.463608e-07 
-9.524249e-07 -9.575858e-07 -9.618297e-07 
-9.651457e-07 -9.675257e-07 -9.689643e-07 
-9.694590e-07 -9.690102e-07 -9.676211e-07 
-9.652975e-07 -9.620484e-07 -9.578850e-07 
-9.528213e-07 -9.468741e-07 -9.400623e-07 
-9.324073e-07 -9.239327e-07 -9.146642e-07 
-9.046294e-07 -8.938580e-07 -8.823809e-07 
-8.702311e-07 -8.574426e-07 -8.440506e-07 
-8.300917e-07 -8.156031e-07 -8.006227e-07 
-7.851893e-07 -7.693417e-07 -7.531194e-07 
-7.365616e-07 -7.197076e-07 -7.025966e-07 
-6.852673e-07 -6.677582e-07 -6.501068e-07 
-6.323501e-07 -6.145244e-07 -5.966648e-07 
-5.788055e-07 -5.609794e-07 -5.432184e-07 
-5.255531e-07 -5.080125e-07 -4.906244e-07 
-4.734151e-07 -4.564093e-07 -4.396304e-07 
-4.230999e-07 -4.068381e-07 -3.908634e-07 
-3.751929e-07 -3.598418e-07 -3.448242e-07 
-3.301522e-07 -3.158367e-07 -3.018870e-07 
-2.883110e-07 -2.751151e-07 -2.623046e-07 
-2.498832e-07 -2.378535e-07 -2.262170e-07 
-2.149739e-07 -2.041234e-07 -1.936636e-07 
-1.835919e-07 -1.739046e-07 -1.645972e-07 
-1.556645e-07 -1.471006e-07 -1.388989e-07 
-1.310524e-07 -1.235535e-07 -1.163940e-07 
-1.095655e-07 -1.030592e-07 -9.686617e-08 
-9.097697e-08 -8.538216e-08 -8.007213e-08 
-7.503715e-08 -7.026745e-08 -6.575327e-08 
-6.148484e-08 -5.745244e-08 -5.364646e-08 
-5.005738e-08 -4.667581e-08 -4.349255e-08 
-4.049853e-08 -3.768493e-08 -3.504308e-08 
-3.256459e-08 -3.024127e-08 -2.806519e-08 
-2.602866e-08 -2.412426e-08 -2.234483e-08 
-2.068347e-08 -1.913354e-08 -1.768868e-08 
-1.634279e-08 -1.509002e-08 -1.392480e-08 
-1.284180e-08 -1.183595e-08 -1.090243e-08 
-1.003665e-08 -9.234250e-09 -8.491113e-09 
-7.803331e-09 -7.167213e-09 -6.579272e-09 
-6.036220e-09 -5.534957e-09 -5.072568e-09 
-4.646310e-09 -4.253610e-09 -3.892051e-09 
-3.559371e-09 -3.253449e-09 -2.972303e-09 
-4.877278e-09 -5.335178e-09 -5.832945e-09 
-6.373704e-09 -6.960785e-09 -7.597739e-09 
-8.288341e-09 -9.036604e-09 -9.846789e-09 
-1.072341e-08 -1.167126e-08 -1.269539e-08 
-1.380114e-08 -1.499415e-08 -1.628037e-08 
-1.766602e-08 -1.915768e-08 -2.076222e-08 
-2.248685e-08 -2.433910e-08 -2.632682e-08 
-2.845821e-08 -3.074179e-08 -3.318640e-08 
-3.580121e-08 -3.859570e-08 -4.157964e-08 
-4.476313e-08 -4.815651e-08 -5.177038e-08 
-5.561562e-08 -5.970329e-08 -6.404465e-08 
-6.865111e-08 -7.353424e-08 -7.870565e-08 
-8.417704e-08 -8.996010e-08 -9.606647e-08 
-1.025077e-07 -1.092952e-07 -1.164401e-07 
-1.239533e-07 -1.318454e-07 -1.401266e-07 
-1.488065e-07 -1.578942e-07 -1.673982e-07 
-1.773262e-07 -1.876851e-07 -1.984811e-07 
-2.097191e-07 -2.214032e-07 -2.335363e-07 
-2.461200e-07 -2.591546e-07 -2.726390e-07 
-2.865708e-07 -3.009457e-07 -3.157582e-07 
-3.310007e-07 -3.466642e-07 -3.627376e-07 
-3.792082e-07 -3.960613e-07 -4.132802e-07 
-4.308464e-07 -4.487393e-07 -4.669365e-07 
-4.854135e-07 -5.041440e-07 -5.230998e-07 
-5.422506e-07 -5.615646e-07 -5.810083e-07 
-6.005462e-07 -6.201415e-07 -6.397561e-07 
-6.593502e-07 -6.788831e-07 -6.983129e-07 
-7.175967e-07 -7.366911e-07 -7.555519e-07 
-7.741345e-07 -7.923942e-07 -8.102861e-07 
-8.277656e-07 -8.447882e-07 -8.613102e-07 
-8.772885e-07 -8.926808e-07 -9.074463e-07 
-9.215450e-07 -9.349388e-07 -9.475911e-07 
-9.594671e-07 -9.705343e-07 -9.807618e-07 
-9.901217e-07 -9.985879e-07 -1.006137e-06 
-1.012749e-06 -1.018406e-06 -1.023092e-06 
-1.026796e-06 -1.029508e-06 -1.031223e-06 
-1.031936e-06 -1.031648e-06 -1.030362e-06 
-1.028083e-06 -1.024820e-06 -1.020583e-06 
-1.015389e-06 -1.009253e-06 -1.002195e-06 
-9.942372e-07 -9.854038e-07 -9.757216e-07 
-9.652193e-07 -9.539278e-07 -9.418794e-07 
-9.291086e-07 -9.156510e-07 -9.015437e-07 
-8.868249e-07 -8.715338e-07 -8.557106e-07 
-8.393959e-07 -8.226310e-07 -8.054573e-07 
-7.879167e-07 -7.700507e-07 -7.519010e-07 
-7.335088e-07 -7.149148e-07 -6.961593e-07 
-6.772818e-07 -6.583208e-07 -6.393141e-07 
-6.202983e-07 -6.013087e-07 -5.823797e-07 
-5.635439e-07 -5.448329e-07 -5.262766e-07 
-5.079034e-07 -4.897401e-07 -4.718120e-07 
-4.541426e-07 -4.367539e-07 -4.196660e-07 
-4.028976e-07 -3.864656e-07 -3.703851e-07 
-3.546697e-07 -3.393315e-07 -3.243808e-07 
-3.098264e-07 -2.956758e-07 -2.819347e-07 
-2.686077e-07 -2.556978e-07 -2.432070e-07 
-2.311358e-07 -2.194837e-07 -2.082490e-07 
-1.974291e-07 -1.870202e-07 -1.770179e-07 
-1.674167e-07 -1.582106e-07 -1.493927e-07 
-1.409555e-07 -1.328911e-07 -1.251909e-07 
-1.178460e-07 -1.108471e-07 -1.041845e-07 
-9.784841e-08 -9.182866e-08 -8.611499e-08 
-8.069705e-08 -7.556439e-08 -7.070655e-08 
-6.611307e-08 -6.177355e-08 -5.767767e-08 
-5.381522e-08 -5.017614e-08 -4.675052e-08 
-4.352864e-08 -4.050099e-08 -3.765829e-08 
-3.499148e-08 -3.249176e-08 -3.015060e-08 
-2.795972e-08 -2.591113e-08 -2.399711e-08 
-2.221024e-08 -2.054336e-08 -1.898963e-08 
-1.754246e-08 -1.619556e-08 -1.494293e-08 
-1.377881e-08 -1.269776e-08 -1.169455e-08 
-1.076426e-08 -9.902192e-09 -9.103895e-09 
-8.365165e-09 -7.682023e-09 -7.050710e-09 
-6.467684e-09 -5.929605e-09 -5.433332e-09 
-4.975911e-09 -4.554568e-09 -4.166702e-09 
-3.809874e-09 -3.481802e-09 -3.180353e-09 
-5.119464e-09 -5.600907e-09 -6.124346e-09 
-6.693079e-09 -7.310624e-09 -7.980729e-09 
-8.707382e-09 -9.494825e-09 -1.034756e-08 
-1.127035e-08 -1.226827e-08 -1.334666e-08 
-1.451117e-08 -1.576776e-08 -1.712271e-08 
-1.858263e-08 -2.015446e-08 -2.184548e-08 
-2.366333e-08 -2.561596e-08 -2.771171e-08 
-2.995926e-08 -3.236763e-08 -3.494620e-08 
-3.770467e-08 -4.065310e-08 -4.380186e-08 
-4.716165e-08 -5.074344e-08 -5.455849e-08 
-5.861834e-08 -6.293472e-08 -6.751961e-08 
-7.238513e-08 -7.754355e-08 -8.300725e-08 
-8.878864e-08 -9.490016e-08 -1.013542e-07 
-1.081630e-07 -1.153389e-07 -1.228935e-07 
-1.308387e-07 -1.391856e-07 -1.479451e-07 
-1.571276e-07 -1.667428e-07 -1.767997e-07 
-1.873067e-07 -1.982712e-07 -2.096997e-07 
-2.215979e-07 -2.339699e-07 -2.468191e-07 
-2.601473e-07 -2.739550e-07 -2.882412e-07 
-3.030034e-07 -3.182374e-07 -3.339373e-07 
-3.500955e-07 -3.667025e-07 -3.837467e-07 
-4.012149e-07 -4.190916e-07 -4.373594e-07 
-4.559989e-07 -4.749884e-07 -4.943044e-07 
-5.139213e-07 -5.338111e-07 -5.539443e-07 
-5.742891e-07 -5.948118e-07 -6.154771e-07 
-6.362477e-07 -6.570849e-07 -6.779481e-07 
-6.987955e-07 -7.195842e-07 -7.402698e-07 
-7.608071e-07 -7.811500e-07 -8.012520e-07 
-8.210658e-07 -8.405440e-07 -8.596392e-07 
-8.783039e-07 -8.964912e-07 -9.141546e-07 
-9.312483e-07 -9.477275e-07 -9.635486e-07 
-9.786692e-07 -9.930487e-07 -1.006648e-06 
-1.019430e-06 -1.031360e-06 -1.042404e-06 
-1.052533e-06 -1.061719e-06 -1.069937e-06 
-1.077164e-06 -1.083381e-06 -1.088571e-06 
-1.092720e-06 -1.095820e-06 -1.097861e-06 
-1.098841e-06 -1.098758e-06 -1.097614e-06 
-1.095414e-06 -1.092168e-06 -1.087886e-06 
-1.082583e-06 -1.076276e-06 -1.068985e-06 
-1.060732e-06 -1.051543e-06 -1.041446e-06 
-1.030470e-06 -1.018647e-06 -1.006011e-06 
-9.925978e-07 -9.784452e-07 -9.635918e-07 
-9.480778e-07 -9.319444e-07 -9.152339e-07 
-8.979891e-07 -8.802538e-07 -8.620718e-07 
-8.434873e-07 -8.245446e-07 -8.052879e-07 
-7.857611e-07 -7.660076e-07 -7.460703e-07 
-7.259914e-07 -7.058124e-07 -6.855735e-07 
-6.653140e-07 -6.450722e-07 -6.248847e-07 
-6.047870e-07 -5.848129e-07 -5.649950e-07 
-5.453639e-07 -5.259488e-07 -5.067771e-07 
-4.878745e-07 -4.692648e-07 -4.509703e-07 
-4.330113e-07 -4.154064e-07 -3.981723e-07 
-3.813240e-07 -3.648749e-07 -3.488366e-07 
-3.332189e-07 -3.180302e-07 -3.032773e-07 
-2.889652e-07 -2.750979e-07 -2.616775e-07 
-2.487052e-07 -2.361807e-07 -2.241025e-07 
-2.124681e-07 -2.012737e-07 -1.905149e-07 
-1.801859e-07 -1.702806e-07 -1.607917e-07 
-1.517115e-07 -1.430315e-07 -1.347427e-07 
-1.268357e-07 -1.193005e-07 -1.121270e-07 
-1.053045e-07 -9.882235e-08 -9.266956e-08 
-8.683501e-08 -8.130756e-08 -7.607597e-08 
-7.112906e-08 -6.645565e-08 -6.204467e-08 
-5.788515e-08 -5.396628e-08 -5.027739e-08 
-4.680804e-08 -4.354799e-08 -4.048724e-08 
-3.761605e-08 -3.492493e-08 -3.240469e-08 
-3.004641e-08 -2.784148e-08 -2.578159e-08 
-2.385871e-08 -2.206514e-08 -2.039349e-08 
-1.883667e-08 -1.738789e-08 -1.604066e-08 
-1.478879e-08 -1.362640e-08 -1.254786e-08 
-1.154785e-08 -1.062130e-08 -9.763423e-09 
-8.969677e-09 -8.235772e-09 -7.557654e-09 
-6.931503e-09 -6.353719e-09 -5.820914e-09 
-5.329904e-09 -4.877700e-09 -4.461497e-09 
-4.078668e-09 -3.726755e-09 -3.403457e-09 
-5.370997e-09 -5.876945e-09 -6.427110e-09 
-7.024973e-09 -7.674246e-09 -8.378885e-09 
-9.143104e-09 -9.971378e-09 -1.086846e-08 
-1.183940e-08 -1.288954e-08 -1.402453e-08 
-1.525033e-08 -1.657327e-08 -1.799997e-08 
-1.953743e-08 -2.119298e-08 -2.297434e-08 
-2.488957e-08 -2.694711e-08 -2.915579e-08 
-3.152478e-08 -3.406365e-08 -3.678233e-08 
-3.969111e-08 -4.280064e-08 -4.612193e-08 
-4.966631e-08 -5.344542e-08 -5.747122e-08 
-6.175594e-08 -6.631205e-08 -7.115225e-08 
-7.628942e-08 -8.173662e-08 -8.750698e-08 
-9.361372e-08 -1.000701e-07 -1.068892e-07 
-1.140842e-07 -1.216680e-07 -1.296534e-07 
-1.380527e-07 -1.468779e-07 -1.561407e-07 
-1.658520e-07 -1.760224e-07 -1.866616e-07 
-1.977785e-07 -2.093811e-07 -2.214765e-07 
-2.340707e-07 -2.471685e-07 -2.607734e-07 
-2.748876e-07 -2.895118e-07 -3.046451e-07 
-3.202852e-07 -3.364276e-07 -3.530665e-07 
-3.701939e-07 -3.877999e-07 -4.058727e-07 
-4.243983e-07 -4.433607e-07 -4.627416e-07 
-4.825206e-07 -5.026752e-07 -5.231806e-07 
-5.440098e-07 -5.651337e-07 -5.865209e-07 
-6.081382e-07 -6.299502e-07 -6.519195e-07 
-6.740070e-07 -6.961716e-07 -7.183709e-07 
-7.405607e-07 -7.626955e-07 -7.847285e-07 
-8.066121e-07 -8.282975e-07 -8.497355e-07 
-8.708760e-07 -8.916690e-07 -9.120641e-07 
-9.320111e-07 -9.514602e-07 -9.703620e-07 
-9.886679e-07 -1.006330e-06 -1.023303e-06 
-1.039540e-06 -1.054999e-06 -1.069638e-06 
-1.083417e-06 -1.096298e-06 -1.108247e-06 
-1.119231e-06 -1.129219e-06 -1.138185e-06 
-1.146104e-06 -1.152954e-06 -1.158719e-06 
-1.163382e-06 -1.166931e-06 -1.169359e-06 
-1.170661e-06 -1.170833e-06 -1.169878e-06 
-1.167800e-06 -1.164608e-06 -1.160312e-06 
-1.154927e-06 -1.148470e-06 -1.140961e-06 
-1.132425e-06 -1.122886e-06 -1.112373e-06 
-1.100917e-06 -1.088551e-06 -1.075310e-06 
-1.061233e-06 -1.046357e-06 -1.030724e-06 
-1.014376e-06 -9.973556e-07 -9.797084e-07 
-9.614794e-07 -9.427145e-07 -9.234603e-07 
-9.037638e-07 -8.836719e-07 -8.632316e-07 
-8.424898e-07 -8.214928e-07 -8.002864e-07 
-7.789160e-07 -7.574257e-07 -7.358590e-07 
-7.142581e-07 -6.926641e-07 -6.711166e-07 
-6.496539e-07 -6.283127e-07 -6.071282e-07 
-5.861336e-07 -5.653607e-07 -5.448394e-07 
-5.245977e-07 -5.046617e-07 -4.850557e-07 
-4.658021e-07 -4.469212e-07 -4.284317e-07 
-4.103502e-07 -3.926915e-07 -3.754686e-07 
-3.586925e-07 -3.423727e-07 -3.265169e-07 
-3.111312e-07 -2.962199e-07 -2.817861e-07 
-2.678312e-07 -2.543553e-07 -2.413571e-07 
-2.288344e-07 -2.167833e-07 -2.051993e-07 
-1.940767e-07 -1.834088e-07 -1.731882e-07 
-1.634068e-07 -1.540555e-07 -1.451250e-07 
-1.366051e-07 -1.284854e-07 -1.207550e-07 
-1.134025e-07 -1.064165e-07 -9.978534e-08 
-9.349703e-08 -8.753964e-08 -8.190113e-08 
-7.656948e-08 -7.153269e-08 -6.677885e-08 
-6.229616e-08 -5.807297e-08 -5.409782e-08 
-5.035945e-08 -4.684683e-08 -4.354917e-08 
-4.045598e-08 -3.755702e-08 -3.484237e-08 
-3.230242e-08 -2.992786e-08 -2.770972e-08 
-2.563936e-08 -2.370846e-08 -2.190903e-08 
-2.023341e-08 -1.867428e-08 -1.722463e-08 
-1.587779e-08 -1.462738e-08 -1.346735e-08 
-1.239195e-08 -1.139570e-08 -1.047344e-08 
-9.620263e-09 -8.831537e-09 -8.102890e-09 
-7.430199e-09 -6.809579e-09 -6.237375e-09 
-5.710153e-09 -5.224688e-09 -4.777955e-09 
-4.367123e-09 -3.989540e-09 -3.642727e-09 
-5.632177e-09 -6.163628e-09 -6.741613e-09 
-7.369805e-09 -8.052120e-09 -8.792734e-09 
-9.596091e-09 -1.046692e-08 -1.141023e-08 
-1.243137e-08 -1.353596e-08 -1.472999e-08 
-1.601976e-08 -1.741193e-08 -1.891353e-08 
-2.053194e-08 -2.227493e-08 -2.415066e-08 
-2.616765e-08 -2.833484e-08 -3.066157e-08 
-3.315756e-08 -3.583292e-08 -3.869820e-08 
-4.176428e-08 -4.504245e-08 -4.854439e-08 
-5.228210e-08 -5.626794e-08 -6.051459e-08 
-6.503502e-08 -6.984249e-08 -7.495047e-08 
-8.037265e-08 -8.612291e-08 -9.221520e-08 
-9.866358e-08 -1.054821e-07 -1.126849e-07 
-1.202858e-07 -1.282987e-07 -1.367370e-07 
-1.456140e-07 -1.549427e-07 -1.647353e-07 
-1.750037e-07 -1.857591e-07 -1.970120e-07 
-2.087720e-07 -2.210477e-07 -2.338468e-07 
-2.471758e-07 -2.610401e-07 -2.754435e-07 
-2.903885e-07 -3.058762e-07 -3.219059e-07 
-3.384751e-07 -3.555797e-07 -3.732135e-07 
-3.913683e-07 -4.100341e-07 -4.291985e-07 
-4.488470e-07 -4.689629e-07 -4.895271e-07 
-5.105185e-07 -5.319132e-07 -5.536855e-07 
-5.758070e-07 -5.982471e-07 -6.209730e-07 
-6.439497e-07 -6.671400e-07 -6.905046e-07 
-7.140023e-07 -7.375899e-07 -7.612225e-07 
-7.848537e-07 -8.084355e-07 -8.319184e-07 
-8.552522e-07 -8.783853e-07 -9.012656e-07 
-9.238403e-07 -9.460562e-07 -9.678602e-07 
-9.891989e-07 -1.010019e-06 -1.030269e-06 
-1.049897e-06 -1.068852e-06 -1.087084e-06 
-1.104546e-06 -1.121191e-06 -1.136974e-06 
-1.151854e-06 -1.165789e-06 -1.178742e-06 
-1.190677e-06 -1.201563e-06 -1.211369e-06 
-1.220068e-06 -1.227638e-06 -1.234059e-06 
-1.239312e-06 -1.243386e-06 -1.246269e-06 
-1.247955e-06 -1.248442e-06 -1.247730e-06 
-1.245823e-06 -1.242727e-06 -1.238455e-06 
-1.233020e-06 -1.226439e-06 -1.218733e-06 
-1.209926e-06 -1.200043e-06 -1.189115e-06 
-1.177174e-06 -1.164253e-06 -1.150389e-06 
-1.135622e-06 -1.119992e-06 -1.103542e-06 
-1.086317e-06 -1.068361e-06 -1.049722e-06 
-1.030447e-06 -1.010587e-06 -9.901885e-07 
-9.693030e-07 -9.479803e-07 -9.262702e-07 
-9.042228e-07 -8.818877e-07 -8.593139e-07 
-8.365500e-07 -8.136436e-07 -7.906412e-07 
-7.675885e-07 -7.445297e-07 -7.215077e-07 
-6.985640e-07 -6.757383e-07 -6.530688e-07 
-6.305918e-07 -6.083419e-07 -5.863516e-07 
-5.646516e-07 -5.432706e-07 -5.222352e-07 
-5.015701e-07 -4.812977e-07 -4.614386e-07 
-4.420113e-07 -4.230322e-07 -4.045159e-07 
-3.864748e-07 -3.689197e-07 -3.518592e-07 
-3.353005e-07 -3.192488e-07 -3.037076e-07 
-2.886791e-07 -2.741636e-07 -2.601603e-07 
-2.466669e-07 -2.336798e-07 -2.211943e-07 
-2.092045e-07 -1.977036e-07 -1.866838e-07 
-1.761365e-07 -1.660522e-07 -1.564210e-07 
-1.472321e-07 -1.384743e-07 -1.301360e-07 
-1.222053e-07 -1.146697e-07 -1.075167e-07 
-1.007335e-07 -9.430741e-08 -8.822536e-08 
-8.247444e-08 -7.704175e-08 -7.191446e-08 
-6.707987e-08 -6.252541e-08 -5.823872e-08 
-5.420765e-08 -5.042030e-08 -4.686503e-08 
-4.353050e-08 -4.040567e-08 -3.747982e-08 
-3.474255e-08 -3.218382e-08 -2.979394e-08 
-2.756356e-08 -2.548368e-08 -2.354569e-08 
-2.174130e-08 -2.006259e-08 -1.850200e-08 
-1.705231e-08 -1.570663e-08 -1.445842e-08 
-1.330145e-08 -1.222984e-08 -1.123797e-08 
-1.032057e-08 -9.472622e-09 -8.689409e-09 
-7.966477e-09 -7.299630e-09 -6.684924e-09 
-6.118651e-09 -5.597331e-09 -5.117699e-09 
-4.676701e-09 -4.271474e-09 -3.899347e-09 
-5.903324e-09 -6.461314e-09 -7.068258e-09 
-7.728027e-09 -8.444752e-09 -9.222837e-09 
-1.006697e-08 -1.098214e-08 -1.197365e-08 
-1.304712e-08 -1.420851e-08 -1.546413e-08 
-1.682064e-08 -1.828508e-08 -1.986487e-08 
-2.156782e-08 -2.340215e-08 -2.537647e-08 
-2.749981e-08 -2.978164e-08 -3.223181e-08 
-3.486062e-08 -3.767881e-08 -4.069750e-08 
-4.392825e-08 -4.738303e-08 -5.107419e-08 
-5.501447e-08 -5.921699e-08 -6.369518e-08 
-6.846283e-08 -7.353399e-08 -7.892299e-08 
-8.464437e-08 -9.071286e-08 -9.714332e-08 
-1.039507e-07 -1.111500e-07 -1.187562e-07 
-1.267841e-07 -1.352484e-07 -1.441635e-07 
-1.535437e-07 -1.634027e-07 -1.737537e-07 
-1.846095e-07 -1.959820e-07 -2.078824e-07 
-2.203213e-07 -2.333078e-07 -2.468505e-07 
-2.609563e-07 -2.756311e-07 -2.908793e-07 
-3.067039e-07 -3.231062e-07 -3.400856e-07 
-3.576400e-07 -3.757651e-07 -3.944548e-07 
-4.137009e-07 -4.334927e-07 -4.538178e-07 
-4.746609e-07 -4.960048e-07 -5.178298e-07 
-5.401134e-07 -5.628312e-07 -5.859559e-07 
-6.094581e-07 -6.333055e-07 -6.574639e-07 
-6.818965e-07 -7.065641e-07 -7.314256e-07 
-7.564374e-07 -7.815544e-07 -8.067291e-07 
-8.319125e-07 -8.570541e-07 -8.821018e-07 
-9.070023e-07 -9.317014e-07 -9.561438e-07 
-9.802736e-07 -1.004035e-06 -1.027370e-06 
-1.050224e-06 -1.072540e-06 -1.094263e-06 
-1.115337e-06 -1.135708e-06 -1.155324e-06 
-1.174133e-06 -1.192085e-06 -1.209134e-06 
-1.225232e-06 -1.240337e-06 -1.254408e-06 
-1.267407e-06 -1.279298e-06 -1.290049e-06 
-1.299631e-06 -1.308019e-06 -1.315188e-06 
-1.321122e-06 -1.325803e-06 -1.329221e-06 
-1.331367e-06 -1.332238e-06 -1.331831e-06 
-1.330150e-06 -1.327202e-06 -1.322997e-06 
-1.317548e-06 -1.310874e-06 -1.302993e-06 
-1.293932e-06 -1.283715e-06 -1.272374e-06 
-1.259941e-06 -1.246452e-06 -1.231946e-06 
-1.216462e-06 -1.200043e-06 -1.182734e-06 
-1.164582e-06 -1.145635e-06 -1.125941e-06 
-1.105553e-06 -1.084521e-06 -1.062898e-06 
-1.040737e-06 -1.018091e-06 -9.950133e-07 
-9.715578e-07 -9.477775e-07 -9.237249e-07 
-8.994523e-07 -8.750108e-07 -8.504508e-07 
-8.258214e-07 -8.011706e-07 -7.765447e-07 
-7.519888e-07 -7.275461e-07 -7.032581e-07 
-6.791645e-07 -6.553029e-07 -6.317091e-07 
-6.084166e-07 -5.854570e-07 -5.628595e-07 
-5.406512e-07 -5.188572e-07 -4.975001e-07 
-4.766004e-07 -4.561766e-07 -4.362449e-07 
-4.168194e-07 -3.979120e-07 -3.795329e-07 
-3.616901e-07 -3.443898e-07 -3.276364e-07 
-3.114324e-07 -2.957789e-07 -2.806753e-07 
-2.661194e-07 -2.521078e-07 -2.386357e-07 
-2.256971e-07 -2.132847e-07 -2.013906e-07 
-1.900056e-07 -1.791197e-07 -1.687223e-07 
-1.588019e-07 -1.493468e-07 -1.403444e-07 
-1.317818e-07 -1.236459e-07 -1.159231e-07 
-1.085997e-07 -1.016620e-07 -9.509599e-08 
-8.888773e-08 -8.302331e-08 -7.748890e-08 
-7.227076e-08 -6.735536e-08 -6.272933e-08 
-5.837955e-08 -5.429315e-08 -5.045755e-08 
-4.686049e-08 -4.349003e-08 -4.033457e-08 
-3.738287e-08 -3.462407e-08 -3.204766e-08 
-2.964355e-08 -2.740201e-08 -2.531369e-08 
-2.336964e-08 -2.156131e-08 -1.988048e-08 
-1.831937e-08 -1.687051e-08 -1.552684e-08 
-1.428162e-08 -1.312847e-08 -1.206134e-08 
-1.107451e-08 -1.016257e-08 -9.320413e-09 
-8.543230e-09 -7.826488e-09 -7.165923e-09 
-6.557530e-09 -5.997550e-09 -5.482460e-09 
-5.008959e-09 -4.573961e-09 -4.174581e-09 
-6.184783e-09 -6.770390e-09 -7.407476e-09 
-8.100121e-09 -8.852680e-09 -9.669799e-09 
-1.055642e-08 -1.151781e-08 -1.255957e-08 
-1.368761e-08 -1.490824e-08 -1.622812e-08 
-1.765428e-08 -1.919416e-08 -2.085560e-08 
-2.264686e-08 -2.457661e-08 -2.665398e-08 
-2.888851e-08 -3.129020e-08 -3.386950e-08 
-3.663730e-08 -3.960497e-08 -4.278429e-08 
-4.618751e-08 -4.982731e-08 -5.371678e-08 
-5.786943e-08 -6.229917e-08 -6.702026e-08 
-7.204733e-08 -7.739531e-08 -8.307942e-08 
-8.911510e-08 -9.551803e-08 -1.023040e-07 
-1.094890e-07 -1.170888e-07 -1.251196e-07 
-1.335970e-07 -1.425368e-07 -1.519545e-07 
-1.618651e-07 -1.722834e-07 -1.832236e-07 
-1.946993e-07 -2.067234e-07 -2.193080e-07 
-2.324644e-07 -2.462028e-07 -2.605321e-07 
-2.754602e-07 -2.909935e-07 -3.071370e-07 
-3.238941e-07 -3.412666e-07 -3.592541e-07 
-3.778548e-07 -3.970645e-07 -4.168771e-07 
-4.372842e-07 -4.582751e-07 -4.798367e-07 
-5.019536e-07 -5.246077e-07 -5.477786e-07 
-5.714431e-07 -5.955756e-07 -6.201477e-07 
-6.451284e-07 -6.704844e-07 -6.961796e-07 
-7.221754e-07 -7.484307e-07 -7.749024e-07 
-8.015448e-07 -8.283101e-07 -8.551486e-07 
-8.820087e-07 -9.088369e-07 -9.355785e-07 
-9.621771e-07 -9.885754e-07 -1.014715e-06 
-1.040537e-06 -1.065981e-06 -1.090988e-06 
-1.115497e-06 -1.139449e-06 -1.162785e-06 
-1.185447e-06 -1.207375e-06 -1.228515e-06 
-1.248811e-06 -1.268210e-06 -1.286660e-06 
-1.304113e-06 -1.320521e-06 -1.335841e-06 
-1.350030e-06 -1.363051e-06 -1.374869e-06 
-1.385450e-06 -1.394766e-06 -1.402793e-06 
-1.409509e-06 -1.414896e-06 -1.418939e-06 
-1.421631e-06 -1.422963e-06 -1.422934e-06 
-1.421545e-06 -1.418802e-06 -1.414715e-06 
-1.409296e-06 -1.402563e-06 -1.394535e-06 
-1.385238e-06 -1.374698e-06 -1.362946e-06 
-1.350016e-06 -1.335945e-06 -1.320772e-06 
-1.304540e-06 -1.287294e-06 -1.269079e-06 
-1.249945e-06 -1.229943e-06 -1.209125e-06 
-1.187544e-06 -1.165256e-06 -1.142316e-06 
-1.118780e-06 -1.094706e-06 -1.070150e-06 
-1.045170e-06 -1.019823e-06 -9.941650e-07 
-9.682529e-07 -9.421416e-07 -9.158856e-07 
-8.895380e-07 -8.631509e-07 -8.367746e-07 
-8.104581e-07 -7.842484e-07 -7.581910e-07 
-7.323290e-07 -7.067039e-07 -6.813546e-07 
-6.563181e-07 -6.316291e-07 -6.073199e-07 
-5.834204e-07 -5.599582e-07 -5.369587e-07 
-5.144445e-07 -4.924363e-07 -4.709521e-07 
-4.500079e-07 -4.296173e-07 -4.097917e-07 
-3.905404e-07 -3.718705e-07 -3.537874e-07 
-3.362943e-07 -3.193928e-07 -3.030826e-07 
-2.873618e-07 -2.722271e-07 -2.576735e-07 
-2.436949e-07 -2.302839e-07 -2.174319e-07 
-2.051294e-07 -1.933656e-07 -1.821294e-07 
-1.714085e-07 -1.611902e-07 -1.514612e-07 
-1.422076e-07 -1.334152e-07 -1.250696e-07 
-1.171559e-07 -1.096593e-07 -1.025647e-07 
-9.585712e-08 -8.952148e-08 -8.354284e-08 
-7.790636e-08 -7.259739e-08 -6.760147e-08 
-6.290439e-08 -5.849224e-08 -5.435139e-08 
-5.046856e-08 -4.683082e-08 -4.342560e-08 
-4.024074e-08 -3.726446e-08 -3.448540e-08 
-3.189259e-08 -2.947551e-08 -2.722404e-08 
-2.512848e-08 -2.317955e-08 -2.136838e-08 
-1.968651e-08 -1.812589e-08 -1.667884e-08 
-1.533808e-08 -1.409670e-08 -1.294816e-08 
-1.188627e-08 -1.090516e-08 -9.999326e-09 
-9.163554e-09 -8.392945e-09 -7.682890e-09 
-7.029060e-09 -6.427392e-09 -5.874080e-09 
-5.365559e-09 -4.898494e-09 -4.469771e-09 
-6.476920e-09 -7.091267e-09 -7.759730e-09 
-8.486606e-09 -9.276489e-09 -1.013427e-08 
-1.106517e-08 -1.207474e-08 -1.316888e-08 
-1.435385e-08 -1.563628e-08 -1.702322e-08 
-1.852209e-08 -2.014074e-08 -2.188747e-08 
-2.377100e-08 -2.580049e-08 -2.798559e-08 
-3.033639e-08 -3.286349e-08 -3.557792e-08 
-3.849123e-08 -4.161543e-08 -4.496302e-08 
-4.854697e-08 -5.238071e-08 -5.647814e-08 
-6.085356e-08 -6.552175e-08 -7.049783e-08 
-7.579734e-08 -8.143614e-08 -8.743038e-08 
-9.379652e-08 -1.005512e-07 -1.077113e-07 
-1.152936e-07 -1.233154e-07 -1.317934e-07 
-1.407446e-07 -1.501859e-07 -1.601336e-07 
-1.706041e-07 -1.816130e-07 -1.931756e-07 
-2.053065e-07 -2.180197e-07 -2.313282e-07 
-2.452442e-07 -2.597787e-07 -2.749417e-07 
-2.907416e-07 -3.071857e-07 -3.242796e-07 
-3.420272e-07 -3.604307e-07 -3.794904e-07 
-3.992045e-07 -4.195691e-07 -4.405781e-07 
-4.622232e-07 -4.844934e-07 -5.073755e-07 
-5.308534e-07 -5.549087e-07 -5.795201e-07 
-6.046636e-07 -6.303125e-07 -6.564374e-07 
-6.830059e-07 -7.099832e-07 -7.373315e-07 
-7.650104e-07 -7.929770e-07 -8.211859e-07 
-8.495891e-07 -8.781364e-07 -9.067755e-07 
-9.354521e-07 -9.641098e-07 -9.926908e-07 
-1.021136e-06 -1.049384e-06 -1.077373e-06 
-1.105041e-06 -1.132325e-06 -1.159160e-06 
-1.185484e-06 -1.211233e-06 -1.236343e-06 
-1.260752e-06 -1.284399e-06 -1.307223e-06 
-1.329165e-06 -1.350168e-06 -1.370176e-06 
-1.389138e-06 -1.407001e-06 -1.423719e-06 
-1.439245e-06 -1.453539e-06 -1.466560e-06 
-1.478274e-06 -1.488649e-06 -1.497656e-06 
-1.505271e-06 -1.511475e-06 -1.516249e-06 
-1.519583e-06 -1.521468e-06 -1.521899e-06 
-1.520877e-06 -1.518407e-06 -1.514495e-06 
-1.509155e-06 -1.502404e-06 -1.494260e-06 
-1.484749e-06 -1.473898e-06 -1.461738e-06 
-1.448304e-06 -1.433635e-06 -1.417770e-06 
-1.400755e-06 -1.382635e-06 -1.363460e-06 
-1.343282e-06 -1.322153e-06 -1.300129e-06 
-1.277267e-06 -1.253625e-06 -1.229263e-06 
-1.204240e-06 -1.178618e-06 -1.152457e-06 
-1.125820e-06 -1.098768e-06 -1.071361e-06 
-1.043661e-06 -1.015727e-06 -9.876174e-07 
-9.593910e-07 -9.311040e-07 -9.028111e-07 
-8.745657e-07 -8.464193e-07 -8.184215e-07 
-7.906196e-07 -7.630590e-07 -7.357826e-07 
-7.088311e-07 -6.822427e-07 -6.560530e-07 
-6.302953e-07 -6.050001e-07 -5.801954e-07 
-5.559068e-07 -5.321570e-07 -5.089666e-07 
-4.863532e-07 -4.643323e-07 -4.429168e-07 
-4.221175e-07 -4.019427e-07 -3.823985e-07 
-3.634891e-07 -3.452166e-07 -3.275812e-07 
-3.105812e-07 -2.942133e-07 -2.784727e-07 
-2.633529e-07 -2.488461e-07 -2.349434e-07 
-2.216345e-07 -2.089083e-07 -1.967526e-07 
-1.851545e-07 -1.741002e-07 -1.635754e-07 
-1.535652e-07 -1.440544e-07 -1.350273e-07 
-1.264679e-07 -1.183601e-07 -1.106878e-07 
-1.034346e-07 -9.658424e-08 -9.012053e-08 
-8.402741e-08 -7.828900e-08 -7.288962e-08 
-6.781388e-08 -6.304668e-08 -5.857324e-08 
-5.437918e-08 -5.045044e-08 -4.677342e-08 
-4.333491e-08 -4.012214e-08 -3.712277e-08 
-3.432493e-08 -3.171719e-08 -2.928858e-08 
-2.702857e-08 -2.492712e-08 -2.297460e-08 
-2.116184e-08 -1.948010e-08 -1.792108e-08 
-1.647688e-08 -1.514002e-08 -1.390340e-08 
-1.276032e-08 -1.170445e-08 -1.072980e-08 
-9.830749e-09 -9.001980e-09 -8.238512e-09 
-7.535662e-09 -6.889038e-09 -6.294523e-09 
-5.748264e-09 -5.246659e-09 -4.786341e-09 
-6.780131e-09 -7.424391e-09 -8.125519e-09 
-8.888044e-09 -9.716805e-09 -1.061696e-08 
-1.159401e-08 -1.265381e-08 -1.380259e-08 
-1.504694e-08 -1.639387e-08 -1.785081e-08 
-1.942560e-08 -2.112655e-08 -2.296239e-08 
-2.494236e-08 -2.707614e-08 -2.937392e-08 
-3.184639e-08 -3.450473e-08 -3.736066e-08 
-4.042637e-08 -4.371459e-08 -4.723855e-08 
-5.101201e-08 -5.504920e-08 -5.936484e-08 
-6.397413e-08 -6.889273e-08 -7.413671e-08 
-7.972256e-08 -8.566713e-08 -9.198763e-08 
-9.870152e-08 -1.058265e-07 -1.133806e-07 
-1.213818e-07 -1.298482e-07 -1.387980e-07 
-1.482493e-07 -1.582199e-07 -1.687276e-07 
-1.797896e-07 -1.914230e-07 -2.036440e-07 
-2.164685e-07 -2.299115e-07 -2.439871e-07 
-2.587084e-07 -2.740876e-07 -2.901354e-07 
-3.068614e-07 -3.242734e-07 -3.423780e-07 
-3.611796e-07 -3.806810e-07 -4.008831e-07 
-4.217844e-07 -4.433814e-07 -4.656681e-07 
-4.886361e-07 -5.122745e-07 -5.365698e-07 
-5.615056e-07 -5.870629e-07 -6.132198e-07 
-6.399515e-07 -6.672302e-07 -6.950255e-07 
-7.233036e-07 -7.520282e-07 -7.811597e-07 
-8.106562e-07 -8.404725e-07 -8.705609e-07 
-9.008714e-07 -9.313510e-07 -9.619447e-07 
-9.925954e-07 -1.023244e-06 -1.053828e-06 
-1.084287e-06 -1.114555e-06 -1.144567e-06 
-1.174257e-06 -1.203557e-06 -1.232401e-06 
-1.260720e-06 -1.288446e-06 -1.315513e-06 
-1.341853e-06 -1.367400e-06 -1.392091e-06 
-1.415860e-06 -1.438648e-06 -1.460394e-06 
-1.481040e-06 -1.500533e-06 -1.518819e-06 
-1.535849e-06 -1.551577e-06 -1.565960e-06 
-1.578960e-06 -1.590540e-06 -1.600668e-06 
-1.609318e-06 -1.616465e-06 -1.622091e-06 
-1.626179e-06 -1.628720e-06 -1.629706e-06 
-1.629137e-06 -1.627014e-06 -1.623345e-06 
-1.618140e-06 -1.611416e-06 -1.603192e-06 
-1.593491e-06 -1.582343e-06 -1.569778e-06 
-1.555833e-06 -1.540546e-06 -1.523960e-06 
-1.506120e-06 -1.487076e-06 -1.466879e-06 
-1.445583e-06 -1.423245e-06 -1.399922e-06 
-1.375677e-06 -1.350570e-06 -1.324665e-06 
-1.298026e-06 -1.270719e-06 -1.242810e-06 
-1.214365e-06 -1.185449e-06 -1.156130e-06 
-1.126472e-06 -1.096540e-06 -1.066400e-06 
-1.036112e-06 -1.005739e-06 -9.753409e-07 
-9.449759e-07 -9.147003e-07 -8.845685e-07 
-8.546324e-07 -8.249420e-07 -7.955445e-07 
-7.664848e-07 -7.378050e-07 -7.095446e-07 
-6.817403e-07 -6.544263e-07 -6.276335e-07 
-6.013904e-07 -5.757226e-07 -5.506528e-07 
-5.262012e-07 -5.023851e-07 -4.792191e-07 
-4.567156e-07 -4.348842e-07 -4.137321e-07 
-3.932642e-07 -3.734835e-07 -3.543904e-07 
-3.359837e-07 -3.182601e-07 -3.012146e-07 
-2.848407e-07 -2.691301e-07 -2.540734e-07 
-2.396597e-07 -2.258771e-07 -2.127126e-07 
-2.001521e-07 -1.881811e-07 -1.767840e-07 
-1.659447e-07 -1.556469e-07 -1.458735e-07 
-1.366073e-07 -1.278308e-07 -1.195265e-07 
-1.116767e-07 -1.042637e-07 -9.726997e-08 
-9.067810e-08 -8.447083e-08 -7.863113e-08 
-7.314229e-08 -6.798791e-08 -6.315195e-08 
-5.861875e-08 -5.437308e-08 -5.040014e-08 
-4.668558e-08 -4.321554e-08 -3.997662e-08 
-3.695592e-08 -3.414102e-08 -3.152002e-08 
-2.908150e-08 -2.681454e-08 -2.470869e-08 
-2.275401e-08 -2.094101e-08 -1.926068e-08 
-1.770447e-08 -1.626424e-08 -1.493233e-08 
-1.370146e-08 -1.256475e-08 -1.151575e-08 
-1.054833e-08 -9.656762e-09 -8.835644e-09 
-8.079909e-09 -7.384802e-09 -6.745870e-09 
-6.158948e-09 -5.620138e-09 -5.125803e-09 
-7.094841e-09 -7.770240e-09 -8.505381e-09 
-9.305038e-09 -1.017431e-08 -1.111863e-08 
-1.214379e-08 -1.325598e-08 -1.446175e-08 
-1.576807e-08 -1.718234e-08 -1.871238e-08 
-2.036649e-08 -2.215343e-08 -2.408244e-08 
-2.616325e-08 -2.840613e-08 -3.082184e-08 
-3.342167e-08 -3.621748e-08 -3.922164e-08 
-4.244708e-08 -4.590727e-08 -4.961624e-08 
-5.358856e-08 -5.783931e-08 -6.238412e-08 
-6.723912e-08 -7.242092e-08 -7.794661e-08 
-8.383370e-08 -9.010011e-08 -9.676413e-08 
-1.038444e-07 -1.113597e-07 -1.193293e-07 
-1.277723e-07 -1.367081e-07 -1.461562e-07 
-1.561357e-07 -1.666660e-07 -1.777659e-07 
-1.894540e-07 -2.017486e-07 -2.146673e-07 
-2.282271e-07 -2.424441e-07 -2.573338e-07 
-2.729105e-07 -2.891873e-07 -3.061761e-07 
-3.238875e-07 -3.423302e-07 -3.615117e-07 
-3.814372e-07 -4.021102e-07 -4.235322e-07 
-4.457022e-07 -4.686171e-07 -4.922712e-07 
-5.166563e-07 -5.417614e-07 -5.675729e-07 
-5.940741e-07 -6.212457e-07 -6.490651e-07 
-6.775066e-07 -7.065418e-07 -7.361388e-07 
-7.662627e-07 -7.968756e-07 -8.279365e-07 
-8.594011e-07 -8.912226e-07 -9.233509e-07 
-9.557334e-07 -9.883146e-07 -1.021037e-06 
-1.053839e-06 -1.086660e-06 -1.119434e-06 
-1.152096e-06 -1.184576e-06 -1.216807e-06 
-1.248717e-06 -1.280236e-06 -1.311291e-06 
-1.341810e-06 -1.371721e-06 -1.400952e-06 
-1.429431e-06 -1.457087e-06 -1.483852e-06 
-1.509657e-06 -1.534434e-06 -1.558121e-06 
-1.580654e-06 -1.601973e-06 -1.622022e-06 
-1.640746e-06 -1.658095e-06 -1.674021e-06 
-1.688481e-06 -1.701434e-06 -1.712845e-06 
-1.722682e-06 -1.730919e-06 -1.737531e-06 
-1.742502e-06 -1.745816e-06 -1.747466e-06 
-1.747446e-06 -1.745758e-06 -1.742406e-06 
-1.737401e-06 -1.730756e-06 -1.722490e-06 
-1.712628e-06 -1.701198e-06 -1.688231e-06 
-1.673763e-06 -1.657836e-06 -1.640493e-06 
-1.621782e-06 -1.601754e-06 -1.580462e-06 
-1.557965e-06 -1.534322e-06 -1.509595e-06 
-1.483848e-06 -1.457148e-06 -1.429563e-06 
-1.401161e-06 -1.372013e-06 -1.342191e-06 
-1.311764e-06 -1.280805e-06 -1.249386e-06 
-1.217578e-06 -1.185451e-06 -1.153075e-06 
-1.120518e-06 -1.087848e-06 -1.055131e-06 
-1.022430e-06 -9.898070e-07 -9.573218e-07 
-9.250317e-07 -8.929916e-07 -8.612536e-07 
-8.298674e-07 -7.988795e-07 -7.683337e-07 
-7.382708e-07 -7.087285e-07 -6.797416e-07 
-6.513417e-07 -6.235574e-07 -5.964141e-07 
-5.699345e-07 -5.441382e-07 -5.190418e-07 
-4.946591e-07 -4.710014e-07 -4.480770e-07 
-4.258919e-07 -4.044495e-07 -3.837510e-07 
-3.637954e-07 -3.445794e-07 -3.260981e-07 
-3.083445e-07 -2.913101e-07 -2.749847e-07 
-2.593568e-07 -2.444135e-07 -2.301409e-07 
-2.165240e-07 -2.035468e-07 -1.911927e-07 
-1.794443e-07 -1.682836e-07 -1.576924e-07 
-1.476519e-07 -1.381432e-07 -1.291471e-07 
-1.206445e-07 -1.126162e-07 -1.050431e-07 
-9.790625e-08 -9.118683e-08 -8.486637e-08 
-7.892668e-08 -7.334991e-08 -6.811862e-08 
-6.321576e-08 -5.862477e-08 -5.432954e-08 
-5.031448e-08 -4.656449e-08 -4.306501e-08 
-3.980201e-08 -3.676200e-08 -3.393202e-08 
-3.129966e-08 -2.885306e-08 -2.658088e-08 
-2.447229e-08 -2.251702e-08 -2.070526e-08 
-1.902773e-08 -1.747562e-08 -1.604059e-08 
-1.471476e-08 -1.349066e-08 -1.236130e-08 
-1.132004e-08 -1.036066e-08 -9.477321e-09 
-8.664530e-09 -7.917139e-09 -7.230330e-09 
-6.599592e-09 -6.020712e-09 -5.489754e-09 
-7.421510e-09 -8.129330e-09 -8.899898e-09 
-9.738240e-09 -1.064973e-08 -1.164009e-08 
-1.271544e-08 -1.388228e-08 -1.514754e-08 
-1.651856e-08 -1.800314e-08 -1.960956e-08 
-2.134657e-08 -2.322342e-08 -2.524986e-08 
-2.743620e-08 -2.979327e-08 -3.233246e-08 
-3.506573e-08 -3.800559e-08 -4.116516e-08 
-4.455813e-08 -4.819877e-08 -5.210195e-08 
-5.628310e-08 -6.075824e-08 -6.554395e-08 
-7.065734e-08 -7.611606e-08 -8.193827e-08 
-8.814259e-08 -9.474809e-08 -1.017742e-07 
-1.092409e-07 -1.171681e-07 -1.255763e-07 
-1.344860e-07 -1.439180e-07 -1.538929e-07 
-1.644314e-07 -1.755541e-07 -1.872814e-07 
-1.996332e-07 -2.126291e-07 -2.262881e-07 
-2.406286e-07 -2.556682e-07 -2.714236e-07 
-2.879103e-07 -3.051428e-07 -3.231342e-07 
-3.418962e-07 -3.614386e-07 -3.817699e-07 
-4.028963e-07 -4.248222e-07 -4.475497e-07 
-4.710786e-07 -4.954062e-07 -5.205273e-07 
-5.464338e-07 -5.731151e-07 -6.005574e-07 
-6.287439e-07 -6.576549e-07 -6.872672e-07 
-7.175547e-07 -7.484877e-07 -7.800335e-07 
-8.121559e-07 -8.448154e-07 -8.779694e-07 
-9.115717e-07 -9.455732e-07 -9.799218e-07 
-1.014562e-06 -1.049436e-06 -1.084482e-06 
-1.119638e-06 -1.154837e-06 -1.190011e-06 
-1.225089e-06 -1.260001e-06 -1.294673e-06 
-1.329029e-06 -1.362994e-06 -1.396491e-06 
-1.429444e-06 -1.461774e-06 -1.493405e-06 
-1.524261e-06 -1.554263e-06 -1.583339e-06 
-1.611414e-06 -1.638417e-06 -1.664276e-06 
-1.688924e-06 -1.712297e-06 -1.734330e-06 
-1.754966e-06 -1.774147e-06 -1.791821e-06 
-1.807940e-06 -1.822458e-06 -1.835335e-06 
-1.846535e-06 -1.856026e-06 -1.863781e-06 
-1.869779e-06 -1.874001e-06 -1.876436e-06 
-1.877077e-06 -1.875921e-06 -1.872971e-06 
-1.868236e-06 -1.861728e-06 -1.853466e-06 
-1.843473e-06 -1.831776e-06 -1.818407e-06 
-1.803405e-06 -1.786811e-06 -1.768669e-06 
-1.749031e-06 -1.727949e-06 -1.705480e-06 
-1.681685e-06 -1.656626e-06 -1.630372e-06 
-1.602989e-06 -1.574549e-06 -1.545125e-06 
-1.514792e-06 -1.483624e-06 -1.451699e-06 
-1.419093e-06 -1.385886e-06 -1.352154e-06 
-1.317975e-06 -1.283426e-06 -1.248584e-06 
-1.213522e-06 -1.178316e-06 -1.143036e-06 
-1.107753e-06 -1.072536e-06 -1.037449e-06 
-1.002555e-06 -9.679169e-07 -9.335907e-07 
-8.996314e-07 -8.660909e-07 -8.330177e-07 
-8.004570e-07 -7.684509e-07 -7.370381e-07 
-7.062538e-07 -6.761300e-07 -6.466952e-07 
-6.179749e-07 -5.899910e-07 -5.627625e-07 
-5.363049e-07 -5.106311e-07 -4.857508e-07 
-4.616710e-07 -4.383959e-07 -4.159272e-07 
-3.942642e-07 -3.734038e-07 -3.533408e-07 
-3.340680e-07 -3.155762e-07 -2.978548e-07 
-2.808912e-07 -2.646717e-07 -2.491813e-07 
-2.344035e-07 -2.203213e-07 -2.069166e-07 
-1.941704e-07 -1.820633e-07 -1.705753e-07 
-1.596862e-07 -1.493753e-07 -1.396217e-07 
-1.304045e-07 -1.217030e-07 -1.134962e-07 
-1.057635e-07 -9.848446e-08 -9.163889e-08 
-8.520697e-08 -7.916926e-08 -7.350673e-08 
-6.820083e-08 -6.323350e-08 -5.858721e-08 
-5.424494e-08 -5.019027e-08 -4.640734e-08 
-4.288087e-08 -3.959617e-08 -3.653915e-08 
-3.369631e-08 -3.105473e-08 -2.860207e-08 
-2.632659e-08 -2.421709e-08 -2.226293e-08 
-2.045402e-08 -1.878079e-08 -1.723418e-08 
-1.580563e-08 -1.448706e-08 -1.327085e-08 
-1.214983e-08 -1.111725e-08 -1.016676e-08 
-9.292417e-09 -8.488651e-09 -7.750237e-09 
-7.072295e-09 -6.450262e-09 -5.879883e-09 
-7.760633e-09 -8.502218e-09 -9.309695e-09 
-1.018836e-08 -1.114386e-08 -1.218225e-08 
-1.330995e-08 -1.453383e-08 -1.586120e-08 
-1.729980e-08 -1.885786e-08 -2.054412e-08 
-2.236782e-08 -2.433872e-08 -2.646714e-08 
-2.876396e-08 -3.124064e-08 -3.390922e-08 
-3.678236e-08 -3.987330e-08 -4.319593e-08 
-4.676476e-08 -5.059490e-08 -5.470212e-08 
-5.910279e-08 -6.381391e-08 -6.885307e-08 
-7.423846e-08 -7.998884e-08 -8.612350e-08 
-9.266228e-08 -9.962546e-08 -1.070338e-07 
-1.149084e-07 -1.232708e-07 -1.321427e-07 
-1.415461e-07 -1.515032e-07 -1.620360e-07 
-1.731669e-07 -1.849178e-07 -1.973107e-07 
-2.103670e-07 -2.241079e-07 -2.385539e-07 
-2.537250e-07 -2.696402e-07 -2.863177e-07 
-3.037745e-07 -3.220265e-07 -3.410883e-07 
-3.609726e-07 -3.816909e-07 -4.032525e-07 
-4.256650e-07 -4.489336e-07 -4.730614e-07 
-4.980491e-07 -5.238945e-07 -5.505931e-07 
-5.781373e-07 -6.065166e-07 -6.357174e-07 
-6.657228e-07 -6.965129e-07 -7.280640e-07 
-7.603495e-07 -7.933389e-07 -8.269984e-07 
-8.612905e-07 -8.961744e-07 -9.316056e-07 
-9.675362e-07 -1.003915e-06 -1.040687e-06 
-1.077794e-06 -1.115176e-06 -1.152768e-06 
-1.190504e-06 -1.228314e-06 -1.266125e-06 
-1.303865e-06 -1.341455e-06 -1.378820e-06 
-1.415877e-06 -1.452548e-06 -1.488751e-06 
-1.524401e-06 -1.559418e-06 -1.593718e-06 
-1.627219e-06 -1.659838e-06 -1.691494e-06 
-1.722108e-06 -1.751601e-06 -1.779898e-06 
-1.806923e-06 -1.832606e-06 -1.856877e-06 
-1.879671e-06 -1.900925e-06 -1.920582e-06 
-1.938586e-06 -1.954887e-06 -1.969438e-06 
-1.982199e-06 -1.993133e-06 -2.002207e-06 
-2.009396e-06 -2.014678e-06 -2.018037e-06 
-2.019462e-06 -2.018948e-06 -2.016496e-06 
-2.012111e-06 -2.005805e-06 -1.997595e-06 
-1.987502e-06 -1.975555e-06 -1.961786e-06 
-1.946232e-06 -1.928937e-06 -1.909948e-06 
-1.889317e-06 -1.867099e-06 -1.843356e-06 
-1.818150e-06 -1.791550e-06 -1.763626e-06 
-1.734452e-06 -1.704103e-06 -1.672659e-06 
-1.640199e-06 -1.606806e-06 -1.572563e-06 
-1.537554e-06 -1.501862e-06 -1.465574e-06 
-1.428774e-06 -1.391547e-06 -1.353974e-06 
-1.316139e-06 -1.278123e-06 -1.240005e-06 
-1.201862e-06 -1.163770e-06 -1.125800e-06 
-1.088022e-06 -1.050504e-06 -1.013309e-06 
-9.764988e-07 -9.401299e-07 -9.042565e-07 
-8.689289e-07 -8.341938e-07 -8.000944e-07 
-7.666701e-07 -7.339566e-07 -7.019858e-07 
-6.707862e-07 -6.403826e-07 -6.107961e-07 
-5.820447e-07 -5.541428e-07 -5.271015e-07 
-5.009290e-07 -4.756304e-07 -4.512079e-07 
-4.276611e-07 -4.049870e-07 -3.831802e-07 
-3.622331e-07 -3.421359e-07 -3.228771e-07 
-3.044433e-07 -2.868196e-07 -2.699896e-07 
-2.539358e-07 -2.386392e-07 -2.240804e-07 
-2.102387e-07 -1.970929e-07 -1.846212e-07 
-1.728016e-07 -1.616113e-07 -1.510279e-07 
-1.410283e-07 -1.315899e-07 -1.226898e-07 
-1.143056e-07 -1.064148e-07 -9.899555e-08 
-9.202611e-08 -8.548527e-08 -7.935227e-08 
-7.360686e-08 -6.822933e-08 -6.320054e-08 
-5.850196e-08 -5.411565e-08 -5.002434e-08 
-4.621135e-08 -4.266070e-08 -3.935701e-08 
-3.628559e-08 -3.343236e-08 -3.078391e-08 
-2.832744e-08 -2.605076e-08 -2.394232e-08 
-2.199113e-08 -2.018679e-08 -1.851945e-08 
-1.697983e-08 -1.555913e-08 -1.424909e-08 
-1.304192e-08 -1.193030e-08 -1.090735e-08 
-9.966629e-09 -9.102082e-09 -8.308058e-09 
-7.579268e-09 -6.910774e-09 -6.297967e-09 
-8.112741e-09 -8.889506e-09 -9.735452e-09 
-1.065615e-08 -1.165757e-08 -1.274606e-08 
-1.392841e-08 -1.521186e-08 -1.660411e-08 
-1.811333e-08 -1.974821e-08 -2.151798e-08 
-2.343237e-08 -2.550173e-08 -2.773694e-08 
-3.014952e-08 -3.275157e-08 -3.555584e-08 
-3.857571e-08 -4.182524e-08 -4.531910e-08 
-4.907268e-08 -5.310202e-08 -5.742382e-08 
-6.205546e-08 -6.701499e-08 -7.232110e-08 
-7.799313e-08 -8.405102e-08 -9.051531e-08 
-9.740711e-08 -1.047481e-07 -1.125603e-07 
-1.208663e-07 -1.296891e-07 -1.390519e-07 
-1.489782e-07 -1.594918e-07 -1.706165e-07 
-1.823760e-07 -1.947941e-07 -2.078943e-07 
-2.216998e-07 -2.362335e-07 -2.515177e-07 
-2.675738e-07 -2.844228e-07 -3.020844e-07 
-3.205774e-07 -3.399192e-07 -3.601259e-07 
-3.812119e-07 -4.031899e-07 -4.260709e-07 
-4.498636e-07 -4.745745e-07 -5.002079e-07 
-5.267652e-07 -5.542454e-07 -5.826445e-07 
-6.119557e-07 -6.421688e-07 -6.732705e-07 
-7.052440e-07 -7.380693e-07 -7.717226e-07 
-8.061765e-07 -8.413999e-07 -8.773580e-07 
-9.140122e-07 -9.513202e-07 -9.892358e-07 
-1.027709e-06 -1.066687e-06 -1.106111e-06 
-1.145922e-06 -1.186056e-06 -1.226444e-06 
-1.267016e-06 -1.307700e-06 -1.348419e-06 
-1.389094e-06 -1.429644e-06 -1.469986e-06 
-1.510036e-06 -1.549707e-06 -1.588912e-06 
-1.627562e-06 -1.665568e-06 -1.702842e-06 
-1.739294e-06 -1.774836e-06 -1.809379e-06 
-1.842837e-06 -1.875125e-06 -1.906159e-06 
-1.935858e-06 -1.964144e-06 -1.990940e-06 
-2.016173e-06 -2.039775e-06 -2.061679e-06 
-2.081826e-06 -2.100156e-06 -2.116619e-06 
-2.131166e-06 -2.143755e-06 -2.154348e-06 
-2.162914e-06 -2.169427e-06 -2.173865e-06 
-2.176214e-06 -2.176467e-06 -2.174618e-06 
-2.170673e-06 -2.164640e-06 -2.156534e-06 
-2.146377e-06 -2.134196e-06 -2.120023e-06 
-2.103896e-06 -2.085861e-06 -2.065965e-06 
-2.044264e-06 -2.020816e-06 -1.995685e-06 
-1.968938e-06 -1.940649e-06 -1.910892e-06 
-1.879747e-06 -1.847295e-06 -1.813622e-06 
-1.778815e-06 -1.742961e-06 -1.706153e-06 
-1.668481e-06 -1.630038e-06 -1.590917e-06 
-1.551210e-06 -1.511010e-06 -1.470408e-06 
-1.429496e-06 -1.388361e-06 -1.347092e-06 
-1.305773e-06 -1.264488e-06 -1.223316e-06 
-1.182336e-06 -1.141621e-06 -1.101242e-06 
-1.061267e-06 -1.021759e-06 -9.827778e-07 
-9.443803e-07 -9.066182e-07 -8.695396e-07 
-8.331883e-07 -7.976044e-07 -7.628235e-07 
-7.288775e-07 -6.957943e-07 -6.635976e-07 
-6.323077e-07 -6.019408e-07 -5.725098e-07 
-5.440240e-07 -5.164893e-07 -4.899086e-07 
-4.642819e-07 -4.396059e-07 -4.158753e-07 
-3.930817e-07 -3.712148e-07 -3.502621e-07 
-3.302090e-07 -3.110394e-07 -2.927354e-07 
-2.752779e-07 -2.586463e-07 -2.428193e-07 
-2.277742e-07 -2.134881e-07 -1.999370e-07 
-1.870966e-07 -1.749424e-07 -1.634495e-07 
-1.525930e-07 -1.423478e-07 -1.326891e-07 
-1.235923e-07 -1.150328e-07 -1.069867e-07 
-9.943020e-08 -9.234014e-08 -8.569380e-08 
-7.946907e-08 -7.364440e-08 -6.819888e-08 
-6.311226e-08 -5.836498e-08 -5.393815e-08 
-4.981360e-08 -4.597387e-08 -4.240221e-08 
-3.908257e-08 -3.599964e-08 -3.313877e-08 
-3.048604e-08 -2.802818e-08 -2.575259e-08 
-2.364734e-08 -2.170109e-08 -1.990316e-08 
-1.824342e-08 -1.671234e-08 -1.530094e-08 
-1.400075e-08 -1.280382e-08 -1.170270e-08 
-1.069039e-08 -9.760330e-09 -8.906391e-09 
-8.122844e-09 -7.404336e-09 -6.745879e-09 
-8.478412e-09 -9.291844e-09 -1.017790e-08 
-1.114245e-08 -1.219177e-08 -1.333257e-08 
-1.457199e-08 -1.591768e-08 -1.737774e-08 
-1.896081e-08 -2.067606e-08 -2.253321e-08 
-2.454258e-08 -2.671507e-08 -2.906221e-08 
-3.159615e-08 -3.432971e-08 -3.727638e-08 
-4.045034e-08 -4.386645e-08 -4.754030e-08 
-5.148817e-08 -5.572708e-08 -6.027476e-08 
-6.514968e-08 -7.037100e-08 -7.595860e-08 
-8.193303e-08 -8.831554e-08 -9.512800e-08 
-1.023929e-07 -1.101333e-07 -1.183729e-07 
-1.271357e-07 -1.364463e-07 -1.463295e-07 
-1.568106e-07 -1.679150e-07 -1.796683e-07 
-1.920960e-07 -2.052238e-07 -2.190770e-07 
-2.336807e-07 -2.490596e-07 -2.652379e-07 
-2.822391e-07 -3.000858e-07 -3.187998e-07 
-3.384016e-07 -3.589106e-07 -3.803446e-07 
-4.027197e-07 -4.260505e-07 -4.503494e-07 
-4.756267e-07 -5.018903e-07 -5.291459e-07 
-5.573961e-07 -5.866411e-07 -6.168778e-07 
-6.481000e-07 -6.802984e-07 -7.134601e-07 
-7.475686e-07 -7.826039e-07 -8.185420e-07 
-8.553552e-07 -8.930118e-07 -9.314762e-07 
-9.707086e-07 -1.010665e-06 -1.051298e-06 
-1.092556e-06 -1.134382e-06 -1.176718e-06 
-1.219499e-06 -1.262658e-06 -1.306125e-06 
-1.349825e-06 -1.393680e-06 -1.437611e-06 
-1.481533e-06 -1.525360e-06 -1.569004e-06 
-1.612374e-06 -1.655379e-06 -1.697924e-06 
-1.739915e-06 -1.781256e-06 -1.821850e-06 
-1.861601e-06 -1.900413e-06 -1.938191e-06 
-1.974840e-06 -2.010266e-06 -2.044379e-06 
-2.077089e-06 -2.108310e-06 -2.137956e-06 
-2.165948e-06 -2.192207e-06 -2.216662e-06 
-2.239241e-06 -2.259882e-06 -2.278523e-06 
-2.295111e-06 -2.309595e-06 -2.321933e-06 
-2.332085e-06 -2.340021e-06 -2.345714e-06 
-2.349145e-06 -2.350301e-06 -2.349175e-06 
-2.345768e-06 -2.340085e-06 -2.332142e-06 
-2.321956e-06 -2.309556e-06 -2.294972e-06 
-2.278246e-06 -2.259421e-06 -2.238549e-06 
-2.215686e-06 -2.190896e-06 -2.164246e-06 
-2.135808e-06 -2.105659e-06 -2.073880e-06 
-2.040558e-06 -2.005780e-06 -1.969638e-06 
-1.932228e-06 -1.893646e-06 -1.853990e-06 
-1.813361e-06 -1.771861e-06 -1.729590e-06 
-1.686651e-06 -1.643146e-06 -1.599175e-06 
-1.554838e-06 -1.510234e-06 -1.465459e-06 
-1.420607e-06 -1.375771e-06 -1.331038e-06 
-1.286496e-06 -1.242225e-06 -1.198306e-06 
-1.154812e-06 -1.111815e-06 -1.069382e-06 
-1.027574e-06 -9.864502e-07 -9.460638e-07 
-9.064640e-07 -8.676951e-07 -8.297974e-07 
-7.928062e-07 -7.567529e-07 -7.216642e-07 
-6.875627e-07 -6.544669e-07 -6.223912e-07 
-5.913462e-07 -5.613390e-07 -5.323730e-07 
-5.044482e-07 -4.775616e-07 -4.517073e-07 
-4.268764e-07 -4.030578e-07 -3.802378e-07 
-3.584006e-07 -3.375285e-07 -3.176020e-07 
-2.986001e-07 -2.805004e-07 -2.632793e-07 
-2.469122e-07 -2.313737e-07 -2.166378e-07 
-2.026777e-07 -1.894665e-07 -1.769769e-07 
-1.651816e-07 -1.540531e-07 -1.435643e-07 
-1.336879e-07 -1.243974e-07 -1.156663e-07 
-1.074686e-07 -9.977902e-08 -9.257259e-08 
-8.582513e-08 -7.951307e-08 -7.361353e-08 
-6.810437e-08 -6.296420e-08 -5.817238e-08 
-5.370906e-08 -4.955516e-08 -4.569240e-08 
-4.210328e-08 -3.877106e-08 -3.567979e-08 
-3.281429e-08 -3.016008e-08 -2.770346e-08 
-2.543142e-08 -2.333162e-08 -2.139243e-08 
-1.960284e-08 -1.795249e-08 -1.643160e-08 
-1.503099e-08 -1.374202e-08 -1.255659e-08 
-1.146710e-08 -1.046644e-08 -9.547970e-09 
-8.705470e-09 -7.933142e-09 -7.225581e-09 
-8.858266e-09 -9.709931e-09 -1.063783e-08 
-1.164814e-08 -1.274747e-08 -1.394290e-08 
-1.524197e-08 -1.665271e-08 -1.818370e-08 
-1.984404e-08 -2.164341e-08 -2.359210e-08 
-2.570098e-08 -2.798159e-08 -3.044611e-08 
-3.310740e-08 -3.597904e-08 -3.907529e-08 
-4.241118e-08 -4.600246e-08 -4.986565e-08 
-5.401804e-08 -5.847768e-08 -6.326342e-08 
-6.839485e-08 -7.389237e-08 -7.977711e-08 
-8.607097e-08 -9.279658e-08 -9.997725e-08 
-1.076370e-07 -1.158004e-07 -1.244928e-07 
-1.337400e-07 -1.435681e-07 -1.540039e-07 
-1.650744e-07 -1.768070e-07 -1.892291e-07 
-2.023684e-07 -2.162524e-07 -2.309085e-07 
-2.463639e-07 -2.626454e-07 -2.797794e-07 
-2.977914e-07 -3.167063e-07 -3.365478e-07 
-3.573387e-07 -3.791003e-07 -4.018526e-07 
-4.256137e-07 -4.504001e-07 -4.762260e-07 
-5.031036e-07 -5.310426e-07 -5.600501e-07 
-5.901304e-07 -6.212848e-07 -6.535116e-07 
-6.868057e-07 -7.211585e-07 -7.565579e-07 
-7.929879e-07 -8.304286e-07 -8.688562e-07 
-9.082428e-07 -9.485561e-07 -9.897597e-07 
-1.031813e-06 -1.074671e-06 -1.118283e-06 
-1.162597e-06 -1.207554e-06 -1.253092e-06 
-1.299144e-06 -1.345639e-06 -1.392504e-06 
-1.439659e-06 -1.487022e-06 -1.534508e-06 
-1.582029e-06 -1.629493e-06 -1.676805e-06 
-1.723869e-06 -1.770585e-06 -1.816853e-06 
-1.862572e-06 -1.907636e-06 -1.951943e-06 
-1.995387e-06 -2.037865e-06 -2.079271e-06 
-2.119503e-06 -2.158459e-06 -2.196038e-06 
-2.232141e-06 -2.266672e-06 -2.299538e-06 
-2.330649e-06 -2.359918e-06 -2.387263e-06 
-2.412606e-06 -2.435873e-06 -2.456995e-06 
-2.475911e-06 -2.492562e-06 -2.506897e-06 
-2.518871e-06 -2.528446e-06 -2.535590e-06 
-2.540277e-06 -2.542490e-06 -2.542218e-06 
-2.539457e-06 -2.534211e-06 -2.526491e-06 
-2.516314e-06 -2.503708e-06 -2.488703e-06 
-2.471341e-06 -2.451667e-06 -2.429735e-06 
-2.405604e-06 -2.379342e-06 -2.351019e-06 
-2.320713e-06 -2.288508e-06 -2.254491e-06 
-2.218753e-06 -2.181393e-06 -2.142508e-06 
-2.102204e-06 -2.060585e-06 -2.017760e-06 
-1.973838e-06 -1.928932e-06 -1.883152e-06 
-1.836612e-06 -1.789422e-06 -1.741696e-06 
-1.693543e-06 -1.645072e-06 -1.596390e-06 
-1.547602e-06 -1.498808e-06 -1.450109e-06 
-1.401599e-06 -1.353369e-06 -1.305508e-06 
-1.258099e-06 -1.211220e-06 -1.164946e-06 
-1.119346e-06 -1.074485e-06 -1.030423e-06 
-9.872143e-07 -9.449087e-07 -9.035511e-07 
-8.631810e-07 -8.238334e-07 -7.855382e-07 
-7.483208e-07 -7.122020e-07 -6.771979e-07 
-6.433206e-07 -6.105780e-07 -5.789742e-07 
-5.485094e-07 -5.191806e-07 -4.909813e-07 
-4.639019e-07 -4.379302e-07 -4.130513e-07 
-3.892478e-07 -3.665003e-07 -3.447873e-07 
-3.240859e-07 -3.043713e-07 -2.856177e-07 
-2.677980e-07 -2.508842e-07 -2.348477e-07 
-2.196591e-07 -2.052889e-07 -1.917069e-07 
-1.788832e-07 -1.667876e-07 -1.553902e-07 
-1.446614e-07 -1.345717e-07 -1.250921e-07 
-1.161942e-07 -1.078502e-07 -1.000327e-07 
-9.271522e-08 -8.587196e-08 -7.947785e-08 
-7.350865e-08 -6.794093e-08 -6.275212e-08 
-5.792051e-08 -5.342525e-08 -4.924635e-08 
-4.536469e-08 -4.176201e-08 -3.842089e-08 
-3.532476e-08 -3.245784e-08 -2.980519e-08 
-2.735262e-08 -2.508672e-08 -2.299479e-08 
-2.106487e-08 -1.928568e-08 -1.764658e-08 
-1.613759e-08 -1.474932e-08 -1.347298e-08 
-1.230032e-08 -1.122362e-08 -1.023566e-08 
-9.329715e-09 -8.499491e-09 -7.739131e-09 
-9.252970e-09 -1.014452e-08 -1.111609e-08 
-1.217418e-08 -1.332576e-08 -1.457829e-08 
-1.593971e-08 -1.741851e-08 -1.902372e-08 
-2.076497e-08 -2.265247e-08 -2.469709e-08 
-2.691032e-08 -2.930436e-08 -3.189209e-08 
-3.468714e-08 -3.770386e-08 -4.095738e-08 
-4.446361e-08 -4.823927e-08 -5.230187e-08 
-5.666977e-08 -6.136214e-08 -6.639900e-08 
-7.180122e-08 -7.759047e-08 -8.378928e-08 
-9.042097e-08 -9.750966e-08 -1.050803e-07 
-1.131584e-07 -1.217704e-07 -1.309433e-07 
-1.407047e-07 -1.510828e-07 -1.621061e-07 
-1.738039e-07 -1.862054e-07 -1.993403e-07 
-2.132384e-07 -2.279295e-07 -2.434433e-07 
-2.598093e-07 -2.770566e-07 -2.952139e-07 
-3.143091e-07 -3.343696e-07 -3.554215e-07 
-3.774899e-07 -4.005986e-07 -4.247698e-07 
-4.500240e-07 -4.763798e-07 -5.038538e-07 
-5.324601e-07 -5.622106e-07 -5.931142e-07 
-6.251771e-07 -6.584021e-07 -6.927892e-07 
-7.283344e-07 -7.650304e-07 -8.028660e-07 
-8.418260e-07 -8.818909e-07 -9.230372e-07 
-9.652369e-07 -1.008458e-06 -1.052662e-06 
-1.097809e-06 -1.143851e-06 -1.190738e-06 
-1.238414e-06 -1.286819e-06 -1.335886e-06 
-1.385548e-06 -1.435729e-06 -1.486351e-06 
-1.537330e-06 -1.588582e-06 -1.640013e-06 
-1.691531e-06 -1.743038e-06 -1.794432e-06 
-1.845610e-06 -1.896465e-06 -1.946889e-06 
-1.996772e-06 -2.046002e-06 -2.094465e-06 
-2.142049e-06 -2.188638e-06 -2.234120e-06 
-2.278380e-06 -2.321307e-06 -2.362789e-06 
-2.402717e-06 -2.440985e-06 -2.477488e-06 
-2.512126e-06 -2.544802e-06 -2.575423e-06 
-2.603900e-06 -2.630150e-06 -2.654094e-06 
-2.675660e-06 -2.694782e-06 -2.711400e-06 
-2.725460e-06 -2.736916e-06 -2.745729e-06 
-2.751868e-06 -2.755309e-06 -2.756035e-06 
-2.754039e-06 -2.749322e-06 -2.741890e-06 
-2.731761e-06 -2.718958e-06 -2.703515e-06 
-2.685472e-06 -2.664877e-06 -2.641786e-06 
-2.616262e-06 -2.588375e-06 -2.558201e-06 
-2.525825e-06 -2.491337e-06 -2.454829e-06 
-2.416405e-06 -2.376167e-06 -2.334225e-06 
-2.290693e-06 -2.245687e-06 -2.199325e-06 
-2.151728e-06 -2.103019e-06 -2.053322e-06 
-2.002760e-06 -1.951458e-06 -1.899540e-06 
-1.847126e-06 -1.794339e-06 -1.741297e-06 
-1.688116e-06 -1.634908e-06 -1.581784e-06 
-1.528850e-06 -1.476208e-06 -1.423954e-06 
-1.372182e-06 -1.320980e-06 -1.270430e-06 
-1.220610e-06 -1.171592e-06 -1.123442e-06 
-1.076222e-06 -1.029987e-06 -9.847862e-07 
-9.406648e-07 -8.976615e-07 -8.558097e-07 
-8.151377e-07 -7.756687e-07 -7.374209e-07 
-7.004077e-07 -6.646382e-07 -6.301168e-07 
-5.968440e-07 -5.648166e-07 -5.340273e-07 
-5.044658e-07 -4.761185e-07 -4.489691e-07 
-4.229983e-07 -3.981848e-07 -3.745049e-07 
-3.519331e-07 -3.304423e-07 -3.100039e-07 
-2.905880e-07 -2.721639e-07 -2.546998e-07 
-2.381635e-07 -2.225223e-07 -2.077432e-07 
-1.937931e-07 -1.806387e-07 -1.682473e-07 
-1.565861e-07 -1.456228e-07 -1.353256e-07 
-1.256632e-07 -1.166049e-07 -1.081209e-07 
-1.001821e-07 -9.276003e-08 -8.582731e-08 
-7.935734e-08 -7.332447e-08 -6.770399e-08 
-6.247211e-08 -5.760603e-08 -5.308389e-08 
-4.888478e-08 -4.498874e-08 -4.137676e-08 
-3.803074e-08 -3.493346e-08 -3.206860e-08 
-2.942072e-08 -2.697518e-08 -2.471816e-08 
-2.263663e-08 -2.071831e-08 -1.895162e-08 
-1.732571e-08 -1.583037e-08 -1.445605e-08 
-1.319379e-08 -1.203521e-08 -1.097247e-08 
-9.998265e-09 -9.105786e-09 -8.288679e-09 
-9.663244e-09 -1.059643e-08 -1.161360e-08 
-1.272161e-08 -1.392780e-08 -1.524004e-08 
-1.666670e-08 -1.821674e-08 -1.989969e-08 
-2.172571e-08 -2.370560e-08 -2.585084e-08 
-2.817358e-08 -3.068672e-08 -3.340391e-08 
-3.633955e-08 -3.950887e-08 -4.292789e-08 
-4.661349e-08 -5.058340e-08 -5.485622e-08 
-5.945145e-08 -6.438947e-08 -6.969158e-08 
-7.537997e-08 -8.147774e-08 -8.800889e-08 
-9.499831e-08 -1.024717e-07 -1.104558e-07 
-1.189779e-07 -1.280662e-07 -1.377497e-07 
-1.480579e-07 -1.590212e-07 -1.706703e-07 
-1.830366e-07 -1.961516e-07 -2.100474e-07 
-2.247561e-07 -2.403101e-07 -2.567416e-07 
-2.740827e-07 -2.923650e-07 -3.116200e-07 
-3.318783e-07 -3.531698e-07 -3.755235e-07 
-3.989671e-07 -4.235271e-07 -4.492284e-07 
-4.760942e-07 -5.041457e-07 -5.334019e-07 
-5.638796e-07 -5.955928e-07 -6.285528e-07 
-6.627679e-07 -6.982431e-07 -7.349798e-07 
-7.729762e-07 -8.122261e-07 -8.527197e-07 
-8.944426e-07 -9.373764e-07 -9.814980e-07 
-1.026779e-06 -1.073188e-06 -1.120687e-06 
-1.169232e-06 -1.218778e-06 -1.269271e-06 
-1.320653e-06 -1.372861e-06 -1.425828e-06 
-1.479481e-06 -1.533741e-06 -1.588525e-06 
-1.643747e-06 -1.699314e-06 -1.755130e-06 
-1.811094e-06 -1.867102e-06 -1.923045e-06 
-1.978812e-06 -2.034289e-06 -2.089358e-06 
-2.143901e-06 -2.197794e-06 -2.250916e-06 
-2.303143e-06 -2.354349e-06 -2.404410e-06 
-2.453200e-06 -2.500596e-06 -2.546476e-06 
-2.590717e-06 -2.633202e-06 -2.673813e-06 
-2.712438e-06 -2.748969e-06 -2.783299e-06 
-2.815328e-06 -2.844962e-06 -2.872111e-06 
-2.896692e-06 -2.918626e-06 -2.937845e-06 
-2.954286e-06 -2.967893e-06 -2.978620e-06 
-2.986427e-06 -2.991283e-06 -2.993167e-06 
-2.992066e-06 -2.987976e-06 -2.980902e-06 
-2.970857e-06 -2.957866e-06 -2.941960e-06 
-2.923180e-06 -2.901577e-06 -2.877209e-06 
-2.850142e-06 -2.820453e-06 -2.788223e-06 
-2.753542e-06 -2.716508e-06 -2.677223e-06 
-2.635798e-06 -2.592346e-06 -2.546989e-06 
-2.499849e-06 -2.451055e-06 -2.400737e-06 
-2.349030e-06 -2.296069e-06 -2.241991e-06 
-2.186933e-06 -2.131032e-06 -2.074427e-06 
-2.017251e-06 -1.959641e-06 -1.901727e-06 
-1.843639e-06 -1.785502e-06 -1.727440e-06 
-1.669568e-06 -1.612002e-06 -1.554850e-06 
-1.498215e-06 -1.442195e-06 -1.386882e-06 
-1.332363e-06 -1.278717e-06 -1.226020e-06 
-1.174339e-06 -1.123735e-06 -1.074265e-06 
-1.025978e-06 -9.789168e-07 -9.331189e-07 
-8.886159e-07 -8.454336e-07 -8.035921e-07 
-7.631066e-07 -7.239869e-07 -6.862381e-07 
-6.498607e-07 -6.148511e-07 -5.812013e-07 
-5.488998e-07 -5.179315e-07 -4.882782e-07 
-4.599188e-07 -4.328294e-07 -4.069839e-07 
-3.823540e-07 -3.589097e-07 -3.366194e-07 
-3.154499e-07 -2.953673e-07 -2.763366e-07 
-2.583220e-07 -2.412876e-07 -2.251968e-07 
-2.100131e-07 -1.957000e-07 -1.822211e-07 
-1.695406e-07 -1.576227e-07 -1.464324e-07 
-1.359354e-07 -1.260980e-07 -1.168872e-07 
-1.082711e-07 -1.002186e-07 -9.269948e-08 
-8.568461e-08 -7.914587e-08 -7.305615e-08 
-6.738940e-08 -6.212066e-08 -5.722598e-08 
-5.268251e-08 -4.846842e-08 -4.456292e-08 
-4.094622e-08 -3.759955e-08 -3.450509e-08 
-3.164598e-08 -2.900626e-08 -2.657087e-08 
-2.432561e-08 -2.225711e-08 -2.035277e-08 
-1.860078e-08 -1.699005e-08 -1.551018e-08 
-1.415143e-08 -1.290471e-08 -1.176152e-08 
-1.071393e-08 -9.754536e-09 -8.876465e-09 
-1.008986e-08 -1.106652e-08 -1.213134e-08 
-1.329154e-08 -1.455485e-08 -1.592957e-08 
-1.742453e-08 -1.904919e-08 -2.081362e-08 
-2.272853e-08 -2.480536e-08 -2.705622e-08 
-2.949398e-08 -3.213230e-08 -3.498560e-08 
-3.806918e-08 -4.139914e-08 -4.499250e-08 
-4.886716e-08 -5.304194e-08 -5.753662e-08 
-6.237191e-08 -6.756950e-08 -7.315207e-08 
-7.914325e-08 -8.556768e-08 -9.245096e-08 
-9.981966e-08 -1.077013e-07 -1.161244e-07 
-1.251182e-07 -1.347129e-07 -1.449397e-07 
-1.558304e-07 -1.674173e-07 -1.797338e-07 
-1.928136e-07 -2.066908e-07 -2.214000e-07 
-2.369761e-07 -2.534542e-07 -2.708693e-07 
-2.892563e-07 -3.086499e-07 -3.290844e-07 
-3.505936e-07 -3.732102e-07 -3.969665e-07 
-4.218931e-07 -4.480197e-07 -4.753741e-07 
-5.039827e-07 -5.338697e-07 -5.650569e-07 
-5.975641e-07 -6.314080e-07 -6.666025e-07 
-7.031586e-07 -7.410836e-07 -7.803812e-07 
-8.210515e-07 -8.630904e-07 -9.064894e-07 
-9.512357e-07 -9.973119e-07 -1.044696e-06 
-1.093359e-06 -1.143271e-06 -1.194392e-06 
-1.246680e-06 -1.300086e-06 -1.354556e-06 
-1.410030e-06 -1.466443e-06 -1.523723e-06 
-1.581795e-06 -1.640577e-06 -1.699981e-06 
-1.759914e-06 -1.820279e-06 -1.880973e-06 
-1.941889e-06 -2.002915e-06 -2.063934e-06 
-2.124827e-06 -2.185469e-06 -2.245735e-06 
-2.305494e-06 -2.364614e-06 -2.422960e-06 
-2.480398e-06 -2.536790e-06 -2.591998e-06 
-2.645884e-06 -2.698313e-06 -2.749146e-06 
-2.798251e-06 -2.845493e-06 -2.890742e-06 
-2.933873e-06 -2.974761e-06 -3.013288e-06 
-3.049340e-06 -3.082809e-06 -3.113591e-06 
-3.141592e-06 -3.166721e-06 -3.188898e-06 
-3.208049e-06 -3.224107e-06 -3.237018e-06 
-3.246732e-06 -3.253211e-06 -3.256428e-06 
-3.256362e-06 -3.253006e-06 -3.246361e-06 
-3.236438e-06 -3.223258e-06 -3.206855e-06 
-3.187269e-06 -3.164553e-06 -3.138769e-06 
-3.109988e-06 -3.078290e-06 -3.043764e-06 
-3.006508e-06 -2.966627e-06 -2.924235e-06 
-2.879451e-06 -2.832401e-06 -2.783217e-06 
-2.732037e-06 -2.679000e-06 -2.624252e-06 
-2.567942e-06 -2.510218e-06 -2.451234e-06 
-2.391141e-06 -2.330093e-06 -2.268242e-06 
-2.205739e-06 -2.142734e-06 -2.079373e-06 
-2.015800e-06 -1.952155e-06 -1.888575e-06 
-1.825191e-06 -1.762130e-06 -1.699512e-06 
-1.637453e-06 -1.576062e-06 -1.515442e-06 
-1.455688e-06 -1.396891e-06 -1.339133e-06 
-1.282490e-06 -1.227030e-06 -1.172815e-06 
-1.119901e-06 -1.068335e-06 -1.018159e-06 
-9.694070e-07 -9.221086e-07 -8.762860e-07 
-8.319555e-07 -7.891282e-07 -7.478095e-07 
-7.079999e-07 -6.696952e-07 -6.328864e-07 
-5.975606e-07 -5.637009e-07 -5.312871e-07 
-5.002954e-07 -4.706995e-07 -4.424702e-07 
-4.155761e-07 -3.899839e-07 -3.656583e-07 
-3.425629e-07 -3.206597e-07 -2.999101e-07 
-2.802746e-07 -2.617132e-07 -2.441857e-07 
-2.276516e-07 -2.120706e-07 -1.974026e-07 
-1.836080e-07 -1.706473e-07 -1.584821e-07 
-1.470744e-07 -1.363872e-07 -1.263843e-07 
-1.170304e-07 -1.082914e-07 -1.001341e-07 
-9.252659e-08 -8.543790e-08 -7.883833e-08 
-7.269933e-08 -6.699354e-08 -6.169473e-08 
-5.677787e-08 -5.221909e-08 -4.799565e-08 
-4.408592e-08 -4.046939e-08 -3.712661e-08 
-3.403916e-08 -3.118964e-08 -2.856163e-08 
-2.613965e-08 -2.390912e-08 -2.185636e-08 
-1.996848e-08 -1.823343e-08 -1.663990e-08 
-1.517731e-08 -1.383579e-08 -1.260609e-08 
-1.147962e-08 -1.044835e-08 -9.504819e-09 
-1.053364e-08 -1.155575e-08 -1.267038e-08 
-1.388517e-08 -1.520826e-08 -1.664840e-08 
-1.821493e-08 -1.991781e-08 -2.176769e-08 
-2.377589e-08 -2.595450e-08 -2.831633e-08 
-3.087501e-08 -3.364498e-08 -3.664155e-08 
-3.988091e-08 -4.338015e-08 -4.715733e-08 
-5.123147e-08 -5.562255e-08 -6.035161e-08 
-6.544068e-08 -7.091287e-08 -7.679233e-08 
-8.310426e-08 -8.987497e-08 -9.713179e-08 
-1.049031e-07 -1.132184e-07 -1.221082e-07 
-1.316039e-07 -1.417379e-07 -1.525437e-07 
-1.640553e-07 -1.763079e-07 -1.893373e-07 
-2.031797e-07 -2.178724e-07 -2.334526e-07 
-2.499583e-07 -2.674275e-07 -2.858984e-07 
-3.054092e-07 -3.259979e-07 -3.477020e-07 
-3.705586e-07 -3.946041e-07 -4.198741e-07 
-4.464028e-07 -4.742232e-07 -5.033669e-07 
-5.338635e-07 -5.657407e-07 -5.990238e-07 
-6.337358e-07 -6.698968e-07 -7.075238e-07 
-7.466306e-07 -7.872275e-07 -8.293210e-07 
-8.729135e-07 -9.180032e-07 -9.645837e-07 
-1.012644e-06 -1.062168e-06 -1.113134e-06 
-1.165516e-06 -1.219282e-06 -1.274394e-06 
-1.330808e-06 -1.388474e-06 -1.447338e-06 
-1.507337e-06 -1.568403e-06 -1.630463e-06 
-1.693436e-06 -1.757237e-06 -1.821772e-06 
-1.886944e-06 -1.952649e-06 -2.018777e-06 
-2.085214e-06 -2.151838e-06 -2.218526e-06 
-2.285147e-06 -2.351568e-06 -2.417650e-06 
-2.483253e-06 -2.548232e-06 -2.612440e-06 
-2.675729e-06 -2.737946e-06 -2.798941e-06 
-2.858561e-06 -2.916654e-06 -2.973068e-06 
-3.027653e-06 -3.080260e-06 -3.130743e-06 
-3.178960e-06 -3.224771e-06 -3.268042e-06 
-3.308643e-06 -3.346450e-06 -3.381347e-06 
-3.413222e-06 -3.441973e-06 -3.467505e-06 
-3.489731e-06 -3.508574e-06 -3.523967e-06 
-3.535853e-06 -3.544184e-06 -3.548923e-06 
-3.550045e-06 -3.547537e-06 -3.541394e-06 
-3.531627e-06 -3.518254e-06 -3.501307e-06 
-3.480830e-06 -3.456877e-06 -3.429513e-06 
-3.398815e-06 -3.364869e-06 -3.327771e-06 
-3.287629e-06 -3.244557e-06 -3.198679e-06 
-3.150127e-06 -3.099041e-06 -3.045564e-06 
-2.989850e-06 -2.932055e-06 -2.872338e-06 
-2.810865e-06 -2.747803e-06 -2.683320e-06 
-2.617586e-06 -2.550771e-06 -2.483046e-06 
-2.414578e-06 -2.345535e-06 -2.276079e-06 
-2.206373e-06 -2.136571e-06 -2.066826e-06 
-1.997284e-06 -1.928087e-06 -1.859369e-06 
-1.791260e-06 -1.723880e-06 -1.657345e-06 
-1.591761e-06 -1.527228e-06 -1.463838e-06 
-1.401675e-06 -1.340816e-06 -1.281330e-06 
-1.223277e-06 -1.166710e-06 -1.111676e-06 
-1.058214e-06 -1.006354e-06 -9.561212e-07 
-9.075341e-07 -8.606044e-07 -8.153380e-07 
-7.717349e-07 -7.297902e-07 -6.894937e-07 
-6.508308e-07 -6.137824e-07 -5.783258e-07 
-5.444346e-07 -5.120790e-07 -4.812266e-07 
-4.518425e-07 -4.238893e-07 -3.973280e-07 
-3.721179e-07 -3.482171e-07 -3.255825e-07 
-3.041703e-07 -2.839362e-07 -2.648356e-07 
-2.468238e-07 -2.298562e-07 -2.138885e-07 
-1.988767e-07 -1.847775e-07 -1.715484e-07 
-1.591475e-07 -1.475339e-07 -1.366679e-07 
-1.265107e-07 -1.170246e-07 -1.081732e-07 
-9.992133e-08 -9.223509e-08 -8.508184e-08 
-7.843026e-08 -7.225033e-08 -6.651332e-08 
-6.119183e-08 -5.625970e-08 -5.169206e-08 
-4.746526e-08 -4.355688e-08 -3.994567e-08 
-3.661152e-08 -3.353545e-08 -3.069954e-08 
-2.808692e-08 -2.568170e-08 -2.346896e-08 
-2.143471e-08 -1.956581e-08 -1.784996e-08 
-1.627568e-08 -1.483223e-08 -1.350957e-08 
-1.229837e-08 -1.118993e-08 -1.017616e-08 
-1.099548e-08 -1.206509e-08 -1.323185e-08 
-1.450377e-08 -1.588947e-08 -1.739817e-08 
-1.903972e-08 -2.082466e-08 -2.276423e-08 
-2.487042e-08 -2.715598e-08 -2.963449e-08 
-3.232039e-08 -3.522897e-08 -3.837646e-08 
-4.178002e-08 -4.545782e-08 -4.942902e-08 
-5.371382e-08 -5.833350e-08 -6.331043e-08 
-6.866808e-08 -7.443108e-08 -8.062517e-08 
-8.727728e-08 -9.441549e-08 -1.020690e-07 
-1.102683e-07 -1.190449e-07 -1.284315e-07 
-1.384619e-07 -1.491708e-07 -1.605943e-07 
-1.727691e-07 -1.857331e-07 -1.995249e-07 
-2.141839e-07 -2.297501e-07 -2.462644e-07 
-2.637677e-07 -2.823015e-07 -3.019076e-07 
-3.226277e-07 -3.445034e-07 -3.675761e-07 
-3.918866e-07 -4.174753e-07 -4.443815e-07 
-4.726436e-07 -5.022985e-07 -5.333816e-07 
-5.659268e-07 -5.999655e-07 -6.355271e-07 
-6.726384e-07 -7.113231e-07 -7.516021e-07 
-7.934926e-07 -8.370084e-07 -8.821590e-07 
-9.289499e-07 -9.773821e-07 -1.027452e-06 
-1.079150e-06 -1.132462e-06 -1.187368e-06 
-1.243844e-06 -1.301857e-06 -1.361370e-06 
-1.422339e-06 -1.484714e-06 -1.548437e-06 
-1.613446e-06 -1.679669e-06 -1.747030e-06 
-1.815444e-06 -1.884820e-06 -1.955062e-06 
-2.026065e-06 -2.097717e-06 -2.169903e-06 
-2.242499e-06 -2.315374e-06 -2.388396e-06 
-2.461422e-06 -2.534309e-06 -2.606905e-06 
-2.679056e-06 -2.750605e-06 -2.821390e-06 
-2.891247e-06 -2.960010e-06 -3.027509e-06 
-3.093578e-06 -3.158045e-06 -3.220742e-06 
-3.281500e-06 -3.340153e-06 -3.396538e-06 
-3.450492e-06 -3.501858e-06 -3.550484e-06 
-3.596223e-06 -3.638933e-06 -3.678479e-06 
-3.714735e-06 -3.747582e-06 -3.776910e-06 
-3.802618e-06 -3.824615e-06 -3.842822e-06 
-3.857169e-06 -3.867601e-06 -3.874070e-06 
-3.876544e-06 -3.875003e-06 -3.869439e-06 
-3.859858e-06 -3.846277e-06 -3.828728e-06 
-3.807256e-06 -3.781918e-06 -3.752782e-06 
-3.719932e-06 -3.683461e-06 -3.643475e-06 
-3.600089e-06 -3.553430e-06 -3.503636e-06 
-3.450851e-06 -3.395228e-06 -3.336931e-06 
-3.276125e-06 -3.212986e-06 -3.147691e-06 
-3.080425e-06 -3.011372e-06 -2.940722e-06 
-2.868662e-06 -2.795385e-06 -2.721078e-06 
-2.645931e-06 -2.570128e-06 -2.493853e-06 
-2.417285e-06 -2.340599e-06 -2.263964e-06 
-2.187544e-06 -2.111496e-06 -2.035971e-06 
-1.961113e-06 -1.887056e-06 -1.813929e-06 
-1.741851e-06 -1.670933e-06 -1.601276e-06 
-1.532976e-06 -1.466116e-06 -1.400773e-06 
-1.337014e-06 -1.274898e-06 -1.214477e-06 
-1.155792e-06 -1.098878e-06 -1.043762e-06 
-9.904647e-07 -9.389975e-07 -8.893669e-07 
-8.415727e-07 -7.956087e-07 -7.514632e-07 
-7.091195e-07 -6.685562e-07 -6.297473e-07 
-5.926632e-07 -5.572707e-07 -5.235334e-07 
-4.914120e-07 -4.608651e-07 -4.318490e-07 
-4.043185e-07 -3.782266e-07 -3.535257e-07 
-3.301671e-07 -3.081016e-07 -2.872797e-07 
-2.676518e-07 -2.491685e-07 -2.317808e-07 
-2.154401e-07 -2.000985e-07 -1.857090e-07 
-1.722254e-07 -1.596028e-07 -1.477970e-07 
-1.367655e-07 -1.264668e-07 -1.168608e-07 
-1.079089e-07 -9.957374e-08 -9.181955e-08 
-8.461193e-08 -7.791794e-08 -7.170610e-08 
-6.594635e-08 -6.061007e-08 -5.567003e-08 
-5.110036e-08 -4.687654e-08 -4.297535e-08 
-3.937483e-08 -3.605427e-08 -3.299410e-08 
-3.017594e-08 -2.758247e-08 -2.519745e-08 
-2.300561e-08 -2.099269e-08 -1.914530e-08 
-1.745095e-08 -1.589797e-08 -1.447548e-08 
-1.317333e-08 -1.198209e-08 -1.089298e-08 
-1.147632e-08 -1.259564e-08 -1.381695e-08 
-1.514872e-08 -1.660003e-08 -1.818062e-08 
-1.990089e-08 -2.177198e-08 -2.380577e-08 
-2.601493e-08 -2.841298e-08 -3.101429e-08 
-3.383414e-08 -3.688877e-08 -4.019538e-08 
-4.377220e-08 -4.763851e-08 -5.181468e-08 
-5.632220e-08 -6.118371e-08 -6.642305e-08 
-7.206524e-08 -7.813653e-08 -8.466443e-08 
-9.167771e-08 -9.920640e-08 -1.072818e-07 
-1.159365e-07 -1.252043e-07 -1.351204e-07 
-1.457210e-07 -1.570437e-07 -1.691272e-07 
-1.820111e-07 -1.957363e-07 -2.103447e-07 
-2.258789e-07 -2.423825e-07 -2.598996e-07 
-2.784750e-07 -2.981540e-07 -3.189823e-07 
-3.410054e-07 -3.642693e-07 -3.888194e-07 
-4.147009e-07 -4.419585e-07 -4.706360e-07 
-5.007762e-07 -5.324206e-07 -5.656093e-07 
-6.003804e-07 -6.367701e-07 -6.748122e-07 
-7.145378e-07 -7.559753e-07 -7.991497e-07 
-8.440823e-07 -8.907909e-07 -9.392888e-07 
-9.895851e-07 -1.041684e-06 -1.095585e-06 
-1.151281e-06 -1.208760e-06 -1.268006e-06 
-1.328993e-06 -1.391692e-06 -1.456065e-06 
-1.522068e-06 -1.589651e-06 -1.658755e-06 
-1.729315e-06 -1.801257e-06 -1.874501e-06 
-1.948959e-06 -2.024536e-06 -2.101127e-06 
-2.178623e-06 -2.256904e-06 -2.335846e-06 
-2.415316e-06 -2.495174e-06 -2.575274e-06 
-2.655465e-06 -2.735588e-06 -2.815479e-06 
-2.894968e-06 -2.973884e-06 -3.052047e-06 
-3.129277e-06 -3.205390e-06 -3.280199e-06 
-3.353516e-06 -3.425152e-06 -3.494918e-06 
-3.562626e-06 -3.628087e-06 -3.691119e-06 
-3.751537e-06 -3.809165e-06 -3.863830e-06 
-3.915362e-06 -3.963602e-06 -4.008395e-06 
-4.049595e-06 -4.087065e-06 -4.120678e-06 
-4.150317e-06 -4.175875e-06 -4.197260e-06 
-4.214388e-06 -4.227192e-06 -4.235616e-06 
-4.239618e-06 -4.239170e-06 -4.234261e-06 
-4.224892e-06 -4.211079e-06 -4.192853e-06 
-4.170260e-06 -4.143361e-06 -4.112230e-06 
-4.076956e-06 -4.037642e-06 -3.994402e-06 
-3.947365e-06 -3.896670e-06 -3.842467e-06 
-3.784919e-06 -3.724196e-06 -3.660477e-06 
-3.593949e-06 -3.524805e-06 -3.453246e-06 
-3.379475e-06 -3.303699e-06 -3.226129e-06 
-3.146976e-06 -3.066454e-06 -2.984772e-06 
-2.902143e-06 -2.818773e-06 -2.734867e-06 
-2.650625e-06 -2.566243e-06 -2.481909e-06 
-2.397806e-06 -2.314111e-06 -2.230991e-06 
-2.148606e-06 -2.067107e-06 -1.986637e-06 
-1.907328e-06 -1.829304e-06 -1.752678e-06 
-1.677554e-06 -1.604026e-06 -1.532180e-06 
-1.462088e-06 -1.393818e-06 -1.327423e-06 
-1.262952e-06 -1.200442e-06 -1.139922e-06 
-1.081413e-06 -1.024930e-06 -9.704774e-07 
-9.180551e-07 -8.676553e-07 -8.192644e-07 
-7.728632e-07 -7.284273e-07 -6.859272e-07 
-6.453296e-07 -6.065969e-07 -5.696884e-07 
-5.345600e-07 -5.011653e-07 -4.694555e-07 
-4.393800e-07 -4.108866e-07 -3.839222e-07 
-3.584326e-07 -3.343631e-07 -3.116587e-07 
-2.902644e-07 -2.701254e-07 -2.511875e-07 
-2.333967e-07 -2.167002e-07 -2.010460e-07 
-1.863830e-07 -1.726616e-07 -1.598333e-07 
-1.478509e-07 -1.366689e-07 -1.262432e-07 
-1.165312e-07 -1.074919e-07 -9.908589e-08 
-9.127549e-08 -8.402453e-08 -7.729848e-08 
-7.106439e-08 -6.529091e-08 -5.994822e-08 
-5.500802e-08 -5.044349e-08 -4.622925e-08 
-4.234132e-08 -3.875708e-08 -3.545518e-08 
-3.241557e-08 -2.961939e-08 -2.704892e-08 
-2.468756e-08 -2.251976e-08 -2.053099e-08 
-1.870766e-08 -1.703709e-08 -1.550745e-08 
-1.410774e-08 -1.282772e-08 -1.165787e-08 
-1.197716e-08 -1.314852e-08 -1.442698e-08 
-1.582148e-08 -1.734160e-08 -1.899762e-08 
-2.080054e-08 -2.276213e-08 -2.489496e-08 
-2.721245e-08 -2.972889e-08 -3.245953e-08 
-3.542057e-08 -3.862922e-08 -4.210374e-08 
-4.586352e-08 -4.992903e-08 -5.432194e-08 
-5.906514e-08 -6.418275e-08 -6.970016e-08 
-7.564409e-08 -8.204257e-08 -8.892499e-08 
-9.632214e-08 -1.042662e-07 -1.127906e-07 
-1.219305e-07 -1.317221e-07 -1.422031e-07 
-1.534127e-07 -1.653913e-07 -1.781807e-07 
-1.918237e-07 -2.063646e-07 -2.218486e-07 
-2.383222e-07 -2.558325e-07 -2.744278e-07 
-2.941570e-07 -3.150694e-07 -3.372150e-07 
-3.606441e-07 -3.854071e-07 -4.115541e-07 
-4.391353e-07 -4.682002e-07 -4.987976e-07 
-5.309754e-07 -5.647803e-07 -6.002574e-07 
-6.374502e-07 -6.764000e-07 -7.171458e-07 
-7.597239e-07 -8.041675e-07 -8.505067e-07 
-8.987677e-07 -9.489728e-07 -1.001140e-06 
-1.055282e-06 -1.111408e-06 -1.169519e-06 
-1.229614e-06 -1.291683e-06 -1.355710e-06 
-1.421675e-06 -1.489547e-06 -1.559291e-06 
-1.630862e-06 -1.704210e-06 -1.779276e-06 
-1.855990e-06 -1.934279e-06 -2.014058e-06 
-2.095234e-06 -2.177707e-06 -2.261366e-06 
-2.346095e-06 -2.431766e-06 -2.518244e-06 
-2.605388e-06 -2.693045e-06 -2.781059e-06 
-2.869262e-06 -2.957482e-06 -3.045541e-06 
-3.133252e-06 -3.220425e-06 -3.306862e-06 
-3.392365e-06 -3.476729e-06 -3.559745e-06 
-3.641205e-06 -3.720898e-06 -3.798612e-06 
-3.874134e-06 -3.947254e-06 -4.017765e-06 
-4.085459e-06 -4.150136e-06 -4.211598e-06 
-4.269655e-06 -4.324123e-06 -4.374824e-06 
-4.421592e-06 -4.464270e-06 -4.502709e-06 
-4.536774e-06 -4.566343e-06 -4.591304e-06 
-4.611562e-06 -4.627035e-06 -4.637656e-06 
-4.643373e-06 -4.644152e-06 -4.639974e-06 
-4.630836e-06 -4.616753e-06 -4.597756e-06 
-4.573892e-06 -4.545227e-06 -4.511841e-06 
-4.473830e-06 -4.431306e-06 -4.384396e-06 
-4.333242e-06 -4.277997e-06 -4.218830e-06 
-4.155920e-06 -4.089456e-06 -4.019638e-06 
-3.946675e-06 -3.870783e-06 -3.792185e-06 
-3.711109e-06 -3.627787e-06 -3.542454e-06 
-3.455347e-06 -3.366704e-06 -3.276761e-06 
-3.185753e-06 -3.093913e-06 -3.001470e-06 
-2.908648e-06 -2.815664e-06 -2.722730e-06 
-2.630051e-06 -2.537822e-06 -2.446231e-06 
-2.355457e-06 -2.265667e-06 -2.177020e-06 
-2.089664e-06 -2.003736e-06 -1.919361e-06 
-1.836656e-06 -1.755725e-06 -1.676661e-06 
-1.599545e-06 -1.524451e-06 -1.451439e-06 
-1.380560e-06 -1.311856e-06 -1.245359e-06 
-1.181091e-06 -1.119065e-06 -1.059289e-06 
-1.001759e-06 -9.464673e-07 -8.933970e-07 
-8.425260e-07 -7.938263e-07 -7.472647e-07 
-7.028031e-07 -6.603994e-07 -6.200074e-07 
-5.815778e-07 -5.450585e-07 -5.103949e-07 
-4.775303e-07 -4.464067e-07 -4.169645e-07 
-3.891434e-07 -3.628826e-07 -3.381210e-07 
-3.147974e-07 -2.928512e-07 -2.722219e-07 
-2.528501e-07 -2.346771e-07 -2.176454e-07 
-2.016986e-07 -1.867818e-07 -1.728415e-07 
-1.598259e-07 -1.476845e-07 -1.363689e-07 
-1.258321e-07 -1.160292e-07 -1.069168e-07 
-9.845344e-08 -9.059945e-08 -8.331697e-08 
-7.656986e-08 -7.032376e-08 -6.454604e-08 
-5.920571e-08 -5.427345e-08 -4.972150e-08 
-4.552368e-08 -4.165527e-08 -3.809300e-08 
-3.481498e-08 -3.180065e-08 -2.903073e-08 
-2.648712e-08 -2.415293e-08 -2.201232e-08 
-2.005052e-08 -1.825377e-08 -1.660923e-08 
-1.510494e-08 -1.372980e-08 -1.247348e-08 
-1.249907e-08 -1.372495e-08 -1.506331e-08 
-1.652359e-08 -1.811592e-08 -1.985115e-08 
-2.174091e-08 -2.379765e-08 -2.603467e-08 
-2.846619e-08 -3.110735e-08 -3.397430e-08 
-3.708425e-08 -4.045546e-08 -4.410734e-08 
-4.806048e-08 -5.233667e-08 -5.695899e-08 
-6.195181e-08 -6.734086e-08 -7.315323e-08 
-7.941745e-08 -8.616349e-08 -9.342281e-08 
-1.012284e-07 -1.096146e-07 -1.186176e-07 
-1.282748e-07 -1.386254e-07 -1.497099e-07 
-1.615705e-07 -1.742509e-07 -1.877961e-07 
-2.022527e-07 -2.176684e-07 -2.340925e-07 
-2.515754e-07 -2.701684e-07 -2.899242e-07 
-3.108962e-07 -3.331385e-07 -3.567059e-07 
-3.816537e-07 -4.080374e-07 -4.359126e-07 
-4.653347e-07 -4.963588e-07 -5.290395e-07 
-5.634303e-07 -5.995838e-07 -6.375510e-07 
-6.773812e-07 -7.191218e-07 -7.628176e-07 
-8.085109e-07 -8.562406e-07 -9.060425e-07 
-9.579484e-07 -1.011986e-06 -1.068178e-06 
-1.126544e-06 -1.187095e-06 -1.249839e-06 
-1.314777e-06 -1.381903e-06 -1.451205e-06 
-1.522663e-06 -1.596251e-06 -1.671933e-06 
-1.749667e-06 -1.829400e-06 -1.911072e-06 
-1.994615e-06 -2.079949e-06 -2.166987e-06 
-2.255632e-06 -2.345777e-06 -2.437305e-06 
-2.530092e-06 -2.624000e-06 -2.718886e-06 
-2.814595e-06 -2.910963e-06 -3.007819e-06 
-3.104981e-06 -3.202261e-06 -3.299461e-06 
-3.396378e-06 -3.492801e-06 -3.588513e-06 
-3.683291e-06 -3.776909e-06 -3.869136e-06 
-3.959736e-06 -4.048475e-06 -4.135113e-06 
-4.219414e-06 -4.301140e-06 -4.380055e-06 
-4.455927e-06 -4.528527e-06 -4.597632e-06 
-4.663024e-06 -4.724492e-06 -4.781836e-06 
-4.834864e-06 -4.883393e-06 -4.927256e-06 
-4.966294e-06 -5.000365e-06 -5.029341e-06 
-5.053109e-06 -5.071572e-06 -5.084651e-06 
-5.092283e-06 -5.094426e-06 -5.091053e-06 
-5.082157e-06 -5.067752e-06 -5.047868e-06 
-5.022556e-06 -4.991884e-06 -4.955941e-06 
-4.914832e-06 -4.868680e-06 -4.817626e-06 
-4.761825e-06 -4.701451e-06 -4.636688e-06 
-4.567738e-06 -4.494811e-06 -4.418132e-06 
-4.337933e-06 -4.254457e-06 -4.167952e-06 
-4.078675e-06 -3.986885e-06 -3.892844e-06 
-3.796820e-06 -3.699077e-06 -3.599882e-06 
-3.499496e-06 -3.398181e-06 -3.296192e-06 
-3.193780e-06 -3.091189e-06 -2.988654e-06 
-2.886405e-06 -2.784659e-06 -2.683627e-06 
-2.583507e-06 -2.484486e-06 -2.386740e-06 
-2.290434e-06 -2.195721e-06 -2.102739e-06 
-2.011617e-06 -1.922470e-06 -1.835401e-06 
-1.750500e-06 -1.667847e-06 -1.587509e-06 
-1.509541e-06 -1.433988e-06 -1.360884e-06 
-1.290253e-06 -1.222110e-06 -1.156459e-06 
-1.093298e-06 -1.032615e-06 -9.743907e-07 
-9.185996e-07 -8.652094e-07 -8.141822e-07 
-7.654748e-07 -7.190395e-07 -6.748242e-07 
-6.327735e-07 -5.928287e-07 -5.549286e-07 
-5.190099e-07 -4.850075e-07 -4.528551e-07 
-4.224854e-07 -3.938305e-07 -3.668226e-07 
-3.413936e-07 -3.174761e-07 -2.950032e-07 
-2.739088e-07 -2.541281e-07 -2.355973e-07 
-2.182541e-07 -2.020379e-07 -1.868895e-07 
-1.727518e-07 -1.595693e-07 -1.472883e-07 
-1.358575e-07 -1.252271e-07 -1.153497e-07 
-1.061796e-07 -9.767322e-08 -8.978909e-08 
-8.248756e-08 -7.573099e-08 -6.948362e-08 
-6.371155e-08 -5.838270e-08 -5.346673e-08 
-4.893504e-08 -4.476063e-08 -4.091812e-08 
-3.738363e-08 -3.413475e-08 -3.115047e-08 
-2.841110e-08 -2.589824e-08 -2.359468e-08 
-2.148437e-08 -1.955235e-08 -1.778466e-08 
-1.616835e-08 -1.469137e-08 -1.334252e-08 
-1.304320e-08 -1.432621e-08 -1.572739e-08 
-1.725671e-08 -1.892486e-08 -2.074332e-08 
-2.272438e-08 -2.488123e-08 -2.722794e-08 
-2.977957e-08 -3.255219e-08 -3.556295e-08 
-3.883007e-08 -4.237300e-08 -4.621234e-08 
-5.037001e-08 -5.486922e-08 -5.973455e-08 
-6.499198e-08 -7.066898e-08 -7.679448e-08 
-8.339900e-08 -9.051459e-08 -9.817495e-08 
-1.064154e-07 -1.152730e-07 -1.247863e-07 
-1.349958e-07 -1.459435e-07 -1.576733e-07 
-1.702305e-07 -1.836625e-07 -1.980179e-07 
-2.133472e-07 -2.297022e-07 -2.471365e-07 
-2.657049e-07 -2.854634e-07 -3.064696e-07 
-3.287817e-07 -3.524594e-07 -3.775627e-07 
-4.041525e-07 -4.322901e-07 -4.620371e-07 
-4.934550e-07 -5.266052e-07 -5.615485e-07 
-5.983451e-07 -6.370540e-07 -6.777330e-07 
-7.204382e-07 -7.652236e-07 -8.121408e-07 
-8.612388e-07 -9.125633e-07 -9.661567e-07 
-1.022057e-06 -1.080299e-06 -1.140910e-06 
-1.203916e-06 -1.269334e-06 -1.337176e-06 
-1.407449e-06 -1.480151e-06 -1.555273e-06 
-1.632799e-06 -1.712703e-06 -1.794954e-06 
-1.879508e-06 -1.966314e-06 -2.055311e-06 
-2.146429e-06 -2.239585e-06 -2.334688e-06 
-2.431635e-06 -2.530315e-06 -2.630603e-06 
-2.732365e-06 -2.835454e-06 -2.939715e-06 
-3.044981e-06 -3.151075e-06 -3.257807e-06 
-3.364981e-06 -3.472390e-06 -3.579816e-06 
-3.687035e-06 -3.793814e-06 -3.899912e-06 
-4.005082e-06 -4.109071e-06 -4.211621e-06 
-4.312471e-06 -4.411354e-06 -4.508005e-06 
-4.602155e-06 -4.693537e-06 -4.781885e-06 
-4.866935e-06 -4.948428e-06 -5.026110e-06 
-5.099733e-06 -5.169059e-06 -5.233856e-06 
-5.293905e-06 -5.348998e-06 -5.398940e-06 
-5.443551e-06 -5.482665e-06 -5.516133e-06 
-5.543824e-06 -5.565625e-06 -5.581443e-06 
-5.591202e-06 -5.594849e-06 -5.592353e-06 
-5.583701e-06 -5.568903e-06 -5.547992e-06 
-5.521021e-06 -5.488064e-06 -5.449217e-06 
-5.404597e-06 -5.354339e-06 -5.298601e-06 
-5.237555e-06 -5.171393e-06 -5.100324e-06 
-5.024570e-06 -4.944369e-06 -4.859972e-06 
-4.771639e-06 -4.679641e-06 -4.584258e-06 
-4.485776e-06 -4.384487e-06 -4.280686e-06 
-4.174671e-06 -4.066738e-06 -3.957187e-06 
-3.846311e-06 -3.734403e-06 -3.621748e-06 
-3.508626e-06 -3.395311e-06 -3.282066e-06 
-3.169146e-06 -3.056797e-06 -2.945249e-06 
-2.834726e-06 -2.725436e-06 -2.617574e-06 
-2.511323e-06 -2.406853e-06 -2.304317e-06 
-2.203858e-06 -2.105602e-06 -2.009663e-06 
-1.916141e-06 -1.825122e-06 -1.736680e-06 
-1.650874e-06 -1.567753e-06 -1.487355e-06 
-1.409702e-06 -1.334812e-06 -1.262686e-06 
-1.193321e-06 -1.126702e-06 -1.062806e-06 
-1.001604e-06 -9.430583e-07 -8.871257e-07 
-8.337571e-07 -7.828982e-07 -7.344904e-07 
-6.884711e-07 -6.447743e-07 -6.033314e-07 
-5.640712e-07 -5.269212e-07 -4.918070e-07 
-4.586536e-07 -4.273855e-07 -3.979268e-07 
-3.702022e-07 -3.441366e-07 -3.196557e-07 
-2.966863e-07 -2.751565e-07 -2.549957e-07 
-2.361351e-07 -2.185075e-07 -2.020478e-07 
-1.866927e-07 -1.723811e-07 -1.590541e-07 
-1.466548e-07 -1.351286e-07 -1.244234e-07 
-1.144889e-07 -1.052775e-07 -9.674336e-08 
-8.884320e-08 -8.153572e-08 -7.478176e-08 
-6.854423e-08 -6.278803e-08 -5.748002e-08 
-5.258893e-08 -4.808529e-08 -4.394141e-08 
-4.013125e-08 -3.663038e-08 -3.341592e-08 
-3.046645e-08 -2.776192e-08 -2.528364e-08 
-2.301416e-08 -2.093722e-08 -1.903769e-08 
-1.730149e-08 -1.571556e-08 -1.426777e-08 
-1.361072e-08 -1.495366e-08 -1.642077e-08 
-1.802258e-08 -1.977040e-08 -2.167636e-08 
-2.375348e-08 -2.601570e-08 -2.847796e-08 
-3.115622e-08 -3.406752e-08 -3.723006e-08 
-4.066322e-08 -4.438765e-08 -4.842530e-08 
-5.279948e-08 -5.753494e-08 -6.265787e-08 
-6.819603e-08 -7.417874e-08 -8.063696e-08 
-8.760330e-08 -9.511214e-08 -1.031996e-07 
-1.119036e-07 -1.212638e-07 -1.313220e-07 
-1.421215e-07 -1.537077e-07 -1.661279e-07 
-1.794313e-07 -1.936688e-07 -2.088934e-07 
-2.251597e-07 -2.425241e-07 -2.610449e-07 
-2.807817e-07 -3.017960e-07 -3.241504e-07 
-3.479090e-07 -3.731371e-07 -3.999009e-07 
-4.282676e-07 -4.583048e-07 -4.900809e-07 
-5.236642e-07 -5.591231e-07 -5.965257e-07 
-6.359394e-07 -6.774307e-07 -7.210650e-07 
-7.669060e-07 -8.150154e-07 -8.654526e-07 
-9.182741e-07 -9.735334e-07 -1.031280e-06 
-1.091560e-06 -1.154415e-06 -1.219880e-06 
-1.287986e-06 -1.358759e-06 -1.432215e-06 
-1.508366e-06 -1.587217e-06 -1.668762e-06 
-1.752988e-06 -1.839875e-06 -1.929391e-06 
-2.021496e-06 -2.116137e-06 -2.213254e-06 
-2.312774e-06 -2.414612e-06 -2.518673e-06 
-2.624849e-06 -2.733021e-06 -2.843056e-06 
-2.954811e-06 -3.068129e-06 -3.182840e-06 
-3.298764e-06 -3.415708e-06 -3.533466e-06 
-3.651821e-06 -3.770545e-06 -3.889401e-06 
-4.008138e-06 -4.126500e-06 -4.244218e-06 
-4.361017e-06 -4.476616e-06 -4.590726e-06 
-4.703054e-06 -4.813302e-06 -4.921170e-06 
-5.026355e-06 -5.128557e-06 -5.227475e-06 
-5.322810e-06 -5.414268e-06 -5.501560e-06 
-5.584406e-06 -5.662532e-06 -5.735675e-06 
-5.803585e-06 -5.866023e-06 -5.922766e-06 
-5.973606e-06 -6.018353e-06 -6.056834e-06 
-6.088897e-06 -6.114412e-06 -6.133267e-06 
-6.145376e-06 -6.150674e-06 -6.149121e-06 
-6.140700e-06 -6.125420e-06 -6.103312e-06 
-6.074436e-06 -6.038870e-06 -5.996722e-06 
-5.948120e-06 -5.893216e-06 -5.832182e-06 
-5.765213e-06 -5.692524e-06 -5.614348e-06 
-5.530934e-06 -5.442549e-06 -5.349473e-06 
-5.252000e-06 -5.150434e-06 -5.045087e-06 
-4.936283e-06 -4.824348e-06 -4.709612e-06 
-4.592411e-06 -4.473077e-06 -4.351945e-06 
-4.229345e-06 -4.105603e-06 -3.981040e-06 
-3.855969e-06 -3.730695e-06 -3.605514e-06 
-3.480709e-06 -3.356553e-06 -3.233306e-06 
-3.111215e-06 -2.990511e-06 -2.871413e-06 
-2.754122e-06 -2.638826e-06 -2.525697e-06 
-2.414890e-06 -2.306545e-06 -2.200788e-06 
-2.097728e-06 -1.997459e-06 -1.900061e-06 
-1.805599e-06 -1.714126e-06 -1.625680e-06 
-1.540287e-06 -1.457961e-06 -1.378705e-06 
-1.302512e-06 -1.229364e-06 -1.159234e-06 
-1.092087e-06 -1.027880e-06 -9.665646e-07 
-9.080837e-07 -8.523761e-07 -7.993753e-07 
-7.490109e-07 -7.012086e-07 -6.558911e-07 
-6.129788e-07 -5.723903e-07 -5.340426e-07 
-4.978519e-07 -4.637340e-07 -4.316044e-07 
-4.013792e-07 -3.729749e-07 -3.463092e-07 
-3.213008e-07 -2.978699e-07 -2.759385e-07 
-2.554304e-07 -2.362714e-07 -2.183895e-07 
-2.017149e-07 -1.861803e-07 -1.717205e-07 
-1.582732e-07 -1.457782e-07 -1.341781e-07 
-1.234178e-07 -1.134449e-07 -1.042092e-07 
-9.566326e-08 -8.776178e-08 -8.046190e-08 
-7.372302e-08 -6.750676e-08 -6.177689e-08 
-5.649926e-08 -5.164172e-08 -4.717404e-08 
-4.306783e-08 -3.929649e-08 -3.583509e-08 
-3.266030e-08 -2.975035e-08 -2.708488e-08 
-2.464496e-08 -2.241291e-08 -2.037233e-08 
-1.850793e-08 -1.680556e-08 -1.525207e-08 
-1.420290e-08 -1.560872e-08 -1.714506e-08 
-1.882303e-08 -2.065460e-08 -2.265261e-08 
-2.483085e-08 -2.720408e-08 -2.978814e-08 
-3.259996e-08 -3.565764e-08 -3.898051e-08 
-4.258917e-08 -4.650560e-08 -5.075315e-08 
-5.535669e-08 -6.034257e-08 -6.573880e-08 
-7.157499e-08 -7.788251e-08 -8.469447e-08 
-9.204584e-08 -9.997344e-08 -1.085161e-07 
-1.177144e-07 -1.276113e-07 -1.382514e-07 
-1.496817e-07 -1.619512e-07 -1.751108e-07 
-1.892138e-07 -2.043155e-07 -2.204732e-07 
-2.377463e-07 -2.561962e-07 -2.758863e-07 
-2.968819e-07 -3.192499e-07 -3.430592e-07 
-3.683799e-07 -3.952839e-07 -4.238442e-07 
-4.541348e-07 -4.862308e-07 -5.202077e-07 
-5.561418e-07 -5.941093e-07 -6.341863e-07 
-6.764485e-07 -7.209710e-07 -7.678276e-07 
-8.170905e-07 -8.688303e-07 -9.231151e-07 
-9.800102e-07 -1.039578e-06 -1.101876e-06 
-1.166960e-06 -1.234878e-06 -1.305675e-06 
-1.379389e-06 -1.456052e-06 -1.535690e-06 
-1.618319e-06 -1.703950e-06 -1.792583e-06 
-1.884211e-06 -1.978815e-06 -2.076366e-06 
-2.176827e-06 -2.280146e-06 -2.386261e-06 
-2.495098e-06 -2.606570e-06 -2.720577e-06 
-2.837005e-06 -2.955727e-06 -3.076604e-06 
-3.199478e-06 -3.324183e-06 -3.450535e-06 
-3.578336e-06 -3.707376e-06 -3.837430e-06 
-3.968261e-06 -4.099616e-06 -4.231233e-06 
-4.362836e-06 -4.494138e-06 -4.624843e-06 
-4.754642e-06 -4.883222e-06 -5.010259e-06 
-5.135425e-06 -5.258385e-06 -5.378801e-06 
-5.496333e-06 -5.610641e-06 -5.721384e-06 
-5.828225e-06 -5.930830e-06 -6.028873e-06 
-6.122032e-06 -6.209997e-06 -6.292469e-06 
-6.369161e-06 -6.439802e-06 -6.504134e-06 
-6.561921e-06 -6.612943e-06 -6.657002e-06 
-6.693923e-06 -6.723554e-06 -6.745767e-06 
-6.760460e-06 -6.767556e-06 -6.767007e-06 
-6.758790e-06 -6.742913e-06 -6.719409e-06 
-6.688340e-06 -6.649796e-06 -6.603892e-06 
-6.550773e-06 -6.490608e-06 -6.423589e-06 
-6.349936e-06 -6.269888e-06 -6.183707e-06 
-6.091674e-06 -5.994087e-06 -5.891261e-06 
-5.783526e-06 -5.671224e-06 -5.554707e-06 
-5.434336e-06 -5.310479e-06 -5.183506e-06 
-5.053794e-06 -4.921716e-06 -4.787647e-06 
-4.651956e-06 -4.515010e-06 -4.377166e-06 
-4.238777e-06 -4.100181e-06 -3.961710e-06 
-3.823680e-06 -3.686395e-06 -3.550145e-06 
-3.415204e-06 -3.281830e-06 -3.150264e-06 
-3.020731e-06 -2.893438e-06 -2.768574e-06 
-2.646312e-06 -2.526806e-06 -2.410193e-06 
-2.296592e-06 -2.186107e-06 -2.078824e-06 
-1.974813e-06 -1.874131e-06 -1.776817e-06 
-1.682899e-06 -1.592390e-06 -1.505291e-06 
-1.421592e-06 -1.341270e-06 -1.264294e-06 
-1.190623e-06 -1.120207e-06 -1.052991e-06 
-9.889089e-07 -9.278922e-07 -8.698654e-07 
-8.147488e-07 -7.624588e-07 -7.129086e-07 
-6.660088e-07 -6.216683e-07 -5.797941e-07 
-5.402928e-07 -5.030704e-07 -4.680328e-07 
-4.350865e-07 -4.041389e-07 -3.750984e-07 
-3.478748e-07 -3.223799e-07 -2.985272e-07 
-2.762323e-07 -2.554132e-07 -2.359905e-07 
-2.178872e-07 -2.010288e-07 -1.853438e-07 
-1.707635e-07 -1.572216e-07 -1.446551e-07 
-1.330034e-07 -1.222090e-07 -1.122169e-07 
-1.029750e-07 -9.443369e-08 -8.654605e-08 
-7.926767e-08 -7.255659e-08 -6.637323e-08 
-6.068028e-08 -5.544267e-08 -5.062741e-08 
-4.620359e-08 -4.214220e-08 -3.841610e-08 
-3.499993e-08 -3.186999e-08 -2.900419e-08 
-2.638191e-08 -2.398401e-08 -2.179266e-08 
-1.979131e-08 -1.796459e-08 -1.629828e-08 
-1.482107e-08 -1.629290e-08 -1.790195e-08 
-1.965999e-08 -2.157966e-08 -2.367456e-08 
-2.595930e-08 -2.844953e-08 -3.116205e-08 
-3.411484e-08 -3.732712e-08 -4.081943e-08 
-4.461371e-08 -4.873334e-08 -5.320322e-08 
-5.804985e-08 -6.330138e-08 -6.898770e-08 
-7.514050e-08 -8.179332e-08 -8.898164e-08 
-9.674296e-08 -1.051168e-07 -1.141448e-07 
-1.238708e-07 -1.343408e-07 -1.456031e-07 
-1.577082e-07 -1.707092e-07 -1.846612e-07 
-1.996218e-07 -2.156509e-07 -2.328110e-07 
-2.511665e-07 -2.707844e-07 -2.917338e-07 
-3.140860e-07 -3.379144e-07 -3.632943e-07 
-3.903031e-07 -4.190195e-07 -4.495242e-07 
-4.818991e-07 -5.162271e-07 -5.525924e-07 
-5.910795e-07 -6.317737e-07 -6.747602e-07 
-7.201240e-07 -7.679496e-07 -8.183203e-07 
-8.713184e-07 -9.270241e-07 -9.855155e-07 
-1.046868e-06 -1.111153e-06 -1.178440e-06 
-1.248792e-06 -1.322268e-06 -1.398922e-06 
-1.478801e-06 -1.561945e-06 -1.648389e-06 
-1.738155e-06 -1.831263e-06 -1.927717e-06 
-2.027516e-06 -2.130645e-06 -2.237081e-06 
-2.346786e-06 -2.459711e-06 -2.575793e-06 
-2.694957e-06 -2.817112e-06 -2.942155e-06 
-3.069964e-06 -3.200406e-06 -3.333330e-06 
-3.468569e-06 -3.605940e-06 -3.745245e-06 
-3.886270e-06 -4.028783e-06 -4.172538e-06 
-4.317273e-06 -4.462711e-06 -4.608561e-06 
-4.754516e-06 -4.900259e-06 -5.045458e-06 
-5.189770e-06 -5.332844e-06 -5.474318e-06 
-5.613821e-06 -5.750979e-06 -5.885412e-06 
-6.016736e-06 -6.144566e-06 -6.268518e-06 
-6.388209e-06 -6.503263e-06 -6.613307e-06 
-6.717977e-06 -6.816922e-06 -6.909800e-06 
-6.996284e-06 -7.076063e-06 -7.148847e-06 
-7.214362e-06 -7.272358e-06 -7.322608e-06 
-7.364911e-06 -7.399092e-06 -7.425001e-06 
-7.442522e-06 -7.451565e-06 -7.452072e-06 
-7.444016e-06 -7.427401e-06 -7.402263e-06 
-7.368671e-06 -7.326722e-06 -7.276547e-06 
-7.218305e-06 -7.152187e-06 -7.078410e-06 
-6.997217e-06 -6.908879e-06 -6.813690e-06 
-6.711966e-06 -6.604042e-06 -6.490273e-06 
-6.371029e-06 -6.246695e-06 -6.117667e-06 
-5.984350e-06 -5.847157e-06 -5.706505e-06 
-5.562816e-06 -5.416509e-06 -5.268003e-06 
-5.117714e-06 -4.966051e-06 -4.813415e-06 
-4.660198e-06 -4.506781e-06 -4.353532e-06 
-4.200804e-06 -4.048937e-06 -3.898253e-06 
-3.749055e-06 -3.601632e-06 -3.456250e-06 
-3.313158e-06 -3.172585e-06 -3.034741e-06 
-2.899814e-06 -2.767974e-06 -2.639371e-06 
-2.514137e-06 -2.392382e-06 -2.274201e-06 
-2.159669e-06 -2.048845e-06 -1.941773e-06 
-1.838478e-06 -1.738973e-06 -1.643257e-06 
-1.551315e-06 -1.463120e-06 -1.378635e-06 
-1.297813e-06 -1.220595e-06 -1.146918e-06 
-1.076707e-06 -1.009884e-06 -9.463636e-07 
-8.860556e-07 -8.288659e-07 -7.746970e-07 
-7.234486e-07 -6.750184e-07 -6.293027e-07 
-5.861970e-07 -5.455963e-07 -5.073961e-07 
-4.714922e-07 -4.377816e-07 -4.061627e-07 
-3.765354e-07 -3.488019e-07 -3.228664e-07 
-2.986357e-07 -2.760191e-07 -2.549289e-07 
-2.352801e-07 -2.169907e-07 -1.999819e-07 
-1.841779e-07 -1.695061e-07 -1.558970e-07 
-1.432842e-07 -1.316044e-07 -1.207976e-07 
-1.108063e-07 -1.015765e-07 -9.305672e-08 
-8.519839e-08 -7.795565e-08 -7.128527e-08 
-6.514652e-08 -5.950114e-08 -5.431317e-08 
-4.954890e-08 -4.517678e-08 -4.116725e-08 
-3.749273e-08 -3.412745e-08 -3.104742e-08 
-2.823025e-08 -2.565517e-08 -2.330283e-08 
-2.115529e-08 -1.919592e-08 -1.740930e-08 
-1.546660e-08 -1.700776e-08 -1.869324e-08 
-2.053547e-08 -2.254786e-08 -2.474479e-08 
-2.714175e-08 -2.975536e-08 -3.260344e-08 
-3.570507e-08 -3.908071e-08 -4.275220e-08 
-4.674290e-08 -5.107771e-08 -5.578319e-08 
-6.088762e-08 -6.642107e-08 -7.241550e-08 
-7.890480e-08 -8.592491e-08 -9.351388e-08 
-1.017119e-07 -1.105615e-07 -1.201074e-07 
-1.303968e-07 -1.414793e-07 -1.534069e-07 
-1.662344e-07 -1.800190e-07 -1.948204e-07 
-2.107011e-07 -2.277263e-07 -2.459635e-07 
-2.654833e-07 -2.863585e-07 -3.086646e-07 
-3.324796e-07 -3.578840e-07 -3.849603e-07 
-4.137936e-07 -4.444708e-07 -4.770808e-07 
-5.117142e-07 -5.484629e-07 -5.874204e-07 
-6.286810e-07 -6.723398e-07 -7.184920e-07 
-7.672333e-07 -8.186586e-07 -8.728623e-07 
-9.299376e-07 -9.899759e-07 -1.053067e-06 
-1.119296e-06 -1.188748e-06 -1.261501e-06 
-1.337630e-06 -1.417207e-06 -1.500293e-06 
-1.586947e-06 -1.677220e-06 -1.771154e-06 
-1.868781e-06 -1.970128e-06 -2.075208e-06 
-2.184025e-06 -2.296569e-06 -2.412821e-06 
-2.532747e-06 -2.656298e-06 -2.783413e-06 
-2.914014e-06 -3.048008e-06 -3.185286e-06 
-3.325720e-06 -3.469168e-06 -3.615468e-06 
-3.764441e-06 -3.915888e-06 -4.069594e-06 
-4.225324e-06 -4.382826e-06 -4.541828e-06 
-4.702043e-06 -4.863163e-06 -5.024865e-06 
-5.186811e-06 -5.348646e-06 -5.510000e-06 
-5.670490e-06 -5.829724e-06 -5.987294e-06 
-6.142786e-06 -6.295778e-06 -6.445842e-06 
-6.592545e-06 -6.735454e-06 -6.874133e-06 
-7.008151e-06 -7.137080e-06 -7.260498e-06 
-7.377994e-06 -7.489165e-06 -7.593626e-06 
-7.691004e-06 -7.780946e-06 -7.863118e-06 
-7.937211e-06 -8.002939e-06 -8.060043e-06 
-8.108291e-06 -8.147483e-06 -8.177449e-06 
-8.198053e-06 -8.209191e-06 -8.210797e-06 
-8.202836e-06 -8.185312e-06 -8.158263e-06 
-8.121765e-06 -8.075928e-06 -8.020896e-06 
-7.956851e-06 -7.884003e-06 -7.802597e-06 
-7.712910e-06 -7.615243e-06 -7.509928e-06 
-7.397321e-06 -7.277800e-06 -7.151762e-06 
-7.019626e-06 -6.881824e-06 -6.738800e-06 
-6.591011e-06 -6.438921e-06 -6.282998e-06 
-6.123714e-06 -5.961541e-06 -5.796949e-06 
-5.630401e-06 -5.462357e-06 -5.293266e-06 
-5.123565e-06 -4.953679e-06 -4.784019e-06 
-4.614980e-06 -4.446938e-06 -4.280252e-06 
-4.115260e-06 -3.952279e-06 -3.791607e-06 
-3.633518e-06 -3.478266e-06 -3.326080e-06 
-3.177169e-06 -3.031718e-06 -2.889892e-06 
-2.751834e-06 -2.617664e-06 -2.487484e-06 
-2.361374e-06 -2.239398e-06 -2.121599e-06 
-2.008003e-06 -1.898622e-06 -1.793450e-06 
-1.692469e-06 -1.595646e-06 -1.502936e-06 
-1.414284e-06 -1.329624e-06 -1.248881e-06 
-1.171972e-06 -1.098807e-06 -1.029289e-06 
-9.633164e-07 -9.007838e-07 -8.415810e-07 
-7.855958e-07 -7.327134e-07 -6.828179e-07 
-6.357925e-07 -5.915203e-07 -5.498847e-07 
-5.107698e-07 -4.740611e-07 -4.396459e-07 
-4.074132e-07 -3.772546e-07 -3.490640e-07 
-3.227385e-07 -2.981778e-07 -2.752849e-07 
-2.539663e-07 -2.341316e-07 -2.156940e-07 
-1.985700e-07 -1.826799e-07 -1.679473e-07 
-1.542992e-07 -1.416664e-07 -1.299828e-07 
-1.191857e-07 -1.092158e-07 -1.000168e-07 
-9.153574e-08 -8.372236e-08 -7.652951e-08 
-6.991275e-08 -6.383033e-08 -5.824309e-08 
-5.311432e-08 -4.840963e-08 -4.409692e-08 
-4.014616e-08 -3.652938e-08 -3.322050e-08 
-3.019525e-08 -2.743107e-08 -2.490700e-08 
-2.260359e-08 -2.050284e-08 -1.858805e-08 
-1.614093e-08 -1.775494e-08 -1.952077e-08 
-2.145159e-08 -2.356158e-08 -2.586600e-08 
-2.838127e-08 -3.112503e-08 -3.411621e-08 
-3.737509e-08 -4.092342e-08 -4.478446e-08 
-4.898309e-08 -5.354587e-08 -5.850113e-08 
-6.387907e-08 -6.971185e-08 -7.603364e-08 
-8.288076e-08 -9.029171e-08 -9.830733e-08 
-1.069708e-07 -1.163278e-07 -1.264265e-07 
-1.373177e-07 -1.490550e-07 -1.616946e-07 
-1.752955e-07 -1.899198e-07 -2.056322e-07 
-2.225005e-07 -2.405955e-07 -2.599908e-07 
-2.807632e-07 -3.029922e-07 -3.267604e-07 
-3.521530e-07 -3.792584e-07 -4.081674e-07 
-4.389733e-07 -4.717721e-07 -5.066618e-07 
-5.437428e-07 -5.831171e-07 -6.248885e-07 
-6.691621e-07 -7.160438e-07 -7.656406e-07 
-8.180597e-07 -8.734079e-07 -9.317920e-07 
-9.933174e-07 -1.058088e-06 -1.126206e-06 
-1.197770e-06 -1.272878e-06 -1.351619e-06 
-1.434083e-06 -1.520351e-06 -1.610500e-06 
-1.704598e-06 -1.802707e-06 -1.904880e-06 
-2.011161e-06 -2.121584e-06 -2.236171e-06 
-2.354932e-06 -2.477866e-06 -2.604957e-06 
-2.736174e-06 -2.871471e-06 -3.010788e-06 
-3.154044e-06 -3.301145e-06 -3.451974e-06 
-3.606398e-06 -3.764265e-06 -3.925400e-06 
-4.089610e-06 -4.256681e-06 -4.426376e-06 
-4.598441e-06 -4.772596e-06 -4.948545e-06 
-5.125969e-06 -5.304527e-06 -5.483863e-06 
-5.663598e-06 -5.843338e-06 -6.022671e-06 
-6.201168e-06 -6.378389e-06 -6.553878e-06 
-6.727170e-06 -6.897790e-06 -7.065255e-06 
-7.229079e-06 -7.388772e-06 -7.543843e-06 
-7.693803e-06 -7.838168e-06 -7.976462e-06 
-8.108217e-06 -8.232978e-06 -8.350306e-06 
-8.459779e-06 -8.560995e-06 -8.653576e-06 
-8.737168e-06 -8.811447e-06 -8.876117e-06 
-8.930915e-06 -8.975611e-06 -9.010013e-06 
-9.033963e-06 -9.047344e-06 -9.050077e-06 
-9.042123e-06 -9.023485e-06 -8.994204e-06 
-8.954364e-06 -8.904090e-06 -8.843543e-06 
-8.772926e-06 -8.692479e-06 -8.602477e-06 
-8.503229e-06 -8.395077e-06 -8.278395e-06 
-8.153583e-06 -8.021067e-06 -7.881295e-06 
-7.734738e-06 -7.581881e-06 -7.423224e-06 
-7.259282e-06 -7.090573e-06 -6.917626e-06 
-6.740968e-06 -6.561130e-06 -6.378636e-06 
-6.194008e-06 -6.007759e-06 -5.820389e-06 
-5.632388e-06 -5.444230e-06 -5.256374e-06 
-5.069257e-06 -4.883300e-06 -4.698901e-06 
-4.516434e-06 -4.336251e-06 -4.158683e-06 
-3.984030e-06 -3.812574e-06 -3.644566e-06 
-3.480236e-06 -3.319786e-06 -3.163397e-06 
-3.011223e-06 -2.863395e-06 -2.720022e-06 
-2.581191e-06 -2.446966e-06 -2.317392e-06 
-2.192497e-06 -2.072287e-06 -1.956755e-06 
-1.845874e-06 -1.739606e-06 -1.637899e-06 
-1.540687e-06 -1.447895e-06 -1.359436e-06 
-1.275215e-06 -1.195131e-06 -1.119074e-06 
-1.046930e-06 -9.785781e-07 -9.138962e-07 
-8.527579e-07 -7.950347e-07 -7.405971e-07 
-6.893146e-07 -6.410569e-07 -5.956941e-07 
-5.530975e-07 -5.131397e-07 -4.756957e-07 
-4.406424e-07 -4.078598e-07 -3.772306e-07 
-3.486408e-07 -3.219798e-07 -2.971407e-07 
-2.740201e-07 -2.525186e-07 -2.325406e-07 
-2.139944e-07 -1.967922e-07 -1.808502e-07 
-1.660884e-07 -1.524307e-07 -1.398048e-07 
-1.281421e-07 -1.173775e-07 -1.074497e-07 
-9.830056e-08 -8.987539e-08 -8.212265e-08 
-7.499389e-08 -6.844360e-08 -6.242911e-08 
-5.691046e-08 -5.185026e-08 -4.721356e-08 
-4.296777e-08 -3.908249e-08 -3.552941e-08 
-3.228221e-08 -2.931643e-08 -2.660935e-08 
-2.413992e-08 -2.188864e-08 -1.983745e-08 
-1.684555e-08 -1.853613e-08 -2.038648e-08 
-2.241052e-08 -2.462330e-08 -2.704100e-08 
-2.968105e-08 -3.256215e-08 -3.570444e-08 
-3.912949e-08 -4.286044e-08 -4.692208e-08 
-5.134091e-08 -5.614527e-08 -6.136543e-08 
-6.703366e-08 -7.318435e-08 -7.985409e-08 
-8.708180e-08 -9.490880e-08 -1.033789e-07 
-1.125386e-07 -1.224369e-07 -1.331258e-07 
-1.446601e-07 -1.570976e-07 -1.704991e-07 
-1.849284e-07 -2.004527e-07 -2.171423e-07 
-2.350708e-07 -2.543152e-07 -2.749557e-07 
-2.970760e-07 -3.207629e-07 -3.461068e-07 
-3.732012e-07 -4.021428e-07 -4.330315e-07 
-4.659702e-07 -5.010645e-07 -5.384229e-07 
-5.781565e-07 -6.203783e-07 -6.652038e-07 
-7.127500e-07 -7.631354e-07 -8.164795e-07 
-8.729025e-07 -9.325248e-07 -9.954667e-07 
-1.061848e-06 -1.131786e-06 -1.205397e-06 
-1.282795e-06 -1.364090e-06 -1.449390e-06 
-1.538794e-06 -1.632400e-06 -1.730297e-06 
-1.832567e-06 -1.939285e-06 -2.050517e-06 
-2.166316e-06 -2.286728e-06 -2.411785e-06 
-2.541505e-06 -2.675893e-06 -2.814940e-06 
-2.958620e-06 -3.106888e-06 -3.259685e-06 
-3.416931e-06 -3.578525e-06 -3.744347e-06 
-3.914256e-06 -4.088087e-06 -4.265656e-06 
-4.446751e-06 -4.631140e-06 -4.818566e-06 
-5.008748e-06 -5.201382e-06 -5.396138e-06 
-5.592665e-06 -5.790586e-06 -5.989504e-06 
-6.189000e-06 -6.388631e-06 -6.587939e-06 
-6.786446e-06 -6.983656e-06 -7.179059e-06 
-7.372132e-06 -7.562342e-06 -7.749145e-06 
-7.931994e-06 -8.110335e-06 -8.283615e-06 
-8.451281e-06 -8.612787e-06 -8.767593e-06 
-8.915171e-06 -9.055005e-06 -9.186597e-06 
-9.309469e-06 -9.423167e-06 -9.527259e-06 
-9.621347e-06 -9.705060e-06 -9.778063e-06 
-9.840058e-06 -9.890783e-06 -9.930019e-06 
-9.957587e-06 -9.973353e-06 -9.977228e-06 
-9.969166e-06 -9.949170e-06 -9.917286e-06 
-9.873609e-06 -9.818277e-06 -9.751475e-06 
-9.673431e-06 -9.584414e-06 -9.484735e-06 
-9.374744e-06 -9.254827e-06 -9.125403e-06 
-8.986924e-06 -8.839871e-06 -8.684747e-06 
-8.522082e-06 -8.352423e-06 -8.176333e-06 
-7.994387e-06 -7.807170e-06 -7.615274e-06 
-7.419291e-06 -7.219814e-06 -7.017433e-06 
-6.812730e-06 -6.606278e-06 -6.398636e-06 
-6.190352e-06 -5.981954e-06 -5.773951e-06 
-5.566832e-06 -5.361063e-06 -5.157086e-06 
-4.955315e-06 -4.756143e-06 -4.559930e-06 
-4.367012e-06 -4.177695e-06 -3.992259e-06 
-3.810953e-06 -3.634001e-06 -3.461596e-06 
-3.293908e-06 -3.131077e-06 -2.973220e-06 
-2.820429e-06 -2.672771e-06 -2.530293e-06 
-2.393020e-06 -2.260955e-06 -2.134085e-06 
-2.012379e-06 -1.895789e-06 -1.784252e-06 
-1.677695e-06 -1.576028e-06 -1.479154e-06 
-1.386964e-06 -1.299343e-06 -1.216167e-06 
-1.137306e-06 -1.062625e-06 -9.919876e-07 
-9.252509e-07 -8.622715e-07 -8.029045e-07 
-7.470046e-07 -6.944263e-07 -6.450252e-07 
-5.986580e-07 -5.551836e-07 -5.144631e-07 
-4.763602e-07 -4.407420e-07 -4.074789e-07 
-3.764448e-07 -3.475177e-07 -3.205797e-07 
-2.955170e-07 -2.722199e-07 -2.505833e-07 
-2.305065e-07 -2.118929e-07 -1.946507e-07 
-1.786921e-07 -1.639337e-07 -1.502962e-07 
-1.377046e-07 -1.260879e-07 -1.153788e-07 
-1.055139e-07 -9.643357e-08 -8.808153e-08 
-8.040499e-08 -7.335437e-08 -6.688321e-08 
-6.094803e-08 -5.550817e-08 -5.052567e-08 
-4.596511e-08 -4.179349e-08 -3.798012e-08 
-3.449644e-08 -3.131596e-08 -2.841407e-08 
-2.576798e-08 -2.335660e-08 -2.116040e-08 
-1.758201e-08 -1.935309e-08 -2.129235e-08 
-2.341454e-08 -2.573560e-08 -2.827271e-08 
-3.104436e-08 -3.407045e-08 -3.737236e-08 
-4.097306e-08 -4.489718e-08 -4.917115e-08 
-5.382323e-08 -5.888369e-08 -6.438485e-08 
-7.036123e-08 -7.684964e-08 -8.388929e-08 
-9.152191e-08 -9.979186e-08 -1.087462e-07 
-1.184350e-07 -1.289109e-07 -1.402302e-07 
-1.524517e-07 -1.656381e-07 -1.798549e-07 
-1.951715e-07 -2.116606e-07 -2.293985e-07 
-2.484653e-07 -2.689446e-07 -2.909240e-07 
-3.144947e-07 -3.397517e-07 -3.667938e-07 
-3.957236e-07 -4.266472e-07 -4.596744e-07 
-4.949186e-07 -5.324963e-07 -5.725275e-07 
-6.151350e-07 -6.604444e-07 -7.085839e-07 
-7.596839e-07 -8.138766e-07 -8.712958e-07 
-9.320762e-07 -9.963532e-07 -1.064262e-06 
-1.135939e-06 -1.211516e-06 -1.291127e-06 
-1.374900e-06 -1.462963e-06 -1.555438e-06 
-1.652442e-06 -1.754087e-06 -1.860479e-06 
-1.971715e-06 -2.087884e-06 -2.209065e-06 
-2.335325e-06 -2.466722e-06 -2.603297e-06 
-2.745080e-06 -2.892085e-06 -3.044307e-06 
-3.201726e-06 -3.364302e-06 -3.531976e-06 
-3.704665e-06 -3.882267e-06 -4.064655e-06 
-4.251680e-06 -4.443166e-06 -4.638912e-06 
-4.838692e-06 -5.042251e-06 -5.249309e-06 
-5.459558e-06 -5.672662e-06 -5.888259e-06 
-6.105959e-06 -6.325345e-06 -6.545975e-06 
-6.767382e-06 -6.989075e-06 -7.210539e-06 
-7.431240e-06 -7.650624e-06 -7.868118e-06 
-8.083135e-06 -8.295076e-06 -8.503329e-06 
-8.707278e-06 -8.906298e-06 -9.099766e-06 
-9.287060e-06 -9.467561e-06 -9.640659e-06 
-9.805758e-06 -9.962276e-06 -1.010965e-05 
-1.024733e-05 -1.037482e-05 -1.049162e-05 
-1.059727e-05 -1.069137e-05 -1.077353e-05 
-1.084341e-05 -1.090072e-05 -1.094521e-05 
-1.097667e-05 -1.099496e-05 -1.099997e-05 
-1.099166e-05 -1.097002e-05 -1.093511e-05 
-1.088703e-05 -1.082595e-05 -1.075206e-05 
-1.066563e-05 -1.056697e-05 -1.045642e-05 
-1.033438e-05 -1.020128e-05 -1.005759e-05 
-9.903837e-06 -9.740547e-06 -9.568293e-06 
-9.387668e-06 -9.199289e-06 -9.003788e-06 
-8.801812e-06 -8.594017e-06 -8.381065e-06 
-8.163622e-06 -7.942352e-06 -7.717913e-06 
-7.490957e-06 -7.262124e-06 -7.032038e-06 
-6.801310e-06 -6.570527e-06 -6.340256e-06 
-6.111041e-06 -5.883398e-06 -5.657817e-06 
-5.434759e-06 -5.214654e-06 -4.997903e-06 
-4.784874e-06 -4.575904e-06 -4.371301e-06 
-4.171336e-06 -3.976253e-06 -3.786264e-06 
-3.601551e-06 -3.422265e-06 -3.248531e-06 
-3.080446e-06 -2.918081e-06 -2.761480e-06 
-2.610668e-06 -2.465643e-06 -2.326387e-06 
-2.192859e-06 -2.065003e-06 -1.942746e-06 
-1.825999e-06 -1.714664e-06 -1.608625e-06 
-1.507762e-06 -1.411942e-06 -1.321025e-06 
-1.234865e-06 -1.153311e-06 -1.076209e-06 
-1.003398e-06 -9.347194e-07 -8.700104e-07 
-8.091089e-07 -7.518531e-07 -6.980824e-07 
-6.476377e-07 -6.003621e-07 -5.561019e-07 
-5.147062e-07 -4.760278e-07 -4.399235e-07 
-4.062542e-07 -3.748854e-07 -3.456869e-07 
-3.185334e-07 -2.933044e-07 -2.698843e-07 
-2.481623e-07 -2.280325e-07 -2.093942e-07 
-1.921511e-07 -1.762119e-07 -1.614899e-07 
-1.479029e-07 -1.353733e-07 -1.238277e-07 
-1.131969e-07 -1.034158e-07 -9.442303e-08 
-8.616112e-08 -7.857608e-08 -7.161737e-08 
-6.523770e-08 -5.939289e-08 -5.404170e-08 
-4.914569e-08 -4.466907e-08 -4.057856e-08 
-3.684321e-08 -3.343433e-08 -3.032530e-08 
-2.749145e-08 -2.490998e-08 -2.255980e-08 
-1.835189e-08 -2.020763e-08 -2.224043e-08 
-2.446596e-08 -2.690112e-08 -2.956413e-08 
-3.247463e-08 -3.565378e-08 -3.912433e-08 
-4.291072e-08 -4.703921e-08 -5.153797e-08 
-5.643717e-08 -6.176912e-08 -6.756841e-08 
-7.387195e-08 -8.071918e-08 -8.815213e-08 
-9.621558e-08 -1.049572e-07 -1.144275e-07 
-1.246804e-07 -1.357728e-07 -1.477652e-07 
-1.607212e-07 -1.747084e-07 -1.897980e-07 
-2.060650e-07 -2.235883e-07 -2.424507e-07 
-2.627394e-07 -2.845454e-07 -3.079643e-07 
-3.330955e-07 -3.600430e-07 -3.889150e-07 
-4.198239e-07 -4.528862e-07 -4.882229e-07 
-5.259587e-07 -5.662223e-07 -6.091461e-07 
-6.548663e-07 -7.035222e-07 -7.552563e-07 
-8.102136e-07 -8.685417e-07 -9.303902e-07 
-9.959101e-07 -1.065253e-06 -1.138573e-06 
-1.216021e-06 -1.297748e-06 -1.383906e-06 
-1.474641e-06 -1.570099e-06 -1.670420e-06 
-1.775739e-06 -1.886186e-06 -2.001883e-06 
-2.122946e-06 -2.249479e-06 -2.381576e-06 
-2.519321e-06 -2.662783e-06 -2.812018e-06 
-2.967065e-06 -3.127949e-06 -3.294672e-06 
-3.467220e-06 -3.645558e-06 -3.829626e-06 
-4.019343e-06 -4.214601e-06 -4.415269e-06 
-4.621186e-06 -4.832165e-06 -5.047990e-06 
-5.268413e-06 -5.493159e-06 -5.721920e-06 
-5.954359e-06 -6.190104e-06 -6.428756e-06 
-6.669883e-06 -6.913024e-06 -7.157685e-06 
-7.403348e-06 -7.649464e-06 -7.895459e-06 
-8.140735e-06 -8.384671e-06 -8.626626e-06 
-8.865940e-06 -9.101940e-06 -9.333940e-06 
-9.561244e-06 -9.783152e-06 -9.998959e-06 
-1.020797e-05 -1.040947e-05 -1.060279e-05 
-1.078726e-05 -1.096220e-05 -1.112699e-05 
-1.128102e-05 -1.142370e-05 -1.155449e-05 
-1.167287e-05 -1.177837e-05 -1.187056e-05 
-1.194906e-05 -1.201354e-05 -1.206372e-05 
-1.209936e-05 -1.212030e-05 -1.212643e-05 
-1.211768e-05 -1.209407e-05 -1.205565e-05 
-1.200254e-05 -1.193492e-05 -1.185303e-05 
-1.175716e-05 -1.164766e-05 -1.152491e-05 
-1.138937e-05 -1.124153e-05 -1.108192e-05 
-1.091112e-05 -1.072973e-05 -1.053839e-05 
-1.033778e-05 -1.012858e-05 -9.911510e-06 
-9.687288e-06 -9.456653e-06 -9.220348e-06 
-8.979117e-06 -8.733703e-06 -8.484843e-06 
-8.233264e-06 -7.979680e-06 -7.724789e-06 
-7.469268e-06 -7.213772e-06 -6.958932e-06 
-6.705349e-06 -6.453598e-06 -6.204220e-06 
-5.957724e-06 -5.714587e-06 -5.475248e-06 
-5.240114e-06 -5.009555e-06 -4.783906e-06 
-4.563466e-06 -4.348498e-06 -4.139233e-06 
-3.935868e-06 -3.738564e-06 -3.547455e-06 
-3.362641e-06 -3.184196e-06 -3.012166e-06 
-2.846568e-06 -2.687399e-06 -2.534630e-06 
-2.388214e-06 -2.248081e-06 -2.114148e-06 
-1.986311e-06 -1.864456e-06 -1.748453e-06 
-1.638163e-06 -1.533437e-06 -1.434116e-06 
-1.340038e-06 -1.251030e-06 -1.166920e-06 
-1.087530e-06 -1.012680e-06 -9.421895e-07 
-8.758782e-07 -8.135658e-07 -7.550737e-07 
-7.002253e-07 -6.488469e-07 -6.007679e-07 
-5.558215e-07 -5.138451e-07 -4.746804e-07 
-4.381740e-07 -4.041775e-07 -3.725477e-07 
-3.431466e-07 -3.158418e-07 -2.905062e-07 
-2.670182e-07 -2.452618e-07 -2.251262e-07 
-2.065064e-07 -1.893021e-07 -1.734187e-07 
-1.587663e-07 -1.452602e-07 -1.328201e-07 
-1.213707e-07 -1.108409e-07 -1.011640e-07 
-9.227731e-08 -8.412214e-08 -7.664354e-08 
-6.979010e-08 -6.351386e-08 -5.777006e-08 
-5.251699e-08 -4.771587e-08 -4.333062e-08 
-3.932775e-08 -3.567618e-08 -3.234714e-08 
-2.931396e-08 -2.655200e-08 -2.403848e-08 
-1.915682e-08 -2.110158e-08 -2.323284e-08 
-2.556719e-08 -2.812257e-08 -3.091833e-08 
-3.397534e-08 -3.731611e-08 -4.096483e-08 
-4.494756e-08 -4.929227e-08 -5.402902e-08 
-5.919003e-08 -6.480985e-08 -7.092543e-08 
-7.757633e-08 -8.480479e-08 -9.265590e-08 
-1.011777e-07 -1.104215e-07 -1.204417e-07 
-1.312961e-07 -1.430463e-07 -1.557574e-07 
-1.694983e-07 -1.843420e-07 -2.003656e-07 
-2.176503e-07 -2.362819e-07 -2.563504e-07 
-2.779505e-07 -3.011815e-07 -3.261475e-07 
-3.529572e-07 -3.817244e-07 -4.125674e-07 
-4.456097e-07 -4.809792e-07 -5.188089e-07 
-5.592362e-07 -6.024032e-07 -6.484563e-07 
-6.975461e-07 -7.498272e-07 -8.054577e-07 
-8.645992e-07 -9.274163e-07 -9.940759e-07 
-1.064747e-06 -1.139601e-06 -1.218808e-06 
-1.302541e-06 -1.390971e-06 -1.484268e-06 
-1.582599e-06 -1.686130e-06 -1.795022e-06 
-1.909429e-06 -2.029502e-06 -2.155382e-06 
-2.287203e-06 -2.425088e-06 -2.569150e-06 
-2.719489e-06 -2.876188e-06 -3.039319e-06 
-3.208933e-06 -3.385064e-06 -3.567726e-06 
-3.756911e-06 -3.952587e-06 -4.154698e-06 
-4.363161e-06 -4.577865e-06 -4.798672e-06 
-5.025410e-06 -5.257880e-06 -5.495846e-06 
-5.739041e-06 -5.987164e-06 -6.239878e-06 
-6.496811e-06 -6.757555e-06 -7.021668e-06 
-7.288671e-06 -7.558053e-06 -7.829265e-06 
-8.101729e-06 -8.374834e-06 -8.647938e-06 
-8.920372e-06 -9.191441e-06 -9.460428e-06 
-9.726592e-06 -9.989178e-06 -1.024741e-05 
-1.050052e-05 -1.074771e-05 -1.098818e-05 
-1.122116e-05 -1.144585e-05 -1.166148e-05 
-1.186730e-05 -1.206255e-05 -1.224653e-05 
-1.241855e-05 -1.257794e-05 -1.272410e-05 
-1.285644e-05 -1.297443e-05 -1.307759e-05 
-1.316549e-05 -1.323776e-05 -1.329408e-05 
-1.333419e-05 -1.335791e-05 -1.336510e-05 
-1.335571e-05 -1.332974e-05 -1.328726e-05 
-1.322841e-05 -1.315339e-05 -1.306247e-05 
-1.295599e-05 -1.283433e-05 -1.269793e-05 
-1.254731e-05 -1.238302e-05 -1.220565e-05 
-1.201586e-05 -1.181433e-05 -1.160178e-05 
-1.137897e-05 -1.114666e-05 -1.090566e-05 
-1.065678e-05 -1.040084e-05 -1.013868e-05 
-9.871129e-06 -9.599019e-06 -9.323171e-06 
-9.044397e-06 -8.763494e-06 -8.481236e-06 
-8.198379e-06 -7.915650e-06 -7.633749e-06 
-7.353343e-06 -7.075068e-06 -6.799523e-06 
-6.527270e-06 -6.258833e-06 -5.994697e-06 
-5.735309e-06 -5.481074e-06 -5.232358e-06 
-4.989486e-06 -4.752747e-06 -4.522389e-06 
-4.298622e-06 -4.081622e-06 -3.871529e-06 
-3.668449e-06 -3.472455e-06 -3.283592e-06 
-3.101875e-06 -2.927293e-06 -2.759808e-06 
-2.599362e-06 -2.445874e-06 -2.299243e-06 
-2.159354e-06 -2.026072e-06 -1.899251e-06 
-1.778733e-06 -1.664348e-06 -1.555918e-06 
-1.453260e-06 -1.356181e-06 -1.264487e-06 
-1.177980e-06 -1.096458e-06 -1.019720e-06 
-9.475661e-07 -8.797952e-07 -8.162090e-07 
-7.566118e-07 -7.008112e-07 -6.486182e-07 
-5.998486e-07 -5.543228e-07 -5.118660e-07 
-4.723093e-07 -4.354892e-07 -4.012479e-07 
-3.694340e-07 -3.399018e-07 -3.125118e-07 
-2.871307e-07 -2.636313e-07 -2.418923e-07 
-2.217987e-07 -2.032409e-07 -1.861155e-07 
-1.703243e-07 -1.557747e-07 -1.423794e-07 
-1.300562e-07 -1.187276e-07 -1.083211e-07 
-9.876843e-08 -9.000580e-08 -8.197350e-08 
-7.461573e-08 -6.788042e-08 -6.171903e-08 
-5.608637e-08 -5.094041e-08 -4.624209e-08 
-4.195517e-08 -3.804606e-08 -3.448362e-08 
-3.123907e-08 -2.828580e-08 -2.559921e-08 
-1.999846e-08 -2.203685e-08 -2.427171e-08 
-2.672066e-08 -2.940272e-08 -3.233846e-08 
-3.555007e-08 -3.906147e-08 -4.289845e-08 
-4.708876e-08 -5.166223e-08 -5.665095e-08 
-6.208934e-08 -6.801432e-08 -7.446546e-08 
-8.148512e-08 -8.911859e-08 -9.741426e-08 
-1.064238e-07 -1.162021e-07 -1.268080e-07 
-1.383038e-07 -1.507557e-07 -1.642341e-07 
-1.788135e-07 -1.945729e-07 -2.115957e-07 
-2.299701e-07 -2.497891e-07 -2.711507e-07 
-2.941578e-07 -3.189188e-07 -3.455470e-07 
-3.741614e-07 -4.048864e-07 -4.378516e-07 
-4.731924e-07 -5.110494e-07 -5.515687e-07 
-5.949019e-07 -6.412056e-07 -6.906417e-07 
-7.433767e-07 -7.995821e-07 -8.594334e-07 
-9.231104e-07 -9.907964e-07 -1.062678e-06 
-1.138944e-06 -1.219785e-06 -1.305395e-06 
-1.395967e-06 -1.491693e-06 -1.592767e-06 
-1.699377e-06 -1.811713e-06 -1.929956e-06 
-2.054286e-06 -2.184873e-06 -2.321882e-06 
-2.465468e-06 -2.615774e-06 -2.772933e-06 
-2.937063e-06 -3.108266e-06 -3.286628e-06 
-3.472216e-06 -3.665076e-06 -3.865232e-06 
-4.072684e-06 -4.287405e-06 -4.509341e-06 
-4.738410e-06 -4.974497e-06 -5.217455e-06 
-5.467103e-06 -5.723225e-06 -5.985567e-06 
-6.253839e-06 -6.527711e-06 -6.806813e-06 
-7.090737e-06 -7.379033e-06 -7.671212e-06 
-7.966744e-06 -8.265059e-06 -8.565550e-06 
-8.867571e-06 -9.170442e-06 -9.473446e-06 
-9.775835e-06 -1.007683e-05 -1.037563e-05 
-1.067141e-05 -1.096331e-05 -1.125048e-05 
-1.153203e-05 -1.180708e-05 -1.207474e-05 
-1.233412e-05 -1.258435e-05 -1.282454e-05 
-1.305385e-05 -1.327145e-05 -1.347651e-05 
-1.366829e-05 -1.384602e-05 -1.400902e-05 
-1.415665e-05 -1.428830e-05 -1.440342e-05 
-1.450155e-05 -1.458225e-05 -1.464518e-05 
-1.469005e-05 -1.471665e-05 -1.472484e-05 
-1.471454e-05 -1.468577e-05 -1.463862e-05 
-1.457324e-05 -1.448986e-05 -1.438879e-05 
-1.427040e-05 -1.413513e-05 -1.398349e-05 
-1.381605e-05 -1.363343e-05 -1.343631e-05 
-1.322542e-05 -1.300152e-05 -1.276544e-05 
-1.251801e-05 -1.226010e-05 -1.199261e-05 
-1.171644e-05 -1.143253e-05 -1.114181e-05 
-1.084520e-05 -1.054362e-05 -1.023801e-05 
-9.929257e-06 -9.618254e-06 -9.305863e-06 
-8.992923e-06 -8.680240e-06 -8.368590e-06 
-8.058714e-06 -7.751312e-06 -7.447046e-06 
-7.146537e-06 -6.850362e-06 -6.559054e-06 
-6.273101e-06 -5.992948e-06 -5.718994e-06 
-5.451594e-06 -5.191059e-06 -4.937658e-06 
-4.691618e-06 -4.453125e-06 -4.222326e-06 
-3.999333e-06 -3.784219e-06 -3.577026e-06 
-3.377765e-06 -3.186415e-06 -3.002930e-06 
-2.827238e-06 -2.659244e-06 -2.498830e-06 
-2.345862e-06 -2.200189e-06 -2.061642e-06 
-1.930042e-06 -1.805199e-06 -1.686912e-06 
-1.574973e-06 -1.469168e-06 -1.369279e-06 
-1.275085e-06 -1.186360e-06 -1.102883e-06 
-1.024428e-06 -9.507733e-07 -8.816993e-07 
-8.169887e-07 -7.564286e-07 -6.998103e-07 
-6.469301e-07 -5.975899e-07 -5.515971e-07 
-5.087656e-07 -4.689154e-07 -4.318733e-07 
-3.974727e-07 -3.655537e-07 -3.359635e-07 
-3.085558e-07 -2.831914e-07 -2.597377e-07 
-2.380686e-07 -2.180647e-07 -1.996127e-07 
-1.826058e-07 -1.669430e-07 -1.525289e-07 
-1.392742e-07 -1.270945e-07 -1.159108e-07 
-1.056491e-07 -9.624009e-08 -8.761885e-08 
-7.972488e-08 -7.250171e-08 -6.589675e-08 
-5.986103e-08 -5.434908e-08 -4.931863e-08 
-4.473050e-08 -4.054837e-08 -3.673865e-08 
-3.327024e-08 -3.011442e-08 -2.724470e-08 
-2.087850e-08 -2.301535e-08 -2.535924e-08 
-2.792885e-08 -3.074440e-08 -3.382773e-08 
-3.720244e-08 -4.089400e-08 -4.492986e-08 
-4.933960e-08 -5.415507e-08 -5.941051e-08 
-6.514272e-08 -7.139118e-08 -7.819825e-08 
-8.560932e-08 -9.367297e-08 -1.024411e-07 
-1.119693e-07 -1.223167e-07 -1.335464e-07 
-1.457257e-07 -1.589260e-07 -1.732234e-07 
-1.886983e-07 -2.054363e-07 -2.235277e-07 
-2.430683e-07 -2.641589e-07 -2.869062e-07 
-3.114222e-07 -3.378249e-07 -3.662382e-07 
-3.967919e-07 -4.296220e-07 -4.648708e-07 
-5.026864e-07 -5.432235e-07 -5.866427e-07 
-6.331110e-07 -6.828010e-07 -7.358915e-07 
-7.925669e-07 -8.530170e-07 -9.174366e-07 
-9.860254e-07 -1.058988e-06 -1.136531e-06 
-1.218867e-06 -1.306209e-06 -1.398774e-06 
-1.496778e-06 -1.600440e-06 -1.709975e-06 
-1.825599e-06 -1.947525e-06 -2.075961e-06 
-2.211110e-06 -2.353169e-06 -2.502326e-06 
-2.658759e-06 -2.822636e-06 -2.994111e-06 
-3.173323e-06 -3.360394e-06 -3.555427e-06 
-3.758506e-06 -3.969691e-06 -4.189018e-06 
-4.416494e-06 -4.652101e-06 -4.895787e-06 
-5.147469e-06 -5.407028e-06 -5.674310e-06 
-5.949122e-06 -6.231230e-06 -6.520360e-06 
-6.816197e-06 -7.118378e-06 -7.426499e-06 
-7.740110e-06 -8.058715e-06 -8.381773e-06 
-8.708696e-06 -9.038853e-06 -9.371567e-06 
-9.706122e-06 -1.004176e-05 -1.037767e-05 
-1.071303e-05 -1.104697e-05 -1.137859e-05 
-1.170696e-05 -1.203112e-05 -1.235012e-05 
-1.266297e-05 -1.296866e-05 -1.326622e-05 
-1.355463e-05 -1.383292e-05 -1.410010e-05 
-1.435521e-05 -1.459731e-05 -1.482551e-05 
-1.503893e-05 -1.523675e-05 -1.541818e-05 
-1.558250e-05 -1.572904e-05 -1.585719e-05 
-1.596640e-05 -1.605622e-05 -1.612625e-05 
-1.617617e-05 -1.620574e-05 -1.621481e-05 
-1.620331e-05 -1.617126e-05 -1.611874e-05 
-1.604595e-05 -1.595315e-05 -1.584068e-05 
-1.570896e-05 -1.555850e-05 -1.538987e-05 
-1.520371e-05 -1.500072e-05 -1.478167e-05 
-1.454738e-05 -1.429871e-05 -1.403656e-05 
-1.376190e-05 -1.347569e-05 -1.317893e-05 
-1.287265e-05 -1.255788e-05 -1.223565e-05 
-1.190701e-05 -1.157299e-05 -1.123461e-05 
-1.089288e-05 -1.054878e-05 -1.020327e-05 
-9.857289e-06 -9.511724e-06 -9.167435e-06 
-8.825240e-06 -8.485913e-06 -8.150186e-06 
-7.818740e-06 -7.492210e-06 -7.171180e-06 
-6.856187e-06 -6.547715e-06 -6.246199e-06 
-5.952026e-06 -5.665531e-06 -5.387005e-06 
-5.116689e-06 -4.854784e-06 -4.601442e-06 
-4.356779e-06 -4.120870e-06 -3.893752e-06 
-3.675429e-06 -3.465871e-06 -3.265019e-06 
-3.072787e-06 -2.889063e-06 -2.713712e-06 
-2.546578e-06 -2.387488e-06 -2.236253e-06 
-2.092669e-06 -1.956520e-06 -1.827582e-06 
-1.705621e-06 -1.590397e-06 -1.481667e-06 
-1.379183e-06 -1.282696e-06 -1.191958e-06 
-1.106719e-06 -1.026732e-06 -9.517552e-07 
-8.815471e-07 -8.158725e-07 -7.545010e-07 
-6.972079e-07 -6.437747e-07 -5.939895e-07 
-5.476473e-07 -5.045505e-07 -4.645087e-07 
-4.273391e-07 -3.928664e-07 -3.609230e-07 
-3.313491e-07 -3.039920e-07 -2.787069e-07 
-2.553560e-07 -2.338090e-07 -2.139424e-07 
-1.956395e-07 -1.787904e-07 -1.632913e-07 
-1.490448e-07 -1.359594e-07 -1.239492e-07 
-1.129337e-07 -1.028377e-07 -9.359089e-08 
-8.512758e-08 -7.738663e-08 -7.031109e-08 
-6.384797e-08 -5.794806e-08 -5.256570e-08 
-4.765856e-08 -4.318742e-08 -3.911600e-08 
-3.541079e-08 -3.204082e-08 -2.897753e-08 
-2.179862e-08 -2.403901e-08 -2.649762e-08 
-2.919427e-08 -3.215045e-08 -3.538937e-08 
-3.893613e-08 -4.281785e-08 -4.706377e-08 
-5.170545e-08 -5.677686e-08 -6.231458e-08 
-6.835793e-08 -7.494918e-08 -8.213368e-08 
-8.996008e-08 -9.848049e-08 -1.077507e-07 
-1.178303e-07 -1.287831e-07 -1.406770e-07 
-1.535845e-07 -1.675826e-07 -1.827536e-07 
-1.991845e-07 -2.169678e-07 -2.362015e-07 
-2.569894e-07 -2.794411e-07 -3.036725e-07 
-3.298057e-07 -3.579691e-07 -3.882980e-07 
-4.209341e-07 -4.560264e-07 -4.937304e-07 
-5.342088e-07 -5.776313e-07 -6.241746e-07 
-6.740223e-07 -7.273649e-07 -7.843997e-07 
-8.453305e-07 -9.103675e-07 -9.797266e-07 
-1.053630e-06 -1.132303e-06 -1.215980e-06 
-1.304894e-06 -1.399286e-06 -1.499397e-06 
-1.605470e-06 -1.717750e-06 -1.836481e-06 
-1.961906e-06 -2.094265e-06 -2.233795e-06 
-2.380726e-06 -2.535283e-06 -2.697680e-06 
-2.868124e-06 -3.046807e-06 -3.233907e-06 
-3.429587e-06 -3.633991e-06 -3.847243e-06 
-4.069445e-06 -4.300671e-06 -4.540971e-06 
-4.790363e-06 -5.048835e-06 -5.316340e-06 
-5.592794e-06 -5.878074e-06 -6.172017e-06 
-6.474417e-06 -6.785023e-06 -7.103538e-06 
-7.429617e-06 -7.762864e-06 -8.102836e-06 
-8.449036e-06 -8.800918e-06 -9.157883e-06 
-9.519279e-06 -9.884407e-06 -1.025252e-05 
-1.062280e-05 -1.099443e-05 -1.136650e-05 
-1.173808e-05 -1.210820e-05 -1.247586e-05 
-1.284003e-05 -1.319962e-05 -1.355357e-05 
-1.390077e-05 -1.424011e-05 -1.457047e-05 
-1.489073e-05 -1.519978e-05 -1.549654e-05 
-1.577991e-05 -1.604887e-05 -1.630238e-05 
-1.653947e-05 -1.675923e-05 -1.696077e-05 
-1.714329e-05 -1.730603e-05 -1.744831e-05 
-1.756953e-05 -1.766917e-05 -1.774680e-05 
-1.780205e-05 -1.783467e-05 -1.784449e-05 
-1.783144e-05 -1.779553e-05 -1.773689e-05 
-1.765572e-05 -1.755232e-05 -1.742709e-05 
-1.728050e-05 -1.711312e-05 -1.692560e-05 
-1.671865e-05 -1.649308e-05 -1.624974e-05 
-1.598954e-05 -1.571347e-05 -1.542254e-05 
-1.511781e-05 -1.480038e-05 -1.447136e-05 
-1.413190e-05 -1.378315e-05 -1.342626e-05 
-1.306240e-05 -1.269271e-05 -1.231834e-05 
-1.194040e-05 -1.155998e-05 -1.117816e-05 
-1.079596e-05 -1.041437e-05 -1.003434e-05 
-9.656770e-06 -9.282522e-06 -8.912396e-06 
-8.547143e-06 -8.187459e-06 -7.833984e-06 
-7.487305e-06 -7.147949e-06 -6.816391e-06 
-6.493048e-06 -6.178285e-06 -5.872412e-06 
-5.575690e-06 -5.288328e-06 -5.010489e-06 
-4.742290e-06 -4.483804e-06 -4.235064e-06 
-3.996066e-06 -3.766770e-06 -3.547102e-06 
-3.336958e-06 -3.136208e-06 -2.944696e-06 
-2.762245e-06 -2.588655e-06 -2.423713e-06 
-2.267188e-06 -2.118839e-06 -1.978411e-06 
-1.845645e-06 -1.720271e-06 -1.602018e-06 
-1.490611e-06 -1.385772e-06 -1.287224e-06 
-1.194692e-06 -1.107902e-06 -1.026586e-06 
-9.504765e-07 -8.793145e-07 -8.128457e-07 
-7.508223e-07 -6.930040e-07 -6.391575e-07 
-5.890576e-07 -5.424873e-07 -4.992377e-07 
-4.591084e-07 -4.219073e-07 -3.874511e-07 
-3.555648e-07 -3.260817e-07 -2.988435e-07 
-2.737000e-07 -2.505089e-07 -2.291356e-07 
-2.094532e-07 -1.913417e-07 -1.746886e-07 
-1.593879e-07 -1.453401e-07 -1.324519e-07 
-1.206361e-07 -1.098110e-07 -9.990054e-08 
-9.083353e-08 -8.254378e-08 -7.496966e-08 
-6.805389e-08 -6.174331e-08 -5.598858e-08 
-5.074400e-08 -4.596728e-08 -4.161930e-08 
-3.766391e-08 -3.406779e-08 -3.080017e-08 
-2.276054e-08 -2.510977e-08 -2.768905e-08 
-3.051944e-08 -3.362374e-08 -3.702663e-08 
-4.075484e-08 -4.483722e-08 -4.930496e-08 
-5.419170e-08 -5.953370e-08 -6.537005e-08 
-7.174279e-08 -7.869716e-08 -8.628173e-08 
-9.454866e-08 -1.035539e-07 -1.133573e-07 
-1.240230e-07 -1.356195e-07 -1.482201e-07 
-1.619030e-07 -1.767513e-07 -1.928537e-07 
-2.103044e-07 -2.292036e-07 -2.496576e-07 
-2.717788e-07 -2.956864e-07 -3.215062e-07 
-3.493713e-07 -3.794216e-07 -4.118046e-07 
-4.466752e-07 -4.841962e-07 -5.245380e-07 
-5.678789e-07 -6.144050e-07 -6.643107e-07 
-7.177978e-07 -7.750764e-07 -8.363640e-07 
-9.018857e-07 -9.718740e-07 -1.046568e-06 
-1.126214e-06 -1.211064e-06 -1.301376e-06 
-1.397411e-06 -1.499438e-06 -1.607725e-06 
-1.722547e-06 -1.844176e-06 -1.972887e-06 
-2.108954e-06 -2.252647e-06 -2.404234e-06 
-2.563977e-06 -2.732130e-06 -2.908938e-06 
-3.094637e-06 -3.289447e-06 -3.493574e-06 
-3.707207e-06 -3.930515e-06 -4.163644e-06 
-4.406715e-06 -4.659821e-06 -4.923027e-06 
-5.196362e-06 -5.479822e-06 -5.773365e-06 
-6.076906e-06 -6.390319e-06 -6.713431e-06 
-7.046022e-06 -7.387822e-06 -7.738507e-06 
-8.097701e-06 -8.464973e-06 -8.839833e-06 
-9.221737e-06 -9.610081e-06 -1.000420e-05 
-1.040338e-05 -1.080684e-05 -1.121374e-05 
-1.162320e-05 -1.203428e-05 -1.244598e-05 
-1.285726e-05 -1.326705e-05 -1.367421e-05 
-1.407760e-05 -1.447602e-05 -1.486827e-05 
-1.525310e-05 -1.562928e-05 -1.599555e-05 
-1.635067e-05 -1.669340e-05 -1.702250e-05 
-1.733678e-05 -1.763506e-05 -1.791621e-05 
-1.817914e-05 -1.842281e-05 -1.864626e-05 
-1.884855e-05 -1.902888e-05 -1.918647e-05 
-1.932065e-05 -1.943085e-05 -1.951658e-05 
-1.957745e-05 -1.961318e-05 -1.962357e-05 
-1.960857e-05 -1.956819e-05 -1.950257e-05 
-1.941194e-05 -1.929667e-05 -1.915718e-05 
-1.899403e-05 -1.880785e-05 -1.859937e-05 
-1.836941e-05 -1.811885e-05 -1.784866e-05 
-1.755987e-05 -1.725358e-05 -1.693092e-05 
-1.659307e-05 -1.624127e-05 -1.587677e-05 
-1.550083e-05 -1.511474e-05 -1.471979e-05 
-1.431728e-05 -1.390848e-05 -1.349465e-05 
-1.307704e-05 -1.265686e-05 -1.223529e-05 
-1.181346e-05 -1.139249e-05 -1.097340e-05 
-1.055720e-05 -1.014483e-05 -9.737172e-06 
-9.335049e-06 -8.939225e-06 -8.550401e-06 
-8.169215e-06 -7.796245e-06 -7.432003e-06 
-7.076943e-06 -6.731457e-06 -6.395879e-06 
-6.070485e-06 -5.755497e-06 -5.451085e-06 
-5.157367e-06 -4.874416e-06 -4.602259e-06 
-4.340879e-06 -4.090225e-06 -3.850206e-06 
-3.620700e-06 -3.401554e-06 -3.192590e-06 
-2.993603e-06 -2.804370e-06 -2.624646e-06 
-2.454174e-06 -2.292680e-06 -2.139881e-06 
-1.995484e-06 -1.859192e-06 -1.730700e-06 
-1.609702e-06 -1.495890e-06 -1.388957e-06 
-1.288598e-06 -1.194511e-06 -1.106397e-06 
-1.023963e-06 -9.469233e-07 -8.749968e-07 
-8.079112e-07 -7.454020e-07 -6.872132e-07 
-6.330975e-07 -5.828167e-07 -5.361420e-07 
-4.928539e-07 -4.527423e-07 -4.156067e-07 
-3.812558e-07 -3.495079e-07 -3.201900e-07 
-2.931384e-07 -2.681981e-07 -2.452226e-07 
-2.240737e-07 -2.046211e-07 -1.867424e-07 
-1.703224e-07 -1.552533e-07 -1.414338e-07 
-1.287695e-07 -1.171718e-07 -1.065583e-07 
-9.685199e-08 -8.798133e-08 -7.987970e-08 
-7.248522e-08 -6.574048e-08 -5.959225e-08 
-5.399123e-08 -4.889185e-08 -4.425195e-08 
-4.003262e-08 -3.619798e-08 -3.271495e-08 
-2.376594e-08 -2.622957e-08 -2.893576e-08 
-3.190686e-08 -3.516711e-08 -3.874277e-08 
-4.266225e-08 -4.695631e-08 -5.165817e-08 
-5.680373e-08 -6.243171e-08 -6.858385e-08 
-7.530514e-08 -8.264398e-08 -9.065242e-08 
-9.938637e-08 -1.089058e-07 -1.192752e-07 
-1.305634e-07 -1.428442e-07 -1.561964e-07 
-1.707043e-07 -1.864578e-07 -2.035526e-07 
-2.220907e-07 -2.421804e-07 -2.639369e-07 
-2.874822e-07 -3.129457e-07 -3.404643e-07 
-3.701827e-07 -4.022533e-07 -4.368370e-07 
-4.741031e-07 -5.142293e-07 -5.574022e-07 
-6.038171e-07 -6.536783e-07 -7.071990e-07 
-7.646015e-07 -8.261167e-07 -8.919846e-07 
-9.624535e-07 -1.037780e-06 -1.118230e-06 
-1.204075e-06 -1.295595e-06 -1.393075e-06 
-1.496809e-06 -1.607094e-06 -1.724230e-06 
-1.848523e-06 -1.980279e-06 -2.119806e-06 
-2.267411e-06 -2.423399e-06 -2.588071e-06 
-2.761723e-06 -2.944643e-06 -3.137110e-06 
-3.339391e-06 -3.551739e-06 -3.774390e-06 
-4.007562e-06 -4.251451e-06 -4.506227e-06 
-4.772034e-06 -5.048986e-06 -5.337162e-06 
-5.636607e-06 -5.947325e-06 -6.269278e-06 
-6.602382e-06 -6.946507e-06 -7.301470e-06 
-7.667035e-06 -8.042910e-06 -8.428745e-06 
-8.824129e-06 -9.228589e-06 -9.641590e-06 
-1.006253e-05 -1.049074e-05 -1.092550e-05 
-1.136599e-05 -1.181137e-05 -1.226071e-05 
-1.271302e-05 -1.316725e-05 -1.362230e-05 
-1.407701e-05 -1.453018e-05 -1.498055e-05 
-1.542683e-05 -1.586770e-05 -1.630181e-05 
-1.672778e-05 -1.714422e-05 -1.754973e-05 
-1.794292e-05 -1.832240e-05 -1.868681e-05 
-1.903480e-05 -1.936505e-05 -1.967631e-05 
-1.996737e-05 -2.023705e-05 -2.048428e-05 
-2.070804e-05 -2.090741e-05 -2.108154e-05 
-2.122969e-05 -2.135121e-05 -2.144556e-05 
-2.151233e-05 -2.155119e-05 -2.156195e-05 
-2.154453e-05 -2.149898e-05 -2.142544e-05 
-2.132420e-05 -2.119565e-05 -2.104029e-05 
-2.085875e-05 -2.065173e-05 -2.042006e-05 
-2.016466e-05 -1.988652e-05 -1.958673e-05 
-1.926645e-05 -1.892689e-05 -1.856932e-05 
-1.819509e-05 -1.780555e-05 -1.740209e-05 
-1.698614e-05 -1.655913e-05 -1.612248e-05 
-1.567765e-05 -1.522603e-05 -1.476905e-05 
-1.430807e-05 -1.384444e-05 -1.337946e-05 
-1.291439e-05 -1.245044e-05 -1.198876e-05 
-1.153045e-05 -1.107655e-05 -1.062802e-05 
-1.018577e-05 -9.750632e-06 -9.323372e-06 
-8.904687e-06 -8.495201e-06 -8.095474e-06 
-7.705994e-06 -7.327182e-06 -6.959397e-06 
-6.602933e-06 -6.258022e-06 -5.924842e-06 
-5.603511e-06 -5.294099e-06 -4.996624e-06 
-4.711061e-06 -4.437339e-06 -4.175351e-06 
-3.924952e-06 -3.685967e-06 -3.458189e-06 
-3.241386e-06 -3.035305e-06 -2.839670e-06 
-2.654191e-06 -2.478561e-06 -2.312463e-06 
-2.155571e-06 -2.007553e-06 -1.868070e-06 
-1.736782e-06 -1.613348e-06 -1.497427e-06 
-1.388683e-06 -1.286780e-06 -1.191390e-06 
-1.102190e-06 -1.018863e-06 -9.411028e-07 
-8.686084e-07 -8.010896e-07 -7.382654e-07 
-6.798647e-07 -6.256266e-07 -5.753005e-07 
-5.286465e-07 -4.854349e-07 -4.454467e-07 
-4.084732e-07 -3.743161e-07 -3.427870e-07 
-3.137076e-07 -2.869091e-07 -2.622323e-07 
-2.395268e-07 -2.186513e-07 -1.994728e-07 
-1.818664e-07 -1.657151e-07 -1.509093e-07 
-1.373466e-07 -1.249312e-07 -1.135740e-07 
-1.031917e-07 -9.370703e-08 -8.504805e-08 
-7.714798e-08 -6.994488e-08 -6.338138e-08 
-5.740437e-08 -5.196474e-08 -4.701714e-08 
-4.251971e-08 -3.843385e-08 -3.472403e-08 
-2.481650e-08 -2.740031e-08 -3.023990e-08 
-3.335902e-08 -3.678340e-08 -4.054099e-08 
-4.466203e-08 -4.917927e-08 -5.412814e-08 
-5.954692e-08 -6.547696e-08 -7.196288e-08 
-7.905278e-08 -8.679847e-08 -9.525572e-08 
-1.044845e-07 -1.145492e-07 -1.255189e-07 
-1.374678e-07 -1.504752e-07 -1.646262e-07 
-1.800115e-07 -1.967281e-07 -2.148795e-07 
-2.345759e-07 -2.559346e-07 -2.790802e-07 
-3.041454e-07 -3.312704e-07 -3.606041e-07 
-3.923036e-07 -4.265354e-07 -4.634746e-07 
-5.033060e-07 -5.462239e-07 -5.924321e-07 
-6.421447e-07 -6.955856e-07 -7.529888e-07 
-8.145984e-07 -8.806685e-07 -9.514633e-07 
-1.027257e-06 -1.108332e-06 -1.194983e-06 
-1.287509e-06 -1.386222e-06 -1.491439e-06 
-1.603484e-06 -1.722687e-06 -1.849385e-06 
-1.983917e-06 -2.126627e-06 -2.277857e-06 
-2.437953e-06 -2.607256e-06 -2.786105e-06 
-2.974833e-06 -3.173766e-06 -3.383220e-06 
-3.603496e-06 -3.834883e-06 -4.077651e-06 
-4.332049e-06 -4.598303e-06 -4.876612e-06 
-5.167143e-06 -5.470034e-06 -5.785381e-06 
-6.113244e-06 -6.453637e-06 -6.806529e-06 
-7.171835e-06 -7.549421e-06 -7.939094e-06 
-8.340600e-06 -8.753624e-06 -9.177787e-06 
-9.612638e-06 -1.005766e-05 -1.051227e-05 
-1.097580e-05 -1.144751e-05 -1.192661e-05 
-1.241220e-05 -1.290333e-05 -1.339898e-05 
-1.389805e-05 -1.439938e-05 -1.490175e-05 
-1.540385e-05 -1.590436e-05 -1.640188e-05 
-1.689497e-05 -1.738216e-05 -1.786193e-05 
-1.833276e-05 -1.879309e-05 -1.924137e-05 
-1.967605e-05 -2.009558e-05 -2.049842e-05 
-2.088309e-05 -2.124813e-05 -2.159212e-05 
-2.191372e-05 -2.221163e-05 -2.248465e-05 
-2.273164e-05 -2.295159e-05 -2.314355e-05 
-2.330670e-05 -2.344032e-05 -2.354383e-05 
-2.361676e-05 -2.365876e-05 -2.366963e-05 
-2.364929e-05 -2.359778e-05 -2.351530e-05 
-2.340216e-05 -2.325882e-05 -2.308584e-05 
-2.288391e-05 -2.265386e-05 -2.239660e-05 
-2.211316e-05 -2.180465e-05 -2.147231e-05 
-2.111741e-05 -2.074132e-05 -2.034547e-05 
-1.993133e-05 -1.950043e-05 -1.905433e-05 
-1.859459e-05 -1.812281e-05 -1.764059e-05 
-1.714951e-05 -1.665115e-05 -1.614706e-05 
-1.563877e-05 -1.512777e-05 -1.461548e-05 
-1.410330e-05 -1.359257e-05 -1.308454e-05 
-1.258044e-05 -1.208138e-05 -1.158844e-05 
-1.110261e-05 -1.062479e-05 -1.015583e-05 
-9.696471e-06 -9.247402e-06 -8.809224e-06 
-8.382465e-06 -7.967578e-06 -7.564945e-06 
-7.174877e-06 -6.797620e-06 -6.433355e-06 
-6.082202e-06 -5.744225e-06 -5.419434e-06 
-5.107787e-06 -4.809199e-06 -4.523539e-06 
-4.250640e-06 -3.990297e-06 -3.742276e-06 
-3.506313e-06 -3.282121e-06 -3.069389e-06 
-2.867792e-06 -2.676987e-06 -2.496620e-06 
-2.326328e-06 -2.165739e-06 -2.014478e-06 
-1.872169e-06 -1.738434e-06 -1.612896e-06 
-1.495182e-06 -1.384924e-06 -1.281759e-06 
-1.185331e-06 -1.095294e-06 -1.011307e-06 
-9.330432e-07 -8.601830e-07 -7.924186e-07 
-7.294532e-07 -6.710013e-07 -6.167890e-07 
-5.665541e-07 -5.200459e-07 -4.770255e-07 
-4.372655e-07 -4.005497e-07 -3.666732e-07 
-3.354420e-07 -3.066725e-07 -2.801919e-07 
-2.558369e-07 -2.334540e-07 -2.128991e-07 
-1.940369e-07 -1.767406e-07 -1.608916e-07 
-1.463791e-07 -1.330997e-07 -1.209568e-07 
-1.098608e-07 -9.972806e-08 -9.048103e-08 
-8.204773e-08 -7.436142e-08 -6.736029e-08 
-6.098719e-08 -5.518928e-08 -4.991779e-08 
-4.512773e-08 -4.077764e-08 -3.682935e-08 
-2.591387e-08 -2.862388e-08 -3.160364e-08 
-3.487836e-08 -3.847541e-08 -4.242448e-08 
-4.675779e-08 -5.151021e-08 -5.671951e-08 
-6.242655e-08 -6.867546e-08 -7.551393e-08 
-8.299341e-08 -9.116935e-08 -1.001015e-07 
-1.098541e-07 -1.204964e-07 -1.321025e-07 
-1.447521e-07 -1.585308e-07 -1.735299e-07 
-1.898474e-07 -2.075879e-07 -2.268632e-07 
-2.477924e-07 -2.705024e-07 -2.951284e-07 
-3.218139e-07 -3.507114e-07 -3.819823e-07 
-4.157978e-07 -4.523389e-07 -4.917965e-07 
-5.343721e-07 -5.802779e-07 -6.297368e-07 
-6.829828e-07 -7.402613e-07 -8.018288e-07 
-8.679533e-07 -9.389142e-07 -1.015002e-06 
-1.096518e-06 -1.183776e-06 -1.277097e-06 
-1.376817e-06 -1.483276e-06 -1.596827e-06 
-1.717830e-06 -1.846652e-06 -1.983667e-06 
-2.129251e-06 -2.283788e-06 -2.447662e-06 
-2.621257e-06 -2.804956e-06 -2.999139e-06 
-3.204181e-06 -3.420448e-06 -3.648294e-06 
-3.888064e-06 -4.140082e-06 -4.404657e-06 
-4.682072e-06 -4.972587e-06 -5.276429e-06 
-5.593797e-06 -5.924848e-06 -6.269703e-06 
-6.628436e-06 -7.001073e-06 -7.387588e-06 
-7.787901e-06 -8.201869e-06 -8.629289e-06 
-9.069889e-06 -9.523330e-06 -9.989196e-06 
-1.046700e-05 -1.095617e-05 -1.145607e-05 
-1.196597e-05 -1.248505e-05 -1.301242e-05 
-1.354712e-05 -1.408808e-05 -1.463416e-05 
-1.518416e-05 -1.573679e-05 -1.629067e-05 
-1.684439e-05 -1.739645e-05 -1.794530e-05 
-1.848935e-05 -1.902695e-05 -1.955642e-05 
-2.007606e-05 -2.058415e-05 -2.107895e-05 
-2.155873e-05 -2.202177e-05 -2.246638e-05 
-2.289089e-05 -2.329367e-05 -2.367316e-05 
-2.402786e-05 -2.435633e-05 -2.465723e-05 
-2.492932e-05 -2.517145e-05 -2.538258e-05 
-2.556181e-05 -2.570835e-05 -2.582155e-05 
-2.590089e-05 -2.594602e-05 -2.595669e-05 
-2.593284e-05 -2.587453e-05 -2.578198e-05 
-2.565556e-05 -2.549578e-05 -2.530328e-05 
-2.507884e-05 -2.482339e-05 -2.453795e-05 
-2.422367e-05 -2.388182e-05 -2.351375e-05 
-2.312091e-05 -2.270481e-05 -2.226704e-05 
-2.180926e-05 -2.133315e-05 -2.084045e-05 
-2.033290e-05 -1.981227e-05 -1.928034e-05 
-1.873885e-05 -1.818956e-05 -1.763418e-05 
-1.707440e-05 -1.651185e-05 -1.594813e-05 
-1.538475e-05 -1.482319e-05 -1.426484e-05 
-1.371103e-05 -1.316300e-05 -1.262191e-05 
-1.208884e-05 -1.156479e-05 -1.105066e-05 
-1.054729e-05 -1.005539e-05 -9.575640e-06 
-9.108589e-06 -8.654729e-06 -8.214465e-06 
-7.788128e-06 -7.375973e-06 -6.978188e-06 
-6.594891e-06 -6.226139e-06 -5.871930e-06 
-5.532209e-06 -5.206867e-06 -4.895751e-06 
-4.598665e-06 -4.315375e-06 -4.045614e-06 
-3.789082e-06 -3.545457e-06 -3.314390e-06 
-3.095514e-06 -2.888449e-06 -2.692799e-06 
-2.508160e-06 -2.334119e-06 -2.170262e-06 
-2.016170e-06 -1.871427e-06 -1.735616e-06 
-1.608325e-06 -1.489150e-06 -1.377691e-06 
-1.273557e-06 -1.176366e-06 -1.085746e-06 
-1.001339e-06 -9.227928e-07 -8.497723e-07 
-7.819522e-07 -7.190209e-07 -6.606791e-07 
-6.066407e-07 -5.566326e-07 -5.103943e-07 
-4.676783e-07 -4.282494e-07 -3.918849e-07 
-3.583739e-07 -3.275172e-07 -2.991270e-07 
-2.730264e-07 -2.490492e-07 -2.270390e-07 
-2.068496e-07 -1.883437e-07 -1.713931e-07 
-1.558780e-07 -1.416868e-07 -1.287154e-07 
-1.168667e-07 -1.060510e-07 -9.618441e-08 
-8.718955e-08 -7.899453e-08 -7.153288e-08 
-6.474312e-08 -5.856846e-08 -5.295651e-08 
-4.785897e-08 -4.323133e-08 -3.903266e-08 
-2.705965e-08 -2.990211e-08 -3.302906e-08 
-3.646727e-08 -4.024583e-08 -4.439633e-08 
-4.895304e-08 -5.395313e-08 -5.943686e-08 
-6.544779e-08 -7.203308e-08 -7.924367e-08 
-8.713457e-08 -9.576515e-08 -1.051994e-07 
-1.155062e-07 -1.267599e-07 -1.390400e-07 
-1.524322e-07 -1.670286e-07 -1.829275e-07 
-2.002345e-07 -2.190625e-07 -2.395321e-07 
-2.617721e-07 -2.859198e-07 -3.121215e-07 
-3.405328e-07 -3.713189e-07 -4.046553e-07 
-4.407281e-07 -4.797339e-07 -5.218809e-07 
-5.673886e-07 -6.164885e-07 -6.694240e-07 
-7.264512e-07 -7.878384e-07 -8.538667e-07 
-9.248300e-07 -1.001035e-06 -1.082801e-06 
-1.170459e-06 -1.264355e-06 -1.364843e-06 
-1.472293e-06 -1.587082e-06 -1.709599e-06 
-1.840244e-06 -1.979422e-06 -2.127548e-06 
-2.285043e-06 -2.452331e-06 -2.629840e-06 
-2.817999e-06 -3.017236e-06 -3.227976e-06 
-3.450638e-06 -3.685633e-06 -3.933361e-06 
-4.194208e-06 -4.468542e-06 -4.756710e-06 
-5.059037e-06 -5.375815e-06 -5.707310e-06 
-6.053746e-06 -6.415312e-06 -6.792147e-06 
-7.184345e-06 -7.591944e-06 -8.014928e-06 
-8.453215e-06 -8.906660e-06 -9.375044e-06 
-9.858079e-06 -1.035539e-05 -1.086654e-05 
-1.139099e-05 -1.192811e-05 -1.247720e-05 
-1.303747e-05 -1.360800e-05 -1.418783e-05 
-1.477588e-05 -1.537098e-05 -1.597187e-05 
-1.657721e-05 -1.718557e-05 -1.779543e-05 
-1.840523e-05 -1.901329e-05 -1.961791e-05 
-2.021730e-05 -2.080965e-05 -2.139309e-05 
-2.196572e-05 -2.252564e-05 -2.307091e-05 
-2.359962e-05 -2.410986e-05 -2.459973e-05 
-2.506739e-05 -2.551105e-05 -2.592895e-05 
-2.631943e-05 -2.668092e-05 -2.701191e-05 
-2.731103e-05 -2.757702e-05 -2.780872e-05 
-2.800515e-05 -2.816543e-05 -2.828885e-05 
-2.837486e-05 -2.842304e-05 -2.843317e-05 
-2.840516e-05 -2.833912e-05 -2.823528e-05 
-2.809408e-05 -2.791608e-05 -2.770203e-05 
-2.745279e-05 -2.716940e-05 -2.685302e-05 
-2.650493e-05 -2.612655e-05 -2.571938e-05 
-2.528504e-05 -2.482521e-05 -2.434168e-05 
-2.383627e-05 -2.331086e-05 -2.276736e-05 
-2.220774e-05 -2.163393e-05 -2.104790e-05 
-2.045159e-05 -1.984694e-05 -1.923583e-05 
-1.862013e-05 -1.800164e-05 -1.738210e-05 
-1.676321e-05 -1.614656e-05 -1.553369e-05 
-1.492605e-05 -1.432499e-05 -1.373180e-05 
-1.314765e-05 -1.257362e-05 -1.201070e-05 
-1.145979e-05 -1.092167e-05 -1.039705e-05 
-9.886541e-06 -9.390664e-06 -8.909849e-06 
-8.444445e-06 -7.994718e-06 -7.560859e-06 
-7.142985e-06 -6.741144e-06 -6.355320e-06 
-5.985438e-06 -5.631368e-06 -5.292929e-06 
-4.969895e-06 -4.661998e-06 -4.368934e-06 
-4.090366e-06 -3.825929e-06 -3.575234e-06 
-3.337871e-06 -3.113415e-06 -2.901427e-06 
-2.701456e-06 -2.513048e-06 -2.335742e-06 
-2.169076e-06 -2.012590e-06 -1.865825e-06 
-1.728328e-06 -1.599653e-06 -1.479361e-06 
-1.367024e-06 -1.262222e-06 -1.164549e-06 
-1.073610e-06 -9.890227e-07 -9.104193e-07 
-8.374451e-07 -7.697599e-07 -7.070374e-07 
-6.489659e-07 -5.952480e-07 -5.456004e-07 
-4.997539e-07 -4.574529e-07 -4.184555e-07 
-3.825330e-07 -3.494693e-07 -3.190610e-07 
-2.911163e-07 -2.654552e-07 -2.419089e-07 
-2.203189e-07 -2.005370e-07 -1.824249e-07 
-1.658531e-07 -1.507013e-07 -1.368571e-07 
-1.242162e-07 -1.126816e-07 -1.021633e-07 
-9.257792e-08 -8.384816e-08 -7.590259e-08 
-6.867516e-08 -6.210490e-08 -5.613559e-08 
-5.071542e-08 -4.579667e-08 -4.133547e-08 
-2.825537e-08 -3.123675e-08 -3.451816e-08 
-3.812804e-08 -4.209729e-08 -4.645952e-08 
-5.125120e-08 -5.651192e-08 -6.228458e-08 
-6.861567e-08 -7.555551e-08 -8.315855e-08 
-9.148360e-08 -1.005942e-07 -1.105589e-07 
-1.214515e-07 -1.333516e-07 -1.463449e-07 
-1.605234e-07 -1.759859e-07 -1.928384e-07 
-2.111948e-07 -2.311766e-07 -2.529141e-07 
-2.765463e-07 -3.022218e-07 -3.300988e-07 
-3.603459e-07 -3.931423e-07 -4.286783e-07 
-4.671560e-07 -5.087892e-07 -5.538045e-07 
-6.024409e-07 -6.549508e-07 -7.115999e-07 
-7.726678e-07 -8.384479e-07 -9.092478e-07 
-9.853895e-07 -1.067209e-06 -1.155057e-06 
-1.249298e-06 -1.350310e-06 -1.458486e-06 
-1.574231e-06 -1.697962e-06 -1.830109e-06 
-1.971113e-06 -2.121422e-06 -2.281498e-06 
-2.451804e-06 -2.632814e-06 -2.825003e-06 
-3.028847e-06 -3.244824e-06 -3.473408e-06 
-3.715067e-06 -3.970261e-06 -4.239437e-06 
-4.523030e-06 -4.821454e-06 -5.135100e-06 
-5.464334e-06 -5.809490e-06 -6.170869e-06 
-6.548731e-06 -6.943291e-06 -7.354715e-06 
-7.783116e-06 -8.228549e-06 -8.691002e-06 
-9.170397e-06 -9.666582e-06 -1.017933e-05 
-1.070832e-05 -1.125317e-05 -1.181337e-05 
-1.238836e-05 -1.297744e-05 -1.357985e-05 
-1.419470e-05 -1.482102e-05 -1.545771e-05 
-1.610359e-05 -1.675738e-05 -1.741769e-05 
-1.808302e-05 -1.875180e-05 -1.942236e-05 
-2.009294e-05 -2.076171e-05 -2.142676e-05 
-2.208613e-05 -2.273780e-05 -2.337970e-05 
-2.400974e-05 -2.462578e-05 -2.522569e-05 
-2.580735e-05 -2.636864e-05 -2.690746e-05 
-2.742177e-05 -2.790957e-05 -2.836894e-05 
-2.879803e-05 -2.919509e-05 -2.955847e-05 
-2.988666e-05 -3.017824e-05 -3.043197e-05 
-3.064675e-05 -3.082161e-05 -3.095579e-05 
-3.104868e-05 -3.109984e-05 -3.110901e-05 
-3.107614e-05 -3.100134e-05 -3.088489e-05 
-3.072729e-05 -3.052918e-05 -3.029138e-05 
-3.001490e-05 -2.970087e-05 -2.935060e-05 
-2.896553e-05 -2.854722e-05 -2.809737e-05 
-2.761776e-05 -2.711027e-05 -2.657688e-05 
-2.601962e-05 -2.544057e-05 -2.484186e-05 
-2.422564e-05 -2.359407e-05 -2.294931e-05 
-2.229352e-05 -2.162883e-05 -2.095731e-05 
-2.028102e-05 -1.960195e-05 -1.892200e-05 
-1.824303e-05 -1.756680e-05 -1.689499e-05 
-1.622919e-05 -1.557087e-05 -1.492144e-05 
-1.428216e-05 -1.365422e-05 -1.303870e-05 
-1.243654e-05 -1.184863e-05 -1.127570e-05 
-1.071842e-05 -1.017734e-05 -9.652920e-06 
-9.145523e-06 -8.655429e-06 -8.182828e-06 
-7.727836e-06 -7.290488e-06 -6.870755e-06 
-6.468539e-06 -6.083683e-06 -5.715977e-06 
-5.365160e-06 -5.030927e-06 -4.712934e-06 
-4.410801e-06 -4.124119e-06 -3.852454e-06 
-3.595348e-06 -3.352328e-06 -3.122905e-06 
-2.906584e-06 -2.702858e-06 -2.511220e-06 
-2.331160e-06 -2.162170e-06 -2.003747e-06 
-1.855392e-06 -1.716615e-06 -1.586935e-06 
-1.465881e-06 -1.352996e-06 -1.247834e-06 
-1.149964e-06 -1.058968e-06 -9.744455e-07 
-8.960085e-07 -8.232867e-07 -7.559250e-07 
-6.935842e-07 -6.359408e-07 -5.826871e-07 
-5.335306e-07 -4.881941e-07 -4.464153e-07 
-4.079461e-07 -3.725527e-07 -3.400147e-07 
-3.101249e-07 -2.826885e-07 -2.575230e-07 
-2.344574e-07 -2.133318e-07 -1.939968e-07 
-1.763130e-07 -1.601506e-07 -1.453887e-07 
-1.319150e-07 -1.196250e-07 -1.084222e-07 
-9.821670e-08 -8.892566e-08 -8.047233e-08 
-7.278584e-08 -6.580080e-08 -5.945694e-08 
-5.369873e-08 -4.847507e-08 -4.373901e-08 
-2.950250e-08 -3.262948e-08 -3.607286e-08 
-3.986285e-08 -4.403229e-08 -4.861691e-08 
-5.365552e-08 -5.919027e-08 -6.526689e-08 
-7.193497e-08 -7.924822e-08 -8.726478e-08 
-9.604754e-08 -1.056645e-07 -1.161889e-07 
-1.277001e-07 -1.402833e-07 -1.540305e-07 
-1.690404e-07 -1.854194e-07 -2.032816e-07 
-2.227494e-07 -2.439540e-07 -2.670359e-07 
-2.921451e-07 -3.194422e-07 -3.490984e-07 
-3.812960e-07 -4.162293e-07 -4.541046e-07 
-4.951413e-07 -5.395717e-07 -5.876419e-07 
-6.396123e-07 -6.957576e-07 -7.563676e-07 
-8.217473e-07 -8.922171e-07 -9.681135e-07 
-1.049788e-06 -1.137610e-06 -1.231963e-06 
-1.333247e-06 -1.441877e-06 -1.558285e-06 
-1.682917e-06 -1.816232e-06 -1.958703e-06 
-2.110818e-06 -2.273072e-06 -2.445973e-06 
-2.630038e-06 -2.825788e-06 -3.033751e-06 
-3.254456e-06 -3.488435e-06 -3.736213e-06 
-3.998313e-06 -4.275249e-06 -4.567520e-06 
-4.875611e-06 -5.199988e-06 -5.541090e-06 
-5.899330e-06 -6.275085e-06 -6.668696e-06 
-7.080459e-06 -7.510621e-06 -7.959377e-06 
-8.426861e-06 -8.913143e-06 -9.418222e-06 
-9.942020e-06 -1.048438e-05 -1.104506e-05 
-1.162372e-05 -1.221994e-05 -1.283317e-05 
-1.346280e-05 -1.410806e-05 -1.476812e-05 
-1.544201e-05 -1.612865e-05 -1.682684e-05 
-1.753528e-05 -1.825255e-05 -1.897712e-05 
-1.970734e-05 -2.044147e-05 -2.117767e-05 
-2.191398e-05 -2.264840e-05 -2.337880e-05 
-2.410302e-05 -2.481882e-05 -2.552390e-05 
-2.621596e-05 -2.689263e-05 -2.755156e-05 
-2.819039e-05 -2.880678e-05 -2.939841e-05 
-2.996302e-05 -3.049840e-05 -3.100243e-05 
-3.147307e-05 -3.190838e-05 -3.230655e-05 
-3.266590e-05 -3.298489e-05 -3.326214e-05 
-3.349644e-05 -3.368675e-05 -3.383222e-05 
-3.393219e-05 -3.398619e-05 -3.399396e-05 
-3.395544e-05 -3.387077e-05 -3.374029e-05 
-3.356455e-05 -3.334429e-05 -3.308044e-05 
-3.277410e-05 -3.242656e-05 -3.203928e-05 
-3.161385e-05 -3.115203e-05 -3.065569e-05 
-3.012682e-05 -2.956751e-05 -2.897995e-05 
-2.836638e-05 -2.772912e-05 -2.707051e-05 
-2.639293e-05 -2.569877e-05 -2.499042e-05 
-2.427025e-05 -2.354059e-05 -2.280375e-05 
-2.206196e-05 -2.131743e-05 -2.057223e-05 
-1.982842e-05 -1.908790e-05 -1.835252e-05 
-1.762401e-05 -1.690399e-05 -1.619397e-05 
-1.549534e-05 -1.480938e-05 -1.413726e-05 
-1.348001e-05 -1.283857e-05 -1.221374e-05 
-1.160623e-05 -1.101662e-05 -1.044541e-05 
-9.892972e-06 -9.359596e-06 -8.845476e-06 
-8.350720e-06 -7.875353e-06 -7.419325e-06 
-6.982513e-06 -6.564734e-06 -6.165741e-06 
-5.785237e-06 -5.422874e-06 -5.078266e-06 
-4.750985e-06 -4.440573e-06 -4.146547e-06 
-3.868397e-06 -3.605598e-06 -3.357609e-06 
-3.123881e-06 -2.903856e-06 -2.696973e-06 
-2.502672e-06 -2.320395e-06 -2.149586e-06 
-1.989701e-06 -1.840201e-06 -1.700560e-06 
-1.570263e-06 -1.448808e-06 -1.335710e-06 
-1.230498e-06 -1.132716e-06 -1.041928e-06 
-9.577111e-07 -8.796627e-07 -8.073966e-07 
-7.405441e-07 -6.787541e-07 -6.216925e-07 
-5.690423e-07 -5.205031e-07 -4.757906e-07 
-4.346366e-07 -3.967880e-07 -3.620065e-07 
-3.300682e-07 -3.007629e-07 -2.738937e-07 
-2.492759e-07 -2.267374e-07 -2.061171e-07 
-1.872649e-07 -1.700411e-07 -1.543157e-07 
-1.399678e-07 -1.268854e-07 -1.149646e-07 
-1.041090e-07 -9.422973e-08 -8.524444e-08 
-7.707719e-08 -6.965791e-08 -6.292205e-08 
-5.681018e-08 -5.126764e-08 -4.624421e-08 
-3.080241e-08 -3.408186e-08 -3.769497e-08 
-4.167378e-08 -4.605319e-08 -5.087118e-08 
-5.616905e-08 -6.199168e-08 -6.838778e-08 
-7.541024e-08 -8.311635e-08 -9.156822e-08 
-1.008330e-07 -1.109835e-07 -1.220982e-07 
-1.342618e-07 -1.475659e-07 -1.621090e-07 
-1.779973e-07 -1.953451e-07 -2.142749e-07 
-2.349187e-07 -2.574176e-07 -2.819232e-07 
-3.085974e-07 -3.376136e-07 -3.691566e-07 
-4.034240e-07 -4.406257e-07 -4.809857e-07 
-5.247415e-07 -5.721454e-07 -6.234648e-07 
-6.789827e-07 -7.389980e-07 -8.038263e-07 
-8.738001e-07 -9.492689e-07 -1.030600e-06 
-1.118178e-06 -1.212406e-06 -1.313705e-06 
-1.422511e-06 -1.539283e-06 -1.664491e-06 
-1.798626e-06 -1.942194e-06 -2.095716e-06 
-2.259727e-06 -2.434774e-06 -2.621418e-06 
-2.820229e-06 -3.031783e-06 -3.256665e-06 
-3.495461e-06 -3.748760e-06 -4.017145e-06 
-4.301198e-06 -4.601490e-06 -4.918577e-06 
-5.253002e-06 -5.605283e-06 -5.975913e-06 
-6.365355e-06 -6.774034e-06 -7.202334e-06 
-7.650592e-06 -8.119089e-06 -8.608050e-06 
-9.117634e-06 -9.647927e-06 -1.019894e-05 
-1.077059e-05 -1.136273e-05 -1.197509e-05 
-1.260731e-05 -1.325892e-05 -1.392935e-05 
-1.461791e-05 -1.532378e-05 -1.604604e-05 
-1.678362e-05 -1.753535e-05 -1.829990e-05 
-1.907584e-05 -1.986161e-05 -2.065553e-05 
-2.145577e-05 -2.226042e-05 -2.306743e-05 
-2.387468e-05 -2.467991e-05 -2.548081e-05 
-2.627497e-05 -2.705992e-05 -2.783314e-05 
-2.859205e-05 -2.933407e-05 -3.005659e-05 
-3.075700e-05 -3.143272e-05 -3.208118e-05 
-3.269991e-05 -3.328645e-05 -3.383847e-05 
-3.435371e-05 -3.483006e-05 -3.526550e-05 
-3.565819e-05 -3.600645e-05 -3.630876e-05 
-3.656379e-05 -3.677041e-05 -3.692769e-05 
-3.703492e-05 -3.709160e-05 -3.709745e-05 
-3.705242e-05 -3.695669e-05 -3.681066e-05 
-3.661493e-05 -3.637035e-05 -3.607796e-05 
-3.573900e-05 -3.535491e-05 -3.492731e-05 
-3.445797e-05 -3.394884e-05 -3.340201e-05 
-3.281968e-05 -3.220417e-05 -3.155789e-05 
-3.088334e-05 -3.018305e-05 -2.945963e-05 
-2.871570e-05 -2.795389e-05 -2.717683e-05 
-2.638712e-05 -2.558735e-05 -2.478002e-05 
-2.396761e-05 -2.315251e-05 -2.233702e-05 
-2.152336e-05 -2.071364e-05 -1.990985e-05 
-1.911389e-05 -1.832753e-05 -1.755239e-05 
-1.679000e-05 -1.604174e-05 -1.530887e-05 
-1.459251e-05 -1.389365e-05 -1.321318e-05 
-1.255184e-05 -1.191026e-05 -1.128894e-05 
-1.068829e-05 -1.010861e-05 -9.550091e-06 
-9.012829e-06 -8.496835e-06 -8.002039e-06 
-7.528292e-06 -7.075375e-06 -6.643005e-06 
-6.230843e-06 -5.838497e-06 -5.465530e-06 
-5.111464e-06 -4.775790e-06 -4.457967e-06 
-4.157431e-06 -3.873601e-06 -3.605878e-06 
-3.353656e-06 -3.116320e-06 -2.893254e-06 
-2.683841e-06 -2.487468e-06 -2.303528e-06 
-2.131422e-06 -1.970561e-06 -1.820370e-06 
-1.680287e-06 -1.549764e-06 -1.428272e-06 
-1.315296e-06 -1.210342e-06 -1.112934e-06 
-1.022613e-06 -9.389411e-07 -8.614993e-07 
-7.898874e-07 -7.237247e-07 -6.626493e-07 
-6.063179e-07 -5.544052e-07 -5.066040e-07 
-4.626242e-07 -4.221924e-07 -3.850514e-07 
-3.509596e-07 -3.196902e-07 -2.910311e-07 
-2.647834e-07 -2.407616e-07 -2.187925e-07 
-1.987146e-07 -1.803778e-07 -1.636423e-07 
-1.483785e-07 -1.344660e-07 -1.217933e-07 
-1.102572e-07 -9.976241e-08 -9.022066e-08 
-8.155067e-08 -7.367746e-08 -6.653197e-08 
-6.005066e-08 -5.417512e-08 -4.885170e-08 
-3.215635e-08 -3.559535e-08 -3.938613e-08 
-4.356271e-08 -4.816215e-08 -5.322483e-08 
-5.879466e-08 -6.491940e-08 -7.165097e-08 
-7.904570e-08 -8.716473e-08 -9.607435e-08 
-1.058463e-07 -1.165584e-07 -1.282946e-07 
-1.411457e-07 -1.552097e-07 -1.705923e-07 
-1.874075e-07 -2.057778e-07 -2.258353e-07 
-2.477216e-07 -2.715889e-07 -2.976003e-07 
-3.259305e-07 -3.567665e-07 -3.903080e-07 
-4.267683e-07 -4.663749e-07 -5.093699e-07 
-5.560108e-07 -6.065711e-07 -6.613410e-07 
-7.206278e-07 -7.847565e-07 -8.540703e-07 
-9.289312e-07 -1.009720e-06 -1.096837e-06 
-1.190703e-06 -1.291757e-06 -1.400458e-06 
-1.517287e-06 -1.642742e-06 -1.777342e-06 
-1.921624e-06 -2.076141e-06 -2.241468e-06 
-2.418192e-06 -2.606916e-06 -2.808257e-06 
-3.022843e-06 -3.251310e-06 -3.494303e-06 
-3.752471e-06 -4.026463e-06 -4.316929e-06 
-4.624510e-06 -4.949840e-06 -5.293540e-06 
-5.656210e-06 -6.038429e-06 -6.440749e-06 
-6.863685e-06 -7.307714e-06 -7.773269e-06 
-8.260727e-06 -8.770412e-06 -9.302578e-06 
-9.857411e-06 -1.043502e-05 -1.103541e-05 
-1.165853e-05 -1.230420e-05 -1.297215e-05 
-1.366198e-05 -1.437320e-05 -1.510518e-05 
-1.585716e-05 -1.662827e-05 -1.741747e-05 
-1.822361e-05 -1.904539e-05 -1.988138e-05 
-2.073000e-05 -2.158951e-05 -2.245807e-05 
-2.333369e-05 -2.421425e-05 -2.509750e-05 
-2.598109e-05 -2.686254e-05 -2.773930e-05 
-2.860872e-05 -2.946807e-05 -3.031457e-05 
-3.114539e-05 -3.195767e-05 -3.274854e-05 
-3.351512e-05 -3.425456e-05 -3.496406e-05 
-3.564086e-05 -3.628228e-05 -3.688574e-05 
-3.744876e-05 -3.796901e-05 -3.844430e-05 
-3.887259e-05 -3.925203e-05 -3.958098e-05 
-3.985796e-05 -4.008176e-05 -4.025137e-05 
-4.036601e-05 -4.042515e-05 -4.042851e-05 
-4.037604e-05 -4.026797e-05 -4.010475e-05 
-3.988707e-05 -3.961587e-05 -3.929233e-05 
-3.891784e-05 -3.849398e-05 -3.802257e-05 
-3.750558e-05 -3.694517e-05 -3.634363e-05 
-3.570343e-05 -3.502712e-05 -3.431736e-05 
-3.357690e-05 -3.280856e-05 -3.201519e-05 
-3.119968e-05 -3.036493e-05 -2.951381e-05 
-2.864920e-05 -2.777392e-05 -2.689074e-05 
-2.600235e-05 -2.511137e-05 -2.422031e-05 
-2.333161e-05 -2.244755e-05 -2.157033e-05 
-2.070199e-05 -1.984445e-05 -1.899949e-05 
-1.816876e-05 -1.735375e-05 -1.655581e-05 
-1.577617e-05 -1.501588e-05 -1.427589e-05 
-1.355699e-05 -1.285985e-05 -1.218500e-05 
-1.153287e-05 -1.090376e-05 -1.029785e-05 
-9.715247e-06 -9.155934e-06 -8.619818e-06 
-8.106718e-06 -7.616379e-06 -7.148478e-06 
-6.702627e-06 -6.278386e-06 -5.875264e-06 
-5.492730e-06 -5.130214e-06 -4.787118e-06 
-4.462818e-06 -4.156669e-06 -3.868012e-06 
-3.596180e-06 -3.340496e-06 -3.100283e-06 
-2.874865e-06 -2.663569e-06 -2.465731e-06 
-2.280697e-06 -2.107823e-06 -1.946481e-06 
-1.796057e-06 -1.655956e-06 -1.525600e-06 
-1.404431e-06 -1.291910e-06 -1.187520e-06 
-1.090764e-06 -1.001166e-06 -9.182722e-07 
-8.416486e-07 -7.708831e-07 -7.055842e-07 
-6.453806e-07 -5.899209e-07 -5.388732e-07 
-4.919244e-07 -4.487795e-07 -4.091612e-07 
-3.728092e-07 -3.394792e-07 -3.089429e-07 
-2.809863e-07 -2.554100e-07 -2.320278e-07 
-2.106663e-07 -1.911642e-07 -1.733717e-07 
-1.571495e-07 -1.423689e-07 -1.289101e-07 
-1.166629e-07 -1.055250e-07 -9.540203e-08 
-8.620715e-08 -7.786016e-08 -7.028728e-08 
-6.342064e-08 -5.719788e-08 -5.156176e-08 
-3.356546e-08 -3.717124e-08 -4.114784e-08 
-4.553136e-08 -5.036115e-08 -5.568010e-08 
-6.153491e-08 -6.797639e-08 -7.505981e-08 
-8.284520e-08 -9.139775e-08 -1.007882e-07 
-1.110931e-07 -1.223957e-07 -1.347856e-07 
-1.483601e-07 -1.632241e-07 -1.794910e-07 
-1.972829e-07 -2.167315e-07 -2.379783e-07 
-2.611759e-07 -2.864877e-07 -3.140895e-07 
-3.441696e-07 -3.769293e-07 -4.125844e-07 
-4.513651e-07 -4.935172e-07 -5.393026e-07 
-5.890000e-07 -6.429056e-07 -7.013341e-07 
-7.646187e-07 -8.331123e-07 -9.071878e-07 
-9.872388e-07 -1.073680e-06 -1.166947e-06 
-1.267497e-06 -1.375811e-06 -1.492391e-06 
-1.617758e-06 -1.752461e-06 -1.897064e-06 
-2.052156e-06 -2.218346e-06 -2.396261e-06 
-2.586545e-06 -2.789863e-06 -3.006890e-06 
-3.238318e-06 -3.484848e-06 -3.747190e-06 
-4.026059e-06 -4.322173e-06 -4.636247e-06 
-4.968992e-06 -5.321110e-06 -5.693286e-06 
-6.086190e-06 -6.500463e-06 -6.936717e-06 
-7.395529e-06 -7.877431e-06 -8.382907e-06 
-8.912381e-06 -9.466218e-06 -1.004471e-05 
-1.064807e-05 -1.127642e-05 -1.192979e-05 
-1.260813e-05 -1.331124e-05 -1.403884e-05 
-1.479052e-05 -1.556572e-05 -1.636377e-05 
-1.718385e-05 -1.802499e-05 -1.888607e-05 
-1.976584e-05 -2.066287e-05 -2.157557e-05 
-2.250223e-05 -2.344094e-05 -2.438968e-05 
-2.534625e-05 -2.630832e-05 -2.727343e-05 
-2.823899e-05 -2.920228e-05 -3.016048e-05 
-3.111068e-05 -3.204988e-05 -3.297502e-05 
-3.388298e-05 -3.477062e-05 -3.563477e-05 
-3.647229e-05 -3.728002e-05 -3.805489e-05 
-3.879387e-05 -3.949400e-05 -4.015247e-05 
-4.076655e-05 -4.133368e-05 -4.185145e-05 
-4.231765e-05 -4.273024e-05 -4.308742e-05 
-4.338761e-05 -4.362947e-05 -4.381189e-05 
-4.393406e-05 -4.399541e-05 -4.399564e-05 
-4.393474e-05 -4.381295e-05 -4.363080e-05 
-4.338909e-05 -4.308885e-05 -4.273141e-05 
-4.231830e-05 -4.185131e-05 -4.133244e-05 
-4.076387e-05 -4.014799e-05 -3.948736e-05 
-3.878467e-05 -3.804275e-05 -3.726454e-05 
-3.645306e-05 -3.561141e-05 -3.474273e-05 
-3.385019e-05 -3.293697e-05 -3.200625e-05 
-3.106115e-05 -3.010477e-05 -2.914014e-05 
-2.817020e-05 -2.719781e-05 -2.622573e-05 
-2.525658e-05 -2.429288e-05 -2.333700e-05 
-2.239117e-05 -2.145746e-05 -2.053781e-05 
-1.963400e-05 -1.874763e-05 -1.788018e-05 
-1.703294e-05 -1.620706e-05 -1.540354e-05 
-1.462323e-05 -1.386684e-05 -1.313493e-05 
-1.242793e-05 -1.174616e-05 -1.108980e-05 
-1.045894e-05 -9.853536e-06 -9.273473e-06 
-8.718535e-06 -8.188427e-06 -7.682778e-06 
-7.201153e-06 -6.743055e-06 -6.307937e-06 
-5.895207e-06 -5.504232e-06 -5.134350e-06 
-4.784871e-06 -4.455086e-06 -4.144268e-06 
-3.851684e-06 -3.576590e-06 -3.318246e-06 
-3.075909e-06 -2.848846e-06 -2.636329e-06 
-2.437645e-06 -2.252092e-06 -2.078984e-06 
-1.917655e-06 -1.767456e-06 -1.627760e-06 
-1.497959e-06 -1.377470e-06 -1.265731e-06 
-1.162204e-06 -1.066372e-06 -9.777453e-07 
-8.958537e-07 -8.202520e-07 -7.505169e-07 
-6.862477e-07 -6.270651e-07 -5.726111e-07 
-5.225482e-07 -4.765587e-07 -4.343440e-07 
-3.956239e-07 -3.601358e-07 -3.276340e-07 
-2.978889e-07 -2.706861e-07 -2.458259e-07 
-2.231223e-07 -2.024023e-07 -1.835053e-07 
-1.662823e-07 -1.505951e-07 -1.363159e-07 
-1.233266e-07 -1.115178e-07 -1.007889e-07 
-9.104684e-08 -8.220614e-08 -7.418802e-08 
-6.692010e-08 -6.033586e-08 -5.437430e-08 
-3.503073e-08 -3.881068e-08 -4.298142e-08 
-4.758125e-08 -5.265192e-08 -5.823899e-08 
-6.439209e-08 -7.116526e-08 -7.861731e-08 
-8.681218e-08 -9.581933e-08 -1.057142e-07 
-1.165785e-07 -1.285011e-07 -1.415778e-07 
-1.559126e-07 -1.716179e-07 -1.888150e-07 
-2.076347e-07 -2.282184e-07 -2.507181e-07 
-2.752973e-07 -3.021321e-07 -3.314113e-07 
-3.633376e-07 -3.981280e-07 -4.360150e-07 
-4.772470e-07 -5.220894e-07 -5.708250e-07 
-6.237553e-07 -6.812008e-07 -7.435020e-07 
-8.110202e-07 -8.841379e-07 -9.632598e-07 
-1.048813e-06 -1.141249e-06 -1.241040e-06 
-1.348686e-06 -1.464708e-06 -1.589654e-06 
-1.724095e-06 -1.868625e-06 -2.023864e-06 
-2.190455e-06 -2.369062e-06 -2.560372e-06 
-2.765094e-06 -2.983951e-06 -3.217688e-06 
-3.467062e-06 -3.732844e-06 -4.015815e-06 
-4.316760e-06 -4.636471e-06 -4.975735e-06 
-5.335337e-06 -5.716052e-06 -6.118637e-06 
-6.543831e-06 -6.992346e-06 -7.464861e-06 
-7.962016e-06 -8.484403e-06 -9.032560e-06 
-9.606966e-06 -1.020803e-05 -1.083607e-05 
-1.149135e-05 -1.217400e-05 -1.288408e-05 
-1.362152e-05 -1.438613e-05 -1.517760e-05 
-1.599550e-05 -1.683922e-05 -1.770803e-05 
-1.860104e-05 -1.951721e-05 -2.045530e-05 
-2.141394e-05 -2.239157e-05 -2.338646e-05 
-2.439673e-05 -2.542029e-05 -2.645492e-05 
-2.749821e-05 -2.854761e-05 -2.960042e-05 
-3.065378e-05 -3.170471e-05 -3.275013e-05 
-3.378683e-05 -3.481152e-05 -3.582083e-05 
-3.681135e-05 -3.777962e-05 -3.872216e-05 
-3.963553e-05 -4.051626e-05 -4.136098e-05 
-4.216636e-05 -4.292918e-05 -4.364633e-05 
-4.431484e-05 -4.493189e-05 -4.549486e-05 
-4.600133e-05 -4.644907e-05 -4.683612e-05 
-4.716076e-05 -4.742154e-05 -4.761727e-05 
-4.774706e-05 -4.781031e-05 -4.780672e-05 
-4.773630e-05 -4.759933e-05 -4.739643e-05 
-4.712847e-05 -4.679665e-05 -4.640241e-05 
-4.594748e-05 -4.543383e-05 -4.486367e-05 
-4.423943e-05 -4.356374e-05 -4.283942e-05 
-4.206944e-05 -4.125691e-05 -4.040507e-05 
-3.951724e-05 -3.859682e-05 -3.764727e-05 
-3.667205e-05 -3.567466e-05 -3.465856e-05 
-3.362718e-05 -3.258390e-05 -3.153203e-05 
-3.047479e-05 -2.941528e-05 -2.835652e-05 
-2.730136e-05 -2.625252e-05 -2.521259e-05 
-2.418399e-05 -2.316896e-05 -2.216960e-05 
-2.118781e-05 -2.022535e-05 -1.928378e-05 
-1.836451e-05 -1.746876e-05 -1.659760e-05 
-1.575193e-05 -1.493249e-05 -1.413988e-05 
-1.337455e-05 -1.263681e-05 -1.192685e-05 
-1.124473e-05 -1.059040e-05 -9.963696e-06 
-9.364374e-06 -8.792093e-06 -8.246431e-06 
-7.726897e-06 -7.232936e-06 -6.763939e-06 
-6.319247e-06 -5.898161e-06 -5.499949e-06 
-5.123850e-06 -4.769083e-06 -4.434853e-06 
-4.120352e-06 -3.824768e-06 -3.547289e-06 
-3.287106e-06 -3.043415e-06 -2.815425e-06 
-2.602357e-06 -2.403448e-06 -2.217952e-06 
-2.045144e-06 -1.884321e-06 -1.734800e-06 
-1.595924e-06 -1.467059e-06 -1.347599e-06 
-1.236959e-06 -1.134583e-06 -1.039939e-06 
-9.525202e-07 -8.718461e-07 -7.974600e-07 
-7.289297e-07 -6.658466e-07 -6.078251e-07 
-5.545019e-07 -5.055351e-07 -4.606039e-07 
-4.194070e-07 -3.816624e-07 -3.471064e-07 
-3.154926e-07 -2.865910e-07 -2.601877e-07 
-2.360832e-07 -2.140924e-07 -1.940433e-07 
-1.757766e-07 -1.591445e-07 -1.440104e-07 
-1.302479e-07 -1.177406e-07 -1.063807e-07 
-9.606927e-08 -8.671491e-08 -7.823371e-08 
-7.054855e-08 -6.358859e-08 -5.728887e-08 
-3.655297e-08 -4.051460e-08 -4.488796e-08 
-4.971363e-08 -5.503592e-08 -6.090319e-08 
-6.736815e-08 -7.448824e-08 -8.232603e-08 
-9.094957e-08 -1.004328e-07 -1.108562e-07 
-1.223069e-07 -1.348797e-07 -1.486769e-07 
-1.638098e-07 -1.803984e-07 -1.985725e-07 
-2.184725e-07 -2.402496e-07 -2.640670e-07 
-2.901001e-07 -3.185380e-07 -3.495836e-07 
-3.834548e-07 -4.203854e-07 -4.606256e-07 
-5.044431e-07 -5.521241e-07 -6.039740e-07 
-6.603181e-07 -7.215029e-07 -7.878967e-07 
-8.598903e-07 -9.378982e-07 -1.022359e-06 
-1.113735e-06 -1.212517e-06 -1.319218e-06 
-1.434381e-06 -1.558572e-06 -1.692388e-06 
-1.836449e-06 -1.991404e-06 -2.157930e-06 
-2.336725e-06 -2.528517e-06 -2.734056e-06 
-2.954115e-06 -3.189487e-06 -3.440987e-06 
-3.709444e-06 -3.995703e-06 -4.300620e-06 
-4.625059e-06 -4.969887e-06 -5.335972e-06 
-5.724177e-06 -6.135352e-06 -6.570336e-06 
-7.029942e-06 -7.514957e-06 -8.026131e-06 
-8.564172e-06 -9.129739e-06 -9.723428e-06 
-1.034577e-05 -1.099723e-05 -1.167817e-05 
-1.238886e-05 -1.312949e-05 -1.390011e-05 
-1.470066e-05 -1.553095e-05 -1.639065e-05 
-1.727928e-05 -1.819621e-05 -1.914063e-05 
-2.011157e-05 -2.110790e-05 -2.212828e-05 
-2.317121e-05 -2.423498e-05 -2.531772e-05 
-2.641734e-05 -2.753158e-05 -2.865800e-05 
-2.979398e-05 -3.093670e-05 -3.208321e-05 
-3.323038e-05 -3.437496e-05 -3.551354e-05 
-3.664263e-05 -3.775861e-05 -3.885780e-05 
-3.993645e-05 -4.099078e-05 -4.201698e-05 
-4.301125e-05 -4.396983e-05 -4.488900e-05 
-4.576513e-05 -4.659470e-05 -4.737429e-05 
-4.810067e-05 -4.877077e-05 -4.938170e-05 
-4.993084e-05 -5.041577e-05 -5.083434e-05 
-5.118469e-05 -5.146525e-05 -5.167473e-05 
-5.181220e-05 -5.187700e-05 -5.186884e-05 
-5.178774e-05 -5.163405e-05 -5.140846e-05 
-5.111197e-05 -5.074588e-05 -5.031183e-05 
-4.981172e-05 -4.924774e-05 -4.862232e-05 
-4.793815e-05 -4.719813e-05 -4.640535e-05 
-4.556310e-05 -4.467478e-05 -4.374395e-05 
-4.277427e-05 -4.176944e-05 -4.073326e-05 
-3.966953e-05 -3.858205e-05 -3.747462e-05 
-3.635098e-05 -3.521482e-05 -3.406975e-05 
-3.291927e-05 -3.176676e-05 -3.061550e-05 
-2.946858e-05 -2.832896e-05 -2.719945e-05 
-2.608265e-05 -2.498100e-05 -2.389676e-05 
-2.283199e-05 -2.178857e-05 -2.076818e-05 
-1.977232e-05 -1.880232e-05 -1.785929e-05 
-1.694420e-05 -1.605783e-05 -1.520081e-05 
-1.437360e-05 -1.357651e-05 -1.280973e-05 
-1.207329e-05 -1.136713e-05 -1.069104e-05 
-1.004474e-05 -9.427833e-06 -8.839847e-06 
-8.280231e-06 -7.748365e-06 -7.243571e-06 
-6.765121e-06 -6.312243e-06 -5.884129e-06 
-5.479945e-06 -5.098832e-06 -4.739918e-06 
-4.402319e-06 -4.085148e-06 -3.787518e-06 
-3.508545e-06 -3.247356e-06 -3.003088e-06 
-2.774894e-06 -2.561944e-06 -2.363430e-06 
-2.178564e-06 -2.006582e-06 -1.846748e-06 
-1.698348e-06 -1.560698e-06 -1.433140e-06 
-1.315044e-06 -1.205810e-06 -1.104862e-06 
-1.011655e-06 -9.256713e-07 -8.464179e-07 
-7.734300e-07 -7.062678e-07 -6.445166e-07 
-5.877861e-07 -5.357090e-07 -4.879407e-07 
-4.441580e-07 -4.040584e-07 -3.673592e-07 
-3.337962e-07 -3.031234e-07 -2.751116e-07 
-2.495474e-07 -2.262329e-07 -2.049842e-07 
-1.856310e-07 -1.680155e-07 -1.519920e-07 
-1.374256e-07 -1.241919e-07 -1.121764e-07 
-1.012732e-07 -9.138532e-08 -8.242327e-08 
-7.430498e-08 -6.695511e-08 -6.030456e-08 
-3.813282e-08 -4.228377e-08 -4.686834e-08 
-5.192953e-08 -5.751434e-08 -6.367405e-08 
-7.046465e-08 -7.794716e-08 -8.618807e-08 
-9.525977e-08 -1.052410e-07 -1.162174e-07 
-1.282820e-07 -1.415356e-07 -1.560878e-07 
-1.720570e-07 -1.895718e-07 -2.087709e-07 
-2.298044e-07 -2.528343e-07 -2.780355e-07 
-3.055960e-07 -3.357187e-07 -3.686216e-07 
-4.045386e-07 -4.437211e-07 -4.864382e-07 
-5.329783e-07 -5.836495e-07 -6.387810e-07 
-6.987238e-07 -7.638519e-07 -8.345629e-07 
-9.112794e-07 -9.944495e-07 -1.084548e-06 
-1.182076e-06 -1.287563e-06 -1.401569e-06 
-1.524679e-06 -1.657511e-06 -1.800711e-06 
-1.954955e-06 -2.120948e-06 -2.299425e-06 
-2.491150e-06 -2.696914e-06 -2.917534e-06 
-3.153854e-06 -3.406741e-06 -3.677084e-06 
-3.965789e-06 -4.273782e-06 -4.601999e-06 
-4.951385e-06 -5.322891e-06 -5.717470e-06 
-6.136067e-06 -6.579619e-06 -7.049046e-06 
-7.545242e-06 -8.069074e-06 -8.621371e-06 
-9.202912e-06 -9.814426e-06 -1.045658e-05 
-1.112995e-05 -1.183506e-05 -1.257231e-05 
-1.334203e-05 -1.414440e-05 -1.497951e-05 
-1.584730e-05 -1.674758e-05 -1.767997e-05 
-1.864399e-05 -1.963892e-05 -2.066393e-05 
-2.171794e-05 -2.279972e-05 -2.390782e-05 
-2.504060e-05 -2.619621e-05 -2.737259e-05 
-2.856748e-05 -2.977839e-05 -3.100267e-05 
-3.223744e-05 -3.347964e-05 -3.472602e-05 
-3.597318e-05 -3.721755e-05 -3.845542e-05 
-3.968295e-05 -4.089618e-05 -4.209110e-05 
-4.326361e-05 -4.440955e-05 -4.552478e-05 
-4.660514e-05 -4.764652e-05 -4.864485e-05 
-4.959618e-05 -5.049664e-05 -5.134252e-05 
-5.213029e-05 -5.285659e-05 -5.351831e-05 
-5.411256e-05 -5.463672e-05 -5.508847e-05 
-5.546579e-05 -5.576697e-05 -5.599065e-05 
-5.613579e-05 -5.620175e-05 -5.618820e-05 
-5.609520e-05 -5.592316e-05 -5.567286e-05 
-5.534541e-05 -5.494229e-05 -5.446528e-05 
-5.391651e-05 -5.329838e-05 -5.261359e-05 
-5.186509e-05 -5.105606e-05 -5.018991e-05 
-4.927024e-05 -4.830079e-05 -4.728546e-05 
-4.622823e-05 -4.513318e-05 -4.400445e-05 
-4.284619e-05 -4.166255e-05 -4.045768e-05 
-3.923564e-05 -3.800046e-05 -3.675607e-05 
-3.550626e-05 -3.425472e-05 -3.300498e-05 
-3.176042e-05 -3.052425e-05 -2.929947e-05 
-2.808893e-05 -2.689524e-05 -2.572085e-05 
-2.456797e-05 -2.343861e-05 -2.233459e-05 
-2.125751e-05 -2.020876e-05 -1.918957e-05 
-1.820093e-05 -1.724367e-05 -1.631845e-05 
-1.542574e-05 -1.456587e-05 -1.373898e-05 
-1.294512e-05 -1.218418e-05 -1.145591e-05 
-1.075999e-05 -1.009597e-05 -9.463320e-06 
-8.861415e-06 -8.289571e-06 -7.747037e-06 
-7.233009e-06 -6.746637e-06 -6.287032e-06 
-5.853279e-06 -5.444439e-06 -5.059555e-06 
-4.697665e-06 -4.357799e-06 -4.038990e-06 
-3.740278e-06 -3.460711e-06 -3.199353e-06 
-2.955284e-06 -2.727604e-06 -2.515436e-06 
-2.317927e-06 -2.134252e-06 -1.963612e-06 
-1.805237e-06 -1.658388e-06 -1.522355e-06 
-1.396459e-06 -1.280051e-06 -1.172513e-06 
-1.073256e-06 -9.817241e-07 -8.973867e-07 
-8.197442e-07 -7.483240e-07 -6.826811e-07 
-6.223963e-07 -5.670757e-07 -5.163497e-07 
-4.698723e-07 -4.273192e-07 -3.883878e-07 
-3.527956e-07 -3.202793e-07 -2.905938e-07 
-2.635114e-07 -2.388204e-07 -2.163247e-07 
-1.958424e-07 -1.772054e-07 -1.602581e-07 
-1.448570e-07 -1.308695e-07 -1.181736e-07 
-1.066567e-07 -9.621554e-08 -8.675500e-08 
-7.818784e-08 -7.043399e-08 -6.342007e-08 
-3.977074e-08 -4.411870e-08 -4.892316e-08 
-5.422966e-08 -6.008800e-08 -6.655256e-08 
-7.368274e-08 -8.154333e-08 -9.020496e-08 
-9.974459e-08 -1.102460e-07 -1.218003e-07 
-1.345065e-07 -1.484721e-07 -1.638140e-07 
-1.806586e-07 -1.991430e-07 -2.194155e-07 
-2.416367e-07 -2.659798e-07 -2.926319e-07 
-3.217946e-07 -3.536852e-07 -3.885375e-07 
-4.266028e-07 -4.681508e-07 -5.134708e-07 
-5.628728e-07 -6.166884e-07 -6.752719e-07 
-7.390016e-07 -8.082805e-07 -8.835375e-07 
-9.652288e-07 -1.053838e-06 -1.149878e-06 
-1.253892e-06 -1.366453e-06 -1.488164e-06 
-1.619662e-06 -1.761616e-06 -1.914725e-06 
-2.079725e-06 -2.257380e-06 -2.448489e-06 
-2.653882e-06 -2.874420e-06 -3.110992e-06 
-3.364517e-06 -3.635940e-06 -3.926229e-06 
-4.236374e-06 -4.567384e-06 -4.920281e-06 
-5.296101e-06 -5.695881e-06 -6.120664e-06 
-6.571485e-06 -7.049371e-06 -7.555329e-06 
-8.090343e-06 -8.655365e-06 -9.251302e-06 
-9.879017e-06 -1.053931e-05 -1.123291e-05 
-1.196048e-05 -1.272257e-05 -1.351965e-05 
-1.435206e-05 -1.522005e-05 -1.612369e-05 
-1.706294e-05 -1.803759e-05 -1.904726e-05 
-2.009141e-05 -2.116929e-05 -2.227997e-05 
-2.342230e-05 -2.459494e-05 -2.579633e-05 
-2.702466e-05 -2.827793e-05 -2.955389e-05 
-3.085008e-05 -3.216380e-05 -3.349213e-05 
-3.483195e-05 -3.617992e-05 -3.753250e-05 
-3.888596e-05 -4.023641e-05 -4.157980e-05 
-4.291194e-05 -4.422852e-05 -4.552514e-05 
-4.679733e-05 -4.804057e-05 -4.925032e-05 
-5.042205e-05 -5.155127e-05 -5.263357e-05 
-5.366460e-05 -5.464017e-05 -5.555625e-05 
-5.640897e-05 -5.719470e-05 -5.791004e-05 
-5.855186e-05 -5.911733e-05 -5.960392e-05 
-6.000944e-05 -6.033207e-05 -6.057033e-05 
-6.072314e-05 -6.078979e-05 -6.076998e-05 
-6.066378e-05 -6.047168e-05 -6.019456e-05 
-5.983366e-05 -5.939061e-05 -5.886740e-05 
-5.826637e-05 -5.759017e-05 -5.684175e-05 
-5.602438e-05 -5.514154e-05 -5.419696e-05 
-5.319459e-05 -5.213852e-05 -5.103300e-05 
-4.988241e-05 -4.869118e-05 -4.746383e-05 
-4.620489e-05 -4.491887e-05 -4.361029e-05 
-4.228358e-05 -4.094311e-05 -3.959312e-05 
-3.823777e-05 -3.688103e-05 -3.552674e-05 
-3.417854e-05 -3.283991e-05 -3.151409e-05 
-3.020415e-05 -2.891291e-05 -2.764299e-05 
-2.639678e-05 -2.517643e-05 -2.398388e-05 
-2.282085e-05 -2.168883e-05 -2.058909e-05 
-1.952271e-05 -1.849055e-05 -1.749329e-05 
-1.653142e-05 -1.560526e-05 -1.471497e-05 
-1.386053e-05 -1.304182e-05 -1.225855e-05 
-1.151035e-05 -1.079670e-05 -1.011701e-05 
-9.470585e-06 -8.856671e-06 -8.274437e-06 
-7.722995e-06 -7.201411e-06 -6.708714e-06 
-6.243898e-06 -5.805938e-06 -5.393792e-06 
-5.006408e-06 -4.642732e-06 -4.301713e-06 
-3.982306e-06 -3.683479e-06 -3.404216e-06 
-3.143520e-06 -2.900417e-06 -2.673959e-06 
-2.463222e-06 -2.267316e-06 -2.085378e-06 
-1.916577e-06 -1.760117e-06 -1.615231e-06 
-1.481189e-06 -1.357293e-06 -1.242877e-06 
-1.137309e-06 -1.039991e-06 -9.503534e-07 
-8.678598e-07 -7.920035e-07 -7.223071e-07 
-6.583215e-07 -5.996248e-07 -5.458214e-07 
-4.965407e-07 -4.514363e-07 -4.101844e-07 
-3.724833e-07 -3.380517e-07 -3.066280e-07 
-2.779691e-07 -2.518494e-07 -2.280597e-07 
-2.064062e-07 -1.867098e-07 -1.688049e-07 
-1.525386e-07 -1.377700e-07 -1.243693e-07 
-1.122169e-07 -1.012030e-07 -9.122658e-08 
-8.219500e-08 -7.402330e-08 -6.663364e-08 
-4.146693e-08 -4.601966e-08 -5.105276e-08 
-5.661442e-08 -6.275739e-08 -6.953929e-08 
-7.702311e-08 -8.527758e-08 -9.437769e-08 
-1.044052e-07 -1.154491e-07 -1.276063e-07 
-1.409822e-07 -1.556914e-07 -1.718581e-07 
-1.896174e-07 -2.091153e-07 -2.305104e-07 
-2.539740e-07 -2.796912e-07 -3.078621e-07 
-3.387026e-07 -3.724452e-07 -4.093405e-07 
-4.496576e-07 -4.936861e-07 -5.417365e-07 
-5.941416e-07 -6.512578e-07 -7.134661e-07 
-7.811733e-07 -8.548134e-07 -9.348485e-07 
-1.021770e-06 -1.116100e-06 -1.218391e-06 
-1.329230e-06 -1.449235e-06 -1.579060e-06 
-1.719393e-06 -1.870956e-06 -2.034509e-06 
-2.210847e-06 -2.400798e-06 -2.605230e-06 
-2.825043e-06 -3.061170e-06 -3.314579e-06 
-3.586268e-06 -3.877264e-06 -4.188622e-06 
-4.521417e-06 -4.876750e-06 -5.255735e-06 
-5.659499e-06 -6.089176e-06 -6.545903e-06 
-7.030812e-06 -7.545024e-06 -8.089642e-06 
-8.665741e-06 -9.274364e-06 -9.916509e-06 
-1.059312e-05 -1.130507e-05 -1.205318e-05 
-1.283815e-05 -1.366062e-05 -1.452110e-05 
-1.541996e-05 -1.635749e-05 -1.733378e-05 
-1.834879e-05 -1.940230e-05 -2.049391e-05 
-2.162303e-05 -2.278887e-05 -2.399041e-05 
-2.522642e-05 -2.649544e-05 -2.779576e-05 
-2.912544e-05 -3.048230e-05 -3.186389e-05 
-3.326754e-05 -3.469030e-05 -3.612900e-05 
-3.758025e-05 -3.904039e-05 -4.050558e-05 
-4.197176e-05 -4.343469e-05 -4.488995e-05 
-4.633298e-05 -4.775909e-05 -4.916348e-05 
-5.054129e-05 -5.188758e-05 -5.319742e-05 
-5.446588e-05 -5.568807e-05 -5.685918e-05 
-5.797449e-05 -5.902945e-05 -6.001966e-05 
-6.094094e-05 -6.178933e-05 -6.256115e-05 
-6.325302e-05 -6.386185e-05 -6.438492e-05 
-6.481989e-05 -6.516476e-05 -6.541798e-05 
-6.557837e-05 -6.564522e-05 -6.561820e-05 
-6.549745e-05 -6.528351e-05 -6.497737e-05 
-6.458042e-05 -6.409447e-05 -6.352172e-05 
-6.286472e-05 -6.212640e-05 -6.131002e-05 
-6.041912e-05 -5.945754e-05 -5.842936e-05 
-5.733887e-05 -5.619057e-05 -5.498908e-05 
-5.373918e-05 -5.244569e-05 -5.111353e-05 
-4.974763e-05 -4.835290e-05 -4.693424e-05 
-4.549646e-05 -4.404430e-05 -4.258238e-05 
-4.111515e-05 -3.964696e-05 -3.818193e-05 
-3.672400e-05 -3.527692e-05 -3.384420e-05 
-3.242912e-05 -3.103474e-05 -2.966385e-05 
-2.831902e-05 -2.700256e-05 -2.571655e-05 
-2.446279e-05 -2.324289e-05 -2.205820e-05 
-2.090984e-05 -1.979872e-05 -1.872555e-05 
-1.769082e-05 -1.669486e-05 -1.573780e-05 
-1.481962e-05 -1.394013e-05 -1.309902e-05 
-1.229585e-05 -1.153003e-05 -1.080092e-05 
-1.010774e-05 -9.449660e-06 -8.825755e-06 
-8.235055e-06 -7.676539e-06 -7.149140e-06 
-6.651763e-06 -6.183290e-06 -5.742585e-06 
-5.328505e-06 -4.939904e-06 -4.575641e-06 
-4.234583e-06 -3.915613e-06 -3.617631e-06 
-3.339558e-06 -3.080341e-06 -2.838957e-06 
-2.614409e-06 -2.405736e-06 -2.212008e-06 
-2.032332e-06 -1.865848e-06 -1.711734e-06 
-1.569203e-06 -1.437505e-06 -1.315927e-06 
-1.203789e-06 -1.100448e-06 -1.005295e-06 
-9.177556e-07 -8.372864e-07 -7.633763e-07 
-6.955447e-07 -6.333406e-07 -5.763409e-07 
-5.241498e-07 -4.763972e-07 -4.327375e-07 
-3.928487e-07 -3.564309e-07 -3.232052e-07 
-2.929124e-07 -2.653124e-07 -2.401823e-07 
-2.173160e-07 -1.965229e-07 -1.776269e-07 
-1.604655e-07 -1.448891e-07 -1.307596e-07 
-1.179503e-07 -1.063444e-07 -9.583501e-08 
-8.632374e-08 -7.772057e-08 -6.994303e-08 
-4.322139e-08 -4.798667e-08 -5.325717e-08 
-5.908388e-08 -6.552261e-08 -7.263440e-08 
-8.048596e-08 -8.915018e-08 -9.870658e-08 
-1.092419e-07 -1.208508e-07 -1.336361e-07 
-1.477100e-07 -1.631943e-07 -1.802213e-07 
-1.989348e-07 -2.194906e-07 -2.420575e-07 
-2.668185e-07 -2.939713e-07 -3.237295e-07 
-3.563239e-07 -3.920033e-07 -4.310356e-07 
-4.737092e-07 -5.203342e-07 -5.712436e-07 
-6.267942e-07 -6.873686e-07 -7.533758e-07 
-8.252531e-07 -9.034669e-07 -9.885142e-07 
-1.080924e-06 -1.181258e-06 -1.290113e-06 
-1.408119e-06 -1.535946e-06 -1.674297e-06 
-1.823915e-06 -1.985582e-06 -2.160117e-06 
-2.348381e-06 -2.551271e-06 -2.769724e-06 
-3.004716e-06 -3.257259e-06 -3.528400e-06 
-3.819224e-06 -4.130845e-06 -4.464406e-06 
-4.821078e-06 -5.202056e-06 -5.608551e-06 
-6.041791e-06 -6.503009e-06 -6.993443e-06 
-7.514327e-06 -8.066884e-06 -8.652316e-06 
-9.271798e-06 -9.926469e-06 -1.061742e-05 
-1.134568e-05 -1.211222e-05 -1.291792e-05 
-1.376357e-05 -1.464985e-05 -1.557734e-05 
-1.654647e-05 -1.755752e-05 -1.861063e-05 
-1.970575e-05 -2.084266e-05 -2.202094e-05 
-2.323995e-05 -2.449883e-05 -2.579649e-05 
-2.713160e-05 -2.850258e-05 -2.990758e-05 
-3.134449e-05 -3.281095e-05 -3.430430e-05 
-3.582163e-05 -3.735975e-05 -3.891522e-05 
-4.048433e-05 -4.206314e-05 -4.364744e-05 
-4.523284e-05 -4.681472e-05 -4.838828e-05 
-4.994856e-05 -5.149045e-05 -5.300875e-05 
-5.449816e-05 -5.595333e-05 -5.736888e-05 
-5.873948e-05 -6.005979e-05 -6.132461e-05 
-6.252881e-05 -6.366745e-05 -6.473577e-05 
-6.572921e-05 -6.664351e-05 -6.747468e-05 
-6.821904e-05 -6.887329e-05 -6.943449e-05 
-6.990009e-05 -7.026797e-05 -7.053647e-05 
-7.070434e-05 -7.077082e-05 -7.073561e-05 
-7.059887e-05 -7.036125e-05 -7.002383e-05 
-6.958817e-05 -6.905626e-05 -6.843053e-05 
-6.771378e-05 -6.690922e-05 -6.602041e-05 
-6.505125e-05 -6.400591e-05 -6.288885e-05 
-6.170475e-05 -6.045851e-05 -5.915517e-05 
-5.779990e-05 -5.639798e-05 -5.495473e-05 
-5.347551e-05 -5.196565e-05 -5.043045e-05 
-4.887514e-05 -4.730483e-05 -4.572451e-05 
-4.413903e-05 -4.255305e-05 -4.097102e-05 
-3.939722e-05 -3.783565e-05 -3.629011e-05 
-3.476411e-05 -3.326094e-05 -3.178360e-05 
-3.033484e-05 -2.891711e-05 -2.753264e-05 
-2.618336e-05 -2.487096e-05 -2.359687e-05 
-2.236227e-05 -2.116811e-05 -2.001513e-05 
-1.890384e-05 -1.783455e-05 -1.680737e-05 
-1.582226e-05 -1.487899e-05 -1.397719e-05 
-1.311635e-05 -1.229584e-05 -1.151493e-05 
-1.077275e-05 -1.006840e-05 -9.400853e-06 
-8.769056e-06 -8.171886e-06 -7.608182e-06 
-7.076750e-06 -6.576373e-06 -6.105817e-06 
-5.663842e-06 -5.249205e-06 -4.860670e-06 
-4.497012e-06 -4.157021e-06 -3.839509e-06 
-3.543313e-06 -3.267296e-06 -3.010354e-06 
-2.771416e-06 -2.549445e-06 -2.343441e-06 
-2.152443e-06 -1.975528e-06 -1.811813e-06 
-1.660454e-06 -1.520645e-06 -1.391621e-06 
-1.272656e-06 -1.163059e-06 -1.062179e-06 
-9.694015e-07 -8.841448e-07 -8.058628e-07 
-7.340423e-07 -6.682013e-07 -6.078884e-07 
-5.526812e-07 -5.021850e-07 -4.560316e-07 
-4.138777e-07 -3.754040e-07 -3.403135e-07 
-3.083305e-07 -2.791995e-07 -2.526836e-07 
-2.285637e-07 -2.066373e-07 -1.867175e-07 
-1.686318e-07 -1.522212e-07 -1.373395e-07 
-1.238522e-07 -1.116357e-07 -1.005766e-07 
-9.057072e-08 -8.152280e-08 -7.334553e-08 
-4.503385e-08 -5.001943e-08 -5.553609e-08 
-6.163772e-08 -6.838334e-08 -7.583754e-08 
-8.407096e-08 -9.316077e-08 -1.031913e-07 
-1.142546e-07 -1.264509e-07 -1.398896e-07 
-1.546897e-07 -1.709807e-07 -1.889034e-07 
-2.086108e-07 -2.302686e-07 -2.540570e-07 
-2.801706e-07 -3.088205e-07 -3.402347e-07 
-3.746594e-07 -4.123604e-07 -4.536242e-07 
-4.987592e-07 -5.480972e-07 -6.019945e-07 
-6.608337e-07 -7.250245e-07 -7.950057e-07 
-8.712464e-07 -9.542473e-07 -1.044542e-06 
-1.142700e-06 -1.249323e-06 -1.365055e-06 
-1.490574e-06 -1.626600e-06 -1.773892e-06 
-1.933250e-06 -2.105517e-06 -2.291578e-06 
-2.492360e-06 -2.708834e-06 -2.942012e-06 
-3.192948e-06 -3.462737e-06 -3.752514e-06 
-4.063450e-06 -4.396753e-06 -4.753662e-06 
-5.135447e-06 -5.543402e-06 -5.978842e-06 
-6.443100e-06 -6.937515e-06 -7.463433e-06 
-8.022196e-06 -8.615132e-06 -9.243551e-06 
-9.908733e-06 -1.061192e-05 -1.135430e-05 
-1.213699e-05 -1.296106e-05 -1.382747e-05 
-1.473709e-05 -1.569066e-05 -1.668881e-05 
-1.773202e-05 -1.882062e-05 -1.995476e-05 
-2.113439e-05 -2.235929e-05 -2.362900e-05 
-2.494284e-05 -2.629990e-05 -2.769898e-05 
-2.913867e-05 -3.061724e-05 -3.213270e-05 
-3.368277e-05 -3.526488e-05 -3.687616e-05 
-3.851345e-05 -4.017331e-05 -4.185199e-05 
-4.354547e-05 -4.524946e-05 -4.695944e-05 
-4.867060e-05 -5.037794e-05 -5.207626e-05 
-5.376017e-05 -5.542414e-05 -5.706251e-05 
-5.866954e-05 -6.023943e-05 -6.176636e-05 
-6.324451e-05 -6.466813e-05 -6.603157e-05 
-6.732927e-05 -6.855589e-05 -6.970627e-05 
-7.077549e-05 -7.175893e-05 -7.265229e-05 
-7.345160e-05 -7.415329e-05 -7.475420e-05 
-7.525161e-05 -7.564323e-05 -7.592729e-05 
-7.610248e-05 -7.616799e-05 -7.612354e-05 
-7.596934e-05 -7.570612e-05 -7.533509e-05 
-7.485799e-05 -7.427700e-05 -7.359479e-05 
-7.281443e-05 -7.193943e-05 -7.097369e-05 
-6.992144e-05 -6.878725e-05 -6.757597e-05 
-6.629270e-05 -6.494274e-05 -6.353159e-05 
-6.206486e-05 -6.054827e-05 -5.898760e-05 
-5.738864e-05 -5.575717e-05 -5.409893e-05 
-5.241955e-05 -5.072458e-05 -4.901939e-05 
-4.730922e-05 -4.559909e-05 -4.389380e-05 
-4.219793e-05 -4.051581e-05 -3.885150e-05 
-3.720878e-05 -3.559117e-05 -3.400188e-05 
-3.244384e-05 -3.091969e-05 -2.943178e-05 
-2.798216e-05 -2.657263e-05 -2.520469e-05 
-2.387960e-05 -2.259834e-05 -2.136167e-05 
-2.017011e-05 -1.902396e-05 -1.792332e-05 
-1.686810e-05 -1.585804e-05 -1.489271e-05 
-1.397153e-05 -1.309381e-05 -1.225872e-05 
-1.146532e-05 -1.071260e-05 -9.999465e-06 
-9.324740e-06 -8.687210e-06 -8.085608e-06 
-7.518639e-06 -6.984980e-06 -6.483293e-06 
-6.012235e-06 -5.570461e-06 -5.156636e-06 
-4.769436e-06 -4.407556e-06 -4.069715e-06 
-3.754658e-06 -3.461163e-06 -3.188041e-06 
-2.934140e-06 -2.698347e-06 -2.479586e-06 
-2.276828e-06 -2.089081e-06 -1.915398e-06 
-1.754876e-06 -1.606651e-06 -1.469905e-06 
-1.343859e-06 -1.227778e-06 -1.120963e-06 
-1.022758e-06 -9.325423e-07 -8.497335e-07 
-7.737836e-07 -7.041789e-07 -6.404382e-07 
-5.821115e-07 -5.287786e-07 -4.800473e-07 
-4.355527e-07 -3.949549e-07 -3.579384e-07 
-3.242102e-07 -2.934987e-07 -2.655527e-07 
-2.401394e-07 -2.170442e-07 -1.960686e-07 
-1.770299e-07 -1.597597e-07 -1.441030e-07 
-1.299174e-07 -1.170720e-07 -1.054469e-07 
-9.493199e-08 -8.542642e-08 -7.683794e-08 
-4.690378e-08 -5.211736e-08 -5.788888e-08 
-6.427525e-08 -7.133882e-08 -7.914790e-08 
-8.777718e-08 -9.730839e-08 -1.078308e-07 
-1.194419e-07 -1.322480e-07 -1.463652e-07 
-1.619196e-07 -1.790490e-07 -1.979027e-07 
-2.186435e-07 -2.414476e-07 -2.665067e-07 
-2.940281e-07 -3.242365e-07 -3.573750e-07 
-3.937063e-07 -4.335138e-07 -4.771034e-07 
-5.248046e-07 -5.769718e-07 -6.339862e-07 
-6.962567e-07 -7.642222e-07 -8.383524e-07 
-9.191498e-07 -1.007151e-06 -1.102929e-06 
-1.207093e-06 -1.320293e-06 -1.443215e-06 
-1.576592e-06 -1.721196e-06 -1.877843e-06 
-2.047395e-06 -2.230760e-06 -2.428890e-06 
-2.642784e-06 -2.873489e-06 -3.122096e-06 
-3.389743e-06 -3.677612e-06 -3.986927e-06 
-4.318955e-06 -4.675001e-06 -5.056405e-06 
-5.464540e-06 -5.900807e-06 -6.366631e-06 
-6.863454e-06 -7.392728e-06 -7.955912e-06 
-8.554461e-06 -9.189817e-06 -9.863402e-06 
-1.057661e-05 -1.133078e-05 -1.212721e-05 
-1.296713e-05 -1.385169e-05 -1.478194e-05 
-1.575882e-05 -1.678316e-05 -1.785564e-05 
-1.897679e-05 -2.014696e-05 -2.136635e-05 
-2.263490e-05 -2.395238e-05 -2.531830e-05 
-2.673194e-05 -2.819231e-05 -2.969814e-05 
-3.124789e-05 -3.283970e-05 -3.447142e-05 
-3.614058e-05 -3.784442e-05 -3.957983e-05 
-4.134338e-05 -4.313135e-05 -4.493969e-05 
-4.676405e-05 -4.859978e-05 -5.044197e-05 
-5.228544e-05 -5.412477e-05 -5.595432e-05 
-5.776826e-05 -5.956059e-05 -6.132521e-05 
-6.305588e-05 -6.474633e-05 -6.639026e-05 
-6.798138e-05 -6.951347e-05 -7.098041e-05 
-7.237622e-05 -7.369509e-05 -7.493146e-05 
-7.608004e-05 -7.713583e-05 -7.809418e-05 
-7.895084e-05 -7.970197e-05 -8.034416e-05 
-8.087449e-05 -8.129054e-05 -8.159040e-05 
-8.177269e-05 -8.183658e-05 -8.178179e-05 
-8.160860e-05 -8.131781e-05 -8.091081e-05 
-8.038948e-05 -7.975624e-05 -7.901399e-05 
-7.816612e-05 -7.721644e-05 -7.616920e-05 
-7.502902e-05 -7.380085e-05 -7.248996e-05 
-7.110190e-05 -6.964243e-05 -6.811748e-05 
-6.653316e-05 -6.489564e-05 -6.321118e-05 
-6.148604e-05 -5.972647e-05 -5.793866e-05 
-5.612869e-05 -5.430254e-05 -5.246601e-05 
-5.062471e-05 -4.878406e-05 -4.694923e-05 
-4.512513e-05 -4.331639e-05 -4.152739e-05 
-3.976216e-05 -3.802447e-05 -3.631775e-05 
-3.464512e-05 -3.300940e-05 -3.141307e-05 
-2.985834e-05 -2.834708e-05 -2.688088e-05 
-2.546106e-05 -2.408866e-05 -2.276443e-05 
-2.148892e-05 -2.026242e-05 -1.908499e-05 
-1.795653e-05 -1.687670e-05 -1.584503e-05 
-1.486087e-05 -1.392343e-05 -1.303182e-05 
-1.218499e-05 -1.138185e-05 -1.062119e-05 
-9.901728e-06 -9.222151e-06 -8.581082e-06 
-7.977113e-06 -7.408812e-06 -6.874732e-06 
-6.373422e-06 -5.903429e-06 -5.463312e-06 
-5.051645e-06 -4.667022e-06 -4.308065e-06 
-3.973424e-06 -3.661785e-06 -3.371871e-06 
-3.102447e-06 -2.852317e-06 -2.620329e-06 
-2.405380e-06 -2.206408e-06 -2.022399e-06 
-1.852386e-06 -1.695447e-06 -1.550707e-06 
-1.417335e-06 -1.294544e-06 -1.181591e-06 
-1.077775e-06 -9.824336e-07 -8.949469e-07 
-8.147310e-07 -7.412391e-07 -6.739592e-07 
-6.124124e-07 -5.561519e-07 -5.047612e-07 
-4.578522e-07 -4.150642e-07 -3.760623e-07 
-3.405354e-07 -3.081957e-07 -2.787765e-07 
-2.520314e-07 -2.277327e-07 -2.056706e-07 
-1.856513e-07 -1.674967e-07 -1.510430e-07 
-1.361394e-07 -1.226476e-07 -1.104409e-07 
-9.940294e-08 -8.942728e-08 -8.041653e-08 
-4.883035e-08 -5.427956e-08 -6.031454e-08 
-6.699534e-08 -7.438782e-08 -8.256410e-08 
-9.160315e-08 -1.015914e-07 -1.126232e-07 
-1.248019e-07 -1.382400e-07 -1.530605e-07 
-1.693973e-07 -1.873962e-07 -2.072160e-07 
-2.290293e-07 -2.530236e-07 -2.794023e-07 
-3.083861e-07 -3.402140e-07 -3.751449e-07 
-4.134584e-07 -4.554567e-07 -5.014659e-07 
-5.518373e-07 -6.069493e-07 -6.672088e-07 
-7.330528e-07 -8.049502e-07 -8.834033e-07 
-9.689497e-07 -1.062164e-06 -1.163659e-06 
-1.274088e-06 -1.394147e-06 -1.524573e-06 
-1.666151e-06 -1.819709e-06 -1.986126e-06 
-2.166325e-06 -2.361282e-06 -2.572022e-06 
-2.799619e-06 -3.045199e-06 -3.309938e-06 
-3.595059e-06 -3.901837e-06 -4.231591e-06 
-4.585688e-06 -4.965534e-06 -5.372576e-06 
-5.808296e-06 -6.274207e-06 -6.771848e-06 
-7.302777e-06 -7.868567e-06 -8.470793e-06 
-9.111031e-06 -9.790843e-06 -1.051177e-05 
-1.127531e-05 -1.208294e-05 -1.293605e-05 
-1.383598e-05 -1.478397e-05 -1.578117e-05 
-1.682861e-05 -1.792719e-05 -1.907765e-05 
-2.028057e-05 -2.153635e-05 -2.284519e-05 
-2.420706e-05 -2.562170e-05 -2.708861e-05 
-2.860700e-05 -3.017581e-05 -3.179369e-05 
-3.345896e-05 -3.516963e-05 -3.692339e-05 
-3.871758e-05 -4.054920e-05 -4.241489e-05 
-4.431098e-05 -4.623342e-05 -4.817784e-05 
-5.013955e-05 -5.211354e-05 -5.409448e-05 
-5.607678e-05 -5.805458e-05 -6.002178e-05 
-6.197210e-05 -6.389906e-05 -6.579603e-05 
-6.765632e-05 -6.947312e-05 -7.123965e-05 
-7.294911e-05 -7.459478e-05 -7.617007e-05 
-7.766851e-05 -7.908386e-05 -8.041012e-05 
-8.164157e-05 -8.277286e-05 -8.379897e-05 
-8.471533e-05 -8.551782e-05 -8.620280e-05 
-8.676713e-05 -8.720823e-05 -8.752407e-05 
-8.771321e-05 -8.777478e-05 -8.770852e-05 
-8.751475e-05 -8.719441e-05 -8.674901e-05 
-8.618064e-05 -8.549194e-05 -8.468609e-05 
-8.376676e-05 -8.273814e-05 -8.160482e-05 
-8.037182e-05 -7.904453e-05 -7.762865e-05 
-7.613020e-05 -7.455539e-05 -7.291068e-05 
-7.120263e-05 -6.943794e-05 -6.762335e-05 
-6.576562e-05 -6.387148e-05 -6.194760e-05 
-6.000054e-05 -5.803672e-05 -5.606239e-05 
-5.408358e-05 -5.210609e-05 -5.013548e-05 
-4.817701e-05 -4.623566e-05 -4.431608e-05 
-4.242260e-05 -4.055924e-05 -3.872966e-05 
-3.693718e-05 -3.518479e-05 -3.347515e-05 
-3.181056e-05 -3.019302e-05 -2.862420e-05 
-2.710548e-05 -2.563793e-05 -2.422235e-05 
-2.285926e-05 -2.154896e-05 -2.029148e-05 
-1.908667e-05 -1.793415e-05 -1.683337e-05 
-1.578361e-05 -1.478401e-05 -1.383356e-05 
-1.293115e-05 -1.207556e-05 -1.126547e-05 
-1.049951e-05 -9.776230e-06 -9.094153e-06 
-8.451752e-06 -7.847478e-06 -7.279771e-06 
-6.747063e-06 -6.247792e-06 -5.780404e-06 
-5.343366e-06 -4.935167e-06 -4.554325e-06 
-4.199393e-06 -3.868961e-06 -3.561660e-06 
-3.276166e-06 -3.011198e-06 -2.765526e-06 
-2.537967e-06 -2.327387e-06 -2.132703e-06 
-1.952882e-06 -1.786940e-06 -1.633943e-06 
-1.493005e-06 -1.363288e-06 -1.244000e-06 
-1.134393e-06 -1.033765e-06 -9.414536e-07 
-8.568396e-07 -7.793411e-07 -7.084140e-07 
-6.435500e-07 -5.842745e-07 -5.301454e-07 
-4.807512e-07 -4.357093e-07 -3.946646e-07 
-3.572877e-07 -3.232736e-07 -2.923399e-07 
-2.642259e-07 -2.386908e-07 -2.155123e-07 
-1.944860e-07 -1.754234e-07 -1.581514e-07 
-1.425109e-07 -1.283560e-07 -1.155526e-07 
-1.039783e-07 -9.352069e-08 -8.407709e-08 
-5.081245e-08 -5.650478e-08 -6.281168e-08 
-6.979647e-08 -7.752861e-08 -8.608422e-08 
-9.554670e-08 -1.060073e-07 -1.175659e-07 
-1.303316e-07 -1.444236e-07 -1.599720e-07 
-1.771185e-07 -1.960179e-07 -2.168383e-07 
-2.397628e-07 -2.649904e-07 -2.927371e-07 
-3.232372e-07 -3.567450e-07 -3.935353e-07 
-4.339058e-07 -4.781782e-07 -5.266994e-07 
-5.798439e-07 -6.380150e-07 -7.016463e-07 
-7.712042e-07 -8.471889e-07 -9.301370e-07 
-1.020623e-06 -1.119259e-06 -1.226703e-06 
-1.343653e-06 -1.470852e-06 -1.609091e-06 
-1.759210e-06 -1.922096e-06 -2.098690e-06 
-2.289984e-06 -2.497025e-06 -2.720911e-06 
-2.962796e-06 -3.223890e-06 -3.505454e-06 
-3.808807e-06 -4.135316e-06 -4.486402e-06 
-4.863534e-06 -5.268228e-06 -5.702040e-06 
-6.166568e-06 -6.663443e-06 -7.194322e-06 
-7.760887e-06 -8.364833e-06 -9.007863e-06 
-9.691676e-06 -1.041796e-05 -1.118838e-05 
-1.200456e-05 -1.286808e-05 -1.378047e-05 
-1.474317e-05 -1.575752e-05 -1.682476e-05 
-1.794603e-05 -1.912228e-05 -2.035434e-05 
-2.164284e-05 -2.298821e-05 -2.439067e-05 
-2.585022e-05 -2.736656e-05 -2.893918e-05 
-3.056722e-05 -3.224956e-05 -3.398473e-05 
-3.577095e-05 -3.760607e-05 -3.948759e-05 
-4.141266e-05 -4.337804e-05 -4.538013e-05 
-4.741495e-05 -4.947815e-05 -5.156503e-05 
-5.367050e-05 -5.578918e-05 -5.791531e-05 
-6.004288e-05 -6.216556e-05 -6.427678e-05 
-6.636975e-05 -6.843749e-05 -7.047288e-05 
-7.246866e-05 -7.441753e-05 -7.631216e-05 
-7.814524e-05 -7.990953e-05 -8.159792e-05 
-8.320346e-05 -8.471943e-05 -8.613937e-05 
-8.745716e-05 -8.866701e-05 -8.976356e-05 
-9.074191e-05 -9.159763e-05 -9.232683e-05 
-9.292617e-05 -9.339290e-05 -9.372486e-05 
-9.392053e-05 -9.397903e-05 -9.390011e-05 
-9.368417e-05 -9.333224e-05 -9.284601e-05 
-9.222776e-05 -9.148038e-05 -9.060733e-05 
-8.961263e-05 -8.850079e-05 -8.727682e-05 
-8.594615e-05 -8.451462e-05 -8.298839e-05 
-8.137396e-05 -7.967807e-05 -7.790764e-05 
-7.606980e-05 -7.417174e-05 -7.222072e-05 
-7.022404e-05 -6.818892e-05 -6.612255e-05 
-6.403198e-05 -6.192409e-05 -5.980558e-05 
-5.768294e-05 -5.556238e-05 -5.344984e-05 
-5.135097e-05 -4.927106e-05 -4.721511e-05 
-4.518773e-05 -4.319320e-05 -4.123542e-05 
-3.931791e-05 -3.744386e-05 -3.561607e-05 
-3.383698e-05 -3.210870e-05 -3.043298e-05 
-2.881126e-05 -2.724466e-05 -2.573398e-05 
-2.427977e-05 -2.288229e-05 -2.154156e-05 
-2.025737e-05 -1.902929e-05 -1.785670e-05 
-1.673880e-05 -1.567464e-05 -1.466311e-05 
-1.370300e-05 -1.279298e-05 -1.193162e-05 
-1.111742e-05 -1.034884e-05 -9.624257e-06 
-8.942029e-06 -8.300489e-06 -7.697954e-06 
-7.132738e-06 -6.603160e-06 -6.107551e-06 
-5.644265e-06 -5.211681e-06 -4.808211e-06 
-4.432304e-06 -4.082450e-06 -3.757185e-06 
-3.455092e-06 -3.174803e-06 -2.915003e-06 
-2.674430e-06 -2.451873e-06 -2.246177e-06 
-2.056242e-06 -1.881018e-06 -1.719511e-06 
-1.570777e-06 -1.433924e-06 -1.308111e-06 
-1.192543e-06 -1.086472e-06 -9.891959e-07 
-9.000568e-07 -8.184372e-07 -7.437597e-07 
-6.754853e-07 -6.131109e-07 -5.561680e-07 
-5.042207e-07 -4.568640e-07 -4.137218e-07 
-3.744458e-07 -3.387132e-07 -3.062257e-07 
-2.767075e-07 -2.499042e-07 -2.255812e-07 
-2.035226e-07 -1.835294e-07 -1.654191e-07 
-1.490239e-07 -1.341897e-07 -1.207756e-07 
-1.086522e-07 -9.770132e-08 -8.781487e-08 
-5.284865e-08 -5.879142e-08 -6.537850e-08 
-7.267661e-08 -8.075895e-08 -8.970577e-08 
-9.960506e-08 -1.105531e-07 -1.226554e-07 
-1.360272e-07 -1.507945e-07 -1.670947e-07 
-1.850781e-07 -2.049081e-07 -2.267629e-07 
-2.508366e-07 -2.773399e-07 -3.065019e-07 
-3.385714e-07 -3.738179e-07 -4.125336e-07 
-4.550345e-07 -5.016626e-07 -5.527868e-07 
-6.088055e-07 -6.701477e-07 -7.372753e-07 
-8.106850e-07 -8.909099e-07 -9.785219e-07 
-1.074133e-06 -1.178400e-06 -1.292020e-06 
-1.415741e-06 -1.550357e-06 -1.696713e-06 
-1.855706e-06 -2.028287e-06 -2.215462e-06 
-2.418292e-06 -2.637898e-06 -2.875458e-06 
-3.132207e-06 -3.409442e-06 -3.708518e-06 
-4.030845e-06 -4.377895e-06 -4.751192e-06 
-5.152312e-06 -5.582884e-06 -6.044583e-06 
-6.539123e-06 -7.068260e-06 -7.633776e-06 
-8.237482e-06 -8.881202e-06 -9.566769e-06 
-1.029601e-05 -1.107076e-05 -1.189279e-05 
-1.276387e-05 -1.368570e-05 -1.465993e-05 
-1.568810e-05 -1.677169e-05 -1.791203e-05 
-1.911033e-05 -2.036765e-05 -2.168487e-05 
-2.306268e-05 -2.450157e-05 -2.600177e-05 
-2.756327e-05 -2.918579e-05 -3.086876e-05 
-3.261129e-05 -3.441215e-05 -3.626979e-05 
-3.818228e-05 -4.014732e-05 -4.216224e-05 
-4.422395e-05 -4.632899e-05 -4.847347e-05 
-5.065312e-05 -5.286327e-05 -5.509883e-05 
-5.735436e-05 -5.962405e-05 -6.190171e-05 
-6.418087e-05 -6.645471e-05 -6.871617e-05 
-7.095794e-05 -7.317252e-05 -7.535222e-05 
-7.748927e-05 -7.957579e-05 -8.160391e-05 
-8.356577e-05 -8.545358e-05 -8.725971e-05 
-8.897670e-05 -9.059732e-05 -9.211464e-05 
-9.352209e-05 -9.481348e-05 -9.598307e-05 
-9.702559e-05 -9.793633e-05 -9.871112e-05 
-9.934641e-05 -9.983926e-05 -1.001874e-04 
-1.003893e-04 -1.004439e-04 -1.003511e-04 
-1.001114e-04 -9.972581e-05 -9.919629e-05 
-9.852533e-05 -9.771606e-05 -9.677225e-05 
-9.569826e-05 -9.449898e-05 -9.317983e-05 
-9.174669e-05 -9.020584e-05 -8.856397e-05 
-8.682806e-05 -8.500538e-05 -8.310340e-05 
-8.112977e-05 -7.909223e-05 -7.699861e-05 
-7.485672e-05 -7.267434e-05 -7.045917e-05 
-6.821876e-05 -6.596051e-05 -6.369158e-05 
-6.141892e-05 -5.914918e-05 -5.688869e-05 
-5.464349e-05 -5.241925e-05 -5.022126e-05 
-4.805446e-05 -4.592338e-05 -4.383218e-05 
-4.178460e-05 -3.978401e-05 -3.783336e-05 
-3.593525e-05 -3.409187e-05 -3.230509e-05 
-3.057638e-05 -2.890691e-05 -2.729751e-05 
-2.574872e-05 -2.426079e-05 -2.283371e-05 
-2.146720e-05 -2.016078e-05 -1.891376e-05 
-1.772525e-05 -1.659420e-05 -1.551942e-05 
-1.449957e-05 -1.353320e-05 -1.261878e-05 
-1.175469e-05 -1.093924e-05 -1.017071e-05 
-9.447311e-06 -8.767257e-06 -8.128737e-06 
-7.529941e-06 -6.969065e-06 -6.444321e-06 
-5.953943e-06 -5.496197e-06 -5.069384e-06 
-4.671844e-06 -4.301965e-06 -3.958183e-06 
-3.638984e-06 -3.342910e-06 -3.068559e-06 
-2.814584e-06 -2.579697e-06 -2.362668e-06 
-2.162325e-06 -1.977552e-06 -1.807292e-06 
-1.650543e-06 -1.506356e-06 -1.373837e-06 
-1.252143e-06 -1.140482e-06 -1.038108e-06 
-9.443227e-07 -8.584730e-07 -7.799470e-07 
-7.081738e-07 -6.426209e-07 -5.827927e-07 
-5.282280e-07 -4.784986e-07 -4.332072e-07 
-3.919855e-07 -3.544929e-07 -3.204142e-07 
-2.894584e-07 -2.613572e-07 -2.358631e-07 
-2.127484e-07 -1.918035e-07 -1.728359e-07 
-1.556690e-07 -1.401406e-07 -1.261023e-07 
-1.134180e-07 -1.019633e-07 -9.162459e-08 
-5.493721e-08 -6.113751e-08 -6.801281e-08 
-7.563331e-08 -8.407607e-08 -9.342564e-08 
-1.037747e-07 -1.152249e-07 -1.278874e-07 
-1.418838e-07 -1.573471e-07 -1.744226e-07 
-1.932690e-07 -2.140591e-07 -2.369813e-07 
-2.622410e-07 -2.900614e-07 -3.206850e-07 
-3.543754e-07 -3.914183e-07 -4.321235e-07 
-4.768264e-07 -5.258899e-07 -5.797057e-07 
-6.386971e-07 -7.033199e-07 -7.740653e-07 
-8.514614e-07 -9.360756e-07 -1.028517e-06 
-1.129437e-06 -1.239534e-06 -1.359553e-06 
-1.490290e-06 -1.632593e-06 -1.787364e-06 
-1.955558e-06 -2.138193e-06 -2.336341e-06 
-2.551138e-06 -2.783781e-06 -3.035529e-06 
-3.307705e-06 -3.601696e-06 -3.918951e-06 
-4.260982e-06 -4.629364e-06 -5.025729e-06 
-5.451769e-06 -5.909228e-06 -6.399902e-06 
-6.925633e-06 -7.488301e-06 -8.089823e-06 
-8.732141e-06 -9.417215e-06 -1.014702e-05 
-1.092351e-05 -1.174865e-05 -1.262437e-05 
-1.355256e-05 -1.453506e-05 -1.557362e-05 
-1.666993e-05 -1.782557e-05 -1.904197e-05 
-2.032045e-05 -2.166214e-05 -2.306801e-05 
-2.453880e-05 -2.607504e-05 -2.767698e-05 
-2.934463e-05 -3.107770e-05 -3.287556e-05 
-3.473728e-05 -3.666154e-05 -3.864669e-05 
-4.069066e-05 -4.279098e-05 -4.494478e-05 
-4.714876e-05 -4.939919e-05 -5.169192e-05 
-5.402235e-05 -5.638545e-05 -5.877579e-05 
-6.118751e-05 -6.361437e-05 -6.604972e-05 
-6.848661e-05 -7.091773e-05 -7.333549e-05 
-7.573204e-05 -7.809932e-05 -8.042909e-05 
-8.271299e-05 -8.494258e-05 -8.710941e-05 
-8.920504e-05 -9.122113e-05 -9.314949e-05 
-9.498211e-05 -9.671126e-05 -9.832953e-05 
-9.982986e-05 -1.012056e-04 -1.024507e-04 
-1.035595e-04 -1.045269e-04 -1.053486e-04 
-1.060207e-04 -1.065401e-04 -1.069045e-04 
-1.071121e-04 -1.071621e-04 -1.070542e-04 
-1.067889e-04 -1.063677e-04 -1.057925e-04 
-1.050660e-04 -1.041916e-04 -1.031735e-04 
-1.020164e-04 -1.007255e-04 -9.930673e-05 
-9.776638e-05 -9.611126e-05 -9.434854e-05 
-9.248576e-05 -9.053072e-05 -8.849146e-05 
-8.637619e-05 -8.419323e-05 -8.195096e-05 
-7.965777e-05 -7.732199e-05 -7.495186e-05 
-7.255548e-05 -7.014074e-05 -6.771532e-05 
-6.528662e-05 -6.286175e-05 -6.044747e-05 
-5.805021e-05 -5.567600e-05 -5.333049e-05 
-5.101891e-05 -4.874608e-05 -4.651641e-05 
-4.433387e-05 -4.220201e-05 -4.012396e-05 
-3.810244e-05 -3.613978e-05 -3.423790e-05 
-3.239836e-05 -3.062236e-05 -2.891074e-05 
-2.726405e-05 -2.568251e-05 -2.416607e-05 
-2.271442e-05 -2.132699e-05 -2.000302e-05 
-1.874153e-05 -1.754137e-05 -1.640124e-05 
-1.531968e-05 -1.429515e-05 -1.332596e-05 
-1.241037e-05 -1.154658e-05 -1.073270e-05 
-9.966850e-06 -9.247088e-06 -8.571479e-06 
-7.938081e-06 -7.344963e-06 -6.790211e-06 
-6.271938e-06 -5.788290e-06 -5.337452e-06 
-4.917655e-06 -4.527176e-06 -4.164350e-06 
-3.827565e-06 -3.515266e-06 -3.225960e-06 
-2.958217e-06 -2.710665e-06 -2.481998e-06 
-2.270970e-06 -2.076396e-06 -1.897155e-06 
-1.732182e-06 -1.580472e-06 -1.441077e-06 
-1.313104e-06 -1.195712e-06 -1.088114e-06 
-9.895697e-07 -8.993875e-07 -8.169206e-07 
-7.415655e-07 -6.727594e-07 -6.099787e-07 
-5.527363e-07 -5.005801e-07 -4.530909e-07 
-4.098802e-07 -3.705885e-07 -3.348838e-07 
-3.024594e-07 -2.730324e-07 -2.463423e-07 
-2.221493e-07 -2.002329e-07 -1.803905e-07 
-1.624362e-07 -1.461997e-07 -1.315247e-07 
-1.182684e-07 -1.063001e-07 -9.550048e-08 
-5.707604e-08 -6.354073e-08 -7.071198e-08 
-7.866360e-08 -8.747665e-08 -9.724009e-08 
-1.080515e-07 -1.200179e-07 -1.332565e-07 
-1.478954e-07 -1.640749e-07 -1.819483e-07 
-2.016830e-07 -2.234616e-07 -2.474832e-07 
-2.739647e-07 -3.031420e-07 -3.352719e-07 
-3.706330e-07 -4.095280e-07 -4.522850e-07 
-4.992592e-07 -5.508352e-07 -6.074285e-07 
-6.694879e-07 -7.374973e-07 -8.119781e-07 
-8.934911e-07 -9.826391e-07 -1.080069e-06 
-1.186474e-06 -1.302597e-06 -1.429231e-06 
-1.567223e-06 -1.717475e-06 -1.880947e-06 
-2.058660e-06 -2.251695e-06 -2.461198e-06 
-2.688380e-06 -2.934517e-06 -3.200954e-06 
-3.489103e-06 -3.800445e-06 -4.136528e-06 
-4.498969e-06 -4.889449e-06 -5.309716e-06 
-5.761578e-06 -6.246903e-06 -6.767611e-06 
-7.325673e-06 -7.923106e-06 -8.561961e-06 
-9.244318e-06 -9.972280e-06 -1.074796e-05 
-1.157346e-05 -1.245089e-05 -1.338231e-05 
-1.436975e-05 -1.541519e-05 -1.652052e-05 
-1.768754e-05 -1.891795e-05 -2.021330e-05 
-2.157501e-05 -2.300429e-05 -2.450218e-05 
-2.606949e-05 -2.770679e-05 -2.941436e-05 
-3.119222e-05 -3.304005e-05 -3.495721e-05 
-3.694268e-05 -3.899508e-05 -4.111261e-05 
-4.329309e-05 -4.553386e-05 -4.783186e-05 
-5.018354e-05 -5.258493e-05 -5.503156e-05 
-5.751850e-05 -6.004039e-05 -6.259138e-05 
-6.516521e-05 -6.775517e-05 -7.035416e-05 
-7.295472e-05 -7.554901e-05 -7.812890e-05 
-8.068598e-05 -8.321161e-05 -8.569697e-05 
-8.813311e-05 -9.051098e-05 -9.282152e-05 
-9.505572e-05 -9.720464e-05 -9.925950e-05 
-1.012118e-04 -1.030532e-04 -1.047758e-04 
-1.063720e-04 -1.078349e-04 -1.091578e-04 
-1.103348e-04 -1.113605e-04 -1.122302e-04 
-1.129398e-04 -1.134862e-04 -1.138667e-04 
-1.140797e-04 -1.141241e-04 -1.139998e-04 
-1.137075e-04 -1.132485e-04 -1.126252e-04 
-1.118403e-04 -1.108978e-04 -1.098020e-04 
-1.085579e-04 -1.071714e-04 -1.056486e-04 
-1.039964e-04 -1.022222e-04 -1.003336e-04 
-9.833870e-05 -9.624590e-05 -9.406381e-05 
-9.180123e-05 -8.946707e-05 -8.707031e-05 
-8.461992e-05 -8.212481e-05 -7.959379e-05 
-7.703550e-05 -7.445838e-05 -7.187061e-05 
-6.928008e-05 -6.669436e-05 -6.412066e-05 
-6.156581e-05 -5.903623e-05 -5.653791e-05 
-5.407642e-05 -5.165685e-05 -4.928387e-05 
-4.696168e-05 -4.469403e-05 -4.248422e-05 
-4.033512e-05 -3.824915e-05 -3.622833e-05 
-3.427428e-05 -3.238823e-05 -3.057106e-05 
-2.882330e-05 -2.714514e-05 -2.553650e-05 
-2.399700e-05 -2.252602e-05 -2.112271e-05 
-1.978598e-05 -1.851460e-05 -1.730713e-05 
-1.616201e-05 -1.507756e-05 -1.405198e-05 
-1.308339e-05 -1.216983e-05 -1.130931e-05 
-1.049979e-05 -9.739190e-06 -9.025447e-06 
-8.356481e-06 -7.730229e-06 -7.144647e-06 
-6.597721e-06 -6.087473e-06 -5.611970e-06 
-5.169326e-06 -4.757709e-06 -4.375345e-06 
-4.020520e-06 -3.691582e-06 -3.386945e-06 
-3.105089e-06 -2.844559e-06 -2.603968e-06 
-2.381995e-06 -2.177386e-06 -1.988949e-06 
-1.815558e-06 -1.656149e-06 -1.509719e-06 
-1.375323e-06 -1.252072e-06 -1.139132e-06 
-1.035723e-06 -9.411126e-07 -8.546192e-07 
-7.756050e-07 -7.034764e-07 -6.376809e-07 
-5.777050e-07 -5.230720e-07 -4.733401e-07 
-4.281001e-07 -3.869736e-07 -3.496107e-07 
-3.156889e-07 -2.849106e-07 -2.570016e-07 
-2.317100e-07 -2.088039e-07 -1.880704e-07 
-1.693144e-07 -1.523569e-07 -1.370340e-07 
-1.231956e-07 -1.107048e-07 -9.943624e-08 
-5.926272e-08 -6.599833e-08 -7.347294e-08 
-8.176403e-08 -9.095680e-08 -1.011448e-07 
-1.124306e-07 -1.249267e-07 -1.387566e-07 
-1.540551e-07 -1.709701e-07 -1.896631e-07 
-2.103104e-07 -2.331048e-07 -2.582563e-07 
-2.859937e-07 -3.165664e-07 -3.502453e-07 
-3.873251e-07 -4.281257e-07 -4.729940e-07 
-5.223060e-07 -5.764686e-07 -6.359218e-07 
-7.011409e-07 -7.726388e-07 -8.509679e-07 
-9.367231e-07 -1.030544e-06 -1.133116e-06 
-1.245177e-06 -1.367514e-06 -1.500969e-06 
-1.646443e-06 -1.804896e-06 -1.977347e-06 
-2.164882e-06 -2.368652e-06 -2.589877e-06 
-2.829845e-06 -3.089916e-06 -3.371523e-06 
-3.676170e-06 -4.005435e-06 -4.360971e-06 
-4.744500e-06 -5.157817e-06 -5.602787e-06 
-6.081340e-06 -6.595470e-06 -7.147229e-06 
-7.738722e-06 -8.372104e-06 -9.049567e-06 
-9.773337e-06 -1.054566e-05 -1.136880e-05 
-1.224500e-05 -1.317652e-05 -1.416558e-05 
-1.521434e-05 -1.632491e-05 -1.749934e-05 
-1.873955e-05 -2.004735e-05 -2.142442e-05 
-2.287227e-05 -2.439222e-05 -2.598537e-05 
-2.765261e-05 -2.939453e-05 -3.121147e-05 
-3.310343e-05 -3.507009e-05 -3.711075e-05 
-3.922436e-05 -4.140941e-05 -4.366402e-05 
-4.598582e-05 -4.837201e-05 -5.081929e-05 
-5.332389e-05 -5.588154e-05 -5.848748e-05 
-6.113644e-05 -6.382267e-05 -6.653994e-05 
-6.928152e-05 -7.204026e-05 -7.480857e-05 
-7.757845e-05 -8.034154e-05 -8.308912e-05 
-8.581222e-05 -8.850159e-05 -9.114780e-05 
-9.374128e-05 -9.627237e-05 -9.873138e-05 
-1.011087e-04 -1.033947e-04 -1.055802e-04 
-1.076559e-04 -1.096130e-04 -1.114431e-04 
-1.131382e-04 -1.146906e-04 -1.160936e-04 
-1.173406e-04 -1.184260e-04 -1.193447e-04 
-1.200927e-04 -1.206662e-04 -1.210628e-04 
-1.212806e-04 -1.213186e-04 -1.211767e-04 
-1.208556e-04 -1.203569e-04 -1.196830e-04 
-1.188371e-04 -1.178234e-04 -1.166464e-04 
-1.153118e-04 -1.138256e-04 -1.121947e-04 
-1.104263e-04 -1.085282e-04 -1.065089e-04 
-1.043768e-04 -1.021411e-04 -9.981083e-05 
-9.739550e-05 -9.490462e-05 -9.234777e-05 
-8.973454e-05 -8.707443e-05 -8.437684e-05 
-8.165098e-05 -7.890583e-05 -7.615012e-05 
-7.339223e-05 -7.064022e-05 -6.790175e-05 
-6.518406e-05 -6.249397e-05 -5.983783e-05 
-5.722154e-05 -5.465048e-05 -5.212960e-05 
-4.966332e-05 -4.725560e-05 -4.490991e-05 
-4.262925e-05 -4.041617e-05 -3.827277e-05 
-3.620074e-05 -3.420134e-05 -3.227547e-05 
-3.042363e-05 -2.864602e-05 -2.694249e-05 
-2.531262e-05 -2.375570e-05 -2.227078e-05 
-2.085670e-05 -1.951210e-05 -1.823543e-05 
-1.702501e-05 -1.587902e-05 -1.479552e-05 
-1.377250e-05 -1.280787e-05 -1.189948e-05 
-1.104515e-05 -1.024266e-05 -9.489812e-06 
-8.784378e-06 -8.124161e-06 -7.506982e-06 
-6.930696e-06 -6.393200e-06 -5.892436e-06 
-5.426399e-06 -4.993142e-06 -4.590782e-06 
-4.217498e-06 -3.871539e-06 -3.551221e-06 
-3.254934e-06 -2.981136e-06 -2.728358e-06 
-2.495201e-06 -2.280337e-06 -2.082507e-06 
-1.900520e-06 -1.733252e-06 -1.579641e-06 
-1.438689e-06 -1.309458e-06 -1.191070e-06 
-1.082698e-06 -9.835736e-07 -8.929752e-07 
-8.102316e-07 -7.347172e-07 -6.658501e-07 
-6.030897e-07 -5.459343e-07 -4.939189e-07 
-4.466132e-07 -4.036190e-07 -3.645689e-07 
-3.291237e-07 -2.969708e-07 -2.678223e-07 
-2.414136e-07 -2.175014e-07 -1.958624e-07 
-1.762917e-07 -1.586017e-07 -1.426205e-07 
-1.281911e-07 -1.151697e-07 -1.034251e-07 
-6.149449e-08 -6.850722e-08 -7.629217e-08 
-8.493066e-08 -9.451209e-08 -1.051347e-07 
-1.169062e-07 -1.299449e-07 -1.443805e-07 
-1.603550e-07 -1.780237e-07 -1.975567e-07 
-2.191399e-07 -2.429759e-07 -2.692863e-07 
-2.983122e-07 -3.303165e-07 -3.655853e-07 
-4.044293e-07 -4.471863e-07 -4.942227e-07 
-5.459357e-07 -6.027553e-07 -6.651468e-07 
-7.336129e-07 -8.086960e-07 -8.909811e-07 
-9.810977e-07 -1.079723e-06 -1.187585e-06 
-1.305462e-06 -1.434191e-06 -1.574666e-06 
-1.727840e-06 -1.894732e-06 -2.076426e-06 
-2.274074e-06 -2.488897e-06 -2.722193e-06 
-2.975330e-06 -3.249754e-06 -3.546988e-06 
-3.868632e-06 -4.216367e-06 -4.591948e-06 
-4.997212e-06 -5.434069e-06 -5.904505e-06 
-6.410576e-06 -6.954407e-06 -7.538185e-06 
-8.164155e-06 -8.834613e-06 -9.551899e-06 
-1.031839e-05 -1.113648e-05 -1.200857e-05 
-1.293709e-05 -1.392443e-05 -1.497296e-05 
-1.608500e-05 -1.726280e-05 -1.850853e-05 
-1.982428e-05 -2.121196e-05 -2.267339e-05 
-2.421016e-05 -2.582371e-05 -2.751520e-05 
-2.928559e-05 -3.113554e-05 -3.306538e-05 
-3.507513e-05 -3.716447e-05 -3.933264e-05 
-4.157853e-05 -4.390054e-05 -4.629665e-05 
-4.876435e-05 -5.130065e-05 -5.390204e-05 
-5.656448e-05 -5.928343e-05 -6.205380e-05 
-6.486997e-05 -6.772581e-05 -7.061465e-05 
-7.352934e-05 -7.646222e-05 -7.940521e-05 
-8.234975e-05 -8.528692e-05 -8.820744e-05 
-9.110171e-05 -9.395988e-05 -9.677188e-05 
-9.952750e-05 -1.022164e-04 -1.048284e-04 
-1.073531e-04 -1.097803e-04 -1.121001e-04 
-1.143027e-04 -1.163788e-04 -1.183194e-04 
-1.201159e-04 -1.217603e-04 -1.232452e-04 
-1.245639e-04 -1.257103e-04 -1.266791e-04 
-1.274658e-04 -1.280668e-04 -1.284792e-04 
-1.287013e-04 -1.287319e-04 -1.285711e-04 
-1.282196e-04 -1.276792e-04 -1.269525e-04 
-1.260430e-04 -1.249551e-04 -1.236938e-04 
-1.222650e-04 -1.206755e-04 -1.189323e-04 
-1.170434e-04 -1.150172e-04 -1.128624e-04 
-1.105884e-04 -1.082048e-04 -1.057213e-04 
-1.031481e-04 -1.004952e-04 -9.777298e-05 
-9.499157e-05 -9.216110e-05 -8.929158e-05 
-8.639280e-05 -8.347432e-05 -8.054540e-05 
-7.761495e-05 -7.469152e-05 -7.178323e-05 
-6.889777e-05 -6.604234e-05 -6.322368e-05 
-6.044800e-05 -5.772102e-05 -5.504793e-05 
-5.243340e-05 -4.988160e-05 -4.739616e-05 
-4.498024e-05 -4.263651e-05 -4.036714e-05 
-3.817389e-05 -3.605806e-05 -3.402054e-05 
-3.206186e-05 -3.018215e-05 -2.838125e-05 
-2.665864e-05 -2.501355e-05 -2.344494e-05 
-2.195155e-05 -2.053189e-05 -1.918430e-05 
-1.790696e-05 -1.669792e-05 -1.555510e-05 
-1.447635e-05 -1.345943e-05 -1.250204e-05 
-1.160185e-05 -1.075651e-05 -9.963651e-06 
-9.220921e-06 -8.525975e-06 -7.876497e-06 
-7.270206e-06 -6.704868e-06 -6.178297e-06 
-5.688366e-06 -5.233013e-06 -4.810237e-06 
-4.418112e-06 -4.054782e-06 -3.718466e-06 
-3.407458e-06 -3.120128e-06 -2.854923e-06 
-2.610365e-06 -2.385050e-06 -2.177649e-06 
-1.986904e-06 -1.811629e-06 -1.650705e-06 
-1.503079e-06 -1.367762e-06 -1.243828e-06 
-1.130407e-06 -1.026689e-06 -9.319152e-07 
-8.453789e-07 -7.664220e-07 -6.944326e-07 
-6.288423e-07 -5.691237e-07 -5.147884e-07 
-4.653843e-07 -4.204935e-07 -3.797303e-07 
-3.427385e-07 -3.091904e-07 -2.787841e-07 
-2.512421e-07 -2.263093e-07 -2.037518e-07 
-1.833550e-07 -1.649224e-07 -1.482741e-07 
-1.332456e-07 -1.196865e-07 -1.074597e-07 
-6.376824e-08 -7.106388e-08 -7.916572e-08 
-8.815901e-08 -9.813747e-08 -1.092041e-07 
-1.214720e-07 -1.350654e-07 -1.501203e-07 
-1.667859e-07 -1.852255e-07 -2.056179e-07 
-2.281584e-07 -2.530604e-07 -2.805569e-07 
-3.109019e-07 -3.443722e-07 -3.812690e-07 
-4.219200e-07 -4.666812e-07 -5.159390e-07 
-5.701125e-07 -6.296554e-07 -6.950590e-07 
-7.668541e-07 -8.456136e-07 -9.319558e-07 
-1.026546e-06 -1.130101e-06 -1.243389e-06 
-1.367235e-06 -1.502525e-06 -1.650205e-06 
-1.811284e-06 -1.986842e-06 -2.178026e-06 
-2.386059e-06 -2.612236e-06 -2.857931e-06 
-3.124597e-06 -3.413768e-06 -3.727060e-06 
-4.066173e-06 -4.432890e-06 -4.829078e-06 
-5.256685e-06 -5.717744e-06 -6.214363e-06 
-6.748731e-06 -7.323105e-06 -7.939813e-06 
-8.601244e-06 -9.309840e-06 -1.006809e-05 
-1.087853e-05 -1.174370e-05 -1.266618e-05 
-1.364852e-05 -1.469330e-05 -1.580303e-05 
-1.698018e-05 -1.822717e-05 -1.954630e-05 
-2.093979e-05 -2.240970e-05 -2.395795e-05 
-2.558626e-05 -2.729614e-05 -2.908887e-05 
-3.096545e-05 -3.292658e-05 -3.497265e-05 
-3.710367e-05 -3.931928e-05 -4.161872e-05 
-4.400077e-05 -4.646375e-05 -4.900552e-05 
-5.162341e-05 -5.431421e-05 -5.707420e-05 
-5.989909e-05 -6.278403e-05 -6.572361e-05 
-6.871185e-05 -7.174220e-05 -7.480757e-05 
-7.790033e-05 -8.101235e-05 -8.413498e-05 
-8.725915e-05 -9.037533e-05 -9.347365e-05 
-9.654389e-05 -9.957554e-05 -1.025579e-04 
-1.054801e-04 -1.083312e-04 -1.111002e-04 
-1.137761e-04 -1.163482e-04 -1.188058e-04 
-1.211387e-04 -1.233367e-04 -1.253905e-04 
-1.272908e-04 -1.290292e-04 -1.305979e-04 
-1.319897e-04 -1.331982e-04 -1.342178e-04 
-1.350438e-04 -1.356722e-04 -1.361004e-04 
-1.363261e-04 -1.363485e-04 -1.361675e-04 
-1.357840e-04 -1.351999e-04 -1.344182e-04 
-1.334425e-04 -1.322776e-04 -1.309289e-04 
-1.294027e-04 -1.277062e-04 -1.258470e-04 
-1.238336e-04 -1.216750e-04 -1.193805e-04 
-1.169600e-04 -1.144238e-04 -1.117824e-04 
-1.090464e-04 -1.062267e-04 -1.033341e-04 
-1.003796e-04 -9.737374e-05 -9.432729e-05 
-9.125061e-05 -8.815385e-05 -8.504683e-05 
-8.193899e-05 -7.883939e-05 -7.575662e-05 
-7.269880e-05 -6.967357e-05 -6.668803e-05 
-6.374874e-05 -6.086173e-05 -5.803246e-05 
-5.526585e-05 -5.256627e-05 -4.993754e-05 
-4.738296e-05 -4.490531e-05 -4.250686e-05 
-4.018942e-05 -3.795432e-05 -3.580248e-05 
-3.373439e-05 -3.175018e-05 -2.984962e-05 
-2.803212e-05 -2.629684e-05 -2.464264e-05 
-2.306814e-05 -2.157175e-05 -2.015166e-05 
-1.880594e-05 -1.753248e-05 -1.632908e-05 
-1.519341e-05 -1.412309e-05 -1.311568e-05 
-1.216869e-05 -1.127961e-05 -1.044595e-05 
-9.665176e-06 -8.934814e-06 -8.252404e-06 
-7.615526e-06 -7.021811e-06 -6.468944e-06 
-5.954673e-06 -5.476812e-06 -5.033247e-06 
-4.621939e-06 -4.240926e-06 -3.888328e-06 
-3.562341e-06 -3.261245e-06 -2.983400e-06 
-2.727247e-06 -2.491306e-06 -2.274176e-06 
-2.074531e-06 -1.891120e-06 -1.722766e-06 
-1.568360e-06 -1.426862e-06 -1.297297e-06 
-1.178751e-06 -1.070371e-06 -9.713601e-07 
-8.809758e-07 -7.985268e-07 -7.233707e-07 
-6.549107e-07 -5.925935e-07 -5.359066e-07 
-4.843760e-07 -4.375635e-07 -3.950646e-07 
-3.565064e-07 -3.215454e-07 -2.898655e-07 
-2.611760e-07 -2.352103e-07 -2.117233e-07 
-1.904906e-07 -1.713068e-07 -1.539837e-07 
-1.383493e-07 -1.242466e-07 -1.115323e-07 
-6.608052e-08 -7.366441e-08 -8.208920e-08 
-9.144413e-08 -1.018274e-07 -1.133468e-07 
-1.261210e-07 -1.402800e-07 -1.559668e-07 
-1.733376e-07 -1.925640e-07 -2.138337e-07 
-2.373516e-07 -2.633422e-07 -2.920501e-07 
-3.237425e-07 -3.587105e-07 -3.972709e-07 
-4.397686e-07 -4.865783e-07 -5.381071e-07 
-5.947962e-07 -6.571240e-07 -7.256082e-07 
-8.008084e-07 -8.833291e-07 -9.738223e-07 
-1.072991e-06 -1.181590e-06 -1.300432e-06 
-1.430390e-06 -1.572397e-06 -1.727454e-06 
-1.896628e-06 -2.081061e-06 -2.281967e-06 
-2.500639e-06 -2.738448e-06 -2.996847e-06 
-3.277377e-06 -3.581662e-06 -3.911413e-06 
-4.268432e-06 -4.654608e-06 -5.071921e-06 
-5.522438e-06 -6.008312e-06 -6.531782e-06 
-7.095169e-06 -7.700870e-06 -8.351354e-06 
-9.049158e-06 -9.796877e-06 -1.059716e-05 
-1.145268e-05 -1.236616e-05 -1.334032e-05 
-1.437791e-05 -1.548162e-05 -1.665415e-05 
-1.789813e-05 -1.921611e-05 -2.061057e-05 
-2.208385e-05 -2.363815e-05 -2.527551e-05 
-2.699777e-05 -2.880654e-05 -3.070317e-05 
-3.268874e-05 -3.476400e-05 -3.692935e-05 
-3.918483e-05 -4.153005e-05 -4.396420e-05 
-4.648600e-05 -4.909367e-05 -5.178492e-05 
-5.455692e-05 -5.740627e-05 -6.032901e-05 
-6.332059e-05 -6.637584e-05 -6.948902e-05 
-7.265376e-05 -7.586312e-05 -7.910955e-05 
-8.238495e-05 -8.568066e-05 -8.898751e-05 
-9.229583e-05 -9.559552e-05 -9.887608e-05 
-1.021266e-04 -1.053360e-04 -1.084929e-04 
-1.115858e-04 -1.146029e-04 -1.175326e-04 
-1.203633e-04 -1.230836e-04 -1.256822e-04 
-1.281481e-04 -1.304708e-04 -1.326401e-04 
-1.346463e-04 -1.364807e-04 -1.381347e-04 
-1.396008e-04 -1.408724e-04 -1.419434e-04 
-1.428089e-04 -1.434650e-04 -1.439084e-04 
-1.441372e-04 -1.441504e-04 -1.439479e-04 
-1.435309e-04 -1.429014e-04 -1.420625e-04 
-1.410183e-04 -1.397737e-04 -1.383347e-04 
-1.367080e-04 -1.349011e-04 -1.329224e-04 
-1.307808e-04 -1.284858e-04 -1.260476e-04 
-1.234765e-04 -1.207835e-04 -1.179797e-04 
-1.150765e-04 -1.120855e-04 -1.090180e-04 
-1.058857e-04 -1.026999e-04 -9.947195e-05 
-9.621282e-05 -9.293327e-05 -8.964368e-05 
-8.635404e-05 -8.307393e-05 -7.981242e-05 
-7.657809e-05 -7.337900e-05 -7.022262e-05 
-6.711589e-05 -6.406513e-05 -6.107609e-05 
-5.815393e-05 -5.530324e-05 -5.252802e-05 
-4.983170e-05 -4.721719e-05 -4.468685e-05 
-4.224254e-05 -3.988564e-05 -3.761706e-05 
-3.543729e-05 -3.334642e-05 -3.134415e-05 
-2.942985e-05 -2.760257e-05 -2.586107e-05 
-2.420387e-05 -2.262925e-05 -2.113527e-05 
-1.971987e-05 -1.838078e-05 -1.711565e-05 
-1.592201e-05 -1.479732e-05 -1.373899e-05 
-1.274436e-05 -1.181079e-05 -1.093559e-05 
-1.011612e-05 -9.349741e-06 -8.633843e-06 
-7.965869e-06 -7.343310e-06 -6.763719e-06 
-6.224715e-06 -5.723989e-06 -5.259308e-06 
-4.828520e-06 -4.429554e-06 -4.060427e-06 
-3.719237e-06 -3.404172e-06 -3.113503e-06 
-2.845589e-06 -2.598872e-06 -2.371876e-06 
-2.163207e-06 -1.971550e-06 -1.795666e-06 
-1.634391e-06 -1.486631e-06 -1.351362e-06 
-1.227626e-06 -1.114525e-06 -1.011225e-06 
-9.169457e-07 -8.309629e-07 -7.526026e-07 
-6.812396e-07 -6.162940e-07 -5.572291e-07 
-5.035483e-07 -4.547929e-07 -4.105397e-07 
-3.703985e-07 -3.340099e-07 -3.010433e-07 
-2.711949e-07 -2.441859e-07 -2.197604e-07 
-1.976839e-07 -1.777418e-07 -1.597376e-07 
-1.434919e-07 -1.288408e-07 -1.156346e-07 
-6.842752e-08 -7.630451e-08 -8.505774e-08 
-9.478052e-08 -1.055755e-07 -1.175557e-07 
-1.308451e-07 -1.455801e-07 -1.619100e-07 
-1.799990e-07 -2.000267e-07 -2.221898e-07 
-2.467036e-07 -2.738032e-07 -3.037457e-07 
-3.368114e-07 -3.733059e-07 -4.135624e-07 
-4.579430e-07 -5.068419e-07 -5.606868e-07 
-6.199422e-07 -6.851111e-07 -7.567384e-07 
-8.354134e-07 -9.217727e-07 -1.016503e-06 
-1.120345e-06 -1.234094e-06 -1.358608e-06 
-1.494806e-06 -1.643673e-06 -1.806265e-06 
-1.983709e-06 -2.177209e-06 -2.388048e-06 
-2.617590e-06 -2.867286e-06 -3.138670e-06 
-3.433370e-06 -3.753103e-06 -4.099679e-06 
-4.475004e-06 -4.881076e-06 -5.319989e-06 
-5.793932e-06 -6.305183e-06 -6.856113e-06 
-7.449179e-06 -8.086921e-06 -8.771954e-06 
-9.506966e-06 -1.029471e-05 -1.113798e-05 
-1.203963e-05 -1.300253e-05 -1.402958e-05 
-1.512368e-05 -1.628770e-05 -1.752449e-05 
-1.883685e-05 -2.022749e-05 -2.169903e-05 
-2.325395e-05 -2.489461e-05 -2.662317e-05 
-2.844157e-05 -3.035153e-05 -3.235449e-05 
-3.445158e-05 -3.664363e-05 -3.893105e-05 
-4.131388e-05 -4.379173e-05 -4.636373e-05 
-4.902852e-05 -5.178422e-05 -5.462841e-05 
-5.755807e-05 -6.056962e-05 -6.365885e-05 
-6.682092e-05 -7.005038e-05 -7.334110e-05 
-7.668636e-05 -8.007877e-05 -8.351033e-05 
-8.697245e-05 -9.045595e-05 -9.395108e-05 
-9.744762e-05 -1.009348e-04 -1.044016e-04 
-1.078363e-04 -1.112273e-04 -1.145624e-04 
-1.178294e-04 -1.210160e-04 -1.241097e-04 
-1.270984e-04 -1.299698e-04 -1.327121e-04 
-1.353136e-04 -1.377632e-04 -1.400501e-04 
-1.421641e-04 -1.440959e-04 -1.458365e-04 
-1.473781e-04 -1.487134e-04 -1.498364e-04 
-1.507417e-04 -1.514251e-04 -1.518835e-04 
-1.521147e-04 -1.521177e-04 -1.518926e-04 
-1.514406e-04 -1.507639e-04 -1.498659e-04 
-1.487508e-04 -1.474242e-04 -1.458921e-04 
-1.441620e-04 -1.422418e-04 -1.401403e-04 
-1.378670e-04 -1.354322e-04 -1.328465e-04 
-1.301210e-04 -1.272673e-04 -1.242972e-04 
-1.212228e-04 -1.180563e-04 -1.148098e-04 
-1.114957e-04 -1.081258e-04 -1.047123e-04 
-1.012666e-04 -9.780023e-05 -9.432408e-05 
-9.084871e-05 -8.738422e-05 -8.394019e-05 
-8.052566e-05 -7.714910e-05 -7.381839e-05 
-7.054080e-05 -6.732300e-05 -6.417101e-05 
-6.109025e-05 -5.808550e-05 -5.516096e-05 
-5.232021e-05 -4.956627e-05 -4.690158e-05 
-4.432806e-05 -4.184713e-05 -3.945970e-05 
-3.716625e-05 -3.496682e-05 -3.286107e-05 
-3.084829e-05 -2.892744e-05 -2.709717e-05 
-2.535589e-05 -2.370174e-05 -2.213268e-05 
-2.064646e-05 -1.924069e-05 -1.791287e-05 
-1.666036e-05 -1.548047e-05 -1.437043e-05 
-1.332746e-05 -1.234872e-05 -1.143139e-05 
-1.057266e-05 -9.769748e-06 -9.019891e-06 
-8.320387e-06 -7.668589e-06 -7.061912e-06 
-6.497845e-06 -5.973953e-06 -5.487881e-06 
-5.037363e-06 -4.620218e-06 -4.234355e-06 
-3.877776e-06 -3.548573e-06 -3.244927e-06 
-2.965114e-06 -2.707495e-06 -2.470521e-06 
-2.252727e-06 -2.052733e-06 -1.869237e-06 
-1.701019e-06 -1.546932e-06 -1.405900e-06 
-1.276920e-06 -1.159051e-06 -1.051419e-06 
-9.532076e-07 -8.636572e-07 -7.820628e-07 
-7.077701e-07 -6.401724e-07 -5.787083e-07 
-5.228586e-07 -4.721439e-07 -4.261217e-07 
-3.843844e-07 -3.465566e-07 -3.122932e-07 
-2.812770e-07 -2.532169e-07 -2.278459e-07 
-2.049194e-07 -1.842136e-07 -1.655236e-07 
-1.486624e-07 -1.334592e-07 -1.197581e-07 
-7.080511e-08 -7.897950e-08 -8.806605e-08 
-9.816223e-08 -1.093753e-07 -1.218233e-07 
-1.356360e-07 -1.509558e-07 -1.679392e-07 
-1.867578e-07 -2.075997e-07 -2.306709e-07 
-2.561968e-07 -2.844239e-07 -3.156215e-07 
-3.500836e-07 -3.881307e-07 -4.301122e-07 
-4.764083e-07 -5.274326e-07 -5.836343e-07 
-6.455010e-07 -7.135615e-07 -7.883881e-07 
-8.706005e-07 -9.608677e-07 -1.059912e-06 
-1.168513e-06 -1.287508e-06 -1.417798e-06 
-1.560352e-06 -1.716208e-06 -1.886477e-06 
-2.072346e-06 -2.275085e-06 -2.496046e-06 
-2.736667e-06 -2.998477e-06 -3.283097e-06 
-3.592241e-06 -3.927723e-06 -4.291453e-06 
-4.685441e-06 -5.111799e-06 -5.572738e-06 
-6.070569e-06 -6.607700e-06 -7.186635e-06 
-7.809972e-06 -8.480393e-06 -9.200665e-06 
-9.973630e-06 -1.080219e-05 -1.168932e-05 
-1.263803e-05 -1.365135e-05 -1.473236e-05 
-1.588411e-05 -1.710966e-05 -1.841201e-05 
-1.979413e-05 -2.125890e-05 -2.280907e-05 
-2.444731e-05 -2.617608e-05 -2.799767e-05 
-2.991416e-05 -3.192735e-05 -3.403879e-05 
-3.624968e-05 -3.856086e-05 -4.097281e-05 
-4.348556e-05 -4.609870e-05 -4.881131e-05 
-5.162195e-05 -5.452864e-05 -5.752881e-05 
-6.061928e-05 -6.379624e-05 -6.705524e-05 
-7.039116e-05 -7.379822e-05 -7.726995e-05 
-8.079922e-05 -8.437822e-05 -8.799847e-05 
-9.165088e-05 -9.532572e-05 -9.901270e-05 
-1.027010e-04 -1.063792e-04 -1.100355e-04 
-1.136579e-04 -1.172336e-04 -1.207501e-04 
-1.241944e-04 -1.275533e-04 -1.308140e-04 
-1.339632e-04 -1.369883e-04 -1.398766e-04 
-1.426158e-04 -1.451942e-04 -1.476004e-04 
-1.498237e-04 -1.518541e-04 -1.536824e-04 
-1.553001e-04 -1.566998e-04 -1.578750e-04 
-1.588201e-04 -1.595307e-04 -1.600036e-04 
-1.602365e-04 -1.602285e-04 -1.599796e-04 
-1.594912e-04 -1.587657e-04 -1.578066e-04 
-1.566187e-04 -1.552077e-04 -1.535803e-04 
-1.517441e-04 -1.497077e-04 -1.474805e-04 
-1.450726e-04 -1.424947e-04 -1.397583e-04 
-1.368750e-04 -1.338572e-04 -1.307173e-04 
-1.274682e-04 -1.241226e-04 -1.206936e-04 
-1.171940e-04 -1.136365e-04 -1.100337e-04 
-1.063980e-04 -1.027413e-04 -9.907509e-05 
-9.541058e-05 -9.175837e-05 -8.812855e-05 
-8.453062e-05 -8.097349e-05 -7.746543e-05 
-7.401408e-05 -7.062642e-05 -6.730877e-05 
-6.406678e-05 -6.090547e-05 -5.782921e-05 
-5.484173e-05 -5.194615e-05 -4.914503e-05 
-4.644032e-05 -4.383348e-05 -4.132543e-05 
-3.891661e-05 -3.660705e-05 -3.439633e-05 
-3.228366e-05 -3.026792e-05 -2.834765e-05 
-2.652114e-05 -2.478640e-05 -2.314124e-05 
-2.158327e-05 -2.010997e-05 -1.871864e-05 
-1.740652e-05 -1.617074e-05 -1.500837e-05 
-1.391646e-05 -1.289201e-05 -1.193206e-05 
-1.103362e-05 -1.019376e-05 -9.409557e-06 
-8.678176e-06 -7.996819e-06 -7.362766e-06 
-6.773371e-06 -6.226072e-06 -5.718391e-06 
-5.247944e-06 -4.812439e-06 -4.409679e-06 
-4.037564e-06 -3.694089e-06 -3.377348e-06 
-3.085527e-06 -2.816910e-06 -2.569871e-06 
-2.342874e-06 -2.134471e-06 -1.943301e-06 
-1.768084e-06 -1.607618e-06 -1.460779e-06 
-1.326515e-06 -1.203844e-06 -1.091848e-06 
-9.896757e-07 -8.965328e-07 -8.116822e-07 
-7.344401e-07 -6.641729e-07 -6.002944e-07 
-5.422623e-07 -4.895763e-07 -4.417746e-07 
-3.984321e-07 -3.591571e-07 -3.235898e-07 
-2.913995e-07 -2.622828e-07 -2.359615e-07 
-2.121809e-07 -1.907077e-07 -1.713288e-07 
-1.538494e-07 -1.380917e-07 -1.238936e-07 
-7.320880e-08 -8.168432e-08 -9.110842e-08 
-1.015828e-07 -1.132193e-07 -1.261413e-07 
-1.404841e-07 -1.563967e-07 -1.740424e-07 
-1.936006e-07 -2.152679e-07 -2.392599e-07 
-2.658122e-07 -2.951828e-07 -3.276535e-07 
-3.635322e-07 -4.031546e-07 -4.468865e-07 
-4.951264e-07 -5.483078e-07 -6.069017e-07 
-6.714193e-07 -7.424153e-07 -8.204904e-07 
-9.062946e-07 -1.000531e-06 -1.103957e-06 
-1.217391e-06 -1.341714e-06 -1.477873e-06 
-1.626885e-06 -1.789841e-06 -1.967910e-06 
-2.162342e-06 -2.374470e-06 -2.605719e-06 
-2.857600e-06 -3.131725e-06 -3.429798e-06 
-3.753626e-06 -4.105119e-06 -4.486289e-06 
-4.899254e-06 -5.346239e-06 -5.829575e-06 
-6.351697e-06 -6.915145e-06 -7.522561e-06 
-8.176681e-06 -8.880339e-06 -9.636451e-06 
-1.044802e-05 -1.131810e-05 -1.224984e-05 
-1.324641e-05 -1.431102e-05 -1.544690e-05 
-1.665730e-05 -1.794543e-05 -1.931447e-05 
-2.076755e-05 -2.230772e-05 -2.393788e-05 
-2.566085e-05 -2.747924e-05 -2.939546e-05 
-3.141172e-05 -3.352991e-05 -3.575168e-05 
-3.807828e-05 -4.051064e-05 -4.304923e-05 
-4.569410e-05 -4.844480e-05 -5.130038e-05 
-5.425933e-05 -5.731953e-05 -6.047827e-05 
-6.373220e-05 -6.707730e-05 -7.050886e-05 
-7.402148e-05 -7.760904e-05 -8.126471e-05 
-8.498095e-05 -8.874951e-05 -9.256145e-05 
-9.640714e-05 -1.002763e-04 -1.041581e-04 
-1.080410e-04 -1.119131e-04 -1.157620e-04 
-1.195746e-04 -1.233380e-04 -1.270385e-04 
-1.306625e-04 -1.341962e-04 -1.376260e-04 
-1.409379e-04 -1.441186e-04 -1.471547e-04 
-1.500334e-04 -1.527421e-04 -1.552689e-04 
-1.576026e-04 -1.597327e-04 -1.616494e-04 
-1.633438e-04 -1.648082e-04 -1.660357e-04 
-1.670205e-04 -1.677581e-04 -1.682449e-04 
-1.684788e-04 -1.684588e-04 -1.681849e-04 
-1.676588e-04 -1.668830e-04 -1.658613e-04 
-1.645987e-04 -1.631013e-04 -1.613763e-04 
-1.594317e-04 -1.572768e-04 -1.549214e-04 
-1.523761e-04 -1.496525e-04 -1.467625e-04 
-1.437186e-04 -1.405337e-04 -1.372211e-04 
-1.337942e-04 -1.302666e-04 -1.266519e-04 
-1.229638e-04 -1.192156e-04 -1.154207e-04 
-1.115919e-04 -1.077418e-04 -1.038827e-04 
-1.000262e-04 -9.618355e-05 -9.236523e-05 
-8.858127e-05 -8.484100e-05 -8.115312e-05 
-7.752561e-05 -7.396578e-05 -7.048023e-05 
-6.707489e-05 -6.375498e-05 -6.052505e-05 
-5.738897e-05 -5.435000e-05 -5.141076e-05 
-4.857327e-05 -4.583902e-05 -4.320891e-05 
-4.068340e-05 -3.826244e-05 -3.594556e-05 
-3.373190e-05 -3.162024e-05 -2.960900e-05 
-2.769635e-05 -2.588017e-05 -2.415814e-05 
-2.252771e-05 -2.098619e-05 -1.953074e-05 
-1.815844e-05 -1.686623e-05 -1.565105e-05 
-1.450975e-05 -1.343920e-05 -1.243624e-05 
-1.149775e-05 -1.062062e-05 -9.801793e-06 
-9.038273e-06 -8.327122e-06 -7.665478e-06 
-7.050561e-06 -6.479678e-06 -5.950229e-06 
-5.459710e-06 -5.005716e-06 -4.585941e-06 
-4.198185e-06 -3.840344e-06 -3.510422e-06 
-3.206519e-06 -2.926835e-06 -2.669670e-06 
-2.433416e-06 -2.216558e-06 -2.017671e-06 
-1.835416e-06 -1.668539e-06 -1.515863e-06 
-1.376289e-06 -1.248790e-06 -1.132411e-06 
-1.026260e-06 -9.295088e-07 -8.413881e-07 
-7.611846e-07 -6.882374e-07 -6.219351e-07 
-5.617126e-07 -5.070483e-07 -4.574611e-07 
-4.125080e-07 -3.717813e-07 -3.349062e-07 
-3.015384e-07 -2.713623e-07 -2.440883e-07 
-2.194515e-07 -1.972092e-07 -1.771399e-07 
-1.590410e-07 -1.427277e-07 -1.280317e-07 
-7.563380e-08 -8.441354e-08 -9.417871e-08 
-1.050352e-07 -1.170998e-07 -1.305009e-07 
-1.453797e-07 -1.618915e-07 -1.802069e-07 
-2.005131e-07 -2.230154e-07 -2.479387e-07 
-2.755294e-07 -3.060569e-07 -3.398160e-07 
-3.771283e-07 -4.183449e-07 -4.638486e-07 
-5.140562e-07 -5.694214e-07 -6.304373e-07 
-6.976392e-07 -7.716080e-07 -8.529729e-07 
-9.424151e-07 -1.040671e-06 -1.148536e-06 
-1.266867e-06 -1.396588e-06 -1.538692e-06 
-1.694248e-06 -1.864399e-06 -2.050373e-06 
-2.253482e-06 -2.475127e-06 -2.716802e-06 
-2.980098e-06 -3.266705e-06 -3.578417e-06 
-3.917131e-06 -4.284855e-06 -4.683706e-06 
-5.115911e-06 -5.583809e-06 -6.089854e-06 
-6.636606e-06 -7.226740e-06 -7.863034e-06 
-8.548371e-06 -9.285731e-06 -1.007819e-05 
-1.092890e-05 -1.184109e-05 -1.281806e-05 
-1.386316e-05 -1.497978e-05 -1.617131e-05 
-1.744118e-05 -1.879277e-05 -2.022944e-05 
-2.175448e-05 -2.337110e-05 -2.508238e-05 
-2.689126e-05 -2.880051e-05 -3.081269e-05 
-3.293009e-05 -3.515474e-05 -3.748836e-05 
-3.993228e-05 -4.248746e-05 -4.515442e-05 
-4.793320e-05 -5.082335e-05 -5.382383e-05 
-5.693306e-05 -6.014883e-05 -6.346826e-05 
-6.688782e-05 -7.040327e-05 -7.400964e-05 
-7.770124e-05 -8.147162e-05 -8.531358e-05 
-8.921916e-05 -9.317966e-05 -9.718566e-05 
-1.012270e-04 -1.052929e-04 -1.093718e-04 
-1.134517e-04 -1.175200e-04 -1.215635e-04 
-1.255687e-04 -1.295216e-04 -1.334082e-04 
-1.372139e-04 -1.409242e-04 -1.445248e-04 
-1.480011e-04 -1.513389e-04 -1.545242e-04 
-1.575435e-04 -1.603835e-04 -1.630319e-04 
-1.654768e-04 -1.677071e-04 -1.697126e-04 
-1.714840e-04 -1.730132e-04 -1.742929e-04 
-1.753172e-04 -1.760812e-04 -1.765815e-04 
-1.768156e-04 -1.767827e-04 -1.764829e-04 
-1.759178e-04 -1.750903e-04 -1.740044e-04 
-1.726655e-04 -1.710800e-04 -1.692556e-04 
-1.672008e-04 -1.649252e-04 -1.624394e-04 
-1.597546e-04 -1.568830e-04 -1.538371e-04 
-1.506302e-04 -1.472758e-04 -1.437880e-04 
-1.401809e-04 -1.364688e-04 -1.326661e-04 
-1.287870e-04 -1.248457e-04 -1.208562e-04 
-1.168320e-04 -1.127863e-04 -1.087320e-04 
-1.046814e-04 -1.006460e-04 -9.663710e-05 
-9.266506e-05 -8.873969e-05 -8.487008e-05 
-8.106457e-05 -7.733081e-05 -7.367570e-05 
-7.010539e-05 -6.662534e-05 -6.324027e-05 
-5.995421e-05 -5.677053e-05 -5.369192e-05 
-5.072048e-05 -4.785770e-05 -4.510451e-05 
-4.246132e-05 -3.992805e-05 -3.750416e-05 
-3.518872e-05 -3.298038e-05 -3.087749e-05 
-2.887806e-05 -2.697986e-05 -2.518040e-05 
-2.347700e-05 -2.186680e-05 -2.034682e-05 
-1.891393e-05 -1.756495e-05 -1.629662e-05 
-1.510564e-05 -1.398871e-05 -1.294250e-05 
-1.196373e-05 -1.104913e-05 -1.019549e-05 
-9.399669e-06 -8.658574e-06 -7.969205e-06 
-7.328644e-06 -6.734070e-06 -6.182756e-06 
-5.672078e-06 -5.199517e-06 -4.762660e-06 
-4.359201e-06 -3.986941e-06 -3.643791e-06 
-3.327762e-06 -3.036976e-06 -2.769653e-06 
-2.524113e-06 -2.298774e-06 -2.092149e-06 
-1.902839e-06 -1.729534e-06 -1.571006e-06 
-1.426111e-06 -1.293776e-06 -1.173004e-06 
-1.062867e-06 -9.625010e-07 -8.711050e-07 
-7.879357e-07 -7.123049e-07 -6.435760e-07 
-5.811608e-07 -5.245163e-07 -4.731422e-07 
-4.265775e-07 -3.843982e-07 -3.462147e-07 
-3.116691e-07 -2.804333e-07 -2.522066e-07 
-2.267135e-07 -2.037023e-07 -1.829428e-07 
-1.642247e-07 -1.473562e-07 -1.321626e-07 
-7.807500e-08 -8.716138e-08 -9.727037e-08 
-1.085122e-07 -1.210084e-07 -1.348925e-07 
-1.503119e-07 -1.674282e-07 -1.864192e-07 
-2.074801e-07 -2.308247e-07 -2.566879e-07 
-2.853265e-07 -3.170217e-07 -3.520812e-07 
-3.908406e-07 -4.336667e-07 -4.809592e-07 
-5.331537e-07 -5.907242e-07 -6.541860e-07 
-7.240989e-07 -8.010702e-07 -8.857582e-07 
-9.788753e-07 -1.081192e-06 -1.193541e-06 
-1.316819e-06 -1.451995e-06 -1.600107e-06 
-1.762275e-06 -1.939698e-06 -2.133661e-06 
-2.345539e-06 -2.576802e-06 -2.829016e-06 
-3.103848e-06 -3.403073e-06 -3.728570e-06 
-4.082331e-06 -4.466464e-06 -4.883188e-06 
-5.334842e-06 -5.823883e-06 -6.352884e-06 
-6.924537e-06 -7.541648e-06 -8.207138e-06 
-8.924033e-06 -9.695465e-06 -1.052466e-05 
-1.141494e-05 -1.236970e-05 -1.339241e-05 
-1.448658e-05 -1.565577e-05 -1.690356e-05 
-1.823354e-05 -1.964928e-05 -2.115431e-05 
-2.275209e-05 -2.444598e-05 -2.623924e-05 
-2.813496e-05 -3.013605e-05 -3.224519e-05 
-3.446482e-05 -3.679705e-05 -3.924368e-05 
-4.180614e-05 -4.448542e-05 -4.728207e-05 
-5.019614e-05 -5.322714e-05 -5.637399e-05 
-5.963502e-05 -6.300789e-05 -6.648960e-05 
-7.007640e-05 -7.376385e-05 -7.754671e-05 
-8.141899e-05 -8.537391e-05 -8.940388e-05 
-9.350053e-05 -9.765472e-05 -1.018565e-04 
-1.060952e-04 -1.103595e-04 -1.146373e-04 
-1.189158e-04 -1.231818e-04 -1.274216e-04 
-1.316208e-04 -1.357648e-04 -1.398387e-04 
-1.438273e-04 -1.477156e-04 -1.514881e-04 
-1.551297e-04 -1.586256e-04 -1.619609e-04 
-1.651214e-04 -1.680935e-04 -1.708639e-04 
-1.734203e-04 -1.757510e-04 -1.778454e-04 
-1.796938e-04 -1.812876e-04 -1.826193e-04 
-1.836827e-04 -1.844727e-04 -1.849857e-04 
-1.852193e-04 -1.851726e-04 -1.848458e-04 
-1.842407e-04 -1.833603e-04 -1.822090e-04 
-1.807924e-04 -1.791174e-04 -1.771920e-04 
-1.750253e-04 -1.726275e-04 -1.700096e-04 
-1.671836e-04 -1.641622e-04 -1.609587e-04 
-1.575869e-04 -1.540613e-04 -1.503964e-04 
-1.466072e-04 -1.427088e-04 -1.387162e-04 
-1.346444e-04 -1.305083e-04 -1.263225e-04 
-1.221011e-04 -1.178583e-04 -1.136072e-04 
-1.093607e-04 -1.051312e-04 -1.009302e-04 
-9.676873e-05 -9.265692e-05 -8.860428e-05 
-8.461955e-05 -8.071068e-05 -7.688488e-05 
-7.314855e-05 -6.950735e-05 -6.596620e-05 
-6.252927e-05 -5.920003e-05 -5.598128e-05 
-5.287515e-05 -4.988317e-05 -4.700625e-05 
-4.424479e-05 -4.159866e-05 -3.906727e-05 
-3.664957e-05 -3.434414e-05 -3.214919e-05 
-3.006263e-05 -2.808208e-05 -2.620490e-05 
-2.442825e-05 -2.274913e-05 -2.116438e-05 
-1.967072e-05 -1.826478e-05 -1.694315e-05 
-1.570234e-05 -1.453890e-05 -1.344933e-05 
-1.243018e-05 -1.147802e-05 -1.058950e-05 
-9.761306e-06 -8.990208e-06 -8.273063e-06 
-7.606816e-06 -6.988513e-06 -6.415303e-06 
-5.884440e-06 -5.393291e-06 -4.939333e-06 
-4.520157e-06 -4.133468e-06 -3.777079e-06 
-3.448920e-06 -3.147026e-06 -2.869542e-06 
-2.614715e-06 -2.380896e-06 -2.166532e-06 
-1.970168e-06 -1.790437e-06 -1.626062e-06 
-1.475847e-06 -1.338678e-06 -1.213518e-06 
-1.099398e-06 -9.954219e-07 -9.007544e-07 
-8.146232e-07 -7.363126e-07 -6.651608e-07 
-6.005563e-07 -5.419352e-07 -4.887774e-07 
-4.406043e-07 -3.969755e-07 -3.574865e-07 
-3.217658e-07 -2.894730e-07 -2.602959e-07 
-2.339490e-07 -2.101710e-07 -1.887232e-07 
-1.693877e-07 -1.519658e-07 -1.362762e-07 
-8.052698e-08 -8.992172e-08 -1.003765e-07 
-1.120059e-07 -1.249361e-07 -1.393064e-07 
-1.552696e-07 -1.729941e-07 -1.926650e-07 
-2.144852e-07 -2.386777e-07 -2.654869e-07 
-2.951804e-07 -3.280512e-07 -3.644198e-07 
-4.046363e-07 -4.490831e-07 -4.981770e-07 
-5.523724e-07 -6.121638e-07 -6.780892e-07 
-7.507327e-07 -8.307285e-07 -9.187640e-07 
-1.015583e-06 -1.121992e-06 -1.238858e-06 
-1.367121e-06 -1.507792e-06 -1.661958e-06 
-1.830789e-06 -2.015539e-06 -2.217552e-06 
-2.438269e-06 -2.679224e-06 -2.942059e-06 
-3.228518e-06 -3.540458e-06 -3.879849e-06 
-4.248776e-06 -4.649446e-06 -5.084184e-06 
-5.555441e-06 -6.065790e-06 -6.617929e-06 
-7.214678e-06 -7.858979e-06 -8.553893e-06 
-9.302594e-06 -1.010837e-05 -1.097459e-05 
-1.190475e-05 -1.290241e-05 -1.397120e-05 
-1.511482e-05 -1.633698e-05 -1.764147e-05 
-1.903202e-05 -2.051240e-05 -2.208630e-05 
-2.375736e-05 -2.552911e-05 -2.740496e-05 
-2.938815e-05 -3.148175e-05 -3.368856e-05 
-3.601113e-05 -3.845171e-05 -4.101216e-05 
-4.369399e-05 -4.649823e-05 -4.942546e-05 
-5.247573e-05 -5.564852e-05 -5.894271e-05 
-6.235652e-05 -6.588752e-05 -6.953252e-05 
-7.328761e-05 -7.714811e-05 -8.110853e-05 
-8.516256e-05 -8.930308e-05 -9.352213e-05 
-9.781092e-05 -1.021598e-04 -1.065584e-04 
-1.109956e-04 -1.154592e-04 -1.199368e-04 
-1.244148e-04 -1.288795e-04 -1.333163e-04 
-1.377103e-04 -1.420461e-04 -1.463081e-04 
-1.504804e-04 -1.545470e-04 -1.584920e-04 
-1.622994e-04 -1.659536e-04 -1.694391e-04 
-1.727412e-04 -1.758453e-04 -1.787378e-04 
-1.814056e-04 -1.838366e-04 -1.860197e-04 
-1.879447e-04 -1.896027e-04 -1.909859e-04 
-1.920878e-04 -1.929032e-04 -1.934282e-04 
-1.936606e-04 -1.935992e-04 -1.932445e-04 
-1.925984e-04 -1.916642e-04 -1.904464e-04 
-1.889510e-04 -1.871854e-04 -1.851579e-04 
-1.828781e-04 -1.803568e-04 -1.776057e-04 
-1.746372e-04 -1.714648e-04 -1.681024e-04 
-1.645646e-04 -1.608664e-04 -1.570233e-04 
-1.530510e-04 -1.489651e-04 -1.447815e-04 
-1.405159e-04 -1.361838e-04 -1.318007e-04 
-1.273813e-04 -1.229402e-04 -1.184914e-04 
-1.140484e-04 -1.096239e-04 -1.052301e-04 
-1.008783e-04 -9.657939e-05 -9.234308e-05 
-8.817853e-05 -8.409400e-05 -8.009699e-05 
-7.619415e-05 -7.239138e-05 -6.869374e-05 
-6.510558e-05 -6.163046e-05 -5.827127e-05 
-5.503018e-05 -5.190875e-05 -4.890790e-05 
-4.602799e-05 -4.326884e-05 -4.062979e-05 
-3.810972e-05 -3.570710e-05 -3.342002e-05 
-3.124626e-05 -2.918330e-05 -2.722836e-05 
-2.537845e-05 -2.363039e-05 -2.198086e-05 
-2.042643e-05 -1.896354e-05 -1.758861e-05 
-1.629801e-05 -1.508807e-05 -1.395516e-05 
-1.289566e-05 -1.190599e-05 -1.098261e-05 
-1.012208e-05 -9.321020e-06 -8.576136e-06 
-7.884241e-06 -7.242247e-06 -6.647177e-06 
-6.096166e-06 -5.586464e-06 -5.115441e-06 
-4.680583e-06 -4.279495e-06 -3.909901e-06 
-3.569641e-06 -3.256668e-06 -2.969050e-06 
-2.704963e-06 -2.462688e-06 -2.240610e-06 
-2.037214e-06 -1.851078e-06 -1.680874e-06 
-1.525359e-06 -1.383374e-06 -1.253841e-06 
-1.135754e-06 -1.028181e-06 -9.302556e-07 
-8.411746e-07 -7.601955e-07 -6.866312e-07 
-6.198473e-07 -5.592584e-07 -5.043253e-07 
-4.545514e-07 -4.094801e-07 -3.686921e-07 
-3.318023e-07 -2.984579e-07 -2.683354e-07 
-2.411392e-07 -2.165985e-07 -1.944664e-07 
-1.745170e-07 -1.565448e-07 -1.403621e-07 
-8.298407e-08 -9.268812e-08 -1.034898e-07 
-1.155080e-07 -1.288738e-07 -1.437318e-07 
-1.602408e-07 -1.785758e-07 -1.989290e-07 
-2.215115e-07 -2.465552e-07 -2.743141e-07 
-3.050666e-07 -3.391177e-07 -3.768009e-07 
-4.184807e-07 -4.645549e-07 -5.154580e-07 
-5.716630e-07 -6.336851e-07 -7.020849e-07 
-7.774713e-07 -8.605053e-07 -9.519035e-07 
-1.052442e-06 -1.162960e-06 -1.284366e-06 
-1.417637e-06 -1.563829e-06 -1.724078e-06 
-1.899603e-06 -2.091715e-06 -2.301817e-06 
-2.531413e-06 -2.782108e-06 -3.055614e-06 
-3.353756e-06 -3.678473e-06 -4.031824e-06 
-4.415989e-06 -4.833275e-06 -5.286113e-06 
-5.777066e-06 -6.308824e-06 -6.884210e-06 
-7.506174e-06 -8.177792e-06 -8.902267e-06 
-9.682921e-06 -1.052319e-05 -1.142661e-05 
-1.239684e-05 -1.343759e-05 -1.455267e-05 
-1.574594e-05 -1.702132e-05 -1.838273e-05 
-1.983412e-05 -2.137941e-05 -2.302247e-05 
-2.476711e-05 -2.661702e-05 -2.857579e-05 
-3.064680e-05 -3.283326e-05 -3.513811e-05 
-3.756402e-05 -4.011333e-05 -4.278800e-05 
-4.558960e-05 -4.851923e-05 -5.157747e-05 
-5.476438e-05 -5.807940e-05 -6.152137e-05 
-6.508841e-05 -6.877796e-05 -7.258670e-05 
-7.651052e-05 -8.054450e-05 -8.468289e-05 
-8.891907e-05 -9.324559e-05 -9.765409e-05 
-1.021354e-04 -1.066793e-04 -1.112751e-04 
-1.159109e-04 -1.205742e-04 -1.252517e-04 
-1.299295e-04 -1.345930e-04 -1.392269e-04 
-1.438158e-04 -1.483434e-04 -1.527934e-04 
-1.571492e-04 -1.613941e-04 -1.655113e-04 
-1.694842e-04 -1.732965e-04 -1.769320e-04 
-1.803752e-04 -1.836110e-04 -1.866250e-04 
-1.894038e-04 -1.919346e-04 -1.942057e-04 
-1.962068e-04 -1.979284e-04 -1.993623e-04 
-2.005020e-04 -2.013420e-04 -2.018783e-04 
-2.021086e-04 -2.020318e-04 -2.016484e-04 
-2.009606e-04 -1.999716e-04 -1.986865e-04 
-1.971116e-04 -1.952545e-04 -1.931241e-04 
-1.907305e-04 -1.880851e-04 -1.851999e-04 
-1.820883e-04 -1.787642e-04 -1.752422e-04 
-1.715378e-04 -1.676666e-04 -1.636448e-04 
-1.594888e-04 -1.552150e-04 -1.508400e-04 
-1.463802e-04 -1.418519e-04 -1.372711e-04 
-1.326534e-04 -1.280140e-04 -1.233673e-04 
-1.187275e-04 -1.141080e-04 -1.095213e-04 
-1.049793e-04 -1.004932e-04 -9.607332e-05 
-9.172900e-05 -8.746890e-05 -8.330079e-05 
-7.923159e-05 -7.526739e-05 -7.141344e-05 
-6.767422e-05 -6.405342e-05 -6.055400e-05 
-5.717818e-05 -5.392753e-05 -5.080298e-05 
-4.780485e-05 -4.493293e-05 -4.218647e-05 
-3.956427e-05 -3.706469e-05 -3.468573e-05 
-3.242501e-05 -3.027987e-05 -2.824740e-05 
-2.632445e-05 -2.450768e-05 -2.279359e-05 
-2.117859e-05 -1.965895e-05 -1.823093e-05 
-1.689070e-05 -1.563446e-05 -1.445839e-05 
-1.335871e-05 -1.233167e-05 -1.137359e-05 
-1.048087e-05 -9.649973e-06 -8.877479e-06 
-8.160056e-06 -7.494485e-06 -6.877664e-06 
-6.306606e-06 -5.778447e-06 -5.290447e-06 
-4.839990e-06 -4.424583e-06 -4.041856e-06 
-3.689563e-06 -3.365576e-06 -3.067883e-06 
-2.794590e-06 -2.543910e-06 -2.314165e-06 
-2.103781e-06 -1.911281e-06 -1.735285e-06 
-1.574504e-06 -1.427735e-06 -1.293859e-06 
-1.171832e-06 -1.060687e-06 -9.595254e-07 
-8.675156e-07 -7.838871e-07 -7.079278e-07 
-6.389804e-07 -5.764385e-07 -5.197433e-07 
-4.683808e-07 -4.218782e-07 -3.798012e-07 
-3.417515e-07 -3.073639e-07 -2.763037e-07 
-2.482651e-07 -2.229681e-07 -2.001572e-07 
-1.795991e-07 -1.610813e-07 -1.444098e-07 
-8.544031e-08 -9.545386e-08 -1.066026e-07 
-1.190099e-07 -1.328117e-07 -1.481578e-07 
-1.652131e-07 -1.841592e-07 -2.051955e-07 
-2.285412e-07 -2.544369e-07 -2.831467e-07 
-3.149597e-07 -3.501927e-07 -3.891923e-07 
-4.323373e-07 -4.800415e-07 -5.327563e-07 
-5.909739e-07 -6.552303e-07 -7.261085e-07 
-8.042422e-07 -8.903193e-07 -9.850858e-07 
-1.089350e-06 -1.203985e-06 -1.329937e-06 
-1.468225e-06 -1.619948e-06 -1.786289e-06 
-1.968521e-06 -2.168007e-06 -2.386212e-06 
-2.624703e-06 -2.885153e-06 -3.169349e-06 
-3.479193e-06 -3.816709e-06 -4.184043e-06 
-4.583471e-06 -5.017399e-06 -5.488366e-06 
-5.999045e-06 -6.552245e-06 -7.150912e-06 
-7.798125e-06 -8.497099e-06 -9.251176e-06 
-1.006382e-05 -1.093863e-05 -1.187930e-05 
-1.288963e-05 -1.397352e-05 -1.513494e-05 
-1.637792e-05 -1.770656e-05 -1.912496e-05 
-2.063723e-05 -2.224747e-05 -2.395974e-05 
-2.577800e-05 -2.770612e-05 -2.974784e-05 
-3.190670e-05 -3.418604e-05 -3.658895e-05 
-3.911820e-05 -4.177624e-05 -4.456513e-05 
-4.748648e-05 -5.054145e-05 -5.373065e-05 
-5.705413e-05 -6.051130e-05 -6.410093e-05 
-6.782108e-05 -7.166905e-05 -7.564135e-05 
-7.973369e-05 -8.394092e-05 -8.825701e-05 
-9.267507e-05 -9.718726e-05 -1.017849e-04 
-1.064582e-04 -1.111968e-04 -1.159892e-04 
-1.208232e-04 -1.256856e-04 -1.305625e-04 
-1.354394e-04 -1.403011e-04 -1.451315e-04 
-1.499145e-04 -1.546332e-04 -1.592704e-04 
-1.638089e-04 -1.682312e-04 -1.725198e-04 
-1.766574e-04 -1.806269e-04 -1.844114e-04 
-1.879948e-04 -1.913613e-04 -1.944960e-04 
-1.973847e-04 -2.000142e-04 -2.023726e-04 
-2.044487e-04 -2.062329e-04 -2.077168e-04 
-2.088933e-04 -2.097570e-04 -2.103038e-04 
-2.105312e-04 -2.104383e-04 -2.100256e-04 
-2.092953e-04 -2.082510e-04 -2.068981e-04 
-2.052431e-04 -2.032941e-04 -2.010605e-04 
-1.985528e-04 -1.957829e-04 -1.927636e-04 
-1.895087e-04 -1.860328e-04 -1.823514e-04 
-1.784804e-04 -1.744363e-04 -1.702359e-04 
-1.658964e-04 -1.614350e-04 -1.568690e-04 
-1.522155e-04 -1.474914e-04 -1.427135e-04 
-1.378980e-04 -1.330607e-04 -1.282168e-04 
-1.233810e-04 -1.185670e-04 -1.137881e-04 
-1.090566e-04 -1.043842e-04 -9.978135e-05 
-9.525803e-05 -9.082312e-05 -8.648468e-05 
-8.224988e-05 -7.812501e-05 -7.411551e-05 
-7.022600e-05 -6.646026e-05 -6.282134e-05 
-5.931150e-05 -5.593235e-05 -5.268479e-05 
-4.956912e-05 -4.658508e-05 -4.373185e-05 
-4.100814e-05 -3.841221e-05 -3.594193e-05 
-3.359481e-05 -3.136803e-05 -2.925855e-05 
-2.726304e-05 -2.537801e-05 -2.359982e-05 
-2.192467e-05 -2.034869e-05 -1.886795e-05 
-1.747847e-05 -1.617626e-05 -1.495735e-05 
-1.381778e-05 -1.275366e-05 -1.176115e-05 
-1.083649e-05 -9.976003e-06 -9.176120e-06 
-8.433376e-06 -7.744423e-06 -7.106030e-06 
-6.515093e-06 -5.968634e-06 -5.463803e-06 
-4.997882e-06 -4.568280e-06 -4.172536e-06 
-3.808317e-06 -3.473414e-06 -3.165738e-06 
-2.883324e-06 -2.624316e-06 -2.386976e-06 
-2.169669e-06 -1.970865e-06 -1.789133e-06 
-1.623137e-06 -1.471631e-06 -1.333453e-06 
-1.207525e-06 -1.092844e-06 -9.884793e-07 
-8.935703e-07 -8.073194e-07 -7.289898e-07 
-6.579014e-07 -5.934267e-07 -5.349881e-07 
-4.820539e-07 -4.341351e-07 -3.907831e-07 
-3.515861e-07 -3.161665e-07 -2.841790e-07 
-2.553073e-07 -2.292624e-07 -2.057804e-07 
-1.846205e-07 -1.655632e-07 -1.484084e-07 
-8.788954e-08 -9.821193e-08 -1.097071e-07 
-1.225027e-07 -1.367396e-07 -1.525730e-07 
-1.701736e-07 -1.897297e-07 -2.114479e-07 
-2.355555e-07 -2.623021e-07 -2.919612e-07 
-3.248330e-07 -3.612461e-07 -4.015602e-07 
-4.461683e-07 -4.955001e-07 -5.500242e-07 
-6.102517e-07 -6.767392e-07 -7.500924e-07 
-8.309697e-07 -9.200858e-07 -1.018216e-06 
-1.126200e-06 -1.244948e-06 -1.375440e-06 
-1.518738e-06 -1.675984e-06 -1.848410e-06 
-2.037338e-06 -2.244188e-06 -2.470485e-06 
-2.717858e-06 -2.988049e-06 -3.282919e-06 
-3.604447e-06 -3.954740e-06 -4.336035e-06 
-4.750701e-06 -5.201243e-06 -5.690307e-06 
-6.220676e-06 -6.795279e-06 -7.417183e-06 
-8.089598e-06 -8.815872e-06 -9.599489e-06 
-1.044406e-05 -1.135334e-05 -1.233116e-05 
-1.338151e-05 -1.450843e-05 -1.571608e-05 
-1.700865e-05 -1.839040e-05 -1.986563e-05 
-2.143861e-05 -2.311362e-05 -2.489489e-05 
-2.678655e-05 -2.879263e-05 -3.091703e-05 
-3.316345e-05 -3.553536e-05 -3.803597e-05 
-4.066819e-05 -4.343456e-05 -4.633721e-05 
-4.937785e-05 -5.255765e-05 -5.587726e-05 
-5.933671e-05 -6.293540e-05 -6.667202e-05 
-7.054455e-05 -7.455016e-05 -7.868521e-05 
-8.294521e-05 -8.732478e-05 -9.181764e-05 
-9.641655e-05 -1.011134e-04 -1.058989e-04 
-1.107633e-04 -1.156953e-04 -1.206831e-04 
-1.257139e-04 -1.307741e-04 -1.358491e-04 
-1.409237e-04 -1.459820e-04 -1.510075e-04 
-1.559831e-04 -1.608912e-04 -1.657142e-04 
-1.704338e-04 -1.750320e-04 -1.794904e-04 
-1.837911e-04 -1.879162e-04 -1.918482e-04 
-1.955702e-04 -1.990659e-04 -2.023197e-04 
-2.053169e-04 -2.080439e-04 -2.104881e-04 
-2.126380e-04 -2.144837e-04 -2.160163e-04 
-2.172287e-04 -2.181152e-04 -2.186716e-04 
-2.188954e-04 -2.187856e-04 -2.183429e-04 
-2.175697e-04 -2.164698e-04 -2.150488e-04 
-2.133136e-04 -2.112726e-04 -2.089358e-04 
-2.063141e-04 -2.034201e-04 -2.002669e-04 
-1.968692e-04 -1.932422e-04 -1.894020e-04 
-1.853651e-04 -1.811489e-04 -1.767709e-04 
-1.722490e-04 -1.676011e-04 -1.628451e-04 
-1.579991e-04 -1.530805e-04 -1.481068e-04 
-1.430948e-04 -1.380611e-04 -1.330214e-04 
-1.279908e-04 -1.229839e-04 -1.180143e-04 
-1.130948e-04 -1.082374e-04 -1.034532e-04 
-9.875231e-05 -9.414404e-05 -8.963672e-05 
-8.523773e-05 -8.095360e-05 -7.678992e-05 
-7.275145e-05 -6.884209e-05 -6.506495e-05 
-6.142234e-05 -5.791588e-05 -5.454648e-05 
-5.131440e-05 -4.821933e-05 -4.526037e-05 
-4.243615e-05 -3.974483e-05 -3.718416e-05 
-3.475150e-05 -3.244393e-05 -3.025822e-05 
-2.819092e-05 -2.623836e-05 -2.439673e-05 
-2.266208e-05 -2.103036e-05 -1.949748e-05 
-1.805928e-05 -1.671161e-05 -1.545034e-05 
-1.427134e-05 -1.317056e-05 -1.214400e-05 
-1.118777e-05 -1.029803e-05 -9.471070e-06 
-8.703301e-06 -7.991239e-06 -7.331530e-06 
-6.720950e-06 -6.156408e-06 -5.634949e-06 
-5.153750e-06 -4.710126e-06 -4.301525e-06 
-3.925527e-06 -3.579843e-06 -3.262309e-06 
-2.970886e-06 -2.703657e-06 -2.458817e-06 
-2.234675e-06 -2.029648e-06 -1.842254e-06 
-1.671110e-06 -1.514928e-06 -1.372506e-06 
-1.242727e-06 -1.124556e-06 -1.017031e-06 
-9.192618e-07 -8.304236e-07 -7.497556e-07 
-6.765551e-07 -6.101740e-07 -5.500157e-07 
-4.955312e-07 -4.462159e-07 -4.016065e-07 
-3.612781e-07 -3.248411e-07 -2.919392e-07 
-2.622461e-07 -2.354639e-07 -2.113203e-07 
-1.895672e-07 -1.699782e-07 -1.523472e-07 
-9.032537e-08 -1.009551e-07 -1.127951e-07 
-1.259772e-07 -1.406472e-07 -1.569655e-07 
-1.751090e-07 -1.952722e-07 -2.176693e-07 
-2.425354e-07 -2.701288e-07 -3.007332e-07 
-3.346591e-07 -3.722471e-07 -4.138698e-07 
-4.599346e-07 -5.108868e-07 -5.672122e-07 
-6.294407e-07 -6.981496e-07 -7.739669e-07 
-8.575757e-07 -9.497174e-07 -1.051197e-06 
-1.162885e-06 -1.285725e-06 -1.420738e-06 
-1.569023e-06 -1.731767e-06 -1.910249e-06 
-2.105843e-06 -2.320024e-06 -2.554373e-06 
-2.810586e-06 -3.090472e-06 -3.395964e-06 
-3.729119e-06 -4.092127e-06 -4.487314e-06 
-4.917140e-06 -5.384212e-06 -5.891279e-06 
-6.441237e-06 -7.037128e-06 -7.682145e-06 
-8.379623e-06 -9.133047e-06 -9.946040e-06 
-1.082236e-05 -1.176590e-05 -1.278067e-05 
-1.387079e-05 -1.504049e-05 -1.629408e-05 
-1.763592e-05 -1.907046e-05 -2.060215e-05 
-2.223545e-05 -2.397481e-05 -2.582461e-05 
-2.778916e-05 -2.987267e-05 -3.207917e-05 
-3.441251e-05 -3.687632e-05 -3.947391e-05 
-4.220832e-05 -4.508219e-05 -4.809773e-05 
-5.125670e-05 -5.456033e-05 -5.800928e-05 
-6.160358e-05 -6.534259e-05 -6.922495e-05 
-7.324853e-05 -7.741038e-05 -8.170671e-05 
-8.613283e-05 -9.068313e-05 -9.535106e-05 
-1.001291e-04 -1.050087e-04 -1.099804e-04 
-1.150337e-04 -1.201571e-04 -1.253383e-04 
-1.305639e-04 -1.358196e-04 -1.410905e-04 
-1.463605e-04 -1.516132e-04 -1.568314e-04 
-1.619973e-04 -1.670927e-04 -1.720990e-04 
-1.769974e-04 -1.817691e-04 -1.863950e-04 
-1.908565e-04 -1.951349e-04 -1.992122e-04 
-2.030708e-04 -2.066936e-04 -2.100646e-04 
-2.131685e-04 -2.159911e-04 -2.185194e-04 
-2.207416e-04 -2.226472e-04 -2.242273e-04 
-2.254744e-04 -2.263826e-04 -2.269477e-04 
-2.271670e-04 -2.270398e-04 -2.265667e-04 
-2.257502e-04 -2.245946e-04 -2.231054e-04 
-2.212902e-04 -2.191576e-04 -2.167181e-04 
-2.139831e-04 -2.109656e-04 -2.076797e-04 
-2.041402e-04 -2.003633e-04 -1.963655e-04 
-1.921643e-04 -1.877776e-04 -1.832237e-04 
-1.785211e-04 -1.736885e-04 -1.687446e-04 
-1.637079e-04 -1.585969e-04 -1.534295e-04 
-1.482233e-04 -1.429953e-04 -1.377619e-04 
-1.325390e-04 -1.273414e-04 -1.221833e-04 
-1.170780e-04 -1.120379e-04 -1.070745e-04 
-1.021983e-04 -9.741882e-05 -9.274473e-05 
-8.818366e-05 -8.374230e-05 -7.942644e-05 
-7.524096e-05 -7.118986e-05 -6.727633e-05 
-6.350272e-05 -5.987067e-05 -5.638107e-05 
-5.303417e-05 -4.982958e-05 -4.676636e-05 
-4.384303e-05 -4.105765e-05 -3.840784e-05 
-3.589087e-05 -3.350365e-05 -3.124280e-05 
-2.910473e-05 -2.708562e-05 -2.518147e-05 
-2.338818e-05 -2.170155e-05 -2.011729e-05 
-1.863109e-05 -1.723864e-05 -1.593563e-05 
-1.471779e-05 -1.358090e-05 -1.252082e-05 
-1.153349e-05 -1.061494e-05 -9.761326e-06 
-8.968916e-06 -8.234101e-06 -7.553405e-06 
-6.923487e-06 -6.341146e-06 -5.803318e-06 
-5.307082e-06 -4.849657e-06 -4.428402e-06 
-4.040812e-06 -3.684518e-06 -3.357283e-06 
-3.056998e-06 -2.781678e-06 -2.529460e-06 
-2.298594e-06 -2.087445e-06 -1.894481e-06 
-1.718274e-06 -1.557492e-06 -1.410895e-06 
-1.277331e-06 -1.155728e-06 -1.045095e-06 
-9.445124e-07 -8.531302e-07 -7.701631e-07 
-6.948859e-07 -6.266306e-07 -5.647818e-07 
-5.087734e-07 -4.580853e-07 -4.122400e-07 
-3.707995e-07 -3.333626e-07 -2.995620e-07 
-2.690618e-07 -2.415550e-07 -2.167615e-07 
-1.944255e-07 -1.743141e-07 -1.562151e-07 
-9.274123e-08 -1.036760e-07 -1.158580e-07 
-1.294237e-07 -1.445235e-07 -1.613232e-07 
-1.800054e-07 -2.007713e-07 -2.238421e-07 
-2.494609e-07 -2.778950e-07 -3.094374e-07 
-3.444096e-07 -3.831637e-07 -4.260852e-07 
-4.735958e-07 -5.261562e-07 -5.842694e-07 
-6.484839e-07 -7.193973e-07 -7.976601e-07 
-8.839796e-07 -9.791238e-07 -1.083926e-06 
-1.199290e-06 -1.326192e-06 -1.465689e-06 
-1.618922e-06 -1.787122e-06 -1.971612e-06 
-2.173819e-06 -2.395271e-06 -2.637609e-06 
-2.902589e-06 -3.192090e-06 -3.508116e-06 
-3.852801e-06 -4.228418e-06 -4.637377e-06 
-5.082235e-06 -5.565694e-06 -6.090607e-06 
-6.659980e-06 -7.276971e-06 -7.944892e-06 
-8.667208e-06 -9.447532e-06 -1.028963e-05 
-1.119740e-05 -1.217488e-05 -1.322623e-05 
-1.435575e-05 -1.556781e-05 -1.686688e-05 
-1.825751e-05 -1.974430e-05 -2.133187e-05 
-2.302486e-05 -2.482788e-05 -2.674549e-05 
-2.878216e-05 -3.094225e-05 -3.322994e-05 
-3.564924e-05 -3.820390e-05 -4.089737e-05 
-4.373279e-05 -4.671290e-05 -4.983998e-05 
-5.311587e-05 -5.654182e-05 -6.011852e-05 
-6.384599e-05 -6.772355e-05 -7.174977e-05 
-7.592245e-05 -8.023850e-05 -8.469397e-05 
-8.928397e-05 -9.400268e-05 -9.884326e-05 
-1.037979e-04 -1.088577e-04 -1.140128e-04 
-1.192524e-04 -1.245644e-04 -1.299361e-04 
-1.353535e-04 -1.408018e-04 -1.462654e-04 
-1.517278e-04 -1.571718e-04 -1.625795e-04 
-1.679325e-04 -1.732119e-04 -1.783985e-04 
-1.834726e-04 -1.884147e-04 -1.932051e-04 
-1.978244e-04 -2.022533e-04 -2.064730e-04 
-2.104654e-04 -2.142127e-04 -2.176984e-04 
-2.209066e-04 -2.238226e-04 -2.264329e-04 
-2.287254e-04 -2.306892e-04 -2.323152e-04 
-2.335956e-04 -2.345244e-04 -2.350972e-04 
-2.353114e-04 -2.351662e-04 -2.346623e-04 
-2.338026e-04 -2.325912e-04 -2.310343e-04 
-2.291395e-04 -2.269161e-04 -2.243748e-04 
-2.215277e-04 -2.183882e-04 -2.149708e-04 
-2.112914e-04 -2.073663e-04 -2.032131e-04 
-1.988497e-04 -1.942948e-04 -1.895674e-04 
-1.846867e-04 -1.796721e-04 -1.745430e-04 
-1.693186e-04 -1.640180e-04 -1.586599e-04 
-1.532624e-04 -1.478432e-04 -1.424193e-04 
-1.370070e-04 -1.316218e-04 -1.262782e-04 
-1.209902e-04 -1.157704e-04 -1.106308e-04 
-1.055822e-04 -1.006344e-04 -9.579642e-05 
-9.107602e-05 -8.648014e-05 -8.201472e-05 
-7.768478e-05 -7.349442e-05 -6.944688e-05 
-6.554459e-05 -6.178916e-05 -5.818151e-05 
-5.472183e-05 -5.140970e-05 -4.824408e-05 
-4.522344e-05 -4.234570e-05 -3.960839e-05 
-3.700864e-05 -3.454323e-05 -3.220864e-05 
-3.000111e-05 -2.791666e-05 -2.595117e-05 
-2.410034e-05 -2.235981e-05 -2.072514e-05 
-1.919185e-05 -1.775546e-05 -1.641151e-05 
-1.515556e-05 -1.398325e-05 -1.289028e-05 
-1.187244e-05 -1.092563e-05 -1.004588e-05 
-9.229299e-06 -8.472171e-06 -7.770894e-06 
-7.122014e-06 -6.522217e-06 -5.968340e-06 
-5.457360e-06 -4.986404e-06 -4.552743e-06 
-4.153789e-06 -3.787094e-06 -3.450349e-06 
-3.141376e-06 -2.858126e-06 -2.598676e-06 
-2.361220e-06 -2.144071e-06 -1.945648e-06 
-1.764479e-06 -1.599190e-06 -1.448502e-06 
-1.311227e-06 -1.186261e-06 -1.072583e-06 
-9.692440e-07 -8.753694e-07 -7.901496e-07 
-7.128381e-07 -6.427467e-07 -5.792418e-07 
-5.217406e-07 -4.697078e-07 -4.226519e-07 
-3.801223e-07 -3.417060e-07 -3.070253e-07 
-2.757346e-07 -2.475182e-07 -2.220880e-07 
-1.991812e-07 -1.785583e-07 -1.600012e-07 
-9.513041e-08 -1.063669e-07 -1.188875e-07 
-1.328327e-07 -1.483577e-07 -1.656335e-07 
-1.848488e-07 -2.062109e-07 -2.299483e-07 
-2.563120e-07 -2.855778e-07 -3.180483e-07 
-3.540556e-07 -3.939633e-07 -4.381699e-07 
-4.871108e-07 -5.412622e-07 -6.011439e-07 
-6.673229e-07 -7.404170e-07 -8.210986e-07 
-9.100992e-07 -1.008213e-06 -1.116302e-06 
-1.235300e-06 -1.366218e-06 -1.510150e-06 
-1.668276e-06 -1.841869e-06 -2.032300e-06 
-2.241043e-06 -2.469682e-06 -2.719915e-06 
-2.993561e-06 -3.292564e-06 -3.618999e-06 
-3.975077e-06 -4.363150e-06 -4.785715e-06 
-5.245420e-06 -5.745063e-06 -6.287601e-06 
-6.876145e-06 -7.513969e-06 -8.204502e-06 
-8.951335e-06 -9.758210e-06 -1.062903e-05 
-1.156783e-05 -1.257880e-05 -1.366625e-05 
-1.483462e-05 -1.608845e-05 -1.743238e-05 
-1.887111e-05 -2.040941e-05 -2.205207e-05 
-2.380389e-05 -2.566965e-05 -2.765406e-05 
-2.976178e-05 -3.199729e-05 -3.436495e-05 
-3.686889e-05 -3.951300e-05 -4.230085e-05 
-4.523568e-05 -4.832032e-05 -5.155716e-05 
-5.494805e-05 -5.849431e-05 -6.219663e-05 
-6.605502e-05 -7.006878e-05 -7.423640e-05 
-7.855558e-05 -8.302312e-05 -8.763491e-05 
-9.238586e-05 -9.726992e-05 -1.022800e-04 
-1.074080e-04 -1.126446e-04 -1.179797e-04 
-1.234019e-04 -1.288989e-04 -1.344573e-04 
-1.400627e-04 -1.456997e-04 -1.513522e-04 
-1.570030e-04 -1.626343e-04 -1.682276e-04 
-1.737638e-04 -1.792232e-04 -1.845860e-04 
-1.898318e-04 -1.949405e-04 -1.998916e-04 
-2.046650e-04 -2.092408e-04 -2.135995e-04 
-2.177223e-04 -2.215910e-04 -2.251883e-04 
-2.284979e-04 -2.315047e-04 -2.341946e-04 
-2.365552e-04 -2.385753e-04 -2.402454e-04 
-2.415576e-04 -2.425057e-04 -2.430852e-04 
-2.432935e-04 -2.431298e-04 -2.425951e-04 
-2.416920e-04 -2.404253e-04 -2.388013e-04 
-2.368279e-04 -2.345148e-04 -2.318731e-04 
-2.289155e-04 -2.256558e-04 -2.221093e-04 
-2.182921e-04 -2.142215e-04 -2.099156e-04 
-2.053930e-04 -2.006729e-04 -1.957752e-04 
-1.907198e-04 -1.855266e-04 -1.802159e-04 
-1.748075e-04 -1.693211e-04 -1.637760e-04 
-1.581911e-04 -1.525846e-04 -1.469740e-04 
-1.413763e-04 -1.358073e-04 -1.302823e-04 
-1.248153e-04 -1.194197e-04 -1.141076e-04 
-1.088903e-04 -1.037778e-04 -9.877938e-05 
-9.390310e-05 -8.915605e-05 -8.454435e-05 
-8.007311e-05 -7.574655e-05 -7.156797e-05 
-6.753983e-05 -6.366378e-05 -5.994070e-05 
-5.637077e-05 -5.295349e-05 -4.968779e-05 
-4.657202e-05 -4.360401e-05 -4.078119e-05 
-3.810053e-05 -3.555870e-05 -3.315204e-05 
-3.087664e-05 -2.872837e-05 -2.670292e-05 
-2.479588e-05 -2.300269e-05 -2.131877e-05 
-1.973947e-05 -1.826016e-05 -1.687621e-05 
-1.558304e-05 -1.437613e-05 -1.325103e-05 
-1.220340e-05 -1.122900e-05 -1.032371e-05 
-9.483529e-06 -8.704609e-06 -7.983233e-06 
-7.315835e-06 -6.698994e-06 -6.129443e-06 
-5.604067e-06 -5.119899e-06 -4.674124e-06 
-4.264073e-06 -3.887224e-06 -3.541194e-06 
-3.223739e-06 -2.932747e-06 -2.666236e-06 
-2.422346e-06 -2.199339e-06 -1.995588e-06 
-1.809574e-06 -1.639885e-06 -1.485203e-06 
-1.344306e-06 -1.216059e-06 -1.099408e-06 
-9.933788e-07 -8.970714e-07 -8.096530e-07 
-7.303559e-07 -6.584725e-07 -5.933513e-07 
-5.343933e-07 -4.810481e-07 -4.328108e-07 
-3.892182e-07 -3.498462e-07 -3.143066e-07 
-2.822445e-07 -2.533358e-07 -2.272844e-07 
-2.038207e-07 -1.826986e-07 -1.636945e-07 
-9.748607e-08 -1.090202e-07 -1.218746e-07 
-1.361941e-07 -1.521384e-07 -1.698840e-07 
-1.896249e-07 -2.115751e-07 -2.359699e-07 
-2.630681e-07 -2.931540e-07 -3.265397e-07 
-3.635677e-07 -4.046130e-07 -4.500864e-07 
-5.004376e-07 -5.561575e-07 -6.177827e-07 
-6.858983e-07 -7.611419e-07 -8.442077e-07 
-9.358508e-07 -1.036891e-06 -1.148219e-06 
-1.270798e-06 -1.405674e-06 -1.553975e-06 
-1.716921e-06 -1.895826e-06 -2.092108e-06 
-2.307289e-06 -2.543006e-06 -2.801014e-06 
-3.083192e-06 -3.391550e-06 -3.728231e-06 
-4.095522e-06 -4.495853e-06 -4.931808e-06 
-5.406120e-06 -5.921686e-06 -6.481560e-06 
-7.088961e-06 -7.747271e-06 -8.460039e-06 
-9.230974e-06 -1.006395e-05 -1.096300e-05 
-1.193229e-05 -1.297617e-05 -1.409908e-05 
-1.530562e-05 -1.660047e-05 -1.798845e-05 
-1.947440e-05 -2.106327e-05 -2.275999e-05 
-2.456955e-05 -2.649686e-05 -2.854682e-05 
-3.072421e-05 -3.303369e-05 -3.547975e-05 
-3.806666e-05 -4.079843e-05 -4.367877e-05 
-4.671100e-05 -4.989804e-05 -5.324236e-05 
-5.674587e-05 -6.040991e-05 -6.423518e-05 
-6.822169e-05 -7.236870e-05 -7.667464e-05 
-8.113709e-05 -8.575276e-05 -9.051735e-05 
-9.542560e-05 -1.004712e-04 -1.056469e-04 
-1.109441e-04 -1.163535e-04 -1.218642e-04 
-1.274648e-04 -1.331422e-04 -1.388828e-04 
-1.446715e-04 -1.504926e-04 -1.563291e-04 
-1.621635e-04 -1.679773e-04 -1.737513e-04 
-1.794658e-04 -1.851004e-04 -1.906347e-04 
-1.960476e-04 -2.013182e-04 -2.064255e-04 
-2.113486e-04 -2.160669e-04 -2.205605e-04 
-2.248098e-04 -2.287961e-04 -2.325015e-04 
-2.359092e-04 -2.390036e-04 -2.417704e-04 
-2.441965e-04 -2.462706e-04 -2.479829e-04 
-2.493252e-04 -2.502912e-04 -2.508765e-04 
-2.510782e-04 -2.508957e-04 -2.503299e-04 
-2.493840e-04 -2.480625e-04 -2.463723e-04 
-2.443215e-04 -2.419203e-04 -2.391801e-04 
-2.361142e-04 -2.327368e-04 -2.290638e-04 
-2.251119e-04 -2.208990e-04 -2.164437e-04 
-2.117655e-04 -2.068842e-04 -2.018202e-04 
-1.965942e-04 -1.912268e-04 -1.857389e-04 
-1.801509e-04 -1.744833e-04 -1.687560e-04 
-1.629884e-04 -1.571993e-04 -1.514068e-04 
-1.456283e-04 -1.398804e-04 -1.341785e-04 
-1.285373e-04 -1.229703e-04 -1.174903e-04 
-1.121086e-04 -1.068358e-04 -1.016812e-04 
-9.665322e-05 -9.175903e-05 -8.700493e-05 
-8.239618e-05 -7.793707e-05 -7.363097e-05 
-6.948038e-05 -6.548696e-05 -6.165157e-05 
-5.797437e-05 -5.445482e-05 -5.109175e-05 
-4.788343e-05 -4.482763e-05 -4.192161e-05 
-3.916227e-05 -3.654612e-05 -3.406937e-05 
-3.172795e-05 -2.951760e-05 -2.743386e-05 
-2.547214e-05 -2.362776e-05 -2.189594e-05 
-2.027190e-05 -1.875086e-05 -1.732801e-05 
-1.599865e-05 -1.475810e-05 -1.360176e-05 
-1.252517e-05 -1.152393e-05 -1.059381e-05 
-9.730687e-06 -8.930580e-06 -8.189664e-06 
-7.504261e-06 -6.870849e-06 -6.286061e-06 
-5.746688e-06 -5.249675e-06 -4.792122e-06 
-4.371284e-06 -3.984563e-06 -3.629506e-06 
-3.303805e-06 -3.005286e-06 -2.731911e-06 
-2.481767e-06 -2.253065e-06 -2.044133e-06 
-1.853411e-06 -1.679444e-06 -1.520881e-06 
-1.376463e-06 -1.245024e-06 -1.125483e-06 
-1.016839e-06 -9.181669e-07 -8.286113e-07 
-7.473840e-07 -6.737585e-07 -6.070661e-07 
-5.466919e-07 -4.920711e-07 -4.426853e-07 
-3.980595e-07 -3.577584e-07 -3.213839e-07 
-2.885721e-07 -2.589903e-07 -2.323351e-07 
-2.083300e-07 -1.867228e-07 -1.672841e-07 
-9.980129e-08 -1.116280e-07 -1.248105e-07 
-1.394979e-07 -1.558545e-07 -1.740616e-07 
-1.943192e-07 -2.168473e-07 -2.418882e-07 
-2.697082e-07 -3.006001e-07 -3.348852e-07 
-3.729160e-07 -4.150790e-07 -4.617972e-07 
-5.135337e-07 -5.707945e-07 -6.341323e-07 
-7.041500e-07 -7.815047e-07 -8.669119e-07 
-9.611497e-07 -1.065064e-06 -1.179571e-06 
-1.305667e-06 -1.444427e-06 -1.597016e-06 
-1.764692e-06 -1.948811e-06 -2.150833e-06 
-2.372330e-06 -2.614990e-06 -2.880623e-06 
-3.171168e-06 -3.488698e-06 -3.835425e-06 
-4.213708e-06 -4.626055e-06 -5.075130e-06 
-5.563757e-06 -6.094922e-06 -6.671778e-06 
-7.297647e-06 -7.976019e-06 -8.710557e-06 
-9.505088e-06 -1.036361e-05 -1.129028e-05 
-1.228942e-05 -1.336548e-05 -1.452308e-05 
-1.576694e-05 -1.710191e-05 -1.853294e-05 
-2.006506e-05 -2.170333e-05 -2.345288e-05 
-2.531883e-05 -2.730626e-05 -2.942021e-05 
-3.166562e-05 -3.404730e-05 -3.656987e-05 
-3.923773e-05 -4.205502e-05 -4.502554e-05 
-4.815273e-05 -5.143960e-05 -5.488867e-05 
-5.850190e-05 -6.228068e-05 -6.622570e-05 
-7.033697e-05 -7.461369e-05 -7.905424e-05 
-8.365611e-05 -8.841587e-05 -9.332907e-05 
-9.839028e-05 -1.035930e-04 -1.089295e-04 
-1.143913e-04 -1.199683e-04 -1.256497e-04 
-1.314233e-04 -1.372760e-04 -1.431932e-04 
-1.491598e-04 -1.551593e-04 -1.611744e-04 
-1.671867e-04 -1.731772e-04 -1.791263e-04 
-1.850134e-04 -1.908177e-04 -1.965178e-04 
-2.020923e-04 -2.075195e-04 -2.127776e-04 
-2.178453e-04 -2.227013e-04 -2.273250e-04 
-2.316962e-04 -2.357958e-04 -2.396052e-04 
-2.431073e-04 -2.462858e-04 -2.491262e-04 
-2.516150e-04 -2.537406e-04 -2.554928e-04 
-2.568635e-04 -2.578460e-04 -2.584359e-04 
-2.586304e-04 -2.584288e-04 -2.578322e-04 
-2.568438e-04 -2.554685e-04 -2.537133e-04 
-2.515868e-04 -2.490994e-04 -2.462632e-04 
-2.430915e-04 -2.395995e-04 -2.358033e-04 
-2.317203e-04 -2.273690e-04 -2.227686e-04 
-2.179391e-04 -2.129012e-04 -2.076757e-04 
-2.022840e-04 -1.967476e-04 -1.910876e-04 
-1.853255e-04 -1.794822e-04 -1.735781e-04 
-1.676333e-04 -1.616672e-04 -1.556984e-04 
-1.497448e-04 -1.438233e-04 -1.379501e-04 
-1.321400e-04 -1.264072e-04 -1.207644e-04 
-1.152237e-04 -1.097956e-04 -1.044898e-04 
-9.931480e-05 -9.427815e-05 -8.938619e-05 
-8.464431e-05 -8.005689e-05 -7.562735e-05 
-7.135824e-05 -6.725121e-05 -6.330713e-05 
-5.952611e-05 -5.590756e-05 -5.245027e-05 
-4.915240e-05 -4.601162e-05 -4.302511e-05 
-4.018963e-05 -3.750156e-05 -3.495698e-05 
-3.255170e-05 -3.028128e-05 -2.814114e-05 
-2.612652e-05 -2.423258e-05 -2.245443e-05 
-2.078711e-05 -1.922567e-05 -1.776520e-05 
-1.640082e-05 -1.512771e-05 -1.394116e-05 
-1.283654e-05 -1.180934e-05 -1.085520e-05 
-9.969865e-06 -9.149257e-06 -8.389433e-06 
-7.686609e-06 -7.037163e-06 -6.437631e-06 
-5.884714e-06 -5.375271e-06 -4.906322e-06 
-4.475046e-06 -4.078771e-06 -3.714979e-06 
-3.381297e-06 -3.075495e-06 -2.795477e-06 
-2.539280e-06 -2.305067e-06 -2.091122e-06 
-1.895842e-06 -1.717735e-06 -1.555414e-06 
-1.407589e-06 -1.273062e-06 -1.150724e-06 
-1.039549e-06 -9.385875e-07 -8.469632e-07 
-7.638676e-07 -6.885560e-07 -6.203427e-07 
-5.585977e-07 -5.027420e-07 -4.522445e-07 
-4.066185e-07 -3.654181e-07 -3.282355e-07 
-2.946978e-07 -2.644644e-07 -2.372248e-07 
-2.126956e-07 -1.906187e-07 -1.707593e-07 
-1.020691e-07 -1.141823e-07 -1.276863e-07 
-1.427340e-07 -1.594943e-07 -1.781536e-07 
-1.989171e-07 -2.220112e-07 -2.476847e-07 
-2.762115e-07 -3.078925e-07 -3.430580e-07 
-3.820706e-07 -4.253276e-07 -4.732643e-07 
-5.263566e-07 -5.851253e-07 -6.501389e-07 
-7.220176e-07 -8.014377e-07 -8.891352e-07 
-9.859111e-07 -1.092635e-06 -1.210252e-06 
-1.339786e-06 -1.482343e-06 -1.639125e-06 
-1.811424e-06 -2.000637e-06 -2.208268e-06 
-2.435936e-06 -2.685378e-06 -2.958459e-06 
-3.257174e-06 -3.583660e-06 -3.940195e-06 
-4.329206e-06 -4.753280e-06 -5.215158e-06 
-5.717749e-06 -6.264130e-06 -6.857548e-06 
-7.501424e-06 -8.199355e-06 -8.955110e-06 
-9.772636e-06 -1.065605e-05 -1.160963e-05 
-1.263783e-05 -1.374523e-05 -1.493660e-05 
-1.621679e-05 -1.759080e-05 -1.906372e-05 
-2.064073e-05 -2.232706e-05 -2.412797e-05 
-2.604873e-05 -2.809459e-05 -3.027072e-05 
-3.258220e-05 -3.503399e-05 -3.763084e-05 
-4.037728e-05 -4.327756e-05 -4.633559e-05 
-4.955489e-05 -5.293857e-05 -5.648919e-05 
-6.020878e-05 -6.409873e-05 -6.815977e-05 
-7.239186e-05 -7.679417e-05 -8.136503e-05 
-8.610182e-05 -9.100098e-05 -9.605793e-05 
-1.012670e-04 -1.066215e-04 -1.121136e-04 
-1.177343e-04 -1.234733e-04 -1.293195e-04 
-1.352602e-04 -1.412818e-04 -1.473696e-04 
-1.535077e-04 -1.596792e-04 -1.658663e-04 
-1.720500e-04 -1.782109e-04 -1.843284e-04 
-1.903817e-04 -1.963491e-04 -2.022088e-04 
-2.079386e-04 -2.135162e-04 -2.189192e-04 
-2.241257e-04 -2.291137e-04 -2.338621e-04 
-2.383502e-04 -2.425581e-04 -2.464670e-04 
-2.500592e-04 -2.533180e-04 -2.562284e-04 
-2.587768e-04 -2.609510e-04 -2.627409e-04 
-2.641380e-04 -2.651356e-04 -2.657290e-04 
-2.659156e-04 -2.656947e-04 -2.650675e-04 
-2.640373e-04 -2.626094e-04 -2.607908e-04 
-2.585906e-04 -2.560195e-04 -2.530899e-04 
-2.498159e-04 -2.462127e-04 -2.422973e-04 
-2.380874e-04 -2.336022e-04 -2.288615e-04 
-2.238859e-04 -2.186966e-04 -2.133153e-04 
-2.077638e-04 -2.020641e-04 -1.962383e-04 
-1.903082e-04 -1.842953e-04 -1.782208e-04 
-1.721053e-04 -1.659685e-04 -1.598298e-04 
-1.537075e-04 -1.476189e-04 -1.415806e-04 
-1.356079e-04 -1.297153e-04 -1.239159e-04 
-1.182219e-04 -1.126442e-04 -1.071929e-04 
-1.018765e-04 -9.670265e-05 -9.167800e-05 
-8.680798e-05 -8.209705e-05 -7.754871e-05 
-7.316552e-05 -6.894916e-05 -6.490047e-05 
-6.101954e-05 -5.730574e-05 -5.375777e-05 
-5.037373e-05 -4.715118e-05 -4.408721e-05 
-4.117845e-05 -3.842118e-05 -3.581134e-05 
-3.334459e-05 -3.101637e-05 -2.882194e-05 
-2.675641e-05 -2.481480e-05 -2.299205e-05 
-2.128307e-05 -1.968278e-05 -1.818609e-05 
-1.678800e-05 -1.548357e-05 -1.426793e-05 
-1.313633e-05 -1.208414e-05 -1.110687e-05 
-1.020017e-05 -9.359830e-06 -8.581805e-06 
-7.862210e-06 -7.197327e-06 -6.583601e-06 
-6.017644e-06 -5.496235e-06 -5.016314e-06 
-4.574986e-06 -4.169512e-06 -3.797309e-06 
-3.455944e-06 -3.143127e-06 -2.856712e-06 
-2.594686e-06 -2.355166e-06 -2.136391e-06 
-1.936722e-06 -1.754628e-06 -1.588688e-06 
-1.437580e-06 -1.300078e-06 -1.175046e-06 
-1.061433e-06 -9.582660e-07 -8.646487e-07 
-7.797531e-07 -7.028169e-07 -6.331383e-07 
-5.700724e-07 -5.130268e-07 -4.614582e-07 
-4.148683e-07 -3.728013e-07 -3.348398e-07 
-3.006026e-07 -2.697413e-07 -2.419383e-07 
-2.169040e-07 -1.943744e-07 -1.741095e-07 
-1.042826e-07 -1.166754e-07 -1.304930e-07 
-1.458923e-07 -1.630466e-07 -1.821469e-07 
-2.034041e-07 -2.270502e-07 -2.533408e-07 
-2.825570e-07 -3.150075e-07 -3.510316e-07 
-3.910016e-07 -4.353252e-07 -4.844496e-07 
-5.388636e-07 -5.991020e-07 -6.657486e-07 
-7.394408e-07 -8.208731e-07 -9.108018e-07 
-1.010050e-06 -1.119511e-06 -1.240156e-06 
-1.373036e-06 -1.519291e-06 -1.680152e-06 
-1.856950e-06 -2.051120e-06 -2.264209e-06 
-2.497878e-06 -2.753916e-06 -3.034239e-06 
-3.340898e-06 -3.676088e-06 -4.042153e-06 
-4.441590e-06 -4.877054e-06 -5.351367e-06 
-5.867518e-06 -6.428671e-06 -7.038164e-06 
-7.699515e-06 -8.416421e-06 -9.192759e-06 
-1.003258e-05 -1.094013e-05 -1.191980e-05 
-1.297615e-05 -1.411393e-05 -1.533800e-05 
-1.665338e-05 -1.806518e-05 -1.957866e-05 
-2.119911e-05 -2.293193e-05 -2.478251e-05 
-2.675628e-05 -2.885861e-05 -3.109483e-05 
-3.347017e-05 -3.598968e-05 -3.865826e-05 
-4.148056e-05 -4.446093e-05 -4.760339e-05 
-5.091155e-05 -5.438857e-05 -5.803710e-05 
-6.185919e-05 -6.585626e-05 -7.002904e-05 
-7.437748e-05 -7.890070e-05 -8.359695e-05 
-8.846355e-05 -9.349678e-05 -9.869194e-05 
-1.040432e-04 -1.095436e-04 -1.151851e-04 
-1.209583e-04 -1.268529e-04 -1.328571e-04 
-1.389581e-04 -1.451418e-04 -1.513931e-04 
-1.576956e-04 -1.640319e-04 -1.703836e-04 
-1.767315e-04 -1.830553e-04 -1.893340e-04 
-1.955461e-04 -2.016695e-04 -2.076816e-04 
-2.135597e-04 -2.192808e-04 -2.248220e-04 
-2.301607e-04 -2.352745e-04 -2.401416e-04 
-2.447408e-04 -2.490518e-04 -2.530552e-04 
-2.567327e-04 -2.600676e-04 -2.630442e-04 
-2.656486e-04 -2.678685e-04 -2.696935e-04 
-2.711149e-04 -2.721259e-04 -2.727219e-04 
-2.729000e-04 -2.726597e-04 -2.720023e-04 
-2.709313e-04 -2.694521e-04 -2.675721e-04 
-2.653005e-04 -2.626485e-04 -2.596289e-04 
-2.562561e-04 -2.525459e-04 -2.485157e-04 
-2.441840e-04 -2.395701e-04 -2.346946e-04 
-2.295787e-04 -2.242442e-04 -2.187133e-04 
-2.130084e-04 -2.071523e-04 -2.011675e-04 
-1.950764e-04 -1.889011e-04 -1.826634e-04 
-1.763842e-04 -1.700841e-04 -1.637827e-04 
-1.574988e-04 -1.512503e-04 -1.450539e-04 
-1.389256e-04 -1.328800e-04 -1.269307e-04 
-1.210901e-04 -1.153694e-04 -1.097788e-04 
-1.043271e-04 -9.902206e-05 -9.387048e-05 
-8.887788e-05 -8.404883e-05 -7.938686e-05 
-7.489456e-05 -7.057362e-05 -6.642489e-05 
-6.244841e-05 -5.864350e-05 -5.500880e-05 
-5.154233e-05 -4.824158e-05 -4.510352e-05 
-4.212469e-05 -3.930122e-05 -3.662895e-05 
-3.410341e-05 -3.171990e-05 -2.947355e-05 
-2.735932e-05 -2.537210e-05 -2.350669e-05 
-2.175785e-05 -2.012037e-05 -1.858904e-05 
-1.715870e-05 -1.582428e-05 -1.458081e-05 
-1.342339e-05 -1.234729e-05 -1.134789e-05 
-1.042074e-05 -9.561506e-06 -8.766058e-06 
-8.030410e-06 -7.350749e-06 -6.723434e-06 
-6.144992e-06 -5.612124e-06 -5.121697e-06 
-4.670744e-06 -4.256462e-06 -3.876203e-06 
-3.527478e-06 -3.207943e-06 -2.915401e-06 
-2.647791e-06 -2.403186e-06 -2.179785e-06 
-1.975910e-06 -1.789996e-06 -1.620588e-06 
-1.466334e-06 -1.325981e-06 -1.198367e-06 
-1.082417e-06 -9.771368e-07 -8.816091e-07 
-7.949881e-07 -7.164944e-07 -6.454110e-07 
-5.810787e-07 -5.228923e-07 -4.702965e-07 
-4.227825e-07 -3.798844e-07 -3.411760e-07 
-3.062679e-07 -2.748044e-07 -2.464611e-07 
-2.209422e-07 -1.979784e-07 -1.773246e-07 
-1.064346e-07 -1.190993e-07 -1.332218e-07 
-1.489628e-07 -1.664998e-07 -1.860288e-07 
-2.077656e-07 -2.319480e-07 -2.588381e-07 
-2.887237e-07 -3.219217e-07 -3.587796e-07 
-3.996790e-07 -4.450382e-07 -4.953155e-07 
-5.510122e-07 -6.126768e-07 -6.809081e-07 
-7.563595e-07 -8.397436e-07 -9.318363e-07 
-1.033481e-06 -1.145596e-06 -1.269176e-06 
-1.405300e-06 -1.555138e-06 -1.719952e-06 
-1.901108e-06 -2.100079e-06 -2.318451e-06 
-2.557931e-06 -2.820353e-06 -3.107683e-06 
-3.422027e-06 -3.765638e-06 -4.140919e-06 
-4.550435e-06 -4.996909e-06 -5.483239e-06 
-6.012491e-06 -6.587913e-06 -7.212930e-06 
-7.891152e-06 -8.626374e-06 -9.422573e-06 
-1.028391e-05 -1.121473e-05 -1.221955e-05 
-1.330305e-05 -1.447010e-05 -1.572568e-05 
-1.707494e-05 -1.852314e-05 -2.007564e-05 
-2.173791e-05 -2.351545e-05 -2.541381e-05 
-2.743854e-05 -2.959516e-05 -3.188912e-05 
-3.432578e-05 -3.691033e-05 -3.964778e-05 
-4.254288e-05 -4.560009e-05 -4.882352e-05 
-5.221687e-05 -5.578337e-05 -5.952570e-05 
-6.344597e-05 -6.754561e-05 -7.182535e-05 
-7.628511e-05 -8.092399e-05 -8.574016e-05 
-9.073082e-05 -9.589218e-05 -1.012193e-04 
-1.067063e-04 -1.123460e-04 -1.181300e-04 
-1.240488e-04 -1.300916e-04 -1.362465e-04 
-1.425002e-04 -1.488384e-04 -1.552453e-04 
-1.617042e-04 -1.681973e-04 -1.747057e-04 
-1.812095e-04 -1.876881e-04 -1.941199e-04 
-2.004828e-04 -2.067541e-04 -2.129107e-04 
-2.189293e-04 -2.247864e-04 -2.304584e-04 
-2.359223e-04 -2.411550e-04 -2.461343e-04 
-2.508383e-04 -2.552464e-04 -2.593387e-04 
-2.630966e-04 -2.665027e-04 -2.695413e-04 
-2.721981e-04 -2.744605e-04 -2.763179e-04 
-2.777614e-04 -2.787842e-04 -2.793816e-04 
-2.795507e-04 -2.792911e-04 -2.786041e-04 
-2.774933e-04 -2.759645e-04 -2.740252e-04 
-2.716851e-04 -2.689554e-04 -2.658495e-04 
-2.623821e-04 -2.585696e-04 -2.544298e-04 
-2.499815e-04 -2.452449e-04 -2.402408e-04 
-2.349912e-04 -2.295182e-04 -2.238447e-04 
-2.179939e-04 -2.119887e-04 -2.058525e-04 
-1.996082e-04 -1.932785e-04 -1.868854e-04 
-1.804507e-04 -1.739952e-04 -1.675391e-04 
-1.611016e-04 -1.547010e-04 -1.483545e-04 
-1.420783e-04 -1.358874e-04 -1.297956e-04 
-1.238157e-04 -1.179591e-04 -1.122361e-04 
-1.066559e-04 -1.012262e-04 -9.595407e-05 
-9.084504e-05 -8.590377e-05 -8.113386e-05 
-7.653792e-05 -7.211766e-05 -6.787389e-05 
-6.380663e-05 -5.991517e-05 -5.619808e-05 
-5.265332e-05 -4.927828e-05 -4.606983e-05 
-4.302441e-05 -4.013805e-05 -3.740646e-05 
-3.482505e-05 -3.238900e-05 -3.009331e-05 
-2.793280e-05 -2.590223e-05 -2.399627e-05 
-2.220955e-05 -2.053672e-05 -1.897244e-05 
-1.751145e-05 -1.614853e-05 -1.487858e-05 
-1.369662e-05 -1.259778e-05 -1.157733e-05 
-1.063071e-05 -9.753517e-06 -8.941495e-06 
-8.190574e-06 -7.496853e-06 -6.856607e-06 
-6.266285e-06 -5.722512e-06 -5.222085e-06 
-4.761971e-06 -4.339302e-06 -3.951375e-06 
-3.595643e-06 -3.269711e-06 -2.971334e-06 
-2.698406e-06 -2.448958e-06 -2.221151e-06 
-2.013270e-06 -1.823716e-06 -1.651004e-06 
-1.493753e-06 -1.350684e-06 -1.220609e-06 
-1.102431e-06 -9.951362e-07 -8.977876e-07 
-8.095217e-07 -7.295433e-07 -6.571204e-07 
-5.915806e-07 -5.323063e-07 -4.787309e-07 
-4.303355e-07 -3.866447e-07 -3.472238e-07 
-3.116757e-07 -2.796377e-07 -2.507788e-07 
-2.247976e-07 -2.014195e-07 -1.803944e-07 
-1.085185e-07 -1.214462e-07 -1.358637e-07 
-1.519354e-07 -1.698428e-07 -1.897864e-07 
-2.119871e-07 -2.366883e-07 -2.641581e-07 
-2.946912e-07 -3.286117e-07 -3.662755e-07 
-4.080733e-07 -4.544333e-07 -5.058246e-07 
-5.627606e-07 -6.258027e-07 -6.955643e-07 
-7.727145e-07 -8.579830e-07 -9.521642e-07 
-1.056123e-06 -1.170798e-06 -1.297209e-06 
-1.436462e-06 -1.589753e-06 -1.758378e-06 
-1.943735e-06 -2.147331e-06 -2.370794e-06 
-2.615871e-06 -2.884440e-06 -3.178515e-06 
-3.500256e-06 -3.851969e-06 -4.236116e-06 
-4.655324e-06 -5.112385e-06 -5.610265e-06 
-6.152107e-06 -6.741235e-06 -7.381161e-06 
-8.075581e-06 -8.828382e-06 -9.643638e-06 
-1.052561e-05 -1.147875e-05 -1.250768e-05 
-1.361721e-05 -1.481229e-05 -1.609805e-05 
-1.747975e-05 -1.896278e-05 -2.055263e-05 
-2.225489e-05 -2.407520e-05 -2.601922e-05 
-2.809264e-05 -3.030112e-05 -3.265022e-05 
-3.514541e-05 -3.779201e-05 -4.059514e-05 
-4.355966e-05 -4.669011e-05 -4.999070e-05 
-5.346519e-05 -5.711687e-05 -6.094848e-05 
-6.496215e-05 -6.915933e-05 -7.354075e-05 
-7.810630e-05 -8.285503e-05 -8.778506e-05 
-9.289348e-05 -9.817639e-05 -1.036288e-04 
-1.092444e-04 -1.150161e-04 -1.209351e-04 
-1.269917e-04 -1.331749e-04 -1.394723e-04 
-1.458704e-04 -1.523545e-04 -1.589084e-04 
-1.655150e-04 -1.721561e-04 -1.788123e-04 
-1.854632e-04 -1.920877e-04 -1.986637e-04 
-2.051685e-04 -2.115791e-04 -2.178716e-04 
-2.240223e-04 -2.300071e-04 -2.358020e-04 
-2.413832e-04 -2.467274e-04 -2.518116e-04 
-2.566137e-04 -2.611126e-04 -2.652878e-04 
-2.691205e-04 -2.725930e-04 -2.756890e-04 
-2.783942e-04 -2.806957e-04 -2.825826e-04 
-2.840459e-04 -2.850789e-04 -2.856765e-04 
-2.858362e-04 -2.855573e-04 -2.848414e-04 
-2.836923e-04 -2.821158e-04 -2.801198e-04 
-2.777140e-04 -2.749104e-04 -2.717223e-04 
-2.681651e-04 -2.642554e-04 -2.600115e-04 
-2.554528e-04 -2.505999e-04 -2.454741e-04 
-2.400979e-04 -2.344940e-04 -2.286858e-04 
-2.226969e-04 -2.165510e-04 -2.102718e-04 
-2.038828e-04 -1.974072e-04 -1.908675e-04 
-1.842860e-04 -1.776839e-04 -1.710819e-04 
-1.644995e-04 -1.579555e-04 -1.514674e-04 
-1.450517e-04 -1.387238e-04 -1.324977e-04 
-1.263865e-04 -1.204017e-04 -1.145540e-04 
-1.088525e-04 -1.033054e-04 -9.791961e-05 
-9.270083e-05 -8.765379e-05 -8.278213e-05 
-7.808849e-05 -7.357458e-05 -6.924122e-05 
-6.508840e-05 -6.111534e-05 -5.732058e-05 
-5.370199e-05 -5.025689e-05 -4.698207e-05 
-4.387385e-05 -4.092819e-05 -3.814065e-05 
-3.550655e-05 -3.302094e-05 -3.067869e-05 
-2.847452e-05 -2.640305e-05 -2.445882e-05 
-2.263635e-05 -2.093016e-05 -1.933479e-05 
-1.784485e-05 -1.645502e-05 -1.516009e-05 
-1.395494e-05 -1.283462e-05 -1.179429e-05 
-1.082930e-05 -9.935129e-06 -9.107448e-06 
-8.342095e-06 -7.635086e-06 -6.982619e-06 
-6.381068e-06 -5.826987e-06 -5.317106e-06 
-4.848329e-06 -4.417730e-06 -4.022550e-06 
-3.660190e-06 -3.328207e-06 -3.024309e-06 
-2.746350e-06 -2.492319e-06 -2.260342e-06 
-2.048669e-06 -1.855670e-06 -1.679830e-06 
-1.519741e-06 -1.374099e-06 -1.241694e-06 
-1.121406e-06 -1.012203e-06 -9.131294e-07 
-8.233050e-07 -7.419196e-07 -6.682275e-07 
-6.015432e-07 -5.412376e-07 -4.867337e-07 
-4.375025e-07 -3.930601e-07 -3.529636e-07 
-3.168086e-07 -2.842256e-07 -2.548778e-07 
-2.284580e-07 -2.046867e-07 -1.833095e-07 
-1.105273e-07 -1.237085e-07 -1.384101e-07 
-1.548003e-07 -1.730644e-07 -1.934072e-07 
-2.160546e-07 -2.412551e-07 -2.692828e-07 
-3.004389e-07 -3.350546e-07 -3.734938e-07 
-4.161556e-07 -4.634779e-07 -5.159402e-07 
-5.740674e-07 -6.384335e-07 -7.096655e-07 
-7.884475e-07 -8.755258e-07 -9.717126e-07 
-1.077892e-06 -1.195024e-06 -1.324152e-06 
-1.466406e-06 -1.623011e-06 -1.795289e-06 
-1.984672e-06 -2.192702e-06 -2.421042e-06 
-2.671479e-06 -2.945934e-06 -3.246467e-06 
-3.575286e-06 -3.934750e-06 -4.327377e-06 
-4.755853e-06 -5.223032e-06 -5.731948e-06 
-6.285815e-06 -6.888033e-06 -7.542190e-06 
-8.252068e-06 -9.021638e-06 -9.855068e-06 
-1.075671e-05 -1.173112e-05 -1.278302e-05 
-1.391732e-05 -1.513909e-05 -1.645357e-05 
-1.786613e-05 -1.938228e-05 -2.100763e-05 
-2.274789e-05 -2.460880e-05 -2.659618e-05 
-2.871582e-05 -3.097348e-05 -3.337486e-05 
-3.592553e-05 -3.863093e-05 -4.149627e-05 
-4.452649e-05 -4.772625e-05 -5.109981e-05 
-5.465101e-05 -5.838319e-05 -6.229913e-05 
-6.640099e-05 -7.069023e-05 -7.516757e-05 
-7.983287e-05 -8.468515e-05 -8.972243e-05 
-9.494175e-05 -1.003391e-04 -1.059092e-04 
-1.116459e-04 -1.175415e-04 -1.235874e-04 
-1.297734e-04 -1.360883e-04 -1.425195e-04 
-1.490530e-04 -1.556738e-04 -1.623654e-04 
-1.691103e-04 -1.758899e-04 -1.826842e-04 
-1.894726e-04 -1.962334e-04 -2.029440e-04 
-2.095813e-04 -2.161217e-04 -2.225409e-04 
-2.288146e-04 -2.349182e-04 -2.408272e-04 
-2.465175e-04 -2.519650e-04 -2.571466e-04 
-2.620396e-04 -2.666223e-04 -2.708742e-04 
-2.747758e-04 -2.783092e-04 -2.814580e-04 
-2.842073e-04 -2.865442e-04 -2.884576e-04 
-2.899385e-04 -2.909798e-04 -2.915766e-04 
-2.917263e-04 -2.914284e-04 -2.906846e-04 
-2.894986e-04 -2.878766e-04 -2.858266e-04 
-2.833588e-04 -2.804851e-04 -2.772195e-04 
-2.735775e-04 -2.695764e-04 -2.652346e-04 
-2.605721e-04 -2.556099e-04 -2.503699e-04 
-2.448749e-04 -2.391483e-04 -2.332138e-04 
-2.270956e-04 -2.208178e-04 -2.144048e-04 
-2.078804e-04 -2.012682e-04 -1.945914e-04 
-1.878725e-04 -1.811333e-04 -1.743948e-04 
-1.676770e-04 -1.609989e-04 -1.543784e-04 
-1.478324e-04 -1.413763e-04 -1.350248e-04 
-1.287908e-04 -1.226863e-04 -1.167220e-04 
-1.109073e-04 -1.052505e-04 -9.975841e-05 
-9.443707e-05 -8.929118e-05 -8.432444e-05 
-7.953950e-05 -7.493808e-05 -7.052098e-05 
-6.628818e-05 -6.223885e-05 -5.837147e-05 
-5.468387e-05 -5.117327e-05 -4.783638e-05 
-4.466945e-05 -4.166831e-05 -3.882845e-05 
-3.614506e-05 -3.361308e-05 -3.122728e-05 
-2.898225e-05 -2.687250e-05 -2.489246e-05 
-2.303652e-05 -2.129910e-05 -1.967462e-05 
-1.815758e-05 -1.674254e-05 -1.542420e-05 
-1.419734e-05 -1.305689e-05 -1.199794e-05 
-1.101572e-05 -1.010564e-05 -9.263277e-06 
-8.484392e-06 -7.764924e-06 -7.100994e-06 
-6.488909e-06 -5.925157e-06 -5.406404e-06 
-4.929498e-06 -4.491456e-06 -4.089467e-06 
-3.720884e-06 -3.383218e-06 -3.074136e-06 
-2.791450e-06 -2.533114e-06 -2.297218e-06 
-2.081981e-06 -1.885744e-06 -1.706964e-06 
-1.544207e-06 -1.396146e-06 -1.261549e-06 
-1.139278e-06 -1.028279e-06 -9.275822e-07 
-8.362913e-07 -7.535818e-07 -6.786948e-07 
-6.109332e-07 -5.496567e-07 -4.942783e-07 
-4.442602e-07 -3.991098e-07 -3.583769e-07 
-3.216500e-07 -2.885535e-07 -2.587448e-07 
-2.319117e-07 -2.077698e-07 -1.860605e-07 
-1.124545e-07 -1.258786e-07 -1.408526e-07 
-1.575479e-07 -1.761537e-07 -1.968790e-07 
-2.199541e-07 -2.456328e-07 -2.741947e-07 
-3.059471e-07 -3.412282e-07 -3.804092e-07 
-4.238976e-07 -4.721402e-07 -5.256266e-07 
-5.848926e-07 -6.505240e-07 -7.231610e-07 
-8.035019e-07 -8.923086e-07 -9.904102e-07 
-1.098709e-06 -1.218187e-06 -1.349906e-06 
-1.495023e-06 -1.654786e-06 -1.830547e-06 
-2.023767e-06 -2.236020e-06 -2.469004e-06 
-2.724543e-06 -3.004600e-06 -3.311277e-06 
-3.646827e-06 -4.013660e-06 -4.414346e-06 
-4.851625e-06 -5.328414e-06 -5.847807e-06 
-6.413086e-06 -7.027720e-06 -7.695373e-06 
-8.419901e-06 -9.205361e-06 -1.005600e-05 
-1.097627e-05 -1.197081e-05 -1.304444e-05 
-1.420216e-05 -1.544916e-05 -1.679077e-05 
-1.823247e-05 -1.977988e-05 -2.143873e-05 
-2.321481e-05 -2.511401e-05 -2.714224e-05 
-2.930539e-05 -3.160935e-05 -3.405992e-05 
-3.666277e-05 -3.942343e-05 -4.234721e-05 
-4.543914e-05 -4.870395e-05 -5.214596e-05 
-5.576909e-05 -5.957671e-05 -6.357164e-05 
-6.775607e-05 -7.213145e-05 -7.669849e-05 
-8.145704e-05 -8.640605e-05 -9.154349e-05 
-9.686630e-05 -1.023703e-04 -1.080503e-04 
-1.138997e-04 -1.199108e-04 -1.260747e-04 
-1.323811e-04 -1.388185e-04 -1.453738e-04 
-1.520331e-04 -1.587808e-04 -1.656001e-04 
-1.724732e-04 -1.793810e-04 -1.863033e-04 
-1.932189e-04 -2.001056e-04 -2.069406e-04 
-2.137003e-04 -2.203603e-04 -2.268963e-04 
-2.332832e-04 -2.394962e-04 -2.455102e-04 
-2.513006e-04 -2.568430e-04 -2.621138e-04 
-2.670899e-04 -2.717493e-04 -2.760710e-04 
-2.800354e-04 -2.836241e-04 -2.868205e-04 
-2.896095e-04 -2.919780e-04 -2.939148e-04 
-2.954107e-04 -2.964586e-04 -2.970536e-04 
-2.971930e-04 -2.968764e-04 -2.961056e-04 
-2.948845e-04 -2.932194e-04 -2.911185e-04 
-2.885923e-04 -2.856530e-04 -2.823148e-04 
-2.785937e-04 -2.745072e-04 -2.700742e-04 
-2.653151e-04 -2.602513e-04 -2.549051e-04 
-2.492997e-04 -2.434591e-04 -2.374074e-04 
-2.311692e-04 -2.247692e-04 -2.182321e-04 
-2.115821e-04 -2.048435e-04 -1.980397e-04 
-1.911936e-04 -1.843275e-04 -1.774626e-04 
-1.706195e-04 -1.638172e-04 -1.570743e-04 
-1.504076e-04 -1.438331e-04 -1.373654e-04 
-1.310179e-04 -1.248026e-04 -1.187305e-04 
-1.128110e-04 -1.070526e-04 -1.014623e-04 
-9.604608e-05 -9.080875e-05 -8.575402e-05 
-8.088460e-05 -7.620220e-05 -7.170761e-05 
-6.740078e-05 -6.328085e-05 -5.934625e-05 
-5.559475e-05 -5.202351e-05 -4.862915e-05 
-4.540784e-05 -4.235532e-05 -3.946698e-05 
-3.673792e-05 -3.416298e-05 -3.173681e-05 
-2.945391e-05 -2.730867e-05 -2.529542e-05 
-2.340844e-05 -2.164205e-05 -1.999056e-05 
-1.844837e-05 -1.700995e-05 -1.566988e-05 
-1.442285e-05 -1.326372e-05 -1.218747e-05 
-1.118925e-05 -1.026438e-05 -9.408381e-06 
-8.616919e-06 -7.885867e-06 -7.211280e-06 
-6.589399e-06 -6.016651e-06 -5.489646e-06 
-5.005174e-06 -4.560205e-06 -4.151878e-06 
-3.777501e-06 -3.434544e-06 -3.120632e-06 
-2.833543e-06 -2.571195e-06 -2.331648e-06 
-2.113089e-06 -1.913833e-06 -1.732310e-06 
-1.567066e-06 -1.416748e-06 -1.280106e-06 
-1.155983e-06 -1.043309e-06 -9.410965e-07 
-8.484363e-07 -7.644902e-07 -6.884872e-07 
-6.197190e-07 -5.575354e-07 -5.013398e-07 
-4.505860e-07 -4.047737e-07 -3.634457e-07 
-3.261840e-07 -2.926072e-07 -2.623674e-07 
-2.351475e-07 -2.106588e-07 -1.886387e-07 
-1.142935e-07 -1.279492e-07 -1.431827e-07 
-1.601688e-07 -1.791002e-07 -2.001898e-07 
-2.236723e-07 -2.498062e-07 -2.788765e-07 
-3.111965e-07 -3.471106e-07 -3.869972e-07 
-4.312717e-07 -4.803893e-07 -5.348491e-07 
-5.951972e-07 -6.620306e-07 -7.360018e-07 
-8.178228e-07 -9.082698e-07 -1.008188e-06 
-1.118498e-06 -1.240199e-06 -1.374375e-06 
-1.522204e-06 -1.684959e-06 -1.864018e-06 
-2.060870e-06 -2.277119e-06 -2.514496e-06 
-2.774860e-06 -3.060211e-06 -3.372693e-06 
-3.714600e-06 -4.088389e-06 -4.496680e-06 
-4.942264e-06 -5.428113e-06 -5.957380e-06 
-6.533409e-06 -7.159735e-06 -7.840089e-06 
-8.578401e-06 -9.378802e-06 -1.024562e-05 
-1.118339e-05 -1.219682e-05 -1.329084e-05 
-1.447054e-05 -1.574119e-05 -1.710822e-05 
-1.857722e-05 -2.015390e-05 -2.184408e-05 
-2.365367e-05 -2.558865e-05 -2.765504e-05 
-2.985882e-05 -3.220599e-05 -3.470243e-05 
-3.735391e-05 -4.016605e-05 -4.314424e-05 
-4.629359e-05 -4.961888e-05 -5.312452e-05 
-5.681445e-05 -6.069211e-05 -6.476032e-05 
-6.902130e-05 -7.347650e-05 -7.812661e-05 
-8.297145e-05 -8.800992e-05 -9.323992e-05 
-9.865832e-05 -1.042609e-04 -1.100421e-04 
-1.159955e-04 -1.221130e-04 -1.283856e-04 
-1.348027e-04 -1.413526e-04 -1.480221e-04 
-1.547968e-04 -1.616609e-04 -1.685974e-04 
-1.755880e-04 -1.826132e-04 -1.896525e-04 
-1.966843e-04 -2.036861e-04 -2.106346e-04 
-2.175057e-04 -2.242749e-04 -2.309171e-04 
-2.374070e-04 -2.437193e-04 -2.498286e-04 
-2.557097e-04 -2.613380e-04 -2.666894e-04 
-2.717405e-04 -2.764689e-04 -2.808534e-04 
-2.848740e-04 -2.885120e-04 -2.917507e-04 
-2.945749e-04 -2.969710e-04 -2.989280e-04 
-3.004363e-04 -3.014890e-04 -3.020811e-04 
-3.022099e-04 -3.018751e-04 -3.010785e-04 
-2.998242e-04 -2.981186e-04 -2.959702e-04 
-2.933896e-04 -2.903894e-04 -2.869841e-04 
-2.831898e-04 -2.790245e-04 -2.745074e-04 
-2.696593e-04 -2.645019e-04 -2.590581e-04 
-2.533514e-04 -2.474061e-04 -2.412469e-04 
-2.348987e-04 -2.283867e-04 -2.217358e-04 
-2.149709e-04 -2.081164e-04 -2.011963e-04 
-1.942339e-04 -1.872516e-04 -1.802712e-04 
-1.733133e-04 -1.663977e-04 -1.595426e-04 
-1.527657e-04 -1.460828e-04 -1.395090e-04 
-1.330576e-04 -1.267411e-04 -1.205704e-04 
-1.145552e-04 -1.087039e-04 -1.030237e-04 
-9.752074e-05 -9.219978e-05 -8.706459e-05 
-8.211790e-05 -7.736142e-05 -7.279594e-05 
-6.842138e-05 -6.423685e-05 -6.024074e-05 
-5.643075e-05 -5.280398e-05 -4.935700e-05 
-4.608589e-05 -4.298631e-05 -4.005356e-05 
-3.728265e-05 -3.466833e-05 -3.220516e-05 
-2.988754e-05 -2.770976e-05 -2.566605e-05 
-2.375060e-05 -2.195762e-05 -2.028135e-05 
-1.871607e-05 -1.725617e-05 -1.589614e-05 
-1.463060e-05 -1.345429e-05 -1.236213e-05 
-1.134920e-05 -1.041075e-05 -9.542198e-06 
-8.739165e-06 -7.997454e-06 -7.313058e-06 
-6.682157e-06 -6.101124e-06 -5.566516e-06 
-5.075075e-06 -4.623721e-06 -4.209551e-06 
-3.829832e-06 -3.481994e-06 -3.163628e-06 
-2.872475e-06 -2.606425e-06 -2.363507e-06 
-2.141880e-06 -1.939835e-06 -1.755780e-06 
-1.588236e-06 -1.435832e-06 -1.297300e-06 
-1.171464e-06 -1.057240e-06 -9.536257e-07 
-8.596984e-07 -7.746076e-07 -6.975714e-07 
-6.278711e-07 -5.648472e-07 -5.078945e-07 
-4.564589e-07 -4.100332e-07 -3.681535e-07 
-3.303959e-07 -2.963736e-07 -2.657339e-07 
-2.381551e-07 -2.133446e-07 -1.910360e-07 
-1.160381e-07 -1.299131e-07 -1.453926e-07 
-1.626540e-07 -1.818936e-07 -2.033280e-07 
-2.271960e-07 -2.537607e-07 -2.833119e-07 
-3.161685e-07 -3.526810e-07 -3.932344e-07 
-4.382514e-07 -4.881955e-07 -5.435743e-07 
-6.049436e-07 -6.729111e-07 -7.481408e-07 
-8.313572e-07 -9.233504e-07 -1.024981e-06 
-1.137184e-06 -1.260978e-06 -1.397467e-06 
-1.547848e-06 -1.713416e-06 -1.895575e-06 
-2.095839e-06 -2.315841e-06 -2.557342e-06 
-2.822234e-06 -3.112551e-06 -3.430474e-06 
-3.778339e-06 -4.158643e-06 -4.574052e-06 
-5.027407e-06 -5.521729e-06 -6.060227e-06 
-6.646299e-06 -7.283542e-06 -7.975750e-06 
-8.726919e-06 -9.541250e-06 -1.042314e-05 
-1.137720e-05 -1.240823e-05 -1.352121e-05 
-1.472134e-05 -1.601396e-05 -1.740460e-05 
-1.889893e-05 -2.050275e-05 -2.222197e-05 
-2.406259e-05 -2.603070e-05 -2.813237e-05 
-3.037372e-05 -3.276080e-05 -3.529959e-05 
-3.799594e-05 -4.085554e-05 -4.388385e-05 
-4.708606e-05 -5.046701e-05 -5.403114e-05 
-5.778245e-05 -6.172439e-05 -6.585984e-05 
-7.019099e-05 -7.471930e-05 -7.944545e-05 
-8.436922e-05 -8.948946e-05 -9.480401e-05 
-1.003096e-04 -1.060020e-04 -1.118756e-04 
-1.179235e-04 -1.241379e-04 -1.305092e-04 
-1.370270e-04 -1.436790e-04 -1.504520e-04 
-1.573313e-04 -1.643008e-04 -1.713432e-04 
-1.784398e-04 -1.855711e-04 -1.927159e-04 
-1.998525e-04 -2.069579e-04 -2.140084e-04 
-2.209797e-04 -2.278468e-04 -2.345843e-04 
-2.411664e-04 -2.475675e-04 -2.537618e-04 
-2.597238e-04 -2.654285e-04 -2.708515e-04 
-2.759691e-04 -2.807586e-04 -2.851984e-04 
-2.892684e-04 -2.929497e-04 -2.962252e-04 
-2.990796e-04 -3.014994e-04 -3.034731e-04 
-3.049914e-04 -3.060471e-04 -3.066352e-04 
-3.067532e-04 -3.064006e-04 -3.055795e-04 
-3.042941e-04 -3.025509e-04 -3.003586e-04 
-2.977280e-04 -2.946719e-04 -2.912050e-04 
-2.873439e-04 -2.831068e-04 -2.785132e-04 
-2.735842e-04 -2.683419e-04 -2.628095e-04 
-2.570110e-04 -2.509709e-04 -2.447144e-04 
-2.382667e-04 -2.316533e-04 -2.248997e-04 
-2.180310e-04 -2.110719e-04 -2.040469e-04 
-1.969794e-04 -1.898923e-04 -1.828077e-04 
-1.757464e-04 -1.687283e-04 -1.617723e-04 
-1.548959e-04 -1.481154e-04 -1.414458e-04 
-1.349009e-04 -1.284931e-04 -1.222335e-04 
-1.161319e-04 -1.101969e-04 -1.044358e-04 
-9.885455e-05 -9.345817e-05 -8.825042e-05 
-8.323403e-05 -7.841072e-05 -7.378127e-05 
-6.934558e-05 -6.510274e-05 -6.105109e-05 
-5.718829e-05 -5.351138e-05 -5.001686e-05 
-4.670075e-05 -4.355863e-05 -4.058574e-05 
-3.777699e-05 -3.512706e-05 -3.263041e-05 
-3.028136e-05 -2.807413e-05 -2.600283e-05 
-2.406160e-05 -2.224454e-05 -2.054580e-05 
-1.895959e-05 -1.748022e-05 -1.610209e-05 
-1.481974e-05 -1.362785e-05 -1.252126e-05 
-1.149497e-05 -1.054416e-05 -9.664211e-06 
-8.850660e-06 -8.099257e-06 -7.405937e-06 
-6.766830e-06 -6.178257e-06 -5.636728e-06 
-5.138938e-06 -4.681768e-06 -4.262274e-06 
-3.877685e-06 -3.525396e-06 -3.202966e-06 
-2.908106e-06 -2.638677e-06 -2.392680e-06 
-2.168252e-06 -1.963659e-06 -1.777289e-06 
-1.607642e-06 -1.453331e-06 -1.313070e-06 
-1.185667e-06 -1.070024e-06 -9.651267e-07 
-8.700389e-07 -7.838995e-07 -7.059166e-07 
-6.353619e-07 -5.715675e-07 -5.139205e-07 
-4.618595e-07 -4.148709e-07 -3.724847e-07 
-3.342718e-07 -2.998405e-07 -2.688333e-07 
-2.409248e-07 -2.158184e-07 -1.932446e-07 
-1.176822e-07 -1.317637e-07 -1.474744e-07 
-1.649948e-07 -1.845243e-07 -2.062827e-07 
-2.305129e-07 -2.574822e-07 -2.874850e-07 
-3.208453e-07 -3.579193e-07 -3.990982e-07 
-4.448116e-07 -4.955303e-07 -5.517703e-07 
-6.140962e-07 -6.831256e-07 -7.595332e-07 
-8.440551e-07 -9.374942e-07 -1.040725e-06 
-1.154698e-06 -1.280447e-06 -1.419094e-06 
-1.571855e-06 -1.740048e-06 -1.925097e-06 
-2.128540e-06 -2.352037e-06 -2.597375e-06 
-2.866479e-06 -3.161413e-06 -3.484393e-06 
-3.837790e-06 -4.224142e-06 -4.646156e-06 
-5.106715e-06 -5.608888e-06 -6.155933e-06 
-6.751300e-06 -7.398640e-06 -8.101804e-06 
-8.864849e-06 -9.692036e-06 -1.058783e-05 
-1.155691e-05 -1.260414e-05 -1.373459e-05 
-1.495351e-05 -1.626633e-05 -1.767865e-05 
-1.919623e-05 -2.082494e-05 -2.257078e-05 
-2.443983e-05 -2.643824e-05 -2.857219e-05 
-3.084786e-05 -3.327138e-05 -3.584880e-05 
-3.858604e-05 -4.148887e-05 -4.456280e-05 
-4.781307e-05 -5.124457e-05 -5.486180e-05 
-5.866877e-05 -6.266897e-05 -6.686527e-05 
-7.125989e-05 -7.585428e-05 -8.064907e-05 
-8.564404e-05 -9.083796e-05 -9.622863e-05 
-1.018127e-04 -1.075858e-04 -1.135422e-04 
-1.196750e-04 -1.259761e-04 -1.324359e-04 
-1.390436e-04 -1.457869e-04 -1.526523e-04 
-1.596247e-04 -1.666881e-04 -1.738246e-04 
-1.810156e-04 -1.882409e-04 -1.954793e-04 
-2.027086e-04 -2.099056e-04 -2.170463e-04 
-2.241059e-04 -2.310592e-04 -2.378804e-04 
-2.445436e-04 -2.510225e-04 -2.572912e-04 
-2.633239e-04 -2.690952e-04 -2.745805e-04 
-2.797557e-04 -2.845980e-04 -2.890856e-04 
-2.931979e-04 -2.969160e-04 -3.002227e-04 
-3.031025e-04 -3.055416e-04 -3.075287e-04 
-3.090543e-04 -3.101111e-04 -3.106943e-04 
-3.108012e-04 -3.104315e-04 -3.095874e-04 
-3.082731e-04 -3.064953e-04 -3.042629e-04 
-3.015868e-04 -2.984802e-04 -2.949579e-04 
-2.910367e-04 -2.867350e-04 -2.820728e-04 
-2.770715e-04 -2.717533e-04 -2.661419e-04 
-2.602614e-04 -2.541369e-04 -2.477937e-04 
-2.412575e-04 -2.345541e-04 -2.277092e-04 
-2.207482e-04 -2.136964e-04 -2.065782e-04 
-1.994175e-04 -1.922375e-04 -1.850605e-04 
-1.779075e-04 -1.707988e-04 -1.637532e-04 
-1.567887e-04 -1.499217e-04 -1.431673e-04 
-1.365395e-04 -1.300508e-04 -1.237124e-04 
-1.175344e-04 -1.115252e-04 -1.056922e-04 
-1.000417e-04 -9.457843e-05 -8.930633e-05 
-8.422813e-05 -7.934554e-05 -7.465934e-05 
-7.016942e-05 -6.587482e-05 -6.177386e-05 
-5.786415e-05 -5.414270e-05 -5.060594e-05 
-4.724983e-05 -4.406990e-05 -4.106130e-05 
-3.821888e-05 -3.553726e-05 -3.301080e-05 
-3.063377e-05 -2.840029e-05 -2.630442e-05 
-2.434019e-05 -2.250164e-05 -2.078286e-05 
-1.917797e-05 -1.768121e-05 -1.628691e-05 
-1.498954e-05 -1.378371e-05 -1.266421e-05 
-1.162597e-05 -1.066411e-05 -9.773948e-06 
-8.950975e-06 -8.190885e-06 -7.489566e-06 
-6.843098e-06 -6.247759e-06 -5.700016e-06 
-5.196526e-06 -4.734131e-06 -4.309851e-06 
-3.920882e-06 -3.564590e-06 -3.238503e-06 
-2.940306e-06 -2.667832e-06 -2.419062e-06 
-2.192109e-06 -1.985220e-06 -1.796761e-06 
-1.625217e-06 -1.469184e-06 -1.327361e-06 
-1.198543e-06 -1.081618e-06 -9.755598e-07 
-8.794224e-07 -7.923343e-07 -7.134943e-07 
-6.421661e-07 -5.776738e-07 -5.193976e-07 
-4.667697e-07 -4.192706e-07 -3.764251e-07 
-3.377991e-07 -3.029964e-07 -2.716556e-07 
-2.434475e-07 -2.180724e-07 -1.952575e-07 
-1.192202e-07 -1.334945e-07 -1.494210e-07 
-1.671830e-07 -1.869828e-07 -2.090434e-07 
-2.336112e-07 -2.609574e-07 -2.913807e-07 
-3.252100e-07 -3.628065e-07 -4.045674e-07 
-4.509283e-07 -5.023670e-07 -5.594070e-07 
-6.226212e-07 -6.926362e-07 -7.701364e-07 
-8.558689e-07 -9.506481e-07 -1.055361e-06 
-1.170972e-06 -1.298530e-06 -1.439173e-06 
-1.594135e-06 -1.764752e-06 -1.952468e-06 
-2.158845e-06 -2.385565e-06 -2.634440e-06 
-2.907423e-06 -3.206606e-06 -3.534237e-06 
-3.892720e-06 -4.284627e-06 -4.712702e-06 
-5.179869e-06 -5.689239e-06 -6.244111e-06 
-6.847985e-06 -7.504559e-06 -8.217735e-06 
-8.991624e-06 -9.830542e-06 -1.073902e-05 
-1.172177e-05 -1.278375e-05 -1.393008e-05 
-1.516607e-05 -1.649723e-05 -1.792922e-05 
-1.946787e-05 -2.111911e-05 -2.288903e-05 
-2.478376e-05 -2.680954e-05 -2.897260e-05 
-3.127919e-05 -3.373551e-05 -3.634767e-05 
-3.912166e-05 -4.206328e-05 -4.517811e-05 
-4.847142e-05 -5.194815e-05 -5.561282e-05 
-5.946949e-05 -6.352163e-05 -6.777215e-05 
-7.222324e-05 -7.687635e-05 -8.173209e-05 
-8.679017e-05 -9.204936e-05 -9.750736e-05 
-1.031608e-04 -1.090051e-04 -1.150345e-04 
-1.212420e-04 -1.276194e-04 -1.341568e-04 
-1.408433e-04 -1.476665e-04 -1.546127e-04 
-1.616666e-04 -1.688118e-04 -1.760304e-04 
-1.833033e-04 -1.906103e-04 -1.979298e-04 
-2.052394e-04 -2.125156e-04 -2.197341e-04 
-2.268698e-04 -2.338972e-04 -2.407903e-04 
-2.475228e-04 -2.540682e-04 -2.604004e-04 
-2.664932e-04 -2.723210e-04 -2.778589e-04 
-2.830827e-04 -2.879692e-04 -2.924966e-04 
-2.966440e-04 -3.003925e-04 -3.037245e-04 
-3.066245e-04 -3.090788e-04 -3.110758e-04 
-3.126059e-04 -3.136621e-04 -3.142393e-04 
-3.143351e-04 -3.139491e-04 -3.130834e-04 
-3.117427e-04 -3.099336e-04 -3.076651e-04 
-3.049484e-04 -3.017967e-04 -2.982252e-04 
-2.942509e-04 -2.898924e-04 -2.851699e-04 
-2.801050e-04 -2.747204e-04 -2.690398e-04 
-2.630878e-04 -2.568896e-04 -2.504708e-04 
-2.438576e-04 -2.370758e-04 -2.301515e-04 
-2.231104e-04 -2.159779e-04 -2.087789e-04 
-2.015373e-04 -1.942768e-04 -1.870195e-04 
-1.797870e-04 -1.725997e-04 -1.654766e-04 
-1.584357e-04 -1.514937e-04 -1.446658e-04 
-1.379661e-04 -1.314074e-04 -1.250008e-04 
-1.187564e-04 -1.126829e-04 -1.067877e-04 
-1.010770e-04 -9.555573e-05 -9.022781e-05 
-8.509596e-05 -8.016192e-05 -7.542644e-05 
-7.088940e-05 -6.654983e-05 -6.240601e-05 
-5.845552e-05 -5.469532e-05 -5.112180e-05 
-4.773087e-05 -4.451799e-05 -4.147828e-05 
-3.860652e-05 -3.589725e-05 -3.334479e-05 
-3.094333e-05 -2.868693e-05 -2.656957e-05 
-2.458525e-05 -2.272791e-05 -2.099159e-05 
-1.937034e-05 -1.785834e-05 -1.644987e-05 
-1.513933e-05 -1.392128e-05 -1.279044e-05 
-1.174170e-05 -1.077013e-05 -9.870992e-06 
-9.039729e-06 -8.271993e-06 -7.563628e-06 
-6.910674e-06 -6.309370e-06 -5.756146e-06 
-5.247625e-06 -4.780615e-06 -4.352106e-06 
-3.959266e-06 -3.599434e-06 -3.270110e-06 
-2.968958e-06 -2.693788e-06 -2.442560e-06 
-2.213368e-06 -2.004440e-06 -1.814127e-06 
-1.640899e-06 -1.483336e-06 -1.340124e-06 
-1.210047e-06 -1.091981e-06 -9.848894e-07 
-8.878169e-07 -7.998832e-07 -7.202791e-07 
-6.482607e-07 -5.831456e-07 -5.243075e-07 
-4.711733e-07 -4.232180e-07 -3.799617e-07 
-3.409661e-07 -3.058310e-07 -2.741916e-07 
-2.457152e-07 -2.200992e-07 -1.970682e-07 
-1.206467e-07 -1.350992e-07 -1.512254e-07 
-1.692108e-07 -1.892604e-07 -2.116001e-07 
-2.364796e-07 -2.641737e-07 -2.949851e-07 
-3.292468e-07 -3.673250e-07 -4.096219e-07 
-4.565789e-07 -5.086802e-07 -5.664560e-07 
-6.304868e-07 -7.014074e-07 -7.799110e-07 
-8.667544e-07 -9.627625e-07 -1.068834e-06 
-1.185945e-06 -1.315160e-06 -1.457629e-06 
-1.614602e-06 -1.787433e-06 -1.977585e-06 
-2.186637e-06 -2.416295e-06 -2.668392e-06 
-2.944905e-06 -3.247952e-06 -3.579809e-06 
-3.942909e-06 -4.339855e-06 -4.773425e-06 
-5.246577e-06 -5.762457e-06 -6.324407e-06 
-6.935964e-06 -7.600869e-06 -8.323071e-06 
-9.106726e-06 -9.956199e-06 -1.087607e-05 
-1.187111e-05 -1.294631e-05 -1.410687e-05 
-1.535814e-05 -1.670570e-05 -1.815526e-05 
-1.971269e-05 -2.138402e-05 -2.317537e-05 
-2.509294e-05 -2.714302e-05 -2.933190e-05 
-3.166588e-05 -3.415122e-05 -3.679407e-05 
-3.960048e-05 -4.257629e-05 -4.572711e-05 
-4.905825e-05 -5.257468e-05 -5.628094e-05 
-6.018110e-05 -6.427865e-05 -6.857648e-05 
-7.307679e-05 -7.778100e-05 -8.268969e-05 
-8.780254e-05 -9.311826e-05 -9.863449e-05 
-1.043478e-04 -1.102535e-04 -1.163458e-04 
-1.226175e-04 -1.290602e-04 -1.356642e-04 
-1.424181e-04 -1.493095e-04 -1.563245e-04 
-1.634476e-04 -1.706623e-04 -1.779504e-04 
-1.852926e-04 -1.926685e-04 -2.000563e-04 
-2.074334e-04 -2.147759e-04 -2.220595e-04 
-2.292587e-04 -2.363478e-04 -2.433005e-04 
-2.500904e-04 -2.566907e-04 -2.630751e-04 
-2.692171e-04 -2.750910e-04 -2.806717e-04 
-2.859347e-04 -2.908568e-04 -2.954158e-04 
-2.995910e-04 -3.033631e-04 -3.067145e-04 
-3.096297e-04 -3.120948e-04 -3.140981e-04 
-3.156302e-04 -3.166839e-04 -3.172543e-04 
-3.173388e-04 -3.169372e-04 -3.160518e-04 
-3.146871e-04 -3.128500e-04 -3.105496e-04 
-3.077973e-04 -3.046064e-04 -3.009923e-04 
-2.969721e-04 -2.925647e-04 -2.877904e-04 
-2.826712e-04 -2.772298e-04 -2.714903e-04 
-2.654774e-04 -2.592166e-04 -2.527339e-04 
-2.460553e-04 -2.392072e-04 -2.322158e-04 
-2.251070e-04 -2.179065e-04 -2.106392e-04 
-2.033295e-04 -1.960010e-04 -1.886762e-04 
-1.813768e-04 -1.741233e-04 -1.669349e-04 
-1.598297e-04 -1.528246e-04 -1.459349e-04 
-1.391748e-04 -1.325570e-04 -1.260929e-04 
-1.197927e-04 -1.136651e-04 -1.077174e-04 
-1.019561e-04 -9.638595e-05 -9.101097e-05 
-8.583389e-05 -8.085643e-05 -7.607936e-05 
-7.150253e-05 -6.712497e-05 -6.294493e-05 
-5.895995e-05 -5.516696e-05 -5.156232e-05 
-4.814190e-05 -4.490111e-05 -4.183501e-05 
-3.893834e-05 -3.620560e-05 -3.363105e-05 
-3.120881e-05 -2.893290e-05 -2.679726e-05 
-2.479581e-05 -2.292246e-05 -2.117117e-05 
-1.953595e-05 -1.801094e-05 -1.659035e-05 
-1.526854e-05 -1.404003e-05 -1.289948e-05 
-1.184173e-05 -1.086183e-05 -9.954975e-06 
-9.116589e-06 -8.342277e-06 -7.627848e-06 
-6.969308e-06 -6.362862e-06 -5.804911e-06 
-5.292047e-06 -4.821051e-06 -4.388887e-06 
-3.992699e-06 -3.629801e-06 -3.297675e-06 
-2.993960e-06 -2.716452e-06 -2.463089e-06 
-2.231952e-06 -2.021252e-06 -1.829327e-06 
-1.654632e-06 -1.495737e-06 -1.351314e-06 
-1.220139e-06 -1.101077e-06 -9.930835e-07 
-8.951939e-07 -8.065208e-07 -7.262481e-07 
-6.536255e-07 -5.879646e-07 -5.286341e-07 
-4.750557e-07 -4.266999e-07 -3.830830e-07 
-3.437626e-07 -3.083353e-07 -2.764331e-07 
-2.477206e-07 -2.218925e-07 -1.986710e-07 
-1.219566e-07 -1.365724e-07 -1.528813e-07 
-1.710710e-07 -1.913489e-07 -2.139438e-07 
-2.391080e-07 -2.671196e-07 -2.982850e-07 
-3.329410e-07 -3.714580e-07 -4.142431e-07 
-4.617428e-07 -5.144467e-07 -5.728914e-07 
-6.376639e-07 -7.094064e-07 -7.888201e-07 
-8.766704e-07 -9.737917e-07 -1.081093e-06 
-1.199561e-06 -1.330272e-06 -1.474389e-06 
-1.633178e-06 -1.808005e-06 -2.000349e-06 
-2.211809e-06 -2.444107e-06 -2.699098e-06 
-2.978778e-06 -3.285289e-06 -3.620930e-06 
-3.988160e-06 -4.389610e-06 -4.828084e-06 
-5.306572e-06 -5.828252e-06 -6.396497e-06 
-7.014881e-06 -7.687183e-06 -8.417386e-06 
-9.209688e-06 -1.006850e-05 -1.099842e-05 
-1.200430e-05 -1.309116e-05 -1.426423e-05 
-1.552893e-05 -1.689087e-05 -1.835582e-05 
-1.992970e-05 -2.161857e-05 -2.342860e-05 
-2.536606e-05 -2.743726e-05 -2.964855e-05 
-3.200628e-05 -3.451672e-05 -3.718610e-05 
-4.002046e-05 -4.302570e-05 -4.620745e-05 
-4.957105e-05 -5.312147e-05 -5.686328e-05 
-6.080054e-05 -6.493675e-05 -6.927479e-05 
-7.381684e-05 -7.856429e-05 -8.351772e-05 
-8.867674e-05 -9.404001e-05 -9.960512e-05 
-1.053685e-04 -1.113256e-04 -1.174703e-04 
-1.237954e-04 -1.302924e-04 -1.369514e-04 
-1.437610e-04 -1.507086e-04 -1.577801e-04 
-1.649600e-04 -1.722314e-04 -1.795761e-04 
-1.869747e-04 -1.944064e-04 -2.018494e-04 
-2.092808e-04 -2.166766e-04 -2.240122e-04 
-2.312620e-04 -2.384001e-04 -2.454000e-04 
-2.522350e-04 -2.588784e-04 -2.653034e-04 
-2.714836e-04 -2.773930e-04 -2.830064e-04 
-2.882992e-04 -2.932479e-04 -2.978304e-04 
-3.020258e-04 -3.058147e-04 -3.091796e-04 
-3.121047e-04 -3.145762e-04 -3.165823e-04 
-3.181138e-04 -3.191632e-04 -3.197258e-04 
-3.197991e-04 -3.193828e-04 -3.184794e-04 
-3.170934e-04 -3.152318e-04 -3.129040e-04 
-3.101212e-04 -3.068971e-04 -3.032470e-04 
-2.991884e-04 -2.947403e-04 -2.899231e-04 
-2.847589e-04 -2.792707e-04 -2.734828e-04 
-2.674200e-04 -2.611081e-04 -2.545730e-04 
-2.478413e-04 -2.409392e-04 -2.338932e-04 
-2.267295e-04 -2.194738e-04 -2.121513e-04 
-2.047865e-04 -1.974030e-04 -1.900236e-04 
-1.826702e-04 -1.753631e-04 -1.681220e-04 
-1.609650e-04 -1.539089e-04 -1.469692e-04 
-1.401603e-04 -1.334949e-04 -1.269844e-04 
-1.206391e-04 -1.144677e-04 -1.084777e-04 
-1.026754e-04 -9.706571e-05 -9.165263e-05 
-8.643891e-05 -8.142627e-05 -7.661547e-05 
-7.200636e-05 -6.759794e-05 -6.338845e-05 
-5.937543e-05 -5.555575e-05 -5.192577e-05 
-4.848129e-05 -4.521772e-05 -4.213007e-05 
-3.921305e-05 -3.646109e-05 -3.386844e-05 
-3.142918e-05 -2.913727e-05 -2.698661e-05 
-2.497107e-05 -2.308453e-05 -2.132091e-05 
-1.967418e-05 -1.813842e-05 -1.670781e-05 
-1.537668e-05 -1.413950e-05 -1.299089e-05 
-1.192568e-05 -1.093885e-05 -1.002559e-05 
-9.181270e-06 -8.401478e-06 -7.681990e-06 
-7.018785e-06 -6.408041e-06 -5.846134e-06 
-5.329632e-06 -4.855294e-06 -4.420062e-06 
-4.021061e-06 -3.655585e-06 -3.321098e-06 
-3.015225e-06 -2.735743e-06 -2.480579e-06 
-2.247798e-06 -2.035599e-06 -1.842308e-06 
-1.666371e-06 -1.506345e-06 -1.360895e-06 
-1.228786e-06 -1.108877e-06 -1.000115e-06 
-9.015287e-07 -8.122250e-07 -7.313815e-07 
-6.582426e-07 -5.921151e-07 -5.323631e-07 
-4.784041e-07 -4.297052e-07 -3.857787e-07 
-3.461796e-07 -3.105012e-07 -2.783730e-07 
-2.494572e-07 -2.234464e-07 -2.000608e-07 
-1.231451e-07 -1.379086e-07 -1.543826e-07 
-1.727568e-07 -1.932408e-07 -2.160658e-07 
-2.414866e-07 -2.697843e-07 -3.012683e-07 
-3.362790e-07 -3.751906e-07 -4.184141e-07 
-4.664008e-07 -5.196451e-07 -5.786891e-07 
-6.441257e-07 -7.166034e-07 -7.968305e-07 
-8.855799e-07 -9.836941e-07 -1.092091e-06 
-1.211767e-06 -1.343809e-06 -1.489391e-06 
-1.649790e-06 -1.826387e-06 -2.020674e-06 
-2.234263e-06 -2.468894e-06 -2.726439e-06 
-3.008910e-06 -3.318471e-06 -3.657439e-06 
-4.028296e-06 -4.433694e-06 -4.876463e-06 
-5.359616e-06 -5.886360e-06 -6.460095e-06 
-7.084424e-06 -7.763153e-06 -8.500302e-06 
-9.300097e-06 -1.016698e-05 -1.110560e-05 
-1.212082e-05 -1.321771e-05 -1.440153e-05 
-1.567774e-05 -1.705199e-05 -1.853008e-05 
-2.011798e-05 -2.182178e-05 -2.364768e-05 
-2.560199e-05 -2.769106e-05 -2.992127e-05 
-3.229898e-05 -3.483052e-05 -3.752211e-05 
-4.037986e-05 -4.340964e-05 -4.661713e-05 
-5.000766e-05 -5.358623e-05 -5.735739e-05 
-6.132519e-05 -6.549315e-05 -6.986413e-05 
-7.444026e-05 -7.922294e-05 -8.421267e-05 
-8.940906e-05 -9.481069e-05 -1.004151e-04 
-1.062187e-04 -1.122168e-04 -1.184032e-04 
-1.247707e-04 -1.313106e-04 -1.380129e-04 
-1.448663e-04 -1.518578e-04 -1.589733e-04 
-1.661972e-04 -1.735124e-04 -1.809007e-04 
-1.883424e-04 -1.958167e-04 -2.033015e-04 
-2.107738e-04 -2.182096e-04 -2.255839e-04 
-2.328713e-04 -2.400454e-04 -2.470798e-04 
-2.539477e-04 -2.606220e-04 -2.670760e-04 
-2.732831e-04 -2.792173e-04 -2.848532e-04 
-2.901661e-04 -2.951325e-04 -2.997302e-04 
-3.039382e-04 -3.077372e-04 -3.111094e-04 
-3.140392e-04 -3.165126e-04 -3.185182e-04 
-3.200462e-04 -3.210897e-04 -3.216437e-04 
-3.217057e-04 -3.212758e-04 -3.203562e-04 
-3.189517e-04 -3.170693e-04 -3.147184e-04 
-3.119105e-04 -3.086592e-04 -3.049802e-04 
-3.008908e-04 -2.964103e-04 -2.915592e-04 
-2.863596e-04 -2.808349e-04 -2.750093e-04 
-2.689078e-04 -2.625563e-04 -2.559809e-04 
-2.492083e-04 -2.422648e-04 -2.351771e-04 
-2.279715e-04 -2.206737e-04 -2.133091e-04 
-2.059024e-04 -1.984771e-04 -1.910564e-04 
-1.836619e-04 -1.763143e-04 -1.690333e-04 
-1.618369e-04 -1.547422e-04 -1.477648e-04 
-1.409189e-04 -1.342174e-04 -1.276718e-04 
-1.212923e-04 -1.150877e-04 -1.090655e-04 
-1.032321e-04 -9.759236e-05 -9.215031e-05 
-8.690869e-05 -8.186923e-05 -7.703270e-05 
-7.239893e-05 -6.796693e-05 -6.373490e-05 
-5.970037e-05 -5.586022e-05 -5.221075e-05 
-4.874777e-05 -4.546664e-05 -4.236236e-05 
-3.942960e-05 -3.666278e-05 -3.405610e-05 
-3.160361e-05 -2.929926e-05 -2.713690e-05 
-2.511038e-05 -2.321354e-05 -2.144027e-05 
-1.978451e-05 -1.824031e-05 -1.680183e-05 
-1.546336e-05 -1.421934e-05 -1.306437e-05 
-1.199325e-05 -1.100093e-05 -1.008257e-05 
-9.233542e-06 -8.449386e-06 -7.725863e-06 
-7.058931e-06 -6.444748e-06 -5.879671e-06 
-5.360249e-06 -4.883224e-06 -4.445523e-06 
-4.044253e-06 -3.676696e-06 -3.340300e-06 
-3.032679e-06 -2.751597e-06 -2.494970e-06 
-2.260852e-06 -2.047432e-06 -1.853028e-06 
-1.676075e-06 -1.515124e-06 -1.368832e-06 
-1.235958e-06 -1.115353e-06 -1.005960e-06 
-9.068006e-07 -8.169771e-07 -7.356625e-07 
-6.620971e-07 -5.955836e-07 -5.354825e-07 
-4.812080e-07 -4.322241e-07 -3.880405e-07 
-3.482093e-07 -3.123218e-07 -2.800051e-07 
-2.509197e-07 -2.247562e-07 -2.012334e-07 
-1.242082e-07 -1.391030e-07 -1.557239e-07 
-1.742623e-07 -1.949294e-07 -2.179585e-07 
-2.436069e-07 -2.721581e-07 -3.039242e-07 
-3.392486e-07 -3.785088e-07 -4.221195e-07 
-4.705356e-07 -5.242562e-07 -5.838276e-07 
-6.498481e-07 -7.229715e-07 -8.039121e-07 
-8.934493e-07 -9.924326e-07 -1.101787e-06 
-1.222518e-06 -1.355720e-06 -1.502578e-06 
-1.664377e-06 -1.842510e-06 -2.038481e-06 
-2.253914e-06 -2.490561e-06 -2.750309e-06 
-3.035186e-06 -3.347370e-06 -3.689194e-06 
-4.063160e-06 -4.471936e-06 -4.918373e-06 
-5.405504e-06 -5.936556e-06 -6.514952e-06 
-7.144317e-06 -7.828483e-06 -8.571491e-06 
-9.377594e-06 -1.025126e-05 -1.119716e-05 
-1.222019e-05 -1.332544e-05 -1.451821e-05 
-1.580398e-05 -1.718842e-05 -1.867736e-05 
-2.027680e-05 -2.199284e-05 -2.383174e-05 
-2.579980e-05 -2.790340e-05 -3.014894e-05 
-3.254280e-05 -3.509133e-05 -3.780077e-05 
-4.067721e-05 -4.372657e-05 -4.695449e-05 
-5.036633e-05 -5.396707e-05 -5.776126e-05 
-6.175295e-05 -6.594562e-05 -7.034211e-05 
-7.494454e-05 -7.975426e-05 -8.477174e-05 
-8.999654e-05 -9.542721e-05 -1.010612e-04 
-1.068949e-04 -1.129235e-04 -1.191408e-04 
-1.255395e-04 -1.321108e-04 -1.388446e-04 
-1.457295e-04 -1.527525e-04 -1.598994e-04 
-1.671543e-04 -1.745003e-04 -1.819188e-04 
-1.893903e-04 -1.968936e-04 -2.044067e-04 
-2.119065e-04 -2.193688e-04 -2.267685e-04 
-2.340801e-04 -2.412773e-04 -2.483334e-04 
-2.552215e-04 -2.619147e-04 -2.683859e-04 
-2.746087e-04 -2.805568e-04 -2.862049e-04 
-2.915283e-04 -2.965034e-04 -3.011080e-04 
-3.053210e-04 -3.091231e-04 -3.124966e-04 
-3.154258e-04 -3.178969e-04 -3.198982e-04 
-3.214204e-04 -3.224561e-04 -3.230007e-04 
-3.230516e-04 -3.226090e-04 -3.216752e-04 
-3.202550e-04 -3.183555e-04 -3.159862e-04 
-3.131586e-04 -3.098865e-04 -3.061854e-04 
-3.020731e-04 -2.975686e-04 -2.926927e-04 
-2.874676e-04 -2.819166e-04 -2.760641e-04 
-2.699353e-04 -2.635560e-04 -2.569525e-04 
-2.501513e-04 -2.431793e-04 -2.360628e-04 
-2.288284e-04 -2.215018e-04 -2.141085e-04 
-2.066732e-04 -1.992196e-04 -1.917707e-04 
-1.843484e-04 -1.769735e-04 -1.696654e-04 
-1.624425e-04 -1.553217e-04 -1.483187e-04 
-1.414478e-04 -1.347219e-04 -1.281526e-04 
-1.217499e-04 -1.155228e-04 -1.094788e-04 
-1.036242e-04 -9.796404e-05 -9.250223e-05 
-8.724156e-05 -8.218376e-05 -7.732958e-05 
-7.267888e-05 -6.823063e-05 -6.398305e-05 
-5.993365e-05 -5.607929e-05 -5.241627e-05 
-4.894039e-05 -4.564699e-05 -4.253106e-05 
-3.958725e-05 -3.680995e-05 -3.419336e-05 
-3.173151e-05 -2.941831e-05 -2.724762e-05 
-2.521325e-05 -2.330903e-05 -2.152882e-05 
-1.986656e-05 -1.831627e-05 -1.687209e-05 
-1.552828e-05 -1.427927e-05 -1.311966e-05 
-1.204420e-05 -1.104785e-05 -1.012574e-05 
-9.273228e-06 -8.485839e-06 -7.759319e-06 
-7.089611e-06 -6.472860e-06 -5.905409e-06 
-5.383796e-06 -4.904749e-06 -4.465185e-06 
-4.062199e-06 -3.693064e-06 -3.355218e-06 
-3.046265e-06 -2.763961e-06 -2.506214e-06 
-2.271070e-06 -2.056712e-06 -1.861449e-06
[truncated: 29,929 more chars]
