# Supplementary material for: Structural analysis of P. falciparum KAHRP and PfEMP1 complexes with host erythrocyte spectrin suggests a model for cytoadherent knob protrusions
Source: PLoS Pathog. 2017 Aug 14;13(8):e1006552. doi: 10.1371/journal.ppat.1006552 (PMC5570508; doi:10.1371/journal.ppat.1006552)
Supplement: S1 Software — Provided here is a compressed file that includes all scripts used for the calculation of docking conformations between two charged proteins. The specific examples of docking the KAHRP 5´ repeat to spectrin β10–14, and predicting the β-catenin–Tcf complex, are shown in separate directories. A README file with simple instructions and software dependencies is also included. (ZIP) [file ppat.1006552.s012.zip › scripts/b1014/path_finding/points.txt]

[(335.543, -426.302, -33.4529), (335.991, -426.434, -33.5107), (336.359, -426.591, -33.7397), (337.316, -426.538, -34.1527), (337.727, -426.363, -34.0834), (338.661, -425.805, -33.9136), (339.54, -425.147, -33.8254), (340.038, -424.894, -33.8962), (341.239, -424.558, -33.696), (341.887, -424.346, -33.4274), (342.606, -424.301, -33.5653), (343.847, -424.206, -33.546), (344.751, -424.752, -33.5476), (345.534, -425.081, -34.0648), (346.2, -425.391, -34.4845), (346.433, -425.582, -34.5351), (346.649, -425.719, -35.2641), (346.723, -425.724, -35.7701), (346.702, -425.851, -36.0336), (346.541, -426.054, -36.5467), (346.453, -426.07, -36.933), (346.387, -425.859, -37.3672), (346.185, -426.136, -37.8572), (345.997, -426.766, -38.2024), (345.884, -427.125, -39.1481), (345.391, -427.498, -40.0719), (344.668, -428.204, -40.6286), (344.889, -428.968, -41.2219), (344.76, -429.332, -41.2753), (344.699, -429.655, -41.0646), (344.73, -430.081, -40.9003), (344.439, -430.558, -40.5571), (344.476, -430.702, -40.5524), (344.003, -431.256, -40.4651), (343.84, -432.136, -41.1099), (343.594, -432.694, -41.5412), (343.212, -433.759, -42.1111), (342.952, -434.892, -42.3255), (342.649, -435.395, -42.6248), (342.646, -435.399, -42.6288), (342.145, -435.466, -42.9575), (342.154, -435.691, -43.8362), (342.309, -435.854, -44.0642), (342.443, -436.085, -44.5369), (342.471, -436.13, -44.7864), (342.494, -436.124, -45.3205), (343.246, -436.899, -45.4339), (344.018, -437.698, -45.4602), (344.418, -438.154, -44.982), (344.791, -438.41, -44.5184), (345.202, -439.223, -44.007), (345.698, -439.508, -43.4359), (346.269, -440.201, -43.1688), (346.883, -440.679, -43.386), (347.49, -441.418, -43.3985), (348.16, -441.803, -42.8343), (348.995, -442.247, -42.312), (350.067, -442.41, -42.3143), (350.52, -442.345, -42.1135), (351.383, -442.435, -41.7685), (352.142, -443.041, -41.6056), (352.454, -443.92, -41.6358), (352.684, -444.581, -41.2641), (353.166, -445.297, -41.3652), (353.636, -445.863, -40.9429), (353.899, -446.114, -41.1068), (354.383, -446.18, -41.1893), (354.332, -447.049, -40.7923), (354.663, -447.936, -40.9258), (354.618, -448.057, -41.0387), (354.705, -448.504, -41.5125), (354.932, -449.038, -42.047), (355.542, -449.569, -41.8982), (356.009, -449.947, -41.2166), (356.369, -450.667, -41.0785), (357.061, -451.097, -41.121), (357.85, -451.093, -41.3297), (358.88, -451.003, -41.3509), (359.665, -451.322, -40.7581), (360.22, -451.995, -40.8504), (360.892, -452.799, -40.5152), (361.16, -453.065, -40.5567), (362.006, -453.608, -40.5299), (362.703, -453.784, -40.4143), (362.764, -454.501, -40.6324), (363.365, -454.847, -40.093), (363.796, -455.653, -40.2571), (363.983, -455.862, -40.1818), (364.453, -456.305, -40.1932), (364.709, -456.388, -40.4842), (365.548, -456.699, -40.1919), (365.635, -457.18, -40.2886), (365.907, -458.169, -40.4092), (366.616, -458.609, -40.1067), (366.876, -459.215, -40.5011), (367.571, -459.526, -40.8629), (368.243, -459.482, -41.2147), (369.255, -459.466, -41.73), (369.804, -459.468, -42.0877), (370.001, -459.404, -42.2473), (370.828, -459.587, -43.3879), (371.833, -459.881, -43.2844), (372.506, -460.017, -43.264), (372.994, -460.49, -43.1681), (373.521, -461.046, -43.3273), (373.773, -461.117, -43.664), (374.695, -461.364, -43.623), (375.486, -462.047, -43.7257), (376.151, -462.88, -43.3121), (376.48, -463.198, -43.0249), (377.041, -463.622, -42.6472), (377.564, -463.754, -42.6194), (377.595, -463.764, -42.6246), (378.729, -463.933, -41.7225), (378.674, -464.189, -40.8901), (379.374, -464.47, -40.3903), (379.967, -464.812, -40.386), (380.561, -465.478, -40.8641), (381.13, -466.868, -41.1074), (381.558, -467.557, -41.2481), (381.996, -467.373, -41.5366), (382.547, -467.396, -41.4593), (382.872, -467.613, -41.0636), (382.978, -468.132, -40.8975), (383.369, -468.498, -40.6249), (383.421, -468.49, -40.5625), (383.934, -469.025, -40.8894), (384.813, -469.572, -40.7296), (385.195, -470.191, -40.2888), (385.699, -470.616, -39.5203), (386.144, -471.005, -39.7024), (387.189, -471.605, -39.4607), (387.704, -472.113, -39.2139), (387.742, -472.123, -39.1883), (388.223, -472.803, -38.1248), (388.08, -473.046, -37.845), (388.066, -473.075, -37.5637), (387.822, -473.971, -36.8109), (387.719, -474.342, -36.3178), (387.137, -474.414, -36.1016), (386.342, -474.283, -35.7406), (386.32, -474.271, -35.6964), (385.582, -474.685, -35.2108), (385.352, -475.494, -35.0535), (385.21, -475.925, -34.4229), (384.799, -476.094, -33.823), (384.429, -476.503, -33.2534), (384.322, -477.443, -32.8765), (384.708, -478.003, -32.4697), (385.001, -479.074, -31.9402), (384.813, -479.734, -30.7238), (384.732, -480.236, -29.757), (384.853, -480.302, -29.583), (384.754, -481.158, -29.365), (384.864, -481.269, -28.7118), (384.273, -481.523, -28.5179), (384.034, -482.345, -28.8099), (383.798, -483.152, -28.5294), (383.722, -483.443, -28.4046), (383.627, -483.88, -28.2612), (383.672, -484.486, -28.1748), (383.382, -485.047, -28.0667), (383.005, -485.545, -27.9821), (382.559, -486.02, -27.9232), (382.324, -486.077, -27.8655), (382.559, -486.921, -27.5192), (381.313, -487.642, -27.7681), (380.627, -488.454, -27.5401), (380.004, -489.071, -27.2236), (380.384, -489.555, -26.7245), (380.576, -489.636, -26.6335), (381.404, -490.239, -26.2909), (381.765, -490.545, -26.2417), (382.688, -490.796, -26.223), (382.737, -491.069, -26.218), (383.408, -491.198, -26.1239), (383.711, -491.516, -26.9423), (384.318, -491.618, -27.4164), (384.694, -491.947, -27.5644), (385.218, -492.623, -28.0761), (386.034, -493.125, -28.5846), (386.352, -493.077, -28.7667), (386.642, -493.07, -29.0315), (387.612, -492.953, -29.481), (388.01, -493.531, -29.7809), (388.654, -493.88, -29.9584), (389.217, -494.335, -29.7529), (389.539, -494.765, -29.2239), (389.538, -494.821, -29.1781), (389.365, -495.337, -28.5703), (388.857, -495.516, -27.9575), (388.872, -495.477, -27.8857), (388.349, -495.703, -27.1946), (388.165, -496.374, -26.6313), (388.393, -497.215, -26.4263), (388.799, -497.66, -25.9089), (388.773, -498.125, -25.2646), (388.848, -498.338, -24.1808), (388.336, -499.215, -23.2621), (388.139, -499.492, -22.7828), (388.274, -500.02, -22.5638), (388.648, -500.43, -22.7585), (389.463, -501.283, -23.0821), (389.548, -501.849, -23.487), (389.941, -502.184, -23.7409), (390.471, -502.701, -24.0383), (390.672, -503.467, -24.1424), (390.478, -504.232, -24.0194), (390.518, -504.711, -23.5828), (390.518, -505.452, -23.4762), (391.128, -506.346, -23.434), (391.408, -506.962, -24.1164), (391.682, -507.022, -24.1483), (392.259, -507.957, -24.822), (392.259, -508.706, -24.822), (391.83, -509.041, -24.845), (391.699, -509.261, -24.7838), (391.392, -509.813, -24.5383), (391.39, -509.818, -24.534), (391.477, -510.054, -24.2659), (391.293, -510.53, -24.1743), (391.329, -510.814, -24.6062), (391.492, -510.912, -24.9416), (391.643, -510.961, -25.1777), (391.696, -510.901, -25.456), (391.867, -510.911, -25.6123), (392.447, -511.142, -25.7285), (392.605, -511.213, -25.7737), (393.385, -511.761, -26.1718), (393.51, -511.914, -26.3721), (393.919, -512.399, -27.3275), (394.439, -512.654, -27.571), (394.82, -513.52, -28.2009), (395.115, -513.65, -28.285), (395.682, -514.08, -28.8315), (395.607, -514.537, -29.6339), (396.413, -514.742, -30.3134), (396.628, -515.039, -30.7885), (396.5, -515.084, -31.5452), (397.12, -515.334, -32.2599), (397.383, -516.131, -32.765), (397.427, -516.234, -32.7598), (397.786, -517.171, -33.3059), (398.033, -517.559, -33.5327), (398.607, -518.563, -34.1827), (398.946, -518.973, -34.7726), (399.226, -519.262, -35.2315), (399.224, -519.798, -35.8735), (399.39, -519.894, -36.9179), (400.202, -519.852, -37.2339), (400.872, -520.333, -37.5199), (401.138, -521.151, -37.6647), (401.187, -521.805, -38.26), (401.642, -522.375, -38.26), (402.3, -522.645, -38.6426), (402.963, -522.636, -38.7288), (403.961, -523.183, -38.2267), (405.136, -523.516, -38.2925), (405.836, -523.702, -37.6076), (406.453, -524.17, -36.8304), (407.256, -524.694, -36.0376), (408.002, -524.634, -35.8578), (408.714, -524.919, -35.9222), (409.242, -525.384, -35.5558), (409.898, -525.771, -35.4471), (410.281, -526.407, -35.5557), (410.299, -526.469, -35.5553), (410.413, -526.741, -35.579), (410.432, -526.777, -35.5904), (410.551, -527.358, -35.2584), (410.802, -527.756, -35.2496), (410.913, -527.917, -35.0408), (411.563, -528.134, -34.866), (412.525, -528.376, -34.7483), (412.873, -528.615, -34.3067), (413.183, -528.752, -34.2194), (413.785, -529.193, -34.3895), (413.782, -529.56, -34.5998), (413.729, -530.168, -34.8821), (413.679, -530.811, -35.0399), (414.087, -531.727, -35.2885), (414.697, -532.188, -35.663), (415.23, -532.292, -35.9984), (416.039, -532.687, -36.5827), (416.11, -532.799, -37.0304), (416.483, -533.546, -37.6689), (416.152, -534.484, -38.0079), (415.679, -534.819, -38.541), (415.313, -535.649, -38.8419), (415.126, -536.536, -39.3303), (414.876, -536.672, -40.174), (415.376, -537.156, -40.7166), (415.994, -537.182, -41.3457), (416.546, -536.741, -41.8741), (416.868, -535.965, -42.1445), (417.202, -536.951, -41.4847), (417.41, -537.508, -41.0456), (417.548, -538.282, -40.8309), (417.927, -538.949, -40.5542), (418.477, -539.119, -39.9687), (418.653, -539.457, -39.5833), (418.898, -539.703, -39.0271), (419.684, -540.054, -37.9102), (420.21, -540.215, -37.3109), (420.398, -539.865, -36.7047), (420.255, -539.671, -36.1194), (420.285, -539.665, -35.6552), (420.695, -539.735, -35.447), (421.17, -539.897, -35.4017), (421.379, -539.996, -35.386), (422.276, -540.112, -35.0493), (422.606, -539.92, -34.806), (422.886, -539.824, -34.64), (423.223, -539.768, -34.4796), (423.579, -539.821, -34.3428), (424.066, -539.589, -34.3063), (424.453, -539.475, -34.6644), (424.846, -539.183, -35.2488), (425.546, -538.809, -35.4957), (426.246, -539.183, -35.2488), (426.638, -539.427, -34.7146), (426.698, -539.474, -34.6003), (426.65, -539.821, -34.3596), (427.061, -540.445, -34.0243), (427.078, -540.835, -34.0827), (427.27, -542.16, -34.2584), (428.352, -542.754, -34.6985), (428.937, -543.385, -34.5807), (428.76, -544.157, -34.5158), (429.248, -544.536, -34.9), (429.454, -545.186, -35.1568), (429.812, -545.815, -35.0666), (430.225, -546.251, -34.6539), (430.889, -546.861, -34.2138), (431.916, -547.096, -34.0103), (432.698, -547.422, -33.6261), (433.722, -548.114, -33.7867), (434.26, -549.074, -33.7621), (434.473, -549.295, -33.661), (435.233, -549.741, -33.5115), (435.562, -549.917, -33.4186), (436.102, -550.212, -33.8274), (436.386, -550.593, -33.6321), (437.047, -551.034, -34.0838), (437.085, -551.597, -34.0117), (437.794, -551.676, -34.1524), (438.662, -551.894, -34.3257), (438.969, -552.474, -34.7746), (439.35, -552.912, -35.3007), (439.399, -552.93, -35.3557), (439.993, -553.293, -35.7223), (440.734, -553.557, -35.6829), (441.444, -554.364, -35.6089), (442.175, -555.143, -35.5364), (442.241, -555.465, -35.4119), (442.298, -555.841, -35.2465), (442.456, -556.025, -35.1433), (442.76, -556.464, -34.8677), (442.916, -556.888, -34.6782), (443.27, -557.307, -34.5052), (443.748, -557.754, -34.421), (443.999, -558.233, -34.7972), (444.156, -558.62, -35.2009), (443.988, -559.059, -35.7374), (443.518, -558.857, -36.2346), (443.899, -558.889, -36.9332), (444.033, -558.985, -37.1717), (443.817, -559.037, -38.1172), (443.392, -559.328, -38.5915), (443.431, -559.812, -39.2143), (443.383, -559.973, -39.6), (443.363, -560.004, -39.6601), (443.146, -560.543, -40.2573), (442.693, -561.36, -40.3642), (442.22, -562.213, -40.4756), (441.939, -562.706, -40.994), (441.669, -563.179, -41.491), (441.479, -563.545, -41.6251), (441.455, -563.572, -41.6304), (441.097, -563.83, -41.6215), (440.85, -563.981, -41.6584), (440.865, -564.606, -41.818), (440.419, -564.749, -42.0866), (440.063, -565.058, -42.3725), (439.834, -565.036, -42.5877), (439.104, -565.602, -42.9907), (438.668, -566.278, -42.9691), (438.485, -567.031, -43.1823), (438.591, -567.717, -43.5889), (438.965, -568.202, -44.1104), (439.001, -568.324, -44.3938), (438.925, -568.507, -45.0097), (439.233, -568.945, -45.4342), (438.883, -569.668, -45.7136), (438.86, -570.481, -45.9844), (438.305, -571.11, -45.9983), (438.531, -571.387, -46.1123), (438.919, -571.55, -46.4507), (439.361, -571.787, -46.9146), (439.402, -571.809, -47.0556), (439.212, -571.876, -48.0382), (439.028, -571.853, -48.2798), (438.887, -571.763, -49.081), (439.134, -571.594, -49.6892), (439.576, -571.761, -50.5094), (439.578, -571.69, -50.5403), (439.413, -572.056, -51.3972), (439.279, -571.534, -51.9156), (439.359, -571.164, -52.5152), (439.588, -571.053, -53.0615), (440.095, -571.297, -53.5746), (440.42, -571.66, -53.6504), (440.755, -571.788, -53.4676), (441.045, -572.612, -53.831), (441.227, -572.846, -53.907), (441.79, -573.649, -54.0147), (442.401, -574.089, -53.5885), (442.868, -574.807, -53.6606), (443.6, -575.134, -53.9679), (444.282, -575.339, -54.2323), (444.735, -575.526, -54.6629), (445.068, -575.564, -54.6977), (445.953, -575.79, -55.1561), (446.747, -576.005, -55.2612), (447.406, -576.274, -55.5242), (447.81, -576.618, -56.3242), (448.139, -577.235, -57.0904), (448.506, -577.746, -57.5647), (448.786, -578.504, -57.6599), (449.154, -578.353, -58.2523), (449.495, -578.463, -58.8052), (449.888, -578.864, -59.3922), (450.592, -579.208, -59.6036), (450.965, -579.299, -59.6707), (451.415, -579.643, -59.5804), (451.853, -579.894, -59.4998), (452.441, -580.008, -59.4431), (452.932, -579.939, -59.1017), (453.399, -580.264, -58.5262), (453.401, -580.266, -58.5244), (453.868, -580.922, -58.3913), (454.834, -581.772, -58.487), (455.193, -582.209, -58.7103), (456.169, -582.295, -59.4063), (457.492, -582.315, -60.1794), (458.182, -582.459, -59.7939), (458.992, -582.103, -59.9805), (459.681, -581.911, -59.4751), (460.464, -582.201, -59.2113), (461.193, -582.264, -59.3574), (461.193, -582.672, -58.7474), (461.193, -582.815, -58.028), (461.7, -582.566, -57.2435), (461.675, -582.461, -56.4255), (461.789, -582.815, -55.6886), (462.004, -583.504, -55.2891), (462.85, -583.669, -54.9819), (463.411, -584.154, -54.7334), (463.839, -584.96, -55.0812), (464.315, -585.324, -54.5304), (464.295, -585.84, -54.3173), (464.117, -586.173, -54.1046), (463.762, -586.663, -53.9165), (463.713, -586.7, -53.872), (463.578, -587.423, -53.6283), (463.574, -588.038, -53.4333), (463.449, -588.67, -53.4299), (463.191, -589.228, -53.2144), (462.957, -589.603, -52.9262), (462.212, -590.677, -52.9781), (461.737, -591.535, -53.098), (461.714, -592.434, -52.69), (461.312, -593.013, -51.9711), (460.865, -593.143, -51.5097), (460.773, -593.99, -51.1962), (460.133, -594.22, -50.7927), (459.499, -594.854, -50.9089), (459.158, -595.553, -51.0732), (458.948, -596.272, -50.8056), (458.809, -597.641, -50.563), (458.677, -598.483, -50.458), (458.788, -599.144, -49.9218), (458.93, -599.35, -49.7385), (458.786, -599.527, -48.7315), (458.808, -599.536, -48.6732), (459.016, -599.655, -48.5835), (459.241, -599.924, -47.9907), (459.307, -600.004, -47.9715), (459.308, -600.044, -47.9257), (459.243, -600.055, -47.8435), (459.014, -600.646, -47.4905), (459.039, -600.88, -47.5005), (459.012, -600.954, -47.4835), (458.884, -601.314, -47.3589)]
[(335.543, -426.302, -33.4529), (335.991, -426.434, -33.5107), (336.359, -426.591, -33.7397), (337.316, -426.538, -34.1527), (337.727, -426.363, -34.0834), (338.661, -425.805, -33.9136), (339.54, -425.147, -33.8254), (340.038, -424.894, -33.8962), (341.239, -424.558, -33.696), (341.887, -424.346, -33.4274), (342.606, -424.301, -33.5653), (343.847, -424.206, -33.546), (344.751, -424.752, -33.5476), (345.534, -425.081, -34.0648), (346.2, -425.391, -34.4845), (346.433, -425.582, -34.5351), (346.649, -425.719, -35.2641), (346.723, -425.724, -35.7701), (346.702, -425.851, -36.0336), (346.541, -426.054, -36.5467), (346.453, -426.07, -36.933), (346.387, -425.859, -37.3672), (346.185, -426.136, -37.8572), (345.997, -426.766, -38.2024), (345.884, -427.125, -39.1481), (345.391, -427.498, -40.0719), (344.668, -428.204, -40.6286), (344.889, -428.968, -41.2219), (344.76, -429.332, -41.2753), (344.699, -429.655, -41.0646), (344.73, -430.081, -40.9003), (344.439, -430.558, -40.5571), (344.476, -430.702, -40.5524), (344.003, -431.256, -40.4651), (343.84, -432.136, -41.1099), (343.594, -432.694, -41.5412), (343.212, -433.759, -42.1111), (342.952, -434.892, -42.3255), (342.649, -435.395, -42.6248), (342.646, -435.399, -42.6288), (342.145, -435.466, -42.9575), (342.154, -435.691, -43.8362), (342.309, -435.854, -44.0642), (342.443, -436.085, -44.5369), (342.471, -436.13, -44.7864), (342.494, -436.124, -45.3205), (343.246, -436.899, -45.4339), (344.018, -437.698, -45.4602), (344.418, -438.154, -44.982), (344.791, -438.41, -44.5184), (345.202, -439.223, -44.007), (345.698, -439.508, -43.4359), (346.269, -440.201, -43.1688), (346.883, -440.679, -43.386), (347.49, -441.418, -43.3985), (348.16, -441.803, -42.8343), (348.995, -442.247, -42.312), (350.067, -442.41, -42.3143), (350.52, -442.345, -42.1135), (351.383, -442.435, -41.7685), (352.142, -443.041, -41.6056), (352.454, -443.92, -41.6358), (352.684, -444.581, -41.2641), (353.166, -445.297, -41.3652), (353.636, -445.863, -40.9429), (353.899, -446.114, -41.1068), (354.383, -446.18, -41.1893), (354.332, -447.049, -40.7923), (354.663, -447.936, -40.9258), (354.618, -448.057, -41.0387), (354.705, -448.504, -41.5125), (354.932, -449.038, -42.047), (355.542, -449.569, -41.8982), (356.009, -449.947, -41.2166), (356.369, -450.667, -41.0785), (357.061, -451.097, -41.121), (357.85, -451.093, -41.3297), (358.88, -451.003, -41.3509), (359.665, -451.322, -40.7581), (360.22, -451.995, -40.8504), (360.892, -452.799, -40.5152), (361.16, -453.065, -40.5567), (362.006, -453.608, -40.5299), (362.703, -453.784, -40.4143), (362.764, -454.501, -40.6324), (363.365, -454.847, -40.093), (363.796, -455.653, -40.2571), (363.983, -455.862, -40.1818), (364.453, -456.305, -40.1932), (364.709, -456.388, -40.4842), (365.548, -456.699, -40.1919), (365.635, -457.18, -40.2886), (365.907, -458.169, -40.4092), (366.616, -458.609, -40.1067), (366.876, -459.215, -40.5011), (367.571, -459.526, -40.8629), (368.243, -459.482, -41.2147), (369.255, -459.466, -41.73), (369.804, -459.468, -42.0877), (370.001, -459.404, -42.2473), (370.828, -459.587, -43.3879), (371.833, -459.881, -43.2844), (372.506, -460.017, -43.264), (372.994, -460.49, -43.1681), (373.521, -461.046, -43.3273), (373.773, -461.117, -43.664), (374.695, -461.364, -43.623), (375.486, -462.047, -43.7257), (376.151, -462.88, -43.3121), (376.48, -463.198, -43.0249), (377.041, -463.622, -42.6472), (377.564, -463.754, -42.6194), (377.595, -463.764, -42.6246), (378.729, -463.933, -41.7225), (378.674, -464.189, -40.8901), (379.374, -464.47, -40.3903), (379.967, -464.812, -40.386), (380.561, -465.478, -40.8641), (381.13, -466.868, -41.1074), (381.558, -467.557, -41.2481), (381.996, -467.373, -41.5366), (382.547, -467.396, -41.4593), (382.872, -467.613, -41.0636), (382.978, -468.132, -40.8975), (383.369, -468.498, -40.6249), (383.421, -468.49, -40.5625), (383.934, -469.025, -40.8894), (384.813, -469.572, -40.7296), (385.195, -470.191, -40.2888), (385.699, -470.616, -39.5203), (386.144, -471.005, -39.7024), (387.189, -471.605, -39.4607), (387.704, -472.113, -39.2139), (387.742, -472.123, -39.1883), (388.223, -472.803, -38.1248), (388.08, -473.046, -37.845), (388.066, -473.075, -37.5637), (387.822, -473.971, -36.8109), (387.719, -474.342, -36.3178), (387.137, -474.414, -36.1016), (386.342, -474.283, -35.7406), (386.32, -474.271, -35.6964), (385.582, -474.685, -35.2108), (385.352, -475.494, -35.0535), (385.21, -475.925, -34.4229), (384.799, -476.094, -33.823), (384.429, -476.503, -33.2534), (384.322, -477.443, -32.8765), (384.708, -478.003, -32.4697), (385.001, -479.074, -31.9402), (384.813, -479.734, -30.7238), (384.732, -480.236, -29.757), (384.853, -480.302, -29.583), (384.754, -481.158, -29.365), (384.864, -481.269, -28.7118), (384.273, -481.523, -28.5179), (384.034, -482.345, -28.8099), (383.798, -483.152, -28.5294), (383.722, -483.443, -28.4046), (383.627, -483.88, -28.2612), (383.672, -484.486, -28.1748), (383.382, -485.047, -28.0667), (383.005, -485.545, -27.9821), (382.559, -486.02, -27.9232), (382.324, -486.077, -27.8655), (382.559, -486.921, -27.5192), (381.313, -487.642, -27.7681), (380.627, -488.454, -27.5401), (380.004, -489.071, -27.2236), (380.384, -489.555, -26.7245), (380.576, -489.636, -26.6335), (381.404, -490.239, -26.2909), (381.765, -490.545, -26.2417), (382.688, -490.796, -26.223), (382.737, -491.069, -26.218), (383.408, -491.198, -26.1239), (383.711, -491.516, -26.9423), (384.318, -491.618, -27.4164), (384.694, -491.947, -27.5644), (385.218, -492.623, -28.0761), (386.034, -493.125, -28.5846), (386.352, -493.077, -28.7667), (386.642, -493.07, -29.0315), (387.612, -492.953, -29.481), (388.01, -493.531, -29.7809), (388.654, -493.88, -29.9584), (389.217, -494.335, -29.7529), (389.539, -494.765, -29.2239), (389.538, -494.821, -29.1781), (389.365, -495.337, -28.5703), (388.857, -495.516, -27.9575), (388.872, -495.477, -27.8857), (388.349, -495.703, -27.1946), (388.165, -496.374, -26.6313), (388.393, -497.215, -26.4263), (388.799, -497.66, -25.9089), (388.773, -498.125, -25.2646), (388.848, -498.338, -24.1808), (388.336, -499.215, -23.2621), (388.139, -499.492, -22.7828), (388.274, -500.02, -22.5638), (388.648, -500.43, -22.7585), (389.463, -501.283, -23.0821), (389.548, -501.849, -23.487), (389.941, -502.184, -23.7409), (390.471, -502.701, -24.0383), (390.672, -503.467, -24.1424), (390.478, -504.232, -24.0194), (390.518, -504.711, -23.5828), (390.518, -505.452, -23.4762), (391.128, -506.346, -23.434), (391.408, -506.962, -24.1164), (391.682, -507.022, -24.1483), (392.259, -507.957, -24.822), (392.259, -508.706, -24.822), (391.83, -509.041, -24.845), (391.699, -509.261, -24.7838), (391.392, -509.813, -24.5383), (391.39, -509.818, -24.534), (391.477, -510.054, -24.2659), (391.293, -510.53, -24.1743), (391.329, -510.814, -24.6062), (391.492, -510.912, -24.9416), (391.643, -510.961, -25.1777), (391.696, -510.901, -25.456), (391.867, -510.911, -25.6123), (392.447, -511.142, -25.7285), (392.605, -511.213, -25.7737), (393.385, -511.761, -26.1718), (393.51, -511.914, -26.3721), (393.919, -512.399, -27.3275), (394.439, -512.654, -27.571), (394.82, -513.52, -28.2009), (395.115, -513.65, -28.285), (395.682, -514.08, -28.8315), (395.607, -514.537, -29.6339), (396.413, -514.742, -30.3134), (396.628, -515.039, -30.7885), (396.5, -515.084, -31.5452), (397.12, -515.334, -32.2599), (397.383, -516.131, -32.765), (397.427, -516.234, -32.7598), (397.786, -517.171, -33.3059), (398.033, -517.559, -33.5327), (398.607, -518.563, -34.1827), (398.946, -518.973, -34.7726), (399.226, -519.262, -35.2315), (399.224, -519.798, -35.8735), (399.39, -519.894, -36.9179), (400.202, -519.852, -37.2339), (400.872, -520.333, -37.5199), (401.138, -521.151, -37.6647), (401.187, -521.805, -38.26), (401.642, -522.375, -38.26), (402.3, -522.645, -38.6426), (402.963, -522.636, -38.7288), (403.961, -523.183, -38.2267), (405.136, -523.516, -38.2925), (405.836, -523.702, -37.6076), (406.453, -524.17, -36.8304), (407.256, -524.694, -36.0376), (408.002, -524.634, -35.8578), (408.714, -524.919, -35.9222), (409.242, -525.384, -35.5558), (409.898, -525.771, -35.4471), (410.281, -526.407, -35.5557), (410.299, -526.469, -35.5553), (410.413, -526.741, -35.579), (410.432, -526.777, -35.5904), (410.551, -527.358, -35.2584), (410.802, -527.756, -35.2496), (410.913, -527.917, -35.0408), (411.563, -528.134, -34.866), (412.525, -528.376, -34.7483), (412.873, -528.615, -34.3067), (413.183, -528.752, -34.2194), (413.785, -529.193, -34.3895), (413.782, -529.56, -34.5998), (413.729, -530.168, -34.8821), (413.679, -530.811, -35.0399), (414.087, -531.727, -35.2885), (414.697, -532.188, -35.663), (415.23, -532.292, -35.9984), (416.039, -532.687, -36.5827), (416.11, -532.799, -37.0304), (416.483, -533.546, -37.6689), (416.152, -534.484, -38.0079), (415.679, -534.819, -38.541), (415.313, -535.649, -38.8419), (415.126, -536.536, -39.3303), (414.876, -536.672, -40.174), (415.376, -537.156, -40.7166), (415.994, -537.182, -41.3457), (416.546, -536.741, -41.8741), (416.868, -535.965, -42.1445), (417.202, -536.951, -41.4847), (417.41, -537.508, -41.0456), (417.548, -538.282, -40.8309), (417.927, -538.949, -40.5542), (418.477, -539.119, -39.9687), (418.653, -539.457, -39.5833), (418.898, -539.703, -39.0271), (419.684, -540.054, -37.9102), (420.21, -540.215, -37.3109), (420.398, -539.865, -36.7047), (420.255, -539.671, -36.1194), (420.285, -539.665, -35.6552), (420.695, -539.735, -35.447), (421.17, -539.897, -35.4017), (421.379, -539.996, -35.386), (422.276, -540.112, -35.0493), (422.606, -539.92, -34.806), (422.886, -539.824, -34.64), (423.223, -539.768, -34.4796), (423.579, -539.821, -34.3428), (424.066, -539.589, -34.3063), (424.453, -539.475, -34.6644), (424.846, -539.183, -35.2488), (425.546, -538.809, -35.4957), (426.246, -539.183, -35.2488), (426.638, -539.427, -34.7146), (426.698, -539.474, -34.6003), (426.65, -539.821, -34.3596), (427.061, -540.445, -34.0243), (427.078, -540.835, -34.0827), (427.27, -542.16, -34.2584), (428.352, -542.754, -34.6985), (428.937, -543.385, -34.5807), (428.76, -544.157, -34.5158), (429.248, -544.536, -34.9), (429.454, -545.186, -35.1568), (429.812, -545.815, -35.0666), (430.225, -546.251, -34.6539), (430.889, -546.861, -34.2138), (431.916, -547.096, -34.0103), (432.698, -547.422, -33.6261), (433.722, -548.114, -33.7867), (434.26, -549.074, -33.7621), (434.473, -549.295, -33.661), (435.233, -549.741, -33.5115), (435.562, -549.917, -33.4186), (436.102, -550.212, -33.8274), (436.386, -550.593, -33.6321), (437.047, -551.034, -34.0838), (437.085, -551.597, -34.0117), (437.794, -551.676, -34.1524), (438.662, -551.894, -34.3257), (438.969, -552.474, -34.7746), (439.35, -552.912, -35.3007), (439.399, -552.93, -35.3557), (439.993, -553.293, -35.7223), (440.734, -553.557, -35.6829), (441.444, -554.364, -35.6089), (442.175, -555.143, -35.5364), (442.241, -555.465, -35.4119), (442.298, -555.841, -35.2465), (442.456, -556.025, -35.1433), (442.76, -556.464, -34.8677), (442.916, -556.888, -34.6782), (443.27, -557.307, -34.5052), (443.748, -557.754, -34.421), (443.999, -558.233, -34.7972), (444.156, -558.62, -35.2009), (443.988, -559.059, -35.7374), (443.518, -558.857, -36.2346), (443.899, -558.889, -36.9332), (444.033, -558.985, -37.1717), (443.817, -559.037, -38.1172), (443.392, -559.328, -38.5915), (443.431, -559.812, -39.2143), (443.383, -559.973, -39.6), (443.363, -560.004, -39.6601), (443.146, -560.543, -40.2573), (442.693, -561.36, -40.3642), (442.22, -562.213, -40.4756), (441.939, -562.706, -40.994), (441.669, -563.179, -41.491), (441.479, -563.545, -41.6251), (441.455, -563.572, -41.6304), (441.097, -563.83, -41.6215), (440.85, -563.981, -41.6584), (440.865, -564.606, -41.818), (440.419, -564.749, -42.0866), (440.063, -565.058, -42.3725), (439.834, -565.036, -42.5877), (439.104, -565.602, -42.9907), (438.668, -566.278, -42.9691), (438.485, -567.031, -43.1823), (438.591, -567.717, -43.5889), (438.965, -568.202, -44.1104), (439.001, -568.324, -44.3938), (438.925, -568.507, -45.0097), (439.233, -568.945, -45.4342), (438.883, -569.668, -45.7136), (438.86, -570.481, -45.9844), (438.305, -571.11, -45.9983), (438.531, -571.387, -46.1123), (438.919, -571.55, -46.4507), (439.361, -571.787, -46.9146), (439.402, -571.809, -47.0556), (439.212, -571.876, -48.0382), (439.028, -571.853, -48.2798), (438.887, -571.763, -49.081), (439.134, -571.594, -49.6892), (439.576, -571.761, -50.5094), (439.578, -571.69, -50.5403), (439.413, -572.056, -51.3972), (439.279, -571.534, -51.9156), (439.359, -571.164, -52.5152), (439.588, -571.053, -53.0615), (440.095, -571.297, -53.5746), (440.42, -571.66, -53.6504), (440.755, -571.788, -53.4676), (441.045, -572.612, -53.831), (441.227, -572.846, -53.907), (441.79, -573.649, -54.0147), (442.401, -574.089, -53.5885), (442.868, -574.807, -53.6606), (443.6, -575.134, -53.9679), (444.282, -575.339, -54.2323), (444.735, -575.526, -54.6629), (445.068, -575.564, -54.6977), (445.953, -575.79, -55.1561), (446.747, -576.005, -55.2612), (447.406, -576.274, -55.5242), (447.81, -576.618, -56.3242), (448.139, -577.235, -57.0904), (448.506, -577.746, -57.5647), (448.786, -578.504, -57.6599), (449.154, -578.353, -58.2523), (449.495, -578.463, -58.8052), (449.888, -578.864, -59.3922), (450.592, -579.208, -59.6036), (450.965, -579.299, -59.6707), (451.415, -579.643, -59.5804), (451.853, -579.894, -59.4998), (452.441, -580.008, -59.4431), (452.932, -579.939, -59.1017), (453.399, -580.264, -58.5262), (453.401, -580.266, -58.5244), (453.868, -580.922, -58.3913), (454.834, -581.772, -58.487), (455.193, -582.209, -58.7103), (456.169, -582.295, -59.4063), (457.492, -582.315, -60.1794), (458.182, -582.459, -59.7939), (458.992, -582.103, -59.9805), (459.681, -581.911, -59.4751), (460.464, -582.201, -59.2113), (461.193, -582.264, -59.3574), (461.193, -582.672, -58.7474), (461.193, -582.815, -58.028), (461.7, -582.566, -57.2435), (461.675, -582.461, -56.4255), (461.789, -582.815, -55.6886), (462.004, -583.504, -55.2891), (462.85, -583.669, -54.9819), (463.411, -584.154, -54.7334), (463.839, -584.96, -55.0812), (464.315, -585.324, -54.5304), (464.295, -585.84, -54.3173), (464.117, -586.173, -54.1046), (463.762, -586.663, -53.9165), (463.713, -586.7, -53.872), (463.578, -587.423, -53.6283), (463.574, -588.038, -53.4333), (463.449, -588.67, -53.4299), (463.191, -589.228, -53.2144), (462.957, -589.603, -52.9262), (462.212, -590.677, -52.9781), (461.737, -591.535, -53.098), (461.714, -592.434, -52.69), (461.312, -593.013, -51.9711), (460.865, -593.143, -51.5097), (460.773, -593.99, -51.1962), (460.133, -594.22, -50.7927), (459.499, -594.854, -50.9089), (459.158, -595.553, -51.0732), (458.948, -596.272, -50.8056), (458.809, -597.641, -50.563), (458.677, -598.483, -50.458), (458.788, -599.144, -49.9218), (458.93, -599.35, -49.7385), (458.786, -599.527, -48.7315), (458.808, -599.536, -48.6732), (459.016, -599.655, -48.5835), (459.241, -599.924, -47.9907), (459.307, -600.004, -47.9715), (459.308, -600.044, -47.9257), (459.243, -600.055, -47.8435), (459.014, -600.646, -47.4905), (459.039, -600.88, -47.5005), (459.012, -600.954, -47.4835), (458.884, -601.314, -47.3589), (458.884, -601.92, -46.9185), (458.812, -602.089, -46.4085), (458.834, -602.153, -46.142), (458.799, -602.917, -45.4415), (458.717, -603.139, -45.1096), (458.617, -603.714, -44.647), (458.719, -604.409, -44.3997), (459.004, -605.097, -44.413), (459.314, -605.862, -44.8383), (459.888, -606.173, -45.4973), (460.333, -606.438, -46.019), (460.802, -606.955, -46.2496), (461.166, -607.581, -46.1256), (461.522, -608.386, -46.0692), (461.775, -609.426, -45.9977), (461.495, -610.217, -46.0591), (461.515, -611.001, -46.3644), (461.832, -611.611, -46.849), (462.379, -611.919, -47.4102), (462.528, -612.121, -47.9832), (462.768, -612.2, -48.0401), (463.428, -612.576, -48.1663), (463.845, -613.215, -48.0671), (464.255, -613.833, -47.9469), (464.622, -614.514, -47.9138), (464.627, -615.244, -47.657), (464.485, -616.368, -47.6719), (464.893, -617.284, -47.9205), (465.503, -617.745, -48.295), (466.409, -617.855, -48.5932), (467.249, -618.017, -48.8153), (467.557, -618.261, -48.8893), (467.881, -618.898, -49.5952), (468.148, -619.584, -49.7882), (468.192, -620.328, -49.6373), (468.203, -621.559, -49.5266), (468.826, -622.732, -49.166), (468.9, -623.594, -48.955)]
[(335.543, -426.302, -33.4529), (335.991, -426.434, -33.5107), (336.359, -426.591, -33.7397), (337.316, -426.538, -34.1527), (337.727, -426.363, -34.0834), (338.661, -425.805, -33.9136), (339.54, -425.147, -33.8254), (340.038, -424.894, -33.8962), (341.239, -424.558, -33.696), (341.887, -424.346, -33.4274), (342.606, -424.301, -33.5653), (343.847, -424.206, -33.546), (344.751, -424.752, -33.5476), (345.534, -425.081, -34.0648), (346.2, -425.391, -34.4845), (346.433, -425.582, -34.5351), (346.649, -425.719, -35.2641), (346.723, -425.724, -35.7701), (346.702, -425.851, -36.0336), (346.541, -426.054, -36.5467), (346.453, -426.07, -36.933), (346.387, -425.859, -37.3672), (346.185, -426.136, -37.8572), (345.997, -426.766, -38.2024), (345.884, -427.125, -39.1481), (345.391, -427.498, -40.0719), (344.668, -428.204, -40.6286), (344.889, -428.968, -41.2219), (344.76, -429.332, -41.2753), (344.699, -429.655, -41.0646), (344.73, -430.081, -40.9003), (344.439, -430.558, -40.5571), (344.476, -430.702, -40.5524), (344.003, -431.256, -40.4651), (343.84, -432.136, -41.1099), (343.594, -432.694, -41.5412), (343.212, -433.759, -42.1111), (342.952, -434.892, -42.3255), (342.649, -435.395, -42.6248), (342.646, -435.399, -42.6288), (342.145, -435.466, -42.9575), (342.154, -435.691, -43.8362), (342.309, -435.854, -44.0642), (342.443, -436.085, -44.5369), (342.471, -436.13, -44.7864), (342.494, -436.124, -45.3205), (343.246, -436.899, -45.4339), (344.018, -437.698, -45.4602), (344.418, -438.154, -44.982), (344.791, -438.41, -44.5184), (345.202, -439.223, -44.007), (345.698, -439.508, -43.4359), (346.269, -440.201, -43.1688), (346.883, -440.679, -43.386), (347.49, -441.418, -43.3985), (348.16, -441.803, -42.8343), (348.995, -442.247, -42.312), (350.067, -442.41, -42.3143), (350.52, -442.345, -42.1135), (351.383, -442.435, -41.7685), (352.142, -443.041, -41.6056), (352.454, -443.92, -41.6358), (352.684, -444.581, -41.2641), (353.166, -445.297, -41.3652), (353.636, -445.863, -40.9429), (353.899, -446.114, -41.1068), (354.383, -446.18, -41.1893), (354.332, -447.049, -40.7923), (354.663, -447.936, -40.9258), (354.618, -448.057, -41.0387), (354.705, -448.504, -41.5125), (354.932, -449.038, -42.047), (355.542, -449.569, -41.8982), (356.009, -449.947, -41.2166), (356.369, -450.667, -41.0785), (357.061, -451.097, -41.121), (357.85, -451.093, -41.3297), (358.88, -451.003, -41.3509), (359.665, -451.322, -40.7581), (360.22, -451.995, -40.8504), (360.892, -452.799, -40.5152), (361.16, -453.065, -40.5567), (362.006, -453.608, -40.5299), (362.703, -453.784, -40.4143), (362.764, -454.501, -40.6324), (363.365, -454.847, -40.093), (363.796, -455.653, -40.2571), (363.983, -455.862, -40.1818), (364.453, -456.305, -40.1932), (364.709, -456.388, -40.4842), (365.548, -456.699, -40.1919), (365.635, -457.18, -40.2886), (365.907, -458.169, -40.4092), (366.616, -458.609, -40.1067), (366.876, -459.215, -40.5011), (367.571, -459.526, -40.8629), (368.243, -459.482, -41.2147), (369.255, -459.466, -41.73), (369.804, -459.468, -42.0877), (370.001, -459.404, -42.2473), (370.828, -459.587, -43.3879), (371.833, -459.881, -43.2844), (372.506, -460.017, -43.264), (372.994, -460.49, -43.1681), (373.521, -461.046, -43.3273), (373.773, -461.117, -43.664), (374.695, -461.364, -43.623), (375.486, -462.047, -43.7257), (376.151, -462.88, -43.3121), (376.48, -463.198, -43.0249), (377.041, -463.622, -42.6472), (377.564, -463.754, -42.6194), (377.595, -463.764, -42.6246), (378.729, -463.933, -41.7225), (378.674, -464.189, -40.8901), (379.374, -464.47, -40.3903), (379.967, -464.812, -40.386), (380.561, -465.478, -40.8641), (381.13, -466.868, -41.1074), (381.558, -467.557, -41.2481), (381.996, -467.373, -41.5366), (382.547, -467.396, -41.4593), (382.872, -467.613, -41.0636), (382.978, -468.132, -40.8975), (383.369, -468.498, -40.6249), (383.421, -468.49, -40.5625), (383.934, -469.025, -40.8894), (384.813, -469.572, -40.7296), (385.195, -470.191, -40.2888), (385.699, -470.616, -39.5203), (386.144, -471.005, -39.7024), (387.189, -471.605, -39.4607), (387.704, -472.113, -39.2139), (387.742, -472.123, -39.1883), (388.223, -472.803, -38.1248), (388.08, -473.046, -37.845), (388.066, -473.075, -37.5637), (387.822, -473.971, -36.8109), (387.719, -474.342, -36.3178), (387.137, -474.414, -36.1016), (386.342, -474.283, -35.7406), (386.32, -474.271, -35.6964), (385.582, -474.685, -35.2108), (385.352, -475.494, -35.0535), (385.21, -475.925, -34.4229), (384.799, -476.094, -33.823), (384.429, -476.503, -33.2534), (384.322, -477.443, -32.8765), (384.708, -478.003, -32.4697), (385.001, -479.074, -31.9402), (384.813, -479.734, -30.7238), (384.732, -480.236, -29.757), (384.853, -480.302, -29.583), (384.754, -481.158, -29.365), (384.864, -481.269, -28.7118), (384.273, -481.523, -28.5179), (384.034, -482.345, -28.8099), (383.798, -483.152, -28.5294), (383.722, -483.443, -28.4046), (383.627, -483.88, -28.2612), (383.672, -484.486, -28.1748), (383.382, -485.047, -28.0667), (383.005, -485.545, -27.9821), (382.559, -486.02, -27.9232), (382.324, -486.077, -27.8655), (382.559, -486.921, -27.5192), (381.313, -487.642, -27.7681), (380.627, -488.454, -27.5401), (380.004, -489.071, -27.2236), (380.384, -489.555, -26.7245), (380.576, -489.636, -26.6335), (381.404, -490.239, -26.2909), (381.765, -490.545, -26.2417), (382.688, -490.796, -26.223), (382.737, -491.069, -26.218), (383.408, -491.198, -26.1239), (383.711, -491.516, -26.9423), (384.318, -491.618, -27.4164), (384.694, -491.947, -27.5644), (385.218, -492.623, -28.0761), (386.034, -493.125, -28.5846), (386.352, -493.077, -28.7667), (386.642, -493.07, -29.0315), (387.612, -492.953, -29.481), (388.01, -493.531, -29.7809), (388.654, -493.88, -29.9584), (389.217, -494.335, -29.7529), (389.539, -494.765, -29.2239), (389.538, -494.821, -29.1781), (389.365, -495.337, -28.5703), (388.857, -495.516, -27.9575), (388.872, -495.477, -27.8857), (388.349, -495.703, -27.1946), (388.165, -496.374, -26.6313), (388.393, -497.215, -26.4263), (388.799, -497.66, -25.9089), (388.773, -498.125, -25.2646), (388.848, -498.338, -24.1808), (388.336, -499.215, -23.2621), (388.139, -499.492, -22.7828), (388.274, -500.02, -22.5638), (388.648, -500.43, -22.7585), (389.463, -501.283, -23.0821), (389.548, -501.849, -23.487), (389.941, -502.184, -23.7409), (390.471, -502.701, -24.0383), (390.672, -503.467, -24.1424), (390.478, -504.232, -24.0194), (390.518, -504.711, -23.5828), (390.518, -505.452, -23.4762), (391.128, -506.346, -23.434), (391.408, -506.962, -24.1164), (391.682, -507.022, -24.1483), (392.259, -507.957, -24.822), (392.259, -508.706, -24.822), (391.83, -509.041, -24.845), (391.699, -509.261, -24.7838), (391.392, -509.813, -24.5383), (391.39, -509.818, -24.534), (391.477, -510.054, -24.2659), (391.293, -510.53, -24.1743), (391.329, -510.814, -24.6062), (391.492, -510.912, -24.9416), (391.643, -510.961, -25.1777), (391.696, -510.901, -25.456), (391.867, -510.911, -25.6123), (392.447, -511.142, -25.7285), (392.605, -511.213, -25.7737), (393.385, -511.761, -26.1718), (393.51, -511.914, -26.3721), (393.919, -512.399, -27.3275), (394.439, -512.654, -27.571), (394.82, -513.52, -28.2009), (395.115, -513.65, -28.285), (395.682, -514.08, -28.8315), (395.607, -514.537, -29.6339), (396.413, -514.742, -30.3134), (396.628, -515.039, -30.7885), (396.5, -515.084, -31.5452), (397.12, -515.334, -32.2599), (397.383, -516.131, -32.765), (397.427, -516.234, -32.7598), (397.786, -517.171, -33.3059), (398.033, -517.559, -33.5327), (398.607, -518.563, -34.1827), (398.946, -518.973, -34.7726), (399.226, -519.262, -35.2315), (399.224, -519.798, -35.8735), (399.39, -519.894, -36.9179), (400.202, -519.852, -37.2339), (400.872, -520.333, -37.5199), (401.138, -521.151, -37.6647), (401.187, -521.805, -38.26), (401.642, -522.375, -38.26), (402.3, -522.645, -38.6426), (402.963, -522.636, -38.7288), (403.961, -523.183, -38.2267), (405.136, -523.516, -38.2925), (405.836, -523.702, -37.6076), (406.453, -524.17, -36.8304), (407.256, -524.694, -36.0376), (408.002, -524.634, -35.8578), (408.714, -524.919, -35.9222), (409.242, -525.384, -35.5558), (409.898, -525.771, -35.4471), (410.281, -526.407, -35.5557), (410.299, -526.469, -35.5553), (410.413, -526.741, -35.579), (410.432, -526.777, -35.5904), (410.551, -527.358, -35.2584), (410.802, -527.756, -35.2496), (410.913, -527.917, -35.0408), (411.563, -528.134, -34.866), (412.525, -528.376, -34.7483), (412.873, -528.615, -34.3067), (413.183, -528.752, -34.2194), (413.785, -529.193, -34.3895), (413.782, -529.56, -34.5998), (413.729, -530.168, -34.8821), (413.679, -530.811, -35.0399), (414.087, -531.727, -35.2885), (414.697, -532.188, -35.663), (415.23, -532.292, -35.9984), (416.039, -532.687, -36.5827), (416.11, -532.799, -37.0304), (416.483, -533.546, -37.6689), (416.152, -534.484, -38.0079), (415.679, -534.819, -38.541), (415.313, -535.649, -38.8419), (415.126, -536.536, -39.3303), (414.876, -536.672, -40.174), (415.376, -537.156, -40.7166), (415.994, -537.182, -41.3457), (416.546, -536.741, -41.8741), (416.868, -535.965, -42.1445), (417.202, -536.951, -41.4847), (417.41, -537.508, -41.0456), (417.548, -538.282, -40.8309), (417.927, -538.949, -40.5542), (418.477, -539.119, -39.9687), (418.653, -539.457, -39.5833), (418.898, -539.703, -39.0271), (419.684, -540.054, -37.9102), (420.21, -540.215, -37.3109), (420.398, -539.865, -36.7047), (420.255, -539.671, -36.1194), (420.285, -539.665, -35.6552), (420.695, -539.735, -35.447), (421.17, -539.897, -35.4017), (421.379, -539.996, -35.386), (422.276, -540.112, -35.0493), (422.606, -539.92, -34.806), (422.886, -539.824, -34.64), (423.223, -539.768, -34.4796), (423.579, -539.821, -34.3428), (424.066, -539.589, -34.3063), (424.453, -539.475, -34.6644), (424.846, -539.183, -35.2488), (425.546, -538.809, -35.4957), (426.246, -539.183, -35.2488), (426.638, -539.427, -34.7146), (426.698, -539.474, -34.6003), (426.65, -539.821, -34.3596), (427.061, -540.445, -34.0243), (427.078, -540.835, -34.0827), (427.27, -542.16, -34.2584), (428.352, -542.754, -34.6985), (428.937, -543.385, -34.5807), (428.76, -544.157, -34.5158), (429.248, -544.536, -34.9), (429.454, -545.186, -35.1568), (429.812, -545.815, -35.0666), (430.225, -546.251, -34.6539), (430.889, -546.861, -34.2138), (431.916, -547.096, -34.0103), (432.698, -547.422, -33.6261), (433.722, -548.114, -33.7867), (434.26, -549.074, -33.7621), (434.473, -549.295, -33.661), (435.233, -549.741, -33.5115), (435.562, -549.917, -33.4186), (436.102, -550.212, -33.8274), (436.386, -550.593, -33.6321), (437.047, -551.034, -34.0838), (437.085, -551.597, -34.0117), (437.794, -551.676, -34.1524), (438.662, -551.894, -34.3257), (438.969, -552.474, -34.7746), (439.35, -552.912, -35.3007), (439.399, -552.93, -35.3557), (439.993, -553.293, -35.7223), (440.734, -553.557, -35.6829), (441.444, -554.364, -35.6089), (442.175, -555.143, -35.5364), (442.241, -555.465, -35.4119), (442.298, -555.841, -35.2465), (442.456, -556.025, -35.1433), (442.76, -556.464, -34.8677), (442.916, -556.888, -34.6782), (443.27, -557.307, -34.5052), (443.748, -557.754, -34.421), (443.999, -558.233, -34.7972), (444.156, -558.62, -35.2009), (443.988, -559.059, -35.7374), (443.518, -558.857, -36.2346), (443.899, -558.889, -36.9332), (444.033, -558.985, -37.1717), (443.817, -559.037, -38.1172), (443.392, -559.328, -38.5915), (443.431, -559.812, -39.2143), (443.383, -559.973, -39.6), (443.363, -560.004, -39.6601), (443.146, -560.543, -40.2573), (442.693, -561.36, -40.3642), (442.22, -562.213, -40.4756), (441.939, -562.706, -40.994), (441.669, -563.179, -41.491), (441.479, -563.545, -41.6251), (441.455, -563.572, -41.6304), (441.097, -563.83, -41.6215), (440.85, -563.981, -41.6584), (440.865, -564.606, -41.818), (440.419, -564.749, -42.0866), (440.063, -565.058, -42.3725), (439.834, -565.036, -42.5877), (439.104, -565.602, -42.9907), (438.668, -566.278, -42.9691), (438.485, -567.031, -43.1823), (438.591, -567.717, -43.5889), (438.965, -568.202, -44.1104), (439.001, -568.324, -44.3938), (438.925, -568.507, -45.0097), (439.233, -568.945, -45.4342), (438.883, -569.668, -45.7136), (438.86, -570.481, -45.9844), (438.305, -571.11, -45.9983), (438.531, -571.387, -46.1123), (438.919, -571.55, -46.4507), (439.361, -571.787, -46.9146), (439.402, -571.809, -47.0556), (439.212, -571.876, -48.0382), (439.028, -571.853, -48.2798), (438.887, -571.763, -49.081), (439.134, -571.594, -49.6892), (439.576, -571.761, -50.5094), (439.578, -571.69, -50.5403), (439.413, -572.056, -51.3972), (439.279, -571.534, -51.9156), (439.359, -571.164, -52.5152), (439.588, -571.053, -53.0615), (440.095, -571.297, -53.5746), (440.42, -571.66, -53.6504), (440.755, -571.788, -53.4676), (441.045, -572.612, -53.831), (441.227, -572.846, -53.907), (441.79, -573.649, -54.0147), (442.401, -574.089, -53.5885), (442.868, -574.807, -53.6606), (443.6, -575.134, -53.9679), (444.282, -575.339, -54.2323), (444.735, -575.526, -54.6629), (445.068, -575.564, -54.6977), (445.953, -575.79, -55.1561), (446.747, -576.005, -55.2612), (447.406, -576.274, -55.5242), (447.81, -576.618, -56.3242), (448.139, -577.235, -57.0904), (448.506, -577.746, -57.5647), (448.786, -578.504, -57.6599), (449.154, -578.353, -58.2523), (449.495, -578.463, -58.8052), (449.888, -578.864, -59.3922), (450.592, -579.208, -59.6036), (450.965, -579.299, -59.6707), (451.415, -579.643, -59.5804), (451.853, -579.894, -59.4998), (452.441, -580.008, -59.4431), (452.932, -579.939, -59.1017), (453.399, -580.264, -58.5262), (453.401, -580.266, -58.5244), (453.868, -580.922, -58.3913), (454.834, -581.772, -58.487), (455.193, -582.209, -58.7103), (456.169, -582.295, -59.4063), (457.492, -582.315, -60.1794), (458.182, -582.459, -59.7939), (458.992, -582.103, -59.9805), (459.681, -581.911, -59.4751), (460.464, -582.201, -59.2113), (461.193, -582.264, -59.3574)]
[(335.543, -426.302, -33.4529), (335.991, -426.434, -33.5107), (336.359, -426.591, -33.7397), (337.316, -426.538, -34.1527), (337.727, -426.363, -34.0834), (338.661, -425.805, -33.9136), (339.54, -425.147, -33.8254), (340.038, -424.894, -33.8962), (341.239, -424.558, -33.696), (341.887, -424.346, -33.4274), (342.606, -424.301, -33.5653), (343.847, -424.206, -33.546), (344.751, -424.752, -33.5476), (345.534, -425.081, -34.0648), (346.2, -425.391, -34.4845), (346.433, -425.582, -34.5351), (346.649, -425.719, -35.2641), (346.723, -425.724, -35.7701), (346.702, -425.851, -36.0336), (346.541, -426.054, -36.5467), (346.453, -426.07, -36.933), (346.387, -425.859, -37.3672), (346.185, -426.136, -37.8572), (345.997, -426.766, -38.2024), (345.884, -427.125, -39.1481), (345.391, -427.498, -40.0719), (344.668, -428.204, -40.6286), (344.889, -428.968, -41.2219), (344.76, -429.332, -41.2753), (344.699, -429.655, -41.0646), (344.73, -430.081, -40.9003), (344.439, -430.558, -40.5571), (344.476, -430.702, -40.5524), (344.003, -431.256, -40.4651), (343.84, -432.136, -41.1099), (343.594, -432.694, -41.5412), (343.212, -433.759, -42.1111), (342.952, -434.892, -42.3255), (342.649, -435.395, -42.6248), (342.646, -435.399, -42.6288), (342.145, -435.466, -42.9575), (342.154, -435.691, -43.8362), (342.309, -435.854, -44.0642), (342.443, -436.085, -44.5369), (342.471, -436.13, -44.7864), (342.494, -436.124, -45.3205), (343.246, -436.899, -45.4339), (344.018, -437.698, -45.4602), (344.418, -438.154, -44.982), (344.791, -438.41, -44.5184), (345.202, -439.223, -44.007), (345.698, -439.508, -43.4359), (346.269, -440.201, -43.1688), (346.883, -440.679, -43.386), (347.49, -441.418, -43.3985), (348.16, -441.803, -42.8343), (348.995, -442.247, -42.312), (350.067, -442.41, -42.3143), (350.52, -442.345, -42.1135), (351.383, -442.435, -41.7685), (352.142, -443.041, -41.6056), (352.454, -443.92, -41.6358), (352.684, -444.581, -41.2641), (353.166, -445.297, -41.3652), (353.636, -445.863, -40.9429), (353.899, -446.114, -41.1068), (354.383, -446.18, -41.1893), (354.332, -447.049, -40.7923), (354.663, -447.936, -40.9258), (354.618, -448.057, -41.0387), (354.705, -448.504, -41.5125), (354.932, -449.038, -42.047), (355.542, -449.569, -41.8982), (356.009, -449.947, -41.2166), (356.369, -450.667, -41.0785), (357.061, -451.097, -41.121), (357.85, -451.093, -41.3297), (358.88, -451.003, -41.3509), (359.665, -451.322, -40.7581), (360.22, -451.995, -40.8504), (360.892, -452.799, -40.5152), (361.16, -453.065, -40.5567), (362.006, -453.608, -40.5299), (362.703, -453.784, -40.4143), (362.764, -454.501, -40.6324), (363.365, -454.847, -40.093), (363.796, -455.653, -40.2571), (363.983, -455.862, -40.1818), (364.453, -456.305, -40.1932), (364.709, -456.388, -40.4842), (365.548, -456.699, -40.1919), (365.635, -457.18, -40.2886), (365.907, -458.169, -40.4092), (366.616, -458.609, -40.1067), (366.876, -459.215, -40.5011), (367.571, -459.526, -40.8629), (368.243, -459.482, -41.2147), (369.255, -459.466, -41.73), (369.804, -459.468, -42.0877), (370.001, -459.404, -42.2473), (370.828, -459.587, -43.3879), (371.833, -459.881, -43.2844), (372.506, -460.017, -43.264), (372.994, -460.49, -43.1681), (373.521, -461.046, -43.3273), (373.773, -461.117, -43.664), (374.695, -461.364, -43.623), (375.486, -462.047, -43.7257), (376.151, -462.88, -43.3121), (376.48, -463.198, -43.0249), (377.041, -463.622, -42.6472), (377.564, -463.754, -42.6194), (377.595, -463.764, -42.6246), (378.729, -463.933, -41.7225), (378.674, -464.189, -40.8901), (379.374, -464.47, -40.3903), (379.967, -464.812, -40.386), (380.561, -465.478, -40.8641), (381.13, -466.868, -41.1074), (381.558, -467.557, -41.2481), (381.996, -467.373, -41.5366), (382.547, -467.396, -41.4593), (382.872, -467.613, -41.0636), (382.978, -468.132, -40.8975), (383.369, -468.498, -40.6249), (383.421, -468.49, -40.5625), (383.934, -469.025, -40.8894), (384.813, -469.572, -40.7296), (385.195, -470.191, -40.2888), (385.699, -470.616, -39.5203), (386.144, -471.005, -39.7024), (387.189, -471.605, -39.4607), (387.704, -472.113, -39.2139), (387.742, -472.123, -39.1883), (388.223, -472.803, -38.1248), (388.08, -473.046, -37.845), (388.066, -473.075, -37.5637), (387.822, -473.971, -36.8109), (387.719, -474.342, -36.3178), (387.137, -474.414, -36.1016), (386.342, -474.283, -35.7406), (386.32, -474.271, -35.6964), (385.582, -474.685, -35.2108), (385.352, -475.494, -35.0535), (385.21, -475.925, -34.4229), (384.799, -476.094, -33.823), (384.429, -476.503, -33.2534), (384.322, -477.443, -32.8765), (384.708, -478.003, -32.4697), (385.001, -479.074, -31.9402), (384.813, -479.734, -30.7238), (384.732, -480.236, -29.757), (384.853, -480.302, -29.583), (384.754, -481.158, -29.365), (384.864, -481.269, -28.7118), (384.273, -481.523, -28.5179), (384.034, -482.345, -28.8099), (383.798, -483.152, -28.5294), (383.722, -483.443, -28.4046), (383.627, -483.88, -28.2612), (383.672, -484.486, -28.1748), (383.382, -485.047, -28.0667), (383.005, -485.545, -27.9821), (382.559, -486.02, -27.9232), (382.324, -486.077, -27.8655), (382.559, -486.921, -27.5192), (381.313, -487.642, -27.7681), (380.627, -488.454, -27.5401), (380.004, -489.071, -27.2236), (380.384, -489.555, -26.7245), (380.576, -489.636, -26.6335), (381.404, -490.239, -26.2909), (381.765, -490.545, -26.2417), (382.688, -490.796, -26.223), (382.737, -491.069, -26.218), (383.408, -491.198, -26.1239), (383.711, -491.516, -26.9423), (384.318, -491.618, -27.4164), (384.694, -491.947, -27.5644), (385.218, -492.623, -28.0761), (386.034, -493.125, -28.5846), (386.352, -493.077, -28.7667), (386.642, -493.07, -29.0315), (387.612, -492.953, -29.481), (388.01, -493.531, -29.7809), (388.654, -493.88, -29.9584), (389.217, -494.335, -29.7529), (389.539, -494.765, -29.2239), (389.538, -494.821, -29.1781), (389.365, -495.337, -28.5703), (388.857, -495.516, -27.9575), (388.872, -495.477, -27.8857), (388.349, -495.703, -27.1946), (388.165, -496.374, -26.6313), (388.393, -497.215, -26.4263), (388.799, -497.66, -25.9089), (388.773, -498.125, -25.2646), (388.848, -498.338, -24.1808), (388.336, -499.215, -23.2621), (388.139, -499.492, -22.7828), (388.274, -500.02, -22.5638), (388.648, -500.43, -22.7585), (389.463, -501.283, -23.0821), (389.548, -501.849, -23.487), (389.941, -502.184, -23.7409), (390.471, -502.701, -24.0383), (390.672, -503.467, -24.1424), (390.478, -504.232, -24.0194), (390.518, -504.711, -23.5828), (390.518, -505.452, -23.4762), (391.128, -506.346, -23.434), (391.408, -506.962, -24.1164), (391.682, -507.022, -24.1483), (392.259, -507.957, -24.822), (392.259, -508.706, -24.822), (391.83, -509.041, -24.845), (391.699, -509.261, -24.7838), (391.392, -509.813, -24.5383), (391.39, -509.818, -24.534), (391.477, -510.054, -24.2659), (391.293, -510.53, -24.1743), (391.329, -510.814, -24.6062), (391.492, -510.912, -24.9416), (391.643, -510.961, -25.1777), (391.696, -510.901, -25.456), (391.867, -510.911, -25.6123), (392.447, -511.142, -25.7285), (392.605, -511.213, -25.7737), (393.385, -511.761, -26.1718), (393.51, -511.914, -26.3721), (393.919, -512.399, -27.3275), (394.439, -512.654, -27.571), (394.82, -513.52, -28.2009), (395.115, -513.65, -28.285), (395.682, -514.08, -28.8315), (395.607, -514.537, -29.6339), (396.413, -514.742, -30.3134), (396.628, -515.039, -30.7885), (396.5, -515.084, -31.5452), (397.12, -515.334, -32.2599), (397.383, -516.131, -32.765), (397.427, -516.234, -32.7598), (397.786, -517.171, -33.3059), (398.033, -517.559, -33.5327), (398.607, -518.563, -34.1827), (398.946, -518.973, -34.7726), (399.226, -519.262, -35.2315), (399.224, -519.798, -35.8735), (399.39, -519.894, -36.9179), (400.202, -519.852, -37.2339), (400.872, -520.333, -37.5199), (401.138, -521.151, -37.6647), (401.187, -521.805, -38.26), (401.642, -522.375, -38.26), (402.3, -522.645, -38.6426), (402.963, -522.636, -38.7288), (403.961, -523.183, -38.2267), (405.136, -523.516, -38.2925), (405.836, -523.702, -37.6076), (406.453, -524.17, -36.8304), (407.256, -524.694, -36.0376), (408.002, -524.634, -35.8578), (408.714, -524.919, -35.9222), (409.242, -525.384, -35.5558), (409.898, -525.771, -35.4471), (410.281, -526.407, -35.5557), (410.299, -526.469, -35.5553), (410.413, -526.741, -35.579), (410.432, -526.777, -35.5904), (410.551, -527.358, -35.2584), (410.802, -527.756, -35.2496), (410.913, -527.917, -35.0408), (411.563, -528.134, -34.866), (412.525, -528.376, -34.7483), (412.873, -528.615, -34.3067), (413.183, -528.752, -34.2194), (413.785, -529.193, -34.3895), (413.782, -529.56, -34.5998), (413.729, -530.168, -34.8821), (413.679, -530.811, -35.0399), (414.087, -531.727, -35.2885), (414.697, -532.188, -35.663), (415.23, -532.292, -35.9984), (416.039, -532.687, -36.5827), (416.11, -532.799, -37.0304), (416.483, -533.546, -37.6689), (416.152, -534.484, -38.0079), (415.679, -534.819, -38.541), (415.313, -535.649, -38.8419), (415.126, -536.536, -39.3303), (414.876, -536.672, -40.174), (415.376, -537.156, -40.7166), (415.994, -537.182, -41.3457), (416.546, -536.741, -41.8741), (416.868, -535.965, -42.1445), (417.202, -536.951, -41.4847), (417.41, -537.508, -41.0456), (417.548, -538.282, -40.8309), (417.927, -538.949, -40.5542), (418.477, -539.119, -39.9687), (418.653, -539.457, -39.5833), (418.898, -539.703, -39.0271), (419.684, -540.054, -37.9102), (420.21, -540.215, -37.3109), (420.398, -539.865, -36.7047), (420.255, -539.671, -36.1194), (420.285, -539.665, -35.6552), (420.695, -539.735, -35.447), (421.17, -539.897, -35.4017), (421.379, -539.996, -35.386), (422.276, -540.112, -35.0493), (422.606, -539.92, -34.806), (422.886, -539.824, -34.64), (423.223, -539.768, -34.4796), (423.579, -539.821, -34.3428), (424.066, -539.589, -34.3063), (424.453, -539.475, -34.6644), (424.846, -539.183, -35.2488), (425.546, -538.809, -35.4957), (426.246, -539.183, -35.2488), (426.638, -539.427, -34.7146), (426.698, -539.474, -34.6003), (426.65, -539.821, -34.3596), (427.061, -540.445, -34.0243), (427.078, -540.835, -34.0827), (427.27, -542.16, -34.2584), (428.352, -542.754, -34.6985), (428.937, -543.385, -34.5807), (428.76, -544.157, -34.5158), (429.248, -544.536, -34.9), (429.454, -545.186, -35.1568), (429.812, -545.815, -35.0666), (430.225, -546.251, -34.6539), (430.889, -546.861, -34.2138), (431.916, -547.096, -34.0103), (432.698, -547.422, -33.6261), (433.722, -548.114, -33.7867), (434.26, -549.074, -33.7621), (434.473, -549.295, -33.661), (435.233, -549.741, -33.5115), (435.562, -549.917, -33.4186), (436.102, -550.212, -33.8274), (436.386, -550.593, -33.6321), (437.047, -551.034, -34.0838), (437.085, -551.597, -34.0117), (437.794, -551.676, -34.1524), (438.662, -551.894, -34.3257), (438.969, -552.474, -34.7746), (439.35, -552.912, -35.3007), (439.399, -552.93, -35.3557), (439.993, -553.293, -35.7223), (440.734, -553.557, -35.6829), (441.444, -554.364, -35.6089), (442.175, -555.143, -35.5364), (442.241, -555.465, -35.4119), (442.298, -555.841, -35.2465), (442.456, -556.025, -35.1433), (442.76, -556.464, -34.8677), (442.916, -556.888, -34.6782), (443.27, -557.307, -34.5052), (443.748, -557.754, -34.421), (443.999, -558.233, -34.7972), (444.156, -558.62, -35.2009), (443.988, -559.059, -35.7374), (443.518, -558.857, -36.2346), (443.899, -558.889, -36.9332), (444.033, -558.985, -37.1717), (443.817, -559.037, -38.1172), (443.392, -559.328, -38.5915), (443.431, -559.812, -39.2143), (443.383, -559.973, -39.6), (443.363, -560.004, -39.6601), (443.146, -560.543, -40.2573), (442.693, -561.36, -40.3642), (442.22, -562.213, -40.4756), (441.939, -562.706, -40.994), (441.669, -563.179, -41.491), (441.479, -563.545, -41.6251), (441.455, -563.572, -41.6304), (441.097, -563.83, -41.6215), (440.85, -563.981, -41.6584), (440.865, -564.606, -41.818), (440.419, -564.749, -42.0866), (440.063, -565.058, -42.3725), (439.834, -565.036, -42.5877), (439.104, -565.602, -42.9907), (438.668, -566.278, -42.9691), (438.485, -567.031, -43.1823), (438.591, -567.717, -43.5889), (438.965, -568.202, -44.1104), (439.001, -568.324, -44.3938), (438.925, -568.507, -45.0097), (439.233, -568.945, -45.4342), (438.883, -569.668, -45.7136), (438.86, -570.481, -45.9844), (438.305, -571.11, -45.9983), (438.531, -571.387, -46.1123), (438.919, -571.55, -46.4507), (439.361, -571.787, -46.9146), (439.402, -571.809, -47.0556), (439.212, -571.876, -48.0382), (439.028, -571.853, -48.2798), (438.887, -571.763, -49.081), (439.134, -571.594, -49.6892), (439.576, -571.761, -50.5094), (439.578, -571.69, -50.5403), (439.413, -572.056, -51.3972), (439.279, -571.534, -51.9156), (439.359, -571.164, -52.5152), (439.588, -571.053, -53.0615), (440.095, -571.297, -53.5746), (440.42, -571.66, -53.6504), (440.755, -571.788, -53.4676), (441.045, -572.612, -53.831), (441.227, -572.846, -53.907), (441.79, -573.649, -54.0147), (442.401, -574.089, -53.5885), (442.868, -574.807, -53.6606), (443.6, -575.134, -53.9679), (444.282, -575.339, -54.2323), (444.735, -575.526, -54.6629), (445.068, -575.564, -54.6977), (445.953, -575.79, -55.1561), (446.747, -576.005, -55.2612), (447.406, -576.274, -55.5242), (447.81, -576.618, -56.3242), (448.139, -577.235, -57.0904), (448.506, -577.746, -57.5647), (448.786, -578.504, -57.6599), (449.154, -578.353, -58.2523), (449.495, -578.463, -58.8052), (449.888, -578.864, -59.3922), (450.592, -579.208, -59.6036), (450.965, -579.299, -59.6707), (451.415, -579.643, -59.5804), (451.853, -579.894, -59.4998), (452.441, -580.008, -59.4431), (452.932, -579.939, -59.1017), (453.399, -580.264, -58.5262), (453.401, -580.266, -58.5244), (453.868, -580.922, -58.3913), (454.834, -581.772, -58.487), (455.193, -582.209, -58.7103), (456.169, -582.295, -59.4063), (457.492, -582.315, -60.1794), (458.182, -582.459, -59.7939), (458.992, -582.103, -59.9805), (459.681, -581.911, -59.4751), (460.464, -582.201, -59.2113), (459.817, -582.163, -59.099), (459.299, -582.45, -58.6703), (458.67, -582.78, -58.2993), (458.154, -583.393, -58.2708), (457.533, -584.026, -58.3292), (457.212, -584.72, -58.2317), (457.101, -585.433, -58.5033), (457.105, -585.444, -58.4859), (457.299, -586.12, -58.8013), (457.799, -586.706, -58.8371), (458.498, -587.024, -59.1944), (459.014, -587.089, -59.5917), (459.588, -587.566, -59.7503), (459.878, -588.22, -60.0136), (460.307, -589.129, -60.4687), (460.148, -589.442, -60.6399), (460.121, -590.447, -60.5404), (460.121, -591.053, -60.9808), (460.163, -591.283, -61.4455), (460.196, -591.313, -61.4714), (460.276, -591.441, -61.7136), (460.428, -591.683, -61.9031), (460.636, -591.925, -61.8588), (460.656, -592.441, -62.0807), (460.758, -592.808, -62.0266), (460.748, -593.423, -61.9267), (460.379, -594.492, -62.2832), (460.246, -594.656, -62.4217), (460.452, -595.521, -62.4127), (460.333, -595.608, -62.4616), (460.333, -596.366, -62.9442), (460.549, -596.984, -63.3554), (460.604, -597.755, -63.4007), (460.588, -598.574, -63.4882), (460.701, -599.206, -64.004), (461.073, -599.696, -64.393), (461.088, -600.284, -64.6933), (460.91, -600.862, -65.195), (461.097, -601.484, -65.5268), (460.98, -602.531, -65.6596), (460.453, -603.104, -65.6208), (460.415, -604.016, -64.9863), (460.514, -604.922, -64.8905), (460.309, -605.716, -65.2994), (460.724, -605.948, -65.1044), (461.054, -606.711, -65.4902), (461.266, -606.927, -65.7888), (461.374, -607.289, -66.1563), (461.364, -607.459, -66.297), (461.518, -607.936, -66.0965), (461.531, -608.741, -66.3377), (461.256, -609.534, -66.3227), (461.028, -610.556, -65.7113), (461.335, -611.262, -65.4598), (461.495, -612.262, -65.4676), (461.465, -612.507, -65.4455), (461.197, -613.158, -65.2737), (460.644, -613.626, -65.2608), (460.398, -614.509, -64.987), (460.891, -615.052, -64.4745), (460.878, -615.152, -64.432), (460.724, -615.448, -64.3789), (460.572, -616.366, -63.6704), (460.586, -617.126, -62.8376), (460.963, -617.645, -62.6484), (460.796, -618.054, -61.8904), (460.377, -618.739, -61.5359), (460.369, -619.351, -61.4226), (460.56, -620.059, -60.9909), (460.571, -620.271, -60.7314), (461.237, -620.837, -59.9593), (462.059, -621.269, -59.3248), (462.425, -621.348, -59.1106), (463.064, -621.496, -58.5762), (463.268, -621.766, -57.8014), (463.446, -622.053, -56.9214), (463.867, -622.461, -56.5045), (464.479, -622.637, -56.1692), (465.167, -622.548, -55.9786), (465.341, -622.076, -55.565), (466.032, -621.449, -55.0855), (466.706, -621.199, -54.9257), (467.208, -620.969, -54.0354), (467.331, -621.081, -53.688), (467.31, -621.626, -52.9535), (467.335, -621.429, -52.3962), (467.233, -621.361, -51.5773), (467.228, -621.695, -50.9786), (467.464, -622.068, -50.4548), (467.494, -622.601, -50.0784), (467.571, -623.042, -49.6258), (468.181, -623.208, -49.1417), (468.9, -623.594, -48.955)]
[(335.543, -426.302, -33.4529), (335.991, -426.434, -33.5107), (336.359, -426.591, -33.7397), (337.316, -426.538, -34.1527), (337.727, -426.363, -34.0834), (338.661, -425.805, -33.9136), (339.54, -425.147, -33.8254), (340.038, -424.894, -33.8962), (341.239, -424.558, -33.696), (341.887, -424.346, -33.4274), (342.606, -424.301, -33.5653), (343.847, -424.206, -33.546), (344.751, -424.752, -33.5476), (345.534, -425.081, -34.0648), (346.2, -425.391, -34.4845), (346.433, -425.582, -34.5351), (346.649, -425.719, -35.2641), (346.723, -425.724, -35.7701), (346.702, -425.851, -36.0336), (346.541, -426.054, -36.5467), (346.453, -426.07, -36.933), (346.387, -425.859, -37.3672), (346.185, -426.136, -37.8572), (345.997, -426.766, -38.2024), (345.884, -427.125, -39.1481), (345.391, -427.498, -40.0719), (344.668, -428.204, -40.6286), (344.889, -428.968, -41.2219), (344.76, -429.332, -41.2753), (344.699, -429.655, -41.0646), (344.73, -430.081, -40.9003), (344.439, -430.558, -40.5571), (344.476, -430.702, -40.5524), (344.003, -431.256, -40.4651), (343.84, -432.136, -41.1099), (343.594, -432.694, -41.5412), (343.212, -433.759, -42.1111), (342.952, -434.892, -42.3255), (342.649, -435.395, -42.6248), (342.646, -435.399, -42.6288), (342.145, -435.466, -42.9575), (342.154, -435.691, -43.8362), (342.309, -435.854, -44.0642), (342.443, -436.085, -44.5369), (342.471, -436.13, -44.7864), (342.494, -436.124, -45.3205), (343.246, -436.899, -45.4339), (344.018, -437.698, -45.4602), (344.418, -438.154, -44.982), (344.791, -438.41, -44.5184), (345.202, -439.223, -44.007), (345.698, -439.508, -43.4359), (346.269, -440.201, -43.1688), (346.883, -440.679, -43.386), (347.49, -441.418, -43.3985), (348.16, -441.803, -42.8343), (348.995, -442.247, -42.312), (350.067, -442.41, -42.3143), (350.52, -442.345, -42.1135), (351.383, -442.435, -41.7685), (352.142, -443.041, -41.6056), (352.454, -443.92, -41.6358), (352.684, -444.581, -41.2641), (353.166, -445.297, -41.3652), (353.636, -445.863, -40.9429), (353.899, -446.114, -41.1068), (354.383, -446.18, -41.1893), (354.332, -447.049, -40.7923), (354.663, -447.936, -40.9258), (354.618, -448.057, -41.0387), (354.705, -448.504, -41.5125), (354.932, -449.038, -42.047), (355.542, -449.569, -41.8982), (356.009, -449.947, -41.2166), (356.369, -450.667, -41.0785), (357.061, -451.097, -41.121), (357.85, -451.093, -41.3297), (358.88, -451.003, -41.3509), (359.665, -451.322, -40.7581), (360.22, -451.995, -40.8504), (360.892, -452.799, -40.5152), (361.16, -453.065, -40.5567), (362.006, -453.608, -40.5299), (362.703, -453.784, -40.4143), (362.764, -454.501, -40.6324), (363.365, -454.847, -40.093), (363.796, -455.653, -40.2571), (363.983, -455.862, -40.1818), (364.453, -456.305, -40.1932), (364.709, -456.388, -40.4842), (365.548, -456.699, -40.1919), (365.635, -457.18, -40.2886), (365.907, -458.169, -40.4092), (366.616, -458.609, -40.1067), (366.876, -459.215, -40.5011), (367.571, -459.526, -40.8629), (368.243, -459.482, -41.2147), (369.255, -459.466, -41.73), (369.804, -459.468, -42.0877), (370.001, -459.404, -42.2473), (370.828, -459.587, -43.3879), (371.833, -459.881, -43.2844), (372.506, -460.017, -43.264), (372.994, -460.49, -43.1681), (373.521, -461.046, -43.3273), (373.773, -461.117, -43.664), (374.695, -461.364, -43.623), (375.486, -462.047, -43.7257), (376.151, -462.88, -43.3121), (376.48, -463.198, -43.0249), (377.041, -463.622, -42.6472), (377.564, -463.754, -42.6194), (377.595, -463.764, -42.6246), (378.729, -463.933, -41.7225), (378.674, -464.189, -40.8901), (379.374, -464.47, -40.3903), (379.967, -464.812, -40.386), (380.561, -465.478, -40.8641), (381.13, -466.868, -41.1074), (381.558, -467.557, -41.2481), (381.996, -467.373, -41.5366), (382.547, -467.396, -41.4593), (382.872, -467.613, -41.0636), (382.978, -468.132, -40.8975), (383.369, -468.498, -40.6249), (383.421, -468.49, -40.5625), (383.934, -469.025, -40.8894), (384.813, -469.572, -40.7296), (385.195, -470.191, -40.2888), (385.699, -470.616, -39.5203), (386.144, -471.005, -39.7024), (387.189, -471.605, -39.4607), (387.704, -472.113, -39.2139), (387.742, -472.123, -39.1883), (388.223, -472.803, -38.1248), (388.08, -473.046, -37.845), (388.066, -473.075, -37.5637), (387.822, -473.971, -36.8109), (387.719, -474.342, -36.3178), (387.137, -474.414, -36.1016), (386.342, -474.283, -35.7406), (386.32, -474.271, -35.6964), (385.582, -474.685, -35.2108), (385.352, -475.494, -35.0535), (385.21, -475.925, -34.4229), (384.799, -476.094, -33.823), (384.429, -476.503, -33.2534), (384.322, -477.443, -32.8765), (384.708, -478.003, -32.4697), (385.001, -479.074, -31.9402), (384.813, -479.734, -30.7238), (384.732, -480.236, -29.757), (384.853, -480.302, -29.583), (384.754, -481.158, -29.365), (384.864, -481.269, -28.7118), (384.273, -481.523, -28.5179), (384.034, -482.345, -28.8099), (383.798, -483.152, -28.5294), (383.722, -483.443, -28.4046), (383.627, -483.88, -28.2612), (383.672, -484.486, -28.1748), (383.382, -485.047, -28.0667), (383.005, -485.545, -27.9821), (382.559, -486.02, -27.9232), (382.324, -486.077, -27.8655), (382.559, -486.921, -27.5192), (381.313, -487.642, -27.7681), (380.627, -488.454, -27.5401), (380.004, -489.071, -27.2236), (380.384, -489.555, -26.7245), (380.576, -489.636, -26.6335), (381.404, -490.239, -26.2909), (381.765, -490.545, -26.2417), (382.688, -490.796, -26.223), (382.737, -491.069, -26.218), (383.408, -491.198, -26.1239), (383.711, -491.516, -26.9423), (384.318, -491.618, -27.4164), (384.694, -491.947, -27.5644), (385.218, -492.623, -28.0761), (386.034, -493.125, -28.5846), (386.352, -493.077, -28.7667), (386.642, -493.07, -29.0315), (387.612, -492.953, -29.481), (388.01, -493.531, -29.7809), (388.654, -493.88, -29.9584), (389.217, -494.335, -29.7529), (389.539, -494.765, -29.2239), (389.538, -494.821, -29.1781), (389.365, -495.337, -28.5703), (388.857, -495.516, -27.9575), (388.872, -495.477, -27.8857), (388.349, -495.703, -27.1946), (388.165, -496.374, -26.6313), (388.393, -497.215, -26.4263), (388.799, -497.66, -25.9089), (388.773, -498.125, -25.2646), (388.848, -498.338, -24.1808), (388.336, -499.215, -23.2621), (388.139, -499.492, -22.7828), (388.274, -500.02, -22.5638), (388.648, -500.43, -22.7585), (389.463, -501.283, -23.0821), (389.548, -501.849, -23.487), (389.941, -502.184, -23.7409), (390.471, -502.701, -24.0383), (390.672, -503.467, -24.1424), (390.478, -504.232, -24.0194), (390.518, -504.711, -23.5828), (390.518, -505.452, -23.4762), (391.128, -506.346, -23.434), (391.408, -506.962, -24.1164), (391.682, -507.022, -24.1483), (392.259, -507.957, -24.822), (392.259, -508.706, -24.822), (391.83, -509.041, -24.845), (391.699, -509.261, -24.7838), (391.392, -509.813, -24.5383), (391.39, -509.818, -24.534), (391.477, -510.054, -24.2659), (391.293, -510.53, -24.1743), (391.329, -510.814, -24.6062), (391.492, -510.912, -24.9416), (391.643, -510.961, -25.1777), (391.696, -510.901, -25.456), (391.867, -510.911, -25.6123), (392.447, -511.142, -25.7285), (392.605, -511.213, -25.7737), (393.385, -511.761, -26.1718), (393.51, -511.914, -26.3721), (393.919, -512.399, -27.3275), (394.439, -512.654, -27.571), (394.82, -513.52, -28.2009), (395.115, -513.65, -28.285), (395.682, -514.08, -28.8315), (395.607, -514.537, -29.6339), (396.413, -514.742, -30.3134), (396.628, -515.039, -30.7885), (396.5, -515.084, -31.5452), (397.12, -515.334, -32.2599), (397.383, -516.131, -32.765), (397.427, -516.234, -32.7598), (397.786, -517.171, -33.3059), (398.033, -517.559, -33.5327), (398.607, -518.563, -34.1827), (398.946, -518.973, -34.7726), (399.226, -519.262, -35.2315), (399.224, -519.798, -35.8735), (399.39, -519.894, -36.9179), (400.202, -519.852, -37.2339), (400.872, -520.333, -37.5199), (401.138, -521.151, -37.6647), (401.187, -521.805, -38.26), (401.642, -522.375, -38.26), (402.3, -522.645, -38.6426), (402.963, -522.636, -38.7288), (403.961, -523.183, -38.2267), (405.136, -523.516, -38.2925), (405.836, -523.702, -37.6076), (406.453, -524.17, -36.8304), (407.256, -524.694, -36.0376), (408.002, -524.634, -35.8578), (408.714, -524.919, -35.9222), (409.242, -525.384, -35.5558), (409.898, -525.771, -35.4471), (410.281, -526.407, -35.5557), (410.299, -526.469, -35.5553), (410.413, -526.741, -35.579), (410.432, -526.777, -35.5904), (410.551, -527.358, -35.2584), (410.802, -527.756, -35.2496), (410.913, -527.917, -35.0408), (411.563, -528.134, -34.866), (412.525, -528.376, -34.7483), (412.873, -528.615, -34.3067), (413.183, -528.752, -34.2194), (413.785, -529.193, -34.3895), (413.782, -529.56, -34.5998), (413.729, -530.168, -34.8821), (413.679, -530.811, -35.0399), (414.087, -531.727, -35.2885), (414.697, -532.188, -35.663), (415.23, -532.292, -35.9984), (416.039, -532.687, -36.5827), (416.11, -532.799, -37.0304), (416.483, -533.546, -37.6689), (416.152, -534.484, -38.0079), (415.679, -534.819, -38.541), (415.313, -535.649, -38.8419), (415.126, -536.536, -39.3303), (414.876, -536.672, -40.174), (415.376, -537.156, -40.7166), (415.994, -537.182, -41.3457), (416.546, -536.741, -41.8741), (416.868, -535.965, -42.1445), (417.202, -536.951, -41.4847), (417.41, -537.508, -41.0456), (417.548, -538.282, -40.8309), (417.927, -538.949, -40.5542), (418.477, -539.119, -39.9687), (418.653, -539.457, -39.5833), (418.898, -539.703, -39.0271), (419.684, -540.054, -37.9102), (420.21, -540.215, -37.3109), (420.398, -539.865, -36.7047), (420.255, -539.671, -36.1194), (420.285, -539.665, -35.6552), (420.695, -539.735, -35.447), (421.17, -539.897, -35.4017), (421.379, -539.996, -35.386), (422.276, -540.112, -35.0493), (422.606, -539.92, -34.806), (422.886, -539.824, -34.64), (423.223, -539.768, -34.4796), (423.579, -539.821, -34.3428), (424.066, -539.589, -34.3063), (424.453, -539.475, -34.6644), (424.846, -539.183, -35.2488), (425.546, -538.809, -35.4957), (426.246, -539.183, -35.2488), (426.638, -539.427, -34.7146), (426.698, -539.474, -34.6003), (426.65, -539.821, -34.3596), (427.061, -540.445, -34.0243), (427.078, -540.835, -34.0827), (427.27, -542.16, -34.2584), (428.352, -542.754, -34.6985), (428.937, -543.385, -34.5807), (428.76, -544.157, -34.5158), (429.248, -544.536, -34.9), (429.454, -545.186, -35.1568), (429.812, -545.815, -35.0666), (430.225, -546.251, -34.6539), (430.889, -546.861, -34.2138), (431.916, -547.096, -34.0103), (432.698, -547.422, -33.6261), (433.722, -548.114, -33.7867), (434.26, -549.074, -33.7621), (434.473, -549.295, -33.661), (435.233, -549.741, -33.5115), (435.562, -549.917, -33.4186), (436.102, -550.212, -33.8274), (436.386, -550.593, -33.6321), (437.047, -551.034, -34.0838), (437.085, -551.597, -34.0117), (437.794, -551.676, -34.1524), (438.662, -551.894, -34.3257), (438.969, -552.474, -34.7746), (439.35, -552.912, -35.3007), (439.399, -552.93, -35.3557), (439.993, -553.293, -35.7223), (440.734, -553.557, -35.6829), (441.444, -554.364, -35.6089), (442.175, -555.143, -35.5364), (442.241, -555.465, -35.4119), (442.298, -555.841, -35.2465), (442.456, -556.025, -35.1433), (442.76, -556.464, -34.8677), (442.916, -556.888, -34.6782), (443.27, -557.307, -34.5052), (443.748, -557.754, -34.421), (443.999, -558.233, -34.7972), (444.156, -558.62, -35.2009), (443.988, -559.059, -35.7374), (443.518, -558.857, -36.2346), (443.899, -558.889, -36.9332), (444.033, -558.985, -37.1717), (443.817, -559.037, -38.1172), (443.392, -559.328, -38.5915), (443.431, -559.812, -39.2143), (443.383, -559.973, -39.6), (443.363, -560.004, -39.6601), (443.146, -560.543, -40.2573), (442.693, -561.36, -40.3642), (442.22, -562.213, -40.4756), (441.939, -562.706, -40.994), (441.669, -563.179, -41.491), (441.479, -563.545, -41.6251), (441.455, -563.572, -41.6304), (441.097, -563.83, -41.6215), (440.85, -563.981, -41.6584), (440.865, -564.606, -41.818), (440.419, -564.749, -42.0866), (440.063, -565.058, -42.3725), (439.834, -565.036, -42.5877), (439.104, -565.602, -42.9907), (438.668, -566.278, -42.9691), (438.485, -567.031, -43.1823), (438.591, -567.717, -43.5889), (438.965, -568.202, -44.1104), (439.001, -568.324, -44.3938), (438.925, -568.507, -45.0097), (439.233, -568.945, -45.4342), (438.883, -569.668, -45.7136), (438.86, -570.481, -45.9844), (438.305, -571.11, -45.9983), (438.531, -571.387, -46.1123), (438.919, -571.55, -46.4507), (439.361, -571.787, -46.9146), (439.402, -571.809, -47.0556), (439.212, -571.876, -48.0382), (439.028, -571.853, -48.2798), (438.887, -571.763, -49.081), (439.134, -571.594, -49.6892), (439.576, -571.761, -50.5094), (439.578, -571.69, -50.5403), (439.413, -572.056, -51.3972), (439.279, -571.534, -51.9156), (439.359, -571.164, -52.5152), (439.588, -571.053, -53.0615), (440.095, -571.297, -53.5746), (440.42, -571.66, -53.6504), (440.755, -571.788, -53.4676), (441.045, -572.612, -53.831), (441.227, -572.846, -53.907), (441.79, -573.649, -54.0147), (442.401, -574.089, -53.5885), (442.868, -574.807, -53.6606), (443.6, -575.134, -53.9679), (444.282, -575.339, -54.2323), (444.735, -575.526, -54.6629), (445.068, -575.564, -54.6977), (445.953, -575.79, -55.1561), (446.747, -576.005, -55.2612), (447.406, -576.274, -55.5242), (447.81, -576.618, -56.3242), (448.139, -577.235, -57.0904), (448.506, -577.746, -57.5647), (448.786, -578.504, -57.6599), (449.154, -578.353, -58.2523), (449.495, -578.463, -58.8052), (449.888, -578.864, -59.3922), (450.592, -579.208, -59.6036), (450.965, -579.299, -59.6707), (451.415, -579.643, -59.5804), (451.853, -579.894, -59.4998), (452.441, -580.008, -59.4431), (452.932, -579.939, -59.1017), (453.399, -580.264, -58.5262), (453.401, -580.266, -58.5244), (453.868, -580.922, -58.3913), (454.834, -581.772, -58.487), (455.193, -582.209, -58.7103), (456.169, -582.295, -59.4063), (457.492, -582.315, -60.1794), (458.182, -582.459, -59.7939), (458.992, -582.103, -59.9805), (459.681, -581.911, -59.4751), (460.464, -582.201, -59.2113), (459.817, -582.163, -59.099), (459.299, -582.45, -58.6703), (458.67, -582.78, -58.2993), (458.154, -583.393, -58.2708), (457.533, -584.026, -58.3292), (457.212, -584.72, -58.2317), (457.101, -585.433, -58.5033), (457.105, -585.444, -58.4859), (457.299, -586.12, -58.8013), (457.799, -586.706, -58.8371), (458.498, -587.024, -59.1944), (459.014, -587.089, -59.5917), (459.588, -587.566, -59.7503), (459.878, -588.22, -60.0136), (460.307, -589.129, -60.4687), (460.148, -589.442, -60.6399), (460.121, -590.447, -60.5404), (460.121, -591.053, -60.9808), (460.163, -591.283, -61.4455), (460.196, -591.313, -61.4714), (460.276, -591.441, -61.7136), (460.428, -591.683, -61.9031), (460.636, -591.925, -61.8588), (460.656, -592.441, -62.0807), (460.758, -592.808, -62.0266), (460.748, -593.423, -61.9267), (460.379, -594.492, -62.2832), (460.246, -594.656, -62.4217), (460.452, -595.521, -62.4127), (460.333, -595.608, -62.4616), (460.333, -596.366, -62.9442), (460.549, -596.984, -63.3554), (460.604, -597.755, -63.4007), (460.588, -598.574, -63.4882), (460.701, -599.206, -64.004), (461.073, -599.696, -64.393), (461.088, -600.284, -64.6933), (460.91, -600.862, -65.195), (461.097, -601.484, -65.5268), (460.98, -602.531, -65.6596), (460.453, -603.104, -65.6208), (460.415, -604.016, -64.9863), (460.514, -604.922, -64.8905), (460.309, -605.716, -65.2994), (460.724, -605.948, -65.1044), (461.054, -606.711, -65.4902), (461.266, -606.927, -65.7888), (461.374, -607.289, -66.1563), (461.364, -607.459, -66.297), (461.518, -607.936, -66.0965), (461.531, -608.741, -66.3377), (461.256, -609.534, -66.3227), (461.028, -610.556, -65.7113)]
[(335.543, -426.302, -33.4529), (335.991, -426.434, -33.5107), (336.359, -426.591, -33.7397), (337.316, -426.538, -34.1527), (337.727, -426.363, -34.0834), (338.661, -425.805, -33.9136), (339.54, -425.147, -33.8254), (340.038, -424.894, -33.8962), (341.239, -424.558, -33.696), (341.887, -424.346, -33.4274), (342.606, -424.301, -33.5653), (343.847, -424.206, -33.546), (344.751, -424.752, -33.5476), (345.534, -425.081, -34.0648), (346.2, -425.391, -34.4845), (346.433, -425.582, -34.5351), (346.649, -425.719, -35.2641), (346.723, -425.724, -35.7701), (346.702, -425.851, -36.0336), (346.541, -426.054, -36.5467), (346.453, -426.07, -36.933), (346.387, -425.859, -37.3672), (346.185, -426.136, -37.8572), (345.997, -426.766, -38.2024), (345.884, -427.125, -39.1481), (345.391, -427.498, -40.0719), (344.668, -428.204, -40.6286), (344.889, -428.968, -41.2219), (344.76, -429.332, -41.2753), (344.699, -429.655, -41.0646), (344.73, -430.081, -40.9003), (344.439, -430.558, -40.5571), (344.476, -430.702, -40.5524), (344.003, -431.256, -40.4651), (343.84, -432.136, -41.1099), (343.594, -432.694, -41.5412), (343.212, -433.759, -42.1111), (342.952, -434.892, -42.3255), (342.649, -435.395, -42.6248), (342.646, -435.399, -42.6288), (342.145, -435.466, -42.9575), (342.154, -435.691, -43.8362), (342.309, -435.854, -44.0642), (342.443, -436.085, -44.5369), (342.471, -436.13, -44.7864), (342.494, -436.124, -45.3205), (343.246, -436.899, -45.4339), (344.018, -437.698, -45.4602), (344.418, -438.154, -44.982), (344.791, -438.41, -44.5184), (345.202, -439.223, -44.007), (345.698, -439.508, -43.4359), (346.269, -440.201, -43.1688), (346.883, -440.679, -43.386), (347.49, -441.418, -43.3985), (348.16, -441.803, -42.8343), (348.995, -442.247, -42.312), (350.067, -442.41, -42.3143), (350.52, -442.345, -42.1135), (351.383, -442.435, -41.7685), (352.142, -443.041, -41.6056), (352.454, -443.92, -41.6358), (352.684, -444.581, -41.2641), (353.166, -445.297, -41.3652), (353.636, -445.863, -40.9429), (353.899, -446.114, -41.1068), (354.383, -446.18, -41.1893), (354.332, -447.049, -40.7923), (354.663, -447.936, -40.9258), (354.618, -448.057, -41.0387), (354.705, -448.504, -41.5125), (354.932, -449.038, -42.047), (355.542, -449.569, -41.8982), (356.009, -449.947, -41.2166), (356.369, -450.667, -41.0785), (357.061, -451.097, -41.121), (357.85, -451.093, -41.3297), (358.88, -451.003, -41.3509), (359.665, -451.322, -40.7581), (360.22, -451.995, -40.8504), (360.892, -452.799, -40.5152), (361.16, -453.065, -40.5567), (362.006, -453.608, -40.5299), (362.703, -453.784, -40.4143), (362.764, -454.501, -40.6324), (363.365, -454.847, -40.093), (363.796, -455.653, -40.2571), (363.983, -455.862, -40.1818), (364.453, -456.305, -40.1932), (364.709, -456.388, -40.4842), (365.548, -456.699, -40.1919), (365.635, -457.18, -40.2886), (365.907, -458.169, -40.4092), (366.616, -458.609, -40.1067), (366.876, -459.215, -40.5011), (367.571, -459.526, -40.8629), (368.243, -459.482, -41.2147), (369.255, -459.466, -41.73), (369.804, -459.468, -42.0877), (370.001, -459.404, -42.2473), (370.828, -459.587, -43.3879), (371.833, -459.881, -43.2844), (372.506, -460.017, -43.264), (372.994, -460.49, -43.1681), (373.521, -461.046, -43.3273), (373.773, -461.117, -43.664), (374.695, -461.364, -43.623), (375.486, -462.047, -43.7257), (376.151, -462.88, -43.3121), (376.48, -463.198, -43.0249), (377.041, -463.622, -42.6472), (377.564, -463.754, -42.6194), (377.595, -463.764, -42.6246), (378.729, -463.933, -41.7225), (378.674, -464.189, -40.8901), (379.374, -464.47, -40.3903), (379.967, -464.812, -40.386), (380.561, -465.478, -40.8641), (381.13, -466.868, -41.1074), (381.558, -467.557, -41.2481), (381.996, -467.373, -41.5366), (382.547, -467.396, -41.4593), (382.872, -467.613, -41.0636), (382.978, -468.132, -40.8975), (383.369, -468.498, -40.6249), (383.421, -468.49, -40.5625), (383.934, -469.025, -40.8894), (384.813, -469.572, -40.7296), (385.195, -470.191, -40.2888), (385.699, -470.616, -39.5203), (386.144, -471.005, -39.7024), (387.189, -471.605, -39.4607), (387.704, -472.113, -39.2139), (387.742, -472.123, -39.1883), (388.223, -472.803, -38.1248), (388.08, -473.046, -37.845), (388.066, -473.075, -37.5637), (387.822, -473.971, -36.8109), (387.719, -474.342, -36.3178), (387.137, -474.414, -36.1016), (386.342, -474.283, -35.7406), (386.32, -474.271, -35.6964), (385.582, -474.685, -35.2108), (385.352, -475.494, -35.0535), (385.21, -475.925, -34.4229), (384.799, -476.094, -33.823), (384.429, -476.503, -33.2534), (384.322, -477.443, -32.8765), (384.708, -478.003, -32.4697), (385.001, -479.074, -31.9402), (384.813, -479.734, -30.7238), (384.732, -480.236, -29.757), (384.853, -480.302, -29.583), (384.754, -481.158, -29.365), (384.864, -481.269, -28.7118), (384.273, -481.523, -28.5179), (384.034, -482.345, -28.8099), (383.798, -483.152, -28.5294), (383.722, -483.443, -28.4046), (383.627, -483.88, -28.2612), (383.672, -484.486, -28.1748), (383.382, -485.047, -28.0667), (383.005, -485.545, -27.9821), (382.559, -486.02, -27.9232), (382.324, -486.077, -27.8655), (382.559, -486.921, -27.5192), (381.313, -487.642, -27.7681), (380.627, -488.454, -27.5401), (380.004, -489.071, -27.2236), (380.384, -489.555, -26.7245), (380.576, -489.636, -26.6335), (381.404, -490.239, -26.2909), (381.765, -490.545, -26.2417), (382.688, -490.796, -26.223), (382.737, -491.069, -26.218), (383.408, -491.198, -26.1239), (383.711, -491.516, -26.9423), (384.318, -491.618, -27.4164), (384.694, -491.947, -27.5644), (385.218, -492.623, -28.0761), (386.034, -493.125, -28.5846), (386.352, -493.077, -28.7667), (386.642, -493.07, -29.0315), (387.612, -492.953, -29.481), (388.01, -493.531, -29.7809), (388.654, -493.88, -29.9584), (389.217, -494.335, -29.7529), (389.539, -494.765, -29.2239), (389.538, -494.821, -29.1781), (389.365, -495.337, -28.5703), (388.857, -495.516, -27.9575), (388.872, -495.477, -27.8857), (388.349, -495.703, -27.1946), (388.165, -496.374, -26.6313), (388.393, -497.215, -26.4263), (388.799, -497.66, -25.9089), (388.773, -498.125, -25.2646), (388.848, -498.338, -24.1808), (388.336, -499.215, -23.2621), (388.139, -499.492, -22.7828), (388.274, -500.02, -22.5638), (388.648, -500.43, -22.7585), (389.463, -501.283, -23.0821), (389.548, -501.849, -23.487), (389.941, -502.184, -23.7409), (390.471, -502.701, -24.0383), (390.672, -503.467, -24.1424), (390.478, -504.232, -24.0194), (390.518, -504.711, -23.5828), (390.518, -505.452, -23.4762), (391.128, -506.346, -23.434), (391.408, -506.962, -24.1164), (391.682, -507.022, -24.1483), (392.259, -507.957, -24.822), (392.259, -508.706, -24.822), (391.83, -509.041, -24.845), (391.699, -509.261, -24.7838), (391.392, -509.813, -24.5383), (391.39, -509.818, -24.534), (391.477, -510.054, -24.2659), (391.293, -510.53, -24.1743), (391.329, -510.814, -24.6062), (391.492, -510.912, -24.9416), (391.643, -510.961, -25.1777), (391.696, -510.901, -25.456), (391.867, -510.911, -25.6123), (392.447, -511.142, -25.7285), (392.605, -511.213, -25.7737), (393.385, -511.761, -26.1718), (393.51, -511.914, -26.3721), (393.919, -512.399, -27.3275), (394.439, -512.654, -27.571), (394.82, -513.52, -28.2009), (395.115, -513.65, -28.285), (395.682, -514.08, -28.8315), (395.607, -514.537, -29.6339), (396.413, -514.742, -30.3134), (396.628, -515.039, -30.7885), (396.5, -515.084, -31.5452), (397.12, -515.334, -32.2599), (397.383, -516.131, -32.765), (397.427, -516.234, -32.7598), (397.786, -517.171, -33.3059), (398.033, -517.559, -33.5327), (398.607, -518.563, -34.1827), (398.946, -518.973, -34.7726), (399.226, -519.262, -35.2315), (399.224, -519.798, -35.8735), (399.39, -519.894, -36.9179), (400.202, -519.852, -37.2339), (400.872, -520.333, -37.5199), (401.138, -521.151, -37.6647), (401.187, -521.805, -38.26), (401.642, -522.375, -38.26), (402.3, -522.645, -38.6426), (402.963, -522.636, -38.7288), (403.961, -523.183, -38.2267), (405.136, -523.516, -38.2925), (405.836, -523.702, -37.6076), (406.453, -524.17, -36.8304), (407.256, -524.694, -36.0376), (408.002, -524.634, -35.8578), (408.714, -524.919, -35.9222), (409.242, -525.384, -35.5558), (409.898, -525.771, -35.4471), (410.281, -526.407, -35.5557), (410.299, -526.469, -35.5553), (410.413, -526.741, -35.579), (410.432, -526.777, -35.5904), (410.551, -527.358, -35.2584), (410.802, -527.756, -35.2496), (410.913, -527.917, -35.0408), (411.563, -528.134, -34.866), (412.525, -528.376, -34.7483), (412.873, -528.615, -34.3067), (413.183, -528.752, -34.2194), (413.785, -529.193, -34.3895), (413.782, -529.56, -34.5998), (413.729, -530.168, -34.8821), (413.679, -530.811, -35.0399), (414.087, -531.727, -35.2885), (414.697, -532.188, -35.663), (415.23, -532.292, -35.9984), (416.039, -532.687, -36.5827), (416.11, -532.799, -37.0304), (416.483, -533.546, -37.6689), (416.152, -534.484, -38.0079), (415.679, -534.819, -38.541), (415.313, -535.649, -38.8419), (415.126, -536.536, -39.3303), (414.876, -536.672, -40.174), (415.376, -537.156, -40.7166), (415.994, -537.182, -41.3457), (416.546, -536.741, -41.8741), (416.868, -535.965, -42.1445), (417.202, -536.951, -41.4847), (417.41, -537.508, -41.0456), (417.548, -538.282, -40.8309), (417.927, -538.949, -40.5542), (418.477, -539.119, -39.9687), (418.653, -539.457, -39.5833), (418.898, -539.703, -39.0271), (419.684, -540.054, -37.9102), (420.21, -540.215, -37.3109), (420.398, -539.865, -36.7047), (420.255, -539.671, -36.1194), (420.285, -539.665, -35.6552), (420.695, -539.735, -35.447), (421.17, -539.897, -35.4017), (421.379, -539.996, -35.386), (422.276, -540.112, -35.0493), (422.606, -539.92, -34.806), (422.886, -539.824, -34.64), (423.223, -539.768, -34.4796), (423.579, -539.821, -34.3428), (424.066, -539.589, -34.3063), (424.453, -539.475, -34.6644), (424.846, -539.183, -35.2488), (425.546, -538.809, -35.4957), (426.246, -539.183, -35.2488), (426.638, -539.427, -34.7146), (426.698, -539.474, -34.6003), (426.65, -539.821, -34.3596), (427.061, -540.445, -34.0243), (427.078, -540.835, -34.0827), (427.27, -542.16, -34.2584), (428.352, -542.754, -34.6985), (428.937, -543.385, -34.5807), (428.76, -544.157, -34.5158), (429.248, -544.536, -34.9), (429.454, -545.186, -35.1568), (429.812, -545.815, -35.0666), (430.225, -546.251, -34.6539), (430.889, -546.861, -34.2138), (431.916, -547.096, -34.0103), (432.698, -547.422, -33.6261), (433.722, -548.114, -33.7867), (434.26, -549.074, -33.7621), (434.473, -549.295, -33.661), (435.233, -549.741, -33.5115), (435.562, -549.917, -33.4186), (436.102, -550.212, -33.8274), (436.386, -550.593, -33.6321), (437.047, -551.034, -34.0838), (437.085, -551.597, -34.0117), (437.794, -551.676, -34.1524), (438.662, -551.894, -34.3257), (438.969, -552.474, -34.7746), (439.35, -552.912, -35.3007), (439.399, -552.93, -35.3557), (439.993, -553.293, -35.7223), (440.734, -553.557, -35.6829), (441.444, -554.364, -35.6089), (442.175, -555.143, -35.5364), (442.241, -555.465, -35.4119), (442.298, -555.841, -35.2465), (442.456, -556.025, -35.1433), (442.76, -556.464, -34.8677), (442.916, -556.888, -34.6782), (443.27, -557.307, -34.5052), (443.748, -557.754, -34.421), (443.999, -558.233, -34.7972), (444.156, -558.62, -35.2009), (443.988, -559.059, -35.7374), (443.518, -558.857, -36.2346), (443.899, -558.889, -36.9332), (444.033, -558.985, -37.1717), (443.817, -559.037, -38.1172), (443.392, -559.328, -38.5915), (443.431, -559.812, -39.2143), (443.383, -559.973, -39.6), (443.363, -560.004, -39.6601), (443.146, -560.543, -40.2573), (442.693, -561.36, -40.3642), (442.22, -562.213, -40.4756), (441.939, -562.706, -40.994), (441.669, -563.179, -41.491), (441.479, -563.545, -41.6251), (441.455, -563.572, -41.6304), (441.097, -563.83, -41.6215), (440.85, -563.981, -41.6584), (440.865, -564.606, -41.818), (440.419, -564.749, -42.0866), (440.063, -565.058, -42.3725), (439.834, -565.036, -42.5877), (439.104, -565.602, -42.9907), (438.668, -566.278, -42.9691), (438.485, -567.031, -43.1823), (438.591, -567.717, -43.5889), (438.965, -568.202, -44.1104), (439.001, -568.324, -44.3938), (438.925, -568.507, -45.0097), (439.233, -568.945, -45.4342), (438.883, -569.668, -45.7136), (438.86, -570.481, -45.9844), (438.305, -571.11, -45.9983), (438.531, -571.387, -46.1123), (438.919, -571.55, -46.4507), (439.361, -571.787, -46.9146), (439.402, -571.809, -47.0556), (439.212, -571.876, -48.0382), (439.028, -571.853, -48.2798), (438.887, -571.763, -49.081), (439.134, -571.594, -49.6892), (439.576, -571.761, -50.5094), (439.578, -571.69, -50.5403), (439.413, -572.056, -51.3972), (439.279, -571.534, -51.9156), (439.359, -571.164, -52.5152), (439.588, -571.053, -53.0615), (440.095, -571.297, -53.5746), (440.42, -571.66, -53.6504), (440.755, -571.788, -53.4676), (441.045, -572.612, -53.831), (441.227, -572.846, -53.907), (441.79, -573.649, -54.0147), (442.401, -574.089, -53.5885), (442.868, -574.807, -53.6606), (443.6, -575.134, -53.9679), (444.282, -575.339, -54.2323), (444.735, -575.526, -54.6629), (445.068, -575.564, -54.6977), (445.953, -575.79, -55.1561), (446.747, -576.005, -55.2612), (447.406, -576.274, -55.5242), (447.81, -576.618, -56.3242), (448.139, -577.235, -57.0904), (448.506, -577.746, -57.5647), (448.786, -578.504, -57.6599), (449.154, -578.353, -58.2523), (449.495, -578.463, -58.8052), (449.888, -578.864, -59.3922), (450.592, -579.208, -59.6036), (450.965, -579.299, -59.6707), (451.415, -579.643, -59.5804), (451.853, -579.894, -59.4998), (452.441, -580.008, -59.4431), (452.932, -579.939, -59.1017), (453.399, -580.264, -58.5262), (453.401, -580.266, -58.5244), (453.868, -580.922, -58.3913), (454.834, -581.772, -58.487), (455.193, -582.209, -58.7103), (456.169, -582.295, -59.4063), (457.492, -582.315, -60.1794), (458.182, -582.459, -59.7939), (458.992, -582.103, -59.9805), (459.681, -581.911, -59.4751), (460.464, -582.201, -59.2113), (459.817, -582.163, -59.099), (459.299, -582.45, -58.6703), (458.67, -582.78, -58.2993), (458.154, -583.393, -58.2708), (457.533, -584.026, -58.3292), (457.212, -584.72, -58.2317), (457.079, -585.435, -58.5009), (456.915, -585.975, -59.0256), (456.471, -586.202, -59.6131), (455.919, -586.479, -60.4518), (455.785, -587.341, -61.3332), (456.294, -588.216, -61.7845), (455.884, -589.19, -61.8454), (455.36, -589.745, -62.5779), (455.168, -590.104, -63.2135), (455.068, -590.737, -63.6129), (455.083, -591.489, -63.6789), (454.846, -592.29, -63.3231), (454.52, -592.757, -63.0828), (454.559, -592.915, -63.0171), (454.89, -593.64, -62.8991), (454.859, -594.112, -62.8917), (454.876, -594.132, -62.8929), (454.758, -594.716, -63.1278), (454.766, -594.761, -63.155), (455.128, -595.706, -63.3206), (455.501, -596.454, -62.9299), (455.446, -597.308, -62.884), (455.72, -598.043, -63.2295), (456.22, -598.383, -63.837)]
[(335.543, -426.302, -33.4529), (335.991, -426.434, -33.5107), (336.359, -426.591, -33.7397), (337.316, -426.538, -34.1527), (337.727, -426.363, -34.0834), (338.661, -425.805, -33.9136), (339.54, -425.147, -33.8254), (340.038, -424.894, -33.8962), (341.239, -424.558, -33.696), (341.887, -424.346, -33.4274), (342.606, -424.301, -33.5653), (343.847, -424.206, -33.546), (344.751, -424.752, -33.5476), (345.534, -425.081, -34.0648), (346.2, -425.391, -34.4845), (346.433, -425.582, -34.5351), (346.649, -425.719, -35.2641), (346.723, -425.724, -35.7701), (346.702, -425.851, -36.0336), (346.541, -426.054, -36.5467), (346.453, -426.07, -36.933), (346.387, -425.859, -37.3672), (346.185, -426.136, -37.8572), (345.997, -426.766, -38.2024), (345.884, -427.125, -39.1481), (345.391, -427.498, -40.0719), (344.668, -428.204, -40.6286), (344.889, -428.968, -41.2219), (344.76, -429.332, -41.2753), (344.699, -429.655, -41.0646), (344.73, -430.081, -40.9003), (344.439, -430.558, -40.5571), (344.476, -430.702, -40.5524), (344.003, -431.256, -40.4651), (343.84, -432.136, -41.1099), (343.594, -432.694, -41.5412), (343.212, -433.759, -42.1111), (342.952, -434.892, -42.3255), (342.649, -435.395, -42.6248), (342.646, -435.399, -42.6288), (342.145, -435.466, -42.9575), (342.154, -435.691, -43.8362), (342.309, -435.854, -44.0642), (342.443, -436.085, -44.5369), (342.471, -436.13, -44.7864), (342.494, -436.124, -45.3205), (343.246, -436.899, -45.4339), (344.018, -437.698, -45.4602), (344.418, -438.154, -44.982), (344.791, -438.41, -44.5184), (345.202, -439.223, -44.007), (345.698, -439.508, -43.4359), (346.269, -440.201, -43.1688), (346.883, -440.679, -43.386), (347.49, -441.418, -43.3985), (348.16, -441.803, -42.8343), (348.995, -442.247, -42.312), (350.067, -442.41, -42.3143), (350.52, -442.345, -42.1135), (351.383, -442.435, -41.7685), (352.142, -443.041, -41.6056), (352.454, -443.92, -41.6358), (352.684, -444.581, -41.2641), (353.166, -445.297, -41.3652), (353.636, -445.863, -40.9429), (353.899, -446.114, -41.1068), (354.383, -446.18, -41.1893), (354.332, -447.049, -40.7923), (354.663, -447.936, -40.9258), (354.618, -448.057, -41.0387), (354.705, -448.504, -41.5125), (354.932, -449.038, -42.047), (355.542, -449.569, -41.8982), (356.009, -449.947, -41.2166), (356.369, -450.667, -41.0785), (357.061, -451.097, -41.121), (357.85, -451.093, -41.3297), (358.88, -451.003, -41.3509), (359.665, -451.322, -40.7581), (360.22, -451.995, -40.8504), (360.892, -452.799, -40.5152), (361.16, -453.065, -40.5567), (362.006, -453.608, -40.5299), (362.703, -453.784, -40.4143), (362.764, -454.501, -40.6324), (363.365, -454.847, -40.093), (363.796, -455.653, -40.2571), (363.983, -455.862, -40.1818), (364.453, -456.305, -40.1932), (364.709, -456.388, -40.4842), (365.548, -456.699, -40.1919), (365.635, -457.18, -40.2886), (365.907, -458.169, -40.4092), (366.616, -458.609, -40.1067), (366.876, -459.215, -40.5011), (367.571, -459.526, -40.8629), (368.243, -459.482, -41.2147), (369.255, -459.466, -41.73), (369.804, -459.468, -42.0877), (370.001, -459.404, -42.2473), (370.828, -459.587, -43.3879), (371.833, -459.881, -43.2844), (372.506, -460.017, -43.264), (372.994, -460.49, -43.1681), (373.521, -461.046, -43.3273), (373.773, -461.117, -43.664), (374.695, -461.364, -43.623), (375.486, -462.047, -43.7257), (376.151, -462.88, -43.3121), (376.48, -463.198, -43.0249), (377.041, -463.622, -42.6472), (377.564, -463.754, -42.6194), (377.595, -463.764, -42.6246), (378.729, -463.933, -41.7225), (378.674, -464.189, -40.8901), (379.374, -464.47, -40.3903), (379.967, -464.812, -40.386), (380.561, -465.478, -40.8641), (381.13, -466.868, -41.1074), (381.558, -467.557, -41.2481), (381.996, -467.373, -41.5366), (382.547, -467.396, -41.4593), (382.872, -467.613, -41.0636), (382.978, -468.132, -40.8975), (383.369, -468.498, -40.6249), (383.421, -468.49, -40.5625), (383.934, -469.025, -40.8894), (384.813, -469.572, -40.7296), (385.195, -470.191, -40.2888), (385.699, -470.616, -39.5203), (386.144, -471.005, -39.7024), (387.189, -471.605, -39.4607), (387.704, -472.113, -39.2139), (387.742, -472.123, -39.1883), (388.223, -472.803, -38.1248), (388.08, -473.046, -37.845), (388.066, -473.075, -37.5637), (387.822, -473.971, -36.8109), (387.719, -474.342, -36.3178), (387.137, -474.414, -36.1016), (386.342, -474.283, -35.7406), (386.32, -474.271, -35.6964), (385.582, -474.685, -35.2108), (385.352, -475.494, -35.0535), (385.21, -475.925, -34.4229), (384.799, -476.094, -33.823), (384.429, -476.503, -33.2534), (384.322, -477.443, -32.8765), (384.708, -478.003, -32.4697), (385.001, -479.074, -31.9402), (384.813, -479.734, -30.7238), (384.732, -480.236, -29.757), (384.853, -480.302, -29.583), (384.754, -481.158, -29.365), (384.864, -481.269, -28.7118), (384.273, -481.523, -28.5179), (384.034, -482.345, -28.8099), (383.798, -483.152, -28.5294), (383.722, -483.443, -28.4046), (383.627, -483.88, -28.2612), (383.672, -484.486, -28.1748), (383.382, -485.047, -28.0667), (383.005, -485.545, -27.9821), (382.559, -486.02, -27.9232), (382.324, -486.077, -27.8655), (382.559, -486.921, -27.5192), (381.313, -487.642, -27.7681), (380.627, -488.454, -27.5401), (380.004, -489.071, -27.2236), (380.384, -489.555, -26.7245), (380.576, -489.636, -26.6335), (381.404, -490.239, -26.2909), (381.765, -490.545, -26.2417), (382.688, -490.796, -26.223), (382.737, -491.069, -26.218), (383.408, -491.198, -26.1239), (383.711, -491.516, -26.9423), (384.318, -491.618, -27.4164), (384.694, -491.947, -27.5644), (385.218, -492.623, -28.0761), (386.034, -493.125, -28.5846), (386.352, -493.077, -28.7667), (386.642, -493.07, -29.0315), (387.612, -492.953, -29.481), (388.01, -493.531, -29.7809), (388.654, -493.88, -29.9584), (389.217, -494.335, -29.7529), (389.539, -494.765, -29.2239), (389.538, -494.821, -29.1781), (389.365, -495.337, -28.5703), (388.857, -495.516, -27.9575), (388.872, -495.477, -27.8857), (388.349, -495.703, -27.1946), (388.165, -496.374, -26.6313), (388.393, -497.215, -26.4263), (388.799, -497.66, -25.9089), (388.773, -498.125, -25.2646), (388.848, -498.338, -24.1808), (388.336, -499.215, -23.2621), (388.139, -499.492, -22.7828), (388.274, -500.02, -22.5638), (388.648, -500.43, -22.7585), (389.463, -501.283, -23.0821), (389.548, -501.849, -23.487), (389.941, -502.184, -23.7409), (390.471, -502.701, -24.0383), (390.672, -503.467, -24.1424), (390.478, -504.232, -24.0194), (390.518, -504.711, -23.5828), (390.518, -505.452, -23.4762), (391.128, -506.346, -23.434), (391.408, -506.962, -24.1164), (391.682, -507.022, -24.1483), (392.259, -507.957, -24.822), (392.259, -508.706, -24.822), (391.83, -509.041, -24.845), (391.699, -509.261, -24.7838), (391.392, -509.813, -24.5383), (391.39, -509.818, -24.534), (391.477, -510.054, -24.2659), (391.293, -510.53, -24.1743), (391.329, -510.814, -24.6062), (391.492, -510.912, -24.9416), (391.643, -510.961, -25.1777), (391.696, -510.901, -25.456), (391.867, -510.911, -25.6123), (392.447, -511.142, -25.7285), (392.605, -511.213, -25.7737), (393.385, -511.761, -26.1718), (393.51, -511.914, -26.3721), (393.919, -512.399, -27.3275), (394.439, -512.654, -27.571), (394.82, -513.52, -28.2009), (395.115, -513.65, -28.285), (395.682, -514.08, -28.8315), (395.607, -514.537, -29.6339), (396.413, -514.742, -30.3134), (396.628, -515.039, -30.7885), (396.5, -515.084, -31.5452), (397.12, -515.334, -32.2599), (397.383, -516.131, -32.765), (397.427, -516.234, -32.7598), (397.786, -517.171, -33.3059), (398.033, -517.559, -33.5327), (398.607, -518.563, -34.1827), (398.946, -518.973, -34.7726), (399.226, -519.262, -35.2315), (399.224, -519.798, -35.8735), (399.39, -519.894, -36.9179), (400.202, -519.852, -37.2339), (400.872, -520.333, -37.5199), (401.138, -521.151, -37.6647), (401.187, -521.805, -38.26), (401.642, -522.375, -38.26), (402.3, -522.645, -38.6426), (402.963, -522.636, -38.7288), (403.961, -523.183, -38.2267), (405.136, -523.516, -38.2925), (405.836, -523.702, -37.6076), (406.453, -524.17, -36.8304), (407.256, -524.694, -36.0376), (408.002, -524.634, -35.8578), (408.714, -524.919, -35.9222), (409.242, -525.384, -35.5558), (409.898, -525.771, -35.4471), (410.281, -526.407, -35.5557), (410.299, -526.469, -35.5553), (410.413, -526.741, -35.579), (410.432, -526.777, -35.5904), (410.551, -527.358, -35.2584), (410.802, -527.756, -35.2496), (410.913, -527.917, -35.0408), (411.563, -528.134, -34.866), (412.525, -528.376, -34.7483), (412.873, -528.615, -34.3067), (413.183, -528.752, -34.2194), (413.785, -529.193, -34.3895), (413.782, -529.56, -34.5998), (413.729, -530.168, -34.8821), (413.679, -530.811, -35.0399), (414.087, -531.727, -35.2885), (414.697, -532.188, -35.663), (415.23, -532.292, -35.9984), (416.039, -532.687, -36.5827), (416.11, -532.799, -37.0304), (416.483, -533.546, -37.6689), (416.152, -534.484, -38.0079), (415.679, -534.819, -38.541), (415.313, -535.649, -38.8419), (415.126, -536.536, -39.3303), (414.876, -536.672, -40.174), (415.376, -537.156, -40.7166), (415.994, -537.182, -41.3457), (416.546, -536.741, -41.8741), (416.868, -535.965, -42.1445), (417.202, -536.951, -41.4847), (417.41, -537.508, -41.0456), (417.548, -538.282, -40.8309), (417.927, -538.949, -40.5542), (418.477, -539.119, -39.9687), (418.653, -539.457, -39.5833), (418.898, -539.703, -39.0271), (419.684, -540.054, -37.9102), (420.21, -540.215, -37.3109), (420.398, -539.865, -36.7047), (420.255, -539.671, -36.1194), (420.285, -539.665, -35.6552), (420.695, -539.735, -35.447), (421.17, -539.897, -35.4017), (421.379, -539.996, -35.386), (422.276, -540.112, -35.0493), (422.606, -539.92, -34.806), (422.886, -539.824, -34.64), (423.223, -539.768, -34.4796), (423.579, -539.821, -34.3428), (424.066, -539.589, -34.3063), (424.453, -539.475, -34.6644), (424.846, -539.183, -35.2488), (425.546, -538.809, -35.4957), (426.246, -539.183, -35.2488), (426.638, -539.427, -34.7146), (426.698, -539.474, -34.6003), (426.65, -539.821, -34.3596), (427.061, -540.445, -34.0243), (427.078, -540.835, -34.0827), (427.27, -542.16, -34.2584), (428.352, -542.754, -34.6985), (428.937, -543.385, -34.5807), (428.76, -544.157, -34.5158), (429.248, -544.536, -34.9), (429.454, -545.186, -35.1568), (429.812, -545.815, -35.0666), (430.225, -546.251, -34.6539), (430.889, -546.861, -34.2138), (431.916, -547.096, -34.0103), (432.698, -547.422, -33.6261), (433.722, -548.114, -33.7867), (434.26, -549.074, -33.7621), (434.473, -549.295, -33.661), (435.233, -549.741, -33.5115), (435.562, -549.917, -33.4186), (436.102, -550.212, -33.8274), (436.386, -550.593, -33.6321), (437.047, -551.034, -34.0838), (437.085, -551.597, -34.0117), (437.794, -551.676, -34.1524), (438.662, -551.894, -34.3257), (438.969, -552.474, -34.7746), (439.35, -552.912, -35.3007), (439.399, -552.93, -35.3557), (439.993, -553.293, -35.7223), (440.734, -553.557, -35.6829), (441.444, -554.364, -35.6089), (442.175, -555.143, -35.5364), (442.241, -555.465, -35.4119), (442.298, -555.841, -35.2465), (442.456, -556.025, -35.1433), (442.76, -556.464, -34.8677), (442.916, -556.888, -34.6782), (443.27, -557.307, -34.5052), (443.748, -557.754, -34.421), (443.999, -558.233, -34.7972), (444.156, -558.62, -35.2009), (443.988, -559.059, -35.7374), (443.518, -558.857, -36.2346), (443.899, -558.889, -36.9332), (444.033, -558.985, -37.1717), (443.817, -559.037, -38.1172), (443.392, -559.328, -38.5915), (443.431, -559.812, -39.2143), (443.383, -559.973, -39.6), (443.363, -560.004, -39.6601), (443.146, -560.543, -40.2573), (442.693, -561.36, -40.3642), (442.22, -562.213, -40.4756), (441.939, -562.706, -40.994), (441.669, -563.179, -41.491), (441.479, -563.545, -41.6251), (441.455, -563.572, -41.6304), (441.097, -563.83, -41.6215), (440.85, -563.981, -41.6584), (440.865, -564.606, -41.818), (440.419, -564.749, -42.0866), (440.063, -565.058, -42.3725), (439.834, -565.036, -42.5877), (439.104, -565.602, -42.9907), (438.668, -566.278, -42.9691), (438.485, -567.031, -43.1823), (438.591, -567.717, -43.5889), (438.965, -568.202, -44.1104), (439.001, -568.324, -44.3938), (438.925, -568.507, -45.0097), (439.233, -568.945, -45.4342), (438.883, -569.668, -45.7136), (438.86, -570.481, -45.9844), (438.305, -571.11, -45.9983), (438.531, -571.387, -46.1123), (438.919, -571.55, -46.4507), (439.361, -571.787, -46.9146), (439.402, -571.809, -47.0556), (439.212, -571.876, -48.0382), (439.028, -571.853, -48.2798), (438.887, -571.763, -49.081), (439.134, -571.594, -49.6892), (439.576, -571.761, -50.5094), (439.578, -571.69, -50.5403), (439.413, -572.056, -51.3972), (439.279, -571.534, -51.9156), (439.359, -571.164, -52.5152), (439.588, -571.053, -53.0615), (440.095, -571.297, -53.5746), (440.42, -571.66, -53.6504), (440.755, -571.788, -53.4676), (441.045, -572.612, -53.831), (441.227, -572.846, -53.907), (441.79, -573.649, -54.0147), (442.401, -574.089, -53.5885), (442.868, -574.807, -53.6606), (443.6, -575.134, -53.9679), (444.282, -575.339, -54.2323), (444.735, -575.526, -54.6629), (445.068, -575.564, -54.6977), (445.953, -575.79, -55.1561), (446.747, -576.005, -55.2612), (447.406, -576.274, -55.5242), (447.81, -576.618, -56.3242), (448.139, -577.235, -57.0904), (448.506, -577.746, -57.5647), (448.786, -578.504, -57.6599), (449.154, -578.353, -58.2523), (449.495, -578.463, -58.8052), (449.888, -578.864, -59.3922), (450.592, -579.208, -59.6036), (450.965, -579.299, -59.6707), (451.415, -579.643, -59.5804), (451.853, -579.894, -59.4998), (452.441, -580.008, -59.4431), (452.932, -579.939, -59.1017), (453.399, -580.264, -58.5262), (453.401, -580.266, -58.5244), (453.868, -580.922, -58.3913), (454.834, -581.772, -58.487), (455.193, -582.209, -58.7103), (454.552, -581.928, -58.2539), (453.728, -581.792, -58.2377), (453.014, -581.85, -58.6673), (452.115, -581.619, -59.3094), (450.952, -581.781, -59.1249), (450.059, -582.058, -58.948), (450.052, -582.057, -58.9495), (449.884, -582.238, -58.9846), (449.75, -582.051, -58.889), (449.609, -582.191, -58.5803), (449.565, -582.449, -58.0742), (449.728, -582.833, -58.9399), (449.789, -582.773, -59.0735), (449.719, -583.317, -59.7069), (449.996, -583.569, -60.295), (450.022, -583.576, -60.2948), (450.451, -583.606, -60.1657), (450.729, -583.921, -60.3251), (451.208, -584.492, -60.4174), (451.416, -585.202, -60.5559), (451.552, -585.608, -60.431), (451.551, -585.798, -60.5221), (451.45, -586.225, -60.9381), (451.255, -586.849, -61.2832), (451.443, -587.549, -61.2832), (451.954, -587.981, -61.7148), (452.6, -588.8, -61.8424), (452.921, -589.051, -62.3094), (453.919, -589.872, -63.2671), (454.008, -589.961, -63.2992), (453.961, -590.304, -63.547), (453.854, -590.345, -63.609), (453.477, -591.211, -63.5539), (453.554, -591.512, -63.381), (453.548, -591.544, -63.368), (453.633, -592.107, -63.2468), (453.622, -592.918, -63.5051), (453.796, -593.195, -63.3219), (453.841, -593.294, -63.2786), (454.121, -593.964, -63.1693), (454.169, -594.63, -63.3921), (454.2, -594.701, -63.4194), (454.2, -594.701, -63.4194), (454.281, -595.045, -63.7157), (454.516, -595.657, -63.8229), (454.461, -596.036, -64.0039), (454.607, -596.472, -64.1573), (454.934, -597.129, -63.8141), (455.351, -597.989, -63.7942), (456.22, -598.383, -63.837)]
[(335.543, -426.302, -33.4529), (335.991, -426.434, -33.5107), (336.359, -426.591, -33.7397), (337.316, -426.538, -34.1527), (337.727, -426.363, -34.0834), (338.661, -425.805, -33.9136), (339.54, -425.147, -33.8254), (340.038, -424.894, -33.8962), (341.239, -424.558, -33.696), (341.887, -424.346, -33.4274), (342.606, -424.301, -33.5653), (343.847, -424.206, -33.546), (344.751, -424.752, -33.5476), (345.534, -425.081, -34.0648), (346.2, -425.391, -34.4845), (346.433, -425.582, -34.5351), (346.649, -425.719, -35.2641), (346.723, -425.724, -35.7701), (346.702, -425.851, -36.0336), (346.541, -426.054, -36.5467), (346.453, -426.07, -36.933), (346.387, -425.859, -37.3672), (346.185, -426.136, -37.8572), (345.997, -426.766, -38.2024), (345.884, -427.125, -39.1481), (345.391, -427.498, -40.0719), (344.668, -428.204, -40.6286), (344.889, -428.968, -41.2219), (344.76, -429.332, -41.2753), (344.699, -429.655, -41.0646), (344.73, -430.081, -40.9003), (344.439, -430.558, -40.5571), (344.476, -430.702, -40.5524), (344.003, -431.256, -40.4651), (343.84, -432.136, -41.1099), (343.594, -432.694, -41.5412), (343.212, -433.759, -42.1111), (342.952, -434.892, -42.3255), (342.649, -435.395, -42.6248), (342.646, -435.399, -42.6288), (342.145, -435.466, -42.9575), (342.154, -435.691, -43.8362), (342.309, -435.854, -44.0642), (342.443, -436.085, -44.5369), (342.471, -436.13, -44.7864), (342.494, -436.124, -45.3205), (343.246, -436.899, -45.4339), (344.018, -437.698, -45.4602), (344.418, -438.154, -44.982), (344.791, -438.41, -44.5184), (345.202, -439.223, -44.007), (345.698, -439.508, -43.4359), (346.269, -440.201, -43.1688), (346.883, -440.679, -43.386), (347.49, -441.418, -43.3985), (348.16, -441.803, -42.8343), (348.995, -442.247, -42.312), (350.067, -442.41, -42.3143), (350.52, -442.345, -42.1135), (351.383, -442.435, -41.7685), (352.142, -443.041, -41.6056), (352.454, -443.92, -41.6358), (352.684, -444.581, -41.2641), (353.166, -445.297, -41.3652), (353.636, -445.863, -40.9429), (353.899, -446.114, -41.1068), (354.383, -446.18, -41.1893), (354.332, -447.049, -40.7923), (354.663, -447.936, -40.9258), (354.618, -448.057, -41.0387), (354.705, -448.504, -41.5125), (354.932, -449.038, -42.047), (355.542, -449.569, -41.8982), (356.009, -449.947, -41.2166), (356.369, -450.667, -41.0785), (357.061, -451.097, -41.121), (357.85, -451.093, -41.3297), (358.88, -451.003, -41.3509), (359.665, -451.322, -40.7581), (360.22, -451.995, -40.8504), (360.892, -452.799, -40.5152), (361.16, -453.065, -40.5567), (362.006, -453.608, -40.5299), (362.703, -453.784, -40.4143), (362.764, -454.501, -40.6324), (363.365, -454.847, -40.093), (363.796, -455.653, -40.2571), (363.983, -455.862, -40.1818), (364.453, -456.305, -40.1932), (364.709, -456.388, -40.4842), (365.548, -456.699, -40.1919), (365.635, -457.18, -40.2886), (365.907, -458.169, -40.4092), (366.616, -458.609, -40.1067), (366.876, -459.215, -40.5011), (367.571, -459.526, -40.8629), (368.243, -459.482, -41.2147), (369.255, -459.466, -41.73), (369.804, -459.468, -42.0877), (370.001, -459.404, -42.2473), (370.828, -459.587, -43.3879), (371.833, -459.881, -43.2844), (372.506, -460.017, -43.264), (372.994, -460.49, -43.1681), (373.521, -461.046, -43.3273), (373.773, -461.117, -43.664), (374.695, -461.364, -43.623), (375.486, -462.047, -43.7257), (376.151, -462.88, -43.3121), (376.48, -463.198, -43.0249), (377.041, -463.622, -42.6472), (377.564, -463.754, -42.6194), (377.595, -463.764, -42.6246), (378.729, -463.933, -41.7225), (378.674, -464.189, -40.8901), (379.374, -464.47, -40.3903), (379.967, -464.812, -40.386), (380.561, -465.478, -40.8641), (381.13, -466.868, -41.1074), (381.558, -467.557, -41.2481), (381.996, -467.373, -41.5366), (382.547, -467.396, -41.4593), (382.872, -467.613, -41.0636), (382.978, -468.132, -40.8975), (383.369, -468.498, -40.6249), (383.421, -468.49, -40.5625), (383.934, -469.025, -40.8894), (384.813, -469.572, -40.7296), (385.195, -470.191, -40.2888), (385.699, -470.616, -39.5203), (386.144, -471.005, -39.7024), (387.189, -471.605, -39.4607), (387.704, -472.113, -39.2139), (387.742, -472.123, -39.1883), (388.223, -472.803, -38.1248), (388.08, -473.046, -37.845), (388.066, -473.075, -37.5637), (387.822, -473.971, -36.8109), (387.719, -474.342, -36.3178), (387.137, -474.414, -36.1016), (386.342, -474.283, -35.7406), (386.32, -474.271, -35.6964), (385.582, -474.685, -35.2108), (385.352, -475.494, -35.0535), (385.21, -475.925, -34.4229), (384.799, -476.094, -33.823), (384.429, -476.503, -33.2534), (384.322, -477.443, -32.8765), (384.708, -478.003, -32.4697), (385.001, -479.074, -31.9402), (384.813, -479.734, -30.7238), (384.732, -480.236, -29.757), (384.853, -480.302, -29.583), (384.754, -481.158, -29.365), (384.864, -481.269, -28.7118), (384.273, -481.523, -28.5179), (384.034, -482.345, -28.8099), (383.798, -483.152, -28.5294), (383.722, -483.443, -28.4046), (383.627, -483.88, -28.2612), (383.672, -484.486, -28.1748), (383.382, -485.047, -28.0667), (383.005, -485.545, -27.9821), (382.559, -486.02, -27.9232), (382.324, -486.077, -27.8655), (382.559, -486.921, -27.5192), (381.313, -487.642, -27.7681), (380.627, -488.454, -27.5401), (380.004, -489.071, -27.2236), (380.384, -489.555, -26.7245), (380.576, -489.636, -26.6335), (381.404, -490.239, -26.2909), (381.765, -490.545, -26.2417), (382.688, -490.796, -26.223), (382.737, -491.069, -26.218), (383.408, -491.198, -26.1239), (383.711, -491.516, -26.9423), (384.318, -491.618, -27.4164), (384.694, -491.947, -27.5644), (385.218, -492.623, -28.0761), (386.034, -493.125, -28.5846), (386.352, -493.077, -28.7667), (386.642, -493.07, -29.0315), (387.612, -492.953, -29.481), (388.01, -493.531, -29.7809), (388.654, -493.88, -29.9584), (389.217, -494.335, -29.7529), (389.539, -494.765, -29.2239), (389.538, -494.821, -29.1781), (389.365, -495.337, -28.5703), (388.857, -495.516, -27.9575), (388.872, -495.477, -27.8857), (388.349, -495.703, -27.1946), (388.165, -496.374, -26.6313), (388.393, -497.215, -26.4263), (388.799, -497.66, -25.9089), (388.773, -498.125, -25.2646), (388.848, -498.338, -24.1808), (388.336, -499.215, -23.2621), (388.139, -499.492, -22.7828), (388.274, -500.02, -22.5638), (388.648, -500.43, -22.7585), (389.463, -501.283, -23.0821), (389.548, -501.849, -23.487), (389.941, -502.184, -23.7409), (390.471, -502.701, -24.0383), (390.672, -503.467, -24.1424), (390.478, -504.232, -24.0194), (390.518, -504.711, -23.5828), (390.518, -505.452, -23.4762), (391.128, -506.346, -23.434), (391.408, -506.962, -24.1164), (391.682, -507.022, -24.1483), (392.259, -507.957, -24.822), (392.259, -508.706, -24.822), (391.83, -509.041, -24.845), (391.699, -509.261, -24.7838), (391.392, -509.813, -24.5383), (391.39, -509.818, -24.534), (391.477, -510.054, -24.2659), (391.293, -510.53, -24.1743), (391.329, -510.814, -24.6062), (391.492, -510.912, -24.9416), (391.643, -510.961, -25.1777), (391.696, -510.901, -25.456), (391.867, -510.911, -25.6123), (392.447, -511.142, -25.7285), (392.605, -511.213, -25.7737), (393.385, -511.761, -26.1718), (393.51, -511.914, -26.3721), (393.919, -512.399, -27.3275), (394.439, -512.654, -27.571), (394.82, -513.52, -28.2009), (395.115, -513.65, -28.285), (395.682, -514.08, -28.8315), (395.607, -514.537, -29.6339), (396.413, -514.742, -30.3134), (396.628, -515.039, -30.7885), (396.5, -515.084, -31.5452), (397.12, -515.334, -32.2599), (397.383, -516.131, -32.765), (397.427, -516.234, -32.7598), (397.786, -517.171, -33.3059), (398.033, -517.559, -33.5327), (398.607, -518.563, -34.1827), (398.946, -518.973, -34.7726), (399.226, -519.262, -35.2315), (399.224, -519.798, -35.8735), (399.39, -519.894, -36.9179), (400.202, -519.852, -37.2339), (400.872, -520.333, -37.5199), (401.138, -521.151, -37.6647), (401.187, -521.805, -38.26), (401.642, -522.375, -38.26), (402.3, -522.645, -38.6426), (402.963, -522.636, -38.7288), (403.961, -523.183, -38.2267), (405.136, -523.516, -38.2925), (405.836, -523.702, -37.6076), (406.453, -524.17, -36.8304), (407.256, -524.694, -36.0376), (408.002, -524.634, -35.8578), (408.714, -524.919, -35.9222), (409.242, -525.384, -35.5558), (409.898, -525.771, -35.4471), (410.281, -526.407, -35.5557), (410.299, -526.469, -35.5553), (410.413, -526.741, -35.579), (410.432, -526.777, -35.5904), (410.551, -527.358, -35.2584), (410.802, -527.756, -35.2496), (410.913, -527.917, -35.0408), (411.563, -528.134, -34.866), (412.525, -528.376, -34.7483), (412.873, -528.615, -34.3067), (413.183, -528.752, -34.2194), (413.785, -529.193, -34.3895), (413.782, -529.56, -34.5998), (413.729, -530.168, -34.8821), (413.679, -530.811, -35.0399), (414.087, -531.727, -35.2885), (414.697, -532.188, -35.663), (415.23, -532.292, -35.9984), (416.039, -532.687, -36.5827), (416.11, -532.799, -37.0304), (416.483, -533.546, -37.6689), (416.152, -534.484, -38.0079), (415.679, -534.819, -38.541), (415.313, -535.649, -38.8419), (415.126, -536.536, -39.3303), (414.876, -536.672, -40.174), (415.376, -537.156, -40.7166), (415.994, -537.182, -41.3457), (416.546, -536.741, -41.8741), (416.868, -535.965, -42.1445), (417.202, -536.951, -41.4847), (417.41, -537.508, -41.0456), (417.548, -538.282, -40.8309), (417.927, -538.949, -40.5542), (418.477, -539.119, -39.9687), (418.653, -539.457, -39.5833), (418.898, -539.703, -39.0271), (419.684, -540.054, -37.9102), (420.21, -540.215, -37.3109), (420.398, -539.865, -36.7047), (420.255, -539.671, -36.1194), (420.285, -539.665, -35.6552), (420.695, -539.735, -35.447), (421.17, -539.897, -35.4017), (421.379, -539.996, -35.386), (422.276, -540.112, -35.0493), (422.606, -539.92, -34.806), (422.886, -539.824, -34.64), (423.223, -539.768, -34.4796), (423.579, -539.821, -34.3428), (424.066, -539.589, -34.3063), (424.453, -539.475, -34.6644), (424.846, -539.183, -35.2488), (425.546, -538.809, -35.4957), (426.246, -539.183, -35.2488), (426.638, -539.427, -34.7146), (426.698, -539.474, -34.6003), (426.65, -539.821, -34.3596), (427.061, -540.445, -34.0243), (427.078, -540.835, -34.0827), (427.27, -542.16, -34.2584), (428.352, -542.754, -34.6985), (428.937, -543.385, -34.5807), (428.76, -544.157, -34.5158), (429.248, -544.536, -34.9), (429.454, -545.186, -35.1568), (429.812, -545.815, -35.0666), (430.225, -546.251, -34.6539), (430.889, -546.861, -34.2138), (431.916, -547.096, -34.0103), (432.698, -547.422, -33.6261), (433.722, -548.114, -33.7867), (434.26, -549.074, -33.7621), (434.473, -549.295, -33.661), (435.233, -549.741, -33.5115), (435.562, -549.917, -33.4186), (436.102, -550.212, -33.8274), (436.386, -550.593, -33.6321), (437.047, -551.034, -34.0838), (437.085, -551.597, -34.0117), (437.794, -551.676, -34.1524), (438.662, -551.894, -34.3257), (438.969, -552.474, -34.7746), (439.35, -552.912, -35.3007), (439.399, -552.93, -35.3557), (439.993, -553.293, -35.7223), (440.734, -553.557, -35.6829), (441.444, -554.364, -35.6089), (442.175, -555.143, -35.5364), (442.241, -555.465, -35.4119), (442.298, -555.841, -35.2465), (442.456, -556.025, -35.1433), (442.76, -556.464, -34.8677), (442.916, -556.888, -34.6782), (443.27, -557.307, -34.5052), (443.748, -557.754, -34.421), (443.999, -558.233, -34.7972), (444.156, -558.62, -35.2009), (443.988, -559.059, -35.7374), (443.518, -558.857, -36.2346), (443.899, -558.889, -36.9332), (444.033, -558.985, -37.1717), (443.817, -559.037, -38.1172), (443.392, -559.328, -38.5915), (443.431, -559.812, -39.2143), (443.383, -559.973, -39.6), (443.363, -560.004, -39.6601), (443.146, -560.543, -40.2573), (442.693, -561.36, -40.3642), (442.22, -562.213, -40.4756), (441.939, -562.706, -40.994), (441.669, -563.179, -41.491), (441.479, -563.545, -41.6251), (441.455, -563.572, -41.6304), (441.097, -563.83, -41.6215), (440.85, -563.981, -41.6584), (440.865, -564.606, -41.818), (440.419, -564.749, -42.0866), (440.063, -565.058, -42.3725), (439.834, -565.036, -42.5877), (439.104, -565.602, -42.9907), (438.668, -566.278, -42.9691), (438.485, -567.031, -43.1823), (438.591, -567.717, -43.5889), (438.965, -568.202, -44.1104), (439.001, -568.324, -44.3938), (438.925, -568.507, -45.0097), (439.233, -568.945, -45.4342), (438.883, -569.668, -45.7136), (438.86, -570.481, -45.9844), (438.305, -571.11, -45.9983), (438.531, -571.387, -46.1123), (438.919, -571.55, -46.4507), (439.361, -571.787, -46.9146), (439.402, -571.809, -47.0556), (439.212, -571.876, -48.0382), (439.028, -571.853, -48.2798), (438.887, -571.763, -49.081), (439.134, -571.594, -49.6892), (439.576, -571.761, -50.5094), (439.578, -571.69, -50.5403), (439.413, -572.056, -51.3972), (439.279, -571.534, -51.9156), (439.359, -571.164, -52.5152), (439.588, -571.053, -53.0615), (440.095, -571.297, -53.5746), (440.42, -571.66, -53.6504), (440.755, -571.788, -53.4676), (441.045, -572.612, -53.831), (441.227, -572.846, -53.907), (441.79, -573.649, -54.0147), (442.401, -574.089, -53.5885), (442.868, -574.807, -53.6606), (443.6, -575.134, -53.9679), (444.282, -575.339, -54.2323), (444.735, -575.526, -54.6629), (445.068, -575.564, -54.6977), (445.953, -575.79, -55.1561), (446.747, -576.005, -55.2612), (447.406, -576.274, -55.5242), (447.81, -576.618, -56.3242), (448.139, -577.235, -57.0904), (448.506, -577.746, -57.5647), (448.786, -578.504, -57.6599), (449.154, -578.353, -58.2523), (449.495, -578.463, -58.8052), (449.888, -578.864, -59.3922), (450.592, -579.208, -59.6036), (450.965, -579.299, -59.6707), (451.415, -579.643, -59.5804), (451.853, -579.894, -59.4998), (452.441, -580.008, -59.4431), (452.932, -579.939, -59.1017), (453.399, -580.264, -58.5262), (453.401, -580.266, -58.5244), (453.868, -580.922, -58.3913), (454.834, -581.772, -58.487), (455.193, -582.209, -58.7103), (454.552, -581.928, -58.2539), (453.728, -581.792, -58.2377), (453.014, -581.85, -58.6673), (452.115, -581.619, -59.3094), (450.952, -581.781, -59.1249), (450.059, -582.058, -58.948), (450.052, -582.057, -58.9495), (449.884, -582.238, -58.9846), (449.75, -582.051, -58.889), (449.609, -582.191, -58.5803), (449.565, -582.449, -58.0742), (449.183, -582.399, -57.6268), (448.775, -583.114, -56.9088), (448.101, -583.574, -56.4795), (447.394, -583.817, -56.5163), (446.908, -584.343, -56.2934), (446.503, -584.714, -55.5212), (446.149, -584.915, -55.1932), (445.887, -585.239, -54.963), (445.809, -585.322, -54.6869), (445.805, -585.571, -54.5227), (445.889, -586.272, -54.111), (445.993, -586.446, -53.9922), (446.495, -586.853, -53.6759), (447.04, -587.503, -53.2124), (446.983, -588.114, -52.4656), (446.296, -588.813, -51.9032), (446.313, -589.235, -51.7894), (446.245, -590.249, -51.6745), (446.256, -590.523, -51.5434), (445.938, -591.31, -50.8869), (445.879, -591.448, -50.6613), (445.837, -591.643, -50.274), (445.143, -592.279, -49.8438), (444.868, -592.718, -49.6683), (444.813, -592.946, -49.5341), (444.885, -593.143, -49.3832), (444.883, -593.208, -49.348), (444.918, -593.62, -48.9486), (444.841, -593.831, -48.8385), (444.663, -594.016, -48.8977), (444.713, -594.754, -48.8069), (444.59, -595.422, -49.0097), (444.418, -596.021, -49.38), (444.111, -596.261, -49.8355), (443.997, -596.413, -50.4913), (444.095, -596.384, -50.9573), (444.414, -596.74, -51.1709)]
[(335.543, -426.302, -33.4529), (335.991, -426.434, -33.5107), (336.359, -426.591, -33.7397), (337.316, -426.538, -34.1527), (337.727, -426.363, -34.0834), (338.661, -425.805, -33.9136), (339.54, -425.147, -33.8254), (340.038, -424.894, -33.8962), (341.239, -424.558, -33.696), (341.887, -424.346, -33.4274), (342.606, -424.301, -33.5653), (343.847, -424.206, -33.546), (344.751, -424.752, -33.5476), (345.534, -425.081, -34.0648), (346.2, -425.391, -34.4845), (346.433, -425.582, -34.5351), (346.649, -425.719, -35.2641), (346.723, -425.724, -35.7701), (346.702, -425.851, -36.0336), (346.541, -426.054, -36.5467), (346.453, -426.07, -36.933), (346.387, -425.859, -37.3672), (346.185, -426.136, -37.8572), (345.997, -426.766, -38.2024), (345.884, -427.125, -39.1481), (345.391, -427.498, -40.0719), (344.668, -428.204, -40.6286), (344.889, -428.968, -41.2219), (344.76, -429.332, -41.2753), (344.699, -429.655, -41.0646), (344.73, -430.081, -40.9003), (344.439, -430.558, -40.5571), (344.476, -430.702, -40.5524), (344.003, -431.256, -40.4651), (343.84, -432.136, -41.1099), (343.594, -432.694, -41.5412), (343.212, -433.759, -42.1111), (342.952, -434.892, -42.3255), (342.649, -435.395, -42.6248), (342.646, -435.399, -42.6288), (342.145, -435.466, -42.9575), (342.154, -435.691, -43.8362), (342.309, -435.854, -44.0642), (342.443, -436.085, -44.5369), (342.471, -436.13, -44.7864), (342.494, -436.124, -45.3205), (343.246, -436.899, -45.4339), (344.018, -437.698, -45.4602), (344.418, -438.154, -44.982), (344.791, -438.41, -44.5184), (345.202, -439.223, -44.007), (345.698, -439.508, -43.4359), (346.269, -440.201, -43.1688), (346.883, -440.679, -43.386), (347.49, -441.418, -43.3985), (348.16, -441.803, -42.8343), (348.995, -442.247, -42.312), (350.067, -442.41, -42.3143), (350.52, -442.345, -42.1135), (351.383, -442.435, -41.7685), (352.142, -443.041, -41.6056), (352.454, -443.92, -41.6358), (352.684, -444.581, -41.2641), (353.166, -445.297, -41.3652), (353.636, -445.863, -40.9429), (353.899, -446.114, -41.1068), (354.383, -446.18, -41.1893), (354.332, -447.049, -40.7923), (354.663, -447.936, -40.9258), (354.618, -448.057, -41.0387), (354.705, -448.504, -41.5125), (354.932, -449.038, -42.047), (355.542, -449.569, -41.8982), (356.009, -449.947, -41.2166), (356.369, -450.667, -41.0785), (357.061, -451.097, -41.121), (357.85, -451.093, -41.3297), (358.88, -451.003, -41.3509), (359.665, -451.322, -40.7581), (360.22, -451.995, -40.8504), (360.892, -452.799, -40.5152), (361.16, -453.065, -40.5567), (362.006, -453.608, -40.5299), (362.703, -453.784, -40.4143), (362.764, -454.501, -40.6324), (363.365, -454.847, -40.093), (363.796, -455.653, -40.2571), (363.983, -455.862, -40.1818), (364.453, -456.305, -40.1932), (364.709, -456.388, -40.4842), (365.548, -456.699, -40.1919), (365.635, -457.18, -40.2886), (365.907, -458.169, -40.4092), (366.616, -458.609, -40.1067), (366.876, -459.215, -40.5011), (367.571, -459.526, -40.8629), (368.243, -459.482, -41.2147), (369.255, -459.466, -41.73), (369.804, -459.468, -42.0877), (370.001, -459.404, -42.2473), (370.828, -459.587, -43.3879), (371.833, -459.881, -43.2844), (372.506, -460.017, -43.264), (372.994, -460.49, -43.1681), (373.521, -461.046, -43.3273), (373.773, -461.117, -43.664), (374.695, -461.364, -43.623), (375.486, -462.047, -43.7257), (376.151, -462.88, -43.3121), (376.48, -463.198, -43.0249), (377.041, -463.622, -42.6472), (377.564, -463.754, -42.6194), (377.595, -463.764, -42.6246), (378.729, -463.933, -41.7225), (378.674, -464.189, -40.8901), (379.374, -464.47, -40.3903), (379.967, -464.812, -40.386), (380.561, -465.478, -40.8641), (381.13, -466.868, -41.1074), (381.558, -467.557, -41.2481), (381.996, -467.373, -41.5366), (382.547, -467.396, -41.4593), (382.872, -467.613, -41.0636), (382.978, -468.132, -40.8975), (383.369, -468.498, -40.6249), (383.421, -468.49, -40.5625), (383.934, -469.025, -40.8894), (384.813, -469.572, -40.7296), (385.195, -470.191, -40.2888), (385.699, -470.616, -39.5203), (386.144, -471.005, -39.7024), (387.189, -471.605, -39.4607), (387.704, -472.113, -39.2139), (387.742, -472.123, -39.1883), (388.223, -472.803, -38.1248), (388.08, -473.046, -37.845), (388.066, -473.075, -37.5637), (387.822, -473.971, -36.8109), (387.719, -474.342, -36.3178), (387.137, -474.414, -36.1016), (386.342, -474.283, -35.7406), (386.32, -474.271, -35.6964), (385.582, -474.685, -35.2108), (385.352, -475.494, -35.0535), (385.21, -475.925, -34.4229), (384.799, -476.094, -33.823), (384.429, -476.503, -33.2534), (384.322, -477.443, -32.8765), (384.708, -478.003, -32.4697), (385.001, -479.074, -31.9402), (384.813, -479.734, -30.7238), (384.732, -480.236, -29.757), (384.853, -480.302, -29.583), (384.754, -481.158, -29.365), (384.864, -481.269, -28.7118), (384.273, -481.523, -28.5179), (384.034, -482.345, -28.8099), (383.798, -483.152, -28.5294), (383.722, -483.443, -28.4046), (383.627, -483.88, -28.2612), (383.672, -484.486, -28.1748), (383.382, -485.047, -28.0667), (383.005, -485.545, -27.9821), (382.559, -486.02, -27.9232), (382.324, -486.077, -27.8655), (382.559, -486.921, -27.5192), (381.313, -487.642, -27.7681), (380.627, -488.454, -27.5401), (380.004, -489.071, -27.2236), (380.384, -489.555, -26.7245), (380.576, -489.636, -26.6335), (381.404, -490.239, -26.2909), (381.765, -490.545, -26.2417), (382.688, -490.796, -26.223), (382.737, -491.069, -26.218), (383.408, -491.198, -26.1239), (383.711, -491.516, -26.9423), (384.318, -491.618, -27.4164), (384.694, -491.947, -27.5644), (385.218, -492.623, -28.0761), (386.034, -493.125, -28.5846), (386.352, -493.077, -28.7667), (386.642, -493.07, -29.0315), (387.612, -492.953, -29.481), (388.01, -493.531, -29.7809), (388.654, -493.88, -29.9584), (389.217, -494.335, -29.7529), (389.539, -494.765, -29.2239), (389.538, -494.821, -29.1781), (389.365, -495.337, -28.5703), (388.857, -495.516, -27.9575), (388.872, -495.477, -27.8857), (388.349, -495.703, -27.1946), (388.165, -496.374, -26.6313), (388.393, -497.215, -26.4263), (388.799, -497.66, -25.9089), (388.773, -498.125, -25.2646), (388.848, -498.338, -24.1808), (388.336, -499.215, -23.2621), (388.139, -499.492, -22.7828), (388.274, -500.02, -22.5638), (388.648, -500.43, -22.7585), (389.463, -501.283, -23.0821), (389.548, -501.849, -23.487), (389.941, -502.184, -23.7409), (390.471, -502.701, -24.0383), (390.672, -503.467, -24.1424), (390.478, -504.232, -24.0194), (390.518, -504.711, -23.5828), (390.518, -505.452, -23.4762), (391.128, -506.346, -23.434), (391.408, -506.962, -24.1164), (391.682, -507.022, -24.1483), (392.259, -507.957, -24.822), (392.259, -508.706, -24.822), (391.83, -509.041, -24.845), (391.699, -509.261, -24.7838), (391.392, -509.813, -24.5383), (391.39, -509.818, -24.534), (391.477, -510.054, -24.2659), (391.293, -510.53, -24.1743), (391.329, -510.814, -24.6062), (391.492, -510.912, -24.9416), (391.643, -510.961, -25.1777), (391.696, -510.901, -25.456), (391.867, -510.911, -25.6123), (392.447, -511.142, -25.7285), (392.605, -511.213, -25.7737), (393.385, -511.761, -26.1718), (393.51, -511.914, -26.3721), (393.919, -512.399, -27.3275), (394.439, -512.654, -27.571), (394.82, -513.52, -28.2009), (395.115, -513.65, -28.285), (395.682, -514.08, -28.8315), (395.607, -514.537, -29.6339), (396.413, -514.742, -30.3134), (396.628, -515.039, -30.7885), (396.5, -515.084, -31.5452), (397.12, -515.334, -32.2599), (397.383, -516.131, -32.765), (397.427, -516.234, -32.7598), (397.786, -517.171, -33.3059), (398.033, -517.559, -33.5327), (398.607, -518.563, -34.1827), (398.946, -518.973, -34.7726), (399.226, -519.262, -35.2315), (399.224, -519.798, -35.8735), (399.39, -519.894, -36.9179), (400.202, -519.852, -37.2339), (400.872, -520.333, -37.5199), (401.138, -521.151, -37.6647), (401.187, -521.805, -38.26), (401.642, -522.375, -38.26), (402.3, -522.645, -38.6426), (402.963, -522.636, -38.7288), (403.961, -523.183, -38.2267), (405.136, -523.516, -38.2925), (405.836, -523.702, -37.6076), (406.453, -524.17, -36.8304), (407.256, -524.694, -36.0376), (408.002, -524.634, -35.8578), (408.714, -524.919, -35.9222), (409.242, -525.384, -35.5558), (409.898, -525.771, -35.4471), (410.281, -526.407, -35.5557), (410.299, -526.469, -35.5553), (410.413, -526.741, -35.579), (410.432, -526.777, -35.5904), (410.551, -527.358, -35.2584), (410.802, -527.756, -35.2496), (410.913, -527.917, -35.0408), (411.563, -528.134, -34.866), (412.525, -528.376, -34.7483), (412.873, -528.615, -34.3067), (413.183, -528.752, -34.2194), (413.785, -529.193, -34.3895), (413.782, -529.56, -34.5998), (413.729, -530.168, -34.8821), (413.679, -530.811, -35.0399), (414.087, -531.727, -35.2885), (414.697, -532.188, -35.663), (415.23, -532.292, -35.9984), (416.039, -532.687, -36.5827), (416.11, -532.799, -37.0304), (416.483, -533.546, -37.6689), (416.152, -534.484, -38.0079), (415.679, -534.819, -38.541), (415.313, -535.649, -38.8419), (415.126, -536.536, -39.3303), (414.876, -536.672, -40.174), (415.376, -537.156, -40.7166), (415.994, -537.182, -41.3457), (416.546, -536.741, -41.8741), (416.868, -535.965, -42.1445), (417.202, -536.951, -41.4847), (417.41, -537.508, -41.0456), (417.548, -538.282, -40.8309), (417.927, -538.949, -40.5542), (418.477, -539.119, -39.9687), (418.653, -539.457, -39.5833), (418.898, -539.703, -39.0271), (419.684, -540.054, -37.9102), (420.21, -540.215, -37.3109), (420.398, -539.865, -36.7047), (420.255, -539.671, -36.1194), (420.285, -539.665, -35.6552), (420.695, -539.735, -35.447), (421.17, -539.897, -35.4017), (421.379, -539.996, -35.386), (422.276, -540.112, -35.0493), (422.606, -539.92, -34.806), (422.886, -539.824, -34.64), (423.223, -539.768, -34.4796), (423.579, -539.821, -34.3428), (424.066, -539.589, -34.3063), (424.453, -539.475, -34.6644), (424.846, -539.183, -35.2488), (425.546, -538.809, -35.4957), (426.246, -539.183, -35.2488), (426.638, -539.427, -34.7146), (426.698, -539.474, -34.6003), (426.65, -539.821, -34.3596), (427.061, -540.445, -34.0243), (427.078, -540.835, -34.0827), (427.27, -542.16, -34.2584), (428.352, -542.754, -34.6985), (428.937, -543.385, -34.5807), (428.76, -544.157, -34.5158), (429.248, -544.536, -34.9), (429.454, -545.186, -35.1568), (429.812, -545.815, -35.0666), (430.225, -546.251, -34.6539), (430.889, -546.861, -34.2138), (431.916, -547.096, -34.0103), (432.698, -547.422, -33.6261), (433.722, -548.114, -33.7867), (434.26, -549.074, -33.7621), (434.473, -549.295, -33.661), (435.233, -549.741, -33.5115), (435.562, -549.917, -33.4186), (436.102, -550.212, -33.8274), (436.386, -550.593, -33.6321), (437.047, -551.034, -34.0838), (437.085, -551.597, -34.0117), (437.794, -551.676, -34.1524), (438.662, -551.894, -34.3257), (438.969, -552.474, -34.7746), (439.35, -552.912, -35.3007), (439.399, -552.93, -35.3557), (439.993, -553.293, -35.7223), (440.734, -553.557, -35.6829), (441.444, -554.364, -35.6089), (442.175, -555.143, -35.5364), (442.241, -555.465, -35.4119), (442.298, -555.841, -35.2465), (442.456, -556.025, -35.1433), (442.76, -556.464, -34.8677), (442.916, -556.888, -34.6782), (443.27, -557.307, -34.5052), (443.748, -557.754, -34.421), (443.999, -558.233, -34.7972), (444.156, -558.62, -35.2009), (443.988, -559.059, -35.7374), (443.518, -558.857, -36.2346), (443.899, -558.889, -36.9332), (444.033, -558.985, -37.1717), (443.817, -559.037, -38.1172), (443.392, -559.328, -38.5915), (443.431, -559.812, -39.2143), (443.383, -559.973, -39.6), (443.363, -560.004, -39.6601), (443.146, -560.543, -40.2573), (442.693, -561.36, -40.3642), (442.22, -562.213, -40.4756), (441.939, -562.706, -40.994), (441.669, -563.179, -41.491), (441.479, -563.545, -41.6251), (441.455, -563.572, -41.6304), (441.097, -563.83, -41.6215), (440.85, -563.981, -41.6584), (440.865, -564.606, -41.818), (440.419, -564.749, -42.0866), (440.063, -565.058, -42.3725), (439.834, -565.036, -42.5877), (439.104, -565.602, -42.9907), (438.668, -566.278, -42.9691), (438.485, -567.031, -43.1823), (438.591, -567.717, -43.5889), (438.965, -568.202, -44.1104), (439.001, -568.324, -44.3938), (438.925, -568.507, -45.0097), (439.233, -568.945, -45.4342), (438.883, -569.668, -45.7136), (438.86, -570.481, -45.9844), (438.305, -571.11, -45.9983), (438.531, -571.387, -46.1123), (438.919, -571.55, -46.4507), (439.361, -571.787, -46.9146), (439.402, -571.809, -47.0556), (439.212, -571.876, -48.0382), (439.028, -571.853, -48.2798), (438.887, -571.763, -49.081), (439.134, -571.594, -49.6892), (439.95, -572.751, -49.6007), (440.468, -573.42, -49.1012), (440.478, -573.474, -49.0971), (440.75, -573.95, -48.7343), (440.848, -573.953, -48.2878), (441.016, -574.174, -48.2046), (441.205, -574.47, -48.3613), (441.619, -574.812, -48.3367), (442.317, -575.301, -48.0699), (442.465, -575.484, -48.2013), (442.933, -576.417, -48.2188), (443.082, -576.813, -47.7793), (443.806, -577.438, -47.1027), (443.166, -577.642, -47.6479), (442.662, -577.368, -48.2552), (442.514, -577.279, -48.6534), (442.468, -577.728, -50.1696), (442.425, -578.321, -50.3124), (442.421, -578.412, -50.3083), (442.307, -579.05, -50.3954), (442.488, -579.483, -51.3722), (442.77, -579.694, -51.5442), (443.545, -580.128, -52.2395), (443.545, -580.478, -52.8457), (443.439, -580.897, -53.0941), (443.702, -580.854, -53.5354), (444.346, -581.438, -53.8836), (445.22, -581.427, -53.9273), (445.29, -581.453, -53.9258), (446.341, -581.526, -54.1741), (446.971, -581.399, -54.356), (447.487, -581.589, -54.547), (448.551, -581.668, -55.1277), (449.145, -581.851, -55.6588), (449.333, -582.201, -56.265), (449.084, -582.259, -57.0589), (449.183, -582.399, -57.6268), (448.775, -583.114, -56.9088), (448.101, -583.574, -56.4795), (447.394, -583.817, -56.5163), (446.908, -584.343, -56.2934), (446.503, -584.714, -55.5212), (446.149, -584.915, -55.1932), (445.887, -585.239, -54.963), (445.809, -585.322, -54.6869), (445.805, -585.571, -54.5227), (445.889, -586.272, -54.111), (445.993, -586.446, -53.9922), (446.495, -586.853, -53.6759), (447.04, -587.503, -53.2124), (446.983, -588.114, -52.4656), (446.296, -588.813, -51.9032), (446.313, -589.235, -51.7894), (446.245, -590.249, -51.6745), (446.256, -590.523, -51.5434), (445.938, -591.31, -50.8869), (445.879, -591.448, -50.6613), (445.837, -591.643, -50.274), (445.143, -592.279, -49.8438), (444.868, -592.718, -49.6683), (444.813, -592.946, -49.5341), (444.885, -593.143, -49.3832), (444.883, -593.208, -49.348), (444.918, -593.62, -48.9486), (444.841, -593.831, -48.8385), (444.663, -594.016, -48.8977), (444.713, -594.754, -48.8069), (444.59, -595.422, -49.0097), (444.418, -596.021, -49.38), (444.111, -596.261, -49.8355), (443.997, -596.413, -50.4913), (444.095, -596.384, -50.9573), (444.414, -596.74, -51.1709)]
[(335.543, -426.302, -33.4529), (335.991, -426.434, -33.5107), (336.359, -426.591, -33.7397), (337.316, -426.538, -34.1527), (337.727, -426.363, -34.0834), (338.661, -425.805, -33.9136), (339.54, -425.147, -33.8254), (340.038, -424.894, -33.8962), (341.239, -424.558, -33.696), (341.887, -424.346, -33.4274), (342.606, -424.301, -33.5653), (343.847, -424.206, -33.546), (344.751, -424.752, -33.5476), (345.534, -425.081, -34.0648), (346.2, -425.391, -34.4845), (346.433, -425.582, -34.5351), (346.649, -425.719, -35.2641), (346.723, -425.724, -35.7701), (346.702, -425.851, -36.0336), (346.541, -426.054, -36.5467), (346.453, -426.07, -36.933), (346.387, -425.859, -37.3672), (346.185, -426.136, -37.8572), (345.997, -426.766, -38.2024), (345.884, -427.125, -39.1481), (345.391, -427.498, -40.0719), (344.668, -428.204, -40.6286), (344.889, -428.968, -41.2219), (344.76, -429.332, -41.2753), (344.699, -429.655, -41.0646), (344.73, -430.081, -40.9003), (344.439, -430.558, -40.5571), (344.476, -430.702, -40.5524), (344.003, -431.256, -40.4651), (343.84, -432.136, -41.1099), (343.594, -432.694, -41.5412), (343.212, -433.759, -42.1111), (342.952, -434.892, -42.3255), (342.649, -435.395, -42.6248), (342.646, -435.399, -42.6288), (342.145, -435.466, -42.9575), (342.154, -435.691, -43.8362), (342.309, -435.854, -44.0642), (342.443, -436.085, -44.5369), (342.471, -436.13, -44.7864), (342.494, -436.124, -45.3205), (343.246, -436.899, -45.4339), (344.018, -437.698, -45.4602), (344.418, -438.154, -44.982), (344.791, -438.41, -44.5184), (345.202, -439.223, -44.007), (345.698, -439.508, -43.4359), (346.269, -440.201, -43.1688), (346.883, -440.679, -43.386), (347.49, -441.418, -43.3985), (348.16, -441.803, -42.8343), (348.995, -442.247, -42.312), (350.067, -442.41, -42.3143), (350.52, -442.345, -42.1135), (351.383, -442.435, -41.7685), (352.142, -443.041, -41.6056), (352.454, -443.92, -41.6358), (352.684, -444.581, -41.2641), (353.166, -445.297, -41.3652), (353.636, -445.863, -40.9429), (353.899, -446.114, -41.1068), (354.383, -446.18, -41.1893), (354.332, -447.049, -40.7923), (354.663, -447.936, -40.9258), (354.618, -448.057, -41.0387), (354.705, -448.504, -41.5125), (354.932, -449.038, -42.047), (355.542, -449.569, -41.8982), (356.009, -449.947, -41.2166), (356.369, -450.667, -41.0785), (357.061, -451.097, -41.121), (357.85, -451.093, -41.3297), (358.88, -451.003, -41.3509), (359.665, -451.322, -40.7581), (360.22, -451.995, -40.8504), (360.892, -452.799, -40.5152), (361.16, -453.065, -40.5567), (362.006, -453.608, -40.5299), (362.703, -453.784, -40.4143), (362.764, -454.501, -40.6324), (363.365, -454.847, -40.093), (363.796, -455.653, -40.2571), (363.983, -455.862, -40.1818), (364.453, -456.305, -40.1932), (364.709, -456.388, -40.4842), (365.548, -456.699, -40.1919), (365.635, -457.18, -40.2886), (365.907, -458.169, -40.4092), (366.616, -458.609, -40.1067), (366.876, -459.215, -40.5011), (367.571, -459.526, -40.8629), (368.243, -459.482, -41.2147), (369.255, -459.466, -41.73), (369.804, -459.468, -42.0877), (370.001, -459.404, -42.2473), (370.828, -459.587, -43.3879), (371.833, -459.881, -43.2844), (372.506, -460.017, -43.264), (372.994, -460.49, -43.1681), (373.521, -461.046, -43.3273), (373.773, -461.117, -43.664), (374.695, -461.364, -43.623), (375.486, -462.047, -43.7257), (376.151, -462.88, -43.3121), (376.48, -463.198, -43.0249), (377.041, -463.622, -42.6472), (377.564, -463.754, -42.6194), (377.595, -463.764, -42.6246), (378.729, -463.933, -41.7225), (378.674, -464.189, -40.8901), (379.374, -464.47, -40.3903), (379.967, -464.812, -40.386), (380.561, -465.478, -40.8641), (381.13, -466.868, -41.1074), (381.558, -467.557, -41.2481), (381.996, -467.373, -41.5366), (382.547, -467.396, -41.4593), (382.872, -467.613, -41.0636), (382.978, -468.132, -40.8975), (383.369, -468.498, -40.6249), (383.421, -468.49, -40.5625), (383.934, -469.025, -40.8894), (384.813, -469.572, -40.7296), (385.195, -470.191, -40.2888), (385.699, -470.616, -39.5203), (386.144, -471.005, -39.7024), (387.189, -471.605, -39.4607), (387.704, -472.113, -39.2139), (387.742, -472.123, -39.1883), (388.223, -472.803, -38.1248), (388.08, -473.046, -37.845), (388.066, -473.075, -37.5637), (387.822, -473.971, -36.8109), (387.719, -474.342, -36.3178), (387.137, -474.414, -36.1016), (386.342, -474.283, -35.7406), (386.32, -474.271, -35.6964), (385.582, -474.685, -35.2108), (385.352, -475.494, -35.0535), (385.21, -475.925, -34.4229), (384.799, -476.094, -33.823), (384.429, -476.503, -33.2534), (384.322, -477.443, -32.8765), (384.708, -478.003, -32.4697), (385.001, -479.074, -31.9402), (384.813, -479.734, -30.7238), (384.732, -480.236, -29.757), (384.853, -480.302, -29.583), (384.754, -481.158, -29.365), (384.864, -481.269, -28.7118), (384.273, -481.523, -28.5179), (384.034, -482.345, -28.8099), (383.798, -483.152, -28.5294), (383.722, -483.443, -28.4046), (383.627, -483.88, -28.2612), (383.672, -484.486, -28.1748), (383.382, -485.047, -28.0667), (383.005, -485.545, -27.9821), (382.559, -486.02, -27.9232), (382.324, -486.077, -27.8655), (382.559, -486.921, -27.5192), (381.313, -487.642, -27.7681), (380.627, -488.454, -27.5401), (380.004, -489.071, -27.2236), (380.384, -489.555, -26.7245), (380.576, -489.636, -26.6335), (381.404, -490.239, -26.2909), (381.765, -490.545, -26.2417), (382.688, -490.796, -26.223), (382.737, -491.069, -26.218), (383.408, -491.198, -26.1239), (383.711, -491.516, -26.9423), (384.318, -491.618, -27.4164), (384.694, -491.947, -27.5644), (385.218, -492.623, -28.0761), (386.034, -493.125, -28.5846), (386.352, -493.077, -28.7667), (386.642, -493.07, -29.0315), (387.612, -492.953, -29.481), (388.01, -493.531, -29.7809), (388.654, -493.88, -29.9584), (389.217, -494.335, -29.7529), (389.539, -494.765, -29.2239), (389.538, -494.821, -29.1781), (389.365, -495.337, -28.5703), (388.857, -495.516, -27.9575), (388.872, -495.477, -27.8857), (388.349, -495.703, -27.1946), (388.165, -496.374, -26.6313), (388.393, -497.215, -26.4263), (388.799, -497.66, -25.9089), (388.773, -498.125, -25.2646), (388.848, -498.338, -24.1808), (388.336, -499.215, -23.2621), (388.139, -499.492, -22.7828), (388.274, -500.02, -22.5638), (388.648, -500.43, -22.7585), (389.463, -501.283, -23.0821), (389.548, -501.849, -23.487), (389.941, -502.184, -23.7409), (390.471, -502.701, -24.0383), (390.672, -503.467, -24.1424), (390.478, -504.232, -24.0194), (390.518, -504.711, -23.5828), (390.518, -505.452, -23.4762), (391.128, -506.346, -23.434), (391.408, -506.962, -24.1164), (391.682, -507.022, -24.1483), (392.259, -507.957, -24.822), (392.259, -508.706, -24.822), (391.83, -509.041, -24.845), (391.699, -509.261, -24.7838), (391.392, -509.813, -24.5383), (391.39, -509.818, -24.534), (391.477, -510.054, -24.2659), (391.293, -510.53, -24.1743), (391.329, -510.814, -24.6062), (391.492, -510.912, -24.9416), (391.643, -510.961, -25.1777), (391.696, -510.901, -25.456), (391.867, -510.911, -25.6123), (392.447, -511.142, -25.7285), (392.605, -511.213, -25.7737), (393.385, -511.761, -26.1718), (393.51, -511.914, -26.3721), (393.919, -512.399, -27.3275), (394.439, -512.654, -27.571), (394.82, -513.52, -28.2009), (395.115, -513.65, -28.285), (395.682, -514.08, -28.8315), (395.607, -514.537, -29.6339), (396.413, -514.742, -30.3134), (396.628, -515.039, -30.7885), (396.5, -515.084, -31.5452), (397.12, -515.334, -32.2599), (397.383, -516.131, -32.765), (397.427, -516.234, -32.7598), (397.786, -517.171, -33.3059), (398.033, -517.559, -33.5327), (398.607, -518.563, -34.1827), (398.946, -518.973, -34.7726), (399.226, -519.262, -35.2315), (399.224, -519.798, -35.8735), (399.39, -519.894, -36.9179), (400.202, -519.852, -37.2339), (400.872, -520.333, -37.5199), (401.138, -521.151, -37.6647), (401.187, -521.805, -38.26), (401.642, -522.375, -38.26), (402.3, -522.645, -38.6426), (402.963, -522.636, -38.7288), (403.961, -523.183, -38.2267), (405.136, -523.516, -38.2925), (405.836, -523.702, -37.6076), (406.453, -524.17, -36.8304), (407.256, -524.694, -36.0376), (408.002, -524.634, -35.8578), (408.714, -524.919, -35.9222), (409.242, -525.384, -35.5558), (409.898, -525.771, -35.4471), (410.281, -526.407, -35.5557), (410.299, -526.469, -35.5553), (410.413, -526.741, -35.579), (410.432, -526.777, -35.5904), (410.551, -527.358, -35.2584), (410.802, -527.756, -35.2496), (410.913, -527.917, -35.0408), (411.563, -528.134, -34.866), (412.525, -528.376, -34.7483), (412.873, -528.615, -34.3067), (413.183, -528.752, -34.2194), (413.785, -529.193, -34.3895), (413.782, -529.56, -34.5998), (413.729, -530.168, -34.8821), (413.679, -530.811, -35.0399), (414.087, -531.727, -35.2885), (414.697, -532.188, -35.663), (415.23, -532.292, -35.9984), (416.039, -532.687, -36.5827), (416.11, -532.799, -37.0304), (416.483, -533.546, -37.6689), (416.152, -534.484, -38.0079), (415.679, -534.819, -38.541), (415.313, -535.649, -38.8419), (415.126, -536.536, -39.3303), (414.876, -536.672, -40.174), (415.376, -537.156, -40.7166), (415.994, -537.182, -41.3457), (416.546, -536.741, -41.8741), (416.868, -535.965, -42.1445), (417.202, -536.951, -41.4847), (417.41, -537.508, -41.0456), (417.548, -538.282, -40.8309), (417.927, -538.949, -40.5542), (418.477, -539.119, -39.9687), (418.653, -539.457, -39.5833), (418.898, -539.703, -39.0271), (419.684, -540.054, -37.9102), (420.21, -540.215, -37.3109), (420.398, -539.865, -36.7047), (420.255, -539.671, -36.1194), (420.285, -539.665, -35.6552), (420.695, -539.735, -35.447), (421.17, -539.897, -35.4017), (421.379, -539.996, -35.386), (422.276, -540.112, -35.0493), (422.606, -539.92, -34.806), (422.886, -539.824, -34.64), (423.223, -539.768, -34.4796), (423.579, -539.821, -34.3428), (424.066, -539.589, -34.3063), (424.453, -539.475, -34.6644), (424.846, -539.183, -35.2488), (425.546, -538.809, -35.4957), (426.246, -539.183, -35.2488), (426.638, -539.427, -34.7146), (426.698, -539.474, -34.6003), (426.65, -539.821, -34.3596), (427.061, -540.445, -34.0243), (427.078, -540.835, -34.0827), (427.27, -542.16, -34.2584), (428.352, -542.754, -34.6985), (428.937, -543.385, -34.5807), (428.76, -544.157, -34.5158), (429.248, -544.536, -34.9), (429.454, -545.186, -35.1568), (429.812, -545.815, -35.0666), (430.225, -546.251, -34.6539), (430.889, -546.861, -34.2138), (431.916, -547.096, -34.0103), (432.698, -547.422, -33.6261), (433.722, -548.114, -33.7867), (434.26, -549.074, -33.7621), (434.473, -549.295, -33.661), (435.233, -549.741, -33.5115), (435.562, -549.917, -33.4186), (436.102, -550.212, -33.8274), (436.386, -550.593, -33.6321), (437.047, -551.034, -34.0838), (437.085, -551.597, -34.0117), (437.794, -551.676, -34.1524), (438.662, -551.894, -34.3257), (438.969, -552.474, -34.7746), (439.35, -552.912, -35.3007), (439.399, -552.93, -35.3557), (439.993, -553.293, -35.7223), (440.734, -553.557, -35.6829), (441.444, -554.364, -35.6089), (442.175, -555.143, -35.5364), (442.241, -555.465, -35.4119), (442.298, -555.841, -35.2465), (442.456, -556.025, -35.1433), (442.76, -556.464, -34.8677), (442.916, -556.888, -34.6782), (443.27, -557.307, -34.5052), (443.748, -557.754, -34.421), (443.999, -558.233, -34.7972), (444.156, -558.62, -35.2009), (443.988, -559.059, -35.7374), (443.518, -558.857, -36.2346), (443.899, -558.889, -36.9332), (444.033, -558.985, -37.1717), (443.817, -559.037, -38.1172), (443.392, -559.328, -38.5915), (443.431, -559.812, -39.2143), (443.383, -559.973, -39.6), (443.363, -560.004, -39.6601), (443.146, -560.543, -40.2573), (442.693, -561.36, -40.3642), (442.22, -562.213, -40.4756), (441.939, -562.706, -40.994), (441.669, -563.179, -41.491), (441.479, -563.545, -41.6251), (441.455, -563.572, -41.6304), (441.097, -563.83, -41.6215), (440.85, -563.981, -41.6584), (440.865, -564.606, -41.818), (440.419, -564.749, -42.0866), (440.063, -565.058, -42.3725), (439.834, -565.036, -42.5877), (439.104, -565.602, -42.9907), (438.668, -566.278, -42.9691), (438.485, -567.031, -43.1823), (438.591, -567.717, -43.5889), (438.965, -568.202, -44.1104), (439.001, -568.324, -44.3938), (438.925, -568.507, -45.0097), (439.233, -568.945, -45.4342), (438.883, -569.668, -45.7136), (438.86, -570.481, -45.9844), (438.305, -571.11, -45.9983), (438.531, -571.387, -46.1123), (438.919, -571.55, -46.4507), (439.361, -571.787, -46.9146), (439.402, -571.809, -47.0556), (439.212, -571.876, -48.0382), (439.028, -571.853, -48.2798), (438.887, -571.763, -49.081), (439.134, -571.594, -49.6892), (439.95, -572.751, -49.6007), (440.468, -573.42, -49.1012), (440.478, -573.474, -49.0971), (440.75, -573.95, -48.7343), (440.848, -573.953, -48.2878), (441.016, -574.174, -48.2046), (441.205, -574.47, -48.3613), (441.619, -574.812, -48.3367), (442.317, -575.301, -48.0699), (442.465, -575.484, -48.2013), (442.933, -576.417, -48.2188), (443.082, -576.813, -47.7793), (443.806, -577.438, -47.1027), (443.166, -577.642, -47.6479), (442.662, -577.368, -48.2552), (442.514, -577.279, -48.6534), (442.468, -577.728, -50.1696), (442.425, -578.321, -50.3124), (442.421, -578.412, -50.3083), (442.307, -579.05, -50.3954), (442.488, -579.483, -51.3722), (442.77, -579.694, -51.5442), (443.545, -580.128, -52.2395), (443.545, -580.478, -52.8457), (443.439, -580.897, -53.0941), (443.702, -580.854, -53.5354), (444.346, -581.438, -53.8836), (445.22, -581.427, -53.9273), (445.29, -581.453, -53.9258), (446.341, -581.526, -54.1741), (446.971, -581.399, -54.356), (447.487, -581.589, -54.547), (448.551, -581.668, -55.1277), (449.145, -581.851, -55.6588), (449.333, -582.201, -56.265), (449.084, -582.259, -57.0589), (449.183, -582.399, -57.6268), (449.565, -582.449, -58.0742), (449.728, -582.833, -58.9399), (449.789, -582.773, -59.0735), (449.719, -583.317, -59.7069), (449.996, -583.569, -60.295), (450.022, -583.576, -60.2948), (450.451, -583.606, -60.1657), (450.729, -583.921, -60.3251), (451.208, -584.492, -60.4174), (451.416, -585.202, -60.5559), (451.552, -585.608, -60.431), (451.551, -585.798, -60.5221), (451.45, -586.225, -60.9381), (451.255, -586.849, -61.2832), (451.443, -587.549, -61.2832), (451.954, -587.981, -61.7148), (452.6, -588.8, -61.8424), (452.921, -589.051, -62.3094), (453.919, -589.872, -63.2671), (454.008, -589.961, -63.2992), (453.961, -590.304, -63.547), (453.854, -590.345, -63.609), (453.477, -591.211, -63.5539), (453.554, -591.512, -63.381), (453.548, -591.544, -63.368), (453.633, -592.107, -63.2468), (453.622, -592.918, -63.5051), (453.796, -593.195, -63.3219), (453.841, -593.294, -63.2786), (454.121, -593.964, -63.1693), (454.169, -594.63, -63.3921), (454.2, -594.701, -63.4194), (454.2, -594.701, -63.4194), (454.281, -595.045, -63.7157), (454.516, -595.657, -63.8229), (454.461, -596.036, -64.0039), (454.607, -596.472, -64.1573), (454.934, -597.129, -63.8141), (455.351, -597.989, -63.7942), (456.22, -598.383, -63.837)]
[(335.543, -426.302, -33.4529), (335.991, -426.434, -33.5107), (336.359, -426.591, -33.7397), (337.316, -426.538, -34.1527), (337.727, -426.363, -34.0834), (338.661, -425.805, -33.9136), (339.54, -425.147, -33.8254), (340.038, -424.894, -33.8962), (341.239, -424.558, -33.696), (341.887, -424.346, -33.4274), (342.606, -424.301, -33.5653), (343.847, -424.206, -33.546), (344.751, -424.752, -33.5476), (345.534, -425.081, -34.0648), (346.2, -425.391, -34.4845), (346.433, -425.582, -34.5351), (346.649, -425.719, -35.2641), (346.723, -425.724, -35.7701), (346.702, -425.851, -36.0336), (346.541, -426.054, -36.5467), (346.453, -426.07, -36.933), (346.387, -425.859, -37.3672), (346.185, -426.136, -37.8572), (345.997, -426.766, -38.2024), (345.884, -427.125, -39.1481), (345.391, -427.498, -40.0719), (344.668, -428.204, -40.6286), (344.889, -428.968, -41.2219), (344.76, -429.332, -41.2753), (344.699, -429.655, -41.0646), (344.73, -430.081, -40.9003), (344.439, -430.558, -40.5571), (344.476, -430.702, -40.5524), (344.003, -431.256, -40.4651), (343.84, -432.136, -41.1099), (343.594, -432.694, -41.5412), (343.212, -433.759, -42.1111), (342.952, -434.892, -42.3255), (342.649, -435.395, -42.6248), (342.646, -435.399, -42.6288), (342.145, -435.466, -42.9575), (342.154, -435.691, -43.8362), (342.309, -435.854, -44.0642), (342.443, -436.085, -44.5369), (342.471, -436.13, -44.7864), (342.494, -436.124, -45.3205), (343.246, -436.899, -45.4339), (344.018, -437.698, -45.4602), (344.418, -438.154, -44.982), (344.791, -438.41, -44.5184), (345.202, -439.223, -44.007), (345.698, -439.508, -43.4359), (346.269, -440.201, -43.1688), (346.883, -440.679, -43.386), (347.49, -441.418, -43.3985), (348.16, -441.803, -42.8343), (348.995, -442.247, -42.312), (350.067, -442.41, -42.3143), (350.52, -442.345, -42.1135), (351.383, -442.435, -41.7685), (352.142, -443.041, -41.6056), (352.454, -443.92, -41.6358), (352.684, -444.581, -41.2641), (353.166, -445.297, -41.3652), (353.636, -445.863, -40.9429), (353.899, -446.114, -41.1068), (354.383, -446.18, -41.1893), (354.332, -447.049, -40.7923), (354.663, -447.936, -40.9258), (354.618, -448.057, -41.0387), (354.705, -448.504, -41.5125), (354.932, -449.038, -42.047), (355.542, -449.569, -41.8982), (356.009, -449.947, -41.2166), (356.369, -450.667, -41.0785), (357.061, -451.097, -41.121), (357.85, -451.093, -41.3297), (358.88, -451.003, -41.3509), (359.665, -451.322, -40.7581), (360.22, -451.995, -40.8504), (360.892, -452.799, -40.5152), (361.16, -453.065, -40.5567), (362.006, -453.608, -40.5299), (362.703, -453.784, -40.4143), (362.764, -454.501, -40.6324), (363.365, -454.847, -40.093), (363.796, -455.653, -40.2571), (363.983, -455.862, -40.1818), (364.453, -456.305, -40.1932), (364.709, -456.388, -40.4842), (365.548, -456.699, -40.1919), (365.635, -457.18, -40.2886), (365.907, -458.169, -40.4092), (366.616, -458.609, -40.1067), (366.876, -459.215, -40.5011), (367.571, -459.526, -40.8629), (368.243, -459.482, -41.2147), (369.255, -459.466, -41.73), (369.804, -459.468, -42.0877), (370.001, -459.404, -42.2473), (370.828, -459.587, -43.3879), (371.833, -459.881, -43.2844), (372.506, -460.017, -43.264), (372.994, -460.49, -43.1681), (373.521, -461.046, -43.3273), (373.773, -461.117, -43.664), (374.695, -461.364, -43.623), (375.486, -462.047, -43.7257), (376.151, -462.88, -43.3121), (376.48, -463.198, -43.0249), (377.041, -463.622, -42.6472), (377.564, -463.754, -42.6194), (377.595, -463.764, -42.6246), (378.729, -463.933, -41.7225), (378.674, -464.189, -40.8901), (379.374, -464.47, -40.3903), (379.967, -464.812, -40.386), (380.561, -465.478, -40.8641), (381.13, -466.868, -41.1074), (381.558, -467.557, -41.2481), (381.996, -467.373, -41.5366), (382.547, -467.396, -41.4593), (382.872, -467.613, -41.0636), (382.978, -468.132, -40.8975), (383.369, -468.498, -40.6249), (383.421, -468.49, -40.5625), (383.934, -469.025, -40.8894), (384.813, -469.572, -40.7296), (385.195, -470.191, -40.2888), (385.699, -470.616, -39.5203), (386.144, -471.005, -39.7024), (387.189, -471.605, -39.4607), (387.704, -472.113, -39.2139), (387.742, -472.123, -39.1883), (388.223, -472.803, -38.1248), (388.08, -473.046, -37.845), (388.066, -473.075, -37.5637), (387.822, -473.971, -36.8109), (387.719, -474.342, -36.3178), (387.137, -474.414, -36.1016), (386.342, -474.283, -35.7406), (386.32, -474.271, -35.6964), (385.582, -474.685, -35.2108), (385.352, -475.494, -35.0535), (385.21, -475.925, -34.4229), (384.799, -476.094, -33.823), (384.429, -476.503, -33.2534), (384.322, -477.443, -32.8765), (384.708, -478.003, -32.4697), (385.001, -479.074, -31.9402), (384.813, -479.734, -30.7238), (384.732, -480.236, -29.757), (384.853, -480.302, -29.583), (384.754, -481.158, -29.365), (384.864, -481.269, -28.7118), (384.273, -481.523, -28.5179), (384.034, -482.345, -28.8099), (383.798, -483.152, -28.5294), (383.722, -483.443, -28.4046), (383.627, -483.88, -28.2612), (383.672, -484.486, -28.1748), (383.382, -485.047, -28.0667), (383.005, -485.545, -27.9821), (382.559, -486.02, -27.9232), (382.324, -486.077, -27.8655), (382.559, -486.921, -27.5192), (381.313, -487.642, -27.7681), (380.627, -488.454, -27.5401), (380.004, -489.071, -27.2236), (380.384, -489.555, -26.7245), (380.576, -489.636, -26.6335), (381.404, -490.239, -26.2909), (381.765, -490.545, -26.2417), (382.688, -490.796, -26.223), (382.737, -491.069, -26.218), (383.408, -491.198, -26.1239), (383.711, -491.516, -26.9423), (384.318, -491.618, -27.4164), (384.694, -491.947, -27.5644), (385.218, -492.623, -28.0761), (386.034, -493.125, -28.5846), (386.352, -493.077, -28.7667), (386.642, -493.07, -29.0315), (387.612, -492.953, -29.481), (388.01, -493.531, -29.7809), (388.654, -493.88, -29.9584), (389.217, -494.335, -29.7529), (389.539, -494.765, -29.2239), (389.538, -494.821, -29.1781), (389.365, -495.337, -28.5703), (388.857, -495.516, -27.9575), (388.872, -495.477, -27.8857), (388.349, -495.703, -27.1946), (388.165, -496.374, -26.6313), (388.393, -497.215, -26.4263), (388.799, -497.66, -25.9089), (388.773, -498.125, -25.2646), (388.848, -498.338, -24.1808), (388.336, -499.215, -23.2621), (388.139, -499.492, -22.7828), (388.274, -500.02, -22.5638), (388.648, -500.43, -22.7585), (389.463, -501.283, -23.0821), (389.548, -501.849, -23.487), (389.941, -502.184, -23.7409), (390.471, -502.701, -24.0383), (390.672, -503.467, -24.1424), (390.478, -504.232, -24.0194), (390.518, -504.711, -23.5828), (390.518, -505.452, -23.4762), (391.128, -506.346, -23.434), (391.408, -506.962, -24.1164), (391.682, -507.022, -24.1483), (392.259, -507.957, -24.822), (392.259, -508.706, -24.822), (391.83, -509.041, -24.845), (391.699, -509.261, -24.7838), (391.392, -509.813, -24.5383), (391.39, -509.818, -24.534), (391.477, -510.054, -24.2659), (391.293, -510.53, -24.1743), (391.329, -510.814, -24.6062), (391.492, -510.912, -24.9416), (391.643, -510.961, -25.1777), (391.696, -510.901, -25.456), (391.867, -510.911, -25.6123), (392.447, -511.142, -25.7285), (392.605, -511.213, -25.7737), (393.385, -511.761, -26.1718), (393.51, -511.914, -26.3721), (393.919, -512.399, -27.3275), (394.439, -512.654, -27.571), (394.82, -513.52, -28.2009), (395.115, -513.65, -28.285), (395.682, -514.08, -28.8315), (395.607, -514.537, -29.6339), (396.413, -514.742, -30.3134), (396.628, -515.039, -30.7885), (396.5, -515.084, -31.5452), (397.12, -515.334, -32.2599), (397.383, -516.131, -32.765), (397.427, -516.234, -32.7598), (397.786, -517.171, -33.3059), (398.033, -517.559, -33.5327), (398.607, -518.563, -34.1827), (398.946, -518.973, -34.7726), (399.226, -519.262, -35.2315), (399.224, -519.798, -35.8735), (399.39, -519.894, -36.9179), (400.202, -519.852, -37.2339), (400.872, -520.333, -37.5199), (401.138, -521.151, -37.6647), (401.187, -521.805, -38.26), (401.642, -522.375, -38.26), (402.3, -522.645, -38.6426), (402.963, -522.636, -38.7288), (403.961, -523.183, -38.2267), (405.136, -523.516, -38.2925), (405.836, -523.702, -37.6076), (406.453, -524.17, -36.8304), (407.256, -524.694, -36.0376), (408.002, -524.634, -35.8578), (408.714, -524.919, -35.9222), (409.242, -525.384, -35.5558), (409.898, -525.771, -35.4471), (410.281, -526.407, -35.5557), (410.299, -526.469, -35.5553), (410.413, -526.741, -35.579), (410.432, -526.777, -35.5904), (410.551, -527.358, -35.2584), (410.802, -527.756, -35.2496), (410.913, -527.917, -35.0408), (411.563, -528.134, -34.866), (412.525, -528.376, -34.7483), (412.873, -528.615, -34.3067), (413.183, -528.752, -34.2194), (413.785, -529.193, -34.3895), (413.782, -529.56, -34.5998), (413.729, -530.168, -34.8821), (413.679, -530.811, -35.0399), (414.087, -531.727, -35.2885), (414.697, -532.188, -35.663), (415.23, -532.292, -35.9984), (416.039, -532.687, -36.5827), (416.11, -532.799, -37.0304), (416.483, -533.546, -37.6689), (416.152, -534.484, -38.0079), (415.679, -534.819, -38.541), (415.313, -535.649, -38.8419), (415.126, -536.536, -39.3303), (414.876, -536.672, -40.174), (415.376, -537.156, -40.7166), (415.994, -537.182, -41.3457), (416.546, -536.741, -41.8741), (416.868, -535.965, -42.1445), (417.202, -536.951, -41.4847), (417.41, -537.508, -41.0456), (417.548, -538.282, -40.8309), (417.927, -538.949, -40.5542), (418.477, -539.119, -39.9687), (418.653, -539.457, -39.5833), (418.898, -539.703, -39.0271), (419.684, -540.054, -37.9102), (420.21, -540.215, -37.3109), (420.398, -539.865, -36.7047), (420.255, -539.671, -36.1194), (420.285, -539.665, -35.6552), (420.695, -539.735, -35.447), (421.17, -539.897, -35.4017), (421.379, -539.996, -35.386), (422.276, -540.112, -35.0493), (422.606, -539.92, -34.806), (422.886, -539.824, -34.64), (423.223, -539.768, -34.4796), (423.579, -539.821, -34.3428), (424.066, -539.589, -34.3063), (424.453, -539.475, -34.6644), (424.846, -539.183, -35.2488), (425.546, -538.809, -35.4957), (426.246, -539.183, -35.2488), (426.638, -539.427, -34.7146), (426.698, -539.474, -34.6003), (426.65, -539.821, -34.3596), (427.061, -540.445, -34.0243), (427.078, -540.835, -34.0827), (427.27, -542.16, -34.2584), (428.352, -542.754, -34.6985), (428.937, -543.385, -34.5807), (428.76, -544.157, -34.5158), (429.248, -544.536, -34.9), (429.454, -545.186, -35.1568), (429.812, -545.815, -35.0666), (430.225, -546.251, -34.6539), (430.889, -546.861, -34.2138), (431.916, -547.096, -34.0103), (432.698, -547.422, -33.6261), (433.722, -548.114, -33.7867), (434.26, -549.074, -33.7621), (434.473, -549.295, -33.661), (435.233, -549.741, -33.5115), (435.562, -549.917, -33.4186), (436.102, -550.212, -33.8274), (436.386, -550.593, -33.6321), (437.047, -551.034, -34.0838), (437.085, -551.597, -34.0117), (437.794, -551.676, -34.1524), (438.662, -551.894, -34.3257), (438.969, -552.474, -34.7746), (439.35, -552.912, -35.3007), (439.399, -552.93, -35.3557), (439.993, -553.293, -35.7223), (440.734, -553.557, -35.6829), (441.444, -554.364, -35.6089), (442.175, -555.143, -35.5364), (442.241, -555.465, -35.4119), (442.298, -555.841, -35.2465), (442.456, -556.025, -35.1433), (442.76, -556.464, -34.8677), (442.916, -556.888, -34.6782), (443.27, -557.307, -34.5052), (443.748, -557.754, -34.421), (443.999, -558.233, -34.7972), (444.156, -558.62, -35.2009), (443.988, -559.059, -35.7374), (443.518, -558.857, -36.2346), (443.899, -558.889, -36.9332), (444.033, -558.985, -37.1717), (443.817, -559.037, -38.1172), (443.392, -559.328, -38.5915), (443.431, -559.812, -39.2143), (443.383, -559.973, -39.6), (443.363, -560.004, -39.6601), (443.146, -560.543, -40.2573), (442.693, -561.36, -40.3642), (442.22, -562.213, -40.4756), (441.939, -562.706, -40.994), (441.669, -563.179, -41.491), (441.479, -563.545, -41.6251), (441.455, -563.572, -41.6304), (441.097, -563.83, -41.6215), (440.85, -563.981, -41.6584), (440.865, -564.606, -41.818), (440.419, -564.749, -42.0866), (440.063, -565.058, -42.3725), (439.834, -565.036, -42.5877), (439.104, -565.602, -42.9907), (438.668, -566.278, -42.9691), (438.485, -567.031, -43.1823), (438.591, -567.717, -43.5889), (438.965, -568.202, -44.1104), (439.001, -568.324, -44.3938), (438.925, -568.507, -45.0097), (439.233, -568.945, -45.4342), (438.883, -569.668, -45.7136), (438.86, -570.481, -45.9844), (438.305, -571.11, -45.9983), (438.531, -571.387, -46.1123), (438.919, -571.55, -46.4507), (439.361, -571.787, -46.9146), (439.402, -571.809, -47.0556), (439.212, -571.876, -48.0382), (439.028, -571.853, -48.2798), (438.887, -571.763, -49.081), (439.134, -571.594, -49.6892), (439.95, -572.751, -49.6007), (440.468, -573.42, -49.1012), (440.478, -573.474, -49.0971), (440.75, -573.95, -48.7343), (440.848, -573.953, -48.2878), (441.016, -574.174, -48.2046), (441.205, -574.47, -48.3613), (441.619, -574.812, -48.3367), (442.317, -575.301, -48.0699), (442.465, -575.484, -48.2013), (442.933, -576.417, -48.2188), (443.082, -576.813, -47.7793), (443.806, -577.438, -47.1027), (443.994, -577.088, -46.4965), (443.796, -577.343, -45.8266), (444.44, -577.394, -45.2648), (444.75, -577.375, -45.1312), (444.943, -577.428, -45.0477), (445.27, -577.54, -44.9137), (445.891, -578.646, -44.9931), (446.158, -578.707, -45.276), (446.813, -579.387, -45.3488), (447.684, -579.598, -45.0417), (448.09, -579.621, -44.862), (448.8, -579.856, -44.8492), (449.432, -580.464, -45.3179), (450.119, -580.838, -46.0587), (450.593, -581.301, -46.1808), (450.844, -582.451, -46.565), (450.988, -583.351, -46.7798), (451.594, -584.048, -46.6237), (452.246, -584.414, -46.7819), (452.605, -585.225, -46.7984), (452.966, -585.274, -47.3035), (452.995, -585.326, -47.3214), (453.226, -585.969, -47.671), (453.641, -586.509, -48.1212), (454.303, -586.988, -48.1669), (454.018, -587.397, -48.1971), (454.467, -587.983, -47.8474), (454.658, -589.015, -48.0443), (455.232, -589.955, -47.9594), (455.036, -590.931, -47.966), (455.286, -591.827, -48.162), (455.336, -591.905, -48.1972), (455.812, -592.473, -48.0185), (455.847, -592.535, -47.9888), (456.193, -593.022, -47.8709), (456.58, -593.541, -47.7611), (456.687, -593.794, -47.6737), (456.847, -594.307, -47.0819), (456.873, -594.762, -47.4837), (456.716, -595.67, -47.2331), (456.764, -596.623, -47.3492), (457.368, -597.353, -47.1876), (457.925, -597.85, -47.0433), (458.092, -598.52, -46.7149), (458.323, -598.907, -46.7488), (458.572, -599.539, -46.74), (458.548, -600.197, -46.9071), (458.522, -600.589, -47.0579), (458.496, -600.66, -47.0415), (458.884, -601.314, -47.3589)]
[(335.543, -426.302, -33.4529), (335.991, -426.434, -33.5107), (336.359, -426.591, -33.7397), (337.316, -426.538, -34.1527), (337.727, -426.363, -34.0834), (338.661, -425.805, -33.9136), (339.54, -425.147, -33.8254), (340.038, -424.894, -33.8962), (341.239, -424.558, -33.696), (341.887, -424.346, -33.4274), (342.606, -424.301, -33.5653), (343.847, -424.206, -33.546), (344.751, -424.752, -33.5476), (345.534, -425.081, -34.0648), (346.2, -425.391, -34.4845), (346.433, -425.582, -34.5351), (346.649, -425.719, -35.2641), (346.723, -425.724, -35.7701), (346.702, -425.851, -36.0336), (346.541, -426.054, -36.5467), (346.453, -426.07, -36.933), (346.387, -425.859, -37.3672), (346.185, -426.136, -37.8572), (345.997, -426.766, -38.2024), (345.884, -427.125, -39.1481), (345.391, -427.498, -40.0719), (344.668, -428.204, -40.6286), (344.889, -428.968, -41.2219), (344.76, -429.332, -41.2753), (344.699, -429.655, -41.0646), (344.73, -430.081, -40.9003), (344.439, -430.558, -40.5571), (344.476, -430.702, -40.5524), (344.003, -431.256, -40.4651), (343.84, -432.136, -41.1099), (343.594, -432.694, -41.5412), (343.212, -433.759, -42.1111), (342.952, -434.892, -42.3255), (342.649, -435.395, -42.6248), (342.646, -435.399, -42.6288), (342.145, -435.466, -42.9575), (342.154, -435.691, -43.8362), (342.309, -435.854, -44.0642), (342.443, -436.085, -44.5369), (342.471, -436.13, -44.7864), (342.494, -436.124, -45.3205), (343.246, -436.899, -45.4339), (344.018, -437.698, -45.4602), (344.418, -438.154, -44.982), (344.791, -438.41, -44.5184), (345.202, -439.223, -44.007), (345.698, -439.508, -43.4359), (346.269, -440.201, -43.1688), (346.883, -440.679, -43.386), (347.49, -441.418, -43.3985), (348.16, -441.803, -42.8343), (348.995, -442.247, -42.312), (350.067, -442.41, -42.3143), (350.52, -442.345, -42.1135), (351.383, -442.435, -41.7685), (352.142, -443.041, -41.6056), (352.454, -443.92, -41.6358), (352.684, -444.581, -41.2641), (353.166, -445.297, -41.3652), (353.636, -445.863, -40.9429), (353.899, -446.114, -41.1068), (354.383, -446.18, -41.1893), (354.332, -447.049, -40.7923), (354.663, -447.936, -40.9258), (354.618, -448.057, -41.0387), (354.705, -448.504, -41.5125), (354.932, -449.038, -42.047), (355.542, -449.569, -41.8982), (356.009, -449.947, -41.2166), (356.369, -450.667, -41.0785), (357.061, -451.097, -41.121), (357.85, -451.093, -41.3297), (358.88, -451.003, -41.3509), (359.665, -451.322, -40.7581), (360.22, -451.995, -40.8504), (360.892, -452.799, -40.5152), (361.16, -453.065, -40.5567), (362.006, -453.608, -40.5299), (362.703, -453.784, -40.4143), (362.764, -454.501, -40.6324), (363.365, -454.847, -40.093), (363.796, -455.653, -40.2571), (363.983, -455.862, -40.1818), (364.453, -456.305, -40.1932), (364.709, -456.388, -40.4842), (365.548, -456.699, -40.1919), (365.635, -457.18, -40.2886), (365.907, -458.169, -40.4092), (366.616, -458.609, -40.1067), (366.876, -459.215, -40.5011), (367.571, -459.526, -40.8629), (368.243, -459.482, -41.2147), (369.255, -459.466, -41.73), (369.804, -459.468, -42.0877), (370.001, -459.404, -42.2473), (370.828, -459.587, -43.3879), (371.833, -459.881, -43.2844), (372.506, -460.017, -43.264), (372.994, -460.49, -43.1681), (373.521, -461.046, -43.3273), (373.773, -461.117, -43.664), (374.695, -461.364, -43.623), (375.486, -462.047, -43.7257), (376.151, -462.88, -43.3121), (376.48, -463.198, -43.0249), (377.041, -463.622, -42.6472), (377.564, -463.754, -42.6194), (377.595, -463.764, -42.6246), (378.729, -463.933, -41.7225), (378.674, -464.189, -40.8901), (379.374, -464.47, -40.3903), (379.967, -464.812, -40.386), (380.561, -465.478, -40.8641), (381.13, -466.868, -41.1074), (381.558, -467.557, -41.2481), (381.996, -467.373, -41.5366), (382.547, -467.396, -41.4593), (382.872, -467.613, -41.0636), (382.978, -468.132, -40.8975), (383.369, -468.498, -40.6249), (383.421, -468.49, -40.5625), (383.934, -469.025, -40.8894), (384.813, -469.572, -40.7296), (385.195, -470.191, -40.2888), (385.699, -470.616, -39.5203), (386.144, -471.005, -39.7024), (387.189, -471.605, -39.4607), (387.704, -472.113, -39.2139), (387.742, -472.123, -39.1883), (388.223, -472.803, -38.1248), (388.08, -473.046, -37.845), (388.066, -473.075, -37.5637), (387.822, -473.971, -36.8109), (387.719, -474.342, -36.3178), (387.137, -474.414, -36.1016), (386.342, -474.283, -35.7406), (386.32, -474.271, -35.6964), (385.582, -474.685, -35.2108), (385.352, -475.494, -35.0535), (385.21, -475.925, -34.4229), (384.799, -476.094, -33.823), (384.429, -476.503, -33.2534), (384.322, -477.443, -32.8765), (384.708, -478.003, -32.4697), (385.001, -479.074, -31.9402), (384.813, -479.734, -30.7238), (384.732, -480.236, -29.757), (384.853, -480.302, -29.583), (384.754, -481.158, -29.365), (384.864, -481.269, -28.7118), (384.273, -481.523, -28.5179), (384.034, -482.345, -28.8099), (383.798, -483.152, -28.5294), (383.722, -483.443, -28.4046), (383.627, -483.88, -28.2612), (383.672, -484.486, -28.1748), (383.382, -485.047, -28.0667), (383.005, -485.545, -27.9821), (382.559, -486.02, -27.9232), (382.324, -486.077, -27.8655), (382.559, -486.921, -27.5192), (381.313, -487.642, -27.7681), (380.627, -488.454, -27.5401), (380.004, -489.071, -27.2236), (380.384, -489.555, -26.7245), (380.576, -489.636, -26.6335), (381.404, -490.239, -26.2909), (381.765, -490.545, -26.2417), (382.688, -490.796, -26.223), (382.737, -491.069, -26.218), (383.408, -491.198, -26.1239), (383.711, -491.516, -26.9423), (384.318, -491.618, -27.4164), (384.694, -491.947, -27.5644), (385.218, -492.623, -28.0761), (386.034, -493.125, -28.5846), (386.352, -493.077, -28.7667), (386.642, -493.07, -29.0315), (387.612, -492.953, -29.481), (388.01, -493.531, -29.7809), (388.654, -493.88, -29.9584), (389.217, -494.335, -29.7529), (389.539, -494.765, -29.2239), (389.538, -494.821, -29.1781), (389.365, -495.337, -28.5703), (388.857, -495.516, -27.9575), (388.872, -495.477, -27.8857), (388.349, -495.703, -27.1946), (388.165, -496.374, -26.6313), (388.393, -497.215, -26.4263), (388.799, -497.66, -25.9089), (388.773, -498.125, -25.2646), (388.848, -498.338, -24.1808), (388.336, -499.215, -23.2621), (388.139, -499.492, -22.7828), (388.274, -500.02, -22.5638), (388.648, -500.43, -22.7585), (389.463, -501.283, -23.0821), (389.548, -501.849, -23.487), (389.941, -502.184, -23.7409), (390.471, -502.701, -24.0383), (390.672, -503.467, -24.1424), (390.478, -504.232, -24.0194), (390.518, -504.711, -23.5828), (390.518, -505.452, -23.4762), (391.128, -506.346, -23.434), (391.408, -506.962, -24.1164), (391.682, -507.022, -24.1483), (392.259, -507.957, -24.822), (392.259, -508.706, -24.822), (391.83, -509.041, -24.845), (391.699, -509.261, -24.7838), (391.392, -509.813, -24.5383), (391.39, -509.818, -24.534), (391.477, -510.054, -24.2659), (391.293, -510.53, -24.1743), (391.329, -510.814, -24.6062), (391.492, -510.912, -24.9416), (391.643, -510.961, -25.1777), (391.696, -510.901, -25.456), (391.867, -510.911, -25.6123), (392.447, -511.142, -25.7285), (392.605, -511.213, -25.7737), (393.385, -511.761, -26.1718), (393.51, -511.914, -26.3721), (393.919, -512.399, -27.3275), (394.439, -512.654, -27.571), (394.82, -513.52, -28.2009), (395.115, -513.65, -28.285), (395.682, -514.08, -28.8315), (395.607, -514.537, -29.6339), (396.413, -514.742, -30.3134), (396.628, -515.039, -30.7885), (396.5, -515.084, -31.5452), (397.12, -515.334, -32.2599), (397.383, -516.131, -32.765), (397.427, -516.234, -32.7598), (397.786, -517.171, -33.3059), (398.033, -517.559, -33.5327), (398.607, -518.563, -34.1827), (398.946, -518.973, -34.7726), (399.226, -519.262, -35.2315), (399.224, -519.798, -35.8735), (399.39, -519.894, -36.9179), (400.202, -519.852, -37.2339), (400.872, -520.333, -37.5199), (401.138, -521.151, -37.6647), (401.187, -521.805, -38.26), (401.642, -522.375, -38.26), (402.3, -522.645, -38.6426), (402.963, -522.636, -38.7288), (403.961, -523.183, -38.2267), (405.136, -523.516, -38.2925), (405.836, -523.702, -37.6076), (406.453, -524.17, -36.8304), (407.256, -524.694, -36.0376), (408.002, -524.634, -35.8578), (408.714, -524.919, -35.9222), (409.242, -525.384, -35.5558), (409.898, -525.771, -35.4471), (410.281, -526.407, -35.5557), (410.299, -526.469, -35.5553), (410.413, -526.741, -35.579), (410.432, -526.777, -35.5904), (410.551, -527.358, -35.2584), (410.802, -527.756, -35.2496), (410.913, -527.917, -35.0408), (411.563, -528.134, -34.866), (412.525, -528.376, -34.7483), (412.873, -528.615, -34.3067), (413.183, -528.752, -34.2194), (413.785, -529.193, -34.3895), (413.782, -529.56, -34.5998), (413.729, -530.168, -34.8821), (413.679, -530.811, -35.0399), (414.087, -531.727, -35.2885), (414.697, -532.188, -35.663), (415.23, -532.292, -35.9984), (416.039, -532.687, -36.5827), (416.11, -532.799, -37.0304), (416.483, -533.546, -37.6689), (416.152, -534.484, -38.0079), (415.679, -534.819, -38.541), (415.313, -535.649, -38.8419), (415.126, -536.536, -39.3303), (414.876, -536.672, -40.174), (415.376, -537.156, -40.7166), (415.994, -537.182, -41.3457), (416.546, -536.741, -41.8741), (416.868, -535.965, -42.1445), (417.202, -536.951, -41.4847), (417.41, -537.508, -41.0456), (417.548, -538.282, -40.8309), (417.927, -538.949, -40.5542), (418.477, -539.119, -39.9687), (418.653, -539.457, -39.5833), (418.898, -539.703, -39.0271), (419.684, -540.054, -37.9102), (420.21, -540.215, -37.3109), (420.398, -539.865, -36.7047), (420.255, -539.671, -36.1194), (420.285, -539.665, -35.6552), (420.695, -539.735, -35.447), (421.17, -539.897, -35.4017), (421.379, -539.996, -35.386), (422.276, -540.112, -35.0493), (422.606, -539.92, -34.806), (422.886, -539.824, -34.64), (423.223, -539.768, -34.4796), (423.579, -539.821, -34.3428), (424.066, -539.589, -34.3063), (424.453, -539.475, -34.6644), (424.846, -539.183, -35.2488), (425.546, -538.809, -35.4957), (426.246, -539.183, -35.2488), (426.638, -539.427, -34.7146), (426.698, -539.474, -34.6003), (426.65, -539.821, -34.3596), (427.061, -540.445, -34.0243), (427.078, -540.835, -34.0827), (427.27, -542.16, -34.2584), (428.352, -542.754, -34.6985), (428.937, -543.385, -34.5807), (428.76, -544.157, -34.5158), (429.248, -544.536, -34.9), (429.454, -545.186, -35.1568), (429.812, -545.815, -35.0666), (430.225, -546.251, -34.6539), (430.889, -546.861, -34.2138), (431.916, -547.096, -34.0103), (432.698, -547.422, -33.6261), (433.722, -548.114, -33.7867), (434.26, -549.074, -33.7621), (434.473, -549.295, -33.661), (435.233, -549.741, -33.5115), (435.562, -549.917, -33.4186), (436.102, -550.212, -33.8274), (436.386, -550.593, -33.6321), (437.047, -551.034, -34.0838), (437.085, -551.597, -34.0117), (437.794, -551.676, -34.1524), (438.662, -551.894, -34.3257), (438.969, -552.474, -34.7746), (439.35, -552.912, -35.3007), (439.399, -552.93, -35.3557), (439.993, -553.293, -35.7223), (440.734, -553.557, -35.6829), (441.444, -554.364, -35.6089), (442.175, -555.143, -35.5364), (442.241, -555.465, -35.4119), (442.298, -555.841, -35.2465), (442.456, -556.025, -35.1433), (442.76, -556.464, -34.8677), (442.916, -556.888, -34.6782), (443.27, -557.307, -34.5052), (443.748, -557.754, -34.421), (443.999, -558.233, -34.7972), (444.156, -558.62, -35.2009), (443.988, -559.059, -35.7374), (443.518, -558.857, -36.2346), (443.899, -558.889, -36.9332), (444.033, -558.985, -37.1717), (443.817, -559.037, -38.1172), (443.392, -559.328, -38.5915), (443.431, -559.812, -39.2143), (443.383, -559.973, -39.6), (443.363, -560.004, -39.6601), (443.146, -560.543, -40.2573), (442.693, -561.36, -40.3642), (442.22, -562.213, -40.4756), (441.939, -562.706, -40.994), (441.669, -563.179, -41.491), (441.479, -563.545, -41.6251), (441.455, -563.572, -41.6304), (441.097, -563.83, -41.6215), (440.85, -563.981, -41.6584), (440.865, -564.606, -41.818), (440.419, -564.749, -42.0866), (440.063, -565.058, -42.3725), (439.834, -565.036, -42.5877), (439.104, -565.602, -42.9907), (438.668, -566.278, -42.9691), (438.485, -567.031, -43.1823), (438.591, -567.717, -43.5889), (438.965, -568.202, -44.1104), (439.001, -568.324, -44.3938), (438.925, -568.507, -45.0097), (439.233, -568.945, -45.4342), (438.883, -569.668, -45.7136), (438.86, -570.481, -45.9844), (438.305, -571.11, -45.9983), (438.531, -571.387, -46.1123), (438.919, -571.55, -46.4507), (439.361, -571.787, -46.9146), (439.402, -571.809, -47.0556), (439.212, -571.876, -48.0382), (439.028, -571.853, -48.2798), (438.887, -571.763, -49.081), (439.134, -571.594, -49.6892), (439.95, -572.751, -49.6007), (440.468, -573.42, -49.1012), (440.478, -573.474, -49.0971), (440.75, -573.95, -48.7343), (440.848, -573.953, -48.2878), (441.016, -574.174, -48.2046), (441.205, -574.47, -48.3613), (441.619, -574.812, -48.3367), (442.317, -575.301, -48.0699), (442.465, -575.484, -48.2013), (442.933, -576.417, -48.2188), (443.082, -576.813, -47.7793), (443.806, -577.438, -47.1027), (443.994, -577.088, -46.4965), (443.796, -577.343, -45.8266), (444.44, -577.394, -45.2648), (444.75, -577.375, -45.1312), (444.943, -577.428, -45.0477), (445.27, -577.54, -44.9137), (445.891, -578.646, -44.9931), (446.158, -578.707, -45.276), (446.813, -579.387, -45.3488), (447.684, -579.598, -45.0417), (448.09, -579.621, -44.862), (448.8, -579.856, -44.8492), (449.432, -580.464, -45.3179), (450.119, -580.838, -46.0587), (450.593, -581.301, -46.1808), (450.844, -582.451, -46.565), (450.988, -583.351, -46.7798), (451.594, -584.048, -46.6237), (452.246, -584.414, -46.7819), (452.605, -585.225, -46.7984), (452.966, -585.274, -47.3035), (452.995, -585.326, -47.3214), (453.226, -585.969, -47.671), (453.641, -586.509, -48.1212), (454.303, -586.988, -48.1669), (454.018, -587.397, -48.1971), (454.467, -587.983, -47.8474), (454.658, -589.015, -48.0443), (455.232, -589.955, -47.9594), (455.036, -590.931, -47.966), (455.286, -591.827, -48.162), (455.336, -591.905, -48.1972), (455.812, -592.473, -48.0185), (455.847, -592.535, -47.9888), (456.193, -593.022, -47.8709), (456.58, -593.541, -47.7611), (456.687, -593.794, -47.6737), (456.847, -594.307, -47.0819), (456.873, -594.762, -47.4837), (456.716, -595.67, -47.2331), (456.764, -596.623, -47.3492), (457.368, -597.353, -47.1876), (457.925, -597.85, -47.0433), (458.092, -598.52, -46.7149), (458.323, -598.907, -46.7488), (458.572, -599.539, -46.74), (458.548, -600.197, -46.9071), (458.522, -600.589, -47.0579), (458.496, -600.66, -47.0415), (458.884, -601.314, -47.3589), (458.884, -601.92, -46.9185), (458.812, -602.089, -46.4085), (458.834, -602.153, -46.142), (458.799, -602.917, -45.4415), (458.717, -603.139, -45.1096), (458.617, -603.714, -44.647), (458.719, -604.409, -44.3997), (459.004, -605.097, -44.413), (459.314, -605.862, -44.8383), (459.888, -606.173, -45.4973), (460.333, -606.438, -46.019), (460.802, -606.955, -46.2496), (461.166, -607.581, -46.1256), (461.522, -608.386, -46.0692), (461.775, -609.426, -45.9977), (461.495, -610.217, -46.0591), (461.515, -611.001, -46.3644), (461.832, -611.611, -46.849), (462.379, -611.919, -47.4102), (462.528, -612.121, -47.9832), (462.768, -612.2, -48.0401), (463.428, -612.576, -48.1663), (463.845, -613.215, -48.0671), (464.255, -613.833, -47.9469), (464.622, -614.514, -47.9138), (464.627, -615.244, -47.657), (464.485, -616.368, -47.6719), (464.893, -617.284, -47.9205), (465.503, -617.745, -48.295), (466.409, -617.855, -48.5932), (467.249, -618.017, -48.8153), (467.557, -618.261, -48.8893), (467.881, -618.898, -49.5952), (468.148, -619.584, -49.7882), (468.192, -620.328, -49.6373), (468.203, -621.559, -49.5266), (468.826, -622.732, -49.166), (468.9, -623.594, -48.955)]
[(335.543, -426.302, -33.4529), (335.991, -426.434, -33.5107), (336.359, -426.591, -33.7397), (337.316, -426.538, -34.1527), (337.727, -426.363, -34.0834), (338.661, -425.805, -33.9136), (339.54, -425.147, -33.8254), (340.038, -424.894, -33.8962), (341.239, -424.558, -33.696), (341.887, -424.346, -33.4274), (342.606, -424.301, -33.5653), (343.847, -424.206, -33.546), (344.751, -424.752, -33.5476), (345.534, -425.081, -34.0648), (346.2, -425.391, -34.4845), (346.433, -425.582, -34.5351), (346.649, -425.719, -35.2641), (346.723, -425.724, -35.7701), (346.702, -425.851, -36.0336), (346.541, -426.054, -36.5467), (346.453, -426.07, -36.933), (346.387, -425.859, -37.3672), (346.185, -426.136, -37.8572), (345.997, -426.766, -38.2024), (345.884, -427.125, -39.1481), (345.391, -427.498, -40.0719), (344.668, -428.204, -40.6286), (344.889, -428.968, -41.2219), (344.76, -429.332, -41.2753), (344.699, -429.655, -41.0646), (344.73, -430.081, -40.9003), (344.439, -430.558, -40.5571), (344.476, -430.702, -40.5524), (344.003, -431.256, -40.4651), (343.84, -432.136, -41.1099), (343.594, -432.694, -41.5412), (343.212, -433.759, -42.1111), (342.952, -434.892, -42.3255), (342.649, -435.395, -42.6248), (342.646, -435.399, -42.6288), (342.145, -435.466, -42.9575), (342.154, -435.691, -43.8362), (342.309, -435.854, -44.0642), (342.443, -436.085, -44.5369), (342.471, -436.13, -44.7864), (342.494, -436.124, -45.3205), (343.246, -436.899, -45.4339), (344.018, -437.698, -45.4602), (344.418, -438.154, -44.982), (344.791, -438.41, -44.5184), (345.202, -439.223, -44.007), (345.698, -439.508, -43.4359), (346.269, -440.201, -43.1688), (346.883, -440.679, -43.386), (347.49, -441.418, -43.3985), (348.16, -441.803, -42.8343), (348.995, -442.247, -42.312), (350.067, -442.41, -42.3143), (350.52, -442.345, -42.1135), (351.383, -442.435, -41.7685), (352.142, -443.041, -41.6056), (352.454, -443.92, -41.6358), (352.684, -444.581, -41.2641), (353.166, -445.297, -41.3652), (353.636, -445.863, -40.9429), (353.899, -446.114, -41.1068), (354.383, -446.18, -41.1893), (354.332, -447.049, -40.7923), (354.663, -447.936, -40.9258), (354.618, -448.057, -41.0387), (354.705, -448.504, -41.5125), (354.932, -449.038, -42.047), (355.542, -449.569, -41.8982), (356.009, -449.947, -41.2166), (356.369, -450.667, -41.0785), (357.061, -451.097, -41.121), (357.85, -451.093, -41.3297), (358.88, -451.003, -41.3509), (359.665, -451.322, -40.7581), (360.22, -451.995, -40.8504), (360.892, -452.799, -40.5152), (361.16, -453.065, -40.5567), (362.006, -453.608, -40.5299), (362.703, -453.784, -40.4143), (362.764, -454.501, -40.6324), (363.365, -454.847, -40.093), (363.796, -455.653, -40.2571), (363.983, -455.862, -40.1818), (364.453, -456.305, -40.1932), (364.709, -456.388, -40.4842), (365.548, -456.699, -40.1919), (365.635, -457.18, -40.2886), (365.907, -458.169, -40.4092), (366.616, -458.609, -40.1067), (366.876, -459.215, -40.5011), (367.571, -459.526, -40.8629), (368.243, -459.482, -41.2147), (369.255, -459.466, -41.73), (369.804, -459.468, -42.0877), (370.001, -459.404, -42.2473), (370.828, -459.587, -43.3879), (371.833, -459.881, -43.2844), (372.506, -460.017, -43.264), (372.994, -460.49, -43.1681), (373.521, -461.046, -43.3273), (373.773, -461.117, -43.664), (374.695, -461.364, -43.623), (375.486, -462.047, -43.7257), (376.151, -462.88, -43.3121), (376.48, -463.198, -43.0249), (377.041, -463.622, -42.6472), (377.564, -463.754, -42.6194), (377.595, -463.764, -42.6246), (378.729, -463.933, -41.7225), (378.674, -464.189, -40.8901), (379.374, -464.47, -40.3903), (379.967, -464.812, -40.386), (380.561, -465.478, -40.8641), (381.13, -466.868, -41.1074), (381.558, -467.557, -41.2481), (381.996, -467.373, -41.5366), (382.547, -467.396, -41.4593), (382.872, -467.613, -41.0636), (382.978, -468.132, -40.8975), (383.369, -468.498, -40.6249), (383.421, -468.49, -40.5625), (383.934, -469.025, -40.8894), (384.813, -469.572, -40.7296), (385.195, -470.191, -40.2888), (385.699, -470.616, -39.5203), (386.144, -471.005, -39.7024), (387.189, -471.605, -39.4607), (387.704, -472.113, -39.2139), (387.742, -472.123, -39.1883), (388.223, -472.803, -38.1248), (388.08, -473.046, -37.845), (388.066, -473.075, -37.5637), (387.822, -473.971, -36.8109), (387.719, -474.342, -36.3178), (387.137, -474.414, -36.1016), (386.342, -474.283, -35.7406), (386.32, -474.271, -35.6964), (385.582, -474.685, -35.2108), (385.352, -475.494, -35.0535), (385.21, -475.925, -34.4229), (384.799, -476.094, -33.823), (384.429, -476.503, -33.2534), (384.322, -477.443, -32.8765), (384.708, -478.003, -32.4697), (385.001, -479.074, -31.9402), (384.813, -479.734, -30.7238), (384.732, -480.236, -29.757), (384.853, -480.302, -29.583), (384.754, -481.158, -29.365), (384.864, -481.269, -28.7118), (384.273, -481.523, -28.5179), (384.034, -482.345, -28.8099), (383.798, -483.152, -28.5294), (383.722, -483.443, -28.4046), (383.627, -483.88, -28.2612), (383.672, -484.486, -28.1748), (383.382, -485.047, -28.0667), (383.005, -485.545, -27.9821), (382.559, -486.02, -27.9232), (382.324, -486.077, -27.8655), (382.559, -486.921, -27.5192), (381.313, -487.642, -27.7681), (380.627, -488.454, -27.5401), (380.004, -489.071, -27.2236), (380.384, -489.555, -26.7245), (380.576, -489.636, -26.6335), (381.404, -490.239, -26.2909), (381.765, -490.545, -26.2417), (382.688, -490.796, -26.223), (382.737, -491.069, -26.218), (383.408, -491.198, -26.1239), (383.711, -491.516, -26.9423), (384.318, -491.618, -27.4164), (384.694, -491.947, -27.5644), (385.218, -492.623, -28.0761), (386.034, -493.125, -28.5846), (386.352, -493.077, -28.7667), (386.642, -493.07, -29.0315), (387.612, -492.953, -29.481), (388.01, -493.531, -29.7809), (388.654, -493.88, -29.9584), (389.217, -494.335, -29.7529), (389.539, -494.765, -29.2239), (389.538, -494.821, -29.1781), (389.365, -495.337, -28.5703), (388.857, -495.516, -27.9575), (388.872, -495.477, -27.8857), (388.349, -495.703, -27.1946), (388.165, -496.374, -26.6313), (388.393, -497.215, -26.4263), (388.799, -497.66, -25.9089), (388.773, -498.125, -25.2646), (388.848, -498.338, -24.1808), (388.336, -499.215, -23.2621), (388.139, -499.492, -22.7828), (388.274, -500.02, -22.5638), (388.648, -500.43, -22.7585), (389.463, -501.283, -23.0821), (389.548, -501.849, -23.487), (389.941, -502.184, -23.7409), (390.471, -502.701, -24.0383), (390.672, -503.467, -24.1424), (390.478, -504.232, -24.0194), (390.518, -504.711, -23.5828), (390.518, -505.452, -23.4762), (391.128, -506.346, -23.434), (391.408, -506.962, -24.1164), (391.682, -507.022, -24.1483), (392.259, -507.957, -24.822), (392.259, -508.706, -24.822), (391.83, -509.041, -24.845), (391.699, -509.261, -24.7838), (391.392, -509.813, -24.5383), (391.39, -509.818, -24.534), (391.477, -510.054, -24.2659), (391.293, -510.53, -24.1743), (391.329, -510.814, -24.6062), (391.492, -510.912, -24.9416), (391.643, -510.961, -25.1777), (391.696, -510.901, -25.456), (391.867, -510.911, -25.6123), (392.447, -511.142, -25.7285), (392.605, -511.213, -25.7737), (393.385, -511.761, -26.1718), (393.51, -511.914, -26.3721), (393.919, -512.399, -27.3275), (394.439, -512.654, -27.571), (394.82, -513.52, -28.2009), (395.115, -513.65, -28.285), (395.682, -514.08, -28.8315), (395.607, -514.537, -29.6339), (396.413, -514.742, -30.3134), (396.628, -515.039, -30.7885), (396.5, -515.084, -31.5452), (397.12, -515.334, -32.2599), (397.383, -516.131, -32.765), (397.427, -516.234, -32.7598), (397.786, -517.171, -33.3059), (398.033, -517.559, -33.5327), (398.607, -518.563, -34.1827), (398.946, -518.973, -34.7726), (399.226, -519.262, -35.2315), (399.224, -519.798, -35.8735), (399.39, -519.894, -36.9179), (400.202, -519.852, -37.2339), (400.872, -520.333, -37.5199), (401.138, -521.151, -37.6647), (401.187, -521.805, -38.26), (401.642, -522.375, -38.26), (402.3, -522.645, -38.6426), (402.963, -522.636, -38.7288), (403.961, -523.183, -38.2267), (405.136, -523.516, -38.2925), (405.836, -523.702, -37.6076), (406.453, -524.17, -36.8304), (407.256, -524.694, -36.0376), (408.002, -524.634, -35.8578), (408.714, -524.919, -35.9222), (409.242, -525.384, -35.5558), (409.898, -525.771, -35.4471), (410.281, -526.407, -35.5557), (410.299, -526.469, -35.5553), (410.413, -526.741, -35.579), (410.432, -526.777, -35.5904), (410.551, -527.358, -35.2584), (410.802, -527.756, -35.2496), (410.913, -527.917, -35.0408), (411.563, -528.134, -34.866), (412.525, -528.376, -34.7483), (412.873, -528.615, -34.3067), (413.183, -528.752, -34.2194), (413.785, -529.193, -34.3895), (413.782, -529.56, -34.5998), (413.729, -530.168, -34.8821), (413.679, -530.811, -35.0399), (414.087, -531.727, -35.2885), (414.697, -532.188, -35.663), (415.23, -532.292, -35.9984), (416.039, -532.687, -36.5827), (416.11, -532.799, -37.0304), (416.483, -533.546, -37.6689), (416.152, -534.484, -38.0079), (415.679, -534.819, -38.541), (415.313, -535.649, -38.8419), (415.126, -536.536, -39.3303), (414.876, -536.672, -40.174), (415.376, -537.156, -40.7166), (415.994, -537.182, -41.3457), (416.546, -536.741, -41.8741), (416.868, -535.965, -42.1445), (417.202, -536.951, -41.4847), (417.41, -537.508, -41.0456), (417.548, -538.282, -40.8309), (417.927, -538.949, -40.5542), (418.477, -539.119, -39.9687), (418.653, -539.457, -39.5833), (418.898, -539.703, -39.0271), (419.684, -540.054, -37.9102), (420.21, -540.215, -37.3109), (420.398, -539.865, -36.7047), (420.255, -539.671, -36.1194), (420.285, -539.665, -35.6552), (420.695, -539.735, -35.447), (421.17, -539.897, -35.4017), (421.379, -539.996, -35.386), (422.276, -540.112, -35.0493), (422.606, -539.92, -34.806), (422.886, -539.824, -34.64), (423.223, -539.768, -34.4796), (423.579, -539.821, -34.3428), (424.066, -539.589, -34.3063), (424.453, -539.475, -34.6644), (424.846, -539.183, -35.2488), (425.546, -538.809, -35.4957), (426.246, -539.183, -35.2488), (426.638, -539.427, -34.7146), (426.698, -539.474, -34.6003), (426.65, -539.821, -34.3596), (427.061, -540.445, -34.0243), (427.078, -540.835, -34.0827), (427.27, -542.16, -34.2584), (428.352, -542.754, -34.6985), (428.937, -543.385, -34.5807), (428.76, -544.157, -34.5158), (429.248, -544.536, -34.9), (429.454, -545.186, -35.1568), (429.812, -545.815, -35.0666), (430.225, -546.251, -34.6539), (430.889, -546.861, -34.2138), (431.916, -547.096, -34.0103), (432.698, -547.422, -33.6261), (433.722, -548.114, -33.7867), (434.26, -549.074, -33.7621), (434.473, -549.295, -33.661), (435.233, -549.741, -33.5115), (435.562, -549.917, -33.4186), (436.102, -550.212, -33.8274), (436.386, -550.593, -33.6321), (437.047, -551.034, -34.0838), (437.085, -551.597, -34.0117), (437.794, -551.676, -34.1524), (438.662, -551.894, -34.3257), (438.969, -552.474, -34.7746), (439.35, -552.912, -35.3007), (439.399, -552.93, -35.3557), (439.993, -553.293, -35.7223), (440.734, -553.557, -35.6829), (441.444, -554.364, -35.6089), (442.175, -555.143, -35.5364), (442.241, -555.465, -35.4119), (442.298, -555.841, -35.2465), (442.456, -556.025, -35.1433), (442.76, -556.464, -34.8677), (442.916, -556.888, -34.6782), (443.27, -557.307, -34.5052), (443.748, -557.754, -34.421), (443.999, -558.233, -34.7972), (444.156, -558.62, -35.2009), (443.988, -559.059, -35.7374), (443.518, -558.857, -36.2346), (443.899, -558.889, -36.9332), (444.033, -558.985, -37.1717), (443.817, -559.037, -38.1172), (443.392, -559.328, -38.5915), (443.431, -559.812, -39.2143), (443.383, -559.973, -39.6), (443.363, -560.004, -39.6601), (443.146, -560.543, -40.2573), (442.693, -561.36, -40.3642), (442.22, -562.213, -40.4756), (441.939, -562.706, -40.994), (441.669, -563.179, -41.491), (441.479, -563.545, -41.6251), (441.455, -563.572, -41.6304), (441.097, -563.83, -41.6215), (440.85, -563.981, -41.6584), (440.865, -564.606, -41.818), (440.419, -564.749, -42.0866), (440.063, -565.058, -42.3725), (439.834, -565.036, -42.5877), (439.104, -565.602, -42.9907), (438.668, -566.278, -42.9691), (438.485, -567.031, -43.1823), (438.591, -567.717, -43.5889), (438.965, -568.202, -44.1104), (439.001, -568.324, -44.3938), (438.925, -568.507, -45.0097), (439.233, -568.945, -45.4342), (438.883, -569.668, -45.7136), (438.86, -570.481, -45.9844), (438.305, -571.11, -45.9983), (438.531, -571.387, -46.1123), (438.919, -571.55, -46.4507), (439.361, -571.787, -46.9146), (439.402, -571.809, -47.0556), (439.212, -571.876, -48.0382), (439.028, -571.853, -48.2798), (438.887, -571.763, -49.081), (439.134, -571.594, -49.6892), (439.95, -572.751, -49.6007), (440.468, -573.42, -49.1012), (440.478, -573.474, -49.0971), (440.75, -573.95, -48.7343), (440.848, -573.953, -48.2878), (441.016, -574.174, -48.2046), (441.205, -574.47, -48.3613), (441.619, -574.812, -48.3367), (442.317, -575.301, -48.0699), (442.465, -575.484, -48.2013), (442.933, -576.417, -48.2188), (443.082, -576.813, -47.7793), (443.806, -577.438, -47.1027), (443.994, -577.088, -46.4965), (443.796, -577.343, -45.8266), (444.44, -577.394, -45.2648), (444.75, -577.375, -45.1312), (444.943, -577.428, -45.0477), (445.27, -577.54, -44.9137), (445.891, -578.646, -44.9931), (446.158, -578.707, -45.276), (446.98, -579.312, -46.0437), (448.018, -579.486, -46.7076), (448.536, -579.266, -47.2202), (449.647, -579.805, -46.9529), (450.34, -580.022, -47.5374), (450.75, -579.932, -48.0415), (451.286, -580.798, -48.4488), (452.096, -581.16, -49.0001), (453.086, -581.428, -48.7988), (453.693, -581.678, -48.5169), (454.902, -582.019, -48.0132), (455.431, -582.048, -47.9908), (455.767, -582.24, -47.857), (455.768, -582.241, -47.8553), (456.863, -581.852, -48.1978), (457.177, -581.971, -48.0095), (457.676, -581.972, -47.958), (457.979, -581.89, -47.9743), (458.297, -582.017, -47.9531), (458.908, -581.471, -47.9785), (459.395, -581.566, -48.2319), (459.946, -581.325, -48.6006), (460.059, -581.926, -49.8089), (460.046, -581.939, -49.9401), (460.476, -582.102, -50.7923), (461.256, -582.523, -51.3307), (461.993, -582.345, -51.7439), (462.483, -582.273, -51.88), (463.022, -582.258, -51.9598), (463.341, -582.406, -51.9383), (463.94, -581.815, -52.0274), (464.617, -582.035, -52.5054), (464.735, -582.015, -52.7311), (464.574, -582.104, -52.9085), (464.397, -582.115, -53.1445), (464.041, -582.146, -53.6028)]
[(335.543, -426.302, -33.4529), (335.991, -426.434, -33.5107), (336.359, -426.591, -33.7397), (337.316, -426.538, -34.1527), (337.727, -426.363, -34.0834), (338.661, -425.805, -33.9136), (339.54, -425.147, -33.8254), (340.038, -424.894, -33.8962), (341.239, -424.558, -33.696), (341.887, -424.346, -33.4274), (342.606, -424.301, -33.5653), (343.847, -424.206, -33.546), (344.751, -424.752, -33.5476), (345.534, -425.081, -34.0648), (346.2, -425.391, -34.4845), (346.433, -425.582, -34.5351), (346.649, -425.719, -35.2641), (346.723, -425.724, -35.7701), (346.702, -425.851, -36.0336), (346.541, -426.054, -36.5467), (346.453, -426.07, -36.933), (346.387, -425.859, -37.3672), (346.185, -426.136, -37.8572), (345.997, -426.766, -38.2024), (345.884, -427.125, -39.1481), (345.391, -427.498, -40.0719), (344.668, -428.204, -40.6286), (344.889, -428.968, -41.2219), (344.76, -429.332, -41.2753), (344.699, -429.655, -41.0646), (344.73, -430.081, -40.9003), (344.439, -430.558, -40.5571), (344.476, -430.702, -40.5524), (344.003, -431.256, -40.4651), (343.84, -432.136, -41.1099), (343.594, -432.694, -41.5412), (343.212, -433.759, -42.1111), (342.952, -434.892, -42.3255), (342.649, -435.395, -42.6248), (342.646, -435.399, -42.6288), (342.145, -435.466, -42.9575), (342.154, -435.691, -43.8362), (342.309, -435.854, -44.0642), (342.443, -436.085, -44.5369), (342.471, -436.13, -44.7864), (342.494, -436.124, -45.3205), (343.246, -436.899, -45.4339), (344.018, -437.698, -45.4602), (344.418, -438.154, -44.982), (344.791, -438.41, -44.5184), (345.202, -439.223, -44.007), (345.698, -439.508, -43.4359), (346.269, -440.201, -43.1688), (346.883, -440.679, -43.386), (347.49, -441.418, -43.3985), (348.16, -441.803, -42.8343), (348.995, -442.247, -42.312), (350.067, -442.41, -42.3143), (350.52, -442.345, -42.1135), (351.383, -442.435, -41.7685), (352.142, -443.041, -41.6056), (352.454, -443.92, -41.6358), (352.684, -444.581, -41.2641), (353.166, -445.297, -41.3652), (353.636, -445.863, -40.9429), (353.899, -446.114, -41.1068), (354.383, -446.18, -41.1893), (354.332, -447.049, -40.7923), (354.663, -447.936, -40.9258), (354.618, -448.057, -41.0387), (354.705, -448.504, -41.5125), (354.932, -449.038, -42.047), (355.542, -449.569, -41.8982), (356.009, -449.947, -41.2166), (356.369, -450.667, -41.0785), (357.061, -451.097, -41.121), (357.85, -451.093, -41.3297), (358.88, -451.003, -41.3509), (359.665, -451.322, -40.7581), (360.22, -451.995, -40.8504), (360.892, -452.799, -40.5152), (361.16, -453.065, -40.5567), (362.006, -453.608, -40.5299), (362.703, -453.784, -40.4143), (362.764, -454.501, -40.6324), (363.365, -454.847, -40.093), (363.796, -455.653, -40.2571), (363.983, -455.862, -40.1818), (364.453, -456.305, -40.1932), (364.709, -456.388, -40.4842), (365.548, -456.699, -40.1919), (365.635, -457.18, -40.2886), (365.907, -458.169, -40.4092), (366.616, -458.609, -40.1067), (366.876, -459.215, -40.5011), (367.571, -459.526, -40.8629), (368.243, -459.482, -41.2147), (369.255, -459.466, -41.73), (369.804, -459.468, -42.0877), (370.001, -459.404, -42.2473), (370.828, -459.587, -43.3879), (371.833, -459.881, -43.2844), (372.506, -460.017, -43.264), (372.994, -460.49, -43.1681), (373.521, -461.046, -43.3273), (373.773, -461.117, -43.664), (374.695, -461.364, -43.623), (375.486, -462.047, -43.7257), (376.151, -462.88, -43.3121), (376.48, -463.198, -43.0249), (377.041, -463.622, -42.6472), (377.564, -463.754, -42.6194), (377.595, -463.764, -42.6246), (378.729, -463.933, -41.7225), (378.674, -464.189, -40.8901), (379.374, -464.47, -40.3903), (379.967, -464.812, -40.386), (380.561, -465.478, -40.8641), (381.13, -466.868, -41.1074), (381.558, -467.557, -41.2481), (381.996, -467.373, -41.5366), (382.547, -467.396, -41.4593), (382.872, -467.613, -41.0636), (382.978, -468.132, -40.8975), (383.369, -468.498, -40.6249), (383.421, -468.49, -40.5625), (383.934, -469.025, -40.8894), (384.813, -469.572, -40.7296), (385.195, -470.191, -40.2888), (385.699, -470.616, -39.5203), (386.144, -471.005, -39.7024), (387.189, -471.605, -39.4607), (387.704, -472.113, -39.2139), (387.742, -472.123, -39.1883), (388.223, -472.803, -38.1248), (388.08, -473.046, -37.845), (388.066, -473.075, -37.5637), (387.822, -473.971, -36.8109), (387.719, -474.342, -36.3178), (387.137, -474.414, -36.1016), (386.342, -474.283, -35.7406), (386.32, -474.271, -35.6964), (385.582, -474.685, -35.2108), (385.352, -475.494, -35.0535), (385.21, -475.925, -34.4229), (384.799, -476.094, -33.823), (384.429, -476.503, -33.2534), (384.322, -477.443, -32.8765), (384.708, -478.003, -32.4697), (385.001, -479.074, -31.9402), (384.813, -479.734, -30.7238), (384.732, -480.236, -29.757), (384.853, -480.302, -29.583), (384.754, -481.158, -29.365), (384.864, -481.269, -28.7118), (384.273, -481.523, -28.5179), (384.034, -482.345, -28.8099), (383.798, -483.152, -28.5294), (383.722, -483.443, -28.4046), (383.627, -483.88, -28.2612), (383.672, -484.486, -28.1748), (383.382, -485.047, -28.0667), (383.005, -485.545, -27.9821), (382.559, -486.02, -27.9232), (382.324, -486.077, -27.8655), (382.559, -486.921, -27.5192), (381.313, -487.642, -27.7681), (380.627, -488.454, -27.5401), (380.004, -489.071, -27.2236), (380.384, -489.555, -26.7245), (380.576, -489.636, -26.6335), (381.404, -490.239, -26.2909), (381.765, -490.545, -26.2417), (382.688, -490.796, -26.223), (382.737, -491.069, -26.218), (383.408, -491.198, -26.1239), (383.711, -491.516, -26.9423), (384.318, -491.618, -27.4164), (384.694, -491.947, -27.5644), (385.218, -492.623, -28.0761), (386.034, -493.125, -28.5846), (386.352, -493.077, -28.7667), (386.642, -493.07, -29.0315), (387.612, -492.953, -29.481), (388.01, -493.531, -29.7809), (388.654, -493.88, -29.9584), (389.217, -494.335, -29.7529), (389.539, -494.765, -29.2239), (389.538, -494.821, -29.1781), (389.365, -495.337, -28.5703), (388.857, -495.516, -27.9575), (388.872, -495.477, -27.8857), (388.349, -495.703, -27.1946), (388.165, -496.374, -26.6313), (388.393, -497.215, -26.4263), (388.799, -497.66, -25.9089), (388.773, -498.125, -25.2646), (388.848, -498.338, -24.1808), (388.336, -499.215, -23.2621), (388.139, -499.492, -22.7828), (388.274, -500.02, -22.5638), (388.648, -500.43, -22.7585), (389.463, -501.283, -23.0821), (389.548, -501.849, -23.487), (389.941, -502.184, -23.7409), (390.471, -502.701, -24.0383), (390.672, -503.467, -24.1424), (390.478, -504.232, -24.0194), (390.518, -504.711, -23.5828), (390.518, -505.452, -23.4762), (391.128, -506.346, -23.434), (391.408, -506.962, -24.1164), (391.682, -507.022, -24.1483), (392.259, -507.957, -24.822), (392.259, -508.706, -24.822), (391.83, -509.041, -24.845), (391.699, -509.261, -24.7838), (391.392, -509.813, -24.5383), (391.39, -509.818, -24.534), (391.477, -510.054, -24.2659), (391.293, -510.53, -24.1743), (391.329, -510.814, -24.6062), (391.492, -510.912, -24.9416), (391.643, -510.961, -25.1777), (391.696, -510.901, -25.456), (391.867, -510.911, -25.6123), (392.447, -511.142, -25.7285), (392.605, -511.213, -25.7737), (393.385, -511.761, -26.1718), (393.51, -511.914, -26.3721), (393.919, -512.399, -27.3275), (394.439, -512.654, -27.571), (394.82, -513.52, -28.2009), (395.115, -513.65, -28.285), (395.682, -514.08, -28.8315), (395.607, -514.537, -29.6339), (396.413, -514.742, -30.3134), (396.628, -515.039, -30.7885), (396.5, -515.084, -31.5452), (397.12, -515.334, -32.2599), (397.383, -516.131, -32.765), (397.427, -516.234, -32.7598), (397.786, -517.171, -33.3059), (398.033, -517.559, -33.5327), (398.607, -518.563, -34.1827), (398.946, -518.973, -34.7726), (399.226, -519.262, -35.2315), (399.224, -519.798, -35.8735), (399.39, -519.894, -36.9179), (400.202, -519.852, -37.2339), (400.872, -520.333, -37.5199), (401.138, -521.151, -37.6647), (401.187, -521.805, -38.26), (401.642, -522.375, -38.26), (402.3, -522.645, -38.6426), (402.963, -522.636, -38.7288), (403.961, -523.183, -38.2267), (405.136, -523.516, -38.2925), (405.836, -523.702, -37.6076), (406.453, -524.17, -36.8304), (407.256, -524.694, -36.0376), (408.002, -524.634, -35.8578), (408.714, -524.919, -35.9222), (409.242, -525.384, -35.5558), (409.898, -525.771, -35.4471), (410.281, -526.407, -35.5557), (410.299, -526.469, -35.5553), (410.413, -526.741, -35.579), (410.432, -526.777, -35.5904), (410.551, -527.358, -35.2584), (410.802, -527.756, -35.2496), (410.913, -527.917, -35.0408), (411.563, -528.134, -34.866), (412.525, -528.376, -34.7483), (412.873, -528.615, -34.3067), (413.183, -528.752, -34.2194), (413.785, -529.193, -34.3895), (413.782, -529.56, -34.5998), (413.729, -530.168, -34.8821), (413.679, -530.811, -35.0399), (414.087, -531.727, -35.2885), (414.697, -532.188, -35.663), (415.23, -532.292, -35.9984), (416.039, -532.687, -36.5827), (416.11, -532.799, -37.0304), (416.483, -533.546, -37.6689), (416.152, -534.484, -38.0079), (415.679, -534.819, -38.541), (415.313, -535.649, -38.8419), (415.126, -536.536, -39.3303), (414.876, -536.672, -40.174), (415.376, -537.156, -40.7166), (415.994, -537.182, -41.3457), (416.546, -536.741, -41.8741), (416.868, -535.965, -42.1445), (417.202, -536.951, -41.4847), (417.41, -537.508, -41.0456), (417.548, -538.282, -40.8309), (417.927, -538.949, -40.5542), (418.477, -539.119, -39.9687), (418.653, -539.457, -39.5833), (418.898, -539.703, -39.0271), (419.684, -540.054, -37.9102), (420.21, -540.215, -37.3109), (420.398, -539.865, -36.7047), (420.255, -539.671, -36.1194), (420.285, -539.665, -35.6552), (420.695, -539.735, -35.447), (421.17, -539.897, -35.4017), (421.379, -539.996, -35.386), (422.276, -540.112, -35.0493), (422.606, -539.92, -34.806), (422.886, -539.824, -34.64), (423.223, -539.768, -34.4796), (423.579, -539.821, -34.3428), (424.066, -539.589, -34.3063), (424.453, -539.475, -34.6644), (424.846, -539.183, -35.2488), (425.546, -538.809, -35.4957), (426.246, -539.183, -35.2488), (426.638, -539.427, -34.7146), (426.698, -539.474, -34.6003), (426.65, -539.821, -34.3596), (427.061, -540.445, -34.0243), (427.078, -540.835, -34.0827), (427.27, -542.16, -34.2584), (428.352, -542.754, -34.6985), (428.937, -543.385, -34.5807), (428.76, -544.157, -34.5158), (429.248, -544.536, -34.9), (429.454, -545.186, -35.1568), (429.812, -545.815, -35.0666), (430.225, -546.251, -34.6539), (430.889, -546.861, -34.2138), (431.916, -547.096, -34.0103), (432.698, -547.422, -33.6261), (433.722, -548.114, -33.7867), (434.26, -549.074, -33.7621), (434.473, -549.295, -33.661), (435.233, -549.741, -33.5115), (435.562, -549.917, -33.4186), (436.102, -550.212, -33.8274), (436.386, -550.593, -33.6321), (437.047, -551.034, -34.0838), (437.085, -551.597, -34.0117), (437.794, -551.676, -34.1524), (438.662, -551.894, -34.3257), (438.969, -552.474, -34.7746), (439.35, -552.912, -35.3007), (439.399, -552.93, -35.3557), (439.993, -553.293, -35.7223), (440.734, -553.557, -35.6829), (441.444, -554.364, -35.6089), (442.175, -555.143, -35.5364), (442.241, -555.465, -35.4119), (442.298, -555.841, -35.2465), (442.456, -556.025, -35.1433), (442.76, -556.464, -34.8677), (442.916, -556.888, -34.6782), (443.27, -557.307, -34.5052), (443.748, -557.754, -34.421), (443.999, -558.233, -34.7972), (444.156, -558.62, -35.2009), (443.988, -559.059, -35.7374), (443.518, -558.857, -36.2346), (443.899, -558.889, -36.9332), (444.033, -558.985, -37.1717), (443.817, -559.037, -38.1172), (443.392, -559.328, -38.5915), (443.431, -559.812, -39.2143), (443.383, -559.973, -39.6), (443.363, -560.004, -39.6601), (443.146, -560.543, -40.2573), (442.693, -561.36, -40.3642), (442.22, -562.213, -40.4756), (441.939, -562.706, -40.994), (441.669, -563.179, -41.491), (441.479, -563.545, -41.6251), (441.455, -563.572, -41.6304), (441.097, -563.83, -41.6215), (440.85, -563.981, -41.6584), (440.865, -564.606, -41.818), (440.419, -564.749, -42.0866), (440.063, -565.058, -42.3725), (439.834, -565.036, -42.5877), (439.104, -565.602, -42.9907), (438.668, -566.278, -42.9691), (438.485, -567.031, -43.1823), (438.591, -567.717, -43.5889), (438.965, -568.202, -44.1104), (439.001, -568.324, -44.3938), (438.925, -568.507, -45.0097), (439.233, -568.945, -45.4342), (438.883, -569.668, -45.7136), (438.86, -570.481, -45.9844), (438.305, -571.11, -45.9983), (438.531, -571.387, -46.1123), (438.919, -571.55, -46.4507), (439.361, -571.787, -46.9146), (439.402, -571.809, -47.0556), (439.212, -571.876, -48.0382), (439.028, -571.853, -48.2798), (438.887, -571.763, -49.081), (439.134, -571.594, -49.6892), (439.95, -572.751, -49.6007), (440.468, -573.42, -49.1012), (440.478, -573.474, -49.0971), (440.75, -573.95, -48.7343), (440.848, -573.953, -48.2878), (441.016, -574.174, -48.2046), (441.205, -574.47, -48.3613), (441.619, -574.812, -48.3367), (442.317, -575.301, -48.0699), (442.465, -575.484, -48.2013), (442.933, -576.417, -48.2188), (443.082, -576.813, -47.7793), (443.806, -577.438, -47.1027), (443.529, -577.953, -47.0774), (443.502, -577.983, -47.0767), (443.224, -578.228, -47.0691), (442.65, -578.863, -47.4153), (442.266, -579.531, -47.1792), (442.133, -579.718, -47.4242), (441.897, -580.586, -47.7728), (442.251, -581.441, -48.0451), (442.551, -581.517, -48.6191), (442.925, -581.855, -49.1104), (443.814, -582.284, -49.3744), (444.45, -582.477, -49.7345), (445.189, -583.144, -49.7703), (446.205, -583.501, -49.8142), (446.26, -583.572, -49.8135), (446.51, -583.761, -49.8685), (446.914, -583.965, -50.108), (447.112, -584.295, -50.2659), (447.684, -584.641, -50.3586), (448.337, -585.038, -50.0078), (448.384, -585.409, -49.81), (448.776, -586.187, -50.0286), (448.885, -586.248, -50.1421), (448.495, -587.361, -50.4537), (447.811, -588.353, -50.7025), (447.333, -589.686, -51.034), (447.516, -590.517, -50.8692), (447.267, -591.212, -50.4178), (446.681, -591.507, -49.8525), (446.344, -591.59, -49.6972), (445.472, -592.389, -49.1567), (445.357, -592.864, -48.8765), (445.354, -592.956, -48.8265), (444.918, -593.62, -48.9486), (444.841, -593.831, -48.8385), (444.663, -594.016, -48.8977), (444.713, -594.754, -48.8069), (444.59, -595.422, -49.0097), (444.418, -596.021, -49.38), (444.111, -596.261, -49.8355), (443.997, -596.413, -50.4913), (444.095, -596.384, -50.9573), (444.414, -596.74, -51.1709)]
[(335.543, -426.302, -33.4529), (335.991, -426.434, -33.5107), (336.359, -426.591, -33.7397), (337.316, -426.538, -34.1527), (337.727, -426.363, -34.0834), (338.661, -425.805, -33.9136), (339.54, -425.147, -33.8254), (340.038, -424.894, -33.8962), (341.239, -424.558, -33.696), (341.887, -424.346, -33.4274), (342.606, -424.301, -33.5653), (343.847, -424.206, -33.546), (344.751, -424.752, -33.5476), (345.534, -425.081, -34.0648), (346.2, -425.391, -34.4845), (346.433, -425.582, -34.5351), (346.649, -425.719, -35.2641), (346.723, -425.724, -35.7701), (346.702, -425.851, -36.0336), (346.541, -426.054, -36.5467), (346.453, -426.07, -36.933), (346.387, -425.859, -37.3672), (346.185, -426.136, -37.8572), (345.997, -426.766, -38.2024), (345.884, -427.125, -39.1481), (345.391, -427.498, -40.0719), (344.668, -428.204, -40.6286), (344.889, -428.968, -41.2219), (344.76, -429.332, -41.2753), (344.699, -429.655, -41.0646), (344.73, -430.081, -40.9003), (344.439, -430.558, -40.5571), (344.476, -430.702, -40.5524), (344.003, -431.256, -40.4651), (343.84, -432.136, -41.1099), (343.594, -432.694, -41.5412), (343.212, -433.759, -42.1111), (342.952, -434.892, -42.3255), (342.649, -435.395, -42.6248), (342.646, -435.399, -42.6288), (342.145, -435.466, -42.9575), (342.154, -435.691, -43.8362), (342.309, -435.854, -44.0642), (342.443, -436.085, -44.5369), (342.471, -436.13, -44.7864), (342.494, -436.124, -45.3205), (343.246, -436.899, -45.4339), (344.018, -437.698, -45.4602), (344.418, -438.154, -44.982), (344.791, -438.41, -44.5184), (345.202, -439.223, -44.007), (345.698, -439.508, -43.4359), (346.269, -440.201, -43.1688), (346.883, -440.679, -43.386), (347.49, -441.418, -43.3985), (348.16, -441.803, -42.8343), (348.995, -442.247, -42.312), (350.067, -442.41, -42.3143), (350.52, -442.345, -42.1135), (351.383, -442.435, -41.7685), (352.142, -443.041, -41.6056), (352.454, -443.92, -41.6358), (352.684, -444.581, -41.2641), (353.166, -445.297, -41.3652), (353.636, -445.863, -40.9429), (353.899, -446.114, -41.1068), (354.383, -446.18, -41.1893), (354.332, -447.049, -40.7923), (354.663, -447.936, -40.9258), (354.618, -448.057, -41.0387), (354.705, -448.504, -41.5125), (354.932, -449.038, -42.047), (355.542, -449.569, -41.8982), (356.009, -449.947, -41.2166), (356.369, -450.667, -41.0785), (357.061, -451.097, -41.121), (357.85, -451.093, -41.3297), (358.88, -451.003, -41.3509), (359.665, -451.322, -40.7581), (360.22, -451.995, -40.8504), (360.892, -452.799, -40.5152), (361.16, -453.065, -40.5567), (362.006, -453.608, -40.5299), (362.703, -453.784, -40.4143), (362.764, -454.501, -40.6324), (363.365, -454.847, -40.093), (363.796, -455.653, -40.2571), (363.983, -455.862, -40.1818), (364.453, -456.305, -40.1932), (364.709, -456.388, -40.4842), (365.548, -456.699, -40.1919), (365.635, -457.18, -40.2886), (365.907, -458.169, -40.4092), (366.616, -458.609, -40.1067), (366.876, -459.215, -40.5011), (367.571, -459.526, -40.8629), (368.243, -459.482, -41.2147), (369.255, -459.466, -41.73), (369.804, -459.468, -42.0877), (370.001, -459.404, -42.2473), (370.828, -459.587, -43.3879), (371.833, -459.881, -43.2844), (372.506, -460.017, -43.264), (372.994, -460.49, -43.1681), (373.521, -461.046, -43.3273), (373.773, -461.117, -43.664), (374.695, -461.364, -43.623), (375.486, -462.047, -43.7257), (376.151, -462.88, -43.3121), (376.48, -463.198, -43.0249), (377.041, -463.622, -42.6472), (377.564, -463.754, -42.6194), (377.595, -463.764, -42.6246), (378.729, -463.933, -41.7225), (378.674, -464.189, -40.8901), (379.374, -464.47, -40.3903), (379.967, -464.812, -40.386), (380.561, -465.478, -40.8641), (381.13, -466.868, -41.1074), (381.558, -467.557, -41.2481), (381.996, -467.373, -41.5366), (382.547, -467.396, -41.4593), (382.872, -467.613, -41.0636), (382.978, -468.132, -40.8975), (383.369, -468.498, -40.6249), (383.421, -468.49, -40.5625), (383.934, -469.025, -40.8894), (384.813, -469.572, -40.7296), (385.195, -470.191, -40.2888), (385.699, -470.616, -39.5203), (386.144, -471.005, -39.7024), (387.189, -471.605, -39.4607), (387.704, -472.113, -39.2139), (387.742, -472.123, -39.1883), (388.223, -472.803, -38.1248), (388.08, -473.046, -37.845), (388.066, -473.075, -37.5637), (387.822, -473.971, -36.8109), (387.719, -474.342, -36.3178), (387.137, -474.414, -36.1016), (386.342, -474.283, -35.7406), (386.32, -474.271, -35.6964), (385.582, -474.685, -35.2108), (385.352, -475.494, -35.0535), (385.21, -475.925, -34.4229), (384.799, -476.094, -33.823), (384.429, -476.503, -33.2534), (384.322, -477.443, -32.8765), (384.708, -478.003, -32.4697), (385.001, -479.074, -31.9402), (384.813, -479.734, -30.7238), (384.732, -480.236, -29.757), (384.853, -480.302, -29.583), (384.754, -481.158, -29.365), (384.864, -481.269, -28.7118), (384.273, -481.523, -28.5179), (384.034, -482.345, -28.8099), (383.798, -483.152, -28.5294), (383.722, -483.443, -28.4046), (383.627, -483.88, -28.2612), (383.672, -484.486, -28.1748), (383.382, -485.047, -28.0667), (383.005, -485.545, -27.9821), (382.559, -486.02, -27.9232), (382.324, -486.077, -27.8655), (382.559, -486.921, -27.5192), (381.313, -487.642, -27.7681), (380.627, -488.454, -27.5401), (380.004, -489.071, -27.2236), (380.384, -489.555, -26.7245), (380.576, -489.636, -26.6335), (381.404, -490.239, -26.2909), (381.765, -490.545, -26.2417), (382.688, -490.796, -26.223), (382.737, -491.069, -26.218), (383.408, -491.198, -26.1239), (383.711, -491.516, -26.9423), (384.318, -491.618, -27.4164), (384.694, -491.947, -27.5644), (385.218, -492.623, -28.0761), (386.034, -493.125, -28.5846), (386.352, -493.077, -28.7667), (386.642, -493.07, -29.0315), (387.612, -492.953, -29.481), (388.01, -493.531, -29.7809), (388.654, -493.88, -29.9584), (389.217, -494.335, -29.7529), (389.539, -494.765, -29.2239), (389.538, -494.821, -29.1781), (389.365, -495.337, -28.5703), (388.857, -495.516, -27.9575), (388.872, -495.477, -27.8857), (388.349, -495.703, -27.1946), (388.165, -496.374, -26.6313), (388.393, -497.215, -26.4263), (388.799, -497.66, -25.9089), (388.773, -498.125, -25.2646), (388.848, -498.338, -24.1808), (388.336, -499.215, -23.2621), (388.139, -499.492, -22.7828), (388.274, -500.02, -22.5638), (388.648, -500.43, -22.7585), (389.463, -501.283, -23.0821), (389.548, -501.849, -23.487), (389.941, -502.184, -23.7409), (390.471, -502.701, -24.0383), (390.672, -503.467, -24.1424), (390.478, -504.232, -24.0194), (390.518, -504.711, -23.5828), (390.518, -505.452, -23.4762), (391.128, -506.346, -23.434), (391.408, -506.962, -24.1164), (391.682, -507.022, -24.1483), (392.259, -507.957, -24.822), (392.259, -508.706, -24.822), (391.83, -509.041, -24.845), (391.699, -509.261, -24.7838), (391.392, -509.813, -24.5383), (391.39, -509.818, -24.534), (391.477, -510.054, -24.2659), (391.293, -510.53, -24.1743), (391.329, -510.814, -24.6062), (391.492, -510.912, -24.9416), (391.643, -510.961, -25.1777), (391.696, -510.901, -25.456), (391.867, -510.911, -25.6123), (392.447, -511.142, -25.7285), (392.605, -511.213, -25.7737), (393.385, -511.761, -26.1718), (393.51, -511.914, -26.3721), (393.919, -512.399, -27.3275), (394.439, -512.654, -27.571), (394.82, -513.52, -28.2009), (395.115, -513.65, -28.285), (395.682, -514.08, -28.8315), (395.607, -514.537, -29.6339), (396.413, -514.742, -30.3134), (396.628, -515.039, -30.7885), (396.5, -515.084, -31.5452), (397.12, -515.334, -32.2599), (397.383, -516.131, -32.765), (397.427, -516.234, -32.7598), (397.786, -517.171, -33.3059), (398.033, -517.559, -33.5327), (398.607, -518.563, -34.1827), (398.946, -518.973, -34.7726), (399.226, -519.262, -35.2315), (399.224, -519.798, -35.8735), (399.39, -519.894, -36.9179), (400.202, -519.852, -37.2339), (400.872, -520.333, -37.5199), (401.138, -521.151, -37.6647), (401.187, -521.805, -38.26), (401.642, -522.375, -38.26), (402.3, -522.645, -38.6426), (402.963, -522.636, -38.7288), (403.961, -523.183, -38.2267), (405.136, -523.516, -38.2925), (405.836, -523.702, -37.6076), (406.453, -524.17, -36.8304), (407.256, -524.694, -36.0376), (408.002, -524.634, -35.8578), (408.714, -524.919, -35.9222), (409.242, -525.384, -35.5558), (409.898, -525.771, -35.4471), (410.281, -526.407, -35.5557), (410.299, -526.469, -35.5553), (410.413, -526.741, -35.579), (410.432, -526.777, -35.5904), (410.551, -527.358, -35.2584), (410.802, -527.756, -35.2496), (410.913, -527.917, -35.0408), (411.563, -528.134, -34.866), (412.525, -528.376, -34.7483), (412.873, -528.615, -34.3067), (413.183, -528.752, -34.2194), (413.785, -529.193, -34.3895), (413.782, -529.56, -34.5998), (413.729, -530.168, -34.8821), (413.679, -530.811, -35.0399), (414.087, -531.727, -35.2885), (414.697, -532.188, -35.663), (415.23, -532.292, -35.9984), (416.039, -532.687, -36.5827), (416.11, -532.799, -37.0304), (416.483, -533.546, -37.6689), (416.152, -534.484, -38.0079), (415.679, -534.819, -38.541), (415.313, -535.649, -38.8419), (415.126, -536.536, -39.3303), (414.876, -536.672, -40.174), (415.376, -537.156, -40.7166), (415.994, -537.182, -41.3457), (416.546, -536.741, -41.8741), (416.868, -535.965, -42.1445), (417.202, -536.951, -41.4847), (417.41, -537.508, -41.0456), (417.548, -538.282, -40.8309), (417.927, -538.949, -40.5542), (418.477, -539.119, -39.9687), (418.653, -539.457, -39.5833), (418.898, -539.703, -39.0271), (419.684, -540.054, -37.9102), (420.21, -540.215, -37.3109), (420.398, -539.865, -36.7047), (420.255, -539.671, -36.1194), (420.285, -539.665, -35.6552), (420.695, -539.735, -35.447), (421.17, -539.897, -35.4017), (421.379, -539.996, -35.386), (422.276, -540.112, -35.0493), (422.606, -539.92, -34.806), (422.886, -539.824, -34.64), (423.223, -539.768, -34.4796), (423.579, -539.821, -34.3428), (424.066, -539.589, -34.3063), (424.453, -539.475, -34.6644), (424.846, -539.183, -35.2488), (425.546, -538.809, -35.4957), (426.246, -539.183, -35.2488), (426.638, -539.427, -34.7146), (426.698, -539.474, -34.6003), (426.65, -539.821, -34.3596), (427.061, -540.445, -34.0243), (427.078, -540.835, -34.0827), (427.27, -542.16, -34.2584), (428.352, -542.754, -34.6985), (428.937, -543.385, -34.5807), (428.76, -544.157, -34.5158), (429.248, -544.536, -34.9), (429.454, -545.186, -35.1568), (429.812, -545.815, -35.0666), (430.225, -546.251, -34.6539), (430.889, -546.861, -34.2138), (431.916, -547.096, -34.0103), (432.698, -547.422, -33.6261), (433.722, -548.114, -33.7867), (434.26, -549.074, -33.7621), (434.473, -549.295, -33.661), (435.233, -549.741, -33.5115), (435.562, -549.917, -33.4186), (436.102, -550.212, -33.8274), (436.386, -550.593, -33.6321), (437.047, -551.034, -34.0838), (437.085, -551.597, -34.0117), (437.794, -551.676, -34.1524), (438.662, -551.894, -34.3257), (438.969, -552.474, -34.7746), (439.35, -552.912, -35.3007), (439.399, -552.93, -35.3557), (439.993, -553.293, -35.7223), (440.734, -553.557, -35.6829), (441.444, -554.364, -35.6089), (442.175, -555.143, -35.5364), (442.241, -555.465, -35.4119), (442.298, -555.841, -35.2465), (442.456, -556.025, -35.1433), (442.76, -556.464, -34.8677), (442.916, -556.888, -34.6782), (443.27, -557.307, -34.5052), (443.748, -557.754, -34.421), (443.999, -558.233, -34.7972), (444.156, -558.62, -35.2009), (443.988, -559.059, -35.7374), (443.518, -558.857, -36.2346), (443.899, -558.889, -36.9332), (444.033, -558.985, -37.1717), (443.817, -559.037, -38.1172), (443.392, -559.328, -38.5915), (443.431, -559.812, -39.2143), (443.383, -559.973, -39.6), (443.363, -560.004, -39.6601), (443.146, -560.543, -40.2573), (442.693, -561.36, -40.3642), (442.22, -562.213, -40.4756), (441.939, -562.706, -40.994), (441.669, -563.179, -41.491), (441.479, -563.545, -41.6251), (441.455, -563.572, -41.6304), (441.097, -563.83, -41.6215), (440.85, -563.981, -41.6584), (440.865, -564.606, -41.818), (440.419, -564.749, -42.0866), (440.063, -565.058, -42.3725), (439.834, -565.036, -42.5877), (439.104, -565.602, -42.9907), (438.668, -566.278, -42.9691), (438.485, -567.031, -43.1823), (438.591, -567.717, -43.5889), (438.965, -568.202, -44.1104), (439.001, -568.324, -44.3938), (438.925, -568.507, -45.0097), (439.233, -568.945, -45.4342), (438.883, -569.668, -45.7136), (438.86, -570.481, -45.9844), (438.305, -571.11, -45.9983), (438.531, -571.387, -46.1123), (438.919, -571.55, -46.4507), (439.099, -572.058, -45.9682), (439.672, -572.3, -45.498), (440.046, -571.982, -45.3913), (440.614, -571.804, -44.9285), (441.289, -571.898, -44.6089), (441.947, -572.246, -44.4923), (442.801, -572.948, -44.5299), (443.637, -573.271, -44.5774), (444.486, -573.092, -44.343), (445.509, -573.517, -43.3413), (446.438, -572.79, -43.1382), (447.184, -572.896, -43.2002), (447.212, -572.904, -43.1952), (447.631, -572.269, -43.0179), (448.451, -572.167, -43.2205), (448.892, -571.414, -43.1545), (449.588, -571.077, -42.9139), (450.612, -570.989, -42.8474), (451.254, -569.922, -42.904), (451.269, -569.914, -42.8923), (451.902, -569.824, -42.3468), (452.149, -569.721, -42.1664), (453.054, -569.76, -41.7757), (454.065, -569.675, -42.0244), (454.308, -569.089, -42.854), (454.433, -569.145, -42.9676), (454.802, -569.457, -43.4784), (455.14, -569.506, -44.2372), (455.773, -569.267, -44.7222), (455.934, -569.041, -44.8929), (455.991, -568.996, -44.9479), (456.568, -568.853, -46.1458), (456.765, -569.124, -46.2422), (457.013, -569.435, -46.6693), (457.164, -569.571, -46.8366), (458.119, -570.051, -46.6811), (458.695, -570.182, -46.53), (459.305, -570.59, -46.53), (459.72, -571.647, -47.177), (459.944, -572.305, -47.9144), (460.074, -572.857, -48.0309), (460.055, -573.37, -48.2151), (460.026, -573.762, -48.1735), (460.366, -574.787, -48.6288), (460.647, -575.065, -49.039), (460.66, -575.415, -49.4891), (460.669, -575.766, -49.5703), (460.666, -575.931, -49.6818), (460.861, -576.6, -49.8574), (460.978, -576.872, -49.8202), (461.138, -577.084, -50.486), (461.222, -577.573, -50.5655), (461.616, -578.291, -51.0509), (461.534, -578.851, -50.9291), (462.176, -579.149, -51.2243), (462.536, -579.61, -51.3794), (463.571, -579.948, -51.3653), (463.542, -580.884, -51.7131), (464.019, -581.103, -51.6811), (464.617, -582.035, -52.5054), (464.735, -582.015, -52.7311), (464.574, -582.104, -52.9085), (464.397, -582.115, -53.1445), (464.041, -582.146, -53.6028)]
[(335.543, -426.302, -33.4529), (335.991, -426.434, -33.5107), (336.359, -426.591, -33.7397), (337.316, -426.538, -34.1527), (337.727, -426.363, -34.0834), (338.661, -425.805, -33.9136), (339.54, -425.147, -33.8254), (340.038, -424.894, -33.8962), (341.239, -424.558, -33.696), (341.887, -424.346, -33.4274), (342.606, -424.301, -33.5653), (343.847, -424.206, -33.546), (344.751, -424.752, -33.5476), (345.534, -425.081, -34.0648), (346.2, -425.391, -34.4845), (346.433, -425.582, -34.5351), (346.649, -425.719, -35.2641), (346.723, -425.724, -35.7701), (346.702, -425.851, -36.0336), (346.541, -426.054, -36.5467), (346.453, -426.07, -36.933), (346.387, -425.859, -37.3672), (346.185, -426.136, -37.8572), (345.997, -426.766, -38.2024), (345.884, -427.125, -39.1481), (345.391, -427.498, -40.0719), (344.668, -428.204, -40.6286), (344.889, -428.968, -41.2219), (344.76, -429.332, -41.2753), (344.699, -429.655, -41.0646), (344.73, -430.081, -40.9003), (344.439, -430.558, -40.5571), (344.476, -430.702, -40.5524), (344.003, -431.256, -40.4651), (343.84, -432.136, -41.1099), (343.594, -432.694, -41.5412), (343.212, -433.759, -42.1111), (342.952, -434.892, -42.3255), (342.649, -435.395, -42.6248), (342.646, -435.399, -42.6288), (342.145, -435.466, -42.9575), (342.154, -435.691, -43.8362), (342.309, -435.854, -44.0642), (342.443, -436.085, -44.5369), (342.471, -436.13, -44.7864), (342.494, -436.124, -45.3205), (343.246, -436.899, -45.4339), (344.018, -437.698, -45.4602), (344.418, -438.154, -44.982), (344.791, -438.41, -44.5184), (345.202, -439.223, -44.007), (345.698, -439.508, -43.4359), (346.269, -440.201, -43.1688), (346.883, -440.679, -43.386), (347.49, -441.418, -43.3985), (348.16, -441.803, -42.8343), (348.995, -442.247, -42.312), (350.067, -442.41, -42.3143), (350.52, -442.345, -42.1135), (351.383, -442.435, -41.7685), (352.142, -443.041, -41.6056), (352.454, -443.92, -41.6358), (352.684, -444.581, -41.2641), (353.166, -445.297, -41.3652), (353.636, -445.863, -40.9429), (353.899, -446.114, -41.1068), (354.383, -446.18, -41.1893), (354.332, -447.049, -40.7923), (354.663, -447.936, -40.9258), (354.618, -448.057, -41.0387), (354.705, -448.504, -41.5125), (354.932, -449.038, -42.047), (355.542, -449.569, -41.8982), (356.009, -449.947, -41.2166), (356.369, -450.667, -41.0785), (357.061, -451.097, -41.121), (357.85, -451.093, -41.3297), (358.88, -451.003, -41.3509), (359.665, -451.322, -40.7581), (360.22, -451.995, -40.8504), (360.892, -452.799, -40.5152), (361.16, -453.065, -40.5567), (362.006, -453.608, -40.5299), (362.703, -453.784, -40.4143), (362.764, -454.501, -40.6324), (363.365, -454.847, -40.093), (363.796, -455.653, -40.2571), (363.983, -455.862, -40.1818), (364.453, -456.305, -40.1932), (364.709, -456.388, -40.4842), (365.548, -456.699, -40.1919), (365.635, -457.18, -40.2886), (365.907, -458.169, -40.4092), (366.616, -458.609, -40.1067), (366.876, -459.215, -40.5011), (367.571, -459.526, -40.8629), (368.243, -459.482, -41.2147), (369.255, -459.466, -41.73), (369.804, -459.468, -42.0877), (370.001, -459.404, -42.2473), (370.828, -459.587, -43.3879), (371.833, -459.881, -43.2844), (372.506, -460.017, -43.264), (372.994, -460.49, -43.1681), (373.521, -461.046, -43.3273), (373.773, -461.117, -43.664), (374.695, -461.364, -43.623), (375.486, -462.047, -43.7257), (376.151, -462.88, -43.3121), (376.48, -463.198, -43.0249), (377.041, -463.622, -42.6472), (377.564, -463.754, -42.6194), (377.595, -463.764, -42.6246), (378.729, -463.933, -41.7225), (378.674, -464.189, -40.8901), (379.374, -464.47, -40.3903), (379.967, -464.812, -40.386), (380.561, -465.478, -40.8641), (381.13, -466.868, -41.1074), (381.558, -467.557, -41.2481), (381.996, -467.373, -41.5366), (382.547, -467.396, -41.4593), (382.872, -467.613, -41.0636), (382.978, -468.132, -40.8975), (383.369, -468.498, -40.6249), (383.421, -468.49, -40.5625), (383.934, -469.025, -40.8894), (384.813, -469.572, -40.7296), (385.195, -470.191, -40.2888), (385.699, -470.616, -39.5203), (386.144, -471.005, -39.7024), (387.189, -471.605, -39.4607), (387.704, -472.113, -39.2139), (387.742, -472.123, -39.1883), (388.223, -472.803, -38.1248), (388.08, -473.046, -37.845), (388.066, -473.075, -37.5637), (387.822, -473.971, -36.8109), (387.719, -474.342, -36.3178), (387.137, -474.414, -36.1016), (386.342, -474.283, -35.7406), (386.32, -474.271, -35.6964), (385.582, -474.685, -35.2108), (385.352, -475.494, -35.0535), (385.21, -475.925, -34.4229), (384.799, -476.094, -33.823), (384.429, -476.503, -33.2534), (384.322, -477.443, -32.8765), (384.708, -478.003, -32.4697), (385.001, -479.074, -31.9402), (384.813, -479.734, -30.7238), (384.732, -480.236, -29.757), (384.853, -480.302, -29.583), (384.754, -481.158, -29.365), (384.864, -481.269, -28.7118), (384.273, -481.523, -28.5179), (384.034, -482.345, -28.8099), (383.798, -483.152, -28.5294), (383.722, -483.443, -28.4046), (383.627, -483.88, -28.2612), (383.672, -484.486, -28.1748), (383.382, -485.047, -28.0667), (383.005, -485.545, -27.9821), (382.559, -486.02, -27.9232), (382.324, -486.077, -27.8655), (382.559, -486.921, -27.5192), (381.313, -487.642, -27.7681), (380.627, -488.454, -27.5401), (380.004, -489.071, -27.2236), (380.384, -489.555, -26.7245), (380.576, -489.636, -26.6335), (381.404, -490.239, -26.2909), (381.765, -490.545, -26.2417), (382.688, -490.796, -26.223), (382.737, -491.069, -26.218), (383.408, -491.198, -26.1239), (383.711, -491.516, -26.9423), (384.318, -491.618, -27.4164), (384.694, -491.947, -27.5644), (385.218, -492.623, -28.0761), (386.034, -493.125, -28.5846), (386.352, -493.077, -28.7667), (386.642, -493.07, -29.0315), (387.612, -492.953, -29.481), (388.01, -493.531, -29.7809), (388.654, -493.88, -29.9584), (389.217, -494.335, -29.7529), (389.539, -494.765, -29.2239), (389.538, -494.821, -29.1781), (389.365, -495.337, -28.5703), (388.857, -495.516, -27.9575), (388.872, -495.477, -27.8857), (388.349, -495.703, -27.1946), (388.165, -496.374, -26.6313), (388.393, -497.215, -26.4263), (388.799, -497.66, -25.9089), (388.773, -498.125, -25.2646), (388.848, -498.338, -24.1808), (388.336, -499.215, -23.2621), (388.139, -499.492, -22.7828), (388.274, -500.02, -22.5638), (388.648, -500.43, -22.7585), (389.463, -501.283, -23.0821), (389.548, -501.849, -23.487), (389.941, -502.184, -23.7409), (390.471, -502.701, -24.0383), (390.672, -503.467, -24.1424), (390.478, -504.232, -24.0194), (390.518, -504.711, -23.5828), (390.518, -505.452, -23.4762), (391.128, -506.346, -23.434), (391.408, -506.962, -24.1164), (391.682, -507.022, -24.1483), (392.259, -507.957, -24.822), (392.259, -508.706, -24.822), (391.83, -509.041, -24.845), (391.699, -509.261, -24.7838), (391.392, -509.813, -24.5383), (391.39, -509.818, -24.534), (391.477, -510.054, -24.2659), (391.293, -510.53, -24.1743), (391.329, -510.814, -24.6062), (391.492, -510.912, -24.9416), (391.643, -510.961, -25.1777), (391.696, -510.901, -25.456), (391.867, -510.911, -25.6123), (392.447, -511.142, -25.7285), (392.605, -511.213, -25.7737), (393.385, -511.761, -26.1718), (393.51, -511.914, -26.3721), (393.919, -512.399, -27.3275), (394.439, -512.654, -27.571), (394.82, -513.52, -28.2009), (395.115, -513.65, -28.285), (395.682, -514.08, -28.8315), (395.607, -514.537, -29.6339), (396.413, -514.742, -30.3134), (396.628, -515.039, -30.7885), (396.5, -515.084, -31.5452), (397.12, -515.334, -32.2599), (397.383, -516.131, -32.765), (397.427, -516.234, -32.7598), (397.786, -517.171, -33.3059), (398.033, -517.559, -33.5327), (398.607, -518.563, -34.1827), (398.946, -518.973, -34.7726), (399.226, -519.262, -35.2315), (399.224, -519.798, -35.8735), (399.39, -519.894, -36.9179), (400.202, -519.852, -37.2339), (400.872, -520.333, -37.5199), (401.138, -521.151, -37.6647), (401.187, -521.805, -38.26), (401.642, -522.375, -38.26), (402.3, -522.645, -38.6426), (402.963, -522.636, -38.7288), (403.961, -523.183, -38.2267), (405.136, -523.516, -38.2925), (405.836, -523.702, -37.6076), (406.453, -524.17, -36.8304), (407.256, -524.694, -36.0376), (408.002, -524.634, -35.8578), (408.714, -524.919, -35.9222), (409.242, -525.384, -35.5558), (409.898, -525.771, -35.4471), (410.281, -526.407, -35.5557), (410.299, -526.469, -35.5553), (410.413, -526.741, -35.579), (410.432, -526.777, -35.5904), (410.551, -527.358, -35.2584), (410.802, -527.756, -35.2496), (410.913, -527.917, -35.0408), (411.563, -528.134, -34.866), (412.525, -528.376, -34.7483), (412.873, -528.615, -34.3067), (413.183, -528.752, -34.2194), (413.785, -529.193, -34.3895), (413.782, -529.56, -34.5998), (413.729, -530.168, -34.8821), (413.679, -530.811, -35.0399), (414.087, -531.727, -35.2885), (414.697, -532.188, -35.663), (415.23, -532.292, -35.9984), (416.039, -532.687, -36.5827), (416.11, -532.799, -37.0304), (416.483, -533.546, -37.6689), (416.152, -534.484, -38.0079), (415.679, -534.819, -38.541), (415.313, -535.649, -38.8419), (415.126, -536.536, -39.3303), (414.876, -536.672, -40.174), (415.376, -537.156, -40.7166), (415.994, -537.182, -41.3457), (416.546, -536.741, -41.8741), (416.868, -535.965, -42.1445), (417.202, -536.951, -41.4847), (417.41, -537.508, -41.0456), (417.548, -538.282, -40.8309), (417.927, -538.949, -40.5542), (418.477, -539.119, -39.9687), (418.653, -539.457, -39.5833), (418.898, -539.703, -39.0271), (419.684, -540.054, -37.9102), (420.21, -540.215, -37.3109), (420.398, -539.865, -36.7047), (420.255, -539.671, -36.1194), (420.285, -539.665, -35.6552), (420.695, -539.735, -35.447), (421.17, -539.897, -35.4017), (420.551, -540.527, -35.428), (420.141, -540.457, -35.6363), (420.11, -540.463, -36.1004), (419.598, -541.057, -36.2814), (419.185, -541.822, -36.7341), (419.169, -542.393, -36.8135), (419.184, -542.46, -36.8182), (419.329, -542.976, -37.0467), (419.435, -543.567, -37.2404), (419.623, -543.761, -37.5018), (419.781, -543.948, -37.6166), (420.164, -544.495, -37.7697), (420.322, -545.249, -37.4364), (420.444, -545.786, -37.4238), (420.878, -546.536, -37.628), (421.05, -547.121, -38.042), (421.202, -547.841, -38.0918), (421.108, -548.218, -38.0828), (420.629, -548.862, -38.4093), (420.536, -549.487, -39.002), (420.573, -550.008, -39.4006), (420.599, -550.182, -39.4721), (420.4, -550.283, -39.7241), (420.345, -551.019, -40.0356), (420.264, -551.087, -40.1085), (420.201, -551.767, -39.9945), (419.886, -552.418, -40.4263), (419.842, -552.992, -40.5484), (419.949, -553.534, -40.7613), (420.422, -553.622, -41.1056), (421.257, -553.605, -41.872), (421.381, -553.587, -42.0972), (421.941, -553.732, -42.5319), (422.017, -553.761, -42.5939), (422.085, -553.772, -42.6452), (422.429, -553.836, -42.7938), (422.95, -554.14, -43.6066), (422.981, -554.201, -43.7094), (423.006, -554.52, -44.2488), (422.973, -554.777, -44.6867), (423.331, -555.295, -45.224), (423.754, -555.808, -46.461), (423.874, -556.077, -47.423), (423.874, -555.934, -48.1424), (424.747, -555.586, -48.3415), (425.452, -555.4, -48.3412), (426.143, -555.545, -48.5268), (426.631, -555.982, -48.8477), (426.958, -556.401, -48.9835), (427.958, -556.964, -48.8189), (428.661, -557.588, -48.2649), (429.387, -558.151, -48.1996), (429.801, -558.744, -47.8815), (430.364, -558.635, -48.096), (430.516, -559.41, -48.0898), (430.659, -560.063, -48.5119), (430.677, -560.069, -48.5223), (431.026, -561.07, -49.1066), (431.53, -561.234, -49.2104), (431.854, -561.422, -49.1734), (432.412, -561.778, -48.9233), (432.597, -562.063, -48.836), (432.76, -562.562, -48.7214), (433.579, -563.314, -48.4665), (434.276, -563.892, -48.6691), (434.51, -564.562, -49.2657), (434.503, -565.539, -49.4851), (434.911, -566.05, -49.8667), (435.521, -566.262, -50.22), (436.238, -566.715, -49.9457), (436.522, -567.569, -49.4132), (436.647, -568.584, -49.6277), (437.272, -568.889, -49.8725), (437.382, -569.566, -49.988), (437.636, -570.355, -49.7627), (437.645, -570.68, -49.5578), (438.282, -571.333, -48.8871), (439.028, -571.853, -48.2798), (438.887, -571.763, -49.081), (439.134, -571.594, -49.6892), (439.576, -571.761, -50.5094), (439.578, -571.69, -50.5403), (439.413, -572.056, -51.3972), (439.279, -571.534, -51.9156), (439.359, -571.164, -52.5152), (439.588, -571.053, -53.0615), (440.095, -571.297, -53.5746), (440.42, -571.66, -53.6504), (440.755, -571.788, -53.4676), (441.045, -572.612, -53.831), (441.227, -572.846, -53.907), (441.79, -573.649, -54.0147), (442.401, -574.089, -53.5885), (442.868, -574.807, -53.6606), (443.6, -575.134, -53.9679), (444.282, -575.339, -54.2323), (444.735, -575.526, -54.6629), (445.068, -575.564, -54.6977), (445.953, -575.79, -55.1561), (446.747, -576.005, -55.2612), (447.406, -576.274, -55.5242), (447.81, -576.618, -56.3242), (448.139, -577.235, -57.0904), (448.506, -577.746, -57.5647), (448.786, -578.504, -57.6599), (449.154, -578.353, -58.2523), (449.495, -578.463, -58.8052), (449.888, -578.864, -59.3922), (450.592, -579.208, -59.6036), (450.965, -579.299, -59.6707), (451.415, -579.643, -59.5804), (451.853, -579.894, -59.4998), (452.441, -580.008, -59.4431), (452.932, -579.939, -59.1017), (453.399, -580.264, -58.5262), (453.401, -580.266, -58.5244), (453.868, -580.922, -58.3913), (454.834, -581.772, -58.487), (455.193, -582.209, -58.7103), (456.169, -582.295, -59.4063), (457.492, -582.315, -60.1794), (458.182, -582.459, -59.7939), (458.992, -582.103, -59.9805), (459.681, -581.911, -59.4751), (460.464, -582.201, -59.2113), (461.193, -582.264, -59.3574), (461.193, -582.672, -58.7474), (461.193, -582.815, -58.028), (461.7, -582.566, -57.2435), (461.675, -582.461, -56.4255), (461.789, -582.815, -55.6886), (462.004, -583.504, -55.2891), (462.85, -583.669, -54.9819), (463.411, -584.154, -54.7334), (463.839, -584.96, -55.0812), (464.315, -585.324, -54.5304), (464.295, -585.84, -54.3173), (464.117, -586.173, -54.1046), (463.762, -586.663, -53.9165), (463.713, -586.7, -53.872), (463.578, -587.423, -53.6283), (463.574, -588.038, -53.4333), (463.449, -588.67, -53.4299), (463.191, -589.228, -53.2144), (462.957, -589.603, -52.9262), (462.212, -590.677, -52.9781), (461.737, -591.535, -53.098), (461.714, -592.434, -52.69), (461.312, -593.013, -51.9711), (460.865, -593.143, -51.5097), (460.773, -593.99, -51.1962), (460.133, -594.22, -50.7927), (459.499, -594.854, -50.9089), (459.158, -595.553, -51.0732), (458.948, -596.272, -50.8056), (458.809, -597.641, -50.563), (458.677, -598.483, -50.458), (458.788, -599.144, -49.9218), (458.93, -599.35, -49.7385), (458.786, -599.527, -48.7315), (458.808, -599.536, -48.6732), (459.016, -599.655, -48.5835), (459.241, -599.924, -47.9907), (459.307, -600.004, -47.9715), (459.308, -600.044, -47.9257), (459.243, -600.055, -47.8435), (459.014, -600.646, -47.4905), (459.039, -600.88, -47.5005), (459.012, -600.954, -47.4835), (458.884, -601.314, -47.3589)]
[(335.543, -426.302, -33.4529), (335.991, -426.434, -33.5107), (336.359, -426.591, -33.7397), (337.316, -426.538, -34.1527), (337.727, -426.363, -34.0834), (338.661, -425.805, -33.9136), (339.54, -425.147, -33.8254), (340.038, -424.894, -33.8962), (341.239, -424.558, -33.696), (341.887, -424.346, -33.4274), (342.606, -424.301, -33.5653), (343.847, -424.206, -33.546), (344.751, -424.752, -33.5476), (345.534, -425.081, -34.0648), (346.2, -425.391, -34.4845), (346.433, -425.582, -34.5351), (346.649, -425.719, -35.2641), (346.723, -425.724, -35.7701), (346.702, -425.851, -36.0336), (346.541, -426.054, -36.5467), (346.453, -426.07, -36.933), (346.387, -425.859, -37.3672), (346.185, -426.136, -37.8572), (345.997, -426.766, -38.2024), (345.884, -427.125, -39.1481), (345.391, -427.498, -40.0719), (344.668, -428.204, -40.6286), (344.889, -428.968, -41.2219), (344.76, -429.332, -41.2753), (344.699, -429.655, -41.0646), (344.73, -430.081, -40.9003), (344.439, -430.558, -40.5571), (344.476, -430.702, -40.5524), (344.003, -431.256, -40.4651), (343.84, -432.136, -41.1099), (343.594, -432.694, -41.5412), (343.212, -433.759, -42.1111), (342.952, -434.892, -42.3255), (342.649, -435.395, -42.6248), (342.646, -435.399, -42.6288), (342.145, -435.466, -42.9575), (342.154, -435.691, -43.8362), (342.309, -435.854, -44.0642), (342.443, -436.085, -44.5369), (342.471, -436.13, -44.7864), (342.494, -436.124, -45.3205), (343.246, -436.899, -45.4339), (344.018, -437.698, -45.4602), (344.418, -438.154, -44.982), (344.791, -438.41, -44.5184), (345.202, -439.223, -44.007), (345.698, -439.508, -43.4359), (346.269, -440.201, -43.1688), (346.883, -440.679, -43.386), (347.49, -441.418, -43.3985), (348.16, -441.803, -42.8343), (348.995, -442.247, -42.312), (350.067, -442.41, -42.3143), (350.52, -442.345, -42.1135), (351.383, -442.435, -41.7685), (352.142, -443.041, -41.6056), (352.454, -443.92, -41.6358), (352.684, -444.581, -41.2641), (353.166, -445.297, -41.3652), (353.636, -445.863, -40.9429), (353.899, -446.114, -41.1068), (354.383, -446.18, -41.1893), (354.332, -447.049, -40.7923), (354.663, -447.936, -40.9258), (354.618, -448.057, -41.0387), (354.705, -448.504, -41.5125), (354.932, -449.038, -42.047), (355.542, -449.569, -41.8982), (356.009, -449.947, -41.2166), (356.369, -450.667, -41.0785), (357.061, -451.097, -41.121), (357.85, -451.093, -41.3297), (358.88, -451.003, -41.3509), (359.665, -451.322, -40.7581), (360.22, -451.995, -40.8504), (360.892, -452.799, -40.5152), (361.16, -453.065, -40.5567), (362.006, -453.608, -40.5299), (362.703, -453.784, -40.4143), (362.764, -454.501, -40.6324), (363.365, -454.847, -40.093), (363.796, -455.653, -40.2571), (363.983, -455.862, -40.1818), (364.453, -456.305, -40.1932), (364.709, -456.388, -40.4842), (365.548, -456.699, -40.1919), (365.635, -457.18, -40.2886), (365.907, -458.169, -40.4092), (366.616, -458.609, -40.1067), (366.876, -459.215, -40.5011), (367.571, -459.526, -40.8629), (368.243, -459.482, -41.2147), (369.255, -459.466, -41.73), (369.804, -459.468, -42.0877), (370.001, -459.404, -42.2473), (370.828, -459.587, -43.3879), (371.833, -459.881, -43.2844), (372.506, -460.017, -43.264), (372.994, -460.49, -43.1681), (373.521, -461.046, -43.3273), (373.773, -461.117, -43.664), (374.695, -461.364, -43.623), (375.486, -462.047, -43.7257), (376.151, -462.88, -43.3121), (376.48, -463.198, -43.0249), (377.041, -463.622, -42.6472), (377.564, -463.754, -42.6194), (377.595, -463.764, -42.6246), (378.729, -463.933, -41.7225), (378.674, -464.189, -40.8901), (379.374, -464.47, -40.3903), (379.967, -464.812, -40.386), (380.561, -465.478, -40.8641), (381.13, -466.868, -41.1074), (381.558, -467.557, -41.2481), (381.996, -467.373, -41.5366), (382.547, -467.396, -41.4593), (382.872, -467.613, -41.0636), (382.978, -468.132, -40.8975), (383.369, -468.498, -40.6249), (383.421, -468.49, -40.5625), (383.934, -469.025, -40.8894), (384.813, -469.572, -40.7296), (385.195, -470.191, -40.2888), (385.699, -470.616, -39.5203), (386.144, -471.005, -39.7024), (387.189, -471.605, -39.4607), (387.704, -472.113, -39.2139), (387.742, -472.123, -39.1883), (388.223, -472.803, -38.1248), (388.08, -473.046, -37.845), (388.066, -473.075, -37.5637), (387.822, -473.971, -36.8109), (387.719, -474.342, -36.3178), (387.137, -474.414, -36.1016), (386.342, -474.283, -35.7406), (386.32, -474.271, -35.6964), (385.582, -474.685, -35.2108), (385.352, -475.494, -35.0535), (385.21, -475.925, -34.4229), (384.799, -476.094, -33.823), (384.429, -476.503, -33.2534), (384.322, -477.443, -32.8765), (384.708, -478.003, -32.4697), (385.001, -479.074, -31.9402), (384.813, -479.734, -30.7238), (384.732, -480.236, -29.757), (384.853, -480.302, -29.583), (384.754, -481.158, -29.365), (384.864, -481.269, -28.7118), (384.273, -481.523, -28.5179), (384.034, -482.345, -28.8099), (383.798, -483.152, -28.5294), (383.722, -483.443, -28.4046), (383.627, -483.88, -28.2612), (383.672, -484.486, -28.1748), (383.382, -485.047, -28.0667), (383.005, -485.545, -27.9821), (382.559, -486.02, -27.9232), (382.324, -486.077, -27.8655), (382.559, -486.921, -27.5192), (381.313, -487.642, -27.7681), (380.627, -488.454, -27.5401), (380.004, -489.071, -27.2236), (380.384, -489.555, -26.7245), (380.576, -489.636, -26.6335), (381.404, -490.239, -26.2909), (381.765, -490.545, -26.2417), (382.688, -490.796, -26.223), (382.737, -491.069, -26.218), (383.408, -491.198, -26.1239), (383.711, -491.516, -26.9423), (384.318, -491.618, -27.4164), (384.694, -491.947, -27.5644), (385.218, -492.623, -28.0761), (386.034, -493.125, -28.5846), (386.352, -493.077, -28.7667), (386.642, -493.07, -29.0315), (387.612, -492.953, -29.481), (388.01, -493.531, -29.7809), (388.654, -493.88, -29.9584), (389.217, -494.335, -29.7529), (389.539, -494.765, -29.2239), (389.538, -494.821, -29.1781), (389.365, -495.337, -28.5703), (388.857, -495.516, -27.9575), (388.872, -495.477, -27.8857), (388.349, -495.703, -27.1946), (388.165, -496.374, -26.6313), (388.393, -497.215, -26.4263), (388.799, -497.66, -25.9089), (388.773, -498.125, -25.2646), (388.848, -498.338, -24.1808), (388.336, -499.215, -23.2621), (388.139, -499.492, -22.7828), (388.274, -500.02, -22.5638), (388.648, -500.43, -22.7585), (389.463, -501.283, -23.0821), (389.548, -501.849, -23.487), (389.941, -502.184, -23.7409), (390.471, -502.701, -24.0383), (390.672, -503.467, -24.1424), (390.478, -504.232, -24.0194), (390.518, -504.711, -23.5828), (390.518, -505.452, -23.4762), (391.128, -506.346, -23.434), (391.408, -506.962, -24.1164), (391.682, -507.022, -24.1483), (392.259, -507.957, -24.822), (392.259, -508.706, -24.822), (391.83, -509.041, -24.845), (391.699, -509.261, -24.7838), (391.392, -509.813, -24.5383), (391.39, -509.818, -24.534), (391.477, -510.054, -24.2659), (391.293, -510.53, -24.1743), (391.329, -510.814, -24.6062), (391.492, -510.912, -24.9416), (391.643, -510.961, -25.1777), (391.696, -510.901, -25.456), (391.867, -510.911, -25.6123), (392.447, -511.142, -25.7285), (392.605, -511.213, -25.7737), (393.385, -511.761, -26.1718), (393.51, -511.914, -26.3721), (393.919, -512.399, -27.3275), (394.439, -512.654, -27.571), (394.82, -513.52, -28.2009), (395.115, -513.65, -28.285), (395.682, -514.08, -28.8315), (395.607, -514.537, -29.6339), (396.413, -514.742, -30.3134), (396.628, -515.039, -30.7885), (396.5, -515.084, -31.5452), (397.12, -515.334, -32.2599), (397.383, -516.131, -32.765), (397.427, -516.234, -32.7598), (397.786, -517.171, -33.3059), (398.033, -517.559, -33.5327), (398.607, -518.563, -34.1827), (398.946, -518.973, -34.7726), (399.226, -519.262, -35.2315), (399.224, -519.798, -35.8735), (399.39, -519.894, -36.9179), (400.202, -519.852, -37.2339), (400.872, -520.333, -37.5199), (401.138, -521.151, -37.6647), (401.187, -521.805, -38.26), (401.642, -522.375, -38.26), (402.3, -522.645, -38.6426), (402.963, -522.636, -38.7288), (403.961, -523.183, -38.2267), (405.136, -523.516, -38.2925), (405.836, -523.702, -37.6076), (406.453, -524.17, -36.8304), (407.256, -524.694, -36.0376), (408.002, -524.634, -35.8578), (408.714, -524.919, -35.9222), (409.242, -525.384, -35.5558), (409.898, -525.771, -35.4471), (410.281, -526.407, -35.5557), (410.299, -526.469, -35.5553), (410.413, -526.741, -35.579), (410.432, -526.777, -35.5904), (410.551, -527.358, -35.2584), (410.802, -527.756, -35.2496), (410.913, -527.917, -35.0408), (411.563, -528.134, -34.866), (412.525, -528.376, -34.7483), (412.873, -528.615, -34.3067), (413.183, -528.752, -34.2194), (413.785, -529.193, -34.3895), (413.782, -529.56, -34.5998), (413.729, -530.168, -34.8821), (413.679, -530.811, -35.0399), (414.087, -531.727, -35.2885), (414.697, -532.188, -35.663), (415.23, -532.292, -35.9984), (416.039, -532.687, -36.5827), (416.11, -532.799, -37.0304), (416.483, -533.546, -37.6689), (416.152, -534.484, -38.0079), (415.679, -534.819, -38.541), (415.313, -535.649, -38.8419), (415.126, -536.536, -39.3303), (414.876, -536.672, -40.174), (415.376, -537.156, -40.7166), (415.994, -537.182, -41.3457), (416.546, -536.741, -41.8741), (416.868, -535.965, -42.1445), (417.202, -536.951, -41.4847), (417.41, -537.508, -41.0456), (417.548, -538.282, -40.8309), (417.927, -538.949, -40.5542), (418.477, -539.119, -39.9687), (418.653, -539.457, -39.5833), (418.898, -539.703, -39.0271), (419.684, -540.054, -37.9102), (420.21, -540.215, -37.3109), (420.398, -539.865, -36.7047), (420.255, -539.671, -36.1194), (420.285, -539.665, -35.6552), (420.695, -539.735, -35.447), (421.17, -539.897, -35.4017), (420.551, -540.527, -35.428), (420.141, -540.457, -35.6363), (420.11, -540.463, -36.1004), (419.598, -541.057, -36.2814), (419.185, -541.822, -36.7341), (419.169, -542.393, -36.8135), (419.184, -542.46, -36.8182), (419.329, -542.976, -37.0467), (419.435, -543.567, -37.2404), (419.623, -543.761, -37.5018), (419.781, -543.948, -37.6166), (420.164, -544.495, -37.7697), (420.322, -545.249, -37.4364), (420.444, -545.786, -37.4238), (420.878, -546.536, -37.628), (421.05, -547.121, -38.042), (421.202, -547.841, -38.0918), (421.108, -548.218, -38.0828), (420.629, -548.862, -38.4093), (420.536, -549.487, -39.002), (420.573, -550.008, -39.4006), (420.599, -550.182, -39.4721), (420.4, -550.283, -39.7241), (420.345, -551.019, -40.0356), (420.264, -551.087, -40.1085), (420.201, -551.767, -39.9945), (419.886, -552.418, -40.4263), (419.842, -552.992, -40.5484), (419.949, -553.534, -40.7613), (420.422, -553.622, -41.1056), (421.257, -553.605, -41.872), (421.381, -553.587, -42.0972), (421.941, -553.732, -42.5319), (422.017, -553.761, -42.5939), (422.085, -553.772, -42.6452), (422.429, -553.836, -42.7938), (422.95, -554.14, -43.6066), (422.981, -554.201, -43.7094), (423.006, -554.52, -44.2488), (422.973, -554.777, -44.6867), (423.331, -555.295, -45.224), (423.754, -555.808, -46.461), (423.874, -556.077, -47.423), (423.874, -555.934, -48.1424), (424.747, -555.586, -48.3415), (425.452, -555.4, -48.3412), (426.143, -555.545, -48.5268), (426.631, -555.982, -48.8477), (426.958, -556.401, -48.9835), (427.958, -556.964, -48.8189), (428.661, -557.588, -48.2649), (429.387, -558.151, -48.1996), (429.801, -558.744, -47.8815), (430.364, -558.635, -48.096), (430.516, -559.41, -48.0898), (430.659, -560.063, -48.5119), (430.677, -560.069, -48.5223), (431.026, -561.07, -49.1066), (431.53, -561.234, -49.2104), (431.854, -561.422, -49.1734), (432.412, -561.778, -48.9233), (432.597, -562.063, -48.836), (432.76, -562.562, -48.7214), (433.579, -563.314, -48.4665), (434.276, -563.892, -48.6691), (434.51, -564.562, -49.2657), (434.503, -565.539, -49.4851), (434.911, -566.05, -49.8667), (435.521, -566.262, -50.22), (436.238, -566.715, -49.9457), (436.522, -567.569, -49.4132), (436.647, -568.584, -49.6277), (437.272, -568.889, -49.8725), (437.382, -569.566, -49.988), (437.636, -570.355, -49.7627), (437.645, -570.68, -49.5578), (438.282, -571.333, -48.8871), (439.028, -571.853, -48.2798), (438.887, -571.763, -49.081), (439.134, -571.594, -49.6892), (439.576, -571.761, -50.5094), (439.578, -571.69, -50.5403), (439.413, -572.056, -51.3972), (439.279, -571.534, -51.9156), (439.359, -571.164, -52.5152), (439.588, -571.053, -53.0615), (440.095, -571.297, -53.5746), (440.42, -571.66, -53.6504), (440.755, -571.788, -53.4676), (441.045, -572.612, -53.831), (441.227, -572.846, -53.907), (441.79, -573.649, -54.0147), (442.401, -574.089, -53.5885), (442.868, -574.807, -53.6606), (443.6, -575.134, -53.9679), (444.282, -575.339, -54.2323), (444.735, -575.526, -54.6629), (445.068, -575.564, -54.6977), (445.953, -575.79, -55.1561), (446.747, -576.005, -55.2612), (447.406, -576.274, -55.5242), (447.81, -576.618, -56.3242), (448.139, -577.235, -57.0904), (448.506, -577.746, -57.5647), (448.786, -578.504, -57.6599), (449.154, -578.353, -58.2523), (449.495, -578.463, -58.8052), (449.888, -578.864, -59.3922), (450.592, -579.208, -59.6036), (450.965, -579.299, -59.6707), (451.415, -579.643, -59.5804), (451.853, -579.894, -59.4998), (452.441, -580.008, -59.4431), (452.932, -579.939, -59.1017), (453.399, -580.264, -58.5262), (453.401, -580.266, -58.5244), (453.868, -580.922, -58.3913), (454.834, -581.772, -58.487), (455.193, -582.209, -58.7103), (456.169, -582.295, -59.4063), (457.492, -582.315, -60.1794), (458.182, -582.459, -59.7939), (458.992, -582.103, -59.9805), (459.681, -581.911, -59.4751), (460.464, -582.201, -59.2113), (461.193, -582.264, -59.3574), (461.193, -582.672, -58.7474), (461.193, -582.815, -58.028), (461.7, -582.566, -57.2435), (461.675, -582.461, -56.4255), (461.789, -582.815, -55.6886), (462.004, -583.504, -55.2891), (462.85, -583.669, -54.9819), (463.411, -584.154, -54.7334), (463.839, -584.96, -55.0812), (464.315, -585.324, -54.5304), (464.295, -585.84, -54.3173), (464.117, -586.173, -54.1046), (463.762, -586.663, -53.9165), (463.713, -586.7, -53.872), (463.578, -587.423, -53.6283), (463.574, -588.038, -53.4333), (463.449, -588.67, -53.4299), (463.191, -589.228, -53.2144), (462.957, -589.603, -52.9262), (462.212, -590.677, -52.9781), (461.737, -591.535, -53.098), (461.714, -592.434, -52.69), (461.312, -593.013, -51.9711), (460.865, -593.143, -51.5097), (460.773, -593.99, -51.1962), (460.133, -594.22, -50.7927), (459.499, -594.854, -50.9089), (459.158, -595.553, -51.0732), (458.948, -596.272, -50.8056), (458.809, -597.641, -50.563), (458.677, -598.483, -50.458), (458.788, -599.144, -49.9218), (458.93, -599.35, -49.7385), (458.786, -599.527, -48.7315), (458.808, -599.536, -48.6732), (459.016, -599.655, -48.5835), (459.241, -599.924, -47.9907), (459.307, -600.004, -47.9715), (459.308, -600.044, -47.9257), (459.243, -600.055, -47.8435), (459.014, -600.646, -47.4905), (459.039, -600.88, -47.5005), (459.012, -600.954, -47.4835), (458.884, -601.314, -47.3589), (458.884, -601.92, -46.9185), (458.812, -602.089, -46.4085), (458.834, -602.153, -46.142), (458.799, -602.917, -45.4415), (458.717, -603.139, -45.1096), (458.617, -603.714, -44.647), (458.719, -604.409, -44.3997), (459.004, -605.097, -44.413), (459.314, -605.862, -44.8383), (459.888, -606.173, -45.4973), (460.333, -606.438, -46.019), (460.802, -606.955, -46.2496), (461.166, -607.581, -46.1256), (461.522, -608.386, -46.0692), (461.775, -609.426, -45.9977), (461.495, -610.217, -46.0591), (461.515, -611.001, -46.3644), (461.832, -611.611, -46.849), (462.379, -611.919, -47.4102), (462.528, -612.121, -47.9832), (462.768, -612.2, -48.0401), (463.428, -612.576, -48.1663), (463.845, -613.215, -48.0671), (464.255, -613.833, -47.9469), (464.622, -614.514, -47.9138), (464.627, -615.244, -47.657), (464.485, -616.368, -47.6719), (464.893, -617.284, -47.9205), (465.503, -617.745, -48.295), (466.409, -617.855, -48.5932), (467.249, -618.017, -48.8153), (467.557, -618.261, -48.8893), (467.881, -618.898, -49.5952), (468.148, -619.584, -49.7882), (468.192, -620.328, -49.6373), (468.203, -621.559, -49.5266), (468.826, -622.732, -49.166), (468.9, -623.594, -48.955)]
[(335.543, -426.302, -33.4529), (335.991, -426.434, -33.5107), (336.359, -426.591, -33.7397), (337.316, -426.538, -34.1527), (337.727, -426.363, -34.0834), (338.661, -425.805, -33.9136), (339.54, -425.147, -33.8254), (340.038, -424.894, -33.8962), (341.239, -424.558, -33.696), (341.887, -424.346, -33.4274), (342.606, -424.301, -33.5653), (343.847, -424.206, -33.546), (344.751, -424.752, -33.5476), (345.534, -425.081, -34.0648), (346.2, -425.391, -34.4845), (346.433, -425.582, -34.5351), (346.649, -425.719, -35.2641), (346.723, -425.724, -35.7701), (346.702, -425.851, -36.0336), (346.541, -426.054, -36.5467), (346.453, -426.07, -36.933), (346.387, -425.859, -37.3672), (346.185, -426.136, -37.8572), (345.997, -426.766, -38.2024), (345.884, -427.125, -39.1481), (345.391, -427.498, -40.0719), (344.668, -428.204, -40.6286), (344.889, -428.968, -41.2219), (344.76, -429.332, -41.2753), (344.699, -429.655, -41.0646), (344.73, -430.081, -40.9003), (344.439, -430.558, -40.5571), (344.476, -430.702, -40.5524), (344.003, -431.256, -40.4651), (343.84, -432.136, -41.1099), (343.594, -432.694, -41.5412), (343.212, -433.759, -42.1111), (342.952, -434.892, -42.3255), (342.649, -435.395, -42.6248), (342.646, -435.399, -42.6288), (342.145, -435.466, -42.9575), (342.154, -435.691, -43.8362), (342.309, -435.854, -44.0642), (342.443, -436.085, -44.5369), (342.471, -436.13, -44.7864), (342.494, -436.124, -45.3205), (343.246, -436.899, -45.4339), (344.018, -437.698, -45.4602), (344.418, -438.154, -44.982), (344.791, -438.41, -44.5184), (345.202, -439.223, -44.007), (345.698, -439.508, -43.4359), (346.269, -440.201, -43.1688), (346.883, -440.679, -43.386), (347.49, -441.418, -43.3985), (348.16, -441.803, -42.8343), (348.995, -442.247, -42.312), (350.067, -442.41, -42.3143), (350.52, -442.345, -42.1135), (351.383, -442.435, -41.7685), (352.142, -443.041, -41.6056), (352.454, -443.92, -41.6358), (352.684, -444.581, -41.2641), (353.166, -445.297, -41.3652), (353.636, -445.863, -40.9429), (353.899, -446.114, -41.1068), (354.383, -446.18, -41.1893), (354.332, -447.049, -40.7923), (354.663, -447.936, -40.9258), (354.618, -448.057, -41.0387), (354.705, -448.504, -41.5125), (354.932, -449.038, -42.047), (355.542, -449.569, -41.8982), (356.009, -449.947, -41.2166), (356.369, -450.667, -41.0785), (357.061, -451.097, -41.121), (357.85, -451.093, -41.3297), (358.88, -451.003, -41.3509), (359.665, -451.322, -40.7581), (360.22, -451.995, -40.8504), (360.892, -452.799, -40.5152), (361.16, -453.065, -40.5567), (362.006, -453.608, -40.5299), (362.703, -453.784, -40.4143), (362.764, -454.501, -40.6324), (363.365, -454.847, -40.093), (363.796, -455.653, -40.2571), (363.983, -455.862, -40.1818), (364.453, -456.305, -40.1932), (364.709, -456.388, -40.4842), (365.548, -456.699, -40.1919), (365.635, -457.18, -40.2886), (365.907, -458.169, -40.4092), (366.616, -458.609, -40.1067), (366.876, -459.215, -40.5011), (367.571, -459.526, -40.8629), (368.243, -459.482, -41.2147), (369.255, -459.466, -41.73), (369.804, -459.468, -42.0877), (370.001, -459.404, -42.2473), (370.828, -459.587, -43.3879), (371.833, -459.881, -43.2844), (372.506, -460.017, -43.264), (372.994, -460.49, -43.1681), (373.521, -461.046, -43.3273), (373.773, -461.117, -43.664), (374.695, -461.364, -43.623), (375.486, -462.047, -43.7257), (376.151, -462.88, -43.3121), (376.48, -463.198, -43.0249), (377.041, -463.622, -42.6472), (377.564, -463.754, -42.6194), (377.595, -463.764, -42.6246), (378.729, -463.933, -41.7225), (378.674, -464.189, -40.8901), (379.374, -464.47, -40.3903), (379.967, -464.812, -40.386), (380.561, -465.478, -40.8641), (381.13, -466.868, -41.1074), (381.558, -467.557, -41.2481), (381.996, -467.373, -41.5366), (382.547, -467.396, -41.4593), (382.872, -467.613, -41.0636), (382.978, -468.132, -40.8975), (383.369, -468.498, -40.6249), (383.421, -468.49, -40.5625), (383.934, -469.025, -40.8894), (384.813, -469.572, -40.7296), (385.195, -470.191, -40.2888), (385.699, -470.616, -39.5203), (386.144, -471.005, -39.7024), (387.189, -471.605, -39.4607), (387.704, -472.113, -39.2139), (387.742, -472.123, -39.1883), (388.223, -472.803, -38.1248), (388.08, -473.046, -37.845), (388.066, -473.075, -37.5637), (387.822, -473.971, -36.8109), (387.719, -474.342, -36.3178), (387.137, -474.414, -36.1016), (386.342, -474.283, -35.7406), (386.32, -474.271, -35.6964), (385.582, -474.685, -35.2108), (385.352, -475.494, -35.0535), (385.21, -475.925, -34.4229), (384.799, -476.094, -33.823), (384.429, -476.503, -33.2534), (384.322, -477.443, -32.8765), (384.708, -478.003, -32.4697), (385.001, -479.074, -31.9402), (384.813, -479.734, -30.7238), (384.732, -480.236, -29.757), (384.853, -480.302, -29.583), (384.754, -481.158, -29.365), (384.864, -481.269, -28.7118), (384.273, -481.523, -28.5179), (384.034, -482.345, -28.8099), (383.798, -483.152, -28.5294), (383.722, -483.443, -28.4046), (383.627, -483.88, -28.2612), (383.672, -484.486, -28.1748), (383.382, -485.047, -28.0667), (383.005, -485.545, -27.9821), (382.559, -486.02, -27.9232), (382.324, -486.077, -27.8655), (382.559, -486.921, -27.5192), (381.313, -487.642, -27.7681), (380.627, -488.454, -27.5401), (380.004, -489.071, -27.2236), (380.384, -489.555, -26.7245), (380.576, -489.636, -26.6335), (381.404, -490.239, -26.2909), (381.765, -490.545, -26.2417), (382.688, -490.796, -26.223), (382.737, -491.069, -26.218), (383.408, -491.198, -26.1239), (383.711, -491.516, -26.9423), (384.318, -491.618, -27.4164), (384.694, -491.947, -27.5644), (385.218, -492.623, -28.0761), (386.034, -493.125, -28.5846), (386.352, -493.077, -28.7667), (386.642, -493.07, -29.0315), (387.612, -492.953, -29.481), (388.01, -493.531, -29.7809), (388.654, -493.88, -29.9584), (389.217, -494.335, -29.7529), (389.539, -494.765, -29.2239), (389.538, -494.821, -29.1781), (389.365, -495.337, -28.5703), (388.857, -495.516, -27.9575), (388.872, -495.477, -27.8857), (388.349, -495.703, -27.1946), (388.165, -496.374, -26.6313), (388.393, -497.215, -26.4263), (388.799, -497.66, -25.9089), (388.773, -498.125, -25.2646), (388.848, -498.338, -24.1808), (388.336, -499.215, -23.2621), (388.139, -499.492, -22.7828), (388.274, -500.02, -22.5638), (388.648, -500.43, -22.7585), (389.463, -501.283, -23.0821), (389.548, -501.849, -23.487), (389.941, -502.184, -23.7409), (390.471, -502.701, -24.0383), (390.672, -503.467, -24.1424), (390.478, -504.232, -24.0194), (390.518, -504.711, -23.5828), (390.518, -505.452, -23.4762), (391.128, -506.346, -23.434), (391.408, -506.962, -24.1164), (391.682, -507.022, -24.1483), (392.259, -507.957, -24.822), (392.259, -508.706, -24.822), (391.83, -509.041, -24.845), (391.699, -509.261, -24.7838), (391.392, -509.813, -24.5383), (391.39, -509.818, -24.534), (391.477, -510.054, -24.2659), (391.293, -510.53, -24.1743), (391.329, -510.814, -24.6062), (391.492, -510.912, -24.9416), (391.643, -510.961, -25.1777), (391.696, -510.901, -25.456), (391.867, -510.911, -25.6123), (392.447, -511.142, -25.7285), (392.605, -511.213, -25.7737), (393.385, -511.761, -26.1718), (393.51, -511.914, -26.3721), (393.919, -512.399, -27.3275), (394.439, -512.654, -27.571), (394.82, -513.52, -28.2009), (395.115, -513.65, -28.285), (395.682, -514.08, -28.8315), (395.607, -514.537, -29.6339), (396.413, -514.742, -30.3134), (396.628, -515.039, -30.7885), (396.5, -515.084, -31.5452), (397.12, -515.334, -32.2599), (397.383, -516.131, -32.765), (397.427, -516.234, -32.7598), (397.786, -517.171, -33.3059), (398.033, -517.559, -33.5327), (398.607, -518.563, -34.1827), (398.946, -518.973, -34.7726), (399.226, -519.262, -35.2315), (399.224, -519.798, -35.8735), (399.39, -519.894, -36.9179), (400.202, -519.852, -37.2339), (400.872, -520.333, -37.5199), (401.138, -521.151, -37.6647), (401.187, -521.805, -38.26), (401.642, -522.375, -38.26), (402.3, -522.645, -38.6426), (402.963, -522.636, -38.7288), (403.961, -523.183, -38.2267), (405.136, -523.516, -38.2925), (405.836, -523.702, -37.6076), (406.453, -524.17, -36.8304), (407.256, -524.694, -36.0376), (408.002, -524.634, -35.8578), (408.714, -524.919, -35.9222), (409.242, -525.384, -35.5558), (409.898, -525.771, -35.4471), (410.281, -526.407, -35.5557), (410.299, -526.469, -35.5553), (410.413, -526.741, -35.579), (410.432, -526.777, -35.5904), (410.551, -527.358, -35.2584), (410.802, -527.756, -35.2496), (410.913, -527.917, -35.0408), (411.563, -528.134, -34.866), (412.525, -528.376, -34.7483), (412.873, -528.615, -34.3067), (413.183, -528.752, -34.2194), (413.785, -529.193, -34.3895), (413.782, -529.56, -34.5998), (413.729, -530.168, -34.8821), (413.679, -530.811, -35.0399), (414.087, -531.727, -35.2885), (414.697, -532.188, -35.663), (415.23, -532.292, -35.9984), (416.039, -532.687, -36.5827), (416.11, -532.799, -37.0304), (416.483, -533.546, -37.6689), (416.152, -534.484, -38.0079), (415.679, -534.819, -38.541), (415.313, -535.649, -38.8419), (415.126, -536.536, -39.3303), (414.876, -536.672, -40.174), (415.376, -537.156, -40.7166), (415.994, -537.182, -41.3457), (416.546, -536.741, -41.8741), (416.868, -535.965, -42.1445), (417.202, -536.951, -41.4847), (417.41, -537.508, -41.0456), (417.548, -538.282, -40.8309), (417.927, -538.949, -40.5542), (418.477, -539.119, -39.9687), (418.653, -539.457, -39.5833), (418.898, -539.703, -39.0271), (419.684, -540.054, -37.9102), (420.21, -540.215, -37.3109), (420.398, -539.865, -36.7047), (420.255, -539.671, -36.1194), (420.285, -539.665, -35.6552), (420.695, -539.735, -35.447), (421.17, -539.897, -35.4017), (420.551, -540.527, -35.428), (420.141, -540.457, -35.6363), (420.11, -540.463, -36.1004), (419.598, -541.057, -36.2814), (419.185, -541.822, -36.7341), (419.169, -542.393, -36.8135), (419.184, -542.46, -36.8182), (419.329, -542.976, -37.0467), (419.435, -543.567, -37.2404), (419.623, -543.761, -37.5018), (419.781, -543.948, -37.6166), (420.164, -544.495, -37.7697), (420.322, -545.249, -37.4364), (420.444, -545.786, -37.4238), (420.878, -546.536, -37.628), (421.05, -547.121, -38.042), (421.202, -547.841, -38.0918), (421.108, -548.218, -38.0828), (420.629, -548.862, -38.4093), (420.536, -549.487, -39.002), (420.573, -550.008, -39.4006), (420.599, -550.182, -39.4721), (420.4, -550.283, -39.7241), (420.345, -551.019, -40.0356), (420.264, -551.087, -40.1085), (420.201, -551.767, -39.9945), (419.886, -552.418, -40.4263), (419.842, -552.992, -40.5484), (419.949, -553.534, -40.7613), (420.422, -553.622, -41.1056), (421.257, -553.605, -41.872), (421.381, -553.587, -42.0972), (421.941, -553.732, -42.5319), (422.017, -553.761, -42.5939), (422.085, -553.772, -42.6452), (422.429, -553.836, -42.7938), (422.95, -554.14, -43.6066), (422.981, -554.201, -43.7094), (423.006, -554.52, -44.2488), (422.973, -554.777, -44.6867), (423.331, -555.295, -45.224), (423.754, -555.808, -46.461), (423.874, -556.077, -47.423), (423.874, -555.934, -48.1424), (424.747, -555.586, -48.3415), (425.452, -555.4, -48.3412), (426.143, -555.545, -48.5268), (426.631, -555.982, -48.8477), (426.958, -556.401, -48.9835), (427.958, -556.964, -48.8189), (428.661, -557.588, -48.2649), (429.387, -558.151, -48.1996), (429.801, -558.744, -47.8815), (430.364, -558.635, -48.096), (430.516, -559.41, -48.0898), (430.659, -560.063, -48.5119), (430.677, -560.069, -48.5223), (431.026, -561.07, -49.1066), (431.53, -561.234, -49.2104), (431.854, -561.422, -49.1734), (432.412, -561.778, -48.9233), (432.597, -562.063, -48.836), (432.76, -562.562, -48.7214), (433.579, -563.314, -48.4665), (434.276, -563.892, -48.6691), (434.51, -564.562, -49.2657), (434.503, -565.539, -49.4851), (434.911, -566.05, -49.8667), (435.521, -566.262, -50.22), (436.238, -566.715, -49.9457), (436.522, -567.569, -49.4132), (436.647, -568.584, -49.6277), (437.272, -568.889, -49.8725), (437.382, -569.566, -49.988), (437.636, -570.355, -49.7627), (437.645, -570.68, -49.5578), (438.282, -571.333, -48.8871), (439.028, -571.853, -48.2798), (438.887, -571.763, -49.081), (439.134, -571.594, -49.6892), (439.576, -571.761, -50.5094), (439.578, -571.69, -50.5403), (439.413, -572.056, -51.3972), (439.279, -571.534, -51.9156), (439.359, -571.164, -52.5152), (439.588, -571.053, -53.0615), (440.095, -571.297, -53.5746), (440.42, -571.66, -53.6504), (440.755, -571.788, -53.4676), (441.045, -572.612, -53.831), (441.227, -572.846, -53.907), (441.79, -573.649, -54.0147), (442.401, -574.089, -53.5885), (442.868, -574.807, -53.6606), (443.6, -575.134, -53.9679), (444.282, -575.339, -54.2323), (444.735, -575.526, -54.6629), (445.068, -575.564, -54.6977), (445.953, -575.79, -55.1561), (446.747, -576.005, -55.2612), (447.406, -576.274, -55.5242), (447.81, -576.618, -56.3242), (448.139, -577.235, -57.0904), (448.506, -577.746, -57.5647), (448.786, -578.504, -57.6599), (449.154, -578.353, -58.2523), (449.495, -578.463, -58.8052), (449.888, -578.864, -59.3922), (450.592, -579.208, -59.6036), (450.965, -579.299, -59.6707), (451.415, -579.643, -59.5804), (451.853, -579.894, -59.4998), (452.441, -580.008, -59.4431), (452.932, -579.939, -59.1017), (453.399, -580.264, -58.5262), (453.401, -580.266, -58.5244), (453.868, -580.922, -58.3913), (454.834, -581.772, -58.487), (455.193, -582.209, -58.7103), (456.169, -582.295, -59.4063), (457.492, -582.315, -60.1794), (458.182, -582.459, -59.7939), (458.992, -582.103, -59.9805), (459.681, -581.911, -59.4751), (460.464, -582.201, -59.2113), (461.193, -582.264, -59.3574)]
[(335.543, -426.302, -33.4529), (335.991, -426.434, -33.5107), (336.359, -426.591, -33.7397), (337.316, -426.538, -34.1527), (337.727, -426.363, -34.0834), (338.661, -425.805, -33.9136), (339.54, -425.147, -33.8254), (340.038, -424.894, -33.8962), (341.239, -424.558, -33.696), (341.887, -424.346, -33.4274), (342.606, -424.301, -33.5653), (343.847, -424.206, -33.546), (344.751, -424.752, -33.5476), (345.534, -425.081, -34.0648), (346.2, -425.391, -34.4845), (346.433, -425.582, -34.5351), (346.649, -425.719, -35.2641), (346.723, -425.724, -35.7701), (346.702, -425.851, -36.0336), (346.541, -426.054, -36.5467), (346.453, -426.07, -36.933), (346.387, -425.859, -37.3672), (346.185, -426.136, -37.8572), (345.997, -426.766, -38.2024), (345.884, -427.125, -39.1481), (345.391, -427.498, -40.0719), (344.668, -428.204, -40.6286), (344.889, -428.968, -41.2219), (344.76, -429.332, -41.2753), (344.699, -429.655, -41.0646), (344.73, -430.081, -40.9003), (344.439, -430.558, -40.5571), (344.476, -430.702, -40.5524), (344.003, -431.256, -40.4651), (343.84, -432.136, -41.1099), (343.594, -432.694, -41.5412), (343.212, -433.759, -42.1111), (342.952, -434.892, -42.3255), (342.649, -435.395, -42.6248), (342.646, -435.399, -42.6288), (342.145, -435.466, -42.9575), (342.154, -435.691, -43.8362), (342.309, -435.854, -44.0642), (342.443, -436.085, -44.5369), (342.471, -436.13, -44.7864), (342.494, -436.124, -45.3205), (343.246, -436.899, -45.4339), (344.018, -437.698, -45.4602), (344.418, -438.154, -44.982), (344.791, -438.41, -44.5184), (345.202, -439.223, -44.007), (345.698, -439.508, -43.4359), (346.269, -440.201, -43.1688), (346.883, -440.679, -43.386), (347.49, -441.418, -43.3985), (348.16, -441.803, -42.8343), (348.995, -442.247, -42.312), (350.067, -442.41, -42.3143), (350.52, -442.345, -42.1135), (351.383, -442.435, -41.7685), (352.142, -443.041, -41.6056), (352.454, -443.92, -41.6358), (352.684, -444.581, -41.2641), (353.166, -445.297, -41.3652), (353.636, -445.863, -40.9429), (353.899, -446.114, -41.1068), (354.383, -446.18, -41.1893), (354.332, -447.049, -40.7923), (354.663, -447.936, -40.9258), (354.618, -448.057, -41.0387), (354.705, -448.504, -41.5125), (354.932, -449.038, -42.047), (355.542, -449.569, -41.8982), (356.009, -449.947, -41.2166), (356.369, -450.667, -41.0785), (357.061, -451.097, -41.121), (357.85, -451.093, -41.3297), (358.88, -451.003, -41.3509), (359.665, -451.322, -40.7581), (360.22, -451.995, -40.8504), (360.892, -452.799, -40.5152), (361.16, -453.065, -40.5567), (362.006, -453.608, -40.5299), (362.703, -453.784, -40.4143), (362.764, -454.501, -40.6324), (363.365, -454.847, -40.093), (363.796, -455.653, -40.2571), (363.983, -455.862, -40.1818), (364.453, -456.305, -40.1932), (364.709, -456.388, -40.4842), (365.548, -456.699, -40.1919), (365.635, -457.18, -40.2886), (365.907, -458.169, -40.4092), (366.616, -458.609, -40.1067), (366.876, -459.215, -40.5011), (367.571, -459.526, -40.8629), (368.243, -459.482, -41.2147), (369.255, -459.466, -41.73), (369.804, -459.468, -42.0877), (370.001, -459.404, -42.2473), (370.828, -459.587, -43.3879), (371.833, -459.881, -43.2844), (372.506, -460.017, -43.264), (372.994, -460.49, -43.1681), (373.521, -461.046, -43.3273), (373.773, -461.117, -43.664), (374.695, -461.364, -43.623), (375.486, -462.047, -43.7257), (376.151, -462.88, -43.3121), (376.48, -463.198, -43.0249), (377.041, -463.622, -42.6472), (377.564, -463.754, -42.6194), (377.595, -463.764, -42.6246), (378.729, -463.933, -41.7225), (378.674, -464.189, -40.8901), (379.374, -464.47, -40.3903), (379.967, -464.812, -40.386), (380.561, -465.478, -40.8641), (381.13, -466.868, -41.1074), (381.558, -467.557, -41.2481), (381.996, -467.373, -41.5366), (382.547, -467.396, -41.4593), (382.872, -467.613, -41.0636), (382.978, -468.132, -40.8975), (383.369, -468.498, -40.6249), (383.421, -468.49, -40.5625), (383.934, -469.025, -40.8894), (384.813, -469.572, -40.7296), (385.195, -470.191, -40.2888), (385.699, -470.616, -39.5203), (386.144, -471.005, -39.7024), (387.189, -471.605, -39.4607), (387.704, -472.113, -39.2139), (387.742, -472.123, -39.1883), (388.223, -472.803, -38.1248), (388.08, -473.046, -37.845), (388.066, -473.075, -37.5637), (387.822, -473.971, -36.8109), (387.719, -474.342, -36.3178), (387.137, -474.414, -36.1016), (386.342, -474.283, -35.7406), (386.32, -474.271, -35.6964), (385.582, -474.685, -35.2108), (385.352, -475.494, -35.0535), (385.21, -475.925, -34.4229), (384.799, -476.094, -33.823), (384.429, -476.503, -33.2534), (384.322, -477.443, -32.8765), (384.708, -478.003, -32.4697), (385.001, -479.074, -31.9402), (384.813, -479.734, -30.7238), (384.732, -480.236, -29.757), (384.853, -480.302, -29.583), (384.754, -481.158, -29.365), (384.864, -481.269, -28.7118), (384.273, -481.523, -28.5179), (384.034, -482.345, -28.8099), (383.798, -483.152, -28.5294), (383.722, -483.443, -28.4046), (383.627, -483.88, -28.2612), (383.672, -484.486, -28.1748), (383.382, -485.047, -28.0667), (383.005, -485.545, -27.9821), (382.559, -486.02, -27.9232), (382.324, -486.077, -27.8655), (382.559, -486.921, -27.5192), (381.313, -487.642, -27.7681), (380.627, -488.454, -27.5401), (380.004, -489.071, -27.2236), (380.384, -489.555, -26.7245), (380.576, -489.636, -26.6335), (381.404, -490.239, -26.2909), (381.765, -490.545, -26.2417), (382.688, -490.796, -26.223), (382.737, -491.069, -26.218), (383.408, -491.198, -26.1239), (383.711, -491.516, -26.9423), (384.318, -491.618, -27.4164), (384.694, -491.947, -27.5644), (385.218, -492.623, -28.0761), (386.034, -493.125, -28.5846), (386.352, -493.077, -28.7667), (386.642, -493.07, -29.0315), (387.612, -492.953, -29.481), (388.01, -493.531, -29.7809), (388.654, -493.88, -29.9584), (389.217, -494.335, -29.7529), (389.539, -494.765, -29.2239), (389.538, -494.821, -29.1781), (389.365, -495.337, -28.5703), (388.857, -495.516, -27.9575), (388.872, -495.477, -27.8857), (388.349, -495.703, -27.1946), (388.165, -496.374, -26.6313), (388.393, -497.215, -26.4263), (388.799, -497.66, -25.9089), (388.773, -498.125, -25.2646), (388.848, -498.338, -24.1808), (388.336, -499.215, -23.2621), (388.139, -499.492, -22.7828), (388.274, -500.02, -22.5638), (388.648, -500.43, -22.7585), (389.463, -501.283, -23.0821), (389.548, -501.849, -23.487), (389.941, -502.184, -23.7409), (390.471, -502.701, -24.0383), (390.672, -503.467, -24.1424), (390.478, -504.232, -24.0194), (390.518, -504.711, -23.5828), (390.518, -505.452, -23.4762), (391.128, -506.346, -23.434), (391.408, -506.962, -24.1164), (391.682, -507.022, -24.1483), (392.259, -507.957, -24.822), (392.259, -508.706, -24.822), (391.83, -509.041, -24.845), (391.699, -509.261, -24.7838), (391.392, -509.813, -24.5383), (391.39, -509.818, -24.534), (391.477, -510.054, -24.2659), (391.293, -510.53, -24.1743), (391.329, -510.814, -24.6062), (391.492, -510.912, -24.9416), (391.643, -510.961, -25.1777), (391.696, -510.901, -25.456), (391.867, -510.911, -25.6123), (392.447, -511.142, -25.7285), (392.605, -511.213, -25.7737), (393.385, -511.761, -26.1718), (393.51, -511.914, -26.3721), (393.919, -512.399, -27.3275), (394.439, -512.654, -27.571), (394.82, -513.52, -28.2009), (395.115, -513.65, -28.285), (395.682, -514.08, -28.8315), (395.607, -514.537, -29.6339), (396.413, -514.742, -30.3134), (396.628, -515.039, -30.7885), (396.5, -515.084, -31.5452), (397.12, -515.334, -32.2599), (397.383, -516.131, -32.765), (397.427, -516.234, -32.7598), (397.786, -517.171, -33.3059), (398.033, -517.559, -33.5327), (398.607, -518.563, -34.1827), (398.946, -518.973, -34.7726), (399.226, -519.262, -35.2315), (399.224, -519.798, -35.8735), (399.39, -519.894, -36.9179), (400.202, -519.852, -37.2339), (400.872, -520.333, -37.5199), (401.138, -521.151, -37.6647), (401.187, -521.805, -38.26), (401.642, -522.375, -38.26), (402.3, -522.645, -38.6426), (402.963, -522.636, -38.7288), (403.961, -523.183, -38.2267), (405.136, -523.516, -38.2925), (405.836, -523.702, -37.6076), (406.453, -524.17, -36.8304), (407.256, -524.694, -36.0376), (408.002, -524.634, -35.8578), (408.714, -524.919, -35.9222), (409.242, -525.384, -35.5558), (409.898, -525.771, -35.4471), (410.281, -526.407, -35.5557), (410.299, -526.469, -35.5553), (410.413, -526.741, -35.579), (410.432, -526.777, -35.5904), (410.551, -527.358, -35.2584), (410.802, -527.756, -35.2496), (410.913, -527.917, -35.0408), (411.563, -528.134, -34.866), (412.525, -528.376, -34.7483), (412.873, -528.615, -34.3067), (413.183, -528.752, -34.2194), (413.785, -529.193, -34.3895), (413.782, -529.56, -34.5998), (413.729, -530.168, -34.8821), (413.679, -530.811, -35.0399), (414.087, -531.727, -35.2885), (414.697, -532.188, -35.663), (415.23, -532.292, -35.9984), (416.039, -532.687, -36.5827), (416.11, -532.799, -37.0304), (416.483, -533.546, -37.6689), (416.152, -534.484, -38.0079), (415.679, -534.819, -38.541), (415.313, -535.649, -38.8419), (415.126, -536.536, -39.3303), (414.876, -536.672, -40.174), (415.376, -537.156, -40.7166), (415.994, -537.182, -41.3457), (416.546, -536.741, -41.8741), (416.868, -535.965, -42.1445), (417.202, -536.951, -41.4847), (417.41, -537.508, -41.0456), (417.548, -538.282, -40.8309), (417.927, -538.949, -40.5542), (418.477, -539.119, -39.9687), (418.653, -539.457, -39.5833), (418.898, -539.703, -39.0271), (419.684, -540.054, -37.9102), (420.21, -540.215, -37.3109), (420.398, -539.865, -36.7047), (420.255, -539.671, -36.1194), (420.285, -539.665, -35.6552), (420.695, -539.735, -35.447), (421.17, -539.897, -35.4017), (420.551, -540.527, -35.428), (420.141, -540.457, -35.6363), (420.11, -540.463, -36.1004), (419.598, -541.057, -36.2814), (419.185, -541.822, -36.7341), (419.169, -542.393, -36.8135), (419.184, -542.46, -36.8182), (419.329, -542.976, -37.0467), (419.435, -543.567, -37.2404), (419.623, -543.761, -37.5018), (419.781, -543.948, -37.6166), (420.164, -544.495, -37.7697), (420.322, -545.249, -37.4364), (420.444, -545.786, -37.4238), (420.878, -546.536, -37.628), (421.05, -547.121, -38.042), (421.202, -547.841, -38.0918), (421.108, -548.218, -38.0828), (420.629, -548.862, -38.4093), (420.536, -549.487, -39.002), (420.573, -550.008, -39.4006), (420.599, -550.182, -39.4721), (420.4, -550.283, -39.7241), (420.345, -551.019, -40.0356), (420.264, -551.087, -40.1085), (420.201, -551.767, -39.9945), (419.886, -552.418, -40.4263), (419.842, -552.992, -40.5484), (419.949, -553.534, -40.7613), (420.422, -553.622, -41.1056), (421.257, -553.605, -41.872), (421.381, -553.587, -42.0972), (421.941, -553.732, -42.5319), (422.017, -553.761, -42.5939), (422.085, -553.772, -42.6452), (422.429, -553.836, -42.7938), (422.95, -554.14, -43.6066), (422.981, -554.201, -43.7094), (423.006, -554.52, -44.2488), (422.973, -554.777, -44.6867), (423.331, -555.295, -45.224), (423.754, -555.808, -46.461), (423.874, -556.077, -47.423), (423.874, -555.934, -48.1424), (424.747, -555.586, -48.3415), (425.452, -555.4, -48.3412), (426.143, -555.545, -48.5268), (426.631, -555.982, -48.8477), (426.958, -556.401, -48.9835), (427.958, -556.964, -48.8189), (428.661, -557.588, -48.2649), (429.387, -558.151, -48.1996), (429.801, -558.744, -47.8815), (430.364, -558.635, -48.096), (430.516, -559.41, -48.0898), (430.659, -560.063, -48.5119), (430.677, -560.069, -48.5223), (431.026, -561.07, -49.1066), (431.53, -561.234, -49.2104), (431.854, -561.422, -49.1734), (432.412, -561.778, -48.9233), (432.597, -562.063, -48.836), (432.76, -562.562, -48.7214), (433.579, -563.314, -48.4665), (434.276, -563.892, -48.6691), (434.51, -564.562, -49.2657), (434.503, -565.539, -49.4851), (434.911, -566.05, -49.8667), (435.521, -566.262, -50.22), (436.238, -566.715, -49.9457), (436.522, -567.569, -49.4132), (436.647, -568.584, -49.6277), (437.272, -568.889, -49.8725), (437.382, -569.566, -49.988), (437.636, -570.355, -49.7627), (437.645, -570.68, -49.5578), (438.282, -571.333, -48.8871), (439.028, -571.853, -48.2798), (438.887, -571.763, -49.081), (439.134, -571.594, -49.6892), (439.576, -571.761, -50.5094), (439.578, -571.69, -50.5403), (439.413, -572.056, -51.3972), (439.279, -571.534, -51.9156), (439.359, -571.164, -52.5152), (439.588, -571.053, -53.0615), (440.095, -571.297, -53.5746), (440.42, -571.66, -53.6504), (440.755, -571.788, -53.4676), (441.045, -572.612, -53.831), (441.227, -572.846, -53.907), (441.79, -573.649, -54.0147), (442.401, -574.089, -53.5885), (442.868, -574.807, -53.6606), (443.6, -575.134, -53.9679), (444.282, -575.339, -54.2323), (444.735, -575.526, -54.6629), (445.068, -575.564, -54.6977), (445.953, -575.79, -55.1561), (446.747, -576.005, -55.2612), (447.406, -576.274, -55.5242), (447.81, -576.618, -56.3242), (448.139, -577.235, -57.0904), (448.506, -577.746, -57.5647), (448.786, -578.504, -57.6599), (449.154, -578.353, -58.2523), (449.495, -578.463, -58.8052), (449.888, -578.864, -59.3922), (450.592, -579.208, -59.6036), (450.965, -579.299, -59.6707), (451.415, -579.643, -59.5804), (451.853, -579.894, -59.4998), (452.441, -580.008, -59.4431), (452.932, -579.939, -59.1017), (453.399, -580.264, -58.5262), (453.401, -580.266, -58.5244), (453.868, -580.922, -58.3913), (454.834, -581.772, -58.487), (455.193, -582.209, -58.7103), (456.169, -582.295, -59.4063), (457.492, -582.315, -60.1794), (458.182, -582.459, -59.7939), (458.992, -582.103, -59.9805), (459.681, -581.911, -59.4751), (460.464, -582.201, -59.2113), (459.817, -582.163, -59.099), (459.299, -582.45, -58.6703), (458.67, -582.78, -58.2993), (458.154, -583.393, -58.2708), (457.533, -584.026, -58.3292), (457.212, -584.72, -58.2317), (457.101, -585.433, -58.5033), (457.105, -585.444, -58.4859), (457.299, -586.12, -58.8013), (457.799, -586.706, -58.8371), (458.498, -587.024, -59.1944), (459.014, -587.089, -59.5917), (459.588, -587.566, -59.7503), (459.878, -588.22, -60.0136), (460.307, -589.129, -60.4687), (460.148, -589.442, -60.6399), (460.121, -590.447, -60.5404), (460.121, -591.053, -60.9808), (460.163, -591.283, -61.4455), (460.196, -591.313, -61.4714), (460.276, -591.441, -61.7136), (460.428, -591.683, -61.9031), (460.636, -591.925, -61.8588), (460.656, -592.441, -62.0807), (460.758, -592.808, -62.0266), (460.748, -593.423, -61.9267), (460.379, -594.492, -62.2832), (460.246, -594.656, -62.4217), (460.452, -595.521, -62.4127), (460.333, -595.608, -62.4616), (460.333, -596.366, -62.9442), (460.549, -596.984, -63.3554), (460.604, -597.755, -63.4007), (460.588, -598.574, -63.4882), (460.701, -599.206, -64.004), (461.073, -599.696, -64.393), (461.088, -600.284, -64.6933), (460.91, -600.862, -65.195), (461.097, -601.484, -65.5268), (460.98, -602.531, -65.6596), (460.453, -603.104, -65.6208), (460.415, -604.016, -64.9863), (460.514, -604.922, -64.8905), (460.309, -605.716, -65.2994), (460.724, -605.948, -65.1044), (461.054, -606.711, -65.4902), (461.266, -606.927, -65.7888), (461.374, -607.289, -66.1563), (461.364, -607.459, -66.297), (461.518, -607.936, -66.0965), (461.531, -608.741, -66.3377), (461.256, -609.534, -66.3227), (461.028, -610.556, -65.7113), (461.335, -611.262, -65.4598), (461.495, -612.262, -65.4676), (461.465, -612.507, -65.4455), (461.197, -613.158, -65.2737), (460.644, -613.626, -65.2608), (460.398, -614.509, -64.987), (460.891, -615.052, -64.4745), (460.878, -615.152, -64.432), (460.724, -615.448, -64.3789), (460.572, -616.366, -63.6704), (460.586, -617.126, -62.8376), (460.963, -617.645, -62.6484), (460.796, -618.054, -61.8904), (460.377, -618.739, -61.5359), (460.369, -619.351, -61.4226), (460.56, -620.059, -60.9909), (460.571, -620.271, -60.7314), (461.237, -620.837, -59.9593), (462.059, -621.269, -59.3248), (462.425, -621.348, -59.1106), (463.064, -621.496, -58.5762), (463.268, -621.766, -57.8014), (463.446, -622.053, -56.9214), (463.867, -622.461, -56.5045), (464.479, -622.637, -56.1692), (465.167, -622.548, -55.9786), (465.341, -622.076, -55.565), (466.032, -621.449, -55.0855), (466.706, -621.199, -54.9257), (467.208, -620.969, -54.0354), (467.331, -621.081, -53.688), (467.31, -621.626, -52.9535), (467.335, -621.429, -52.3962), (467.233, -621.361, -51.5773), (467.228, -621.695, -50.9786), (467.464, -622.068, -50.4548), (467.494, -622.601, -50.0784), (467.571, -623.042, -49.6258), (468.181, -623.208, -49.1417), (468.9, -623.594, -48.955)]
[(335.543, -426.302, -33.4529), (335.991, -426.434, -33.5107), (336.359, -426.591, -33.7397), (337.316, -426.538, -34.1527), (337.727, -426.363, -34.0834), (338.661, -425.805, -33.9136), (339.54, -425.147, -33.8254), (340.038, -424.894, -33.8962), (341.239, -424.558, -33.696), (341.887, -424.346, -33.4274), (342.606, -424.301, -33.5653), (343.847, -424.206, -33.546), (344.751, -424.752, -33.5476), (345.534, -425.081, -34.0648), (346.2, -425.391, -34.4845), (346.433, -425.582, -34.5351), (346.649, -425.719, -35.2641), (346.723, -425.724, -35.7701), (346.702, -425.851, -36.0336), (346.541, -426.054, -36.5467), (346.453, -426.07, -36.933), (346.387, -425.859, -37.3672), (346.185, -426.136, -37.8572), (345.997, -426.766, -38.2024), (345.884, -427.125, -39.1481), (345.391, -427.498, -40.0719), (344.668, -428.204, -40.6286), (344.889, -428.968, -41.2219), (344.76, -429.332, -41.2753), (344.699, -429.655, -41.0646), (344.73, -430.081, -40.9003), (344.439, -430.558, -40.5571), (344.476, -430.702, -40.5524), (344.003, -431.256, -40.4651), (343.84, -432.136, -41.1099), (343.594, -432.694, -41.5412), (343.212, -433.759, -42.1111), (342.952, -434.892, -42.3255), (342.649, -435.395, -42.6248), (342.646, -435.399, -42.6288), (342.145, -435.466, -42.9575), (342.154, -435.691, -43.8362), (342.309, -435.854, -44.0642), (342.443, -436.085, -44.5369), (342.471, -436.13, -44.7864), (342.494, -436.124, -45.3205), (343.246, -436.899, -45.4339), (344.018, -437.698, -45.4602), (344.418, -438.154, -44.982), (344.791, -438.41, -44.5184), (345.202, -439.223, -44.007), (345.698, -439.508, -43.4359), (346.269, -440.201, -43.1688), (346.883, -440.679, -43.386), (347.49, -441.418, -43.3985), (348.16, -441.803, -42.8343), (348.995, -442.247, -42.312), (350.067, -442.41, -42.3143), (350.52, -442.345, -42.1135), (351.383, -442.435, -41.7685), (352.142, -443.041, -41.6056), (352.454, -443.92, -41.6358), (352.684, -444.581, -41.2641), (353.166, -445.297, -41.3652), (353.636, -445.863, -40.9429), (353.899, -446.114, -41.1068), (354.383, -446.18, -41.1893), (354.332, -447.049, -40.7923), (354.663, -447.936, -40.9258), (354.618, -448.057, -41.0387), (354.705, -448.504, -41.5125), (354.932, -449.038, -42.047), (355.542, -449.569, -41.8982), (356.009, -449.947, -41.2166), (356.369, -450.667, -41.0785), (357.061, -451.097, -41.121), (357.85, -451.093, -41.3297), (358.88, -451.003, -41.3509), (359.665, -451.322, -40.7581), (360.22, -451.995, -40.8504), (360.892, -452.799, -40.5152), (361.16, -453.065, -40.5567), (362.006, -453.608, -40.5299), (362.703, -453.784, -40.4143), (362.764, -454.501, -40.6324), (363.365, -454.847, -40.093), (363.796, -455.653, -40.2571), (363.983, -455.862, -40.1818), (364.453, -456.305, -40.1932), (364.709, -456.388, -40.4842), (365.548, -456.699, -40.1919), (365.635, -457.18, -40.2886), (365.907, -458.169, -40.4092), (366.616, -458.609, -40.1067), (366.876, -459.215, -40.5011), (367.571, -459.526, -40.8629), (368.243, -459.482, -41.2147), (369.255, -459.466, -41.73), (369.804, -459.468, -42.0877), (370.001, -459.404, -42.2473), (370.828, -459.587, -43.3879), (371.833, -459.881, -43.2844), (372.506, -460.017, -43.264), (372.994, -460.49, -43.1681), (373.521, -461.046, -43.3273), (373.773, -461.117, -43.664), (374.695, -461.364, -43.623), (375.486, -462.047, -43.7257), (376.151, -462.88, -43.3121), (376.48, -463.198, -43.0249), (377.041, -463.622, -42.6472), (377.564, -463.754, -42.6194), (377.595, -463.764, -42.6246), (378.729, -463.933, -41.7225), (378.674, -464.189, -40.8901), (379.374, -464.47, -40.3903), (379.967, -464.812, -40.386), (380.561, -465.478, -40.8641), (381.13, -466.868, -41.1074), (381.558, -467.557, -41.2481), (381.996, -467.373, -41.5366), (382.547, -467.396, -41.4593), (382.872, -467.613, -41.0636), (382.978, -468.132, -40.8975), (383.369, -468.498, -40.6249), (383.421, -468.49, -40.5625), (383.934, -469.025, -40.8894), (384.813, -469.572, -40.7296), (385.195, -470.191, -40.2888), (385.699, -470.616, -39.5203), (386.144, -471.005, -39.7024), (387.189, -471.605, -39.4607), (387.704, -472.113, -39.2139), (387.742, -472.123, -39.1883), (388.223, -472.803, -38.1248), (388.08, -473.046, -37.845), (388.066, -473.075, -37.5637), (387.822, -473.971, -36.8109), (387.719, -474.342, -36.3178), (387.137, -474.414, -36.1016), (386.342, -474.283, -35.7406), (386.32, -474.271, -35.6964), (385.582, -474.685, -35.2108), (385.352, -475.494, -35.0535), (385.21, -475.925, -34.4229), (384.799, -476.094, -33.823), (384.429, -476.503, -33.2534), (384.322, -477.443, -32.8765), (384.708, -478.003, -32.4697), (385.001, -479.074, -31.9402), (384.813, -479.734, -30.7238), (384.732, -480.236, -29.757), (384.853, -480.302, -29.583), (384.754, -481.158, -29.365), (384.864, -481.269, -28.7118), (384.273, -481.523, -28.5179), (384.034, -482.345, -28.8099), (383.798, -483.152, -28.5294), (383.722, -483.443, -28.4046), (383.627, -483.88, -28.2612), (383.672, -484.486, -28.1748), (383.382, -485.047, -28.0667), (383.005, -485.545, -27.9821), (382.559, -486.02, -27.9232), (382.324, -486.077, -27.8655), (382.559, -486.921, -27.5192), (381.313, -487.642, -27.7681), (380.627, -488.454, -27.5401), (380.004, -489.071, -27.2236), (380.384, -489.555, -26.7245), (380.576, -489.636, -26.6335), (381.404, -490.239, -26.2909), (381.765, -490.545, -26.2417), (382.688, -490.796, -26.223), (382.737, -491.069, -26.218), (383.408, -491.198, -26.1239), (383.711, -491.516, -26.9423), (384.318, -491.618, -27.4164), (384.694, -491.947, -27.5644), (385.218, -492.623, -28.0761), (386.034, -493.125, -28.5846), (386.352, -493.077, -28.7667), (386.642, -493.07, -29.0315), (387.612, -492.953, -29.481), (388.01, -493.531, -29.7809), (388.654, -493.88, -29.9584), (389.217, -494.335, -29.7529), (389.539, -494.765, -29.2239), (389.538, -494.821, -29.1781), (389.365, -495.337, -28.5703), (388.857, -495.516, -27.9575), (388.872, -495.477, -27.8857), (388.349, -495.703, -27.1946), (388.165, -496.374, -26.6313), (388.393, -497.215, -26.4263), (388.799, -497.66, -25.9089), (388.773, -498.125, -25.2646), (388.848, -498.338, -24.1808), (388.336, -499.215, -23.2621), (388.139, -499.492, -22.7828), (388.274, -500.02, -22.5638), (388.648, -500.43, -22.7585), (389.463, -501.283, -23.0821), (389.548, -501.849, -23.487), (389.941, -502.184, -23.7409), (390.471, -502.701, -24.0383), (390.672, -503.467, -24.1424), (390.478, -504.232, -24.0194), (390.518, -504.711, -23.5828), (390.518, -505.452, -23.4762), (391.128, -506.346, -23.434), (391.408, -506.962, -24.1164), (391.682, -507.022, -24.1483), (392.259, -507.957, -24.822), (392.259, -508.706, -24.822), (391.83, -509.041, -24.845), (391.699, -509.261, -24.7838), (391.392, -509.813, -24.5383), (391.39, -509.818, -24.534), (391.477, -510.054, -24.2659), (391.293, -510.53, -24.1743), (391.329, -510.814, -24.6062), (391.492, -510.912, -24.9416), (391.643, -510.961, -25.1777), (391.696, -510.901, -25.456), (391.867, -510.911, -25.6123), (392.447, -511.142, -25.7285), (392.605, -511.213, -25.7737), (393.385, -511.761, -26.1718), (393.51, -511.914, -26.3721), (393.919, -512.399, -27.3275), (394.439, -512.654, -27.571), (394.82, -513.52, -28.2009), (395.115, -513.65, -28.285), (395.682, -514.08, -28.8315), (395.607, -514.537, -29.6339), (396.413, -514.742, -30.3134), (396.628, -515.039, -30.7885), (396.5, -515.084, -31.5452), (397.12, -515.334, -32.2599), (397.383, -516.131, -32.765), (397.427, -516.234, -32.7598), (397.786, -517.171, -33.3059), (398.033, -517.559, -33.5327), (398.607, -518.563, -34.1827), (398.946, -518.973, -34.7726), (399.226, -519.262, -35.2315), (399.224, -519.798, -35.8735), (399.39, -519.894, -36.9179), (400.202, -519.852, -37.2339), (400.872, -520.333, -37.5199), (401.138, -521.151, -37.6647), (401.187, -521.805, -38.26), (401.642, -522.375, -38.26), (402.3, -522.645, -38.6426), (402.963, -522.636, -38.7288), (403.961, -523.183, -38.2267), (405.136, -523.516, -38.2925), (405.836, -523.702, -37.6076), (406.453, -524.17, -36.8304), (407.256, -524.694, -36.0376), (408.002, -524.634, -35.8578), (408.714, -524.919, -35.9222), (409.242, -525.384, -35.5558), (409.898, -525.771, -35.4471), (410.281, -526.407, -35.5557), (410.299, -526.469, -35.5553), (410.413, -526.741, -35.579), (410.432, -526.777, -35.5904), (410.551, -527.358, -35.2584), (410.802, -527.756, -35.2496), (410.913, -527.917, -35.0408), (411.563, -528.134, -34.866), (412.525, -528.376, -34.7483), (412.873, -528.615, -34.3067), (413.183, -528.752, -34.2194), (413.785, -529.193, -34.3895), (413.782, -529.56, -34.5998), (413.729, -530.168, -34.8821), (413.679, -530.811, -35.0399), (414.087, -531.727, -35.2885), (414.697, -532.188, -35.663), (415.23, -532.292, -35.9984), (416.039, -532.687, -36.5827), (416.11, -532.799, -37.0304), (416.483, -533.546, -37.6689), (416.152, -534.484, -38.0079), (415.679, -534.819, -38.541), (415.313, -535.649, -38.8419), (415.126, -536.536, -39.3303), (414.876, -536.672, -40.174), (415.376, -537.156, -40.7166), (415.994, -537.182, -41.3457), (416.546, -536.741, -41.8741), (416.868, -535.965, -42.1445), (417.202, -536.951, -41.4847), (417.41, -537.508, -41.0456), (417.548, -538.282, -40.8309), (417.927, -538.949, -40.5542), (418.477, -539.119, -39.9687), (418.653, -539.457, -39.5833), (418.898, -539.703, -39.0271), (419.684, -540.054, -37.9102), (420.21, -540.215, -37.3109), (420.398, -539.865, -36.7047), (420.255, -539.671, -36.1194), (420.285, -539.665, -35.6552), (420.695, -539.735, -35.447), (421.17, -539.897, -35.4017), (420.551, -540.527, -35.428), (420.141, -540.457, -35.6363), (420.11, -540.463, -36.1004), (419.598, -541.057, -36.2814), (419.185, -541.822, -36.7341), (419.169, -542.393, -36.8135), (419.184, -542.46, -36.8182), (419.329, -542.976, -37.0467), (419.435, -543.567, -37.2404), (419.623, -543.761, -37.5018), (419.781, -543.948, -37.6166), (420.164, -544.495, -37.7697), (420.322, -545.249, -37.4364), (420.444, -545.786, -37.4238), (420.878, -546.536, -37.628), (421.05, -547.121, -38.042), (421.202, -547.841, -38.0918), (421.108, -548.218, -38.0828), (420.629, -548.862, -38.4093), (420.536, -549.487, -39.002), (420.573, -550.008, -39.4006), (420.599, -550.182, -39.4721), (420.4, -550.283, -39.7241), (420.345, -551.019, -40.0356), (420.264, -551.087, -40.1085), (420.201, -551.767, -39.9945), (419.886, -552.418, -40.4263), (419.842, -552.992, -40.5484), (419.949, -553.534, -40.7613), (420.422, -553.622, -41.1056), (421.257, -553.605, -41.872), (421.381, -553.587, -42.0972), (421.941, -553.732, -42.5319), (422.017, -553.761, -42.5939), (422.085, -553.772, -42.6452), (422.429, -553.836, -42.7938), (422.95, -554.14, -43.6066), (422.981, -554.201, -43.7094), (423.006, -554.52, -44.2488), (422.973, -554.777, -44.6867), (423.331, -555.295, -45.224), (423.754, -555.808, -46.461), (423.874, -556.077, -47.423), (423.874, -555.934, -48.1424), (424.747, -555.586, -48.3415), (425.452, -555.4, -48.3412), (426.143, -555.545, -48.5268), (426.631, -555.982, -48.8477), (426.958, -556.401, -48.9835), (427.958, -556.964, -48.8189), (428.661, -557.588, -48.2649), (429.387, -558.151, -48.1996), (429.801, -558.744, -47.8815), (430.364, -558.635, -48.096), (430.516, -559.41, -48.0898), (430.659, -560.063, -48.5119), (430.677, -560.069, -48.5223), (431.026, -561.07, -49.1066), (431.53, -561.234, -49.2104), (431.854, -561.422, -49.1734), (432.412, -561.778, -48.9233), (432.597, -562.063, -48.836), (432.76, -562.562, -48.7214), (433.579, -563.314, -48.4665), (434.276, -563.892, -48.6691), (434.51, -564.562, -49.2657), (434.503, -565.539, -49.4851), (434.911, -566.05, -49.8667), (435.521, -566.262, -50.22), (436.238, -566.715, -49.9457), (436.522, -567.569, -49.4132), (436.647, -568.584, -49.6277), (437.272, -568.889, -49.8725), (437.382, -569.566, -49.988), (437.636, -570.355, -49.7627), (437.645, -570.68, -49.5578), (438.282, -571.333, -48.8871), (439.028, -571.853, -48.2798), (438.887, -571.763, -49.081), (439.134, -571.594, -49.6892), (439.576, -571.761, -50.5094), (439.578, -571.69, -50.5403), (439.413, -572.056, -51.3972), (439.279, -571.534, -51.9156), (439.359, -571.164, -52.5152), (439.588, -571.053, -53.0615), (440.095, -571.297, -53.5746), (440.42, -571.66, -53.6504), (440.755, -571.788, -53.4676), (441.045, -572.612, -53.831), (441.227, -572.846, -53.907), (441.79, -573.649, -54.0147), (442.401, -574.089, -53.5885), (442.868, -574.807, -53.6606), (443.6, -575.134, -53.9679), (444.282, -575.339, -54.2323), (444.735, -575.526, -54.6629), (445.068, -575.564, -54.6977), (445.953, -575.79, -55.1561), (446.747, -576.005, -55.2612), (447.406, -576.274, -55.5242), (447.81, -576.618, -56.3242), (448.139, -577.235, -57.0904), (448.506, -577.746, -57.5647), (448.786, -578.504, -57.6599), (449.154, -578.353, -58.2523), (449.495, -578.463, -58.8052), (449.888, -578.864, -59.3922), (450.592, -579.208, -59.6036), (450.965, -579.299, -59.6707), (451.415, -579.643, -59.5804), (451.853, -579.894, -59.4998), (452.441, -580.008, -59.4431), (452.932, -579.939, -59.1017), (453.399, -580.264, -58.5262), (453.401, -580.266, -58.5244), (453.868, -580.922, -58.3913), (454.834, -581.772, -58.487), (455.193, -582.209, -58.7103), (456.169, -582.295, -59.4063), (457.492, -582.315, -60.1794), (458.182, -582.459, -59.7939), (458.992, -582.103, -59.9805), (459.681, -581.911, -59.4751), (460.464, -582.201, -59.2113), (459.817, -582.163, -59.099), (459.299, -582.45, -58.6703), (458.67, -582.78, -58.2993), (458.154, -583.393, -58.2708), (457.533, -584.026, -58.3292), (457.212, -584.72, -58.2317), (457.101, -585.433, -58.5033), (457.105, -585.444, -58.4859), (457.299, -586.12, -58.8013), (457.799, -586.706, -58.8371), (458.498, -587.024, -59.1944), (459.014, -587.089, -59.5917), (459.588, -587.566, -59.7503), (459.878, -588.22, -60.0136), (460.307, -589.129, -60.4687), (460.148, -589.442, -60.6399), (460.121, -590.447, -60.5404), (460.121, -591.053, -60.9808), (460.163, -591.283, -61.4455), (460.196, -591.313, -61.4714), (460.276, -591.441, -61.7136), (460.428, -591.683, -61.9031), (460.636, -591.925, -61.8588), (460.656, -592.441, -62.0807), (460.758, -592.808, -62.0266), (460.748, -593.423, -61.9267), (460.379, -594.492, -62.2832), (460.246, -594.656, -62.4217), (460.452, -595.521, -62.4127), (460.333, -595.608, -62.4616), (460.333, -596.366, -62.9442), (460.549, -596.984, -63.3554), (460.604, -597.755, -63.4007), (460.588, -598.574, -63.4882), (460.701, -599.206, -64.004), (461.073, -599.696, -64.393), (461.088, -600.284, -64.6933), (460.91, -600.862, -65.195), (461.097, -601.484, -65.5268), (460.98, -602.531, -65.6596), (460.453, -603.104, -65.6208), (460.415, -604.016, -64.9863), (460.514, -604.922, -64.8905), (460.309, -605.716, -65.2994), (460.724, -605.948, -65.1044), (461.054, -606.711, -65.4902), (461.266, -606.927, -65.7888), (461.374, -607.289, -66.1563), (461.364, -607.459, -66.297), (461.518, -607.936, -66.0965), (461.531, -608.741, -66.3377), (461.256, -609.534, -66.3227), (461.028, -610.556, -65.7113)]
[(335.543, -426.302, -33.4529), (335.991, -426.434, -33.5107), (336.359, -426.591, -33.7397), (337.316, -426.538, -34.1527), (337.727, -426.363, -34.0834), (338.661, -425.805, -33.9136), (339.54, -425.147, -33.8254), (340.038, -424.894, -33.8962), (341.239, -424.558, -33.696), (341.887, -424.346, -33.4274), (342.606, -424.301, -33.5653), (343.847, -424.206, -33.546), (344.751, -424.752, -33.5476), (345.534, -425.081, -34.0648), (346.2, -425.391, -34.4845), (346.433, -425.582, -34.5351), (346.649, -425.719, -35.2641), (346.723, -425.724, -35.7701), (346.702, -425.851, -36.0336), (346.541, -426.054, -36.5467), (346.453, -426.07, -36.933), (346.387, -425.859, -37.3672), (346.185, -426.136, -37.8572), (345.997, -426.766, -38.2024), (345.884, -427.125, -39.1481), (345.391, -427.498, -40.0719), (344.668, -428.204, -40.6286), (344.889, -428.968, -41.2219), (344.76, -429.332, -41.2753), (344.699, -429.655, -41.0646), (344.73, -430.081, -40.9003), (344.439, -430.558, -40.5571), (344.476, -430.702, -40.5524), (344.003, -431.256, -40.4651), (343.84, -432.136, -41.1099), (343.594, -432.694, -41.5412), (343.212, -433.759, -42.1111), (342.952, -434.892, -42.3255), (342.649, -435.395, -42.6248), (342.646, -435.399, -42.6288), (342.145, -435.466, -42.9575), (342.154, -435.691, -43.8362), (342.309, -435.854, -44.0642), (342.443, -436.085, -44.5369), (342.471, -436.13, -44.7864), (342.494, -436.124, -45.3205), (343.246, -436.899, -45.4339), (344.018, -437.698, -45.4602), (344.418, -438.154, -44.982), (344.791, -438.41, -44.5184), (345.202, -439.223, -44.007), (345.698, -439.508, -43.4359), (346.269, -440.201, -43.1688), (346.883, -440.679, -43.386), (347.49, -441.418, -43.3985), (348.16, -441.803, -42.8343), (348.995, -442.247, -42.312), (350.067, -442.41, -42.3143), (350.52, -442.345, -42.1135), (351.383, -442.435, -41.7685), (352.142, -443.041, -41.6056), (352.454, -443.92, -41.6358), (352.684, -444.581, -41.2641), (353.166, -445.297, -41.3652), (353.636, -445.863, -40.9429), (353.899, -446.114, -41.1068), (354.383, -446.18, -41.1893), (354.332, -447.049, -40.7923), (354.663, -447.936, -40.9258), (354.618, -448.057, -41.0387), (354.705, -448.504, -41.5125), (354.932, -449.038, -42.047), (355.542, -449.569, -41.8982), (356.009, -449.947, -41.2166), (356.369, -450.667, -41.0785), (357.061, -451.097, -41.121), (357.85, -451.093, -41.3297), (358.88, -451.003, -41.3509), (359.665, -451.322, -40.7581), (360.22, -451.995, -40.8504), (360.892, -452.799, -40.5152), (361.16, -453.065, -40.5567), (362.006, -453.608, -40.5299), (362.703, -453.784, -40.4143), (362.764, -454.501, -40.6324), (363.365, -454.847, -40.093), (363.796, -455.653, -40.2571), (363.983, -455.862, -40.1818), (364.453, -456.305, -40.1932), (364.709, -456.388, -40.4842), (365.548, -456.699, -40.1919), (365.635, -457.18, -40.2886), (365.907, -458.169, -40.4092), (366.616, -458.609, -40.1067), (366.876, -459.215, -40.5011), (367.571, -459.526, -40.8629), (368.243, -459.482, -41.2147), (369.255, -459.466, -41.73), (369.804, -459.468, -42.0877), (370.001, -459.404, -42.2473), (370.828, -459.587, -43.3879), (371.833, -459.881, -43.2844), (372.506, -460.017, -43.264), (372.994, -460.49, -43.1681), (373.521, -461.046, -43.3273), (373.773, -461.117, -43.664), (374.695, -461.364, -43.623), (375.486, -462.047, -43.7257), (376.151, -462.88, -43.3121), (376.48, -463.198, -43.0249), (377.041, -463.622, -42.6472), (377.564, -463.754, -42.6194), (377.595, -463.764, -42.6246), (378.729, -463.933, -41.7225), (378.674, -464.189, -40.8901), (379.374, -464.47, -40.3903), (379.967, -464.812, -40.386), (380.561, -465.478, -40.8641), (381.13, -466.868, -41.1074), (381.558, -467.557, -41.2481), (381.996, -467.373, -41.5366), (382.547, -467.396, -41.4593), (382.872, -467.613, -41.0636), (382.978, -468.132, -40.8975), (383.369, -468.498, -40.6249), (383.421, -468.49, -40.5625), (383.934, -469.025, -40.8894), (384.813, -469.572, -40.7296), (385.195, -470.191, -40.2888), (385.699, -470.616, -39.5203), (386.144, -471.005, -39.7024), (387.189, -471.605, -39.4607), (387.704, -472.113, -39.2139), (387.742, -472.123, -39.1883), (388.223, -472.803, -38.1248), (388.08, -473.046, -37.845), (388.066, -473.075, -37.5637), (387.822, -473.971, -36.8109), (387.719, -474.342, -36.3178), (387.137, -474.414, -36.1016), (386.342, -474.283, -35.7406), (386.32, -474.271, -35.6964), (385.582, -474.685, -35.2108), (385.352, -475.494, -35.0535), (385.21, -475.925, -34.4229), (384.799, -476.094, -33.823), (384.429, -476.503, -33.2534), (384.322, -477.443, -32.8765), (384.708, -478.003, -32.4697), (385.001, -479.074, -31.9402), (384.813, -479.734, -30.7238), (384.732, -480.236, -29.757), (384.853, -480.302, -29.583), (384.754, -481.158, -29.365), (384.864, -481.269, -28.7118), (384.273, -481.523, -28.5179), (384.034, -482.345, -28.8099), (383.798, -483.152, -28.5294), (383.722, -483.443, -28.4046), (383.627, -483.88, -28.2612), (383.672, -484.486, -28.1748), (383.382, -485.047, -28.0667), (383.005, -485.545, -27.9821), (382.559, -486.02, -27.9232), (382.324, -486.077, -27.8655), (382.559, -486.921, -27.5192), (381.313, -487.642, -27.7681), (380.627, -488.454, -27.5401), (380.004, -489.071, -27.2236), (380.384, -489.555, -26.7245), (380.576, -489.636, -26.6335), (381.404, -490.239, -26.2909), (381.765, -490.545, -26.2417), (382.688, -490.796, -26.223), (382.737, -491.069, -26.218), (383.408, -491.198, -26.1239), (383.711, -491.516, -26.9423), (384.318, -491.618, -27.4164), (384.694, -491.947, -27.5644), (385.218, -492.623, -28.0761), (386.034, -493.125, -28.5846), (386.352, -493.077, -28.7667), (386.642, -493.07, -29.0315), (387.612, -492.953, -29.481), (388.01, -493.531, -29.7809), (388.654, -493.88, -29.9584), (389.217, -494.335, -29.7529), (389.539, -494.765, -29.2239), (389.538, -494.821, -29.1781), (389.365, -495.337, -28.5703), (388.857, -495.516, -27.9575), (388.872, -495.477, -27.8857), (388.349, -495.703, -27.1946), (388.165, -496.374, -26.6313), (388.393, -497.215, -26.4263), (388.799, -497.66, -25.9089), (388.773, -498.125, -25.2646), (388.848, -498.338, -24.1808), (388.336, -499.215, -23.2621), (388.139, -499.492, -22.7828), (388.274, -500.02, -22.5638), (388.648, -500.43, -22.7585), (389.463, -501.283, -23.0821), (389.548, -501.849, -23.487), (389.941, -502.184, -23.7409), (390.471, -502.701, -24.0383), (390.672, -503.467, -24.1424), (390.478, -504.232, -24.0194), (390.518, -504.711, -23.5828), (390.518, -505.452, -23.4762), (391.128, -506.346, -23.434), (391.408, -506.962, -24.1164), (391.682, -507.022, -24.1483), (392.259, -507.957, -24.822), (392.259, -508.706, -24.822), (391.83, -509.041, -24.845), (391.699, -509.261, -24.7838), (391.392, -509.813, -24.5383), (391.39, -509.818, -24.534), (391.477, -510.054, -24.2659), (391.293, -510.53, -24.1743), (391.329, -510.814, -24.6062), (391.492, -510.912, -24.9416), (391.643, -510.961, -25.1777), (391.696, -510.901, -25.456), (391.867, -510.911, -25.6123), (392.447, -511.142, -25.7285), (392.605, -511.213, -25.7737), (393.385, -511.761, -26.1718), (393.51, -511.914, -26.3721), (393.919, -512.399, -27.3275), (394.439, -512.654, -27.571), (394.82, -513.52, -28.2009), (395.115, -513.65, -28.285), (395.682, -514.08, -28.8315), (395.607, -514.537, -29.6339), (396.413, -514.742, -30.3134), (396.628, -515.039, -30.7885), (396.5, -515.084, -31.5452), (397.12, -515.334, -32.2599), (397.383, -516.131, -32.765), (397.427, -516.234, -32.7598), (397.786, -517.171, -33.3059), (398.033, -517.559, -33.5327), (398.607, -518.563, -34.1827), (398.946, -518.973, -34.7726), (399.226, -519.262, -35.2315), (399.224, -519.798, -35.8735), (399.39, -519.894, -36.9179), (400.202, -519.852, -37.2339), (400.872, -520.333, -37.5199), (401.138, -521.151, -37.6647), (401.187, -521.805, -38.26), (401.642, -522.375, -38.26), (402.3, -522.645, -38.6426), (402.963, -522.636, -38.7288), (403.961, -523.183, -38.2267), (405.136, -523.516, -38.2925), (405.836, -523.702, -37.6076), (406.453, -524.17, -36.8304), (407.256, -524.694, -36.0376), (408.002, -524.634, -35.8578), (408.714, -524.919, -35.9222), (409.242, -525.384, -35.5558), (409.898, -525.771, -35.4471), (410.281, -526.407, -35.5557), (410.299, -526.469, -35.5553), (410.413, -526.741, -35.579), (410.432, -526.777, -35.5904), (410.551, -527.358, -35.2584), (410.802, -527.756, -35.2496), (410.913, -527.917, -35.0408), (411.563, -528.134, -34.866), (412.525, -528.376, -34.7483), (412.873, -528.615, -34.3067), (413.183, -528.752, -34.2194), (413.785, -529.193, -34.3895), (413.782, -529.56, -34.5998), (413.729, -530.168, -34.8821), (413.679, -530.811, -35.0399), (414.087, -531.727, -35.2885), (414.697, -532.188, -35.663), (415.23, -532.292, -35.9984), (416.039, -532.687, -36.5827), (416.11, -532.799, -37.0304), (416.483, -533.546, -37.6689), (416.152, -534.484, -38.0079), (415.679, -534.819, -38.541), (415.313, -535.649, -38.8419), (415.126, -536.536, -39.3303), (414.876, -536.672, -40.174), (415.376, -537.156, -40.7166), (415.994, -537.182, -41.3457), (416.546, -536.741, -41.8741), (416.868, -535.965, -42.1445), (417.202, -536.951, -41.4847), (417.41, -537.508, -41.0456), (417.548, -538.282, -40.8309), (417.927, -538.949, -40.5542), (418.477, -539.119, -39.9687), (418.653, -539.457, -39.5833), (418.898, -539.703, -39.0271), (419.684, -540.054, -37.9102), (420.21, -540.215, -37.3109), (420.398, -539.865, -36.7047), (420.255, -539.671, -36.1194), (420.285, -539.665, -35.6552), (420.695, -539.735, -35.447), (421.17, -539.897, -35.4017), (420.551, -540.527, -35.428), (420.141, -540.457, -35.6363), (420.11, -540.463, -36.1004), (419.598, -541.057, -36.2814), (419.185, -541.822, -36.7341), (419.169, -542.393, -36.8135), (419.184, -542.46, -36.8182), (419.329, -542.976, -37.0467), (419.435, -543.567, -37.2404), (419.623, -543.761, -37.5018), (419.781, -543.948, -37.6166), (420.164, -544.495, -37.7697), (420.322, -545.249, -37.4364), (420.444, -545.786, -37.4238), (420.878, -546.536, -37.628), (421.05, -547.121, -38.042), (421.202, -547.841, -38.0918), (421.108, -548.218, -38.0828), (420.629, -548.862, -38.4093), (420.536, -549.487, -39.002), (420.573, -550.008, -39.4006), (420.599, -550.182, -39.4721), (420.4, -550.283, -39.7241), (420.345, -551.019, -40.0356), (420.264, -551.087, -40.1085), (420.201, -551.767, -39.9945), (419.886, -552.418, -40.4263), (419.842, -552.992, -40.5484), (419.949, -553.534, -40.7613), (420.422, -553.622, -41.1056), (421.257, -553.605, -41.872), (421.381, -553.587, -42.0972), (421.941, -553.732, -42.5319), (422.017, -553.761, -42.5939), (422.085, -553.772, -42.6452), (422.429, -553.836, -42.7938), (422.95, -554.14, -43.6066), (422.981, -554.201, -43.7094), (423.006, -554.52, -44.2488), (422.973, -554.777, -44.6867), (423.331, -555.295, -45.224), (423.754, -555.808, -46.461), (423.874, -556.077, -47.423), (423.874, -555.934, -48.1424), (424.747, -555.586, -48.3415), (425.452, -555.4, -48.3412), (426.143, -555.545, -48.5268), (426.631, -555.982, -48.8477), (426.958, -556.401, -48.9835), (427.958, -556.964, -48.8189), (428.661, -557.588, -48.2649), (429.387, -558.151, -48.1996), (429.801, -558.744, -47.8815), (430.364, -558.635, -48.096), (430.516, -559.41, -48.0898), (430.659, -560.063, -48.5119), (430.677, -560.069, -48.5223), (431.026, -561.07, -49.1066), (431.53, -561.234, -49.2104), (431.854, -561.422, -49.1734), (432.412, -561.778, -48.9233), (432.597, -562.063, -48.836), (432.76, -562.562, -48.7214), (433.579, -563.314, -48.4665), (434.276, -563.892, -48.6691), (434.51, -564.562, -49.2657), (434.503, -565.539, -49.4851), (434.911, -566.05, -49.8667), (435.521, -566.262, -50.22), (436.238, -566.715, -49.9457), (436.522, -567.569, -49.4132), (436.647, -568.584, -49.6277), (437.272, -568.889, -49.8725), (437.382, -569.566, -49.988), (437.636, -570.355, -49.7627), (437.645, -570.68, -49.5578), (438.282, -571.333, -48.8871), (439.028, -571.853, -48.2798), (438.887, -571.763, -49.081), (439.134, -571.594, -49.6892), (439.576, -571.761, -50.5094), (439.578, -571.69, -50.5403), (439.413, -572.056, -51.3972), (439.279, -571.534, -51.9156), (439.359, -571.164, -52.5152), (439.588, -571.053, -53.0615), (440.095, -571.297, -53.5746), (440.42, -571.66, -53.6504), (440.755, -571.788, -53.4676), (441.045, -572.612, -53.831), (441.227, -572.846, -53.907), (441.79, -573.649, -54.0147), (442.401, -574.089, -53.5885), (442.868, -574.807, -53.6606), (443.6, -575.134, -53.9679), (444.282, -575.339, -54.2323), (444.735, -575.526, -54.6629), (445.068, -575.564, -54.6977), (445.953, -575.79, -55.1561), (446.747, -576.005, -55.2612), (447.406, -576.274, -55.5242), (447.81, -576.618, -56.3242), (448.139, -577.235, -57.0904), (448.506, -577.746, -57.5647), (448.786, -578.504, -57.6599), (449.154, -578.353, -58.2523), (449.495, -578.463, -58.8052), (449.888, -578.864, -59.3922), (450.592, -579.208, -59.6036), (450.965, -579.299, -59.6707), (451.415, -579.643, -59.5804), (451.853, -579.894, -59.4998), (452.441, -580.008, -59.4431), (452.932, -579.939, -59.1017), (453.399, -580.264, -58.5262), (453.401, -580.266, -58.5244), (453.868, -580.922, -58.3913), (454.834, -581.772, -58.487), (455.193, -582.209, -58.7103), (456.169, -582.295, -59.4063), (457.492, -582.315, -60.1794), (458.182, -582.459, -59.7939), (458.992, -582.103, -59.9805), (459.681, -581.911, -59.4751), (460.464, -582.201, -59.2113), (459.817, -582.163, -59.099), (459.299, -582.45, -58.6703), (458.67, -582.78, -58.2993), (458.154, -583.393, -58.2708), (457.533, -584.026, -58.3292), (457.212, -584.72, -58.2317), (457.079, -585.435, -58.5009), (456.915, -585.975, -59.0256), (456.471, -586.202, -59.6131), (455.919, -586.479, -60.4518), (455.785, -587.341, -61.3332), (456.294, -588.216, -61.7845), (455.884, -589.19, -61.8454), (455.36, -589.745, -62.5779), (455.168, -590.104, -63.2135), (455.068, -590.737, -63.6129), (455.083, -591.489, -63.6789), (454.846, -592.29, -63.3231), (454.52, -592.757, -63.0828), (454.559, -592.915, -63.0171), (454.89, -593.64, -62.8991), (454.859, -594.112, -62.8917), (454.876, -594.132, -62.8929), (454.758, -594.716, -63.1278), (454.766, -594.761, -63.155), (455.128, -595.706, -63.3206), (455.501, -596.454, -62.9299), (455.446, -597.308, -62.884), (455.72, -598.043, -63.2295), (456.22, -598.383, -63.837)]
[(335.543, -426.302, -33.4529), (335.991, -426.434, -33.5107), (336.359, -426.591, -33.7397), (337.316, -426.538, -34.1527), (337.727, -426.363, -34.0834), (338.661, -425.805, -33.9136), (339.54, -425.147, -33.8254), (340.038, -424.894, -33.8962), (341.239, -424.558, -33.696), (341.887, -424.346, -33.4274), (342.606, -424.301, -33.5653), (343.847, -424.206, -33.546), (344.751, -424.752, -33.5476), (345.534, -425.081, -34.0648), (346.2, -425.391, -34.4845), (346.433, -425.582, -34.5351), (346.649, -425.719, -35.2641), (346.723, -425.724, -35.7701), (346.702, -425.851, -36.0336), (346.541, -426.054, -36.5467), (346.453, -426.07, -36.933), (346.387, -425.859, -37.3672), (346.185, -426.136, -37.8572), (345.997, -426.766, -38.2024), (345.884, -427.125, -39.1481), (345.391, -427.498, -40.0719), (344.668, -428.204, -40.6286), (344.889, -428.968, -41.2219), (344.76, -429.332, -41.2753), (344.699, -429.655, -41.0646), (344.73, -430.081, -40.9003), (344.439, -430.558, -40.5571), (344.476, -430.702, -40.5524), (344.003, -431.256, -40.4651), (343.84, -432.136, -41.1099), (343.594, -432.694, -41.5412), (343.212, -433.759, -42.1111), (342.952, -434.892, -42.3255), (342.649, -435.395, -42.6248), (342.646, -435.399, -42.6288), (342.145, -435.466, -42.9575), (342.154, -435.691, -43.8362), (342.309, -435.854, -44.0642), (342.443, -436.085, -44.5369), (342.471, -436.13, -44.7864), (342.494, -436.124, -45.3205), (343.246, -436.899, -45.4339), (344.018, -437.698, -45.4602), (344.418, -438.154, -44.982), (344.791, -438.41, -44.5184), (345.202, -439.223, -44.007), (345.698, -439.508, -43.4359), (346.269, -440.201, -43.1688), (346.883, -440.679, -43.386), (347.49, -441.418, -43.3985), (348.16, -441.803, -42.8343), (348.995, -442.247, -42.312), (350.067, -442.41, -42.3143), (350.52, -442.345, -42.1135), (351.383, -442.435, -41.7685), (352.142, -443.041, -41.6056), (352.454, -443.92, -41.6358), (352.684, -444.581, -41.2641), (353.166, -445.297, -41.3652), (353.636, -445.863, -40.9429), (353.899, -446.114, -41.1068), (354.383, -446.18, -41.1893), (354.332, -447.049, -40.7923), (354.663, -447.936, -40.9258), (354.618, -448.057, -41.0387), (354.705, -448.504, -41.5125), (354.932, -449.038, -42.047), (355.542, -449.569, -41.8982), (356.009, -449.947, -41.2166), (356.369, -450.667, -41.0785), (357.061, -451.097, -41.121), (357.85, -451.093, -41.3297), (358.88, -451.003, -41.3509), (359.665, -451.322, -40.7581), (360.22, -451.995, -40.8504), (360.892, -452.799, -40.5152), (361.16, -453.065, -40.5567), (362.006, -453.608, -40.5299), (362.703, -453.784, -40.4143), (362.764, -454.501, -40.6324), (363.365, -454.847, -40.093), (363.796, -455.653, -40.2571), (363.983, -455.862, -40.1818), (364.453, -456.305, -40.1932), (364.709, -456.388, -40.4842), (365.548, -456.699, -40.1919), (365.635, -457.18, -40.2886), (365.907, -458.169, -40.4092), (366.616, -458.609, -40.1067), (366.876, -459.215, -40.5011), (367.571, -459.526, -40.8629), (368.243, -459.482, -41.2147), (369.255, -459.466, -41.73), (369.804, -459.468, -42.0877), (370.001, -459.404, -42.2473), (370.828, -459.587, -43.3879), (371.833, -459.881, -43.2844), (372.506, -460.017, -43.264), (372.994, -460.49, -43.1681), (373.521, -461.046, -43.3273), (373.773, -461.117, -43.664), (374.695, -461.364, -43.623), (375.486, -462.047, -43.7257), (376.151, -462.88, -43.3121), (376.48, -463.198, -43.0249), (377.041, -463.622, -42.6472), (377.564, -463.754, -42.6194), (377.595, -463.764, -42.6246), (378.729, -463.933, -41.7225), (378.674, -464.189, -40.8901), (379.374, -464.47, -40.3903), (379.967, -464.812, -40.386), (380.561, -465.478, -40.8641), (381.13, -466.868, -41.1074), (381.558, -467.557, -41.2481), (381.996, -467.373, -41.5366), (382.547, -467.396, -41.4593), (382.872, -467.613, -41.0636), (382.978, -468.132, -40.8975), (383.369, -468.498, -40.6249), (383.421, -468.49, -40.5625), (383.934, -469.025, -40.8894), (384.813, -469.572, -40.7296), (385.195, -470.191, -40.2888), (385.699, -470.616, -39.5203), (386.144, -471.005, -39.7024), (387.189, -471.605, -39.4607), (387.704, -472.113, -39.2139), (387.742, -472.123, -39.1883), (388.223, -472.803, -38.1248), (388.08, -473.046, -37.845), (388.066, -473.075, -37.5637), (387.822, -473.971, -36.8109), (387.719, -474.342, -36.3178), (387.137, -474.414, -36.1016), (386.342, -474.283, -35.7406), (386.32, -474.271, -35.6964), (385.582, -474.685, -35.2108), (385.352, -475.494, -35.0535), (385.21, -475.925, -34.4229), (384.799, -476.094, -33.823), (384.429, -476.503, -33.2534), (384.322, -477.443, -32.8765), (384.708, -478.003, -32.4697), (385.001, -479.074, -31.9402), (384.813, -479.734, -30.7238), (384.732, -480.236, -29.757), (384.853, -480.302, -29.583), (384.754, -481.158, -29.365), (384.864, -481.269, -28.7118), (384.273, -481.523, -28.5179), (384.034, -482.345, -28.8099), (383.798, -483.152, -28.5294), (383.722, -483.443, -28.4046), (383.627, -483.88, -28.2612), (383.672, -484.486, -28.1748), (383.382, -485.047, -28.0667), (383.005, -485.545, -27.9821), (382.559, -486.02, -27.9232), (382.324, -486.077, -27.8655), (382.559, -486.921, -27.5192), (381.313, -487.642, -27.7681), (380.627, -488.454, -27.5401), (380.004, -489.071, -27.2236), (380.384, -489.555, -26.7245), (380.576, -489.636, -26.6335), (381.404, -490.239, -26.2909), (381.765, -490.545, -26.2417), (382.688, -490.796, -26.223), (382.737, -491.069, -26.218), (383.408, -491.198, -26.1239), (383.711, -491.516, -26.9423), (384.318, -491.618, -27.4164), (384.694, -491.947, -27.5644), (385.218, -492.623, -28.0761), (386.034, -493.125, -28.5846), (386.352, -493.077, -28.7667), (386.642, -493.07, -29.0315), (387.612, -492.953, -29.481), (388.01, -493.531, -29.7809), (388.654, -493.88, -29.9584), (389.217, -494.335, -29.7529), (389.539, -494.765, -29.2239), (389.538, -494.821, -29.1781), (389.365, -495.337, -28.5703), (388.857, -495.516, -27.9575), (388.872, -495.477, -27.8857), (388.349, -495.703, -27.1946), (388.165, -496.374, -26.6313), (388.393, -497.215, -26.4263), (388.799, -497.66, -25.9089), (388.773, -498.125, -25.2646), (388.848, -498.338, -24.1808), (388.336, -499.215, -23.2621), (388.139, -499.492, -22.7828), (388.274, -500.02, -22.5638), (388.648, -500.43, -22.7585), (389.463, -501.283, -23.0821), (389.548, -501.849, -23.487), (389.941, -502.184, -23.7409), (390.471, -502.701, -24.0383), (390.672, -503.467, -24.1424), (390.478, -504.232, -24.0194), (390.518, -504.711, -23.5828), (390.518, -505.452, -23.4762), (391.128, -506.346, -23.434), (391.408, -506.962, -24.1164), (391.682, -507.022, -24.1483), (392.259, -507.957, -24.822), (392.259, -508.706, -24.822), (391.83, -509.041, -24.845), (391.699, -509.261, -24.7838), (391.392, -509.813, -24.5383), (391.39, -509.818, -24.534), (391.477, -510.054, -24.2659), (391.293, -510.53, -24.1743), (391.329, -510.814, -24.6062), (391.492, -510.912, -24.9416), (391.643, -510.961, -25.1777), (391.696, -510.901, -25.456), (391.867, -510.911, -25.6123), (392.447, -511.142, -25.7285), (392.605, -511.213, -25.7737), (393.385, -511.761, -26.1718), (393.51, -511.914, -26.3721), (393.919, -512.399, -27.3275), (394.439, -512.654, -27.571), (394.82, -513.52, -28.2009), (395.115, -513.65, -28.285), (395.682, -514.08, -28.8315), (395.607, -514.537, -29.6339), (396.413, -514.742, -30.3134), (396.628, -515.039, -30.7885), (396.5, -515.084, -31.5452), (397.12, -515.334, -32.2599), (397.383, -516.131, -32.765), (397.427, -516.234, -32.7598), (397.786, -517.171, -33.3059), (398.033, -517.559, -33.5327), (398.607, -518.563, -34.1827), (398.946, -518.973, -34.7726), (399.226, -519.262, -35.2315), (399.224, -519.798, -35.8735), (399.39, -519.894, -36.9179), (400.202, -519.852, -37.2339), (400.872, -520.333, -37.5199), (401.138, -521.151, -37.6647), (401.187, -521.805, -38.26), (401.642, -522.375, -38.26), (402.3, -522.645, -38.6426), (402.963, -522.636, -38.7288), (403.961, -523.183, -38.2267), (405.136, -523.516, -38.2925), (405.836, -523.702, -37.6076), (406.453, -524.17, -36.8304), (407.256, -524.694, -36.0376), (408.002, -524.634, -35.8578), (408.714, -524.919, -35.9222), (409.242, -525.384, -35.5558), (409.898, -525.771, -35.4471), (410.281, -526.407, -35.5557), (410.299, -526.469, -35.5553), (410.413, -526.741, -35.579), (410.432, -526.777, -35.5904), (410.551, -527.358, -35.2584), (410.802, -527.756, -35.2496), (410.913, -527.917, -35.0408), (411.563, -528.134, -34.866), (412.525, -528.376, -34.7483), (412.873, -528.615, -34.3067), (413.183, -528.752, -34.2194), (413.785, -529.193, -34.3895), (413.782, -529.56, -34.5998), (413.729, -530.168, -34.8821), (413.679, -530.811, -35.0399), (414.087, -531.727, -35.2885), (414.697, -532.188, -35.663), (415.23, -532.292, -35.9984), (416.039, -532.687, -36.5827), (416.11, -532.799, -37.0304), (416.483, -533.546, -37.6689), (416.152, -534.484, -38.0079), (415.679, -534.819, -38.541), (415.313, -535.649, -38.8419), (415.126, -536.536, -39.3303), (414.876, -536.672, -40.174), (415.376, -537.156, -40.7166), (415.994, -537.182, -41.3457), (416.546, -536.741, -41.8741), (416.868, -535.965, -42.1445), (417.202, -536.951, -41.4847), (417.41, -537.508, -41.0456), (417.548, -538.282, -40.8309), (417.927, -538.949, -40.5542), (418.477, -539.119, -39.9687), (418.653, -539.457, -39.5833), (418.898, -539.703, -39.0271), (419.684, -540.054, -37.9102), (420.21, -540.215, -37.3109), (420.398, -539.865, -36.7047), (420.255, -539.671, -36.1194), (420.285, -539.665, -35.6552), (420.695, -539.735, -35.447), (421.17, -539.897, -35.4017), (420.551, -540.527, -35.428), (420.141, -540.457, -35.6363), (420.11, -540.463, -36.1004), (419.598, -541.057, -36.2814), (419.185, -541.822, -36.7341), (419.169, -542.393, -36.8135), (419.184, -542.46, -36.8182), (419.329, -542.976, -37.0467), (419.435, -543.567, -37.2404), (419.623, -543.761, -37.5018), (419.781, -543.948, -37.6166), (420.164, -544.495, -37.7697), (420.322, -545.249, -37.4364), (420.444, -545.786, -37.4238), (420.878, -546.536, -37.628), (421.05, -547.121, -38.042), (421.202, -547.841, -38.0918), (421.108, -548.218, -38.0828), (420.629, -548.862, -38.4093), (420.536, -549.487, -39.002), (420.573, -550.008, -39.4006), (420.599, -550.182, -39.4721), (420.4, -550.283, -39.7241), (420.345, -551.019, -40.0356), (420.264, -551.087, -40.1085), (420.201, -551.767, -39.9945), (419.886, -552.418, -40.4263), (419.842, -552.992, -40.5484), (419.949, -553.534, -40.7613), (420.422, -553.622, -41.1056), (421.257, -553.605, -41.872), (421.381, -553.587, -42.0972), (421.941, -553.732, -42.5319), (422.017, -553.761, -42.5939), (422.085, -553.772, -42.6452), (422.429, -553.836, -42.7938), (422.95, -554.14, -43.6066), (422.981, -554.201, -43.7094), (423.006, -554.52, -44.2488), (422.973, -554.777, -44.6867), (423.331, -555.295, -45.224), (423.754, -555.808, -46.461), (423.874, -556.077, -47.423), (423.874, -555.934, -48.1424), (424.747, -555.586, -48.3415), (425.452, -555.4, -48.3412), (426.143, -555.545, -48.5268), (426.631, -555.982, -48.8477), (426.958, -556.401, -48.9835), (427.958, -556.964, -48.8189), (428.661, -557.588, -48.2649), (429.387, -558.151, -48.1996), (429.801, -558.744, -47.8815), (430.364, -558.635, -48.096), (430.516, -559.41, -48.0898), (430.659, -560.063, -48.5119), (430.677, -560.069, -48.5223), (431.026, -561.07, -49.1066), (431.53, -561.234, -49.2104), (431.854, -561.422, -49.1734), (432.412, -561.778, -48.9233), (432.597, -562.063, -48.836), (432.76, -562.562, -48.7214), (433.579, -563.314, -48.4665), (434.276, -563.892, -48.6691), (434.51, -564.562, -49.2657), (434.503, -565.539, -49.4851), (434.911, -566.05, -49.8667), (435.521, -566.262, -50.22), (436.238, -566.715, -49.9457), (436.522, -567.569, -49.4132), (436.647, -568.584, -49.6277), (437.272, -568.889, -49.8725), (437.382, -569.566, -49.988), (437.636, -570.355, -49.7627), (437.645, -570.68, -49.5578), (438.282, -571.333, -48.8871), (439.028, -571.853, -48.2798), (438.887, -571.763, -49.081), (439.134, -571.594, -49.6892), (439.576, -571.761, -50.5094), (439.578, -571.69, -50.5403), (439.413, -572.056, -51.3972), (439.279, -571.534, -51.9156), (439.359, -571.164, -52.5152), (439.588, -571.053, -53.0615), (440.095, -571.297, -53.5746), (440.42, -571.66, -53.6504), (440.755, -571.788, -53.4676), (441.045, -572.612, -53.831), (441.227, -572.846, -53.907), (441.79, -573.649, -54.0147), (442.401, -574.089, -53.5885), (442.868, -574.807, -53.6606), (443.6, -575.134, -53.9679), (444.282, -575.339, -54.2323), (444.735, -575.526, -54.6629), (445.068, -575.564, -54.6977), (445.953, -575.79, -55.1561), (446.747, -576.005, -55.2612), (447.406, -576.274, -55.5242), (447.81, -576.618, -56.3242), (448.139, -577.235, -57.0904), (448.506, -577.746, -57.5647), (448.786, -578.504, -57.6599), (449.154, -578.353, -58.2523), (449.495, -578.463, -58.8052), (449.888, -578.864, -59.3922), (450.592, -579.208, -59.6036), (450.965, -579.299, -59.6707), (451.415, -579.643, -59.5804), (451.853, -579.894, -59.4998), (452.441, -580.008, -59.4431), (452.932, -579.939, -59.1017), (453.399, -580.264, -58.5262), (453.401, -580.266, -58.5244), (453.868, -580.922, -58.3913), (454.834, -581.772, -58.487), (455.193, -582.209, -58.7103), (454.552, -581.928, -58.2539), (453.728, -581.792, -58.2377), (453.014, -581.85, -58.6673), (452.115, -581.619, -59.3094), (450.952, -581.781, -59.1249), (450.059, -582.058, -58.948), (450.052, -582.057, -58.9495), (449.884, -582.238, -58.9846), (449.75, -582.051, -58.889), (449.609, -582.191, -58.5803), (449.565, -582.449, -58.0742), (449.728, -582.833, -58.9399), (449.789, -582.773, -59.0735), (449.719, -583.317, -59.7069), (449.996, -583.569, -60.295), (450.022, -583.576, -60.2948), (450.451, -583.606, -60.1657), (450.729, -583.921, -60.3251), (451.208, -584.492, -60.4174), (451.416, -585.202, -60.5559), (451.552, -585.608, -60.431), (451.551, -585.798, -60.5221), (451.45, -586.225, -60.9381), (451.255, -586.849, -61.2832), (451.443, -587.549, -61.2832), (451.954, -587.981, -61.7148), (452.6, -588.8, -61.8424), (452.921, -589.051, -62.3094), (453.919, -589.872, -63.2671), (454.008, -589.961, -63.2992), (453.961, -590.304, -63.547), (453.854, -590.345, -63.609), (453.477, -591.211, -63.5539), (453.554, -591.512, -63.381), (453.548, -591.544, -63.368), (453.633, -592.107, -63.2468), (453.622, -592.918, -63.5051), (453.796, -593.195, -63.3219), (453.841, -593.294, -63.2786), (454.121, -593.964, -63.1693), (454.169, -594.63, -63.3921), (454.2, -594.701, -63.4194), (454.2, -594.701, -63.4194), (454.281, -595.045, -63.7157), (454.516, -595.657, -63.8229), (454.461, -596.036, -64.0039), (454.607, -596.472, -64.1573), (454.934, -597.129, -63.8141), (455.351, -597.989, -63.7942), (456.22, -598.383, -63.837)]
[(335.543, -426.302, -33.4529), (335.991, -426.434, -33.5107), (336.359, -426.591, -33.7397), (337.316, -426.538, -34.1527), (337.727, -426.363, -34.0834), (338.661, -425.805, -33.9136), (339.54, -425.147, -33.8254), (340.038, -424.894, -33.8962), (341.239, -424.558, -33.696), (341.887, -424.346, -33.4274), (342.606, -424.301, -33.5653), (343.847, -424.206, -33.546), (344.751, -424.752, -33.5476), (345.534, -425.081, -34.0648), (346.2, -425.391, -34.4845), (346.433, -425.582, -34.5351), (346.649, -425.719, -35.2641), (346.723, -425.724, -35.7701), (346.702, -425.851, -36.0336), (346.541, -426.054, -36.5467), (346.453, -426.07, -36.933), (346.387, -425.859, -37.3672), (346.185, -426.136, -37.8572), (345.997, -426.766, -38.2024), (345.884, -427.125, -39.1481), (345.391, -427.498, -40.0719), (344.668, -428.204, -40.6286), (344.889, -428.968, -41.2219), (344.76, -429.332, -41.2753), (344.699, -429.655, -41.0646), (344.73, -430.081, -40.9003), (344.439, -430.558, -40.5571), (344.476, -430.702, -40.5524), (344.003, -431.256, -40.4651), (343.84, -432.136, -41.1099), (343.594, -432.694, -41.5412), (343.212, -433.759, -42.1111), (342.952, -434.892, -42.3255), (342.649, -435.395, -42.6248), (342.646, -435.399, -42.6288), (342.145, -435.466, -42.9575), (342.154, -435.691, -43.8362), (342.309, -435.854, -44.0642), (342.443, -436.085, -44.5369), (342.471, -436.13, -44.7864), (342.494, -436.124, -45.3205), (343.246, -436.899, -45.4339), (344.018, -437.698, -45.4602), (344.418, -438.154, -44.982), (344.791, -438.41, -44.5184), (345.202, -439.223, -44.007), (345.698, -439.508, -43.4359), (346.269, -440.201, -43.1688), (346.883, -440.679, -43.386), (347.49, -441.418, -43.3985), (348.16, -441.803, -42.8343), (348.995, -442.247, -42.312), (350.067, -442.41, -42.3143), (350.52, -442.345, -42.1135), (351.383, -442.435, -41.7685), (352.142, -443.041, -41.6056), (352.454, -443.92, -41.6358), (352.684, -444.581, -41.2641), (353.166, -445.297, -41.3652), (353.636, -445.863, -40.9429), (353.899, -446.114, -41.1068), (354.383, -446.18, -41.1893), (354.332, -447.049, -40.7923), (354.663, -447.936, -40.9258), (354.618, -448.057, -41.0387), (354.705, -448.504, -41.5125), (354.932, -449.038, -42.047), (355.542, -449.569, -41.8982), (356.009, -449.947, -41.2166), (356.369, -450.667, -41.0785), (357.061, -451.097, -41.121), (357.85, -451.093, -41.3297), (358.88, -451.003, -41.3509), (359.665, -451.322, -40.7581), (360.22, -451.995, -40.8504), (360.892, -452.799, -40.5152), (361.16, -453.065, -40.5567), (362.006, -453.608, -40.5299), (362.703, -453.784, -40.4143), (362.764, -454.501, -40.6324), (363.365, -454.847, -40.093), (363.796, -455.653, -40.2571), (363.983, -455.862, -40.1818), (364.453, -456.305, -40.1932), (364.709, -456.388, -40.4842), (365.548, -456.699, -40.1919), (365.635, -457.18, -40.2886), (365.907, -458.169, -40.4092), (366.616, -458.609, -40.1067), (366.876, -459.215, -40.5011), (367.571, -459.526, -40.8629), (368.243, -459.482, -41.2147), (369.255, -459.466, -41.73), (369.804, -459.468, -42.0877), (370.001, -459.404, -42.2473), (370.828, -459.587, -43.3879), (371.833, -459.881, -43.2844), (372.506, -460.017, -43.264), (372.994, -460.49, -43.1681), (373.521, -461.046, -43.3273), (373.773, -461.117, -43.664), (374.695, -461.364, -43.623), (375.486, -462.047, -43.7257), (376.151, -462.88, -43.3121), (376.48, -463.198, -43.0249), (377.041, -463.622, -42.6472), (377.564, -463.754, -42.6194), (377.595, -463.764, -42.6246), (378.729, -463.933, -41.7225), (378.674, -464.189, -40.8901), (379.374, -464.47, -40.3903), (379.967, -464.812, -40.386), (380.561, -465.478, -40.8641), (381.13, -466.868, -41.1074), (381.558, -467.557, -41.2481), (381.996, -467.373, -41.5366), (382.547, -467.396, -41.4593), (382.872, -467.613, -41.0636), (382.978, -468.132, -40.8975), (383.369, -468.498, -40.6249), (383.421, -468.49, -40.5625), (383.934, -469.025, -40.8894), (384.813, -469.572, -40.7296), (385.195, -470.191, -40.2888), (385.699, -470.616, -39.5203), (386.144, -471.005, -39.7024), (387.189, -471.605, -39.4607), (387.704, -472.113, -39.2139), (387.742, -472.123, -39.1883), (388.223, -472.803, -38.1248), (388.08, -473.046, -37.845), (388.066, -473.075, -37.5637), (387.822, -473.971, -36.8109), (387.719, -474.342, -36.3178), (387.137, -474.414, -36.1016), (386.342, -474.283, -35.7406), (386.32, -474.271, -35.6964), (385.582, -474.685, -35.2108), (385.352, -475.494, -35.0535), (385.21, -475.925, -34.4229), (384.799, -476.094, -33.823), (384.429, -476.503, -33.2534), (384.322, -477.443, -32.8765), (384.708, -478.003, -32.4697), (385.001, -479.074, -31.9402), (384.813, -479.734, -30.7238), (384.732, -480.236, -29.757), (384.853, -480.302, -29.583), (384.754, -481.158, -29.365), (384.864, -481.269, -28.7118), (384.273, -481.523, -28.5179), (384.034, -482.345, -28.8099), (383.798, -483.152, -28.5294), (383.722, -483.443, -28.4046), (383.627, -483.88, -28.2612), (383.672, -484.486, -28.1748), (383.382, -485.047, -28.0667), (383.005, -485.545, -27.9821), (382.559, -486.02, -27.9232), (382.324, -486.077, -27.8655), (382.559, -486.921, -27.5192), (381.313, -487.642, -27.7681), (380.627, -488.454, -27.5401), (380.004, -489.071, -27.2236), (380.384, -489.555, -26.7245), (380.576, -489.636, -26.6335), (381.404, -490.239, -26.2909), (381.765, -490.545, -26.2417), (382.688, -490.796, -26.223), (382.737, -491.069, -26.218), (383.408, -491.198, -26.1239), (383.711, -491.516, -26.9423), (384.318, -491.618, -27.4164), (384.694, -491.947, -27.5644), (385.218, -492.623, -28.0761), (386.034, -493.125, -28.5846), (386.352, -493.077, -28.7667), (386.642, -493.07, -29.0315), (387.612, -492.953, -29.481), (388.01, -493.531, -29.7809), (388.654, -493.88, -29.9584), (389.217, -494.335, -29.7529), (389.539, -494.765, -29.2239), (389.538, -494.821, -29.1781), (389.365, -495.337, -28.5703), (388.857, -495.516, -27.9575), (388.872, -495.477, -27.8857), (388.349, -495.703, -27.1946), (388.165, -496.374, -26.6313), (388.393, -497.215, -26.4263), (388.799, -497.66, -25.9089), (388.773, -498.125, -25.2646), (388.848, -498.338, -24.1808), (388.336, -499.215, -23.2621), (388.139, -499.492, -22.7828), (388.274, -500.02, -22.5638), (388.648, -500.43, -22.7585), (389.463, -501.283, -23.0821), (389.548, -501.849, -23.487), (389.941, -502.184, -23.7409), (390.471, -502.701, -24.0383), (390.672, -503.467, -24.1424), (390.478, -504.232, -24.0194), (390.518, -504.711, -23.5828), (390.518, -505.452, -23.4762), (391.128, -506.346, -23.434), (391.408, -506.962, -24.1164), (391.682, -507.022, -24.1483), (392.259, -507.957, -24.822), (392.259, -508.706, -24.822), (391.83, -509.041, -24.845), (391.699, -509.261, -24.7838), (391.392, -509.813, -24.5383), (391.39, -509.818, -24.534), (391.477, -510.054, -24.2659), (391.293, -510.53, -24.1743), (391.329, -510.814, -24.6062), (391.492, -510.912, -24.9416), (391.643, -510.961, -25.1777), (391.696, -510.901, -25.456), (391.867, -510.911, -25.6123), (392.447, -511.142, -25.7285), (392.605, -511.213, -25.7737), (393.385, -511.761, -26.1718), (393.51, -511.914, -26.3721), (393.919, -512.399, -27.3275), (394.439, -512.654, -27.571), (394.82, -513.52, -28.2009), (395.115, -513.65, -28.285), (395.682, -514.08, -28.8315), (395.607, -514.537, -29.6339), (396.413, -514.742, -30.3134), (396.628, -515.039, -30.7885), (396.5, -515.084, -31.5452), (397.12, -515.334, -32.2599), (397.383, -516.131, -32.765), (397.427, -516.234, -32.7598), (397.786, -517.171, -33.3059), (398.033, -517.559, -33.5327), (398.607, -518.563, -34.1827), (398.946, -518.973, -34.7726), (399.226, -519.262, -35.2315), (399.224, -519.798, -35.8735), (399.39, -519.894, -36.9179), (400.202, -519.852, -37.2339), (400.872, -520.333, -37.5199), (401.138, -521.151, -37.6647), (401.187, -521.805, -38.26), (401.642, -522.375, -38.26), (402.3, -522.645, -38.6426), (402.963, -522.636, -38.7288), (403.961, -523.183, -38.2267), (405.136, -523.516, -38.2925), (405.836, -523.702, -37.6076), (406.453, -524.17, -36.8304), (407.256, -524.694, -36.0376), (408.002, -524.634, -35.8578), (408.714, -524.919, -35.9222), (409.242, -525.384, -35.5558), (409.898, -525.771, -35.4471), (410.281, -526.407, -35.5557), (410.299, -526.469, -35.5553), (410.413, -526.741, -35.579), (410.432, -526.777, -35.5904), (410.551, -527.358, -35.2584), (410.802, -527.756, -35.2496), (410.913, -527.917, -35.0408), (411.563, -528.134, -34.866), (412.525, -528.376, -34.7483), (412.873, -528.615, -34.3067), (413.183, -528.752, -34.2194), (413.785, -529.193, -34.3895), (413.782, -529.56, -34.5998), (413.729, -530.168, -34.8821), (413.679, -530.811, -35.0399), (414.087, -531.727, -35.2885), (414.697, -532.188, -35.663), (415.23, -532.292, -35.9984), (416.039, -532.687, -36.5827), (416.11, -532.799, -37.0304), (416.483, -533.546, -37.6689), (416.152, -534.484, -38.0079), (415.679, -534.819, -38.541), (415.313, -535.649, -38.8419), (415.126, -536.536, -39.3303), (414.876, -536.672, -40.174), (415.376, -537.156, -40.7166), (415.994, -537.182, -41.3457), (416.546, -536.741, -41.8741), (416.868, -535.965, -42.1445), (417.202, -536.951, -41.4847), (417.41, -537.508, -41.0456), (417.548, -538.282, -40.8309), (417.927, -538.949, -40.5542), (418.477, -539.119, -39.9687), (418.653, -539.457, -39.5833), (418.898, -539.703, -39.0271), (419.684, -540.054, -37.9102), (420.21, -540.215, -37.3109), (420.398, -539.865, -36.7047), (420.255, -539.671, -36.1194), (420.285, -539.665, -35.6552), (420.695, -539.735, -35.447), (421.17, -539.897, -35.4017), (420.551, -540.527, -35.428), (420.141, -540.457, -35.6363), (420.11, -540.463, -36.1004), (419.598, -541.057, -36.2814), (419.185, -541.822, -36.7341), (419.169, -542.393, -36.8135), (419.184, -542.46, -36.8182), (419.329, -542.976, -37.0467), (419.435, -543.567, -37.2404), (419.623, -543.761, -37.5018), (419.781, -543.948, -37.6166), (420.164, -544.495, -37.7697), (420.322, -545.249, -37.4364), (420.444, -545.786, -37.4238), (420.878, -546.536, -37.628), (421.05, -547.121, -38.042), (421.202, -547.841, -38.0918), (421.108, -548.218, -38.0828), (420.629, -548.862, -38.4093), (420.536, -549.487, -39.002), (420.573, -550.008, -39.4006), (420.599, -550.182, -39.4721), (420.4, -550.283, -39.7241), (420.345, -551.019, -40.0356), (420.264, -551.087, -40.1085), (420.201, -551.767, -39.9945), (419.886, -552.418, -40.4263), (419.842, -552.992, -40.5484), (419.949, -553.534, -40.7613), (420.422, -553.622, -41.1056), (421.257, -553.605, -41.872), (421.381, -553.587, -42.0972), (421.941, -553.732, -42.5319), (422.017, -553.761, -42.5939), (422.085, -553.772, -42.6452), (422.429, -553.836, -42.7938), (422.95, -554.14, -43.6066), (422.981, -554.201, -43.7094), (423.006, -554.52, -44.2488), (422.973, -554.777, -44.6867), (423.331, -555.295, -45.224), (423.754, -555.808, -46.461), (423.874, -556.077, -47.423), (423.874, -555.934, -48.1424), (424.747, -555.586, -48.3415), (425.452, -555.4, -48.3412), (426.143, -555.545, -48.5268), (426.631, -555.982, -48.8477), (426.958, -556.401, -48.9835), (427.958, -556.964, -48.8189), (428.661, -557.588, -48.2649), (429.387, -558.151, -48.1996), (429.801, -558.744, -47.8815), (430.364, -558.635, -48.096), (430.516, -559.41, -48.0898), (430.659, -560.063, -48.5119), (430.677, -560.069, -48.5223), (431.026, -561.07, -49.1066), (431.53, -561.234, -49.2104), (431.854, -561.422, -49.1734), (432.412, -561.778, -48.9233), (432.597, -562.063, -48.836), (432.76, -562.562, -48.7214), (433.579, -563.314, -48.4665), (434.276, -563.892, -48.6691), (434.51, -564.562, -49.2657), (434.503, -565.539, -49.4851), (434.911, -566.05, -49.8667), (435.521, -566.262, -50.22), (436.238, -566.715, -49.9457), (436.522, -567.569, -49.4132), (436.647, -568.584, -49.6277), (437.272, -568.889, -49.8725), (437.382, -569.566, -49.988), (437.636, -570.355, -49.7627), (437.645, -570.68, -49.5578), (438.282, -571.333, -48.8871), (439.028, -571.853, -48.2798), (438.887, -571.763, -49.081), (439.134, -571.594, -49.6892), (439.576, -571.761, -50.5094), (439.578, -571.69, -50.5403), (439.413, -572.056, -51.3972), (439.279, -571.534, -51.9156), (439.359, -571.164, -52.5152), (439.588, -571.053, -53.0615), (440.095, -571.297, -53.5746), (440.42, -571.66, -53.6504), (440.755, -571.788, -53.4676), (441.045, -572.612, -53.831), (441.227, -572.846, -53.907), (441.79, -573.649, -54.0147), (442.401, -574.089, -53.5885), (442.868, -574.807, -53.6606), (443.6, -575.134, -53.9679), (444.282, -575.339, -54.2323), (444.735, -575.526, -54.6629), (445.068, -575.564, -54.6977), (445.953, -575.79, -55.1561), (446.747, -576.005, -55.2612), (447.406, -576.274, -55.5242), (447.81, -576.618, -56.3242), (448.139, -577.235, -57.0904), (448.506, -577.746, -57.5647), (448.786, -578.504, -57.6599), (449.154, -578.353, -58.2523), (449.495, -578.463, -58.8052), (449.888, -578.864, -59.3922), (450.592, -579.208, -59.6036), (450.965, -579.299, -59.6707), (451.415, -579.643, -59.5804), (451.853, -579.894, -59.4998), (452.441, -580.008, -59.4431), (452.932, -579.939, -59.1017), (453.399, -580.264, -58.5262), (453.401, -580.266, -58.5244), (453.868, -580.922, -58.3913), (454.834, -581.772, -58.487), (455.193, -582.209, -58.7103), (454.552, -581.928, -58.2539), (453.728, -581.792, -58.2377), (453.014, -581.85, -58.6673), (452.115, -581.619, -59.3094), (450.952, -581.781, -59.1249), (450.059, -582.058, -58.948), (450.052, -582.057, -58.9495), (449.884, -582.238, -58.9846), (449.75, -582.051, -58.889), (449.609, -582.191, -58.5803), (449.565, -582.449, -58.0742), (449.183, -582.399, -57.6268), (448.775, -583.114, -56.9088), (448.101, -583.574, -56.4795), (447.394, -583.817, -56.5163), (446.908, -584.343, -56.2934), (446.503, -584.714, -55.5212), (446.149, -584.915, -55.1932), (445.887, -585.239, -54.963), (445.809, -585.322, -54.6869), (445.805, -585.571, -54.5227), (445.889, -586.272, -54.111), (445.993, -586.446, -53.9922), (446.495, -586.853, -53.6759), (447.04, -587.503, -53.2124), (446.983, -588.114, -52.4656), (446.296, -588.813, -51.9032), (446.313, -589.235, -51.7894), (446.245, -590.249, -51.6745), (446.256, -590.523, -51.5434), (445.938, -591.31, -50.8869), (445.879, -591.448, -50.6613), (445.837, -591.643, -50.274), (445.143, -592.279, -49.8438), (444.868, -592.718, -49.6683), (444.813, -592.946, -49.5341), (444.885, -593.143, -49.3832), (444.883, -593.208, -49.348), (444.918, -593.62, -48.9486), (444.841, -593.831, -48.8385), (444.663, -594.016, -48.8977), (444.713, -594.754, -48.8069), (444.59, -595.422, -49.0097), (444.418, -596.021, -49.38), (444.111, -596.261, -49.8355), (443.997, -596.413, -50.4913), (444.095, -596.384, -50.9573), (444.414, -596.74, -51.1709)]
[(335.543, -426.302, -33.4529), (335.991, -426.434, -33.5107), (336.359, -426.591, -33.7397), (337.316, -426.538, -34.1527), (337.727, -426.363, -34.0834), (338.661, -425.805, -33.9136), (339.54, -425.147, -33.8254), (340.038, -424.894, -33.8962), (341.239, -424.558, -33.696), (341.887, -424.346, -33.4274), (342.606, -424.301, -33.5653), (343.847, -424.206, -33.546), (344.751, -424.752, -33.5476), (345.534, -425.081, -34.0648), (346.2, -425.391, -34.4845), (346.433, -425.582, -34.5351), (346.649, -425.719, -35.2641), (346.723, -425.724, -35.7701), (346.702, -425.851, -36.0336), (346.541, -426.054, -36.5467), (346.453, -426.07, -36.933), (346.387, -425.859, -37.3672), (346.185, -426.136, -37.8572), (345.997, -426.766, -38.2024), (345.884, -427.125, -39.1481), (345.391, -427.498, -40.0719), (344.668, -428.204, -40.6286), (344.889, -428.968, -41.2219), (344.76, -429.332, -41.2753), (344.699, -429.655, -41.0646), (344.73, -430.081, -40.9003), (344.439, -430.558, -40.5571), (344.476, -430.702, -40.5524), (344.003, -431.256, -40.4651), (343.84, -432.136, -41.1099), (343.594, -432.694, -41.5412), (343.212, -433.759, -42.1111), (342.952, -434.892, -42.3255), (342.649, -435.395, -42.6248), (342.646, -435.399, -42.6288), (342.145, -435.466, -42.9575), (342.154, -435.691, -43.8362), (342.309, -435.854, -44.0642), (342.443, -436.085, -44.5369), (342.471, -436.13, -44.7864), (342.494, -436.124, -45.3205), (343.246, -436.899, -45.4339), (344.018, -437.698, -45.4602), (344.418, -438.154, -44.982), (344.791, -438.41, -44.5184), (345.202, -439.223, -44.007), (345.698, -439.508, -43.4359), (346.269, -440.201, -43.1688), (346.883, -440.679, -43.386), (347.49, -441.418, -43.3985), (348.16, -441.803, -42.8343), (348.995, -442.247, -42.312), (350.067, -442.41, -42.3143), (350.52, -442.345, -42.1135), (351.383, -442.435, -41.7685), (352.142, -443.041, -41.6056), (352.454, -443.92, -41.6358), (352.684, -444.581, -41.2641), (353.166, -445.297, -41.3652), (353.636, -445.863, -40.9429), (353.899, -446.114, -41.1068), (354.383, -446.18, -41.1893), (354.332, -447.049, -40.7923), (354.663, -447.936, -40.9258), (354.618, -448.057, -41.0387), (354.705, -448.504, -41.5125), (354.932, -449.038, -42.047), (355.542, -449.569, -41.8982), (356.009, -449.947, -41.2166), (356.369, -450.667, -41.0785), (357.061, -451.097, -41.121), (357.85, -451.093, -41.3297), (358.88, -451.003, -41.3509), (359.665, -451.322, -40.7581), (360.22, -451.995, -40.8504), (360.892, -452.799, -40.5152), (361.16, -453.065, -40.5567), (362.006, -453.608, -40.5299), (362.703, -453.784, -40.4143), (362.764, -454.501, -40.6324), (363.365, -454.847, -40.093), (363.796, -455.653, -40.2571), (363.983, -455.862, -40.1818), (364.453, -456.305, -40.1932), (364.709, -456.388, -40.4842), (365.548, -456.699, -40.1919), (365.635, -457.18, -40.2886), (365.907, -458.169, -40.4092), (366.616, -458.609, -40.1067), (366.876, -459.215, -40.5011), (367.571, -459.526, -40.8629), (368.243, -459.482, -41.2147), (369.255, -459.466, -41.73), (369.804, -459.468, -42.0877), (370.001, -459.404, -42.2473), (370.828, -459.587, -43.3879), (371.833, -459.881, -43.2844), (372.506, -460.017, -43.264), (372.994, -460.49, -43.1681), (373.521, -461.046, -43.3273), (373.773, -461.117, -43.664), (374.695, -461.364, -43.623), (375.486, -462.047, -43.7257), (376.151, -462.88, -43.3121), (376.48, -463.198, -43.0249), (377.041, -463.622, -42.6472), (377.564, -463.754, -42.6194), (377.595, -463.764, -42.6246), (378.729, -463.933, -41.7225), (378.674, -464.189, -40.8901), (379.374, -464.47, -40.3903), (379.967, -464.812, -40.386), (380.561, -465.478, -40.8641), (381.13, -466.868, -41.1074), (381.558, -467.557, -41.2481), (381.996, -467.373, -41.5366), (382.547, -467.396, -41.4593), (382.872, -467.613, -41.0636), (382.978, -468.132, -40.8975), (383.369, -468.498, -40.6249), (383.421, -468.49, -40.5625), (383.934, -469.025, -40.8894), (384.813, -469.572, -40.7296), (385.195, -470.191, -40.2888), (385.699, -470.616, -39.5203), (386.144, -471.005, -39.7024), (387.189, -471.605, -39.4607), (387.704, -472.113, -39.2139), (387.742, -472.123, -39.1883), (388.223, -472.803, -38.1248), (388.08, -473.046, -37.845), (388.066, -473.075, -37.5637), (387.822, -473.971, -36.8109), (387.719, -474.342, -36.3178), (387.137, -474.414, -36.1016), (386.342, -474.283, -35.7406), (386.32, -474.271, -35.6964), (385.582, -474.685, -35.2108), (385.352, -475.494, -35.0535), (385.21, -475.925, -34.4229), (384.799, -476.094, -33.823), (384.429, -476.503, -33.2534), (384.322, -477.443, -32.8765), (384.708, -478.003, -32.4697), (385.001, -479.074, -31.9402), (384.813, -479.734, -30.7238), (384.732, -480.236, -29.757), (384.853, -480.302, -29.583), (384.754, -481.158, -29.365), (384.864, -481.269, -28.7118), (384.273, -481.523, -28.5179), (384.034, -482.345, -28.8099), (383.798, -483.152, -28.5294), (383.722, -483.443, -28.4046), (383.627, -483.88, -28.2612), (383.672, -484.486, -28.1748), (383.382, -485.047, -28.0667), (383.005, -485.545, -27.9821), (382.559, -486.02, -27.9232), (382.324, -486.077, -27.8655), (382.559, -486.921, -27.5192), (381.313, -487.642, -27.7681), (380.627, -488.454, -27.5401), (380.004, -489.071, -27.2236), (380.384, -489.555, -26.7245), (380.576, -489.636, -26.6335), (381.404, -490.239, -26.2909), (381.765, -490.545, -26.2417), (382.688, -490.796, -26.223), (382.737, -491.069, -26.218), (383.408, -491.198, -26.1239), (383.711, -491.516, -26.9423), (384.318, -491.618, -27.4164), (384.694, -491.947, -27.5644), (385.218, -492.623, -28.0761), (386.034, -493.125, -28.5846), (386.352, -493.077, -28.7667), (386.642, -493.07, -29.0315), (387.612, -492.953, -29.481), (388.01, -493.531, -29.7809), (388.654, -493.88, -29.9584), (389.217, -494.335, -29.7529), (389.539, -494.765, -29.2239), (389.538, -494.821, -29.1781), (389.365, -495.337, -28.5703), (388.857, -495.516, -27.9575), (388.872, -495.477, -27.8857), (388.349, -495.703, -27.1946), (388.165, -496.374, -26.6313), (388.393, -497.215, -26.4263), (388.799, -497.66, -25.9089), (388.773, -498.125, -25.2646), (388.848, -498.338, -24.1808), (388.336, -499.215, -23.2621), (388.139, -499.492, -22.7828), (388.274, -500.02, -22.5638), (388.648, -500.43, -22.7585), (389.463, -501.283, -23.0821), (389.548, -501.849, -23.487), (389.941, -502.184, -23.7409), (390.471, -502.701, -24.0383), (390.672, -503.467, -24.1424), (390.478, -504.232, -24.0194), (390.518, -504.711, -23.5828), (390.518, -505.452, -23.4762), (391.128, -506.346, -23.434), (391.408, -506.962, -24.1164), (391.682, -507.022, -24.1483), (392.259, -507.957, -24.822), (392.259, -508.706, -24.822), (391.83, -509.041, -24.845), (391.699, -509.261, -24.7838), (391.392, -509.813, -24.5383), (391.39, -509.818, -24.534), (391.477, -510.054, -24.2659), (391.293, -510.53, -24.1743), (391.329, -510.814, -24.6062), (391.492, -510.912, -24.9416), (391.643, -510.961, -25.1777), (391.696, -510.901, -25.456), (391.867, -510.911, -25.6123), (392.447, -511.142, -25.7285), (392.605, -511.213, -25.7737), (393.385, -511.761, -26.1718), (393.51, -511.914, -26.3721), (393.919, -512.399, -27.3275), (394.439, -512.654, -27.571), (394.82, -513.52, -28.2009), (395.115, -513.65, -28.285), (395.682, -514.08, -28.8315), (395.607, -514.537, -29.6339), (396.413, -514.742, -30.3134), (396.628, -515.039, -30.7885), (396.5, -515.084, -31.5452), (397.12, -515.334, -32.2599), (397.383, -516.131, -32.765), (397.427, -516.234, -32.7598), (397.786, -517.171, -33.3059), (398.033, -517.559, -33.5327), (398.607, -518.563, -34.1827), (398.946, -518.973, -34.7726), (399.226, -519.262, -35.2315), (399.224, -519.798, -35.8735), (399.39, -519.894, -36.9179), (400.202, -519.852, -37.2339), (400.872, -520.333, -37.5199), (401.138, -521.151, -37.6647), (401.187, -521.805, -38.26), (401.642, -522.375, -38.26), (402.3, -522.645, -38.6426), (402.963, -522.636, -38.7288), (403.961, -523.183, -38.2267), (405.136, -523.516, -38.2925), (405.836, -523.702, -37.6076), (406.453, -524.17, -36.8304), (407.256, -524.694, -36.0376), (408.002, -524.634, -35.8578), (408.714, -524.919, -35.9222), (409.242, -525.384, -35.5558), (409.898, -525.771, -35.4471), (410.281, -526.407, -35.5557), (410.299, -526.469, -35.5553), (410.413, -526.741, -35.579), (410.432, -526.777, -35.5904), (410.551, -527.358, -35.2584), (410.802, -527.756, -35.2496), (410.913, -527.917, -35.0408), (411.563, -528.134, -34.866), (412.525, -528.376, -34.7483), (412.873, -528.615, -34.3067), (413.183, -528.752, -34.2194), (413.785, -529.193, -34.3895), (413.782, -529.56, -34.5998), (413.729, -530.168, -34.8821), (413.679, -530.811, -35.0399), (414.087, -531.727, -35.2885), (414.697, -532.188, -35.663), (415.23, -532.292, -35.9984), (416.039, -532.687, -36.5827), (416.11, -532.799, -37.0304), (416.483, -533.546, -37.6689), (416.152, -534.484, -38.0079), (415.679, -534.819, -38.541), (415.313, -535.649, -38.8419), (415.126, -536.536, -39.3303), (414.876, -536.672, -40.174), (415.376, -537.156, -40.7166), (415.994, -537.182, -41.3457), (416.546, -536.741, -41.8741), (416.868, -535.965, -42.1445), (417.202, -536.951, -41.4847), (417.41, -537.508, -41.0456), (417.548, -538.282, -40.8309), (417.927, -538.949, -40.5542), (418.477, -539.119, -39.9687), (418.653, -539.457, -39.5833), (418.898, -539.703, -39.0271), (419.684, -540.054, -37.9102), (420.21, -540.215, -37.3109), (420.398, -539.865, -36.7047), (420.255, -539.671, -36.1194), (420.285, -539.665, -35.6552), (420.695, -539.735, -35.447), (421.17, -539.897, -35.4017), (420.551, -540.527, -35.428), (420.141, -540.457, -35.6363), (420.11, -540.463, -36.1004), (419.598, -541.057, -36.2814), (419.185, -541.822, -36.7341), (419.169, -542.393, -36.8135), (419.184, -542.46, -36.8182), (419.329, -542.976, -37.0467), (419.435, -543.567, -37.2404), (419.623, -543.761, -37.5018), (419.781, -543.948, -37.6166), (420.164, -544.495, -37.7697), (420.322, -545.249, -37.4364), (420.444, -545.786, -37.4238), (420.878, -546.536, -37.628), (421.05, -547.121, -38.042), (421.202, -547.841, -38.0918), (421.108, -548.218, -38.0828), (420.629, -548.862, -38.4093), (420.536, -549.487, -39.002), (420.573, -550.008, -39.4006), (420.599, -550.182, -39.4721), (420.4, -550.283, -39.7241), (420.345, -551.019, -40.0356), (420.264, -551.087, -40.1085), (420.201, -551.767, -39.9945), (419.886, -552.418, -40.4263), (419.842, -552.992, -40.5484), (419.949, -553.534, -40.7613), (420.422, -553.622, -41.1056), (421.257, -553.605, -41.872), (421.381, -553.587, -42.0972), (421.941, -553.732, -42.5319), (422.017, -553.761, -42.5939), (422.085, -553.772, -42.6452), (422.429, -553.836, -42.7938), (422.95, -554.14, -43.6066), (422.981, -554.201, -43.7094), (423.006, -554.52, -44.2488), (422.973, -554.777, -44.6867), (423.331, -555.295, -45.224), (423.754, -555.808, -46.461), (423.874, -556.077, -47.423), (423.874, -555.934, -48.1424), (424.747, -555.586, -48.3415), (425.452, -555.4, -48.3412), (426.143, -555.545, -48.5268), (426.631, -555.982, -48.8477), (426.958, -556.401, -48.9835), (427.958, -556.964, -48.8189), (428.661, -557.588, -48.2649), (429.387, -558.151, -48.1996), (429.801, -558.744, -47.8815), (430.364, -558.635, -48.096), (430.516, -559.41, -48.0898), (430.659, -560.063, -48.5119), (430.677, -560.069, -48.5223), (431.026, -561.07, -49.1066), (431.53, -561.234, -49.2104), (431.854, -561.422, -49.1734), (432.412, -561.778, -48.9233), (432.597, -562.063, -48.836), (432.76, -562.562, -48.7214), (433.579, -563.314, -48.4665), (434.276, -563.892, -48.6691), (434.51, -564.562, -49.2657), (434.503, -565.539, -49.4851), (434.911, -566.05, -49.8667), (435.521, -566.262, -50.22), (436.238, -566.715, -49.9457), (436.522, -567.569, -49.4132), (436.647, -568.584, -49.6277), (437.272, -568.889, -49.8725), (437.382, -569.566, -49.988), (437.636, -570.355, -49.7627), (437.645, -570.68, -49.5578), (438.282, -571.333, -48.8871), (439.028, -571.853, -48.2798), (438.887, -571.763, -49.081), (439.134, -571.594, -49.6892), (439.95, -572.751, -49.6007), (440.468, -573.42, -49.1012), (440.478, -573.474, -49.0971), (440.75, -573.95, -48.7343), (440.848, -573.953, -48.2878), (441.016, -574.174, -48.2046), (441.205, -574.47, -48.3613), (441.619, -574.812, -48.3367), (442.317, -575.301, -48.0699), (442.465, -575.484, -48.2013), (442.933, -576.417, -48.2188), (443.082, -576.813, -47.7793), (443.806, -577.438, -47.1027), (443.166, -577.642, -47.6479), (442.662, -577.368, -48.2552), (442.514, -577.279, -48.6534), (442.468, -577.728, -50.1696), (442.425, -578.321, -50.3124), (442.421, -578.412, -50.3083), (442.307, -579.05, -50.3954), (442.488, -579.483, -51.3722), (442.77, -579.694, -51.5442), (443.545, -580.128, -52.2395), (443.545, -580.478, -52.8457), (443.439, -580.897, -53.0941), (443.702, -580.854, -53.5354), (444.346, -581.438, -53.8836), (445.22, -581.427, -53.9273), (445.29, -581.453, -53.9258), (446.341, -581.526, -54.1741), (446.971, -581.399, -54.356), (447.487, -581.589, -54.547), (448.551, -581.668, -55.1277), (449.145, -581.851, -55.6588), (449.333, -582.201, -56.265), (449.084, -582.259, -57.0589), (449.183, -582.399, -57.6268), (448.775, -583.114, -56.9088), (448.101, -583.574, -56.4795), (447.394, -583.817, -56.5163), (446.908, -584.343, -56.2934), (446.503, -584.714, -55.5212), (446.149, -584.915, -55.1932), (445.887, -585.239, -54.963), (445.809, -585.322, -54.6869), (445.805, -585.571, -54.5227), (445.889, -586.272, -54.111), (445.993, -586.446, -53.9922), (446.495, -586.853, -53.6759), (447.04, -587.503, -53.2124), (446.983, -588.114, -52.4656), (446.296, -588.813, -51.9032), (446.313, -589.235, -51.7894), (446.245, -590.249, -51.6745), (446.256, -590.523, -51.5434), (445.938, -591.31, -50.8869), (445.879, -591.448, -50.6613), (445.837, -591.643, -50.274), (445.143, -592.279, -49.8438), (444.868, -592.718, -49.6683), (444.813, -592.946, -49.5341), (444.885, -593.143, -49.3832), (444.883, -593.208, -49.348), (444.918, -593.62, -48.9486), (444.841, -593.831, -48.8385), (444.663, -594.016, -48.8977), (444.713, -594.754, -48.8069), (444.59, -595.422, -49.0097), (444.418, -596.021, -49.38), (444.111, -596.261, -49.8355), (443.997, -596.413, -50.4913), (444.095, -596.384, -50.9573), (444.414, -596.74, -51.1709)]
[(335.543, -426.302, -33.4529), (335.991, -426.434, -33.5107), (336.359, -426.591, -33.7397), (337.316, -426.538, -34.1527), (337.727, -426.363, -34.0834), (338.661, -425.805, -33.9136), (339.54, -425.147, -33.8254), (340.038, -424.894, -33.8962), (341.239, -424.558, -33.696), (341.887, -424.346, -33.4274), (342.606, -424.301, -33.5653), (343.847, -424.206, -33.546), (344.751, -424.752, -33.5476), (345.534, -425.081, -34.0648), (346.2, -425.391, -34.4845), (346.433, -425.582, -34.5351), (346.649, -425.719, -35.2641), (346.723, -425.724, -35.7701), (346.702, -425.851, -36.0336), (346.541, -426.054, -36.5467), (346.453, -426.07, -36.933), (346.387, -425.859, -37.3672), (346.185, -426.136, -37.8572), (345.997, -426.766, -38.2024), (345.884, -427.125, -39.1481), (345.391, -427.498, -40.0719), (344.668, -428.204, -40.6286), (344.889, -428.968, -41.2219), (344.76, -429.332, -41.2753), (344.699, -429.655, -41.0646), (344.73, -430.081, -40.9003), (344.439, -430.558, -40.5571), (344.476, -430.702, -40.5524), (344.003, -431.256, -40.4651), (343.84, -432.136, -41.1099), (343.594, -432.694, -41.5412), (343.212, -433.759, -42.1111), (342.952, -434.892, -42.3255), (342.649, -435.395, -42.6248), (342.646, -435.399, -42.6288), (342.145, -435.466, -42.9575), (342.154, -435.691, -43.8362), (342.309, -435.854, -44.0642), (342.443, -436.085, -44.5369), (342.471, -436.13, -44.7864), (342.494, -436.124, -45.3205), (343.246, -436.899, -45.4339), (344.018, -437.698, -45.4602), (344.418, -438.154, -44.982), (344.791, -438.41, -44.5184), (345.202, -439.223, -44.007), (345.698, -439.508, -43.4359), (346.269, -440.201, -43.1688), (346.883, -440.679, -43.386), (347.49, -441.418, -43.3985), (348.16, -441.803, -42.8343), (348.995, -442.247, -42.312), (350.067, -442.41, -42.3143), (350.52, -442.345, -42.1135), (351.383, -442.435, -41.7685), (352.142, -443.041, -41.6056), (352.454, -443.92, -41.6358), (352.684, -444.581, -41.2641), (353.166, -445.297, -41.3652), (353.636, -445.863, -40.9429), (353.899, -446.114, -41.1068), (354.383, -446.18, -41.1893), (354.332, -447.049, -40.7923), (354.663, -447.936, -40.9258), (354.618, -448.057, -41.0387), (354.705, -448.504, -41.5125), (354.932, -449.038, -42.047), (355.542, -449.569, -41.8982), (356.009, -449.947, -41.2166), (356.369, -450.667, -41.0785), (357.061, -451.097, -41.121), (357.85, -451.093, -41.3297), (358.88, -451.003, -41.3509), (359.665, -451.322, -40.7581), (360.22, -451.995, -40.8504), (360.892, -452.799, -40.5152), (361.16, -453.065, -40.5567), (362.006, -453.608, -40.5299), (362.703, -453.784, -40.4143), (362.764, -454.501, -40.6324), (363.365, -454.847, -40.093), (363.796, -455.653, -40.2571), (363.983, -455.862, -40.1818), (364.453, -456.305, -40.1932), (364.709, -456.388, -40.4842), (365.548, -456.699, -40.1919), (365.635, -457.18, -40.2886), (365.907, -458.169, -40.4092), (366.616, -458.609, -40.1067), (366.876, -459.215, -40.5011), (367.571, -459.526, -40.8629), (368.243, -459.482, -41.2147), (369.255, -459.466, -41.73), (369.804, -459.468, -42.0877), (370.001, -459.404, -42.2473), (370.828, -459.587, -43.3879), (371.833, -459.881, -43.2844), (372.506, -460.017, -43.264), (372.994, -460.49, -43.1681), (373.521, -461.046, -43.3273), (373.773, -461.117, -43.664), (374.695, -461.364, -43.623), (375.486, -462.047, -43.7257), (376.151, -462.88, -43.3121), (376.48, -463.198, -43.0249), (377.041, -463.622, -42.6472), (377.564, -463.754, -42.6194), (377.595, -463.764, -42.6246), (378.729, -463.933, -41.7225), (378.674, -464.189, -40.8901), (379.374, -464.47, -40.3903), (379.967, -464.812, -40.386), (380.561, -465.478, -40.8641), (381.13, -466.868, -41.1074), (381.558, -467.557, -41.2481), (381.996, -467.373, -41.5366), (382.547, -467.396, -41.4593), (382.872, -467.613, -41.0636), (382.978, -468.132, -40.8975), (383.369, -468.498, -40.6249), (383.421, -468.49, -40.5625), (383.934, -469.025, -40.8894), (384.813, -469.572, -40.7296), (385.195, -470.191, -40.2888), (385.699, -470.616, -39.5203), (386.144, -471.005, -39.7024), (387.189, -471.605, -39.4607), (387.704, -472.113, -39.2139), (387.742, -472.123, -39.1883), (388.223, -472.803, -38.1248), (388.08, -473.046, -37.845), (388.066, -473.075, -37.5637), (387.822, -473.971, -36.8109), (387.719, -474.342, -36.3178), (387.137, -474.414, -36.1016), (386.342, -474.283, -35.7406), (386.32, -474.271, -35.6964), (385.582, -474.685, -35.2108), (385.352, -475.494, -35.0535), (385.21, -475.925, -34.4229), (384.799, -476.094, -33.823), (384.429, -476.503, -33.2534), (384.322, -477.443, -32.8765), (384.708, -478.003, -32.4697), (385.001, -479.074, -31.9402), (384.813, -479.734, -30.7238), (384.732, -480.236, -29.757), (384.853, -480.302, -29.583), (384.754, -481.158, -29.365), (384.864, -481.269, -28.7118), (384.273, -481.523, -28.5179), (384.034, -482.345, -28.8099), (383.798, -483.152, -28.5294), (383.722, -483.443, -28.4046), (383.627, -483.88, -28.2612), (383.672, -484.486, -28.1748), (383.382, -485.047, -28.0667), (383.005, -485.545, -27.9821), (382.559, -486.02, -27.9232), (382.324, -486.077, -27.8655), (382.559, -486.921, -27.5192), (381.313, -487.642, -27.7681), (380.627, -488.454, -27.5401), (380.004, -489.071, -27.2236), (380.384, -489.555, -26.7245), (380.576, -489.636, -26.6335), (381.404, -490.239, -26.2909), (381.765, -490.545, -26.2417), (382.688, -490.796, -26.223), (382.737, -491.069, -26.218), (383.408, -491.198, -26.1239), (383.711, -491.516, -26.9423), (384.318, -491.618, -27.4164), (384.694, -491.947, -27.5644), (385.218, -492.623, -28.0761), (386.034, -493.125, -28.5846), (386.352, -493.077, -28.7667), (386.642, -493.07, -29.0315), (387.612, -492.953, -29.481), (388.01, -493.531, -29.7809), (388.654, -493.88, -29.9584), (389.217, -494.335, -29.7529), (389.539, -494.765, -29.2239), (389.538, -494.821, -29.1781), (389.365, -495.337, -28.5703), (388.857, -495.516, -27.9575), (388.872, -495.477, -27.8857), (388.349, -495.703, -27.1946), (388.165, -496.374, -26.6313), (388.393, -497.215, -26.4263), (388.799, -497.66, -25.9089), (388.773, -498.125, -25.2646), (388.848, -498.338, -24.1808), (388.336, -499.215, -23.2621), (388.139, -499.492, -22.7828), (388.274, -500.02, -22.5638), (388.648, -500.43, -22.7585), (389.463, -501.283, -23.0821), (389.548, -501.849, -23.487), (389.941, -502.184, -23.7409), (390.471, -502.701, -24.0383), (390.672, -503.467, -24.1424), (390.478, -504.232, -24.0194), (390.518, -504.711, -23.5828), (390.518, -505.452, -23.4762), (391.128, -506.346, -23.434), (391.408, -506.962, -24.1164), (391.682, -507.022, -24.1483), (392.259, -507.957, -24.822), (392.259, -508.706, -24.822), (391.83, -509.041, -24.845), (391.699, -509.261, -24.7838), (391.392, -509.813, -24.5383), (391.39, -509.818, -24.534), (391.477, -510.054, -24.2659), (391.293, -510.53, -24.1743), (391.329, -510.814, -24.6062), (391.492, -510.912, -24.9416), (391.643, -510.961, -25.1777), (391.696, -510.901, -25.456), (391.867, -510.911, -25.6123), (392.447, -511.142, -25.7285), (392.605, -511.213, -25.7737), (393.385, -511.761, -26.1718), (393.51, -511.914, -26.3721), (393.919, -512.399, -27.3275), (394.439, -512.654, -27.571), (394.82, -513.52, -28.2009), (395.115, -513.65, -28.285), (395.682, -514.08, -28.8315), (395.607, -514.537, -29.6339), (396.413, -514.742, -30.3134), (396.628, -515.039, -30.7885), (396.5, -515.084, -31.5452), (397.12, -515.334, -32.2599), (397.383, -516.131, -32.765), (397.427, -516.234, -32.7598), (397.786, -517.171, -33.3059), (398.033, -517.559, -33.5327), (398.607, -518.563, -34.1827), (398.946, -518.973, -34.7726), (399.226, -519.262, -35.2315), (399.224, -519.798, -35.8735), (399.39, -519.894, -36.9179), (400.202, -519.852, -37.2339), (400.872, -520.333, -37.5199), (401.138, -521.151, -37.6647), (401.187, -521.805, -38.26), (401.642, -522.375, -38.26), (402.3, -522.645, -38.6426), (402.963, -522.636, -38.7288), (403.961, -523.183, -38.2267), (405.136, -523.516, -38.2925), (405.836, -523.702, -37.6076), (406.453, -524.17, -36.8304), (407.256, -524.694, -36.0376), (408.002, -524.634, -35.8578), (408.714, -524.919, -35.9222), (409.242, -525.384, -35.5558), (409.898, -525.771, -35.4471), (410.281, -526.407, -35.5557), (410.299, -526.469, -35.5553), (410.413, -526.741, -35.579), (410.432, -526.777, -35.5904), (410.551, -527.358, -35.2584), (410.802, -527.756, -35.2496), (410.913, -527.917, -35.0408), (411.563, -528.134, -34.866), (412.525, -528.376, -34.7483), (412.873, -528.615, -34.3067), (413.183, -528.752, -34.2194), (413.785, -529.193, -34.3895), (413.782, -529.56, -34.5998), (413.729, -530.168, -34.8821), (413.679, -530.811, -35.0399), (414.087, -531.727, -35.2885), (414.697, -532.188, -35.663), (415.23, -532.292, -35.9984), (416.039, -532.687, -36.5827), (416.11, -532.799, -37.0304), (416.483, -533.546, -37.6689), (416.152, -534.484, -38.0079), (415.679, -534.819, -38.541), (415.313, -535.649, -38.8419), (415.126, -536.536, -39.3303), (414.876, -536.672, -40.174), (415.376, -537.156, -40.7166), (415.994, -537.182, -41.3457), (416.546, -536.741, -41.8741), (416.868, -535.965, -42.1445), (417.202, -536.951, -41.4847), (417.41, -537.508, -41.0456), (417.548, -538.282, -40.8309), (417.927, -538.949, -40.5542), (418.477, -539.119, -39.9687), (418.653, -539.457, -39.5833), (418.898, -539.703, -39.0271), (419.684, -540.054, -37.9102), (420.21, -540.215, -37.3109), (420.398, -539.865, -36.7047), (420.255, -539.671, -36.1194), (420.285, -539.665, -35.6552), (420.695, -539.735, -35.447), (421.17, -539.897, -35.4017), (420.551, -540.527, -35.428), (420.141, -540.457, -35.6363), (420.11, -540.463, -36.1004), (419.598, -541.057, -36.2814), (419.185, -541.822, -36.7341), (419.169, -542.393, -36.8135), (419.184, -542.46, -36.8182), (419.329, -542.976, -37.0467), (419.435, -543.567, -37.2404), (419.623, -543.761, -37.5018), (419.781, -543.948, -37.6166), (420.164, -544.495, -37.7697), (420.322, -545.249, -37.4364), (420.444, -545.786, -37.4238), (420.878, -546.536, -37.628), (421.05, -547.121, -38.042), (421.202, -547.841, -38.0918), (421.108, -548.218, -38.0828), (420.629, -548.862, -38.4093), (420.536, -549.487, -39.002), (420.573, -550.008, -39.4006), (420.599, -550.182, -39.4721), (420.4, -550.283, -39.7241), (420.345, -551.019, -40.0356), (420.264, -551.087, -40.1085), (420.201, -551.767, -39.9945), (419.886, -552.418, -40.4263), (419.842, -552.992, -40.5484), (419.949, -553.534, -40.7613), (420.422, -553.622, -41.1056), (421.257, -553.605, -41.872), (421.381, -553.587, -42.0972), (421.941, -553.732, -42.5319), (422.017, -553.761, -42.5939), (422.085, -553.772, -42.6452), (422.429, -553.836, -42.7938), (422.95, -554.14, -43.6066), (422.981, -554.201, -43.7094), (423.006, -554.52, -44.2488), (422.973, -554.777, -44.6867), (423.331, -555.295, -45.224), (423.754, -555.808, -46.461), (423.874, -556.077, -47.423), (423.874, -555.934, -48.1424), (424.747, -555.586, -48.3415), (425.452, -555.4, -48.3412), (426.143, -555.545, -48.5268), (426.631, -555.982, -48.8477), (426.958, -556.401, -48.9835), (427.958, -556.964, -48.8189), (428.661, -557.588, -48.2649), (429.387, -558.151, -48.1996), (429.801, -558.744, -47.8815), (430.364, -558.635, -48.096), (430.516, -559.41, -48.0898), (430.659, -560.063, -48.5119), (430.677, -560.069, -48.5223), (431.026, -561.07, -49.1066), (431.53, -561.234, -49.2104), (431.854, -561.422, -49.1734), (432.412, -561.778, -48.9233), (432.597, -562.063, -48.836), (432.76, -562.562, -48.7214), (433.579, -563.314, -48.4665), (434.276, -563.892, -48.6691), (434.51, -564.562, -49.2657), (434.503, -565.539, -49.4851), (434.911, -566.05, -49.8667), (435.521, -566.262, -50.22), (436.238, -566.715, -49.9457), (436.522, -567.569, -49.4132), (436.647, -568.584, -49.6277), (437.272, -568.889, -49.8725), (437.382, -569.566, -49.988), (437.636, -570.355, -49.7627), (437.645, -570.68, -49.5578), (438.282, -571.333, -48.8871), (439.028, -571.853, -48.2798), (438.887, -571.763, -49.081), (439.134, -571.594, -49.6892), (439.95, -572.751, -49.6007), (440.468, -573.42, -49.1012), (440.478, -573.474, -49.0971), (440.75, -573.95, -48.7343), (440.848, -573.953, -48.2878), (441.016, -574.174, -48.2046), (441.205, -574.47, -48.3613), (441.619, -574.812, -48.3367), (442.317, -575.301, -48.0699), (442.465, -575.484, -48.2013), (442.933, -576.417, -48.2188), (443.082, -576.813, -47.7793), (443.806, -577.438, -47.1027), (443.166, -577.642, -47.6479), (442.662, -577.368, -48.2552), (442.514, -577.279, -48.6534), (442.468, -577.728, -50.1696), (442.425, -578.321, -50.3124), (442.421, -578.412, -50.3083), (442.307, -579.05, -50.3954), (442.488, -579.483, -51.3722), (442.77, -579.694, -51.5442), (443.545, -580.128, -52.2395), (443.545, -580.478, -52.8457), (443.439, -580.897, -53.0941), (443.702, -580.854, -53.5354), (444.346, -581.438, -53.8836), (445.22, -581.427, -53.9273), (445.29, -581.453, -53.9258), (446.341, -581.526, -54.1741), (446.971, -581.399, -54.356), (447.487, -581.589, -54.547), (448.551, -581.668, -55.1277), (449.145, -581.851, -55.6588), (449.333, -582.201, -56.265), (449.084, -582.259, -57.0589), (449.183, -582.399, -57.6268), (449.565, -582.449, -58.0742), (449.728, -582.833, -58.9399), (449.789, -582.773, -59.0735), (449.719, -583.317, -59.7069), (449.996, -583.569, -60.295), (450.022, -583.576, -60.2948), (450.451, -583.606, -60.1657), (450.729, -583.921, -60.3251), (451.208, -584.492, -60.4174), (451.416, -585.202, -60.5559), (451.552, -585.608, -60.431), (451.551, -585.798, -60.5221), (451.45, -586.225, -60.9381), (451.255, -586.849, -61.2832), (451.443, -587.549, -61.2832), (451.954, -587.981, -61.7148), (452.6, -588.8, -61.8424), (452.921, -589.051, -62.3094), (453.919, -589.872, -63.2671), (454.008, -589.961, -63.2992), (453.961, -590.304, -63.547), (453.854, -590.345, -63.609), (453.477, -591.211, -63.5539), (453.554, -591.512, -63.381), (453.548, -591.544, -63.368), (453.633, -592.107, -63.2468), (453.622, -592.918, -63.5051), (453.796, -593.195, -63.3219), (453.841, -593.294, -63.2786), (454.121, -593.964, -63.1693), (454.169, -594.63, -63.3921), (454.2, -594.701, -63.4194), (454.2, -594.701, -63.4194), (454.281, -595.045, -63.7157), (454.516, -595.657, -63.8229), (454.461, -596.036, -64.0039), (454.607, -596.472, -64.1573), (454.934, -597.129, -63.8141), (455.351, -597.989, -63.7942), (456.22, -598.383, -63.837)]
[(335.543, -426.302, -33.4529), (335.991, -426.434, -33.5107), (336.359, -426.591, -33.7397), (337.316, -426.538, -34.1527), (337.727, -426.363, -34.0834), (338.661, -425.805, -33.9136), (339.54, -425.147, -33.8254), (340.038, -424.894, -33.8962), (341.239, -424.558, -33.696), (341.887, -424.346, -33.4274), (342.606, -424.301, -33.5653), (343.847, -424.206, -33.546), (344.751, -424.752, -33.5476), (345.534, -425.081, -34.0648), (346.2, -425.391, -34.4845), (346.433, -425.582, -34.5351), (346.649, -425.719, -35.2641), (346.723, -425.724, -35.7701), (346.702, -425.851, -36.0336), (346.541, -426.054, -36.5467), (346.453, -426.07, -36.933), (346.387, -425.859, -37.3672), (346.185, -426.136, -37.8572), (345.997, -426.766, -38.2024), (345.884, -427.125, -39.1481), (345.391, -427.498, -40.0719), (344.668, -428.204, -40.6286), (344.889, -428.968, -41.2219), (344.76, -429.332, -41.2753), (344.699, -429.655, -41.0646), (344.73, -430.081, -40.9003), (344.439, -430.558, -40.5571), (344.476, -430.702, -40.5524), (344.003, -431.256, -40.4651), (343.84, -432.136, -41.1099), (343.594, -432.694, -41.5412), (343.212, -433.759, -42.1111), (342.952, -434.892, -42.3255), (342.649, -435.395, -42.6248), (342.646, -435.399, -42.6288), (342.145, -435.466, -42.9575), (342.154, -435.691, -43.8362), (342.309, -435.854, -44.0642), (342.443, -436.085, -44.5369), (342.471, -436.13, -44.7864), (342.494, -436.124, -45.3205), (343.246, -436.899, -45.4339), (344.018, -437.698, -45.4602), (344.418, -438.154, -44.982), (344.791, -438.41, -44.5184), (345.202, -439.223, -44.007), (345.698, -439.508, -43.4359), (346.269, -440.201, -43.1688), (346.883, -440.679, -43.386), (347.49, -441.418, -43.3985), (348.16, -441.803, -42.8343), (348.995, -442.247, -42.312), (350.067, -442.41, -42.3143), (350.52, -442.345, -42.1135), (351.383, -442.435, -41.7685), (352.142, -443.041, -41.6056), (352.454, -443.92, -41.6358), (352.684, -444.581, -41.2641), (353.166, -445.297, -41.3652), (353.636, -445.863, -40.9429), (353.899, -446.114, -41.1068), (354.383, -446.18, -41.1893), (354.332, -447.049, -40.7923), (354.663, -447.936, -40.9258), (354.618, -448.057, -41.0387), (354.705, -448.504, -41.5125), (354.932, -449.038, -42.047), (355.542, -449.569, -41.8982), (356.009, -449.947, -41.2166), (356.369, -450.667, -41.0785), (357.061, -451.097, -41.121), (357.85, -451.093, -41.3297), (358.88, -451.003, -41.3509), (359.665, -451.322, -40.7581), (360.22, -451.995, -40.8504), (360.892, -452.799, -40.5152), (361.16, -453.065, -40.5567), (362.006, -453.608, -40.5299), (362.703, -453.784, -40.4143), (362.764, -454.501, -40.6324), (363.365, -454.847, -40.093), (363.796, -455.653, -40.2571), (363.983, -455.862, -40.1818), (364.453, -456.305, -40.1932), (364.709, -456.388, -40.4842), (365.548, -456.699, -40.1919), (365.635, -457.18, -40.2886), (365.907, -458.169, -40.4092), (366.616, -458.609, -40.1067), (366.876, -459.215, -40.5011), (367.571, -459.526, -40.8629), (368.243, -459.482, -41.2147), (369.255, -459.466, -41.73), (369.804, -459.468, -42.0877), (370.001, -459.404, -42.2473), (370.828, -459.587, -43.3879), (371.833, -459.881, -43.2844), (372.506, -460.017, -43.264), (372.994, -460.49, -43.1681), (373.521, -461.046, -43.3273), (373.773, -461.117, -43.664), (374.695, -461.364, -43.623), (375.486, -462.047, -43.7257), (376.151, -462.88, -43.3121), (376.48, -463.198, -43.0249), (377.041, -463.622, -42.6472), (377.564, -463.754, -42.6194), (377.595, -463.764, -42.6246), (378.729, -463.933, -41.7225), (378.674, -464.189, -40.8901), (379.374, -464.47, -40.3903), (379.967, -464.812, -40.386), (380.561, -465.478, -40.8641), (381.13, -466.868, -41.1074), (381.558, -467.557, -41.2481), (381.996, -467.373, -41.5366), (382.547, -467.396, -41.4593), (382.872, -467.613, -41.0636), (382.978, -468.132, -40.8975), (383.369, -468.498, -40.6249), (383.421, -468.49, -40.5625), (383.934, -469.025, -40.8894), (384.813, -469.572, -40.7296), (385.195, -470.191, -40.2888), (385.699, -470.616, -39.5203), (386.144, -471.005, -39.7024), (387.189, -471.605, -39.4607), (387.704, -472.113, -39.2139), (387.742, -472.123, -39.1883), (388.223, -472.803, -38.1248), (388.08, -473.046, -37.845), (388.066, -473.075, -37.5637), (387.822, -473.971, -36.8109), (387.719, -474.342, -36.3178), (387.137, -474.414, -36.1016), (386.342, -474.283, -35.7406), (386.32, -474.271, -35.6964), (385.582, -474.685, -35.2108), (385.352, -475.494, -35.0535), (385.21, -475.925, -34.4229), (384.799, -476.094, -33.823), (384.429, -476.503, -33.2534), (384.322, -477.443, -32.8765), (384.708, -478.003, -32.4697), (385.001, -479.074, -31.9402), (384.813, -479.734, -30.7238), (384.732, -480.236, -29.757), (384.853, -480.302, -29.583), (384.754, -481.158, -29.365), (384.864, -481.269, -28.7118), (384.273, -481.523, -28.5179), (384.034, -482.345, -28.8099), (383.798, -483.152, -28.5294), (383.722, -483.443, -28.4046), (383.627, -483.88, -28.2612), (383.672, -484.486, -28.1748), (383.382, -485.047, -28.0667), (383.005, -485.545, -27.9821), (382.559, -486.02, -27.9232), (382.324, -486.077, -27.8655), (382.559, -486.921, -27.5192), (381.313, -487.642, -27.7681), (380.627, -488.454, -27.5401), (380.004, -489.071, -27.2236), (380.384, -489.555, -26.7245), (380.576, -489.636, -26.6335), (381.404, -490.239, -26.2909), (381.765, -490.545, -26.2417), (382.688, -490.796, -26.223), (382.737, -491.069, -26.218), (383.408, -491.198, -26.1239), (383.711, -491.516, -26.9423), (384.318, -491.618, -27.4164), (384.694, -491.947, -27.5644), (385.218, -492.623, -28.0761), (386.034, -493.125, -28.5846), (386.352, -493.077, -28.7667), (386.642, -493.07, -29.0315), (387.612, -492.953, -29.481), (388.01, -493.531, -29.7809), (388.654, -493.88, -29.9584), (389.217, -494.335, -29.7529), (389.539, -494.765, -29.2239), (389.538, -494.821, -29.1781), (389.365, -495.337, -28.5703), (388.857, -495.516, -27.9575), (388.872, -495.477, -27.8857), (388.349, -495.703, -27.1946), (388.165, -496.374, -26.6313), (388.393, -497.215, -26.4263), (388.799, -497.66, -25.9089), (388.773, -498.125, -25.2646), (388.848, -498.338, -24.1808), (388.336, -499.215, -23.2621), (388.139, -499.492, -22.7828), (388.274, -500.02, -22.5638), (388.648, -500.43, -22.7585), (389.463, -501.283, -23.0821), (389.548, -501.849, -23.487), (389.941, -502.184, -23.7409), (390.471, -502.701, -24.0383), (390.672, -503.467, -24.1424), (390.478, -504.232, -24.0194), (390.518, -504.711, -23.5828), (390.518, -505.452, -23.4762), (391.128, -506.346, -23.434), (391.408, -506.962, -24.1164), (391.682, -507.022, -24.1483), (392.259, -507.957, -24.822), (392.259, -508.706, -24.822), (391.83, -509.041, -24.845), (391.699, -509.261, -24.7838), (391.392, -509.813, -24.5383), (391.39, -509.818, -24.534), (391.477, -510.054, -24.2659), (391.293, -510.53, -24.1743), (391.329, -510.814, -24.6062), (391.492, -510.912, -24.9416), (391.643, -510.961, -25.1777), (391.696, -510.901, -25.456), (391.867, -510.911, -25.6123), (392.447, -511.142, -25.7285), (392.605, -511.213, -25.7737), (393.385, -511.761, -26.1718), (393.51, -511.914, -26.3721), (393.919, -512.399, -27.3275), (394.439, -512.654, -27.571), (394.82, -513.52, -28.2009), (395.115, -513.65, -28.285), (395.682, -514.08, -28.8315), (395.607, -514.537, -29.6339), (396.413, -514.742, -30.3134), (396.628, -515.039, -30.7885), (396.5, -515.084, -31.5452), (397.12, -515.334, -32.2599), (397.383, -516.131, -32.765), (397.427, -516.234, -32.7598), (397.786, -517.171, -33.3059), (398.033, -517.559, -33.5327), (398.607, -518.563, -34.1827), (398.946, -518.973, -34.7726), (399.226, -519.262, -35.2315), (399.224, -519.798, -35.8735), (399.39, -519.894, -36.9179), (400.202, -519.852, -37.2339), (400.872, -520.333, -37.5199), (401.138, -521.151, -37.6647), (401.187, -521.805, -38.26), (401.642, -522.375, -38.26), (402.3, -522.645, -38.6426), (402.963, -522.636, -38.7288), (403.961, -523.183, -38.2267), (405.136, -523.516, -38.2925), (405.836, -523.702, -37.6076), (406.453, -524.17, -36.8304), (407.256, -524.694, -36.0376), (408.002, -524.634, -35.8578), (408.714, -524.919, -35.9222), (409.242, -525.384, -35.5558), (409.898, -525.771, -35.4471), (410.281, -526.407, -35.5557), (410.299, -526.469, -35.5553), (410.413, -526.741, -35.579), (410.432, -526.777, -35.5904), (410.551, -527.358, -35.2584), (410.802, -527.756, -35.2496), (410.913, -527.917, -35.0408), (411.563, -528.134, -34.866), (412.525, -528.376, -34.7483), (412.873, -528.615, -34.3067), (413.183, -528.752, -34.2194), (413.785, -529.193, -34.3895), (413.782, -529.56, -34.5998), (413.729, -530.168, -34.8821), (413.679, -530.811, -35.0399), (414.087, -531.727, -35.2885), (414.697, -532.188, -35.663), (415.23, -532.292, -35.9984), (416.039, -532.687, -36.5827), (416.11, -532.799, -37.0304), (416.483, -533.546, -37.6689), (416.152, -534.484, -38.0079), (415.679, -534.819, -38.541), (415.313, -535.649, -38.8419), (415.126, -536.536, -39.3303), (414.876, -536.672, -40.174), (415.376, -537.156, -40.7166), (415.994, -537.182, -41.3457), (416.546, -536.741, -41.8741), (416.868, -535.965, -42.1445), (417.202, -536.951, -41.4847), (417.41, -537.508, -41.0456), (417.548, -538.282, -40.8309), (417.927, -538.949, -40.5542), (418.477, -539.119, -39.9687), (418.653, -539.457, -39.5833), (418.898, -539.703, -39.0271), (419.684, -540.054, -37.9102), (420.21, -540.215, -37.3109), (420.398, -539.865, -36.7047), (420.255, -539.671, -36.1194), (420.285, -539.665, -35.6552), (420.695, -539.735, -35.447), (421.17, -539.897, -35.4017), (420.551, -540.527, -35.428), (420.141, -540.457, -35.6363), (420.11, -540.463, -36.1004), (419.598, -541.057, -36.2814), (419.185, -541.822, -36.7341), (419.169, -542.393, -36.8135), (419.184, -542.46, -36.8182), (419.329, -542.976, -37.0467), (419.435, -543.567, -37.2404), (419.623, -543.761, -37.5018), (419.781, -543.948, -37.6166), (420.164, -544.495, -37.7697), (420.322, -545.249, -37.4364), (420.444, -545.786, -37.4238), (420.878, -546.536, -37.628), (421.05, -547.121, -38.042), (421.202, -547.841, -38.0918), (421.108, -548.218, -38.0828), (420.629, -548.862, -38.4093), (420.536, -549.487, -39.002), (420.573, -550.008, -39.4006), (420.599, -550.182, -39.4721), (420.4, -550.283, -39.7241), (420.345, -551.019, -40.0356), (420.264, -551.087, -40.1085), (420.201, -551.767, -39.9945), (419.886, -552.418, -40.4263), (419.842, -552.992, -40.5484), (419.949, -553.534, -40.7613), (420.422, -553.622, -41.1056), (421.257, -553.605, -41.872), (421.381, -553.587, -42.0972), (421.941, -553.732, -42.5319), (422.017, -553.761, -42.5939), (422.085, -553.772, -42.6452), (422.429, -553.836, -42.7938), (422.95, -554.14, -43.6066), (422.981, -554.201, -43.7094), (423.006, -554.52, -44.2488), (422.973, -554.777, -44.6867), (423.331, -555.295, -45.224), (423.754, -555.808, -46.461), (423.874, -556.077, -47.423), (423.874, -555.934, -48.1424), (424.747, -555.586, -48.3415), (425.452, -555.4, -48.3412), (426.143, -555.545, -48.5268), (426.631, -555.982, -48.8477), (426.958, -556.401, -48.9835), (427.958, -556.964, -48.8189), (428.661, -557.588, -48.2649), (429.387, -558.151, -48.1996), (429.801, -558.744, -47.8815), (430.364, -558.635, -48.096), (430.516, -559.41, -48.0898), (430.659, -560.063, -48.5119), (430.677, -560.069, -48.5223), (431.026, -561.07, -49.1066), (431.53, -561.234, -49.2104), (431.854, -561.422, -49.1734), (432.412, -561.778, -48.9233), (432.597, -562.063, -48.836), (432.76, -562.562, -48.7214), (433.579, -563.314, -48.4665), (434.276, -563.892, -48.6691), (434.51, -564.562, -49.2657), (434.503, -565.539, -49.4851), (434.911, -566.05, -49.8667), (435.521, -566.262, -50.22), (436.238, -566.715, -49.9457), (436.522, -567.569, -49.4132), (436.647, -568.584, -49.6277), (437.272, -568.889, -49.8725), (437.382, -569.566, -49.988), (437.636, -570.355, -49.7627), (437.645, -570.68, -49.5578), (438.282, -571.333, -48.8871), (439.028, -571.853, -48.2798), (438.887, -571.763, -49.081), (439.134, -571.594, -49.6892), (439.95, -572.751, -49.6007), (440.468, -573.42, -49.1012), (440.478, -573.474, -49.0971), (440.75, -573.95, -48.7343), (440.848, -573.953, -48.2878), (441.016, -574.174, -48.2046), (441.205, -574.47, -48.3613), (441.619, -574.812, -48.3367), (442.317, -575.301, -48.0699), (442.465, -575.484, -48.2013), (442.933, -576.417, -48.2188), (443.082, -576.813, -47.7793), (443.806, -577.438, -47.1027), (443.994, -577.088, -46.4965), (443.796, -577.343, -45.8266), (444.44, -577.394, -45.2648), (444.75, -577.375, -45.1312), (444.943, -577.428, -45.0477), (445.27, -577.54, -44.9137), (445.891, -578.646, -44.9931), (446.158, -578.707, -45.276), (446.813, -579.387, -45.3488), (447.684, -579.598, -45.0417), (448.09, -579.621, -44.862), (448.8, -579.856, -44.8492), (449.432, -580.464, -45.3179), (450.119, -580.838, -46.0587), (450.593, -581.301, -46.1808), (450.844, -582.451, -46.565), (450.988, -583.351, -46.7798), (451.594, -584.048, -46.6237), (452.246, -584.414, -46.7819), (452.605, -585.225, -46.7984), (452.966, -585.274, -47.3035), (452.995, -585.326, -47.3214), (453.226, -585.969, -47.671), (453.641, -586.509, -48.1212), (454.303, -586.988, -48.1669), (454.018, -587.397, -48.1971), (454.467, -587.983, -47.8474), (454.658, -589.015, -48.0443), (455.232, -589.955, -47.9594), (455.036, -590.931, -47.966), (455.286, -591.827, -48.162), (455.336, -591.905, -48.1972), (455.812, -592.473, -48.0185), (455.847, -592.535, -47.9888), (456.193, -593.022, -47.8709), (456.58, -593.541, -47.7611), (456.687, -593.794, -47.6737), (456.847, -594.307, -47.0819), (456.873, -594.762, -47.4837), (456.716, -595.67, -47.2331), (456.764, -596.623, -47.3492), (457.368, -597.353, -47.1876), (457.925, -597.85, -47.0433), (458.092, -598.52, -46.7149), (458.323, -598.907, -46.7488), (458.572, -599.539, -46.74), (458.548, -600.197, -46.9071), (458.522, -600.589, -47.0579), (458.496, -600.66, -47.0415), (458.884, -601.314, -47.3589)]
[(335.543, -426.302, -33.4529), (335.991, -426.434, -33.5107), (336.359, -426.591, -33.7397), (337.316, -426.538, -34.1527), (337.727, -426.363, -34.0834), (338.661, -425.805, -33.9136), (339.54, -425.147, -33.8254), (340.038, -424.894, -33.8962), (341.239, -424.558, -33.696), (341.887, -424.346, -33.4274), (342.606, -424.301, -33.5653), (343.847, -424.206, -33.546), (344.751, -424.752, -33.5476), (345.534, -425.081, -34.0648), (346.2, -425.391, -34.4845), (346.433, -425.582, -34.5351), (346.649, -425.719, -35.2641), (346.723, -425.724, -35.7701), (346.702, -425.851, -36.0336), (346.541, -426.054, -36.5467), (346.453, -426.07, -36.933), (346.387, -425.859, -37.3672), (346.185, -426.136, -37.8572), (345.997, -426.766, -38.2024), (345.884, -427.125, -39.1481), (345.391, -427.498, -40.0719), (344.668, -428.204, -40.6286), (344.889, -428.968, -41.2219), (344.76, -429.332, -41.2753), (344.699, -429.655, -41.0646), (344.73, -430.081, -40.9003), (344.439, -430.558, -40.5571), (344.476, -430.702, -40.5524), (344.003, -431.256, -40.4651), (343.84, -432.136, -41.1099), (343.594, -432.694, -41.5412), (343.212, -433.759, -42.1111), (342.952, -434.892, -42.3255), (342.649, -435.395, -42.6248), (342.646, -435.399, -42.6288), (342.145, -435.466, -42.9575), (342.154, -435.691, -43.8362), (342.309, -435.854, -44.0642), (342.443, -436.085, -44.5369), (342.471, -436.13, -44.7864), (342.494, -436.124, -45.3205), (343.246, -436.899, -45.4339), (344.018, -437.698, -45.4602), (344.418, -438.154, -44.982), (344.791, -438.41, -44.5184), (345.202, -439.223, -44.007), (345.698, -439.508, -43.4359), (346.269, -440.201, -43.1688), (346.883, -440.679, -43.386), (347.49, -441.418, -43.3985), (348.16, -441.803, -42.8343), (348.995, -442.247, -42.312), (350.067, -442.41, -42.3143), (350.52, -442.345, -42.1135), (351.383, -442.435, -41.7685), (352.142, -443.041, -41.6056), (352.454, -443.92, -41.6358), (352.684, -444.581, -41.2641), (353.166, -445.297, -41.3652), (353.636, -445.863, -40.9429), (353.899, -446.114, -41.1068), (354.383, -446.18, -41.1893), (354.332, -447.049, -40.7923), (354.663, -447.936, -40.9258), (354.618, -448.057, -41.0387), (354.705, -448.504, -41.5125), (354.932, -449.038, -42.047), (355.542, -449.569, -41.8982), (356.009, -449.947, -41.2166), (356.369, -450.667, -41.0785), (357.061, -451.097, -41.121), (357.85, -451.093, -41.3297), (358.88, -451.003, -41.3509), (359.665, -451.322, -40.7581), (360.22, -451.995, -40.8504), (360.892, -452.799, -40.5152), (361.16, -453.065, -40.5567), (362.006, -453.608, -40.5299), (362.703, -453.784, -40.4143), (362.764, -454.501, -40.6324), (363.365, -454.847, -40.093), (363.796, -455.653, -40.2571), (363.983, -455.862, -40.1818), (364.453, -456.305, -40.1932), (364.709, -456.388, -40.4842), (365.548, -456.699, -40.1919), (365.635, -457.18, -40.2886), (365.907, -458.169, -40.4092), (366.616, -458.609, -40.1067), (366.876, -459.215, -40.5011), (367.571, -459.526, -40.8629), (368.243, -459.482, -41.2147), (369.255, -459.466, -41.73), (369.804, -459.468, -42.0877), (370.001, -459.404, -42.2473), (370.828, -459.587, -43.3879), (371.833, -459.881, -43.2844), (372.506, -460.017, -43.264), (372.994, -460.49, -43.1681), (373.521, -461.046, -43.3273), (373.773, -461.117, -43.664), (374.695, -461.364, -43.623), (375.486, -462.047, -43.7257), (376.151, -462.88, -43.3121), (376.48, -463.198, -43.0249), (377.041, -463.622, -42.6472), (377.564, -463.754, -42.6194), (377.595, -463.764, -42.6246), (378.729, -463.933, -41.7225), (378.674, -464.189, -40.8901), (379.374, -464.47, -40.3903), (379.967, -464.812, -40.386), (380.561, -465.478, -40.8641), (381.13, -466.868, -41.1074), (381.558, -467.557, -41.2481), (381.996, -467.373, -41.5366), (382.547, -467.396, -41.4593), (382.872, -467.613, -41.0636), (382.978, -468.132, -40.8975), (383.369, -468.498, -40.6249), (383.421, -468.49, -40.5625), (383.934, -469.025, -40.8894), (384.813, -469.572, -40.7296), (385.195, -470.191, -40.2888), (385.699, -470.616, -39.5203), (386.144, -471.005, -39.7024), (387.189, -471.605, -39.4607), (387.704, -472.113, -39.2139), (387.742, -472.123, -39.1883), (388.223, -472.803, -38.1248), (388.08, -473.046, -37.845), (388.066, -473.075, -37.5637), (387.822, -473.971, -36.8109), (387.719, -474.342, -36.3178), (387.137, -474.414, -36.1016), (386.342, -474.283, -35.7406), (386.32, -474.271, -35.6964), (385.582, -474.685, -35.2108), (385.352, -475.494, -35.0535), (385.21, -475.925, -34.4229), (384.799, -476.094, -33.823), (384.429, -476.503, -33.2534), (384.322, -477.443, -32.8765), (384.708, -478.003, -32.4697), (385.001, -479.074, -31.9402), (384.813, -479.734, -30.7238), (384.732, -480.236, -29.757), (384.853, -480.302, -29.583), (384.754, -481.158, -29.365), (384.864, -481.269, -28.7118), (384.273, -481.523, -28.5179), (384.034, -482.345, -28.8099), (383.798, -483.152, -28.5294), (383.722, -483.443, -28.4046), (383.627, -483.88, -28.2612), (383.672, -484.486, -28.1748), (383.382, -485.047, -28.0667), (383.005, -485.545, -27.9821), (382.559, -486.02, -27.9232), (382.324, -486.077, -27.8655), (382.559, -486.921, -27.5192), (381.313, -487.642, -27.7681), (380.627, -488.454, -27.5401), (380.004, -489.071, -27.2236), (380.384, -489.555, -26.7245), (380.576, -489.636, -26.6335), (381.404, -490.239, -26.2909), (381.765, -490.545, -26.2417), (382.688, -490.796, -26.223), (382.737, -491.069, -26.218), (383.408, -491.198, -26.1239), (383.711, -491.516, -26.9423), (384.318, -491.618, -27.4164), (384.694, -491.947, -27.5644), (385.218, -492.623, -28.0761), (386.034, -493.125, -28.5846), (386.352, -493.077, -28.7667), (386.642, -493.07, -29.0315), (387.612, -492.953, -29.481), (388.01, -493.531, -29.7809), (388.654, -493.88, -29.9584), (389.217, -494.335, -29.7529), (389.539, -494.765, -29.2239), (389.538, -494.821, -29.1781), (389.365, -495.337, -28.5703), (388.857, -495.516, -27.9575), (388.872, -495.477, -27.8857), (388.349, -495.703, -27.1946), (388.165, -496.374, -26.6313), (388.393, -497.215, -26.4263), (388.799, -497.66, -25.9089), (388.773, -498.125, -25.2646), (388.848, -498.338, -24.1808), (388.336, -499.215, -23.2621), (388.139, -499.492, -22.7828), (388.274, -500.02, -22.5638), (388.648, -500.43, -22.7585), (389.463, -501.283, -23.0821), (389.548, -501.849, -23.487), (389.941, -502.184, -23.7409), (390.471, -502.701, -24.0383), (390.672, -503.467, -24.1424), (390.478, -504.232, -24.0194), (390.518, -504.711, -23.5828), (390.518, -505.452, -23.4762), (391.128, -506.346, -23.434), (391.408, -506.962, -24.1164), (391.682, -507.022, -24.1483), (392.259, -507.957, -24.822), (392.259, -508.706, -24.822), (391.83, -509.041, -24.845), (391.699, -509.261, -24.7838), (391.392, -509.813, -24.5383), (391.39, -509.818, -24.534), (391.477, -510.054, -24.2659), (391.293, -510.53, -24.1743), (391.329, -510.814, -24.6062), (391.492, -510.912, -24.9416), (391.643, -510.961, -25.1777), (391.696, -510.901, -25.456), (391.867, -510.911, -25.6123), (392.447, -511.142, -25.7285), (392.605, -511.213, -25.7737), (393.385, -511.761, -26.1718), (393.51, -511.914, -26.3721), (393.919, -512.399, -27.3275), (394.439, -512.654, -27.571), (394.82, -513.52, -28.2009), (395.115, -513.65, -28.285), (395.682, -514.08, -28.8315), (395.607, -514.537, -29.6339), (396.413, -514.742, -30.3134), (396.628, -515.039, -30.7885), (396.5, -515.084, -31.5452), (397.12, -515.334, -32.2599), (397.383, -516.131, -32.765), (397.427, -516.234, -32.7598), (397.786, -517.171, -33.3059), (398.033, -517.559, -33.5327), (398.607, -518.563, -34.1827), (398.946, -518.973, -34.7726), (399.226, -519.262, -35.2315), (399.224, -519.798, -35.8735), (399.39, -519.894, -36.9179), (400.202, -519.852, -37.2339), (400.872, -520.333, -37.5199), (401.138, -521.151, -37.6647), (401.187, -521.805, -38.26), (401.642, -522.375, -38.26), (402.3, -522.645, -38.6426), (402.963, -522.636, -38.7288), (403.961, -523.183, -38.2267), (405.136, -523.516, -38.2925), (405.836, -523.702, -37.6076), (406.453, -524.17, -36.8304), (407.256, -524.694, -36.0376), (408.002, -524.634, -35.8578), (408.714, -524.919, -35.9222), (409.242, -525.384, -35.5558), (409.898, -525.771, -35.4471), (410.281, -526.407, -35.5557), (410.299, -526.469, -35.5553), (410.413, -526.741, -35.579), (410.432, -526.777, -35.5904), (410.551, -527.358, -35.2584), (410.802, -527.756, -35.2496), (410.913, -527.917, -35.0408), (411.563, -528.134, -34.866), (412.525, -528.376, -34.7483), (412.873, -528.615, -34.3067), (413.183, -528.752, -34.2194), (413.785, -529.193, -34.3895), (413.782, -529.56, -34.5998), (413.729, -530.168, -34.8821), (413.679, -530.811, -35.0399), (414.087, -531.727, -35.2885), (414.697, -532.188, -35.663), (415.23, -532.292, -35.9984), (416.039, -532.687, -36.5827), (416.11, -532.799, -37.0304), (416.483, -533.546, -37.6689), (416.152, -534.484, -38.0079), (415.679, -534.819, -38.541), (415.313, -535.649, -38.8419), (415.126, -536.536, -39.3303), (414.876, -536.672, -40.174), (415.376, -537.156, -40.7166), (415.994, -537.182, -41.3457), (416.546, -536.741, -41.8741), (416.868, -535.965, -42.1445), (417.202, -536.951, -41.4847), (417.41, -537.508, -41.0456), (417.548, -538.282, -40.8309), (417.927, -538.949, -40.5542), (418.477, -539.119, -39.9687), (418.653, -539.457, -39.5833), (418.898, -539.703, -39.0271), (419.684, -540.054, -37.9102), (420.21, -540.215, -37.3109), (420.398, -539.865, -36.7047), (420.255, -539.671, -36.1194), (420.285, -539.665, -35.6552), (420.695, -539.735, -35.447), (421.17, -539.897, -35.4017), (420.551, -540.527, -35.428), (420.141, -540.457, -35.6363), (420.11, -540.463, -36.1004), (419.598, -541.057, -36.2814), (419.185, -541.822, -36.7341), (419.169, -542.393, -36.8135), (419.184, -542.46, -36.8182), (419.329, -542.976, -37.0467), (419.435, -543.567, -37.2404), (419.623, -543.761, -37.5018), (419.781, -543.948, -37.6166), (420.164, -544.495, -37.7697), (420.322, -545.249, -37.4364), (420.444, -545.786, -37.4238), (420.878, -546.536, -37.628), (421.05, -547.121, -38.042), (421.202, -547.841, -38.0918), (421.108, -548.218, -38.0828), (420.629, -548.862, -38.4093), (420.536, -549.487, -39.002), (420.573, -550.008, -39.4006), (420.599, -550.182, -39.4721), (420.4, -550.283, -39.7241), (420.345, -551.019, -40.0356), (420.264, -551.087, -40.1085), (420.201, -551.767, -39.9945), (419.886, -552.418, -40.4263), (419.842, -552.992, -40.5484), (419.949, -553.534, -40.7613), (420.422, -553.622, -41.1056), (421.257, -553.605, -41.872), (421.381, -553.587, -42.0972), (421.941, -553.732, -42.5319), (422.017, -553.761, -42.5939), (422.085, -553.772, -42.6452), (422.429, -553.836, -42.7938), (422.95, -554.14, -43.6066), (422.981, -554.201, -43.7094), (423.006, -554.52, -44.2488), (422.973, -554.777, -44.6867), (423.331, -555.295, -45.224), (423.754, -555.808, -46.461), (423.874, -556.077, -47.423), (423.874, -555.934, -48.1424), (424.747, -555.586, -48.3415), (425.452, -555.4, -48.3412), (426.143, -555.545, -48.5268), (426.631, -555.982, -48.8477), (426.958, -556.401, -48.9835), (427.958, -556.964, -48.8189), (428.661, -557.588, -48.2649), (429.387, -558.151, -48.1996), (429.801, -558.744, -47.8815), (430.364, -558.635, -48.096), (430.516, -559.41, -48.0898), (430.659, -560.063, -48.5119), (430.677, -560.069, -48.5223), (431.026, -561.07, -49.1066), (431.53, -561.234, -49.2104), (431.854, -561.422, -49.1734), (432.412, -561.778, -48.9233), (432.597, -562.063, -48.836), (432.76, -562.562, -48.7214), (433.579, -563.314, -48.4665), (434.276, -563.892, -48.6691), (434.51, -564.562, -49.2657), (434.503, -565.539, -49.4851), (434.911, -566.05, -49.8667), (435.521, -566.262, -50.22), (436.238, -566.715, -49.9457), (436.522, -567.569, -49.4132), (436.647, -568.584, -49.6277), (437.272, -568.889, -49.8725), (437.382, -569.566, -49.988), (437.636, -570.355, -49.7627), (437.645, -570.68, -49.5578), (438.282, -571.333, -48.8871), (439.028, -571.853, -48.2798), (438.887, -571.763, -49.081), (439.134, -571.594, -49.6892), (439.95, -572.751, -49.6007), (440.468, -573.42, -49.1012), (440.478, -573.474, -49.0971), (440.75, -573.95, -48.7343), (440.848, -573.953, -48.2878), (441.016, -574.174, -48.2046), (441.205, -574.47, -48.3613), (441.619, -574.812, -48.3367), (442.317, -575.301, -48.0699), (442.465, -575.484, -48.2013), (442.933, -576.417, -48.2188), (443.082, -576.813, -47.7793), (443.806, -577.438, -47.1027), (443.994, -577.088, -46.4965), (443.796, -577.343, -45.8266), (444.44, -577.394, -45.2648), (444.75, -577.375, -45.1312), (444.943, -577.428, -45.0477), (445.27, -577.54, -44.9137), (445.891, -578.646, -44.9931), (446.158, -578.707, -45.276), (446.813, -579.387, -45.3488), (447.684, -579.598, -45.0417), (448.09, -579.621, -44.862), (448.8, -579.856, -44.8492), (449.432, -580.464, -45.3179), (450.119, -580.838, -46.0587), (450.593, -581.301, -46.1808), (450.844, -582.451, -46.565), (450.988, -583.351, -46.7798), (451.594, -584.048, -46.6237), (452.246, -584.414, -46.7819), (452.605, -585.225, -46.7984), (452.966, -585.274, -47.3035), (452.995, -585.326, -47.3214), (453.226, -585.969, -47.671), (453.641, -586.509, -48.1212), (454.303, -586.988, -48.1669), (454.018, -587.397, -48.1971), (454.467, -587.983, -47.8474), (454.658, -589.015, -48.0443), (455.232, -589.955, -47.9594), (455.036, -590.931, -47.966), (455.286, -591.827, -48.162), (455.336, -591.905, -48.1972), (455.812, -592.473, -48.0185), (455.847, -592.535, -47.9888), (456.193, -593.022, -47.8709), (456.58, -593.541, -47.7611), (456.687, -593.794, -47.6737), (456.847, -594.307, -47.0819), (456.873, -594.762, -47.4837), (456.716, -595.67, -47.2331), (456.764, -596.623, -47.3492), (457.368, -597.353, -47.1876), (457.925, -597.85, -47.0433), (458.092, -598.52, -46.7149), (458.323, -598.907, -46.7488), (458.572, -599.539, -46.74), (458.548, -600.197, -46.9071), (458.522, -600.589, -47.0579), (458.496, -600.66, -47.0415), (458.884, -601.314, -47.3589), (458.884, -601.92, -46.9185), (458.812, -602.089, -46.4085), (458.834, -602.153, -46.142), (458.799, -602.917, -45.4415), (458.717, -603.139, -45.1096), (458.617, -603.714, -44.647), (458.719, -604.409, -44.3997), (459.004, -605.097, -44.413), (459.314, -605.862, -44.8383), (459.888, -606.173, -45.4973), (460.333, -606.438, -46.019), (460.802, -606.955, -46.2496), (461.166, -607.581, -46.1256), (461.522, -608.386, -46.0692), (461.775, -609.426, -45.9977), (461.495, -610.217, -46.0591), (461.515, -611.001, -46.3644), (461.832, -611.611, -46.849), (462.379, -611.919, -47.4102), (462.528, -612.121, -47.9832), (462.768, -612.2, -48.0401), (463.428, -612.576, -48.1663), (463.845, -613.215, -48.0671), (464.255, -613.833, -47.9469), (464.622, -614.514, -47.9138), (464.627, -615.244, -47.657), (464.485, -616.368, -47.6719), (464.893, -617.284, -47.9205), (465.503, -617.745, -48.295), (466.409, -617.855, -48.5932), (467.249, -618.017, -48.8153), (467.557, -618.261, -48.8893), (467.881, -618.898, -49.5952), (468.148, -619.584, -49.7882), (468.192, -620.328, -49.6373), (468.203, -621.559, -49.5266), (468.826, -622.732, -49.166), (468.9, -623.594, -48.955)]
[truncated: 7,457,323 more chars]
