# Supplementary material for: Structural analysis of P. falciparum KAHRP and PfEMP1 complexes with host erythrocyte spectrin suggests a model for cytoadherent knob protrusions
Source: PLoS Pathog. 2017 Aug 14;13(8):e1006552. doi: 10.1371/journal.ppat.1006552 (PMC5570508; doi:10.1371/journal.ppat.1006552)
Supplement: S1 Software — Provided here is a compressed file that includes all scripts used for the calculation of docking conformations between two charged proteins. The specific examples of docking the KAHRP 5´ repeat to spectrin β10–14, and predicting the β-catenin–Tcf complex, are shown in separate directories. A README file with simple instructions and software dependencies is also included. (ZIP) [file ppat.1006552.s012.zip › scripts/b1014/scoring/all_scores.txt]

[(-186	963	0)	(-203	903	1)	(-208	243	2)	(-202	63	3)	(-203	543	4)	(-248	1013	5)	(-224	279	6)	(-247	1193	7)	(-257	113	8)	(-250	1730	9)	(-255	533	10)	(-227	849	11)	(-252	1209	12)	(-255	669	13)	(-257	963	14)	(-263	467	15)	(-304	243
[(-163	74	0)	(-173	306	1)	(-167	1067	2)	(-247	1307	3)	(-238	1353	4)	(-231	1143	5)	(-254	183	6)	(-257	543	7)	(-227	123	8)	(-264	1057	9)	(-256	877	10)	(-193	1717	11)	(-214	1896	12)	(-193	960	13)	(-203	1594	14)	(-169	1915	15)	(-179	435
[(-219	1958	0)	(-179	350	1)	(-231	1323	2)	(-205	1284	3)	(-261	429	4)	(-223	684	5)	(-252	993	6)	(-240	978	7)	(-258	1231	8)	(-273	297	9)	(-253	104	10)	(-251	477	11)	(-202	1521	12)	(-173	193	13)	(-179	1755	14)	(-252	270	15)	(-168	600
[(-323	273	0)	(-315	697	1)	(-308	956	2)	(-305	1952	3)	(-273	1244	4)	(-303	54	5)	(-289	1672	6)	(-290	1850	7)	(-290	1003	8)	(-235	820	9)	(-244	267	10)	(-240	62	11)	(-252	1028	12)	(-206	1858	13)	(-166	1700	14)	(-215	240	15)	(-160	1745
[(-241	1146	0)	(-254	606	1)	(-252	1683	2)	(-272	999	3)	(-281	819	4)	(-322	287	5)	(-270	647	6)	(-315	467	7)	(-275	1293	8)	(-263	1061	9)	(-284	761	10)	(-261	123	11)	(-266	396	12)	(-240	1778	13)	(-242	1350	14)	(-159	224	15)	(-230	539
[(-193	107	0)	(-196	1724	1)	(-224	1013	2)	(-242	1425	3)	(-237	892	4)	(-248	1253	5)	(-235	173	6)	(-325	1424	7)	(-234	1135	8)	(-215	276	9)	(-274	415	10)	(-241	1601	11)	(-209	551	12)	(-195	1628	13)	(-193	284	14)	(-199	104	15)	(-178	1617
[(-234	1090	0)	(-235	430	1)	(-243	424	2)	(-234	1376	3)	(-271	781	4)	(-274	870	5)	(-256	76	6)	(-238	960	7)	(-274	1057	8)	(-222	1587	9)	(-261	358	10)	(-237	178	11)	(-230	914	12)	(-166	1273	13)	(-203	209	14)	(-212	28	15)	(-184	509
[(-234	1090	0)	(-235	430	1)	(-243	424	2)	(-234	1376	3)	(-271	781	4)	(-274	870	5)	(-256	76	6)	(-238	960	7)	(-274	1057	8)	(-222	1587	9)	(-261	358	10)	(-237	178	11)	(-230	914	12)	(-166	1273	13)	(-203	209	14)	(-212	28	15)	(-184	509
[(-296	1368	0)	(-250	1427	1)	(-241	964	2)	(-258	1323	3)	(-250	1547	4)	(-335	976	5)	(-274	873	6)	(-325	276	7)	(-342	96	8)	(-276	456	9)	(-319	1892	10)	(-247	532	11)	(-222	659	12)	(-190	1736	13)	(-195	1543	14)	(-215	1140	15)	(-171	0
[(-222	1959	0)	(-269	993	1)	(-278	1374	2)	(-236	538	3)	(-237	93	4)	(-294	244	5)	(-266	1532	6)	(-231	420	7)	(-227	817	8)	(-232	1000	9)	(-215	823	10)	(-199	1147	11)	(-212	340	12)	(-215	1684	13)	(-197	1579	14)	(-98	128	15)	(-168	180
[(-263	832	0)	(-256	533	1)	(-267	652	2)	(-280	473	3)	(-277	1551	4)	(-246	423	5)	(-277	352	6)	(-288	278	7)	(-298	1028	8)	(-324	458	9)	(-240	1685	10)	(-242	253	11)	(-219	188	12)	(-224	14	13)	(-201	128	14)	(-184	720	15)	(-172	1923
[truncated: 1 more columns]
