# Supplementary material for: Structural analysis of P. falciparum KAHRP and PfEMP1 complexes with host erythrocyte spectrin suggests a model for cytoadherent knob protrusions
Source: PLoS Pathog. 2017 Aug 14;13(8):e1006552. doi: 10.1371/journal.ppat.1006552 (PMC5570508; doi:10.1371/journal.ppat.1006552)
Supplement: S1 Software — Provided here is a compressed file that includes all scripts used for the calculation of docking conformations between two charged proteins. The specific examples of docking the KAHRP 5´ repeat to spectrin β10–14, and predicting the β-catenin–Tcf complex, are shown in separate directories. A README file with simple instructions and software dependencies is also included. (ZIP) [file ppat.1006552.s012.zip › scripts/b1014/scoring/peptide.txt]

0	0
3.8	0
7.6	0
11.4	0
15.2	0
19	0
22.8	0
26.6	0
30.4	0
34.2	0
38	0
41.8	0
45.6	0
49.4	0
53.2	0
57	0
60.8	0
64.6	0
68.4	0
72.2	0
76	0
79.8	0
83.6	0
87.4	0
91.2	-1
95	0
98.8	1
102.6	0
106.4	0
110.2	0
114	0
117.8	1
121.6	-1
125.4	1
129.2	0
133	1
136.8	0
140.6	-1
144.4	-1
148.2	0
152	0
155.8	1
159.6	1
163.4	0
167.2	0
171	0
174.8	1
178.6	1
182.4	0
186.2	0
190	0
193.8	1
197.6	-1
201.4	0
205.2	1
209	-1
212.8	1
216.6	0
220.4	0
224.2	1
228	1
231.8	0
235.6	1
239.4	0
243.2	0
247	-1
250.8	0
254.6	-1
258.4	-1
262.2	0
266	-1
269.8	1
273.6	0
277.4	1
281.2	1
285	0
288.8	1
292.6	1
296.4	1
300.2	-1
304	0
307.8	-1
311.6	0
315.4	0
319.2	1
323	0
326.8	1
330.6	1
334.4	0
338.2	1
342	0
345.8	0
349.6	-1
353.4	0
357.2	-1
361	-1
364.8	0
368.6	0
372.4	1
376.2	0
380	1
383.8	1
387.6	0
391.4	1
395.2	1
399	1
402.8	-1
406.6	0
410.4	-1
414.2	0
418	-1
421.8	1
425.6	0
429.4	1
433.2	1
437	0
440.8	1
444.6	1
448.4	1
452.2	1
456	-1
459.8	0
463.6	-1
467.4	0
471.2	-1
475	0
478.8	0
482.6	-1
486.4	0
490.2	1
494	1
497.8	0
501.6	0
505.4	0
509.2	0
513	1
516.8	-1
520.6	-1
524.4	0
528.2	0
532	0
535.8	0
539.6	0
543.4	0
547.2	0
551	0
554.8	0
558.6	0
562.4	0
566.2	0
570	0
573.8	0
577.6	0
581.4	0
585.2	0
589	0
592.8	0
596.6	0
600.4	0
604.2	0
608	0
611.8	0
615.6	0
619.4	0
623.2	0
627	0
630.8	0
634.6	0
638.4	0
642.2	0
646	0
649.8	0
653.6	0
657.4	0
661.2	0
665	0
668.8	0
672.6	0
676.4	0
680.2	0
684	0
687.8	0
691.6	0
695.4	0
699.2	0
703	0
706.8	0
710.6	0
714.4	0
718.2	0
722	0
725.8	0
729.6	0
733.4	0
737.2	0
741	0
744.8	0
748.6	0
752.4	0
756.2	0
760	0
763.8	0
767.6	0
771.4	0
775.2	0
779	0
782.8	0
786.6	0
790.4	0
794.2	0
798	0
801.8	0
