# Supplementary material for: Structural analysis of P. falciparum KAHRP and PfEMP1 complexes with host erythrocyte spectrin suggests a model for cytoadherent knob protrusions
Source: PLoS Pathog. 2017 Aug 14;13(8):e1006552. doi: 10.1371/journal.ppat.1006552 (PMC5570508; doi:10.1371/journal.ppat.1006552)
Supplement: S1 Software — Provided here is a compressed file that includes all scripts used for the calculation of docking conformations between two charged proteins. The specific examples of docking the KAHRP 5´ repeat to spectrin β10–14, and predicting the β-catenin–Tcf complex, are shown in separate directories. A README file with simple instructions and software dependencies is also included. (ZIP) [file ppat.1006552.s012.zip › scripts/b1014/scoring/score.py]

import pylab
import matplotlib as plt
import numpy as np
from matplotlib import rc, rcParams
from matplotlib.pyplot import *
import matplotlib.pyplot as plt
import matplotlib.cm as cm
import math
OUTPUT1= open("all_scores.txt",'w')
y = 1
score=0
shift=[0, 15.2, 30.4, 45.6, 60.8, 76, 91.2, 106.4, 121.6, 136.8, 152, 167.2, 182.4, 197.6, 212.8, 228, 243.2]
kx1 = np.genfromtxt('peptide.txt', usecols=(0))
kx =kx1/3.8
ky = np.genfromtxt('peptide.txt', usecols=(1))
score_full=[]
minscore=[]

for i in xrange(len(shift)):
    
    for x in xrange(0,1973):
        x0 = np.genfromtxt('paths.txt', usecols=(2*x))
        y0 = np.genfromtxt('paths.txt', usecols=(2*x+1))
        for each in xrange(2,692):
            if x0[each]==0:
                pass
            else: #This aligns the paths of the protein and the peptide
                x1 = (x0[each]+shift[i])/3.8
                x1f = math.floor(x1)
                x1c = math.ceil(x1)
                dx1=(x1-x1f)
                s1=dx1*(ky[x1c]-ky[x1f])+ky[x1f]
                #This scores
                if y0[each]>0 and s1>0: score=score+1
                if y0[each]>0 and s1<0: score =score-1
                if y0[each]<0 and s1<0: score=score+1
                if y0[each]<0 and s1>0: score =score-1

                if y0[each]>10 and s1>0: score=score+1
                if y0[each]>10 and s1<0: score =score-1
                if y0[each]<-10 and s1<0: score=score+1
                if y0[each]<-10 and s1>0: score =score-1
                
                else: score=score+0
        score_full.append(score)
        score=0
    print >>OUTPUT1, score_full
    m=np.argmin(score_full)
    minscore.append((score_full[m],m,i))
    score_full=[]
    m=0

print minscore
