# Supplementary material for: Structural analysis of P. falciparum KAHRP and PfEMP1 complexes with host erythrocyte spectrin suggests a model for cytoadherent knob protrusions
Source: PLoS Pathog. 2017 Aug 14;13(8):e1006552. doi: 10.1371/journal.ppat.1006552 (PMC5570508; doi:10.1371/journal.ppat.1006552)
Supplement: S1 Software — Provided here is a compressed file that includes all scripts used for the calculation of docking conformations between two charged proteins. The specific examples of docking the KAHRP 5´ repeat to spectrin β10–14, and predicting the β-catenin–Tcf complex, are shown in separate directories. A README file with simple instructions and software dependencies is also included. (ZIP) [file ppat.1006552.s012.zip › scripts/bench_marking/coordinate/best_path.txt]

6.47552  78.0995  75.1136
6.69832  78.1787  74.8762
7.00232  78.1662  74.4561
7.26514  77.9533  74.2366
7.34947  77.9407  73.798
7.5583  77.9199  73.2021
7.53536  78.0827  72.5664
7.90593  77.6857  72.0639
7.88705  77.8499  70.994
8.16944  77.7862  70.2302
8.79087  77.3902  69.6298
9.69068  77.4872  69.3391
10.4541  78.0324  69.4923
11.3301  78.4403  69.8599
12.183  78.6444  69.6458
12.392  79.3341  69.2264
12.6747  80.1159  69.2894
13.0918  80.7262  69.3885
13.4604  81.2074  69.4683
13.9926  81.4762  69.5118
14.6983  81.6622  69.201
15.0908  82.2891  68.6711
15.4399  82.4986  68.2178
15.9747  82.7128  67.4773
15.9272  82.9839  66.2635
15.7508  83.5033  65.8241
16.1442  82.7746  65.1793
16.58  82.1955  64.3461
16.9407  81.8853  63.4877
17.8018  81.8427  63.0184
18.6391  81.6778  62.713
18.975  81.9665  61.9766
19.1149  82.4283  61.416
19.2918  81.9996  60.9389
19.0252  81.8457  60.3491
19.4465  82.3529  60.0139
19.9933  82.5157  59.5431
20.124  82.6541  58.8436
20.2208  83.0933  58.2062
20.7247  83.4036  57.5745
21.0635  83.2259  56.798
21.1077  82.628  56.1736
21.0207  82.5431  56.0518
21.5131  81.6846  55.4696
22.3545  81.1954  54.497
22.7338  81.1502  53.6925
23.1679  81.2509  53.214
23.2607  81.1105  52.5596
23.8328  80.8769  51.7552
23.427  80.8131  51.4156
23.8122  79.9931  50.9595
23.9862  79.1781  50.3668
24.4496  78.8331  49.523
24.8085  78.5887  48.9145
24.9107  78.054  48.4021
24.6812  78.0048  47.9906
24.7475  76.7675  47.2099
25.5723  76.4787  46.7656
26.2203  76.7524  46.0828
26.2525  77.0725  45.1169
26.6944  77.795  44.2308
26.9614  78.0005  43.3955
27.2891  78.6578  43.1326
27.7853  79.2668  43.1796
28.5145  79.5379  43.0617
29.2465  79.3856  42.8163
29.4986  79.4161  42.2754
30.0596  79.3595  42.0908
30.4627  79.4511  41.424
30.7022  79.1347  40.7472
30.7028  78.5097  40.273
30.4206  77.9955  39.6887
30.7234  76.8455  39.9616
30.7384  76.0102  40.0962
30.7384  75.6544  39.48
31.543  74.9073  39.1503
30.8961  75.6334  38.8391
30.9338  75.7825  38.2269
30.8574  76.5333  37.3978
30.7398  77.1235  37.2049
31.1953  77.3888  36.4638
31.4425  78.5913  36.3594
32.0592  79.1601  36.0008
32.7495  79.5067  35.2465
33.1426  79.5136  34.4233
33.747  79.5226  33.7624
33.7446  79.5207  33.7485
33.5866  79.254  33.1749
33.6626  79.0597  32.3709
33.8785  79.6899  31.3079
33.8852  79.7087  31.2999
33.9013  79.968  31.1401
33.7647  80.3088  30.4946
33.9419  80.4211  29.7822
34.0713  80.4205  29.3088
33.8655  80.4667  28.4723
33.7449  81.137  27.9064
33.507  81.5164  27.4613
