# Supplementary material for: Structural analysis of P. falciparum KAHRP and PfEMP1 complexes with host erythrocyte spectrin suggests a model for cytoadherent knob protrusions
Source: PLoS Pathog. 2017 Aug 14;13(8):e1006552. doi: 10.1371/journal.ppat.1006552 (PMC5570508; doi:10.1371/journal.ppat.1006552)
Supplement: S1 Software — Provided here is a compressed file that includes all scripts used for the calculation of docking conformations between two charged proteins. The specific examples of docking the KAHRP 5´ repeat to spectrin β10–14, and predicting the β-catenin–Tcf complex, are shown in separate directories. A README file with simple instructions and software dependencies is also included. (ZIP) [file ppat.1006552.s012.zip › scripts/bench_marking/coordinate/coord_out.txt]

0 0.0 0.0 (6.47552	78.0995	75.1136) ARG HH12 94 4.785 77.355 75.1
3.8 3.8 0.0 (6.47552	78.0995	75.1136) ARG HH12 94 4.785 77.355 75.1
7.6 7.6 0.0 (6.47552	78.0995	75.1136) ARG HH12 94 4.785 77.355 75.1
11.4 11.4 0.0 (6.47552	78.0995	75.1136) ARG HH12 94 4.785 77.355 75.1
15.2 15.2 -1.0 (7.90593	77.6857	72.0639) ARG HE 94 7.617 76.2 72.347
19 19.0 -1.0 (9.69068	77.4872	69.3391) LYS HZ1 97 11.429 77.468 69.516
22.8 22.8 0.0 (12.392	79.3341	69.2264) TRP HZ3 135 12.164 80.427 68.485
26.6 26.6 -1.0 (14.6983	81.6622	69.201) TRP HH2 135 13.634 82.346 68.802
30.4 30.4 0.0 (15.9272	82.9839	66.2635) TRP HZ2 135 15.042 83.18 66.958
34.2 34.2 -1.0 (16.9407	81.8853	63.4877) TRP HE1 135 15.642 82.651 64.255
38 38.0 -1.0 (19.2918	81.9996	60.9389) ARG HH12 138 18.118 81.844 62.085
41.8 41.8 1.0 (20.2208	83.0933	58.2062) THR HG23 170 19.552 83.554 59.162
45.6 45.6 0.0 (21.5131	81.6846	55.4696) PRO HG2 215 21.948 82.751 55.707
49.4 49.4 1.0 (23.2607	81.1105	52.5596) PRO HA 215 22.806 81.906 51.966
53.2 53.2 0.0 (23.9862	79.1781	50.3668) CYS HG 218 24.83 80.449 51.167
57 57.0 0.0 (24.7475	76.7675	47.2099) ARG HH12 221 24.492 76.851 46.443
60.8 60.8 -1.0 (26.2525	77.0725	45.1169) ARG NH1 221 24.808 77.518 45.753
64.6 64.6 -1.0 (28.5145	79.5379	43.0617) GLY HA3 264 29.541 80.359 43.614
68.4 68.4 0.0 (30.7022	79.1347	40.7472) ARG HD2 267 30.739 78.794 39.192
72.2 72.2 0.0 (30.7384	76.0102	40.0962) ARG NH1 267 32.216 76.366 39.48
76 76.0 0.0 (30.9338	75.7825	38.2269) ARG CZ 267 32.273 76.673 38.152
79.8 79.8 0.0 (31.4425	78.5913	36.3594) ARG HE 267 32.09 78.202 36.768
83.6 83.6 -1.0 (33.7446	79.5207	33.7485) ILE HG13 332 33.646 80.561 34.19
87.4 87.4 -1.0 (33.7647	80.3088	30.4946) ILE HD12 332 33.431 80.024 31.949
91.2 91.2 0.0 (33.507	81.5164	27.4613) ARG CZ 335 32.348 82.313 28.245
95 95.0 0.0 (33.507	81.5164	27.4613) ARG CZ 335 32.348 82.313 28.245
98.8 98.8 0.0 (33.507	81.5164	27.4613) ARG CZ 335 32.348 82.313 28.245
102.6 102.6 0.0 (33.507	81.5164	27.4613) ARG CZ 335 32.348 82.313 28.245
106.4 106.4 0.0 (33.507	81.5164	27.4613) ARG CZ 335 32.348 82.313 28.245
110.2 110.2 0.0 (33.507	81.5164	27.4613) ARG CZ 335 32.348 82.313 28.245
114 114.0 0.0 (33.507	81.5164	27.4613) ARG CZ 335 32.348 82.313 28.245
117.8 117.8 0.0 (33.507	81.5164	27.4613) ARG CZ 335 32.348 82.313 28.245
121.6 121.6 0.0 (33.507	81.5164	27.4613) ARG CZ 335 32.348 82.313 28.245
