# Supplementary material for: Structural analysis of P. falciparum KAHRP and PfEMP1 complexes with host erythrocyte spectrin suggests a model for cytoadherent knob protrusions
Source: PLoS Pathog. 2017 Aug 14;13(8):e1006552. doi: 10.1371/journal.ppat.1006552 (PMC5570508; doi:10.1371/journal.ppat.1006552)
Supplement: S1 Software — Provided here is a compressed file that includes all scripts used for the calculation of docking conformations between two charged proteins. The specific examples of docking the KAHRP 5´ repeat to spectrin β10–14, and predicting the β-catenin–Tcf complex, are shown in separate directories. A README file with simple instructions and software dependencies is also included. (ZIP) [file ppat.1006552.s012.zip › scripts/bench_marking/coordinate/model.pdb]

ATOM      1  N   ASP     1     -15.898  65.880  77.067  1.00 36.54           N
ATOM      2  CA  ASP     1     -14.893  66.965  77.029  1.00 36.54           C
ATOM      3  CB  ASP     1     -15.478  68.217  76.358  1.00 36.54           C
ATOM      4  CG  ASP     1     -15.521  67.955  74.860  1.00 36.54           C
ATOM      5  OD1 ASP     1     -14.610  67.241  74.361  1.00 36.54           O
ATOM      6  OD2 ASP     1     -16.461  68.464  74.193  1.00 36.54           O
ATOM      7  C   ASP     1     -14.448  67.322  78.403  1.00 36.54           C
ATOM      8  O   ASP     1     -13.277  67.627  78.619  1.00 36.54           O
ATOM      9  H1  ASP     1     -15.498  65.065  77.510  1.00  0.00           H
ATOM     10  H2  ASP     1     -16.705  66.187  77.592  1.00  0.00           H
ATOM     11  H3  ASP     1     -16.178  65.647  76.125  1.00  0.00           H
ATOM     12  HA  ASP     1     -14.030  66.627  76.455  1.00  0.00           H
ATOM     13  HB2 ASP     1     -14.846  69.080  76.567  1.00  0.00           H
ATOM     14  HB3 ASP     1     -16.486  68.398  76.730  1.00  0.00           H
ATOM     15  N   SER     2     -15.369  67.239  79.380  1.00 60.88           N
ATOM     16  CA  SER     2     -15.059  67.628  80.723  1.00 60.88           C
ATOM     17  CB  SER     2     -16.190  67.304  81.711  1.00 60.88           C
ATOM     18  OG  SER     2     -15.773  67.611  83.033  1.00 60.88           O
ATOM     19  C   SER     2     -13.872  66.857  81.176  1.00 60.88           C
ATOM     20  O   SER     2     -12.921  67.429  81.708  1.00 60.88           O
ATOM     21  H   SER     2     -16.294  66.897  79.163  1.00  0.00           H
ATOM     22  HA  SER     2     -14.838  68.695  80.755  1.00  0.00           H
ATOM     23  HB2 SER     2     -17.070  67.897  81.462  1.00  0.00           H
ATOM     24  HB3 SER     2     -16.437  66.244  81.645  1.00  0.00           H
ATOM     25  HG  SER     2     -16.482  67.408  83.648  1.00  0.00           H
ATOM     26  N   VAL     3     -13.895  65.532  80.963  1.00 25.43           N
ATOM     27  CA  VAL     3     -12.804  64.702  81.372  1.00 25.43           C
ATOM     28  CB  VAL     3     -13.053  63.244  81.118  1.00 25.43           C
ATOM     29  CG1 VAL     3     -11.761  62.476  81.443  1.00 25.43           C
ATOM     30  CG2 VAL     3     -14.265  62.791  81.952  1.00 25.43           C
ATOM     31  C   VAL     3     -11.581  65.089  80.598  1.00 25.43           C
ATOM     32  O   VAL     3     -10.499  65.216  81.168  1.00 25.43           O
ATOM     33  H   VAL     3     -14.694  65.115  80.507  1.00  0.00           H
ATOM     34  HA  VAL     3     -12.618  64.854  82.435  1.00  0.00           H
ATOM     35  HB  VAL     3     -13.285  63.108  80.062  1.00  0.00           H
ATOM     36 HG11 VAL     3     -11.916  61.412  81.266  1.00  0.00           H
ATOM     37 HG12 VAL     3     -11.497  62.636  82.488  1.00  0.00           H
ATOM     38 HG13 VAL     3     -10.954  62.836  80.805  1.00  0.00           H
ATOM     39 HG21 VAL     3     -14.454  61.732  81.774  1.00  0.00           H
ATOM     40 HG22 VAL     3     -14.057  62.950  83.010  1.00  0.00           H
ATOM     41 HG23 VAL     3     -15.142  63.370  81.663  1.00  0.00           H
ATOM     42  N   LEU     4     -11.730  65.316  79.278  1.00 45.40           N
ATOM     43  CA  LEU     4     -10.601  65.594  78.435  1.00 45.40           C
ATOM     44  CB  LEU     4     -10.994  65.781  76.957  1.00 45.40           C
ATOM     45  CG  LEU     4     -11.528  64.506  76.279  1.00 45.40           C
ATOM     46  CD1 LEU     4     -11.897  64.765  74.809  1.00 45.40           C
ATOM     47  CD2 LEU     4     -10.541  63.341  76.432  1.00 45.40           C
ATOM     48  C   LEU     4      -9.925  66.850  78.891  1.00 45.40           C
ATOM     49  O   LEU     4      -8.701  66.907  78.985  1.00 45.40           O
ATOM     50  H   LEU     4     -12.655  65.290  78.873  1.00  0.00           H
ATOM     51  HA  LEU     4      -9.894  64.767  78.509  1.00  0.00           H
ATOM     52  HB2 LEU     4     -11.768  66.546  76.904  1.00  0.00           H
ATOM     53  HB3 LEU     4     -10.121  66.130  76.405  1.00  0.00           H
ATOM     54  HG  LEU     4     -12.444  64.224  76.797  1.00  0.00           H
ATOM     55 HD11 LEU     4     -12.270  63.845  74.360  1.00  0.00           H
ATOM     56 HD12 LEU     4     -12.669  65.533  74.758  1.00  0.00           H
ATOM     57 HD13 LEU     4     -11.014  65.101  74.266  1.00  0.00           H
ATOM     58 HD21 LEU     4     -10.679  62.637  75.611  1.00  0.00           H
ATOM     59 HD22 LEU     4     -10.722  62.834  77.380  1.00  0.00           H
ATOM     60 HD23 LEU     4      -9.521  63.724  76.414  1.00  0.00           H
ATOM     61  N   PHE     5     -10.715  67.891  79.202  1.00 71.93           N
ATOM     62  CA  PHE     5     -10.161  69.147  79.613  1.00 71.93           C
ATOM     63  CB  PHE     5     -11.269  70.196  79.813  1.00 71.93           C
ATOM     64  CG  PHE     5     -11.686  70.704  78.469  1.00 71.93           C
ATOM     65  CD1 PHE     5     -12.216  69.880  77.501  1.00 71.93           C
ATOM     66  CD2 PHE     5     -11.490  72.028  78.156  1.00 71.93           C
ATOM     67  CE1 PHE     5     -12.585  70.372  76.272  1.00 71.93           C
ATOM     68  CE2 PHE     5     -11.855  72.529  76.930  1.00 71.93           C
ATOM     69  CZ  PHE     5     -12.410  71.704  75.984  1.00 71.93           C
ATOM     70  C   PHE     5      -9.396  68.962  80.889  1.00 71.93           C
ATOM     71  O   PHE     5      -8.273  69.445  81.022  1.00 71.93           O
ATOM     72  H   PHE     5     -11.718  67.786  79.145  1.00  0.00           H
ATOM     73  HA  PHE     5      -9.477  69.500  78.841  1.00  0.00           H
ATOM     74  HB2 PHE     5     -12.122  69.739  80.315  1.00  0.00           H
ATOM     75  HB3 PHE     5     -10.888  71.021  80.415  1.00  0.00           H
ATOM     76  HD1 PHE     5     -12.344  68.828  77.712  1.00  0.00           H
ATOM     77  HD2 PHE     5     -11.042  72.685  78.886  1.00  0.00           H
ATOM     78  HE1 PHE     5     -13.013  69.711  75.532  1.00  0.00           H
ATOM     79  HE2 PHE     5     -11.705  73.576  76.710  1.00  0.00           H
ATOM     80  HZ  PHE     5     -12.706  72.098  75.023  1.00  0.00           H
ATOM     81  N   TYR     6      -9.969  68.252  81.874  1.00 46.54           N
ATOM     82  CA  TYR     6      -9.247  68.076  83.100  1.00 46.54           C
ATOM     83  CB  TYR     6     -10.077  67.448  84.233  1.00 46.54           C
ATOM     84  CG  TYR     6     -11.001  68.498  84.761  1.00 46.54           C
ATOM     85  CD1 TYR     6     -12.246  68.694  84.209  1.00 46.54           C
ATOM     86  CD2 TYR     6     -10.613  69.300  85.814  1.00 46.54           C
ATOM     87  CE1 TYR     6     -13.091  69.663  84.704  1.00 46.54           C
ATOM     88  CE2 TYR     6     -11.452  70.272  86.314  1.00 46.54           C
ATOM     89  CZ  TYR     6     -12.698  70.449  85.762  1.00 46.54           C
ATOM     90  OH  TYR     6     -13.566  71.440  86.269  1.00 46.54           O
ATOM     91  C   TYR     6      -8.019  67.240  82.872  1.00 46.54           C
ATOM     92  O   TYR     6      -6.955  67.541  83.410  1.00 46.54           O
ATOM     93  H   TYR     6     -10.888  67.851  81.754  1.00  0.00           H
ATOM     94  HA  TYR     6      -8.920  69.060  83.436  1.00  0.00           H
ATOM     95  HB2 TYR     6     -10.654  66.607  83.847  1.00  0.00           H
ATOM     96  HB3 TYR     6      -9.415  67.106  85.029  1.00  0.00           H
ATOM     97  HD1 TYR     6     -12.564  68.081  83.378  1.00  0.00           H
ATOM     98  HD2 TYR     6      -9.636  69.164  86.254  1.00  0.00           H
ATOM     99  HE1 TYR     6     -14.065  69.806  84.260  1.00  0.00           H
ATOM    100  HE2 TYR     6     -11.131  70.893  87.137  1.00  0.00           H
ATOM    101  HH  TYR     6     -13.771  72.071  85.575  1.00  0.00           H
ATOM    102  N   ALA     7      -8.135  66.166  82.066  1.00 37.44           N
ATOM    103  CA  ALA     7      -7.045  65.249  81.858  1.00 37.44           C
ATOM    104  CB  ALA     7      -7.452  64.050  80.982  1.00 37.44           C
ATOM    105  C   ALA     7      -5.865  65.905  81.195  1.00 37.44           C
ATOM    106  O   ALA     7      -4.728  65.709  81.619  1.00 37.44           O
ATOM    107  H   ALA     7      -9.012  66.000  81.594  1.00  0.00           H
ATOM    108  HA  ALA     7      -6.726  64.871  82.829  1.00  0.00           H
ATOM    109  HB1 ALA     7      -8.308  63.546  81.430  1.00  0.00           H
ATOM    110  HB2 ALA     7      -7.719  64.402  79.986  1.00  0.00           H
ATOM    111  HB3 ALA     7      -6.617  63.353  80.909  1.00  0.00           H
ATOM    112  N   ILE     8      -6.092  66.703  80.136  1.00 92.67           N
ATOM    113  CA  ILE     8      -4.998  67.290  79.410  1.00 92.67           C
ATOM    114  CB  ILE     8      -5.438  67.978  78.148  1.00 92.67           C
ATOM    115  CG1 ILE     8      -4.229  68.409  77.295  1.00 92.67           C
ATOM    116  CG2 ILE     8      -6.386  69.114  78.543  1.00 92.67           C
ATOM    117  CD1 ILE     8      -3.445  67.236  76.702  1.00 92.67           C
ATOM    118  C   ILE     8      -4.259  68.276  80.259  1.00 92.67           C
ATOM    119  O   ILE     8      -3.030  68.310  80.248  1.00 92.67           O
ATOM    120  H   ILE     8      -7.041  66.892  79.848  1.00  0.00           H
ATOM    121  HA  ILE     8      -4.306  66.493  79.137  1.00  0.00           H
ATOM    122  HB  ILE     8      -6.012  67.258  77.564  1.00  0.00           H
ATOM    123 HG12 ILE     8      -4.590  69.031  76.476  1.00  0.00           H
ATOM    124 HG13 ILE     8      -3.557  69.002  77.915  1.00  0.00           H
ATOM    125 HG21 ILE     8      -7.199  68.715  79.150  1.00  0.00           H
ATOM    126 HG22 ILE     8      -5.838  69.861  79.117  1.00  0.00           H
ATOM    127 HG23 ILE     8      -6.796  69.574  77.644  1.00  0.00           H
ATOM    128 HD11 ILE     8      -2.609  67.617  76.115  1.00  0.00           H
ATOM    129 HD12 ILE     8      -3.066  66.608  77.508  1.00  0.00           H
ATOM    130 HD13 ILE     8      -4.101  66.647  76.061  1.00  0.00           H
ATOM    131  N   THR     9      -4.995  69.117  81.008  1.00 92.23           N
ATOM    132  CA  THR     9      -4.388  70.135  81.816  1.00 92.23           C
ATOM    133  CB  THR     9      -5.394  71.015  82.487  1.00 92.23           C
ATOM    134  OG1 THR     9      -6.230  71.622  81.516  1.00 92.23           O
ATOM    135  CG2 THR     9      -4.640  72.095  83.279  1.00 92.23           C
ATOM    136  C   THR     9      -3.575  69.494  82.893  1.00 92.23           C
ATOM    137  O   THR     9      -2.468  69.937  83.193  1.00 92.23           O
ATOM    138  H   THR     9      -6.001  69.029  81.001  1.00  0.00           H
ATOM    139  HA  THR     9      -3.737  70.747  81.192  1.00  0.00           H
ATOM    140  HB  THR     9      -6.001  70.420  83.169  1.00  0.00           H
ATOM    141  HG1 THR     9      -6.873  72.185  81.953  1.00  0.00           H
ATOM    142 HG21 THR     9      -5.357  72.748  83.777  1.00  0.00           H
ATOM    143 HG22 THR     9      -4.026  72.683  82.597  1.00  0.00           H
ATOM    144 HG23 THR     9      -4.003  71.620  84.025  1.00  0.00           H
ATOM    145  N   THR    10      -4.111  68.426  83.508  1.00 30.46           N
ATOM    146  CA  THR    10      -3.433  67.772  84.590  1.00 30.46           C
ATOM    147  CB  THR    10      -4.235  66.642  85.165  1.00 30.46           C
ATOM    148  OG1 THR    10      -5.504  67.118  85.587  1.00 30.46           O
ATOM    149  CG2 THR    10      -3.476  66.055  86.369  1.00 30.46           C
ATOM    150  C   THR    10      -2.155  67.199  84.067  1.00 30.46           C
ATOM    151  O   THR    10      -1.112  67.291  84.713  1.00 30.46           O
ATOM    152  H   THR    10      -5.008  68.077  83.203  1.00  0.00           H
ATOM    153  HA  THR    10      -3.213  68.497  85.373  1.00  0.00           H
ATOM    154  HB  THR    10      -4.370  65.869  84.408  1.00  0.00           H
ATOM    155  HG1 THR    10      -6.188  66.517  85.284  1.00  0.00           H
ATOM    156 HG21 THR    10      -4.050  65.232  86.795  1.00  0.00           H
ATOM    157 HG22 THR    10      -2.504  65.688  86.041  1.00  0.00           H
ATOM    158 HG23 THR    10      -3.336  66.830  87.123  1.00  0.00           H
ATOM    159  N   LEU    11      -2.204  66.593  82.869  1.00129.63           N
ATOM    160  CA  LEU    11      -1.039  65.983  82.304  1.00129.63           C
ATOM    161  CB  LEU    11      -1.337  65.221  81.003  1.00129.63           C
ATOM    162  CG  LEU    11      -0.107  64.505  80.425  1.00129.63           C
ATOM    163  CD1 LEU    11       0.479  63.512  81.436  1.00129.63           C
ATOM    164  CD2 LEU    11      -0.446  63.812  79.101  1.00129.63           C
ATOM    165  C   LEU    11      -0.040  67.062  82.022  1.00129.63           C
ATOM    166  O   LEU    11       1.167  66.858  82.152  1.00129.63           O
ATOM    167  H   LEU    11      -3.076  66.567  82.360  1.00  0.00           H
ATOM    168  HA  LEU    11      -0.615  65.290  83.031  1.00  0.00           H
ATOM    169  HB2 LEU    11      -2.107  64.477  81.206  1.00  0.00           H
ATOM    170  HB3 LEU    11      -1.715  65.925  80.262  1.00  0.00           H
ATOM    171  HG  LEU    11       0.652  65.260  80.221  1.00  0.00           H
ATOM    172 HD11 LEU    11       1.348  63.020  81.000  1.00  0.00           H
ATOM    173 HD12 LEU    11       0.778  64.046  82.338  1.00  0.00           H
ATOM    174 HD13 LEU    11      -0.273  62.765  81.689  1.00  0.00           H
ATOM    175 HD21 LEU    11      -0.721  62.775  79.293  1.00  0.00           H
ATOM    176 HD22 LEU    11       0.423  63.841  78.443  1.00  0.00           H
ATOM    177 HD23 LEU    11      -1.280  64.327  78.625  1.00  0.00           H
ATOM    178  N   HIS    12      -0.531  68.248  81.619  1.00 43.20           N
ATOM    179  CA  HIS    12       0.329  69.349  81.301  1.00 43.20           C
ATOM    180  ND1 HIS    12       1.004  71.688  79.073  1.00 43.20           N
ATOM    181  CG  HIS    12       0.440  71.682  80.328  1.00 43.20           C
ATOM    182  CB  HIS    12      -0.453  70.590  80.834  1.00 43.20           C
ATOM    183  NE2 HIS    12       1.697  73.539  80.089  1.00 43.20           N
ATOM    184  CD2 HIS    12       0.873  72.820  80.937  1.00 43.20           C
ATOM    185  CE1 HIS    12       1.746  72.821  78.983  1.00 43.20           C
ATOM    186  C   HIS    12       1.094  69.732  82.531  1.00 43.20           C
ATOM    187  O   HIS    12       2.298  69.974  82.471  1.00 43.20           O
ATOM    188  H   HIS    12      -1.531  68.365  81.539  1.00  0.00           H
ATOM    189  HA  HIS    12       1.028  69.048  80.520  1.00  0.00           H
ATOM    190  HD1 HIS    12       0.888  70.985  78.357  1.00  0.00           H
ATOM    191  HB2 HIS    12      -1.031  70.974  81.675  1.00  0.00           H
ATOM    192  HB3 HIS    12      -1.138  70.297  80.039  1.00  0.00           H
ATOM    193  HE2 HIS    12       2.158  74.418  80.275  1.00  0.00           H
ATOM    194  HD2 HIS    12       0.610  73.120  81.941  1.00  0.00           H
ATOM    195  HE1 HIS    12       2.311  73.102  78.107  1.00  0.00           H
ATOM    196  N   ASN    13       0.412  69.783  83.691  1.00 27.32           N
ATOM    197  CA  ASN    13       1.073  70.169  84.905  1.00 27.32           C
ATOM    198  CB  ASN    13       0.140  70.181  86.132  1.00 27.32           C
ATOM    199  CG  ASN    13      -0.849  71.331  85.979  1.00 27.32           C
ATOM    200  OD1 ASN    13      -0.711  72.173  85.093  1.00 27.32           O
ATOM    201  ND2 ASN    13      -1.860  71.385  86.887  1.00 27.32           N
ATOM    202  C   ASN    13       2.150  69.167  85.181  1.00 27.32           C
ATOM    203  O   ASN    13       3.266  69.524  85.554  1.00 27.32           O
ATOM    204  H   ASN    13      -0.570  69.548  83.707  1.00  0.00           H
ATOM    205  HA  ASN    13       1.519  71.156  84.778  1.00  0.00           H
ATOM    206  HB2 ASN    13       0.728  70.321  87.039  1.00  0.00           H
ATOM    207  HB3 ASN    13      -0.402  69.237  86.189  1.00  0.00           H
ATOM    208 HD21 ASN    13      -1.931  70.679  87.606  1.00  0.00           H
ATOM    209 HD22 ASN    13      -2.540  72.131  86.842  1.00  0.00           H
ATOM    210  N   LEU    14       1.834  67.876  84.979  1.00 46.83           N
ATOM    211  CA  LEU    14       2.747  66.802  85.239  1.00 46.83           C
ATOM    212  CB  LEU    14       2.159  65.442  84.818  1.00 46.83           C
ATOM    213  CG  LEU    14       0.866  65.031  85.542  1.00 46.83           C
ATOM    214  CD1 LEU    14       0.383  63.659  85.044  1.00 46.83           C
ATOM    215  CD2 LEU    14       1.029  65.074  87.070  1.00 46.83           C
ATOM    216  C   LEU    14       3.938  66.983  84.354  1.00 46.83           C
ATOM    217  O   LEU    14       5.083  66.882  84.793  1.00 46.83           O
ATOM    218  H   LEU    14       0.913  67.653  84.629  1.00  0.00           H
ATOM    219  HA  LEU    14       3.042  66.789  86.288  1.00  0.00           H
ATOM    220  HB2 LEU    14       1.948  65.483  83.749  1.00  0.00           H
ATOM    221  HB3 LEU    14       2.911  64.672  84.991  1.00  0.00           H
ATOM    222  HG  LEU    14       0.100  65.760  85.277  1.00  0.00           H
ATOM    223 HD11 LEU    14      -0.533  63.384  85.567  1.00  0.00           H
ATOM    224 HD12 LEU    14       0.188  63.710  83.973  1.00  0.00           H
ATOM    225 HD13 LEU    14       1.151  62.911  85.239  1.00  0.00           H
ATOM    226 HD21 LEU    14       0.094  64.777  87.544  1.00  0.00           H
ATOM    227 HD22 LEU    14       1.822  64.389  87.370  1.00  0.00           H
ATOM    228 HD23 LEU    14       1.288  66.087  87.379  1.00  0.00           H
ATOM    229  N   LEU    15       3.680  67.287  83.070  1.00 50.63           N
ATOM    230  CA  LEU    15       4.721  67.404  82.097  1.00 50.63           C
ATOM    231  CB  LEU    15       4.173  67.723  80.691  1.00 50.63           C
ATOM    232  CG  LEU    15       3.306  66.596  80.089  1.00 50.63           C
ATOM    233  CD1 LEU    15       2.791  66.961  78.688  1.00 50.63           C
ATOM    234  CD2 LEU    15       4.050  65.249  80.100  1.00 50.63           C
ATOM    235  C   LEU    15       5.641  68.515  82.497  1.00 50.63           C
ATOM    236  O   LEU    15       6.855  68.413  82.328  1.00 50.63           O
ATOM    237  H   LEU    15       2.723  67.437  82.784  1.00  0.00           H
ATOM    238  HA  LEU    15       5.282  66.470  82.059  1.00  0.00           H
ATOM    239  HB2 LEU    15       3.566  68.626  80.756  1.00  0.00           H
ATOM    240  HB3 LEU    15       5.013  67.913  80.023  1.00  0.00           H
ATOM    241  HG  LEU    15       2.433  66.485  80.732  1.00  0.00           H
ATOM    242 HD11 LEU    15       2.185  66.143  78.298  1.00  0.00           H
ATOM    243 HD12 LEU    15       3.638  67.134  78.024  1.00  0.00           H
ATOM    244 HD13 LEU    15       2.185  67.865  78.748  1.00  0.00           H
ATOM    245 HD21 LEU    15       3.662  64.613  79.305  1.00  0.00           H
ATOM    246 HD22 LEU    15       3.900  64.759  81.062  1.00  0.00           H
ATOM    247 HD23 LEU    15       5.115  65.421  79.941  1.00  0.00           H
ATOM    248  N   LEU    16       5.090  69.642  82.985  1.00 72.30           N
ATOM    249  CA  LEU    16       5.960  70.719  83.357  1.00 72.30           C
ATOM    250  CB  LEU    16       5.203  72.021  83.649  1.00 72.30           C
ATOM    251  CG  LEU    16       4.469  72.599  82.426  1.00 72.30           C
ATOM    252  CD1 LEU    16       3.739  73.900  82.796  1.00 72.30           C
ATOM    253  CD2 LEU    16       5.408  72.750  81.218  1.00 72.30           C
ATOM    254  C   LEU    16       6.771  70.423  84.594  1.00 72.30           C
ATOM    255  O   LEU    16       7.990  70.579  84.593  1.00 72.30           O
ATOM    256  H   LEU    16       4.089  69.727  83.087  1.00  0.00           H
ATOM    257  HA  LEU    16       6.649  70.902  82.532  1.00  0.00           H
ATOM    258  HB2 LEU    16       4.468  71.824  84.429  1.00  0.00           H
ATOM    259  HB3 LEU    16       5.912  72.764  84.015  1.00  0.00           H
ATOM    260  HG  LEU    16       3.704  71.875  82.144  1.00  0.00           H
ATOM    261 HD11 LEU    16       3.227  74.292  81.918  1.00  0.00           H
ATOM    262 HD12 LEU    16       4.462  74.634  83.152  1.00  0.00           H
ATOM    263 HD13 LEU    16       3.011  73.697  83.581  1.00  0.00           H
ATOM    264 HD21 LEU    16       5.034  73.536  80.562  1.00  0.00           H
ATOM    265 HD22 LEU    16       6.407  73.012  81.565  1.00  0.00           H
ATOM    266 HD23 LEU    16       5.449  71.809  80.670  1.00  0.00           H
ATOM    267  N   HIS    17       6.094  70.065  85.706  1.00 92.11           N
ATOM    268  CA  HIS    17       6.721  69.889  86.992  1.00 92.11           C
ATOM    269  ND1 HIS    17       6.227  72.788  88.117  1.00 92.11           N
ATOM    270  CG  HIS    17       5.380  71.722  87.908  1.00 92.11           C
ATOM    271  CB  HIS    17       5.774  70.293  88.125  1.00 92.11           C
ATOM    272  NE2 HIS    17       4.319  73.632  87.347  1.00 92.11           N
ATOM    273  CD2 HIS    17       4.220  72.254  87.439  1.00 92.11           C
ATOM    274  CE1 HIS    17       5.542  73.904  87.765  1.00 92.11           C
ATOM    275  C   HIS    17       7.339  68.554  87.304  1.00 92.11           C
ATOM    276  O   HIS    17       8.424  68.505  87.881  1.00 92.11           O
ATOM    277  H   HIS    17       5.098  69.913  85.633  1.00  0.00           H
ATOM    278  HA  HIS    17       7.540  70.608  87.022  1.00  0.00           H
ATOM    279  HD1 HIS    17       7.174  72.746  88.465  1.00  0.00           H
ATOM    280  HB2 HIS    17       6.280  70.190  89.085  1.00  0.00           H
ATOM    281  HB3 HIS    17       4.887  69.660  88.107  1.00  0.00           H
ATOM    282  HE2 HIS    17       3.614  74.283  87.031  1.00  0.00           H
ATOM    283  HD2 HIS    17       3.343  71.681  87.175  1.00  0.00           H
ATOM    284  HE1 HIS    17       5.950  74.902  87.820  1.00  0.00           H
ATOM    285  N   GLN    18       6.674  67.436  86.941  1.00145.66           N
ATOM    286  CA  GLN    18       7.110  66.141  87.404  1.00145.66           C
ATOM    287  CB  GLN    18       6.030  65.045  87.342  1.00145.66           C
ATOM    288  CG  GLN    18       5.109  65.013  88.555  1.00145.66           C
ATOM    289  CD  GLN    18       5.913  64.425  89.708  1.00145.66           C
ATOM    290  OE1 GLN    18       5.793  64.861  90.851  1.00145.66           O
ATOM    291  NE2 GLN    18       6.755  63.401  89.402  1.00145.66           N
ATOM    292  C   GLN    18       8.268  65.601  86.640  1.00145.66           C
ATOM    293  O   GLN    18       8.261  65.535  85.412  1.00145.66           O
ATOM    294  H   GLN    18       5.865  67.507  86.341  1.00  0.00           H
ATOM    295  HA  GLN    18       7.418  66.246  88.444  1.00  0.00           H
ATOM    296  HB2 GLN    18       5.421  65.214  86.454  1.00  0.00           H
ATOM    297  HB3 GLN    18       6.521  64.076  87.250  1.00  0.00           H
ATOM    298  HG2 GLN    18       4.239  64.389  88.348  1.00  0.00           H
ATOM    299  HG3 GLN    18       4.789  66.025  88.804  1.00  0.00           H
ATOM    300 HE21 GLN    18       6.823  63.071  88.450  1.00  0.00           H
ATOM    301 HE22 GLN    18       7.312  62.971  90.127  1.00  0.00           H
ATOM    302  N   GLU    19       9.302  65.173  87.392  1.00 82.41           N
ATOM    303  CA  GLU    19      10.437  64.557  86.781  1.00 82.41           C
ATOM    304  CB  GLU    19      11.650  64.457  87.723  1.00 82.41           C
ATOM    305  CG  GLU    19      12.880  63.801  87.092  1.00 82.41           C
ATOM    306  CD  GLU    19      13.933  63.638  88.181  1.00 82.41           C
ATOM    307  OE1 GLU    19      14.001  64.518  89.080  1.00 82.41           O
ATOM    308  OE2 GLU    19      14.677  62.623  88.132  1.00 82.41           O
ATOM    309  C   GLU    19      10.017  63.162  86.450  1.00 82.41           C
ATOM    310  O   GLU    19       9.419  62.480  87.280  1.00 82.41           O
ATOM    311  H   GLU    19       9.274  65.289  88.395  1.00  0.00           H
ATOM    312  HA  GLU    19      10.711  65.092  85.872  1.00  0.00           H
ATOM    313  HB2 GLU    19      11.923  65.464  88.037  1.00  0.00           H
ATOM    314  HB3 GLU    19      11.362  63.883  88.604  1.00  0.00           H
ATOM    315  HG2 GLU    19      13.268  64.433  86.293  1.00  0.00           H
ATOM    316  HG3 GLU    19      12.611  62.824  86.691  1.00  0.00           H
ATOM    317  N   GLY    20      10.323  62.708  85.219  1.00 22.11           N
ATOM    318  CA  GLY    20      10.021  61.366  84.808  1.00 22.11           C
ATOM    319  C   GLY    20       8.639  61.302  84.229  1.00 22.11           C
ATOM    320  O   GLY    20       8.209  60.248  83.762  1.00 22.11           O
ATOM    321  H   GLY    20      10.778  63.330  84.566  1.00  0.00           H
ATOM    322  HA2 GLY    20      10.742  61.049  84.055  1.00  0.00           H
ATOM    323  HA3 GLY    20      10.083  60.701  85.670  1.00  0.00           H
ATOM    324  N   ALA    21       7.903  62.427  84.242  1.00 33.32           N
ATOM    325  CA  ALA    21       6.551  62.443  83.756  1.00 33.32           C
ATOM    326  CB  ALA    21       5.856  63.798  83.978  1.00 33.32           C
ATOM    327  C   ALA    21       6.516  62.160  82.288  1.00 33.32           C
ATOM    328  O   ALA    21       5.668  61.407  81.813  1.00 33.32           O
ATOM    329  H   ALA    21       8.309  63.279  84.601  1.00  0.00           H
ATOM    330  HA  ALA    21       5.984  61.670  84.275  1.00  0.00           H
ATOM    331  HB1 ALA    21       5.423  64.143  83.039  1.00  0.00           H
ATOM    332  HB2 ALA    21       5.067  63.684  84.722  1.00  0.00           H
ATOM    333  HB3 ALA    21       6.585  64.527  84.331  1.00  0.00           H
ATOM    334  N   LYS    22       7.448  62.752  81.521  1.00124.03           N
ATOM    335  CA  LYS    22       7.372  62.609  80.100  1.00124.03           C
ATOM    336  CB  LYS    22       8.350  63.506  79.321  1.00124.03           C
ATOM    337  CG  LYS    22       9.829  63.176  79.500  1.00124.03           C
ATOM    338  CD  LYS    22      10.717  63.872  78.465  1.00124.03           C
ATOM    339  CE  LYS    22      12.150  63.337  78.413  1.00124.03           C
ATOM    340  NZ  LYS    22      12.857  63.642  79.675  1.00124.03           N
ATOM    341  C   LYS    22       7.572  61.185  79.688  1.00124.03           C
ATOM    342  O   LYS    22       6.916  60.714  78.762  1.00124.03           O
ATOM    343  H   LYS    22       8.192  63.290  81.942  1.00  0.00           H
ATOM    344  HA  LYS    22       6.363  62.894  79.800  1.00  0.00           H
ATOM    345  HB2 LYS    22       8.194  64.535  79.646  1.00  0.00           H
ATOM    346  HB3 LYS    22       8.108  63.440  78.260  1.00  0.00           H
ATOM    347  HG2 LYS    22      10.139  63.493  80.496  1.00  0.00           H
ATOM    348  HG3 LYS    22       9.964  62.098  79.414  1.00  0.00           H
ATOM    349  HD2 LYS    22      10.756  64.934  78.706  1.00  0.00           H
ATOM    350  HD3 LYS    22      10.264  63.754  77.481  1.00  0.00           H
ATOM    351  HE2 LYS    22      12.679  63.805  77.583  1.00  0.00           H
ATOM    352  HE3 LYS    22      12.127  62.257  78.264  1.00  0.00           H
ATOM    353  HZ1 LYS    22      13.800  63.284  79.628  1.00  0.00           H
ATOM    354  HZ2 LYS    22      12.883  64.642  79.813  1.00  0.00           H
ATOM    355  HZ3 LYS    22      12.371  63.208  80.447  1.00  0.00           H
ATOM    356  N   MET    23       8.485  60.450  80.345  1.00124.23           N
ATOM    357  CA  MET    23       8.733  59.110  79.898  1.00124.23           C
ATOM    358  CB  MET    23       9.905  58.421  80.610  1.00124.23           C
ATOM    359  CG  MET    23      10.806  57.681  79.617  1.00124.23           C
ATOM    360  SD  MET    23       9.952  56.635  78.400  1.00124.23           S
ATOM    361  CE  MET    23      11.261  56.784  77.145  1.00124.23           C
ATOM    362  C   MET    23       7.506  58.286  80.140  1.00124.23           C
ATOM    363  O   MET    23       7.160  57.421  79.336  1.00124.23           O
ATOM    364  H   MET    23       8.985  60.832  81.135  1.00  0.00           H
ATOM    365  HA  MET    23       8.936  59.130  78.827  1.00  0.00           H
ATOM    366  HB2 MET    23      10.496  59.175  81.131  1.00  0.00           H
ATOM    367  HB3 MET    23       9.513  57.709  81.336  1.00  0.00           H
ATOM    368  HG2 MET    23      11.482  57.045  80.189  1.00  0.00           H
ATOM    369  HG3 MET    23      11.402  58.418  79.078  1.00  0.00           H
ATOM    370  HE1 MET    23      10.982  56.214  76.259  1.00  0.00           H
ATOM    371  HE2 MET    23      12.196  56.394  77.548  1.00  0.00           H
ATOM    372  HE3 MET    23      11.390  57.833  76.877  1.00  0.00           H
ATOM    373  N   ALA    24       6.822  58.527  81.276  1.00 29.43           N
ATOM    374  CA  ALA    24       5.655  57.769  81.632  1.00 29.43           C
ATOM    375  CB  ALA    24       5.089  58.149  83.013  1.00 29.43           C
ATOM    376  C   ALA    24       4.572  58.005  80.625  1.00 29.43           C
ATOM    377  O   ALA    24       3.889  57.067  80.216  1.00 29.43           O
ATOM    378  H   ALA    24       7.139  59.261  81.894  1.00  0.00           H
ATOM    379  HA  ALA    24       5.910  56.709  81.634  1.00  0.00           H
ATOM    380  HB1 ALA    24       5.852  57.990  83.775  1.00  0.00           H
ATOM    381  HB2 ALA    24       4.794  59.198  83.008  1.00  0.00           H
ATOM    382  HB3 ALA    24       4.220  57.528  83.233  1.00  0.00           H
ATOM    383  N   VAL    25       4.388  59.268  80.193  1.00 95.77           N
ATOM    384  CA  VAL    25       3.330  59.578  79.273  1.00 95.77           C
ATOM    385  CB  VAL    25       3.178  61.049  78.998  1.00 95.77           C
ATOM    386  CG1 VAL    25       4.376  61.559  78.186  1.00 95.77           C
ATOM    387  CG2 VAL    25       1.830  61.267  78.296  1.00 95.77           C
ATOM    388  C   VAL    25       3.589  58.874  77.979  1.00 95.77           C
ATOM    389  O   VAL    25       2.661  58.371  77.346  1.00 95.77           O
ATOM    390  H   VAL    25       4.999  60.003  80.519  1.00  0.00           H
ATOM    391  HA  VAL    25       2.393  59.206  79.687  1.00  0.00           H
ATOM    392  HB  VAL    25       3.159  61.577  79.951  1.00  0.00           H
ATOM    393 HG11 VAL    25       4.431  62.645  78.262  1.00  0.00           H
ATOM    394 HG12 VAL    25       5.294  61.120  78.578  1.00  0.00           H
ATOM    395 HG13 VAL    25       4.254  61.274  77.141  1.00  0.00           H
ATOM    396 HG21 VAL    25       1.697  62.328  78.086  1.00  0.00           H
ATOM    397 HG22 VAL    25       1.813  60.707  77.361  1.00  0.00           H
ATOM    398 HG23 VAL    25       1.024  60.920  78.942  1.00  0.00           H
ATOM    399  N   ARG    26       4.862  58.832  77.542  1.00 91.80           N
ATOM    400  CA  ARG    26       5.191  58.183  76.306  1.00 91.80           C
ATOM    401  CB  ARG    26       6.676  58.321  75.928  1.00 91.80           C
ATOM    402  CG  ARG    26       7.072  59.754  75.571  1.00 91.80           C
ATOM    403  CD  ARG    26       8.398  59.860  74.818  1.00 91.80           C
ATOM    404  NE  ARG    26       9.497  59.642  75.795  1.00 91.80           N
ATOM    405  CZ  ARG    26      10.119  60.713  76.368  1.00 91.80           C
ATOM    406  NH1 ARG    26       9.712  61.979  76.067  1.00 91.80           N
ATOM    407  NH2 ARG    26      11.158  60.523  77.230  1.00 91.80           N
ATOM    408  C   ARG    26       4.887  56.720  76.422  1.00 91.80           C
ATOM    409  O   ARG    26       4.317  56.125  75.509  1.00 91.80           O
ATOM    410  H   ARG    26       5.593  59.262  78.090  1.00  0.00           H
ATOM    411  HA  ARG    26       4.582  58.609  75.509  1.00  0.00           H
ATOM    412  HB2 ARG    26       7.281  57.994  76.774  1.00  0.00           H
ATOM    413  HB3 ARG    26       6.884  57.675  75.075  1.00  0.00           H
ATOM    414  HG2 ARG    26       7.155  60.327  76.494  1.00  0.00           H
ATOM    415  HG3 ARG    26       6.285  60.192  74.957  1.00  0.00           H
ATOM    416  HD2 ARG    26       8.491  60.849  74.370  1.00  0.00           H
ATOM    417  HD3 ARG    26       8.441  59.098  74.040  1.00  0.00           H
ATOM    418  HE  ARG    26       9.783  58.703  76.034  1.00  0.00           H
ATOM    419 HH11 ARG    26       8.946  62.124  75.424  1.00  0.00           H
ATOM    420 HH12 ARG    26      10.176  62.772  76.487  1.00  0.00           H
ATOM    421 HH21 ARG    26      11.466  59.587  77.451  1.00  0.00           H
ATOM    422 HH22 ARG    26      11.620  61.318  77.648  1.00  0.00           H
ATOM    423  N   LEU    27       5.243  56.108  77.568  1.00116.03           N
ATOM    424  CA  LEU    27       5.041  54.699  77.786  1.00116.03           C
ATOM    425  CB  LEU    27       5.565  54.227  79.157  1.00116.03           C
ATOM    426  CG  LEU    27       5.346  52.726  79.450  1.00116.03           C
ATOM    427  CD1 LEU    27       3.897  52.408  79.862  1.00116.03           C
ATOM    428  CD2 LEU    27       5.811  51.870  78.260  1.00116.03           C
ATOM    429  C   LEU    27       3.577  54.407  77.736  1.00116.03           C
ATOM    430  O   LEU    27       3.157  53.375  77.215  1.00116.03           O
ATOM    431  H   LEU    27       5.667  56.658  78.301  1.00  0.00           H
ATOM    432  HA  LEU    27       5.545  54.139  76.998  1.00  0.00           H
ATOM    433  HB2 LEU    27       5.056  54.802  79.931  1.00  0.00           H
ATOM    434  HB3 LEU    27       6.633  54.439  79.212  1.00  0.00           H
ATOM    435  HG  LEU    27       5.983  52.469  80.297  1.00  0.00           H
ATOM    436 HD11 LEU    27       3.900  51.664  80.659  1.00  0.00           H
ATOM    437 HD12 LEU    27       3.353  52.017  79.002  1.00  0.00           H
ATOM    438 HD13 LEU    27       3.412  53.318  80.216  1.00  0.00           H
ATOM    439 HD21 LEU    27       6.053  50.866  78.607  1.00  0.00           H
ATOM    440 HD22 LEU    27       5.014  51.816  77.518  1.00  0.00           H
ATOM    441 HD23 LEU    27       6.695  52.322  77.811  1.00  0.00           H
ATOM    442  N   ALA    28       2.771  55.314  78.307  1.00 36.47           N
ATOM    443  CA  ALA    28       1.346  55.181  78.356  1.00 36.47           C
ATOM    444  CB  ALA    28       0.666  56.327  79.123  1.00 36.47           C
ATOM    445  C   ALA    28       0.829  55.194  76.953  1.00 36.47           C
ATOM    446  O   ALA    28      -0.183  54.564  76.654  1.00 36.47           O
ATOM    447  H   ALA    28       3.190  56.133  78.724  1.00  0.00           H
ATOM    448  HA  ALA    28       1.089  54.231  78.825  1.00  0.00           H
ATOM    449  HB1 ALA    28       1.026  56.340  80.152  1.00  0.00           H
ATOM    450  HB2 ALA    28      -0.414  56.177  79.118  1.00  0.00           H
ATOM    451  HB3 ALA    28       0.903  57.276  78.643  1.00  0.00           H
ATOM    452  N   GLY    29       1.505  55.916  76.039  1.00 27.47           N
ATOM    453  CA  GLY    29       0.999  55.980  74.699  1.00 27.47           C
ATOM    454  C   GLY    29       0.205  57.239  74.565  1.00 27.47           C
ATOM    455  O   GLY    29      -0.734  57.317  73.776  1.00 27.47           O
ATOM    456  H   GLY    29       2.353  56.403  76.293  1.00  0.00           H
ATOM    457  HA2 GLY    29       0.361  55.118  74.503  1.00  0.00           H
ATOM    458  HA3 GLY    29       1.829  55.992  73.993  1.00  0.00           H
ATOM    459  N   GLY    30       0.566  58.258  75.368  1.00 34.44           N
ATOM    460  CA  GLY    30      -0.094  59.532  75.373  1.00 34.44           C
ATOM    461  C   GLY    30       0.074  60.241  74.060  1.00 34.44           C
ATOM    462  O   GLY    30      -0.837  60.943  73.621  1.00 34.44           O
ATOM    463  H   GLY    30       1.342  58.118  76.000  1.00  0.00           H
ATOM    464  HA2 GLY    30      -1.157  59.380  75.560  1.00  0.00           H
ATOM    465  HA3 GLY    30       0.325  60.149  76.168  1.00  0.00           H
ATOM    466  N   LEU    31       1.245  60.114  73.401  1.00106.85           N
ATOM    467  CA  LEU    31       1.422  60.877  72.194  1.00106.85           C
ATOM    468  CB  LEU    31       2.818  60.805  71.542  1.00106.85           C
ATOM    469  CG  LEU    31       3.912  61.543  72.341  1.00106.85           C
ATOM    470  CD1 LEU    31       4.355  60.744  73.572  1.00106.85           C
ATOM    471  CD2 LEU    31       5.077  61.991  71.448  1.00106.85           C
ATOM    472  C   LEU    31       0.421  60.484  71.153  1.00106.85           C
ATOM    473  O   LEU    31      -0.137  61.355  70.486  1.00106.85           O
ATOM    474  H   LEU    31       1.973  59.504  73.744  1.00  0.00           H
ATOM    475  HA  LEU    31       1.236  61.922  72.443  1.00  0.00           H
ATOM    476  HB2 LEU    31       2.758  61.250  70.549  1.00  0.00           H
ATOM    477  HB3 LEU    31       3.104  59.758  71.440  1.00  0.00           H
ATOM    478  HG  LEU    31       3.450  62.455  72.720  1.00  0.00           H
ATOM    479 HD11 LEU    31       4.619  59.730  73.272  1.00  0.00           H
ATOM    480 HD12 LEU    31       5.222  61.226  74.025  1.00  0.00           H
ATOM    481 HD13 LEU    31       3.540  60.709  74.295  1.00  0.00           H
ATOM    482 HD21 LEU    31       5.241  63.061  71.573  1.00  0.00           H
ATOM    483 HD22 LEU    31       5.980  61.450  71.731  1.00  0.00           H
ATOM    484 HD23 LEU    31       4.838  61.780  70.406  1.00  0.00           H
ATOM    485  N   GLN    32       0.156  59.174  70.982  1.00 84.66           N
ATOM    486  CA  GLN    32      -0.777  58.762  69.969  1.00 84.66           C
ATOM    487  CB  GLN    32      -0.946  57.233  69.873  1.00 84.66           C
ATOM    488  CG  GLN    32       0.231  56.502  69.224  1.00 84.66           C
ATOM    489  CD  GLN    32       1.447  56.616  70.132  1.00 84.66           C
ATOM    490  OE1 GLN    32       1.333  56.618  71.356  1.00 84.66           O
ATOM    491  NE2 GLN    32       2.651  56.721  69.510  1.00 84.66           N
ATOM    492  C   GLN    32      -2.125  59.333  70.284  1.00 84.66           C
ATOM    493  O   GLN    32      -2.820  59.834  69.402  1.00 84.66           O
ATOM    494  H   GLN    32       0.611  58.484  71.563  1.00  0.00           H
ATOM    495  HA  GLN    32      -0.446  59.144  69.004  1.00  0.00           H
ATOM    496  HB2 GLN    32      -1.075  56.841  70.882  1.00  0.00           H
ATOM    497  HB3 GLN    32      -1.847  57.018  69.299  1.00  0.00           H
ATOM    498  HG2 GLN    32      -0.024  55.451  69.085  1.00  0.00           H
ATOM    499  HG3 GLN    32       0.454  56.955  68.258  1.00  0.00           H
ATOM    500 HE21 GLN    32       2.700  56.718  68.501  1.00  0.00           H
ATOM    501 HE22 GLN    32       3.496  56.802  70.057  1.00  0.00           H
ATOM    502  N   LYS    33      -2.531  59.276  71.565  1.00 39.74           N
ATOM    503  CA  LYS    33      -3.829  59.759  71.934  1.00 39.74           C
ATOM    504  CB  LYS    33      -4.218  59.409  73.381  1.00 39.74           C
ATOM    505  CG  LYS    33      -4.550  57.919  73.531  1.00 39.74           C
ATOM    506  CD  LYS    33      -4.774  57.447  74.967  1.00 39.74           C
ATOM    507  CE  LYS    33      -5.136  55.961  75.049  1.00 39.74           C
ATOM    508  NZ  LYS    33      -5.460  55.580  76.440  1.00 39.74           N
ATOM    509  C   LYS    33      -3.905  61.240  71.718  1.00 39.74           C
ATOM    510  O   LYS    33      -4.929  61.745  71.261  1.00 39.74           O
ATOM    511  H   LYS    33      -1.919  58.891  72.270  1.00  0.00           H
ATOM    512  HA  LYS    33      -4.557  59.290  71.272  1.00  0.00           H
ATOM    513  HB2 LYS    33      -5.091  59.996  73.664  1.00  0.00           H
ATOM    514  HB3 LYS    33      -3.389  59.659  74.044  1.00  0.00           H
ATOM    515  HG2 LYS    33      -5.458  57.717  72.963  1.00  0.00           H
ATOM    516  HG3 LYS    33      -3.735  57.338  73.099  1.00  0.00           H
ATOM    517  HD2 LYS    33      -3.860  57.615  75.536  1.00  0.00           H
ATOM    518  HD3 LYS    33      -5.580  58.032  75.410  1.00  0.00           H
ATOM    519  HE2 LYS    33      -4.290  55.367  74.703  1.00  0.00           H
ATOM    520  HE3 LYS    33      -5.998  55.765  74.412  1.00  0.00           H
ATOM    521  HZ1 LYS    33      -5.696  54.599  76.475  1.00  0.00           H
ATOM    522  HZ2 LYS    33      -4.660  55.755  77.032  1.00  0.00           H
ATOM    523  HZ3 LYS    33      -6.245  56.126  76.765  1.00  0.00           H
ATOM    524  N   MET    34      -2.824  61.981  72.032  1.00 54.15           N
ATOM    525  CA  MET    34      -2.843  63.412  71.868  1.00 54.15           C
ATOM    526  CB  MET    34      -1.582  64.116  72.390  1.00 54.15           C
ATOM    527  CG  MET    34      -1.508  64.169  73.916  1.00 54.15           C
ATOM    528  SD  MET    34       0.017  64.907  74.573  1.00 54.15           S
ATOM    529  CE  MET    34      -0.477  64.749  76.312  1.00 54.15           C
ATOM    530  C   MET    34      -2.980  63.797  70.426  1.00 54.15           C
ATOM    531  O   MET    34      -3.736  64.712  70.104  1.00 54.15           O
ATOM    532  H   MET    34      -1.993  61.529  72.386  1.00  0.00           H
ATOM    533  HA  MET    34      -3.703  63.806  72.410  1.00  0.00           H
ATOM    534  HB2 MET    34      -0.708  63.580  72.020  1.00  0.00           H
ATOM    535  HB3 MET    34      -1.561  65.134  72.001  1.00  0.00           H
ATOM    536  HG2 MET    34      -2.353  64.756  74.277  1.00  0.00           H
ATOM    537  HG3 MET    34      -1.598  63.154  74.304  1.00  0.00           H
ATOM    538  HE1 MET    34      -1.333  65.396  76.507  1.00  0.00           H
ATOM    539  HE2 MET    34       0.354  65.042  76.954  1.00  0.00           H
ATOM    540  HE3 MET    34      -0.749  63.714  76.520  1.00  0.00           H
ATOM    541  N   VAL    35      -2.255  63.116  69.518  1.00 37.92           N
ATOM    542  CA  VAL    35      -2.280  63.477  68.128  1.00 37.92           C
ATOM    543  CB  VAL    35      -1.355  62.643  67.292  1.00 37.92           C
ATOM    544  CG1 VAL    35      -1.561  63.026  65.816  1.00 37.92           C
ATOM    545  CG2 VAL    35       0.085  62.856  67.798  1.00 37.92           C
ATOM    546  C   VAL    35      -3.670  63.295  67.602  1.00 37.92           C
ATOM    547  O   VAL    35      -4.154  64.106  66.815  1.00 37.92           O
ATOM    548  H   VAL    35      -1.685  62.339  69.819  1.00  0.00           H
ATOM    549  HA  VAL    35      -1.998  64.525  68.029  1.00  0.00           H
ATOM    550  HB  VAL    35      -1.619  61.593  67.421  1.00  0.00           H
ATOM    551 HG11 VAL    35      -0.897  62.430  65.189  1.00  0.00           H
ATOM    552 HG12 VAL    35      -2.596  62.835  65.532  1.00  0.00           H
ATOM    553 HG13 VAL    35      -1.336  64.084  65.680  1.00  0.00           H
ATOM    554 HG21 VAL    35       0.773  62.257  67.201  1.00  0.00           H
ATOM    555 HG22 VAL    35       0.151  62.552  68.843  1.00  0.00           H
ATOM    556 HG23 VAL    35       0.349  63.910  67.708  1.00  0.00           H
ATOM    557  N   ALA    36      -4.351  62.222  68.040  1.00 41.81           N
ATOM    558  CA  ALA    36      -5.680  61.906  67.596  1.00 41.81           C
ATOM    559  CB  ALA    36      -6.212  60.592  68.192  1.00 41.81           C
ATOM    560  C   ALA    36      -6.621  63.014  67.983  1.00 41.81           C
ATOM    561  O   ALA    36      -7.607  63.270  67.300  1.00 41.81           O
ATOM    562  H   ALA    36      -3.908  61.611  68.711  1.00  0.00           H
ATOM    563  HA  ALA    36      -5.673  61.818  66.510  1.00  0.00           H
ATOM    564  HB1 ALA    36      -5.544  59.774  67.923  1.00  0.00           H
ATOM    565  HB2 ALA    36      -7.208  60.392  67.798  1.00  0.00           H
ATOM    566  HB3 ALA    36      -6.262  60.679  69.277  1.00  0.00           H
ATOM    567  N   LEU    37      -6.357  63.669  69.125  1.00 88.19           N
ATOM    568  CA  LEU    37      -7.160  64.728  69.679  1.00 88.19           C
ATOM    569  CB  LEU    37      -6.779  65.097  71.122  1.00 88.19           C
ATOM    570  CG  LEU    37      -7.111  63.993  72.145  1.00 88.19           C
ATOM    571  CD1 LEU    37      -6.719  64.418  73.569  1.00 88.19           C
ATOM    572  CD2 LEU    37      -8.578  63.538  72.039  1.00 88.19           C
ATOM    573  C   LEU    37      -7.109  65.984  68.851  1.00 88.19           C
ATOM    574  O   LEU    37      -7.945  66.870  69.022  1.00 88.19           O
ATOM    575  H   LEU    37      -5.529  63.397  69.636  1.00  0.00           H
ATOM    576  HA  LEU    37      -8.194  64.384  69.690  1.00  0.00           H
ATOM    577  HB2 LEU    37      -5.707  65.289  71.157  1.00  0.00           H
ATOM    578  HB3 LEU    37      -7.309  66.007  71.403  1.00  0.00           H
ATOM    579  HG  LEU    37      -6.494  63.131  71.891  1.00  0.00           H
ATOM    580 HD11 LEU    37      -6.965  63.619  74.268  1.00  0.00           H
ATOM    581 HD12 LEU    37      -5.648  64.616  73.607  1.00  0.00           H
ATOM    582 HD13 LEU    37      -7.265  65.321  73.842  1.00  0.00           H
ATOM    583 HD21 LEU    37      -8.905  63.137  72.998  1.00  0.00           H
ATOM    584 HD22 LEU    37      -9.203  64.389  71.769  1.00  0.00           H
ATOM    585 HD23 LEU    37      -8.665  62.766  71.274  1.00  0.00           H
ATOM    586  N   LEU    38      -6.113  66.123  67.959  1.00104.19           N
ATOM    587  CA  LEU    38      -5.876  67.328  67.201  1.00104.19           C
ATOM    588  CB  LEU    38      -4.631  67.223  66.295  1.00104.19           C
ATOM    589  CG  LEU    38      -3.295  67.093  67.071  1.00104.19           C
ATOM    590  CD1 LEU    38      -2.095  66.995  66.114  1.00104.19           C
ATOM    591  CD2 LEU    38      -3.104  68.218  68.102  1.00104.19           C
ATOM    592  C   LEU    38      -7.070  67.707  66.360  1.00104.19           C
ATOM    593  O   LEU    38      -7.151  68.841  65.886  1.00104.19           O
ATOM    594  H   LEU    38      -5.494  65.338  67.811  1.00  0.00           H
ATOM    595  HA  LEU    38      -5.701  68.136  67.911  1.00  0.00           H
ATOM    596  HB2 LEU    38      -4.744  66.346  65.658  1.00  0.00           H
ATOM    597  HB3 LEU    38      -4.583  68.110  65.663  1.00  0.00           H
ATOM    598  HG  LEU    38      -3.338  66.156  67.626  1.00  0.00           H
ATOM    599 HD11 LEU    38      -1.169  67.098  66.680  1.00  0.00           H
ATOM    600 HD12 LEU    38      -2.157  67.790  65.371  1.00  0.00           H
ATOM    601 HD13 LEU    38      -2.108  66.027  65.612  1.00  0.00           H
ATOM    602 HD21 LEU    38      -3.971  68.258  68.762  1.00  0.00           H
ATOM    603 HD22 LEU    38      -2.998  69.171  67.584  1.00  0.00           H
ATOM    604 HD23 LEU    38      -2.208  68.023  68.691  1.00  0.00           H
ATOM    605  N   ASN    39      -7.976  66.754  66.073  1.00129.74           N
ATOM    606  CA  ASN    39      -9.173  67.003  65.309  1.00129.74           C
ATOM    607  CB  ASN    39      -9.962  65.723  65.013  1.00129.74           C
ATOM    608  CG  ASN    39      -9.068  64.847  64.159  1.00129.74           C
ATOM    609  OD1 ASN    39      -8.995  64.992  62.940  1.00129.74           O
ATOM    610  ND2 ASN    39      -8.349  63.915  64.835  1.00129.74           N
ATOM    611  C   ASN    39     -10.111  67.915  66.058  1.00129.74           C
ATOM    612  O   ASN    39     -10.897  68.633  65.443  1.00129.74           O
ATOM    613  H   ASN    39      -7.809  65.817  66.410  1.00  0.00           H
ATOM    614  HA  ASN    39      -8.899  67.475  64.366  1.00  0.00           H
ATOM    615  HB2 ASN    39     -10.878  65.963  64.474  1.00  0.00           H
ATOM    616  HB3 ASN    39     -10.203  65.211  65.945  1.00  0.00           H
ATOM    617 HD21 ASN    39      -8.438  63.838  65.838  1.00  0.00           H
ATOM    618 HD22 ASN    39      -7.725  63.298  64.335  1.00  0.00           H
ATOM    619  N   LYS    40     -10.081  67.890  67.406  1.00138.50           N
ATOM    620  CA  LYS    40     -10.995  68.651  68.225  1.00138.50           C
ATOM    621  CB  LYS    40     -10.729  68.495  69.735  1.00138.50           C
ATOM    622  CG  LYS    40     -11.273  67.193  70.330  1.00138.50           C
ATOM    623  CD  LYS    40     -10.606  65.921  69.805  1.00138.50           C
ATOM    624  CE  LYS    40     -11.300  64.645  70.285  1.00138.50           C
ATOM    625  NZ  LYS    40     -12.643  64.539  69.672  1.00138.50           N
ATOM    626  C   LYS    40     -10.954  70.118  67.882  1.00138.50           C
ATOM    627  O   LYS    40      -9.953  70.635  67.391  1.00138.50           O
ATOM    628  H   LYS    40      -9.389  67.314  67.863  1.00  0.00           H
ATOM    629  HA  LYS    40     -12.003  68.289  68.024  1.00  0.00           H
ATOM    630  HB2 LYS    40     -11.197  69.331  70.254  1.00  0.00           H
ATOM    631  HB3 LYS    40      -9.653  68.535  69.907  1.00  0.00           H
ATOM    632  HG2 LYS    40     -11.132  67.229  71.410  1.00  0.00           H
ATOM    633  HG3 LYS    40     -12.341  67.136  70.121  1.00  0.00           H
ATOM    634  HD2 LYS    40      -9.571  65.904  70.147  1.00  0.00           H
ATOM    635  HD3 LYS    40     -10.617  65.940  68.715  1.00  0.00           H
ATOM    636  HE2 LYS    40     -10.703  63.779  69.998  1.00  0.00           H
ATOM    637  HE3 LYS    40     -11.399  64.673  71.370  1.00  0.00           H
ATOM    638  HZ1 LYS    40     -13.095  63.695  69.993  1.00  0.00           H
ATOM    639  HZ2 LYS    40     -12.553  64.510  68.666  1.00  0.00           H
ATOM    640  HZ3 LYS    40     -13.198  65.340  69.937  1.00  0.00           H
ATOM    641  N   THR    41     -12.123  70.784  68.043  1.00 72.39           N
ATOM    642  CA  THR    41     -12.386  72.172  67.759  1.00 72.39           C
ATOM    643  CB  THR    41     -13.848  72.417  67.535  1.00 72.39           C
ATOM    644  OG1 THR    41     -14.574  72.165  68.728  1.00 72.39           O
ATOM    645  CG2 THR    41     -14.322  71.460  66.426  1.00 72.39           C
ATOM    646  C   THR    41     -11.914  73.168  68.788  1.00 72.39           C
ATOM    647  O   THR    41     -11.488  74.258  68.409  1.00 72.39           O
ATOM    648  H   THR    41     -12.898  70.246  68.403  1.00  0.00           H
ATOM    649  HA  THR    41     -11.875  72.410  66.826  1.00  0.00           H
ATOM    650  HB  THR    41     -14.004  73.449  67.221  1.00  0.00           H
ATOM    651  HG1 THR    41     -15.508  72.325  68.574  1.00  0.00           H
ATOM    652 HG21 THR    41     -15.385  71.616  66.241  1.00  0.00           H
ATOM    653 HG22 THR    41     -14.155  70.430  66.740  1.00  0.00           H
ATOM    654 HG23 THR    41     -13.761  71.657  65.512  1.00  0.00           H
ATOM    655  N   ASN    42     -11.988  72.866  70.104  1.00 59.71           N
ATOM    656  CA  ASN    42     -11.690  73.893  71.074  1.00 59.71           C
ATOM    657  CB  ASN    42     -11.901  73.444  72.531  1.00 59.71           C
ATOM    658  CG  ASN    42     -11.828  74.674  73.426  1.00 59.71           C
ATOM    659  OD1 ASN    42     -10.780  74.986  73.990  1.00 59.71           O
ATOM    660  ND2 ASN    42     -12.971  75.403  73.550  1.00 59.71           N
ATOM    661  C   ASN    42     -10.265  74.338  70.923  1.00 59.71           C
ATOM    662  O   ASN    42      -9.338  73.534  70.995  1.00 59.71           O
ATOM    663  H   ASN    42     -12.248  71.937  70.404  1.00  0.00           H
ATOM    664  HA  ASN    42     -12.339  74.747  70.880  1.00  0.00           H
ATOM    665  HB2 ASN    42     -11.123  72.735  72.814  1.00  0.00           H
ATOM    666  HB3 ASN    42     -12.879  72.974  72.632  1.00  0.00           H
ATOM    667 HD21 ASN    42     -13.809  75.115  73.066  1.00  0.00           H
ATOM    668 HD22 ASN    42     -12.981  76.232  74.126  1.00  0.00           H
ATOM    669  N   VAL    43     -10.069  75.659  70.718  1.00 45.35           N
ATOM    670  CA  VAL    43      -8.771  76.235  70.499  1.00 45.35           C
ATOM    671  CB  VAL    43      -8.827  77.673  70.076  1.00 45.35           C
ATOM    672  CG1 VAL    43      -9.546  77.749  68.720  1.00 45.35           C
ATOM    673  CG2 VAL    43      -9.499  78.497  71.186  1.00 45.35           C
ATOM    674  C   VAL    43      -7.918  76.161  71.729  1.00 45.35           C
ATOM    675  O   VAL    43      -6.721  75.900  71.631  1.00 45.35           O
ATOM    676  H   VAL    43     -10.873  76.270  70.719  1.00  0.00           H
ATOM    677  HA  VAL    43      -8.277  75.668  69.709  1.00  0.00           H
ATOM    678  HB  VAL    43      -7.807  78.035  69.947  1.00  0.00           H
ATOM    679 HG11 VAL    43      -9.598  78.788  68.393  1.00  0.00           H
ATOM    680 HG12 VAL    43     -10.555  77.349  68.821  1.00  0.00           H
ATOM    681 HG13 VAL    43      -8.996  77.164  67.984  1.00  0.00           H
ATOM    682 HG21 VAL    43      -9.971  79.378  70.750  1.00  0.00           H
ATOM    683 HG22 VAL    43      -8.748  78.809  71.912  1.00  0.00           H
ATOM    684 HG23 VAL    43     -10.255  77.889  71.683  1.00  0.00           H
ATOM    685  N   LYS    44      -8.498  76.427  72.917  1.00 61.91           N
ATOM    686  CA  LYS    44      -7.728  76.408  74.133  1.00 61.91           C
ATOM    687  CB  LYS    44      -8.492  76.942  75.358  1.00 61.91           C
ATOM    688  CG  LYS    44      -8.694  78.458  75.303  1.00 61.91           C
ATOM    689  CD  LYS    44      -9.686  79.013  76.327  1.00 61.91           C
ATOM    690  CE  LYS    44      -9.827  80.537  76.260  1.00 61.91           C
ATOM    691  NZ  LYS    44     -10.527  80.935  75.016  1.00 61.91           N
ATOM    692  C   LYS    44      -7.263  75.015  74.419  1.00 61.91           C
ATOM    693  O   LYS    44      -6.140  74.810  74.877  1.00 61.91           O
ATOM    694  H   LYS    44      -9.484  76.642  72.954  1.00  0.00           H
ATOM    695  HA  LYS    44      -6.848  77.034  73.985  1.00  0.00           H
ATOM    696  HB2 LYS    44      -7.927  76.696  76.257  1.00  0.00           H
ATOM    697  HB3 LYS    44      -9.466  76.456  75.408  1.00  0.00           H
ATOM    698  HG2 LYS    44      -7.729  78.935  75.474  1.00  0.00           H
ATOM    699  HG3 LYS    44      -9.040  78.725  74.305  1.00  0.00           H
ATOM    700  HD2 LYS    44     -10.663  78.566  76.142  1.00  0.00           H
ATOM    701  HD3 LYS    44      -9.354  78.733  77.327  1.00  0.00           H
ATOM    702  HE2 LYS    44     -10.399  80.883  77.121  1.00  0.00           H
ATOM    703  HE3 LYS    44      -8.837  80.992  76.278  1.00  0.00           H
ATOM    704  HZ1 LYS    44     -10.613  81.941  74.985  1.00  0.00           H
ATOM    705  HZ2 LYS    44      -9.998  80.618  74.216  1.00  0.00           H
ATOM    706  HZ3 LYS    44     -11.447  80.518  74.999  1.00  0.00           H
ATOM    707  N   PHE    45      -8.125  74.019  74.148  1.00 60.67           N
ATOM    708  CA  PHE    45      -7.823  72.633  74.371  1.00 60.67           C
ATOM    709  CB  PHE    45      -9.022  71.730  74.015  1.00 60.67           C
ATOM    710  CG  PHE    45      -8.653  70.292  74.154  1.00 60.67           C
ATOM    711  CD1 PHE    45      -8.599  69.684  75.387  1.00 60.67           C
ATOM    712  CD2 PHE    45      -8.381  69.541  73.033  1.00 60.67           C
ATOM    713  CE1 PHE    45      -8.264  68.354  75.495  1.00 60.67           C
ATOM    714  CE2 PHE    45      -8.047  68.211  73.136  1.00 60.67           C
ATOM    715  CZ  PHE    45      -7.989  67.615  74.371  1.00 60.67           C
ATOM    716  C   PHE    45      -6.675  72.258  73.487  1.00 60.67           C
ATOM    717  O   PHE    45      -5.751  71.563  73.904  1.00 60.67           O
ATOM    718  H   PHE    45      -9.030  74.258  73.769  1.00  0.00           H
ATOM    719  HA  PHE    45      -7.547  72.481  75.414  1.00  0.00           H
ATOM    720  HB2 PHE    45      -9.851  71.954  74.686  1.00  0.00           H
ATOM    721  HB3 PHE    45      -9.328  71.926  72.987  1.00  0.00           H
ATOM    722  HD1 PHE    45      -8.821  70.255  76.276  1.00  0.00           H
ATOM    723  HD2 PHE    45      -8.431  70.003  72.058  1.00  0.00           H
ATOM    724  HE1 PHE    45      -8.217  67.889  76.469  1.00  0.00           H
ATOM    725  HE2 PHE    45      -7.831  67.637  72.247  1.00  0.00           H
ATOM    726  HZ  PHE    45      -7.728  66.571  74.458  1.00  0.00           H
ATOM    727  N   LEU    46      -6.714  72.725  72.228  1.00 49.69           N
ATOM    728  CA  LEU    46      -5.715  72.411  71.245  1.00 49.69           C
ATOM    729  CB  LEU    46      -6.030  73.022  69.870  1.00 49.69           C
ATOM    730  CG  LEU    46      -7.337  72.506  69.246  1.00 49.69           C
ATOM    731  CD1 LEU    46      -7.587  73.156  67.873  1.00 49.69           C
ATOM    732  CD2 LEU    46      -7.355  70.970  69.187  1.00 49.69           C
ATOM    733  C   LEU    46      -4.396  72.984  71.668  1.00 49.69           C
ATOM    734  O   LEU    46      -3.355  72.360  71.470  1.00 49.69           O
ATOM    735  H   LEU    46      -7.481  73.325  71.960  1.00  0.00           H
ATOM    736  HA  LEU    46      -5.627  71.329  71.150  1.00  0.00           H
ATOM    737  HB2 LEU    46      -6.107  74.103  69.984  1.00  0.00           H
ATOM    738  HB3 LEU    46      -5.207  72.800  69.191  1.00  0.00           H
ATOM    739  HG  LEU    46      -8.151  72.814  69.902  1.00  0.00           H
ATOM    740 HD11 LEU    46      -8.372  72.610  67.349  1.00  0.00           H
ATOM    741 HD12 LEU    46      -7.897  74.192  68.013  1.00  0.00           H
ATOM    742 HD13 LEU    46      -6.670  73.127  67.285  1.00  0.00           H
ATOM    743 HD21 LEU    46      -8.006  70.645  68.376  1.00  0.00           H
ATOM    744 HD22 LEU    46      -6.344  70.602  69.011  1.00  0.00           H
ATOM    745 HD23 LEU    46      -7.727  70.574  70.132  1.00  0.00           H
ATOM    746  N   ALA    47      -4.407  74.201  72.249  1.00 38.34           N
ATOM    747  CA  ALA    47      -3.185  74.863  72.609  1.00 38.34           C
ATOM    748  CB  ALA    47      -3.423  76.251  73.229  1.00 38.34           C
ATOM    749  C   ALA    47      -2.446  74.042  73.619  1.00 38.34           C
ATOM    750  O   ALA    47      -1.239  73.843  73.505  1.00 38.34           O
ATOM    751  H   ALA    47      -5.290  74.655  72.434  1.00  0.00           H
ATOM    752  HA  ALA    47      -2.565  74.973  71.719  1.00  0.00           H
ATOM    753  HB1 ALA    47      -3.961  76.879  72.519  1.00  0.00           H
ATOM    754  HB2 ALA    47      -4.012  76.146  74.140  1.00  0.00           H
ATOM    755  HB3 ALA    47      -2.464  76.712  73.468  1.00  0.00           H
ATOM    756  N   ILE    48      -3.159  73.546  74.644  1.00124.82           N
ATOM    757  CA  ILE    48      -2.546  72.738  75.657  1.00124.82           C
ATOM    758  CB  ILE    48      -3.429  72.548  76.858  1.00124.82           C
ATOM    759  CG1 ILE    48      -4.809  72.040  76.433  1.00124.82           C
ATOM    760  CG2 ILE    48      -3.437  73.837  77.686  1.00124.82           C
ATOM    761  CD1 ILE    48      -5.756  71.825  77.604  1.00124.82           C
ATOM    762  C   ILE    48      -2.105  71.422  75.098  1.00124.82           C
ATOM    763  O   ILE    48      -1.010  70.954  75.404  1.00124.82           O
ATOM    764  H   ILE    48      -4.147  73.747  74.702  1.00  0.00           H
ATOM    765  HA  ILE    48      -1.652  73.263  75.993  1.00  0.00           H
ATOM    766  HB  ILE    48      -2.975  71.772  77.473  1.00  0.00           H
ATOM    767 HG12 ILE    48      -5.254  72.771  75.758  1.00  0.00           H
ATOM    768 HG13 ILE    48      -4.688  71.097  75.901  1.00  0.00           H
ATOM    769 HG21 ILE    48      -4.076  73.705  78.559  1.00  0.00           H
ATOM    770 HG22 ILE    48      -3.818  74.657  77.078  1.00  0.00           H
ATOM    771 HG23 ILE    48      -2.422  74.067  78.010  1.00  0.00           H
ATOM    772 HD11 ILE    48      -6.106  72.790  77.971  1.00  0.00           H
ATOM    773 HD12 ILE    48      -6.609  71.230  77.277  1.00  0.00           H
ATOM    774 HD13 ILE    48      -5.232  71.300  78.403  1.00  0.00           H
ATOM    775  N   THR    49      -2.934  70.790  74.248  1.00124.71           N
ATOM    776  CA  THR    49      -2.602  69.485  73.757  1.00124.71           C
ATOM    777  CB  THR    49      -3.722  68.864  72.955  1.00124.71           C
ATOM    778  OG1 THR    49      -3.610  67.451  72.977  1.00124.71           O
ATOM    779  CG2 THR    49      -3.675  69.350  71.497  1.00124.71           C
ATOM    780  C   THR    49      -1.348  69.573  72.929  1.00124.71           C
ATOM    781  O   THR    49      -0.457  68.732  73.042  1.00124.71           O
ATOM    782  H   THR    49      -3.792  71.236  73.955  1.00  0.00           H
ATOM    783  HA  THR    49      -2.400  68.841  74.613  1.00  0.00           H
ATOM    784  HB  THR    49      -4.677  69.152  73.395  1.00  0.00           H
ATOM    785  HG1 THR    49      -2.778  67.190  72.576  1.00  0.00           H
ATOM    786 HG21 THR    49      -4.557  68.992  70.965  1.00  0.00           H
ATOM    787 HG22 THR    49      -3.658  70.440  71.478  1.00  0.00           H
ATOM    788 HG23 THR    49      -2.777  68.964  71.014  1.00  0.00           H
ATOM    789  N   THR    50      -1.233  70.620  72.087  1.00110.82           N
ATOM    790  CA  THR    50      -0.104  70.771  71.214  1.00110.82           C
ATOM    791  CB  THR    50      -0.241  71.949  70.299  1.00110.82           C
ATOM    792  OG1 THR    50      -1.506  71.914  69.657  1.00110.82           O
ATOM    793  CG2 THR    50       0.852  71.827  69.221  1.00110.82           C
ATOM    794  C   THR    50       1.123  70.993  72.052  1.00110.82           C
ATOM    795  O   THR    50       2.184  70.439  71.771  1.00110.82           O
ATOM    796  H   THR    50      -1.963  71.318  72.070  1.00  0.00           H
ATOM    797  HA  THR    50       0.020  69.864  70.622  1.00  0.00           H
ATOM    798  HB  THR    50      -0.123  72.878  70.856  1.00  0.00           H
ATOM    799  HG1 THR    50      -1.945  72.761  69.769  1.00  0.00           H
ATOM    800 HG21 THR    50       0.437  72.097  68.250  1.00  0.00           H
ATOM    801 HG22 THR    50       1.677  72.498  69.462  1.00  0.00           H
ATOM    802 HG23 THR    50       1.217  70.800  69.188  1.00  0.00           H
ATOM    803  N   ASP    51       0.999  71.800  73.126  1.00 69.74           N
ATOM    804  CA  ASP    51       2.127  72.143  73.954  1.00 69.74           C
ATOM    805  CB  ASP    51       1.785  73.145  75.078  1.00 69.74           C
ATOM    806  CG  ASP    51       3.081  73.767  75.600  1.00 69.74           C
ATOM    807  OD1 ASP    51       3.970  74.061  74.757  1.00 69.74           O
ATOM    808  OD2 ASP    51       3.191  73.976  76.839  1.00 69.74           O
ATOM    809  C   ASP    51       2.676  70.904  74.598  1.00 69.74           C
ATOM    810  O   ASP    51       3.883  70.791  74.799  1.00 69.74           O
ATOM    811  H   ASP    51       0.090  72.174  73.356  1.00  0.00           H
ATOM    812  HA  ASP    51       2.901  72.579  73.323  1.00  0.00           H
ATOM    813  HB2 ASP    51       1.136  73.928  74.685  1.00  0.00           H
ATOM    814  HB3 ASP    51       1.278  72.624  75.890  1.00  0.00           H
ATOM    815  N   CYS    52       1.807  69.943  74.963  1.00 41.47           N
ATOM    816  CA  CYS    52       2.262  68.736  75.599  1.00 41.47           C
ATOM    817  CB  CYS    52       1.096  67.823  76.003  1.00 41.47           C
ATOM    818  SG  CYS    52       0.011  68.598  77.240  1.00 41.47           S
ATOM    819  C   CYS    52       3.121  67.991  74.626  1.00 41.47           C
ATOM    820  O   CYS    52       4.135  67.391  74.979  1.00 41.47           O
ATOM    821  H   CYS    52       0.821  70.071  74.788  1.00  0.00           H
ATOM    822  HA  CYS    52       2.848  68.989  76.482  1.00  0.00           H
ATOM    823  HB2 CYS    52       1.501  66.901  76.420  1.00  0.00           H
ATOM    824  HB3 CYS    52       0.509  67.584  75.116  1.00  0.00           H
ATOM    825  HG  CYS    52       0.068  67.904  78.380  1.00  0.00           H
ATOM    826  N   LEU    53       2.714  68.031  73.353  1.00150.66           N
ATOM    827  CA  LEU    53       3.342  67.332  72.277  1.00150.66           C
ATOM    828  CB  LEU    53       2.478  67.557  71.019  1.00150.66           C
ATOM    829  CG  LEU    53       2.646  66.563  69.863  1.00150.66           C
ATOM    830  CD1 LEU    53       3.996  66.698  69.161  1.00150.66           C
ATOM    831  CD2 LEU    53       2.342  65.133  70.337  1.00150.66           C
ATOM    832  C   LEU    53       4.731  67.883  72.114  1.00150.66           C
ATOM    833  O   LEU    53       5.687  67.130  71.925  1.00150.66           O
ATOM    834  H   LEU    53       1.905  68.596  73.137  1.00  0.00           H
ATOM    835  HA  LEU    53       3.391  66.268  72.506  1.00  0.00           H
ATOM    836  HB2 LEU    53       2.713  68.549  70.634  1.00  0.00           H
ATOM    837  HB3 LEU    53       1.431  67.550  71.322  1.00  0.00           H
ATOM    838  HG  LEU    53       1.885  66.814  69.124  1.00  0.00           H
ATOM    839 HD11 LEU    53       4.223  67.753  69.008  1.00  0.00           H
ATOM    840 HD12 LEU    53       3.956  66.192  68.197  1.00  0.00           H
ATOM    841 HD13 LEU    53       4.773  66.245  69.777  1.00  0.00           H
ATOM    842 HD21 LEU    53       2.466  64.440  69.505  1.00  0.00           H
ATOM    843 HD22 LEU    53       3.028  64.863  71.140  1.00  0.00           H
ATOM    844 HD23 LEU    53       1.317  65.082  70.703  1.00  0.00           H
ATOM    845  N   GLN    54       4.882  69.223  72.210  1.00129.15           N
ATOM    846  CA  GLN    54       6.169  69.837  72.027  1.00129.15           C
ATOM    847  CB  GLN    54       6.132  71.373  71.921  1.00129.15           C
ATOM    848  CG  GLN    54       5.890  72.111  73.232  1.00129.15           C
ATOM    849  CD  GLN    54       7.275  72.350  73.816  1.00129.15           C
ATOM    850  OE1 GLN    54       8.286  72.147  73.144  1.00129.15           O
ATOM    851  NE2 GLN    54       7.333  72.799  75.097  1.00129.15           N
ATOM    852  C   GLN    54       7.065  69.450  73.166  1.00129.15           C
ATOM    853  O   GLN    54       8.257  69.217  72.975  1.00129.15           O
ATOM    854  H   GLN    54       4.079  69.801  72.413  1.00  0.00           H
ATOM    855  HA  GLN    54       6.603  69.445  71.107  1.00  0.00           H
ATOM    856  HB2 GLN    54       5.333  71.644  71.230  1.00  0.00           H
ATOM    857  HB3 GLN    54       7.080  71.713  71.503  1.00  0.00           H
ATOM    858  HG2 GLN    54       5.383  73.059  73.049  1.00  0.00           H
ATOM    859  HG3 GLN    54       5.299  71.493  73.908  1.00  0.00           H
ATOM    860 HE21 GLN    54       6.481  72.956  75.616  1.00  0.00           H
ATOM    861 HE22 GLN    54       8.228  72.976  75.530  1.00  0.00           H
ATOM    862  N   ILE    55       6.510  69.374  74.391  1.00 48.18           N
ATOM    863  CA  ILE    55       7.283  69.035  75.553  1.00 48.18           C
ATOM    864  CB  ILE    55       6.452  69.051  76.802  1.00 48.18           C
ATOM    865  CG1 ILE    55       5.891  70.461  77.060  1.00 48.18           C
ATOM    866  CG2 ILE    55       7.306  68.486  77.950  1.00 48.18           C
ATOM    867  CD1 ILE    55       4.778  70.498  78.107  1.00 48.18           C
ATOM    868  C   ILE    55       7.801  67.639  75.401  1.00 48.18           C
ATOM    869  O   ILE    55       8.962  67.362  75.698  1.00 48.18           O
ATOM    870  H   ILE    55       5.523  69.561  74.495  1.00  0.00           H
ATOM    871  HA  ILE    55       8.117  69.729  75.656  1.00  0.00           H
ATOM    872  HB  ILE    55       5.608  68.378  76.651  1.00  0.00           H
ATOM    873 HG12 ILE    55       6.706  71.098  77.402  1.00  0.00           H
ATOM    874 HG13 ILE    55       5.504  70.861  76.123  1.00  0.00           H
ATOM    875 HG21 ILE    55       6.724  68.487  78.871  1.00  0.00           H
ATOM    876 HG22 ILE    55       7.606  67.466  77.711  1.00  0.00           H
ATOM    877 HG23 ILE    55       8.194  69.105  78.081  1.00  0.00           H
ATOM    878 HD11 ILE    55       4.433  71.524  78.235  1.00  0.00           H
ATOM    879 HD12 ILE    55       3.948  69.874  77.776  1.00  0.00           H
ATOM    880 HD13 ILE    55       5.159  70.122  79.056  1.00  0.00           H
ATOM    881  N   LEU    56       6.922  66.719  74.964  1.00 68.65           N
ATOM    882  CA  LEU    56       7.253  65.330  74.812  1.00 68.65           C
ATOM    883  CB  LEU    56       6.008  64.480  74.500  1.00 68.65           C
ATOM    884  CG  LEU    56       4.971  64.463  75.639  1.00 68.65           C
ATOM    885  CD1 LEU    56       3.747  63.607  75.274  1.00 68.65           C
ATOM    886  CD2 LEU    56       5.616  64.028  76.964  1.00 68.65           C
ATOM    887  C   LEU    56       8.232  65.113  73.693  1.00 68.65           C
ATOM    888  O   LEU    56       9.140  64.291  73.801  1.00 68.65           O
ATOM    889  H   LEU    56       5.986  67.019  74.732  1.00  0.00           H
ATOM    890  HA  LEU    56       7.698  64.972  75.741  1.00  0.00           H
ATOM    891  HB2 LEU    56       5.531  64.883  73.606  1.00  0.00           H
ATOM    892  HB3 LEU    56       6.324  63.456  74.298  1.00  0.00           H
ATOM    893  HG  LEU    56       4.621  65.487  75.772  1.00  0.00           H
ATOM    894 HD11 LEU    56       2.842  64.090  75.643  1.00  0.00           H
ATOM    895 HD12 LEU    56       3.687  63.503  74.191  1.00  0.00           H
ATOM    896 HD13 LEU    56       3.844  62.621  75.729  1.00  0.00           H
ATOM    897 HD21 LEU    56       6.423  64.715  77.218  1.00  0.00           H
ATOM    898 HD22 LEU    56       4.866  64.041  77.755  1.00  0.00           H
ATOM    899 HD23 LEU    56       6.016  63.020  76.859  1.00  0.00           H
ATOM    900  N   ALA    57       8.022  65.810  72.564  1.00 55.24           N
ATOM    901  CA  ALA    57       8.793  65.667  71.356  1.00 55.24           C
ATOM    902  CB  ALA    57       8.136  66.380  70.160  1.00 55.24           C
ATOM    903  C   ALA    57      10.204  66.178  71.436  1.00 55.24           C
ATOM    904  O   ALA    57      11.115  65.576  70.870  1.00 55.24           O
ATOM    905  H   ALA    57       7.269  66.483  72.562  1.00  0.00           H
ATOM    906  HA  ALA    57       8.841  64.604  71.120  1.00  0.00           H
ATOM    907  HB1 ALA    57       8.787  66.304  69.289  1.00  0.00           H
ATOM    908  HB2 ALA    57       7.979  67.430  70.405  1.00  0.00           H
ATOM    909  HB3 ALA    57       7.177  65.911  69.939  1.00  0.00           H
ATOM    910  N   TYR    58      10.433  67.308  72.128  1.00 67.30           N
ATOM    911  CA  TYR    58      11.705  67.974  72.042  1.00 67.30           C
ATOM    912  CB  TYR    58      11.752  69.267  72.876  1.00 67.30           C
ATOM    913  CG  TYR    58      13.073  69.922  72.670  1.00 67.30           C
ATOM    914  CD1 TYR    58      13.318  70.633  71.517  1.00 67.30           C
ATOM    915  CD2 TYR    58      14.057  69.845  73.629  1.00 67.30           C
ATOM    916  CE1 TYR    58      14.530  71.248  71.316  1.00 67.30           C
ATOM    917  CE2 TYR    58      15.273  70.458  73.435  1.00 67.30           C
ATOM    918  CZ  TYR    58      15.509  71.161  72.276  1.00 67.30           C
ATOM    919  OH  TYR    58      16.753  71.792  72.070  1.00 67.30           O
ATOM    920  C   TYR    58      12.851  67.093  72.446  1.00 67.30           C
ATOM    921  O   TYR    58      12.850  66.472  73.507  1.00 67.30           O
ATOM    922  H   TYR    58       9.705  67.693  72.713  1.00  0.00           H
ATOM    923  HA  TYR    58      11.858  68.252  70.999  1.00  0.00           H
ATOM    924  HB2 TYR    58      11.623  69.027  73.931  1.00  0.00           H
ATOM    925  HB3 TYR    58      10.957  69.939  72.554  1.00  0.00           H
ATOM    926  HD1 TYR    58      12.549  70.708  70.762  1.00  0.00           H
ATOM    927  HD2 TYR    58      13.873  69.298  74.542  1.00  0.00           H
ATOM    928  HE1 TYR    58      14.713  71.799  70.405  1.00  0.00           H
ATOM    929  HE2 TYR    58      16.041  70.388  74.191  1.00  0.00           H
ATOM    930  HH  TYR    58      16.618  72.736  71.959  1.00  0.00           H
ATOM    931  N   GLY    59      13.859  67.005  71.550  1.00 31.51           N
ATOM    932  CA  GLY    59      15.097  66.327  71.812  1.00 31.51           C
ATOM    933  C   GLY    59      14.891  64.847  71.880  1.00 31.51           C
ATOM    934  O   GLY    59      15.810  64.111  72.241  1.00 31.51           O
ATOM    935  H   GLY    59      13.735  67.440  70.647  1.00  0.00           H
ATOM    936  HA2 GLY    59      15.500  66.675  72.763  1.00  0.00           H
ATOM    937  HA3 GLY    59      15.806  66.555  71.016  1.00  0.00           H
ATOM    938  N   ASN    60      13.685  64.360  71.538  1.00 77.07           N
ATOM    939  CA  ASN    60      13.473  62.944  71.626  1.00 77.07           C
ATOM    940  CB  ASN    60      12.357  62.598  72.632  1.00 77.07           C
ATOM    941  CG  ASN    60      12.502  61.156  73.093  1.00 77.07           C
ATOM    942  OD1 ASN    60      12.796  60.897  74.259  1.00 77.07           O
ATOM    943  ND2 ASN    60      12.296  60.188  72.162  1.00 77.07           N
ATOM    944  C   ASN    60      13.072  62.486  70.255  1.00 77.07           C
ATOM    945  O   ASN    60      11.939  62.704  69.828  1.00 77.07           O
ATOM    946  H   ASN    60      12.947  64.976  71.227  1.00  0.00           H
ATOM    947  HA  ASN    60      14.399  62.452  71.921  1.00  0.00           H
ATOM    948  HB2 ASN    60      12.429  63.261  73.494  1.00  0.00           H
ATOM    949  HB3 ASN    60      11.386  62.729  72.155  1.00  0.00           H
ATOM    950 HD21 ASN    60      12.057  60.442  71.214  1.00  0.00           H
ATOM    951 HD22 ASN    60      12.382  59.215  72.418  1.00  0.00           H
ATOM    952  N   GLN    61      13.998  61.816  69.537  1.00 79.74           N
ATOM    953  CA  GLN    61      13.767  61.405  68.178  1.00 79.74           C
ATOM    954  CB  GLN    61      14.988  60.740  67.516  1.00 79.74           C
ATOM    955  CG  GLN    61      15.347  59.375  68.108  1.00 79.74           C
ATOM    956  CD  GLN    61      16.425  58.750  67.229  1.00 79.74           C
ATOM    957  OE1 GLN    61      17.529  59.278  67.104  1.00 79.74           O
ATOM    958  NE2 GLN    61      16.095  57.595  66.591  1.00 79.74           N
ATOM    959  C   GLN    61      12.663  60.393  68.126  1.00 79.74           C
ATOM    960  O   GLN    61      11.838  60.403  67.212  1.00 79.74           O
ATOM    961  H   GLN    61      14.884  61.596  69.969  1.00  0.00           H
ATOM    962  HA  GLN    61      13.476  62.276  67.590  1.00  0.00           H
ATOM    963  HB2 GLN    61      15.846  61.402  67.635  1.00  0.00           H
ATOM    964  HB3 GLN    61      14.786  60.617  66.452  1.00  0.00           H
ATOM    965  HG2 GLN    61      15.724  59.500  69.123  1.00  0.00           H
ATOM    966  HG3 GLN    61      14.465  58.735  68.119  1.00  0.00           H
ATOM    967 HE21 GLN    61      15.177  57.194  66.716  1.00  0.00           H
ATOM    968 HE22 GLN    61      16.768  57.139  65.992  1.00  0.00           H
ATOM    969  N   GLU    62      12.623  59.488  69.118  1.00 34.53           N
ATOM    970  CA  GLU    62      11.674  58.412  69.127  1.00 34.53           C
ATOM    971  CB  GLU    62      11.860  57.476  70.331  1.00 34.53           C
ATOM    972  CG  GLU    62      13.199  56.739  70.316  1.00 34.53           C
ATOM    973  CD  GLU    62      13.253  55.857  71.552  1.00 34.53           C
ATOM    974  OE1 GLU    62      12.298  55.060  71.744  1.00 34.53           O
ATOM    975  OE2 GLU    62      14.244  55.969  72.321  1.00 34.53           O
ATOM    976  C   GLU    62      10.285  58.966  69.189  1.00 34.53           C
ATOM    977  O   GLU    62       9.377  58.447  68.544  1.00 34.53           O
ATOM    978  H   GLU    62      13.281  59.567  69.880  1.00  0.00           H
ATOM    979  HA  GLU    62      11.784  57.835  68.209  1.00  0.00           H
ATOM    980  HB2 GLU    62      11.058  56.738  70.324  1.00  0.00           H
ATOM    981  HB3 GLU    62      11.791  58.062  71.247  1.00  0.00           H
ATOM    982  HG2 GLU    62      13.275  56.125  69.418  1.00  0.00           H
ATOM    983  HG3 GLU    62      14.017  57.459  70.341  1.00  0.00           H
ATOM    984  N   SER    63      10.084  60.034  69.980  1.00 40.37           N
ATOM    985  CA  SER    63       8.777  60.607  70.129  1.00 40.37           C
ATOM    986  CB  SER    63       8.739  61.715  71.189  1.00 40.37           C
ATOM    987  OG  SER    63       9.071  61.177  72.460  1.00 40.37           O
ATOM    988  C   SER    63       8.355  61.222  68.830  1.00 40.37           C
ATOM    989  O   SER    63       7.169  61.250  68.505  1.00 40.37           O
ATOM    990  H   SER    63      10.864  60.439  70.477  1.00  0.00           H
ATOM    991  HA  SER    63       8.070  59.824  70.402  1.00  0.00           H
ATOM    992  HB2 SER    63       7.738  62.144  71.228  1.00  0.00           H
ATOM    993  HB3 SER    63       9.456  62.493  70.926  1.00  0.00           H
ATOM    994  HG  SER    63      10.004  61.322  72.636  1.00  0.00           H
ATOM    995  N   LYS    64       9.320  61.742  68.052  1.00129.20           N
ATOM    996  CA  LYS    64       9.011  62.387  66.807  1.00129.20           C
ATOM    997  CB  LYS    64      10.266  62.861  66.058  1.00129.20           C
ATOM    998  CG  LYS    64      11.184  63.781  66.858  1.00129.20           C
ATOM    999  CD  LYS    64      10.578  65.135  67.207  1.00129.20           C
ATOM   1000  CE  LYS    64      11.529  66.011  68.024  1.00129.20           C
ATOM   1001  NZ  LYS    64      12.658  66.478  67.188  1.00129.20           N
ATOM   1002  C   LYS    64       8.410  61.378  65.885  1.00129.20           C
ATOM   1003  O   LYS    64       7.441  61.666  65.185  1.00129.20           O
ATOM   1004  H   LYS    64      10.283  61.678  68.350  1.00  0.00           H
ATOM   1005  HA  LYS    64       8.323  63.218  66.966  1.00  0.00           H
ATOM   1006  HB2 LYS    64      10.839  61.981  65.767  1.00  0.00           H
ATOM   1007  HB3 LYS    64       9.953  63.384  65.154  1.00  0.00           H
ATOM   1008  HG2 LYS    64      12.087  63.954  66.272  1.00  0.00           H
ATOM   1009  HG3 LYS    64      11.462  63.276  67.783  1.00  0.00           H
ATOM   1010  HD2 LYS    64      10.331  65.656  66.282  1.00  0.00           H
ATOM   1011  HD3 LYS    64       9.664  64.977  67.779  1.00  0.00           H
ATOM   1012  HE2 LYS    64      10.983  66.875  68.403  1.00  0.00           H
ATOM   1013  HE3 LYS    64      11.917  65.434  68.864  1.00  0.00           H
ATOM   1014  HZ1 LYS    64      13.461  65.886  67.344  1.00  0.00           H
ATOM   1015  HZ2 LYS    64      12.395  66.437  66.214  1.00  0.00           H
ATOM   1016  HZ3 LYS    64      12.889  67.430  67.435  1.00  0.00           H
ATOM   1017  N   LEU    65       9.003  60.170  65.851  1.00 46.14           N
ATOM   1018  CA  LEU    65       8.581  59.122  64.965  1.00 46.14           C
ATOM   1019  CB  LEU    65       9.508  57.892  64.988  1.00 46.14           C
ATOM   1020  CG  LEU    65      10.894  58.175  64.377  1.00 46.14           C
ATOM   1021  CD1 LEU    65      11.762  56.906  64.323  1.00 46.14           C
ATOM   1022  CD2 LEU    65      10.758  58.873  63.014  1.00 46.14           C
ATOM   1023  C   LEU    65       7.201  58.665  65.317  1.00 46.14           C
ATOM   1024  O   LEU    65       6.397  58.397  64.426  1.00 46.14           O
ATOM   1025  H   LEU    65       9.777  59.993  66.475  1.00  0.00           H
ATOM   1026  HA  LEU    65       8.562  59.518  63.950  1.00  0.00           H
ATOM   1027  HB2 LEU    65       9.642  57.577  66.023  1.00  0.00           H
ATOM   1028  HB3 LEU    65       9.035  57.083  64.431  1.00  0.00           H
ATOM   1029  HG  LEU    65      11.397  58.876  65.043  1.00  0.00           H
ATOM   1030 HD11 LEU    65      12.731  57.146  63.886  1.00  0.00           H
ATOM   1031 HD12 LEU    65      11.265  56.152  63.712  1.00  0.00           H
ATOM   1032 HD13 LEU    65      11.904  56.520  65.332  1.00  0.00           H
ATOM   1033 HD21 LEU    65      11.648  58.679  62.416  1.00  0.00           H
ATOM   1034 HD22 LEU    65      10.649  59.947  63.165  1.00  0.00           H
ATOM   1035 HD23 LEU    65       9.880  58.488  62.495  1.00  0.00           H
ATOM   1036  N   ILE    66       6.885  58.550  66.621  1.00110.69           N
ATOM   1037  CA  ILE    66       5.572  58.094  66.983  1.00110.69           C
ATOM   1038  CB  ILE    66       5.331  57.910  68.467  1.00110.69           C
ATOM   1039  CG1 ILE    66       5.490  59.221  69.247  1.00110.69           C
ATOM   1040  CG2 ILE    66       6.206  56.761  68.972  1.00110.69           C
ATOM   1041  CD1 ILE    66       5.090  59.108  70.719  1.00110.69           C
ATOM   1042  C   ILE    66       4.578  59.094  66.494  1.00110.69           C
ATOM   1043  O   ILE    66       3.528  58.725  65.970  1.00110.69           O
ATOM   1044  H   ILE    66       7.562  58.781  67.334  1.00  0.00           H
ATOM   1045  HA  ILE    66       5.384  57.145  66.481  1.00  0.00           H
ATOM   1046  HB  ILE    66       4.294  57.595  68.584  1.00  0.00           H
ATOM   1047 HG12 ILE    66       6.535  59.528  69.196  1.00  0.00           H
ATOM   1048 HG13 ILE    66       4.876  59.987  68.774  1.00  0.00           H
ATOM   1049 HG21 ILE    66       6.040  56.620  70.040  1.00  0.00           H
ATOM   1050 HG22 ILE    66       5.946  55.846  68.440  1.00  0.00           H
ATOM   1051 HG23 ILE    66       7.255  56.998  68.795  1.00  0.00           H
ATOM   1052 HD11 ILE    66       5.742  58.392  71.219  1.00  0.00           H
ATOM   1053 HD12 ILE    66       4.057  58.768  70.789  1.00  0.00           H
ATOM   1054 HD13 ILE    66       5.186  60.083  71.197  1.00  0.00           H
ATOM   1055  N   ILE    67       4.896  60.393  66.643  1.00 40.13           N
ATOM   1056  CA  ILE    67       3.999  61.441  66.252  1.00 40.13           C
ATOM   1057  CB  ILE    67       4.570  62.804  66.525  1.00 40.13           C
ATOM   1058  CG1 ILE    67       4.817  62.981  68.032  1.00 40.13           C
ATOM   1059  CG2 ILE    67       3.619  63.855  65.929  1.00 40.13           C
ATOM   1060  CD1 ILE    67       5.692  64.187  68.370  1.00 40.13           C
ATOM   1061  C   ILE    67       3.764  61.333  64.779  1.00 40.13           C
ATOM   1062  O   ILE    67       2.630  61.433  64.314  1.00 40.13           O
ATOM   1063  H   ILE    67       5.792  60.637  67.041  1.00  0.00           H
ATOM   1064  HA  ILE    67       3.053  61.329  66.782  1.00  0.00           H
ATOM   1065  HB  ILE    67       5.528  62.881  66.011  1.00  0.00           H
ATOM   1066 HG12 ILE    67       3.854  63.105  68.527  1.00  0.00           H
ATOM   1067 HG13 ILE    67       5.296  62.081  68.417  1.00  0.00           H
ATOM   1068 HG21 ILE    67       4.016  64.853  66.117  1.00  0.00           H
ATOM   1069 HG22 ILE    67       3.530  63.696  64.854  1.00  0.00           H
ATOM   1070 HG23 ILE    67       2.637  63.761  66.393  1.00  0.00           H
ATOM   1071 HD11 ILE    67       6.742  63.916  68.263  1.00  0.00           H
ATOM   1072 HD12 ILE    67       5.458  65.007  67.691  1.00  0.00           H
ATOM   1073 HD13 ILE    67       5.500  64.499  69.397  1.00  0.00           H
ATOM   1074  N   LEU    68       4.840  61.097  64.008  1.00112.09           N
ATOM   1075  CA  LEU    68       4.757  61.007  62.578  1.00112.09           C
ATOM   1076  CB  LEU    68       6.148  60.741  61.968  1.00112.09           C
ATOM   1077  CG  LEU    68       6.257  60.828  60.431  1.00112.09           C
ATOM   1078  CD1 LEU    68       5.394  59.784  59.717  1.00112.09           C
ATOM   1079  CD2 LEU    68       6.000  62.255  59.933  1.00112.09           C
ATOM   1080  C   LEU    68       3.864  59.850  62.230  1.00112.09           C
ATOM   1081  O   LEU    68       2.985  59.962  61.377  1.00112.09           O
ATOM   1082  H   LEU    68       5.740  60.979  64.451  1.00  0.00           H
ATOM   1083  HA  LEU    68       4.344  61.930  62.171  1.00  0.00           H
ATOM   1084  HB2 LEU    68       6.453  59.737  62.265  1.00  0.00           H
ATOM   1085  HB3 LEU    68       6.852  61.452  62.400  1.00  0.00           H
ATOM   1086  HG  LEU    68       7.292  60.596  60.181  1.00  0.00           H
ATOM   1087 HD11 LEU    68       5.797  59.598  58.722  1.00  0.00           H
ATOM   1088 HD12 LEU    68       4.372  60.154  59.631  1.00  0.00           H
ATOM   1089 HD13 LEU    68       5.397  58.857  60.290  1.00  0.00           H
ATOM   1090 HD21 LEU    68       5.532  62.218  58.949  1.00  0.00           H
ATOM   1091 HD22 LEU    68       6.946  62.792  59.865  1.00  0.00           H
ATOM   1092 HD23 LEU    68       5.339  62.770  60.630  1.00  0.00           H
ATOM   1093  N   ALA    69       4.042  58.709  62.917  1.00 36.63           N
ATOM   1094  CA  ALA    69       3.292  57.521  62.626  1.00 36.63           C
ATOM   1095  CB  ALA    69       3.680  56.343  63.537  1.00 36.63           C
ATOM   1096  C   ALA    69       1.837  57.804  62.839  1.00 36.63           C
ATOM   1097  O   ALA    69       0.982  57.286  62.121  1.00 36.63           O
ATOM   1098  H   ALA    69       4.725  58.687  63.661  1.00  0.00           H
ATOM   1099  HA  ALA    69       3.455  57.239  61.586  1.00  0.00           H
ATOM   1100  HB1 ALA    69       4.737  56.113  63.404  1.00  0.00           H
ATOM   1101  HB2 ALA    69       3.083  55.470  63.275  1.00  0.00           H
ATOM   1102  HB3 ALA    69       3.495  56.612  64.577  1.00  0.00           H
ATOM   1103  N   SER    70       1.530  58.618  63.865  1.00 90.53           N
ATOM   1104  CA  SER    70       0.187  58.940  64.256  1.00 90.53           C
ATOM   1105  CB  SER    70       0.131  59.560  65.662  1.00 90.53           C
ATOM   1106  OG  SER    70      -1.213  59.627  66.111  1.00 90.53           O
ATOM   1107  C   SER    70      -0.448  59.894  63.283  1.00 90.53           C
ATOM   1108  O   SER    70      -1.654  60.129  63.356  1.00 90.53           O
ATOM   1109  H   SER    70       2.289  59.027  64.391  1.00  0.00           H
ATOM   1110  HA  SER    70      -0.397  58.020  64.264  1.00  0.00           H
ATOM   1111  HB2 SER    70       0.551  60.565  65.630  1.00  0.00           H
ATOM   1112  HB3 SER    70       0.712  58.947  66.351  1.00  0.00           H
ATOM   1113  HG  SER    70      -1.226  59.802  67.055  1.00  0.00           H
ATOM   1114  N   GLY    71       0.330  60.477  62.345  1.00 28.47           N
ATOM   1115  CA  GLY    71      -0.256  61.382  61.390  1.00 28.47           C
ATOM   1116  C   GLY    71      -0.213  62.787  61.911  1.00 28.47           C
ATOM   1117  O   GLY    71      -1.038  63.620  61.541  1.00 28.47           O
ATOM   1118  H   GLY    71       1.320  60.279  62.313  1.00  0.00           H
ATOM   1119  HA2 GLY    71      -1.293  61.096  61.213  1.00  0.00           H
ATOM   1120  HA3 GLY    71       0.299  61.327  60.453  1.00  0.00           H
ATOM   1121  N   GLY    72       0.768  63.086  62.782  1.00 37.21           N
ATOM   1122  CA  GLY    72       0.888  64.377  63.399  1.00 37.21           C
ATOM   1123  C   GLY    72       1.127  65.479  62.399  1.00 37.21           C
ATOM   1124  O   GLY    72       0.526  66.539  62.534  1.00 37.21           O
ATOM   1125  H   GLY    72       1.447  62.374  63.011  1.00  0.00           H
ATOM   1126  HA2 GLY    72      -0.033  64.592  63.941  1.00  0.00           H
ATOM   1127  HA3 GLY    72       1.717  64.355  64.106  1.00  0.00           H
ATOM   1128  N   PRO    73       1.962  65.309  61.400  1.00 87.42           N
ATOM   1129  CA  PRO    73       2.267  66.399  60.507  1.00 87.42           C
ATOM   1130  CD  PRO    73       3.026  64.317  61.431  1.00 87.42           C
ATOM   1131  CB  PRO    73       3.332  65.850  59.558  1.00 87.42           C
ATOM   1132  CG  PRO    73       4.078  64.811  60.421  1.00 87.42           C
ATOM   1133  C   PRO    73       1.083  67.037  59.846  1.00 87.42           C
ATOM   1134  O   PRO    73       0.995  68.263  59.859  1.00 87.42           O
ATOM   1135  HA  PRO    73       2.748  67.172  61.106  1.00  0.00           H
ATOM   1136  HD2 PRO    73       2.644  63.340  61.136  1.00  0.00           H
ATOM   1137  HD3 PRO    73       3.460  64.264  62.429  1.00  0.00           H
ATOM   1138  HB2 PRO    73       4.007  66.641  59.230  1.00  0.00           H
ATOM   1139  HB3 PRO    73       2.865  65.367  58.700  1.00  0.00           H
ATOM   1140  HG2 PRO    73       4.437  63.986  59.805  1.00  0.00           H
ATOM   1141  HG3 PRO    73       4.911  65.282  60.943  1.00  0.00           H
ATOM   1142  N   GLN    74       0.151  66.246  59.284  1.00125.67           N
ATOM   1143  CA  GLN    74      -1.000  66.809  58.633  1.00125.67           C
ATOM   1144  CB  GLN    74      -1.921  65.746  58.012  1.00125.67           C
ATOM   1145  CG  GLN    74      -1.492  65.270  56.628  1.00125.67           C
ATOM   1146  CD  GLN    74      -2.072  66.260  55.627  1.00125.67           C
ATOM   1147  OE1 GLN    74      -1.886  67.470  55.743  1.00125.67           O
ATOM   1148  NE2 GLN    74      -2.827  65.728  54.628  1.00125.67           N
ATOM   1149  C   GLN    74      -1.834  67.533  59.639  1.00125.67           C
ATOM   1150  O   GLN    74      -2.310  68.639  59.393  1.00125.67           O
ATOM   1151  H   GLN    74       0.262  65.243  59.320  1.00  0.00           H
ATOM   1152  HA  GLN    74      -0.676  67.506  57.860  1.00  0.00           H
ATOM   1153  HB2 GLN    74      -1.942  64.883  58.678  1.00  0.00           H
ATOM   1154  HB3 GLN    74      -2.928  66.156  57.942  1.00  0.00           H
ATOM   1155  HG2 GLN    74      -1.882  64.270  56.437  1.00  0.00           H
ATOM   1156  HG3 GLN    74      -0.404  65.264  56.558  1.00  0.00           H
ATOM   1157 HE21 GLN    74      -2.964  64.729  54.576  1.00  0.00           H
ATOM   1158 HE22 GLN    74      -3.250  66.332  53.938  1.00  0.00           H
ATOM   1159  N   ALA    75      -2.013  66.918  60.818  1.00 41.68           N
ATOM   1160  CA  ALA    75      -2.867  67.458  61.831  1.00 41.68           C
ATOM   1161  CB  ALA    75      -2.951  66.554  63.072  1.00 41.68           C
ATOM   1162  C   ALA    75      -2.347  68.789  62.279  1.00 41.68           C
ATOM   1163  O   ALA    75      -3.130  69.700  62.539  1.00 41.68           O
ATOM   1164  H   ALA    75      -1.531  66.048  60.996  1.00  0.00           H
ATOM   1165  HA  ALA    75      -3.868  67.589  61.419  1.00  0.00           H
ATOM   1166  HB1 ALA    75      -3.395  65.598  62.796  1.00  0.00           H
ATOM   1167  HB2 ALA    75      -1.949  66.388  63.469  1.00  0.00           H
ATOM   1168  HB3 ALA    75      -3.568  67.035  63.831  1.00  0.00           H
ATOM   1169  N   LEU    76      -1.015  68.929  62.436  1.00111.14           N
ATOM   1170  CA  LEU    76      -0.502  70.200  62.868  1.00111.14           C
ATOM   1171  CB  LEU    76       0.970  70.220  63.321  1.00111.14           C
ATOM   1172  CG  LEU    76       1.230  69.595  64.707  1.00111.14           C
ATOM   1173  CD1 LEU    76       1.256  68.064  64.682  1.00111.14           C
ATOM   1174  CD2 LEU    76       2.477  70.206  65.350  1.00111.14           C
ATOM   1175  C   LEU    76      -0.645  71.233  61.795  1.00111.14           C
ATOM   1176  O   LEU    76      -0.949  72.391  62.077  1.00111.14           O
ATOM   1177  H   LEU    76      -0.391  68.156  62.254  1.00  0.00           H
ATOM   1178  HA  LEU    76      -1.107  70.524  63.714  1.00  0.00           H
ATOM   1179  HB2 LEU    76       1.558  69.671  62.586  1.00  0.00           H
ATOM   1180  HB3 LEU    76       1.314  71.254  63.337  1.00  0.00           H
ATOM   1181  HG  LEU    76       0.387  69.879  65.337  1.00  0.00           H
ATOM   1182 HD11 LEU    76       1.607  67.690  65.644  1.00  0.00           H
ATOM   1183 HD12 LEU    76       1.928  67.725  63.894  1.00  0.00           H
ATOM   1184 HD13 LEU    76       0.252  67.687  64.490  1.00  0.00           H
ATOM   1185 HD21 LEU    76       2.629  71.214  64.964  1.00  0.00           H
ATOM   1186 HD22 LEU    76       2.345  70.247  66.431  1.00  0.00           H
ATOM   1187 HD23 LEU    76       3.346  69.592  65.113  1.00  0.00           H
ATOM   1188  N   VAL    77      -0.406  70.841  60.530  1.00 38.60           N
ATOM   1189  CA  VAL    77      -0.472  71.763  59.435  1.00 38.60           C
ATOM   1190  CB  VAL    77      -0.092  71.129  58.132  1.00 38.60           C
ATOM   1191  CG1 VAL    77      -0.324  72.153  57.008  1.00 38.60           C
ATOM   1192  CG2 VAL    77       1.361  70.635  58.241  1.00 38.60           C
ATOM   1193  C   VAL    77      -1.874  72.268  59.310  1.00 38.60           C
ATOM   1194  O   VAL    77      -2.096  73.446  59.043  1.00 38.60           O
ATOM   1195  H   VAL    77      -0.175  69.875  60.348  1.00  0.00           H
ATOM   1196  HA  VAL    77       0.195  72.602  59.633  1.00  0.00           H
ATOM   1197  HB  VAL    77      -0.740  70.270  57.960  1.00  0.00           H
ATOM   1198 HG11 VAL    77      -0.053  71.709  56.050  1.00  0.00           H
ATOM   1199 HG12 VAL    77       0.291  73.035  57.187  1.00  0.00           H
ATOM   1200 HG13 VAL    77      -1.375  72.441  56.990  1.00  0.00           H
ATOM   1201 HG21 VAL    77       2.018  71.313  57.696  1.00  0.00           H
ATOM   1202 HG22 VAL    77       1.657  70.607  59.290  1.00  0.00           H
ATOM   1203 HG23 VAL    77       1.438  69.635  57.815  1.00  0.00           H
ATOM   1204  N   ASN    78      -2.864  71.383  59.520  1.00 43.11           N
ATOM   1205  CA  ASN    78      -4.244  71.744  59.365  1.00 43.11           C
ATOM   1206  CB  ASN    78      -5.187  70.571  59.679  1.00 43.11           C
ATOM   1207  CG  ASN    78      -4.909  69.474  58.658  1.00 43.11           C
ATOM   1208  OD1 ASN    78      -4.620  69.747  57.494  1.00 43.11           O
ATOM   1209  ND2 ASN    78      -4.992  68.194  59.108  1.00 43.11           N
ATOM   1210  C   ASN    78      -4.570  72.857  60.315  1.00 43.11           C
ATOM   1211  O   ASN    78      -5.250  73.814  59.949  1.00 43.11           O
ATOM   1212  H   ASN    78      -2.630  70.439  59.794  1.00  0.00           H
ATOM   1213  HA  ASN    78      -4.416  72.081  58.343  1.00  0.00           H
ATOM   1214  HB2 ASN    78      -6.224  70.897  59.602  1.00  0.00           H
ATOM   1215  HB3 ASN    78      -4.991  70.198  60.684  1.00  0.00           H
ATOM   1216 HD21 ASN    78      -5.230  68.012  60.073  1.00  0.00           H
ATOM   1217 HD22 ASN    78      -4.816  67.425  58.478  1.00  0.00           H
ATOM   1218  N   ILE    79      -4.073  72.776  61.563  1.00 45.70           N
ATOM   1219  CA  ILE    79      -4.379  73.776  62.551  1.00 45.70           C
ATOM   1220  CB  ILE    79      -3.775  73.492  63.898  1.00 45.70           C
ATOM   1221  CG1 ILE    79      -4.366  72.206  64.499  1.00 45.70           C
ATOM   1222  CG2 ILE    79      -3.979  74.734  64.783  1.00 45.70           C
ATOM   1223  CD1 ILE    79      -3.624  71.709  65.740  1.00 45.70           C
ATOM   1224  C   ILE    79      -3.842  75.101  62.101  1.00 45.70           C
ATOM   1225  O   ILE    79      -4.502  76.128  62.257  1.00 45.70           O
ATOM   1226  H   ILE    79      -3.475  72.000  61.810  1.00  0.00           H
ATOM   1227  HA  ILE    79      -5.461  73.850  62.657  1.00  0.00           H
ATOM   1228  HB  ILE    79      -2.704  73.343  63.765  1.00  0.00           H
ATOM   1229 HG12 ILE    79      -5.403  72.400  64.773  1.00  0.00           H
ATOM   1230 HG13 ILE    79      -4.344  71.423  63.741  1.00  0.00           H
ATOM   1231 HG21 ILE    79      -4.014  74.433  65.830  1.00  0.00           H
ATOM   1232 HG22 ILE    79      -4.916  75.222  64.514  1.00  0.00           H
ATOM   1233 HG23 ILE    79      -3.152  75.428  64.632  1.00  0.00           H
ATOM   1234 HD11 ILE    79      -4.098  70.799  66.107  1.00  0.00           H
ATOM   1235 HD12 ILE    79      -2.586  71.499  65.483  1.00  0.00           H
ATOM   1236 HD13 ILE    79      -3.658  72.475  66.515  1.00  0.00           H
ATOM   1237  N   MET    80      -2.630  75.112  61.517  1.00 93.88           N
ATOM   1238  CA  MET    80      -1.977  76.334  61.135  1.00 93.88           C
ATOM   1239  CB  MET    80      -0.593  76.080  60.511  1.00 93.88           C
ATOM   1240  CG  MET    80       0.446  75.525  61.493  1.00 93.88           C
ATOM   1241  SD  MET    80       1.150  76.746  62.643  1.00 93.88           S
ATOM   1242  CE  MET    80      -0.358  76.997  63.616  1.00 93.88           C
ATOM   1243  C   MET    80      -2.802  77.068  60.118  1.00 93.88           C
ATOM   1244  O   MET    80      -2.834  78.297  60.111  1.00 93.88           O
ATOM   1245  H   MET    80      -2.164  74.233  61.341  1.00  0.00           H
ATOM   1246  HA  MET    80      -1.858  76.964  62.017  1.00  0.00           H
ATOM   1247  HB2 MET    80      -0.219  77.024  60.114  1.00  0.00           H
ATOM   1248  HB3 MET    80      -0.706  75.375  59.687  1.00  0.00           H
ATOM   1249  HG2 MET    80       1.264  75.097  60.913  1.00  0.00           H
ATOM   1250  HG3 MET    80      -0.019  74.729  62.075  1.00  0.00           H
ATOM   1251  HE1 MET    80      -0.099  77.089  64.671  1.00  0.00           H
ATOM   1252  HE2 MET    80      -1.025  76.146  63.478  1.00  0.00           H
ATOM   1253  HE3 MET    80      -0.857  77.907  63.284  1.00  0.00           H
ATOM   1254  N   ARG    81      -3.407  76.347  59.162  1.00141.99           N
ATOM   1255  CA  ARG    81      -4.243  76.977  58.181  1.00141.99           C
ATOM   1256  CB  ARG    81      -4.399  76.125  56.905  1.00141.99           C
ATOM   1257  CG  ARG    81      -4.955  74.717  57.132  1.00141.99           C
ATOM   1258  CD  ARG    81      -5.036  73.875  55.854  1.00141.99           C
ATOM   1259  NE  ARG    81      -3.764  73.110  55.713  1.00141.99           N
ATOM   1260  CZ  ARG    81      -3.764  71.933  55.021  1.00141.99           C
ATOM   1261  NH1 ARG    81      -4.921  71.480  54.457  1.00141.99           N
ATOM   1262  NH2 ARG    81      -2.612  71.214  54.885  1.00141.99           N
ATOM   1263  C   ARG    81      -5.597  77.346  58.736  1.00141.99           C
ATOM   1264  O   ARG    81      -6.200  78.325  58.301  1.00141.99           O
ATOM   1265  H   ARG    81      -3.272  75.346  59.132  1.00  0.00           H
ATOM   1266  HA  ARG    81      -3.752  77.905  57.889  1.00  0.00           H
ATOM   1267  HB2 ARG    81      -5.073  76.650  56.228  1.00  0.00           H
ATOM   1268  HB3 ARG    81      -3.424  76.039  56.425  1.00  0.00           H
ATOM   1269  HG2 ARG    81      -5.958  74.806  57.550  1.00  0.00           H
ATOM   1270  HG3 ARG    81      -4.320  74.201  57.852  1.00  0.00           H
ATOM   1271  HD2 ARG    81      -5.876  73.183  55.922  1.00  0.00           H
ATOM   1272  HD3 ARG    81      -5.168  74.529  54.992  1.00  0.00           H
ATOM   1273  HE  ARG    81      -2.911  73.459  56.125  1.00  0.00           H
ATOM   1274 HH11 ARG    81      -5.773  72.013  54.555  1.00  0.00           H
ATOM   1275 HH12 ARG    81      -4.925  70.611  53.942  1.00  0.00           H
ATOM   1276 HH21 ARG    81      -1.755  71.550  55.300  1.00  0.00           H
ATOM   1277 HH22 ARG    81      -2.617  70.345  54.370  1.00  0.00           H
ATOM   1278  N   THR    82      -6.149  76.520  59.647  1.00 72.61           N
ATOM   1279  CA  THR    82      -7.489  76.682  60.164  1.00 72.61           C
ATOM   1280  CB  THR    82      -8.015  75.408  60.749  1.00 72.61           C
ATOM   1281  OG1 THR    82      -7.987  74.380  59.769  1.00 72.61           O
ATOM   1282  CG2 THR    82      -9.460  75.643  61.223  1.00 72.61           C
ATOM   1283  C   THR    82      -7.730  77.763  61.197  1.00 72.61           C
ATOM   1284  O   THR    82      -8.675  78.538  61.051  1.00 72.61           O
ATOM   1285  H   THR    82      -5.596  75.746  59.987  1.00  0.00           H
ATOM   1286  HA  THR    82      -8.125  76.919  59.311  1.00  0.00           H
ATOM   1287  HB  THR    82      -7.397  75.117  61.598  1.00  0.00           H
ATOM   1288  HG1 THR    82      -8.325  73.566  60.149  1.00  0.00           H
ATOM   1289 HG21 THR    82      -9.856  74.723  61.652  1.00  0.00           H
ATOM   1290 HG22 THR    82     -10.076  75.943  60.375  1.00  0.00           H
ATOM   1291 HG23 THR    82      -9.472  76.430  61.977  1.00  0.00           H
ATOM   1292  N   TYR    83      -6.893  77.869  62.256  1.00 89.65           N
ATOM   1293  CA  TYR    83      -7.240  78.710  63.383  1.00 89.65           C
ATOM   1294  CB  TYR    83      -7.037  78.045  64.754  1.00 89.65           C
ATOM   1295  CG  TYR    83      -8.111  77.039  64.953  1.00 89.65           C
ATOM   1296  CD1 TYR    83      -9.360  77.443  65.363  1.00 89.65           C
ATOM   1297  CD2 TYR    83      -7.870  75.699  64.749  1.00 89.65           C
ATOM   1298  CE1 TYR    83     -10.364  76.524  65.555  1.00 89.65           C
ATOM   1299  CE2 TYR    83      -8.871  74.775  64.939  1.00 89.65           C
ATOM   1300  CZ  TYR    83     -10.119  75.186  65.344  1.00 89.65           C
ATOM   1301  OH  TYR    83     -11.151  74.245  65.542  1.00 89.65           O
ATOM   1302  C   TYR    83      -6.477  79.995  63.457  1.00 89.65           C
ATOM   1303  O   TYR    83      -5.322  80.088  63.048  1.00 89.65           O
ATOM   1304  H   TYR    83      -6.021  77.359  62.260  1.00  0.00           H
ATOM   1305  HA  TYR    83      -8.297  78.960  63.293  1.00  0.00           H
ATOM   1306  HB2 TYR    83      -6.064  77.555  64.784  1.00  0.00           H
ATOM   1307  HB3 TYR    83      -7.092  78.799  65.539  1.00  0.00           H
ATOM   1308  HD1 TYR    83      -9.554  78.491  65.536  1.00  0.00           H
ATOM   1309  HD2 TYR    83      -6.889  75.371  64.438  1.00  0.00           H
ATOM   1310  HE1 TYR    83     -11.344  76.851  65.871  1.00  0.00           H
ATOM   1311  HE2 TYR    83      -8.677  73.726  64.770  1.00  0.00           H
ATOM   1312  HH  TYR    83     -11.428  73.890  64.694  1.00  0.00           H
ATOM   1313  N   THR    84      -7.201  81.050  63.900  1.00 69.47           N
ATOM   1314  CA  THR    84      -6.730  82.380  64.175  1.00 69.47           C
ATOM   1315  CB  THR    84      -7.833  83.397  64.097  1.00 69.47           C
ATOM   1316  OG1 THR    84      -8.828  83.126  65.073  1.00 69.47           O
ATOM   1317  CG2 THR    84      -8.447  83.342  62.688  1.00 69.47           C
ATOM   1318  C   THR    84      -6.081  82.513  65.532  1.00 69.47           C
ATOM   1319  O   THR    84      -5.185  83.335  65.714  1.00 69.47           O
ATOM   1320  H   THR    84      -8.185  80.883  64.055  1.00  0.00           H
ATOM   1321  HA  THR    84      -5.985  82.635  63.421  1.00  0.00           H
ATOM   1322  HB  THR    84      -7.419  84.390  64.271  1.00  0.00           H
ATOM   1323  HG1 THR    84      -9.525  83.783  65.011  1.00  0.00           H
ATOM   1324 HG21 THR    84      -9.251  84.074  62.612  1.00  0.00           H
ATOM   1325 HG22 THR    84      -8.846  82.345  62.505  1.00  0.00           H
ATOM   1326 HG23 THR    84      -7.679  83.568  61.948  1.00  0.00           H
ATOM   1327  N   TYR    85      -6.533  81.728  66.534  1.00102.98           N
ATOM   1328  CA  TYR    85      -6.103  81.877  67.901  1.00102.98           C
ATOM   1329  CB  TYR    85      -6.723  80.767  68.781  1.00102.98           C
ATOM   1330  CG  TYR    85      -6.425  80.971  70.227  1.00102.98           C
ATOM   1331  CD1 TYR    85      -6.915  82.066  70.899  1.00102.98           C
ATOM   1332  CD2 TYR    85      -5.701  80.033  70.927  1.00102.98           C
ATOM   1333  CE1 TYR    85      -6.653  82.244  72.238  1.00102.98           C
ATOM   1334  CE2 TYR    85      -5.438  80.206  72.265  1.00102.98           C
ATOM   1335  CZ  TYR    85      -5.908  81.313  72.925  1.00102.98           C
ATOM   1336  OH  TYR    85      -5.632  81.481  74.300  1.00102.98           O
ATOM   1337  C   TYR    85      -4.598  81.834  67.954  1.00102.98           C
ATOM   1338  O   TYR    85      -3.971  80.830  67.626  1.00102.98           O
ATOM   1339  H   TYR    85      -7.202  81.004  66.315  1.00  0.00           H
ATOM   1340  HA  TYR    85      -6.439  82.846  68.270  1.00  0.00           H
ATOM   1341  HB2 TYR    85      -7.804  80.769  68.641  1.00  0.00           H
ATOM   1342  HB3 TYR    85      -6.325  79.801  68.468  1.00  0.00           H
ATOM   1343  HD1 TYR    85      -7.512  82.794  70.370  1.00  0.00           H
ATOM   1344  HD2 TYR    85      -5.336  79.152  70.420  1.00  0.00           H
ATOM   1345  HE1 TYR    85      -7.033  83.116  72.751  1.00  0.00           H
ATOM   1346  HE2 TYR    85      -4.859  79.467  72.799  1.00  0.00           H
ATOM   1347  HH  TYR    85      -6.432  81.327  74.808  1.00  0.00           H
ATOM   1348  N   GLU    86      -3.994  82.946  68.435  1.00104.72           N
ATOM   1349  CA  GLU    86      -2.569  83.170  68.473  1.00104.72           C
ATOM   1350  CB  GLU    86      -2.214  84.551  69.053  1.00104.72           C
ATOM   1351  CG  GLU    86      -0.814  84.627  69.678  1.00104.72           C
ATOM   1352  CD  GLU    86       0.259  84.394  68.623  1.00104.72           C
ATOM   1353  OE1 GLU    86      -0.045  83.749  67.586  1.00104.72           O
ATOM   1354  OE2 GLU    86       1.410  84.850  68.854  1.00104.72           O
ATOM   1355  C   GLU    86      -1.851  82.170  69.320  1.00104.72           C
ATOM   1356  O   GLU    86      -0.810  81.649  68.923  1.00104.72           O
ATOM   1357  H   GLU    86      -4.589  83.678  68.796  1.00  0.00           H
ATOM   1358  HA  GLU    86      -2.180  83.109  67.457  1.00  0.00           H
ATOM   1359  HB2 GLU    86      -2.946  84.798  69.822  1.00  0.00           H
ATOM   1360  HB3 GLU    86      -2.281  85.292  68.256  1.00  0.00           H
ATOM   1361  HG2 GLU    86      -0.673  85.613  70.120  1.00  0.00           H
ATOM   1362  HG3 GLU    86      -0.725  83.868  70.455  1.00  0.00           H
ATOM   1363  N   LYS    87      -2.390  81.877  70.513  1.00105.01           N
ATOM   1364  CA  LYS    87      -1.733  81.003  71.440  1.00105.01           C
ATOM   1365  CB  LYS    87      -2.539  80.823  72.736  1.00105.01           C
ATOM   1366  CG  LYS    87      -2.767  82.110  73.533  1.00105.01           C
ATOM   1367  CD  LYS    87      -1.502  82.727  74.121  1.00105.01           C
ATOM   1368  CE  LYS    87      -1.792  83.887  75.075  1.00105.01           C
ATOM   1369  NZ  LYS    87      -0.532  84.386  75.670  1.00105.01           N
ATOM   1370  C   LYS    87      -1.600  79.644  70.823  1.00105.01           C
ATOM   1371  O   LYS    87      -0.587  78.969  70.996  1.00105.01           O
ATOM   1372  H   LYS    87      -3.280  82.282  70.764  1.00  0.00           H
ATOM   1373  HA  LYS    87      -0.744  81.396  71.676  1.00  0.00           H
ATOM   1374  HB2 LYS    87      -3.513  80.409  72.475  1.00  0.00           H
ATOM   1375  HB3 LYS    87      -2.017  80.108  73.373  1.00  0.00           H
ATOM   1376  HG2 LYS    87      -3.226  82.843  72.870  1.00  0.00           H
ATOM   1377  HG3 LYS    87      -3.460  81.896  74.347  1.00  0.00           H
ATOM   1378  HD2 LYS    87      -0.883  83.096  73.303  1.00  0.00           H
ATOM   1379  HD3 LYS    87      -0.951  81.956  74.660  1.00  0.00           H
ATOM   1380  HE2 LYS    87      -2.274  84.694  74.524  1.00  0.00           H
ATOM   1381  HE3 LYS    87      -2.456  83.545  75.869  1.00  0.00           H
ATOM   1382  HZ1 LYS    87      -0.735  85.151  76.297  1.00  0.00           H
ATOM   1383  HZ2 LYS    87       0.083  84.707  74.936  1.00  0.00           H
ATOM   1384  HZ3 LYS    87      -0.083  83.640  76.182  1.00  0.00           H
ATOM   1385  N   LEU    88      -2.649  79.188  70.118  1.00 51.26           N
ATOM   1386  CA  LEU    88      -2.648  77.892  69.498  1.00 51.26           C
ATOM   1387  CB  LEU    88      -4.028  77.504  68.935  1.00 51.26           C
ATOM   1388  CG  LEU    88      -4.048  76.116  68.263  1.00 51.26           C
ATOM   1389  CD1 LEU    88      -3.628  75.000  69.237  1.00 51.26           C
ATOM   1390  CD2 LEU    88      -5.412  75.844  67.607  1.00 51.26           C
ATOM   1391  C   LEU    88      -1.657  77.843  68.375  1.00 51.26           C
ATOM   1392  O   LEU    88      -0.923  76.867  68.221  1.00 51.26           O
ATOM   1393  H   LEU    88      -3.465  79.775  70.021  1.00  0.00           H
ATOM   1394  HA  LEU    88      -2.360  77.152  70.245  1.00  0.00           H
ATOM   1395  HB2 LEU    88      -4.747  77.501  69.754  1.00  0.00           H
ATOM   1396  HB3 LEU    88      -4.332  78.253  68.204  1.00  0.00           H
ATOM   1397  HG  LEU    88      -3.308  76.138  67.463  1.00  0.00           H
ATOM   1398 HD11 LEU    88      -2.580  75.128  69.506  1.00  0.00           H
ATOM   1399 HD12 LEU    88      -3.764  74.030  68.758  1.00  0.00           H
ATOM   1400 HD13 LEU    88      -4.243  75.051  70.135  1.00  0.00           H
ATOM   1401 HD21 LEU    88      -6.209  76.113  68.300  1.00  0.00           H
ATOM   1402 HD22 LEU    88      -5.490  74.786  67.357  1.00  0.00           H
ATOM   1403 HD23 LEU    88      -5.504  76.440  66.699  1.00  0.00           H
ATOM   1404  N   LEU    89      -1.607  78.908  67.558  1.00 44.03           N
ATOM   1405  CA  LEU    89      -0.734  78.944  66.420  1.00 44.03           C
ATOM   1406  CB  LEU    89      -0.893  80.243  65.607  1.00 44.03           C
ATOM   1407  CG  LEU    89      -2.285  80.411  64.966  1.00 44.03           C
ATOM   1408  CD1 LEU    89      -2.378  81.728  64.176  1.00 44.03           C
ATOM   1409  CD2 LEU    89      -2.659  79.187  64.111  1.00 44.03           C
ATOM   1410  C   LEU    89       0.674  78.886  66.923  1.00 44.03           C
ATOM   1411  O   LEU    89       1.529  78.220  66.343  1.00 44.03           O
ATOM   1412  H   LEU    89      -2.199  79.704  67.750  1.00  0.00           H
ATOM   1413  HA  LEU    89      -0.930  78.084  65.780  1.00  0.00           H
ATOM   1414  HB2 LEU    89      -0.147  80.244  64.812  1.00  0.00           H
ATOM   1415  HB3 LEU    89      -0.706  81.092  66.264  1.00  0.00           H
ATOM   1416  HG  LEU    89      -3.009  80.470  65.778  1.00  0.00           H
ATOM   1417 HD11 LEU    89      -2.760  82.516  64.825  1.00  0.00           H
ATOM   1418 HD12 LEU    89      -1.388  82.005  63.813  1.00  0.00           H
ATOM   1419 HD13 LEU    89      -3.052  81.597  63.329  1.00  0.00           H
ATOM   1420 HD21 LEU    89      -3.699  79.267  63.796  1.00  0.00           H
ATOM   1421 HD22 LEU    89      -2.527  78.279  64.699  1.00  0.00           H
ATOM   1422 HD23 LEU    89      -2.015  79.147  63.232  1.00  0.00           H
ATOM   1423  N   TRP    90       0.946  79.604  68.028  1.00 85.78           N
ATOM   1424  CA  TRP    90       2.257  79.665  68.601  1.00 85.78           C
ATOM   1425  CB  TRP    90       2.321  80.655  69.769  1.00 85.78           C
ATOM   1426  CG  TRP    90       3.626  80.693  70.521  1.00 85.78           C
ATOM   1427  CD2 TRP    90       3.721  80.435  71.930  1.00 85.78           C
ATOM   1428  CD1 TRP    90       4.883  81.019  70.102  1.00 85.78           C
ATOM   1429  NE1 TRP    90       5.757  80.980  71.164  1.00 85.78           N
ATOM   1430  CE2 TRP    90       5.054  80.624  72.296  1.00 85.78           C
ATOM   1431  CE3 TRP    90       2.771  80.078  72.845  1.00 85.78           C
ATOM   1432  CZ2 TRP    90       5.456  80.458  73.589  1.00 85.78           C
ATOM   1433  CZ3 TRP    90       3.180  79.904  74.148  1.00 85.78           C
ATOM   1434  CH2 TRP    90       4.498  80.092  74.509  1.00 85.78           C
ATOM   1435  C   TRP    90       2.694  78.318  69.096  1.00 85.78           C
ATOM   1436  O   TRP    90       3.787  77.861  68.770  1.00 85.78           O
ATOM   1437  H   TRP    90       0.198  80.119  68.470  1.00  0.00           H
ATOM   1438  HA  TRP    90       2.955  79.993  67.831  1.00  0.00           H
ATOM   1439  HB2 TRP    90       2.133  81.653  69.373  1.00  0.00           H
ATOM   1440  HB3 TRP    90       1.526  80.409  70.472  1.00  0.00           H
ATOM   1441  HD1 TRP    90       5.152  81.270  69.087  1.00  0.00           H
ATOM   1442  HE1 TRP    90       6.746  81.179  71.122  1.00  0.00           H
ATOM   1443  HE3 TRP    90       1.740  79.938  72.557  1.00  0.00           H
ATOM   1444  HZ2 TRP    90       6.485  80.608  73.880  1.00  0.00           H
ATOM   1445  HZ3 TRP    90       2.459  79.616  74.898  1.00  0.00           H
ATOM   1446  HH2 TRP    90       4.786  79.949  75.540  1.00  0.00           H
ATOM   1447  N   THR    91       1.842  77.636  69.889  1.00 47.82           N
ATOM   1448  CA  THR    91       2.201  76.358  70.445  1.00 47.82           C
ATOM   1449  CB  THR    91       1.169  75.803  71.385  1.00 47.82           C
ATOM   1450  OG1 THR    91      -0.069  75.628  70.712  1.00 47.82           O
ATOM   1451  CG2 THR    91       1.014  76.767  72.575  1.00 47.82           C
ATOM   1452  C   THR    91       2.380  75.365  69.340  1.00 47.82           C
ATOM   1453  O   THR    91       3.304  74.553  69.373  1.00 47.82           O
ATOM   1454  H   THR    91       0.935  78.030  70.096  1.00  0.00           H
ATOM   1455  HA  THR    91       3.145  76.461  70.981  1.00  0.00           H
ATOM   1456  HB  THR    91       1.511  74.836  71.755  1.00  0.00           H
ATOM   1457  HG1 THR    91      -0.076  74.775  70.272  1.00  0.00           H
ATOM   1458 HG21 THR    91       0.267  76.375  73.266  1.00  0.00           H
ATOM   1459 HG22 THR    91       0.696  77.744  72.212  1.00  0.00           H
ATOM   1460 HG23 THR    91       1.969  76.865  73.090  1.00  0.00           H
ATOM   1461  N   THR    92       1.485  75.407  68.335  1.00 40.30           N
ATOM   1462  CA  THR    92       1.525  74.498  67.225  1.00 40.30           C
ATOM   1463  CB  THR    92       0.383  74.705  66.269  1.00 40.30           C
ATOM   1464  OG1 THR    92      -0.854  74.500  66.938  1.00 40.30           O
ATOM   1465  CG2 THR    92       0.519  73.721  65.095  1.00 40.30           C
ATOM   1466  C   THR    92       2.796  74.708  66.466  1.00 40.30           C
ATOM   1467  O   THR    92       3.462  73.752  66.077  1.00 40.30           O
ATOM   1468  H   THR    92       0.756  76.106  68.363  1.00  0.00           H
ATOM   1469  HA  THR    92       1.497  73.475  67.599  1.00  0.00           H
ATOM   1470  HB  THR    92       0.418  75.725  65.886  1.00  0.00           H
ATOM   1471  HG1 THR    92      -1.477  75.180  66.673  1.00  0.00           H
ATOM   1472 HG21 THR    92      -0.469  73.364  64.803  1.00  0.00           H
ATOM   1473 HG22 THR    92       1.136  72.875  65.400  1.00  0.00           H
ATOM   1474 HG23 THR    92       0.987  74.226  64.250  1.00  0.00           H
ATOM   1475  N   SER    93       3.180  75.978  66.257  1.00 85.82           N
ATOM   1476  CA  SER    93       4.355  76.322  65.506  1.00 85.82           C
ATOM   1477  CB  SER    93       4.549  77.843  65.476  1.00 85.82           C
ATOM   1478  OG  SER    93       5.845  78.153  64.998  1.00 85.82           O
ATOM   1479  C   SER    93       5.566  75.732  66.164  1.00 85.82           C
ATOM   1480  O   SER    93       6.525  75.347  65.496  1.00 85.82           O
ATOM   1481  H   SER    93       2.619  76.723  66.644  1.00  0.00           H
ATOM   1482  HA  SER    93       4.266  75.942  64.488  1.00  0.00           H
ATOM   1483  HB2 SER    93       3.804  78.289  64.817  1.00  0.00           H
ATOM   1484  HB3 SER    93       4.429  78.243  66.483  1.00  0.00           H
ATOM   1485  HG  SER    93       6.037  77.619  64.224  1.00  0.00           H
ATOM   1486  N   ARG    94       5.559  75.676  67.507  1.00124.88           N
ATOM   1487  CA  ARG    94       6.653  75.149  68.275  1.00124.88           C
ATOM   1488  CB  ARG    94       6.447  75.391  69.780  1.00124.88           C
ATOM   1489  CG  ARG    94       6.524  76.882  70.134  1.00124.88           C
ATOM   1490  CD  ARG    94       5.907  77.242  71.485  1.00124.88           C
ATOM   1491  NE  ARG    94       6.739  76.649  72.567  1.00124.88           N
ATOM   1492  CZ  ARG    94       6.305  76.717  73.860  1.00124.88           C
ATOM   1493  NH1 ARG    94       5.109  77.307  74.145  1.00124.88           N
ATOM   1494  NH2 ARG    94       7.053  76.191  74.872  1.00124.88           N
ATOM   1495  C   ARG    94       6.802  73.675  68.027  1.00124.88           C
ATOM   1496  O   ARG    94       7.921  73.170  67.943  1.00124.88           O
ATOM   1497  H   ARG    94       4.747  76.020  67.999  1.00  0.00           H
ATOM   1498  HA  ARG    94       7.570  75.649  67.964  1.00  0.00           H
ATOM   1499  HB2 ARG    94       7.221  74.857  70.332  1.00  0.00           H
ATOM   1500  HB3 ARG    94       5.470  75.005  70.072  1.00  0.00           H
ATOM   1501  HG2 ARG    94       7.574  77.175  70.150  1.00  0.00           H
ATOM   1502  HG3 ARG    94       6.015  77.451  69.356  1.00  0.00           H
ATOM   1503  HD2 ARG    94       5.879  78.326  71.597  1.00  0.00           H
ATOM   1504  HD3 ARG    94       4.894  76.842  71.542  1.00  0.00           H
ATOM   1505  HE  ARG    94       7.617  76.200  72.347  1.00  0.00           H
ATOM   1506 HH11 ARG    94       4.548  77.696  73.401  1.00  0.00           H
ATOM   1507 HH12 ARG    94       4.785  77.355  75.100  1.00  0.00           H
ATOM   1508 HH21 ARG    94       7.938  75.749  74.669  1.00  0.00           H
ATOM   1509 HH22 ARG    94       6.722  76.243  75.825  1.00  0.00           H
ATOM   1510  N   VAL    95       5.677  72.938  67.927  1.00 44.72           N
ATOM   1511  CA  VAL    95       5.734  71.519  67.695  1.00 44.72           C
ATOM   1512  CB  VAL    95       4.383  70.866  67.725  1.00 44.72           C
ATOM   1513  CG1 VAL    95       4.536  69.392  67.318  1.00 44.72           C
ATOM   1514  CG2 VAL    95       3.777  71.049  69.127  1.00 44.72           C
ATOM   1515  C   VAL    95       6.325  71.280  66.338  1.00 44.72           C
ATOM   1516  O   VAL    95       7.174  70.406  66.173  1.00 44.72           O
ATOM   1517  H   VAL    95       4.778  73.390  68.017  1.00  0.00           H
ATOM   1518  HA  VAL    95       6.371  71.058  68.450  1.00  0.00           H
ATOM   1519  HB  VAL    95       3.739  71.363  66.999  1.00  0.00           H
ATOM   1520 HG11 VAL    95       5.279  68.914  67.956  1.00  0.00           H
ATOM   1521 HG12 VAL    95       3.579  68.883  67.431  1.00  0.00           H
ATOM   1522 HG13 VAL    95       4.858  69.334  66.278  1.00  0.00           H
ATOM   1523 HG21 VAL    95       4.541  70.858  69.881  1.00  0.00           H
ATOM   1524 HG22 VAL    95       3.409  72.069  69.233  1.00  0.00           H
ATOM   1525 HG23 VAL    95       2.952  70.349  69.260  1.00  0.00           H
ATOM   1526  N   LEU    96       5.902  72.059  65.323  1.00102.86           N
ATOM   1527  CA  LEU    96       6.414  71.845  63.999  1.00102.86           C
ATOM   1528  CB  LEU    96       5.745  72.658  62.876  1.00102.86           C
ATOM   1529  CG  LEU    96       4.312  72.192  62.542  1.00102.86           C
ATOM   1530  CD1 LEU    96       3.284  72.712  63.550  1.00102.86           C
ATOM   1531  CD2 LEU    96       3.938  72.497  61.086  1.00102.86           C
ATOM   1532  C   LEU    96       7.882  72.125  63.953  1.00102.86           C
ATOM   1533  O   LEU    96       8.616  71.458  63.226  1.00102.86           O
ATOM   1534  H   LEU    96       5.227  72.791  65.493  1.00  0.00           H
ATOM   1535  HA  LEU    96       6.276  70.790  63.763  1.00  0.00           H
ATOM   1536  HB2 LEU    96       5.704  73.702  63.185  1.00  0.00           H
ATOM   1537  HB3 LEU    96       6.356  72.583  61.977  1.00  0.00           H
ATOM   1538  HG  LEU    96       4.313  71.106  62.637  1.00  0.00           H
ATOM   1539 HD11 LEU    96       3.079  73.764  63.351  1.00  0.00           H
ATOM   1540 HD12 LEU    96       2.362  72.139  63.457  1.00  0.00           H
ATOM   1541 HD13 LEU    96       3.679  72.603  64.560  1.00  0.00           H
ATOM   1542 HD21 LEU    96       2.922  72.153  60.892  1.00  0.00           H
ATOM   1543 HD22 LEU    96       4.629  71.983  60.418  1.00  0.00           H
ATOM   1544 HD23 LEU    96       3.997  73.572  60.913  1.00  0.00           H
ATOM   1545  N   LYS    97       8.351  73.133  64.709  1.00 71.66           N
ATOM   1546  CA  LYS    97       9.746  73.461  64.683  1.00 71.66           C
ATOM   1547  CB  LYS    97      10.076  74.636  65.616  1.00 71.66           C
ATOM   1548  CG  LYS    97      11.550  75.035  65.622  1.00 71.66           C
ATOM   1549  CD  LYS    97      11.805  76.331  66.392  1.00 71.66           C
ATOM   1550  CE  LYS    97      11.407  76.250  67.868  1.00 71.66           C
ATOM   1551  NZ  LYS    97      11.695  77.532  68.544  1.00 71.66           N
ATOM   1552  C   LYS    97      10.527  72.272  65.163  1.00 71.66           C
ATOM   1553  O   LYS    97      11.546  71.910  64.578  1.00 71.66           O
ATOM   1554  H   LYS    97       7.720  73.660  65.296  1.00  0.00           H
ATOM   1555  HA  LYS    97      10.045  73.708  63.664  1.00  0.00           H
ATOM   1556  HB2 LYS    97       9.793  74.356  66.631  1.00  0.00           H
ATOM   1557  HB3 LYS    97       9.482  75.499  65.314  1.00  0.00           H
ATOM   1558  HG2 LYS    97      11.879  75.171  64.592  1.00  0.00           H
ATOM   1559  HG3 LYS    97      12.132  74.233  66.077  1.00  0.00           H
ATOM   1560  HD2 LYS    97      12.868  76.564  66.333  1.00  0.00           H
ATOM   1561  HD3 LYS    97      11.242  77.136  65.920  1.00  0.00           H
ATOM   1562  HE2 LYS    97      10.341  76.035  67.942  1.00  0.00           H
ATOM   1563  HE3 LYS    97      11.971  75.452  68.351  1.00  0.00           H
ATOM   1564  HZ1 LYS    97      11.429  77.468  69.516  1.00  0.00           H
ATOM   1565  HZ2 LYS    97      11.170  78.272  68.100  1.00  0.00           H
ATOM   1566  HZ3 LYS    97      12.683  77.733  68.478  1.00  0.00           H
ATOM   1567  N   VAL    98      10.056  71.625  66.245  1.00 48.85           N
ATOM   1568  CA  VAL    98      10.744  70.509  66.832  1.00 48.85           C
ATOM   1569  CB  VAL    98      10.063  70.002  68.070  1.00 48.85           C
ATOM   1570  CG1 VAL    98      10.872  68.817  68.613  1.00 48.85           C
ATOM   1571  CG2 VAL    98       9.913  71.157  69.075  1.00 48.85           C
ATOM   1572  C   VAL    98      10.793  69.373  65.853  1.00 48.85           C
ATOM   1573  O   VAL    98      11.810  68.691  65.733  1.00 48.85           O
ATOM   1574  H   VAL    98       9.188  71.935  66.659  1.00  0.00           H
ATOM   1575  HA  VAL    98      11.762  70.809  67.082  1.00  0.00           H
ATOM   1576  HB  VAL    98       9.069  69.648  67.798  1.00  0.00           H
ATOM   1577 HG11 VAL    98      11.605  69.177  69.335  1.00  0.00           H
ATOM   1578 HG12 VAL    98      11.386  68.321  67.790  1.00  0.00           H
ATOM   1579 HG13 VAL    98      10.200  68.111  69.100  1.00  0.00           H
ATOM   1580 HG21 VAL    98      10.552  70.973  69.939  1.00  0.00           H
ATOM   1581 HG22 VAL    98      10.207  72.093  68.599  1.00  0.00           H
ATOM   1582 HG23 VAL    98       8.874  71.224  69.399  1.00  0.00           H
ATOM   1583  N   LEU    99       9.673  69.111  65.155  1.00128.14           N
ATOM   1584  CA  LEU    99       9.608  68.046  64.192  1.00128.14           C
ATOM   1585  CB  LEU    99       8.191  67.590  63.796  1.00128.14           C
ATOM   1586  CG  LEU    99       7.475  66.792  64.908  1.00128.14           C
ATOM   1587  CD1 LEU    99       6.884  67.696  65.991  1.00128.14           C
ATOM   1588  CD2 LEU    99       6.457  65.802  64.337  1.00128.14           C
ATOM   1589  C   LEU    99      10.378  68.358  62.939  1.00128.14           C
ATOM   1590  O   LEU    99      10.785  67.443  62.224  1.00128.14           O
ATOM   1591  H   LEU    99       8.853  69.680  65.312  1.00  0.00           H
ATOM   1592  HA  LEU    99      10.095  67.184  64.649  1.00  0.00           H
ATOM   1593  HB2 LEU    99       7.595  68.473  63.565  1.00  0.00           H
ATOM   1594  HB3 LEU    99       8.258  66.968  62.904  1.00  0.00           H
ATOM   1595  HG  LEU    99       8.243  66.192  65.396  1.00  0.00           H
ATOM   1596 HD11 LEU    99       6.316  67.092  66.699  1.00  0.00           H
ATOM   1597 HD12 LEU    99       7.690  68.208  66.516  1.00  0.00           H
ATOM   1598 HD13 LEU    99       6.225  68.432  65.530  1.00  0.00           H
ATOM   1599 HD21 LEU    99       5.977  65.262  65.153  1.00  0.00           H
ATOM   1600 HD22 LEU    99       6.966  65.094  63.683  1.00  0.00           H
ATOM   1601 HD23 LEU    99       5.703  66.345  63.767  1.00  0.00           H
ATOM   1602  N   SER   100      10.564  69.652  62.613  1.00 58.39           N
ATOM   1603  CA  SER   100      11.185  70.037  61.371  1.00 58.39           C
ATOM   1604  CB  SER   100      11.176  71.561  61.125  1.00 58.39           C
ATOM   1605  OG  SER   100      12.010  72.226  62.061  1.00 58.39           O
ATOM   1606  C   SER   100      12.610  69.566  61.280  1.00 58.39           C
ATOM   1607  O   SER   100      13.164  69.482  60.185  1.00 58.39           O
ATOM   1608  H   SER   100      10.261  70.370  63.255  1.00  0.00           H
ATOM   1609  HA  SER   100      10.627  69.567  60.561  1.00  0.00           H
ATOM   1610  HB2 SER   100      10.157  71.934  61.227  1.00  0.00           H
ATOM   1611  HB3 SER   100      11.534  71.764  60.116  1.00  0.00           H
ATOM   1612  HG  SER   100      11.478  72.815  62.601  1.00  0.00           H
ATOM   1613  N   VAL   101      13.263  69.310  62.424  1.00130.65           N
ATOM   1614  CA  VAL   101      14.628  68.858  62.466  1.00130.65           C
ATOM   1615  CB  VAL   101      15.196  68.931  63.850  1.00130.65           C
ATOM   1616  CG1 VAL   101      16.655  68.462  63.795  1.00130.65           C
ATOM   1617  CG2 VAL   101      14.988  70.343  64.412  1.00130.65           C
ATOM   1618  C   VAL   101      14.707  67.411  62.043  1.00130.65           C
ATOM   1619  O   VAL   101      15.751  66.946  61.583  1.00130.65           O
ATOM   1620  H   VAL   101      12.773  69.441  63.297  1.00  0.00           H
ATOM   1621  HA  VAL   101      15.232  69.466  61.793  1.00  0.00           H
ATOM   1622  HB  VAL   101      14.642  68.234  64.478  1.00  0.00           H
ATOM   1623 HG11 VAL   101      17.221  68.940  64.594  1.00  0.00           H
ATOM   1624 HG12 VAL   101      16.693  67.380  63.920  1.00  0.00           H
ATOM   1625 HG13 VAL   101      17.087  68.732  62.832  1.00  0.00           H
ATOM   1626 HG21 VAL   101      15.401  70.398  65.419  1.00  0.00           H
ATOM   1627 HG22 VAL   101      15.494  71.066  63.772  1.00  0.00           H
ATOM   1628 HG23 VAL   101      13.922  70.568  64.443  1.00  0.00           H
ATOM   1629  N   CYS   102      13.617  66.640  62.256  1.00 51.90           N
ATOM   1630  CA  CYS   102      13.601  65.221  61.997  1.00 51.90           C
ATOM   1631  CB  CYS   102      12.401  64.502  62.642  1.00 51.90           C
ATOM   1632  SG  CYS   102      12.406  62.712  62.320  1.00 51.90           S
ATOM   1633  C   CYS   102      13.550  64.957  60.524  1.00 51.90           C
ATOM   1634  O   CYS   102      12.759  65.552  59.794  1.00 51.90           O
ATOM   1635  H   CYS   102      12.778  67.076  62.612  1.00  0.00           H
ATOM   1636  HA  CYS   102      14.518  64.787  62.394  1.00  0.00           H
ATOM   1637  HB2 CYS   102      12.435  64.663  63.719  1.00  0.00           H
ATOM   1638  HB3 CYS   102      11.479  64.930  62.249  1.00  0.00           H
ATOM   1639  HG  CYS   102      12.348  62.050  63.479  1.00  0.00           H
ATOM   1640  N   SER   103      14.400  64.015  60.063  1.00 41.86           N
ATOM   1641  CA  SER   103      14.522  63.692  58.670  1.00 41.86           C
ATOM   1642  CB  SER   103      15.671  62.714  58.386  1.00 41.86           C
ATOM   1643  OG  SER   103      15.401  61.463  58.997  1.00 41.86           O
ATOM   1644  C   SER   103      13.264  63.059  58.164  1.00 41.86           C
ATOM   1645  O   SER   103      12.943  63.185  56.985  1.00 41.86           O
ATOM   1646  H   SER   103      14.975  63.516  60.727  1.00  0.00           H
ATOM   1647  HA  SER   103      14.700  64.611  58.112  1.00  0.00           H
ATOM   1648  HB2 SER   103      16.599  63.120  58.788  1.00  0.00           H
ATOM   1649  HB3 SER   103      15.772  62.577  57.309  1.00  0.00           H
ATOM   1650  HG  SER   103      16.122  60.856  58.816  1.00  0.00           H
ATOM   1651  N   SER   104      12.559  62.287  59.014  1.00 48.96           N
ATOM   1652  CA  SER   104      11.341  61.638  58.605  1.00 48.96           C
ATOM   1653  CB  SER   104      10.930  60.509  59.568  1.00 48.96           C
ATOM   1654  OG  SER   104      11.928  59.497  59.580  1.00 48.96           O
ATOM   1655  C   SER   104      10.194  62.607  58.540  1.00 48.96           C
ATOM   1656  O   SER   104       9.455  62.650  57.558  1.00 48.96           O
ATOM   1657  H   SER   104      12.893  62.161  59.959  1.00  0.00           H
ATOM   1658  HA  SER   104      11.491  61.211  57.613  1.00  0.00           H
ATOM   1659  HB2 SER   104       9.984  60.080  59.239  1.00  0.00           H
ATOM   1660  HB3 SER   104      10.813  60.915  60.573  1.00  0.00           H
ATOM   1661  HG  SER   104      11.667  58.796  60.182  1.00  0.00           H
ATOM   1662  N   ASN   105      10.015  63.410  59.607  1.00 68.28           N
ATOM   1663  CA  ASN   105       8.905  64.315  59.735  1.00 68.28           C
ATOM   1664  CB  ASN   105       8.813  64.935  61.141  1.00 68.28           C
ATOM   1665  CG  ASN   105       8.248  63.881  62.087  1.00 68.28           C
ATOM   1666  OD1 ASN   105       7.037  63.676  62.154  1.00 68.28           O
ATOM   1667  ND2 ASN   105       9.148  63.185  62.833  1.00 68.28           N
ATOM   1668  C   ASN   105       8.989  65.430  58.737  1.00 68.28           C
ATOM   1669  O   ASN   105       7.967  65.896  58.235  1.00 68.28           O
ATOM   1670  H   ASN   105      10.694  63.375  60.354  1.00  0.00           H
ATOM   1671  HA  ASN   105       7.987  63.758  59.547  1.00  0.00           H
ATOM   1672  HB2 ASN   105       8.154  65.803  61.119  1.00  0.00           H
ATOM   1673  HB3 ASN   105       9.806  65.235  61.476  1.00  0.00           H
ATOM   1674 HD21 ASN   105      10.135  63.381  62.746  1.00  0.00           H
ATOM   1675 HD22 ASN   105       8.829  62.472  63.474  1.00  0.00           H
ATOM   1676  N   LYS   106      10.214  65.880  58.413  1.00100.02           N
ATOM   1677  CA  LYS   106      10.390  67.043  57.594  1.00100.02           C
ATOM   1678  CB  LYS   106      11.883  67.339  57.368  1.00100.02           C
ATOM   1679  CG  LYS   106      12.189  68.673  56.690  1.00100.02           C
ATOM   1680  CD  LYS   106      13.646  69.103  56.882  1.00100.02           C
ATOM   1681  CE  LYS   106      14.638  67.937  56.831  1.00100.02           C
ATOM   1682  NZ  LYS   106      16.019  68.429  57.036  1.00100.02           N
ATOM   1683  C   LYS   106       9.705  66.888  56.264  1.00100.02           C
ATOM   1684  O   LYS   106       8.945  67.775  55.879  1.00100.02           O
ATOM   1685  H   LYS   106      11.027  65.388  58.754  1.00  0.00           H
ATOM   1686  HA  LYS   106       9.947  67.895  58.110  1.00  0.00           H
ATOM   1687  HB2 LYS   106      12.293  66.543  56.746  1.00  0.00           H
ATOM   1688  HB3 LYS   106      12.389  67.318  58.333  1.00  0.00           H
ATOM   1689  HG2 LYS   106      11.539  69.439  57.114  1.00  0.00           H
ATOM   1690  HG3 LYS   106      11.983  68.584  55.623  1.00  0.00           H
ATOM   1691  HD2 LYS   106      13.904  69.810  56.094  1.00  0.00           H
ATOM   1692  HD3 LYS   106      13.741  69.602  57.846  1.00  0.00           H
ATOM   1693  HE2 LYS   106      14.571  67.450  55.858  1.00  0.00           H
ATOM   1694  HE3 LYS   106      14.391  67.218  57.613  1.00  0.00           H
ATOM   1695  HZ1 LYS   106      16.663  67.652  57.000  1.00  0.00           H
ATOM   1696  HZ2 LYS   106      16.251  69.092  56.310  1.00  0.00           H
ATOM   1697  HZ3 LYS   106      16.085  68.880  57.937  1.00  0.00           H
ATOM   1698  N   PRO   107       9.899  65.825  55.533  1.00 79.67           N
ATOM   1699  CA  PRO   107       9.239  65.668  54.264  1.00 79.67           C
ATOM   1700  CD  PRO   107      11.065  64.971  55.658  1.00 79.67           C
ATOM   1701  CB  PRO   107       9.929  64.491  53.571  1.00 79.67           C
ATOM   1702  CG  PRO   107      10.774  63.826  54.677  1.00 79.67           C
ATOM   1703  C   PRO   107       7.758  65.515  54.420  1.00 79.67           C
ATOM   1704  O   PRO   107       7.015  65.876  53.508  1.00 79.67           O
ATOM   1705  HA  PRO   107       9.426  66.565  53.673  1.00  0.00           H
ATOM   1706  HD2 PRO   107      11.166  64.596  56.676  1.00  0.00           H
ATOM   1707  HD3 PRO   107      11.965  65.509  55.359  1.00  0.00           H
ATOM   1708  HB2 PRO   107       9.192  63.791  53.177  1.00  0.00           H
ATOM   1709  HB3 PRO   107      10.573  64.851  52.769  1.00  0.00           H
ATOM   1710  HG2 PRO   107      11.700  63.422  54.267  1.00  0.00           H
ATOM   1711  HG3 PRO   107      10.202  63.040  55.170  1.00  0.00           H
ATOM   1712  N   ALA   108       7.308  64.950  55.552  1.00 33.22           N
ATOM   1713  CA  ALA   108       5.908  64.754  55.794  1.00 33.22           C
ATOM   1714  CB  ALA   108       5.638  63.960  57.083  1.00 33.22           C
ATOM   1715  C   ALA   108       5.245  66.090  55.927  1.00 33.22           C
ATOM   1716  O   ALA   108       4.151  66.304  55.408  1.00 33.22           O
ATOM   1717  H   ALA   108       7.974  64.655  56.252  1.00  0.00           H
ATOM   1718  HA  ALA   108       5.471  64.222  54.949  1.00  0.00           H
ATOM   1719  HB1 ALA   108       6.111  62.980  57.013  1.00  0.00           H
ATOM   1720  HB2 ALA   108       6.049  64.501  57.935  1.00  0.00           H
ATOM   1721  HB3 ALA   108       4.563  63.836  57.215  1.00  0.00           H
ATOM   1722  N   ILE   109       5.910  67.026  56.634  1.00 87.97           N
ATOM   1723  CA  ILE   109       5.378  68.336  56.881  1.00 87.97           C
ATOM   1724  CB  ILE   109       6.285  69.169  57.744  1.00 87.97           C
ATOM   1725  CG1 ILE   109       6.442  68.527  59.132  1.00 87.97           C
ATOM   1726  CG2 ILE   109       5.730  70.602  57.787  1.00 87.97           C
ATOM   1727  CD1 ILE   109       5.125  68.401  59.897  1.00 87.97           C
ATOM   1728  C   ILE   109       5.242  69.046  55.572  1.00 87.97           C
ATOM   1729  O   ILE   109       4.231  69.697  55.310  1.00 87.97           O
ATOM   1730  H   ILE   109       6.821  66.796  57.005  1.00  0.00           H
ATOM   1731  HA  ILE   109       4.400  68.250  57.354  1.00  0.00           H
ATOM   1732  HB  ILE   109       7.267  69.200  57.272  1.00  0.00           H
ATOM   1733 HG12 ILE   109       7.125  69.139  59.720  1.00  0.00           H
ATOM   1734 HG13 ILE   109       6.875  67.534  59.012  1.00  0.00           H
ATOM   1735 HG21 ILE   109       6.374  71.223  58.409  1.00  0.00           H
ATOM   1736 HG22 ILE   109       5.698  71.009  56.777  1.00  0.00           H
ATOM   1737 HG23 ILE   109       4.724  70.589  58.206  1.00  0.00           H
ATOM   1738 HD11 ILE   109       5.038  69.222  60.609  1.00  0.00           H
ATOM   1739 HD12 ILE   109       5.106  67.452  60.433  1.00  0.00           H
ATOM   1740 HD13 ILE   109       4.292  68.438  59.195  1.00  0.00           H
ATOM   1741  N   VAL   110       6.275  68.937  54.716  1.00 42.34           N
ATOM   1742  CA  VAL   110       6.272  69.614  53.453  1.00 42.34           C
ATOM   1743  CB  VAL   110       7.558  69.418  52.709  1.00 42.34           C
ATOM   1744  CG1 VAL   110       7.427  70.063  51.319  1.00 42.34           C
ATOM   1745  CG2 VAL   110       8.701  70.003  53.558  1.00 42.34           C
ATOM   1746  C   VAL   110       5.145  69.103  52.599  1.00 42.34           C
ATOM   1747  O   VAL   110       4.376  69.886  52.044  1.00 42.34           O
ATOM   1748  H   VAL   110       7.069  68.366  54.969  1.00  0.00           H
ATOM   1749  HA  VAL   110       6.126  70.680  53.626  1.00  0.00           H
ATOM   1750  HB  VAL   110       7.729  68.349  52.583  1.00  0.00           H
ATOM   1751 HG11 VAL   110       8.357  69.928  50.766  1.00  0.00           H
ATOM   1752 HG12 VAL   110       6.609  69.591  50.775  1.00  0.00           H
ATOM   1753 HG13 VAL   110       7.222  71.128  51.430  1.00  0.00           H
ATOM   1754 HG21 VAL   110       9.648  69.871  53.034  1.00  0.00           H
ATOM   1755 HG22 VAL   110       8.742  69.487  54.517  1.00  0.00           H
ATOM   1756 HG23 VAL   110       8.523  71.065  53.724  1.00  0.00           H
ATOM   1757  N   GLU   111       4.988  67.769  52.516  1.00110.56           N
ATOM   1758  CA  GLU   111       3.985  67.135  51.699  1.00110.56           C
ATOM   1759  CB  GLU   111       4.024  65.602  51.819  1.00110.56           C
ATOM   1760  CG  GLU   111       3.039  64.878  50.902  1.00110.56           C
ATOM   1761  CD  GLU   111       3.644  64.860  49.507  1.00110.56           C
ATOM   1762  OE1 GLU   111       4.759  65.424  49.348  1.00110.56           O
ATOM   1763  OE2 GLU   111       3.006  64.283  48.586  1.00110.56           O
ATOM   1764  C   GLU   111       2.632  67.574  52.174  1.00110.56           C
ATOM   1765  O   GLU   111       1.688  67.690  51.393  1.00110.56           O
ATOM   1766  H   GLU   111       5.607  67.181  53.056  1.00  0.00           H
ATOM   1767  HA  GLU   111       4.121  67.426  50.657  1.00  0.00           H
ATOM   1768  HB2 GLU   111       3.792  65.334  52.850  1.00  0.00           H
ATOM   1769  HB3 GLU   111       5.033  65.259  51.588  1.00  0.00           H
ATOM   1770  HG2 GLU   111       2.884  63.858  51.254  1.00  0.00           H
ATOM   1771  HG3 GLU   111       2.089  65.412  50.886  1.00  0.00           H
ATOM   1772  N   ALA   112       2.514  67.797  53.492  1.00 62.18           N
ATOM   1773  CA  ALA   112       1.316  68.217  54.168  1.00 62.18           C
ATOM   1774  CB  ALA   112       1.464  68.248  55.701  1.00 62.18           C
ATOM   1775  C   ALA   112       0.916  69.590  53.715  1.00 62.18           C
ATOM   1776  O   ALA   112      -0.250  69.966  53.839  1.00 62.18           O
ATOM   1777  H   ALA   112       3.338  67.658  54.059  1.00  0.00           H
ATOM   1778  HA  ALA   112       0.515  67.523  53.913  1.00  0.00           H
ATOM   1779  HB1 ALA   112       1.651  67.239  56.069  1.00  0.00           H
ATOM   1780  HB2 ALA   112       0.547  68.633  56.147  1.00  0.00           H
ATOM   1781  HB3 ALA   112       2.299  68.894  55.972  1.00  0.00           H
ATOM   1782  N   GLY   113       1.878  70.402  53.228  1.00 34.89           N
ATOM   1783  CA  GLY   113       1.536  71.743  52.844  1.00 34.89           C
ATOM   1784  C   GLY   113       1.993  72.654  53.939  1.00 34.89           C
ATOM   1785  O   GLY   113       1.471  73.753  54.117  1.00 34.89           O
ATOM   1786  H   GLY   113       2.827  70.070  53.135  1.00  0.00           H
ATOM   1787  HA2 GLY   113       0.457  71.829  52.714  1.00  0.00           H
ATOM   1788  HA3 GLY   113       2.042  72.001  51.914  1.00  0.00           H
ATOM   1789  N   GLY   114       3.002  72.201  54.704  1.00 31.55           N
ATOM   1790  CA  GLY   114       3.510  72.938  55.824  1.00 31.55           C
ATOM   1791  C   GLY   114       4.081  74.263  55.406  1.00 31.55           C
ATOM   1792  O   GLY   114       3.894  75.260  56.101  1.00 31.55           O
ATOM   1793  H   GLY   114       3.418  71.308  54.481  1.00  0.00           H
ATOM   1794  HA2 GLY   114       2.698  73.111  56.530  1.00  0.00           H
ATOM   1795  HA3 GLY   114       4.289  72.352  56.312  1.00  0.00           H
ATOM   1796  N   MET   115       4.808  74.318  54.273  1.00 49.10           N
ATOM   1797  CA  MET   115       5.458  75.541  53.879  1.00 49.10           C
ATOM   1798  CB  MET   115       6.246  75.391  52.562  1.00 49.10           C
ATOM   1799  CG  MET   115       7.403  74.392  52.629  1.00 49.10           C
ATOM   1800  SD  MET   115       8.857  74.944  53.570  1.00 49.10           S
ATOM   1801  CE  MET   115       8.067  74.843  55.201  1.00 49.10           C
ATOM   1802  C   MET   115       4.446  76.619  53.642  1.00 49.10           C
ATOM   1803  O   MET   115       4.589  77.737  54.137  1.00 49.10           O
ATOM   1804  H   MET   115       4.898  73.495  53.695  1.00  0.00           H
ATOM   1805  HA  MET   115       6.139  75.856  54.670  1.00  0.00           H
ATOM   1806  HB2 MET   115       5.555  75.061  51.787  1.00  0.00           H
ATOM   1807  HB3 MET   115       6.644  76.366  52.281  1.00  0.00           H
ATOM   1808  HG2 MET   115       7.723  74.180  51.609  1.00  0.00           H
ATOM   1809  HG3 MET   115       7.035  73.468  53.074  1.00  0.00           H
ATOM   1810  HE1 MET   115       8.814  74.586  55.952  1.00  0.00           H
ATOM   1811  HE2 MET   115       7.292  74.076  55.182  1.00  0.00           H
ATOM   1812  HE3 MET   115       7.620  75.806  55.448  1.00  0.00           H
ATOM   1813  N   GLN   116       3.380  76.299  52.891  1.00 80.16           N
ATOM   1814  CA  GLN   116       2.399  77.285  52.554  1.00 80.16           C
ATOM   1815  CB  GLN   116       1.320  76.741  51.603  1.00 80.16           C
ATOM   1816  CG  GLN   116       1.844  76.382  50.208  1.00 80.16           C
ATOM   1817  CD  GLN   116       2.352  74.944  50.187  1.00 80.16           C
ATOM   1818  OE1 GLN   116       2.787  74.399  51.199  1.00 80.16           O
ATOM   1819  NE2 GLN   116       2.285  74.303  48.990  1.00 80.16           N
ATOM   1820  C   GLN   116       1.719  77.735  53.806  1.00 80.16           C
ATOM   1821  O   GLN   116       1.545  78.932  54.016  1.00 80.16           O
ATOM   1822  H   GLN   116       3.269  75.351  52.560  1.00  0.00           H
ATOM   1823  HA  GLN   116       2.892  78.137  52.087  1.00  0.00           H
ATOM   1824  HB2 GLN   116       0.545  77.500  51.493  1.00  0.00           H
ATOM   1825  HB3 GLN   116       0.877  75.851  52.050  1.00  0.00           H
ATOM   1826  HG2 GLN   116       1.037  76.489  49.483  1.00  0.00           H
ATOM   1827  HG3 GLN   116       2.659  77.056  49.944  1.00  0.00           H
ATOM   1828 HE21 GLN   116       1.918  74.782  48.180  1.00  0.00           H
ATOM   1829 HE22 GLN   116       2.602  73.347  48.910  1.00  0.00           H
ATOM   1830  N   ALA   117       1.361  76.785  54.690  1.00 38.99           N
ATOM   1831  CA  ALA   117       0.607  77.087  55.873  1.00 38.99           C
ATOM   1832  CB  ALA   117       0.262  75.828  56.682  1.00 38.99           C
ATOM   1833  C   ALA   117       1.366  78.012  56.777  1.00 38.99           C
ATOM   1834  O   ALA   117       0.803  78.975  57.295  1.00 38.99           O
ATOM   1835  H   ALA   117       1.632  75.828  54.515  1.00  0.00           H
ATOM   1836  HA  ALA   117      -0.322  77.575  55.578  1.00  0.00           H
ATOM   1837  HB1 ALA   117      -0.292  75.132  56.053  1.00  0.00           H
ATOM   1838  HB2 ALA   117       1.181  75.354  57.026  1.00  0.00           H
ATOM   1839  HB3 ALA   117      -0.348  76.105  57.542  1.00  0.00           H
ATOM   1840  N   LEU   118       2.669  77.753  56.985  1.00 62.42           N
ATOM   1841  CA  LEU   118       3.482  78.556  57.861  1.00 62.42           C
ATOM   1842  CB  LEU   118       4.889  77.969  58.057  1.00 62.42           C
ATOM   1843  CG  LEU   118       4.881  76.608  58.782  1.00 62.42           C
ATOM   1844  CD1 LEU   118       6.303  76.056  58.961  1.00 62.42           C
ATOM   1845  CD2 LEU   118       4.117  76.683  60.109  1.00 62.42           C
ATOM   1846  C   LEU   118       3.611  79.933  57.281  1.00 62.42           C
ATOM   1847  O   LEU   118       3.732  80.922  58.005  1.00 62.42           O
ATOM   1848  H   LEU   118       3.092  76.968  56.510  1.00  0.00           H
ATOM   1849  HA  LEU   118       2.991  78.627  58.832  1.00  0.00           H
ATOM   1850  HB2 LEU   118       5.349  77.838  57.078  1.00  0.00           H
ATOM   1851  HB3 LEU   118       5.487  78.673  58.636  1.00  0.00           H
ATOM   1852  HG  LEU   118       4.344  75.908  58.142  1.00  0.00           H
ATOM   1853 HD11 LEU   118       6.314  75.340  59.782  1.00  0.00           H
ATOM   1854 HD12 LEU   118       6.618  75.561  58.043  1.00  0.00           H
ATOM   1855 HD13 LEU   118       6.986  76.876  59.184  1.00  0.00           H
ATOM   1856 HD21 LEU   118       4.496  75.922  60.791  1.00  0.00           H
ATOM   1857 HD22 LEU   118       4.256  77.669  60.553  1.00  0.00           H
ATOM   1858 HD23 LEU   118       3.056  76.512  59.927  1.00  0.00           H
ATOM   1859  N   GLY   119       3.603  80.019  55.941  1.00 42.46           N
ATOM   1860  CA  GLY   119       3.758  81.242  55.202  1.00 42.46           C
ATOM   1861  C   GLY   119       2.635  82.193  55.502  1.00 42.46           C
ATOM   1862  O   GLY   119       2.814  83.406  55.409  1.00 42.46           O
ATOM   1863  H   GLY   119       3.479  79.165  55.416  1.00  0.00           H
ATOM   1864  HA2 GLY   119       4.704  81.708  55.477  1.00  0.00           H
ATOM   1865  HA3 GLY   119       3.765  81.019  54.135  1.00  0.00           H
ATOM   1866  N   LEU   120       1.435  81.679  55.831  1.00123.91           N
ATOM   1867  CA  LEU   120       0.301  82.540  56.049  1.00123.91           C
ATOM   1868  CB  LEU   120      -1.009  81.818  56.427  1.00123.91           C
ATOM   1869  CG  LEU   120      -1.728  81.092  55.276  1.00123.91           C
ATOM   1870  CD1 LEU   120      -0.898  79.921  54.745  1.00123.91           C
ATOM   1871  CD2 LEU   120      -3.148  80.669  55.688  1.00123.91           C
ATOM   1872  C   LEU   120       0.557  83.505  57.172  1.00123.91           C
ATOM   1873  O   LEU   120       0.034  84.614  57.159  1.00123.91           O
ATOM   1874  H   LEU   120       1.329  80.679  55.926  1.00  0.00           H
ATOM   1875  HA  LEU   120       0.126  83.113  55.138  1.00  0.00           H
ATOM   1876  HB2 LEU   120      -1.695  82.561  56.834  1.00  0.00           H
ATOM   1877  HB3 LEU   120      -0.787  81.090  57.207  1.00  0.00           H
ATOM   1878  HG  LEU   120      -1.831  81.808  54.460  1.00  0.00           H
ATOM   1879 HD11 LEU   120      -1.561  79.173  54.310  1.00  0.00           H
ATOM   1880 HD12 LEU   120      -0.207  80.282  53.983  1.00  0.00           H
ATOM   1881 HD13 LEU   120      -0.334  79.474  55.564  1.00  0.00           H
ATOM   1882 HD21 LEU   120      -3.632  80.159  54.855  1.00  0.00           H
ATOM   1883 HD22 LEU   120      -3.726  81.553  55.957  1.00  0.00           H
ATOM   1884 HD23 LEU   120      -3.093  79.996  56.544  1.00  0.00           H
ATOM   1885  N   HIS   121       1.296  83.066  58.204  1.00125.23           N
ATOM   1886  CA  HIS   121       1.575  83.769  59.431  1.00125.23           C
ATOM   1887  ND1 HIS   121      -0.559  82.372  61.291  1.00125.23           N
ATOM   1888  CG  HIS   121       0.629  81.936  60.750  1.00125.23           C
ATOM   1889  CB  HIS   121       1.833  82.804  60.589  1.00125.23           C
ATOM   1890  NE2 HIS   121      -0.872  80.254  60.689  1.00125.23           N
ATOM   1891  CD2 HIS   121       0.422  80.641  60.389  1.00125.23           C
ATOM   1892  CE1 HIS   121      -1.423  81.328  61.228  1.00125.23           C
ATOM   1893  C   HIS   121       2.681  84.786  59.397  1.00125.23           C
ATOM   1894  O   HIS   121       2.863  85.516  60.364  1.00125.23           O
ATOM   1895  H   HIS   121       1.699  82.145  58.110  1.00  0.00           H
ATOM   1896  HA  HIS   121       0.666  84.314  59.684  1.00  0.00           H
ATOM   1897  HD1 HIS   121      -0.751  83.291  61.663  1.00  0.00           H
ATOM   1898  HB2 HIS   121       2.007  83.367  61.506  1.00  0.00           H
ATOM   1899  HB3 HIS   121       2.703  82.187  60.366  1.00  0.00           H
ATOM   1900  HE2 HIS   121      -1.300  79.353  60.531  1.00  0.00           H
ATOM   1901  HD2 HIS   121       1.164  80.004  59.932  1.00  0.00           H
ATOM   1902  HE1 HIS   121      -2.444  81.370  61.578  1.00  0.00           H
ATOM   1903  N   LEU   122       3.487  84.836  58.326  1.00 83.56           N
ATOM   1904  CA  LEU   122       4.665  85.660  58.328  1.00 83.56           C
ATOM   1905  CB  LEU   122       5.456  85.535  57.014  1.00 83.56           C
ATOM   1906  CG  LEU   122       5.947  84.096  56.758  1.00 83.56           C
ATOM   1907  CD1 LEU   122       6.806  84.016  55.487  1.00 83.56           C
ATOM   1908  CD2 LEU   122       6.647  83.513  57.995  1.00 83.56           C
ATOM   1909  C   LEU   122       4.337  87.111  58.578  1.00 83.56           C
ATOM   1910  O   LEU   122       5.187  87.860  59.058  1.00 83.56           O
ATOM   1911  H   LEU   122       3.263  84.288  57.508  1.00  0.00           H
ATOM   1912  HA  LEU   122       5.309  85.319  59.139  1.00  0.00           H
ATOM   1913  HB2 LEU   122       4.812  85.837  56.188  1.00  0.00           H
ATOM   1914  HB3 LEU   122       6.317  86.202  57.054  1.00  0.00           H
ATOM   1915  HG  LEU   122       5.061  83.487  56.580  1.00  0.00           H
ATOM   1916 HD11 LEU   122       7.136  82.988  55.335  1.00  0.00           H
ATOM   1917 HD12 LEU   122       7.675  84.665  55.595  1.00  0.00           H
ATOM   1918 HD13 LEU   122       6.216  84.339  54.629  1.00  0.00           H
ATOM   1919 HD21 LEU   122       5.901  83.104  58.676  1.00  0.00           H
ATOM   1920 HD22 LEU   122       7.207  84.300  58.500  1.00  0.00           H
ATOM   1921 HD23 LEU   122       7.330  82.722  57.687  1.00  0.00           H
ATOM   1922  N   THR   123       3.148  87.571  58.149  1.00 82.20           N
ATOM   1923  CA  THR   123       2.656  88.914  58.331  1.00 82.20           C
ATOM   1924  CB  THR   123       1.623  89.288  57.305  1.00 82.20           C
ATOM   1925  OG1 THR   123       0.484  88.446  57.407  1.00 82.20           O
ATOM   1926  CG2 THR   123       2.259  89.148  55.912  1.00 82.20           C
ATOM   1927  C   THR   123       2.073  89.196  59.693  1.00 82.20           C
ATOM   1928  O   THR   123       2.039  90.357  60.100  1.00 82.20           O
ATOM   1929  H   THR   123       2.550  86.921  57.658  1.00  0.00           H
ATOM   1930  HA  THR   123       3.502  89.588  58.197  1.00  0.00           H
ATOM   1931  HB  THR   123       1.320  90.324  57.460  1.00  0.00           H
ATOM   1932  HG1 THR   123      -0.163  88.700  56.745  1.00  0.00           H
ATOM   1933 HG21 THR   123       1.527  89.415  55.149  1.00  0.00           H
ATOM   1934 HG22 THR   123       2.581  88.118  55.762  1.00  0.00           H
ATOM   1935 HG23 THR   123       3.120  89.812  55.837  1.00  0.00           H
ATOM   1936  N   ASP   124       1.568  88.172  60.424  1.00137.37           N
ATOM   1937  CA  ASP   124       0.805  88.422  61.624  1.00137.37           C
ATOM   1938  CB  ASP   124       0.103  87.185  62.224  1.00137.37           C
ATOM   1939  CG  ASP   124       1.095  86.081  62.532  1.00137.37           C
ATOM   1940  OD1 ASP   124       2.307  86.379  62.690  1.00137.37           O
ATOM   1941  OD2 ASP   124       0.639  84.908  62.597  1.00137.37           O
ATOM   1942  C   ASP   124       1.559  89.199  62.660  1.00137.37           C
ATOM   1943  O   ASP   124       2.780  89.149  62.783  1.00137.37           O
ATOM   1944  H   ASP   124       1.728  87.221  60.125  1.00  0.00           H
ATOM   1945  HA  ASP   124      -0.005  89.081  61.311  1.00  0.00           H
ATOM   1946  HB2 ASP   124      -0.401  87.476  63.146  1.00  0.00           H
ATOM   1947  HB3 ASP   124      -0.636  86.814  61.514  1.00  0.00           H
ATOM   1948  N   PRO   125       0.770  89.946  63.402  1.00 70.78           N
ATOM   1949  CA  PRO   125       1.272  90.870  64.384  1.00 70.78           C
ATOM   1950  CD  PRO   125      -0.534  90.354  62.899  1.00 70.78           C
ATOM   1951  CB  PRO   125       0.063  91.685  64.843  1.00 70.78           C
ATOM   1952  CG  PRO   125      -0.860  91.678  63.610  1.00 70.78           C
ATOM   1953  C   PRO   125       2.060  90.260  65.496  1.00 70.78           C
ATOM   1954  O   PRO   125       2.802  90.997  66.144  1.00 70.78           O
ATOM   1955  HA  PRO   125       1.938  91.557  63.862  1.00  0.00           H
ATOM   1956  HD2 PRO   125      -0.495  90.502  61.820  1.00  0.00           H
ATOM   1957  HD3 PRO   125      -1.283  89.602  63.147  1.00  0.00           H
ATOM   1958  HB2 PRO   125       0.355  92.702  65.106  1.00  0.00           H
ATOM   1959  HB3 PRO   125      -0.426  91.199  65.687  1.00  0.00           H
ATOM   1960  HG2 PRO   125      -1.907  91.707  63.911  1.00  0.00           H
ATOM   1961  HG3 PRO   125      -0.630  92.523  62.961  1.00  0.00           H
ATOM   1962  N   SER   126       1.930  88.949  65.765  1.00 96.20           N
ATOM   1963  CA  SER   126       2.704  88.411  66.845  1.00 96.20           C
ATOM   1964  CB  SER   126       2.117  87.133  67.458  1.00 96.20           C
ATOM   1965  OG  SER   126       2.259  86.054  66.549  1.00 96.20           O
ATOM   1966  C   SER   126       4.059  88.064  66.318  1.00 96.20           C
ATOM   1967  O   SER   126       4.197  87.294  65.368  1.00 96.20           O
ATOM   1968  H   SER   126       1.309  88.364  65.225  1.00  0.00           H
ATOM   1969  HA  SER   126       2.806  89.167  67.624  1.00  0.00           H
ATOM   1970  HB2 SER   126       1.060  87.288  67.673  1.00  0.00           H
ATOM   1971  HB3 SER   126       2.644  86.899  68.383  1.00  0.00           H
ATOM   1972  HG  SER   126       1.613  85.374  66.755  1.00  0.00           H
ATOM   1973  N   GLN   127       5.100  88.657  66.937  1.00 54.26           N
ATOM   1974  CA  GLN   127       6.457  88.448  66.525  1.00 54.26           C
ATOM   1975  CB  GLN   127       7.453  89.442  67.157  1.00 54.26           C
ATOM   1976  CG  GLN   127       8.858  89.336  66.556  1.00 54.26           C
ATOM   1977  CD  GLN   127       9.708  90.489  67.079  1.00 54.26           C
ATOM   1978  OE1 GLN   127      10.934  90.405  67.109  1.00 54.26           O
ATOM   1979  NE2 GLN   127       9.044  91.602  67.492  1.00 54.26           N
ATOM   1980  C   GLN   127       6.902  87.053  66.853  1.00 54.26           C
ATOM   1981  O   GLN   127       7.622  86.427  66.078  1.00 54.26           O
ATOM   1982  H   GLN   127       4.917  89.270  67.719  1.00  0.00           H
ATOM   1983  HA  GLN   127       6.502  88.569  65.443  1.00  0.00           H
ATOM   1984  HB2 GLN   127       7.515  89.240  68.226  1.00  0.00           H
ATOM   1985  HB3 GLN   127       7.081  90.456  67.010  1.00  0.00           H
ATOM   1986  HG2 GLN   127       9.310  88.388  66.847  1.00  0.00           H
ATOM   1987  HG3 GLN   127       8.795  89.392  65.469  1.00  0.00           H
ATOM   1988 HE21 GLN   127       8.035  91.634  67.448  1.00  0.00           H
ATOM   1989 HE22 GLN   127       9.559  92.396  67.843  1.00  0.00           H
ATOM   1990  N   ARG   128       6.474  86.518  68.013  1.00 89.62           N
ATOM   1991  CA  ARG   128       6.937  85.228  68.442  1.00 89.62           C
ATOM   1992  CB  ARG   128       6.337  84.789  69.788  1.00 89.62           C
ATOM   1993  CG  ARG   128       4.822  84.577  69.735  1.00 89.62           C
ATOM   1994  CD  ARG   128       4.181  84.310  71.097  1.00 89.62           C
ATOM   1995  NE  ARG   128       2.852  83.678  70.848  1.00 89.62           N
ATOM   1996  CZ  ARG   128       2.037  83.362  71.896  1.00 89.62           C
ATOM   1997  NH1 ARG   128       2.370  83.754  73.158  1.00 89.62           N
ATOM   1998  NH2 ARG   128       0.897  82.641  71.691  1.00 89.62           N
ATOM   1999  C   ARG   128       6.510  84.216  67.432  1.00 89.62           C
ATOM   2000  O   ARG   128       7.242  83.274  67.133  1.00 89.62           O
ATOM   2001  H   ARG   128       5.820  87.030  68.588  1.00  0.00           H
ATOM   2002  HA  ARG   128       8.025  85.236  68.513  1.00  0.00           H
ATOM   2003  HB2 ARG   128       6.807  83.852  70.087  1.00  0.00           H
ATOM   2004  HB3 ARG   128       6.560  85.549  70.537  1.00  0.00           H
ATOM   2005  HG2 ARG   128       4.618  83.724  69.088  1.00  0.00           H
ATOM   2006  HG3 ARG   128       4.361  85.463  69.300  1.00  0.00           H
ATOM   2007  HD2 ARG   128       4.052  85.247  71.638  1.00  0.00           H
ATOM   2008  HD3 ARG   128       4.810  83.633  71.675  1.00  0.00           H
ATOM   2009  HE  ARG   128       2.555  83.484  69.902  1.00  0.00           H
ATOM   2010 HH11 ARG   128       3.216  84.283  73.316  1.00  0.00           H
ATOM   2011 HH12 ARG   128       1.771  83.516  73.935  1.00  0.00           H
ATOM   2012 HH21 ARG   128       0.649  82.343  70.758  1.00  0.00           H
ATOM   2013 HH22 ARG   128       0.301  82.405  72.472  1.00  0.00           H
ATOM   2014  N   LEU   129       5.281  84.364  66.910  1.00 58.58           N
ATOM   2015  CA  LEU   129       4.775  83.429  65.950  1.00 58.58           C
ATOM   2016  CB  LEU   129       3.276  83.611  65.666  1.00 58.58           C
ATOM   2017  CG  LEU   129       2.719  82.569  64.681  1.00 58.58           C
ATOM   2018  CD1 LEU   129       2.900  81.140  65.220  1.00 58.58           C
ATOM   2019  CD2 LEU   129       1.254  82.869  64.333  1.00 58.58           C
ATOM   2020  C   LEU   129       5.526  83.549  64.654  1.00 58.58           C
ATOM   2021  O   LEU   129       5.889  82.545  64.043  1.00 58.58           O
ATOM   2022  H   LEU   129       4.707  85.144  67.198  1.00  0.00           H
ATOM   2023  HA  LEU   129       4.928  82.423  66.341  1.00  0.00           H
ATOM   2024  HB2 LEU   129       2.732  83.525  66.606  1.00  0.00           H
ATOM   2025  HB3 LEU   129       3.114  84.607  65.254  1.00  0.00           H
ATOM   2026  HG  LEU   129       3.297  82.647  63.760  1.00  0.00           H
ATOM   2027 HD11 LEU   129       2.497  80.426  64.502  1.00  0.00           H
ATOM   2028 HD12 LEU   129       2.371  81.040  66.168  1.00  0.00           H
ATOM   2029 HD13 LEU   129       3.961  80.941  65.373  1.00  0.00           H
ATOM   2030 HD21 LEU   129       0.604  82.175  64.866  1.00  0.00           H
ATOM   2031 HD22 LEU   129       1.013  83.891  64.627  1.00  0.00           H
ATOM   2032 HD23 LEU   129       1.105  82.755  63.259  1.00  0.00           H
ATOM   2033  N   VAL   130       5.798  84.791  64.209  1.00 34.96           N
ATOM   2034  CA  VAL   130       6.448  85.008  62.945  1.00 34.96           C
ATOM   2035  CB  VAL   130       6.635  86.465  62.627  1.00 34.96           C
ATOM   2036  CG1 VAL   130       7.495  86.581  61.358  1.00 34.96           C
ATOM   2037  CG2 VAL   130       5.252  87.128  62.498  1.00 34.96           C
ATOM   2038  C   VAL   130       7.801  84.367  62.979  1.00 34.96           C
ATOM   2039  O   VAL   130       8.202  83.695  62.029  1.00 34.96           O
ATOM   2040  H   VAL   130       5.540  85.587  64.775  1.00  0.00           H
ATOM   2041  HA  VAL   130       5.855  84.545  62.156  1.00  0.00           H
ATOM   2042  HB  VAL   130       7.169  86.935  63.453  1.00  0.00           H
ATOM   2043 HG11 VAL   130       7.641  87.633  61.112  1.00  0.00           H
ATOM   2044 HG12 VAL   130       6.991  86.081  60.531  1.00  0.00           H
ATOM   2045 HG13 VAL   130       8.463  86.111  61.531  1.00  0.00           H
ATOM   2046 HG21 VAL   130       5.376  88.186  62.267  1.00  0.00           H
ATOM   2047 HG22 VAL   130       4.691  86.645  61.698  1.00  0.00           H
ATOM   2048 HG23 VAL   130       4.709  87.022  63.437  1.00  0.00           H
ATOM   2049  N   GLN   131       8.537  84.556  64.089  1.00 58.12           N
ATOM   2050  CA  GLN   131       9.870  84.042  64.199  1.00 58.12           C
ATOM   2051  CB  GLN   131      10.591  84.533  65.468  1.00 58.12           C
ATOM   2052  CG  GLN   131      12.084  84.208  65.479  1.00 58.12           C
ATOM   2053  CD  GLN   131      12.704  84.847  64.242  1.00 58.12           C
ATOM   2054  OE1 GLN   131      12.394  85.983  63.885  1.00 58.12           O
ATOM   2055  NE2 GLN   131      13.600  84.089  63.557  1.00 58.12           N
ATOM   2056  C   GLN   131       9.853  82.542  64.207  1.00 58.12           C
ATOM   2057  O   GLN   131      10.714  81.913  63.597  1.00 58.12           O
ATOM   2058  H   GLN   131       8.141  85.072  64.862  1.00  0.00           H
ATOM   2059  HA  GLN   131      10.439  84.374  63.331  1.00  0.00           H
ATOM   2060  HB2 GLN   131      10.128  84.060  66.334  1.00  0.00           H
ATOM   2061  HB3 GLN   131      10.466  85.613  65.548  1.00  0.00           H
ATOM   2062  HG2 GLN   131      12.546  84.615  66.378  1.00  0.00           H
ATOM   2063  HG3 GLN   131      12.227  83.128  65.447  1.00  0.00           H
ATOM   2064 HE21 GLN   131      13.825  83.159  63.879  1.00  0.00           H
ATOM   2065 HE22 GLN   131      14.041  84.456  62.726  1.00  0.00           H
ATOM   2066  N   ASN   132       8.883  81.923  64.910  1.00 47.09           N
ATOM   2067  CA  ASN   132       8.823  80.486  64.989  1.00 47.09           C
ATOM   2068  CB  ASN   132       7.736  79.964  65.946  1.00 47.09           C
ATOM   2069  CG  ASN   132       8.206  80.147  67.384  1.00 47.09           C
ATOM   2070  OD1 ASN   132       9.281  79.688  67.766  1.00 47.09           O
ATOM   2071  ND2 ASN   132       7.377  80.840  68.207  1.00 47.09           N
ATOM   2072  C   ASN   132       8.522  79.933  63.635  1.00 47.09           C
ATOM   2073  O   ASN   132       9.058  78.895  63.248  1.00 47.09           O
ATOM   2074  H   ASN   132       8.187  82.476  65.389  1.00  0.00           H
ATOM   2075  HA  ASN   132       9.792  80.110  65.317  1.00  0.00           H
ATOM   2076  HB2 ASN   132       7.557  78.906  65.753  1.00  0.00           H
ATOM   2077  HB3 ASN   132       6.814  80.524  65.790  1.00  0.00           H
ATOM   2078 HD21 ASN   132       6.502  81.202  67.855  1.00  0.00           H
ATOM   2079 HD22 ASN   132       7.635  80.994  69.171  1.00  0.00           H
ATOM   2080  N   CYS   133       7.631  80.604  62.882  1.00 34.10           N
ATOM   2081  CA  CYS   133       7.287  80.120  61.578  1.00 34.10           C
ATOM   2082  CB  CYS   133       6.154  80.920  60.915  1.00 34.10           C
ATOM   2083  SG  CYS   133       4.581  80.724  61.804  1.00 34.10           S
ATOM   2084  C   CYS   133       8.500  80.178  60.698  1.00 34.10           C
ATOM   2085  O   CYS   133       8.743  79.262  59.914  1.00 34.10           O
ATOM   2086  H   CYS   133       7.205  81.449  63.236  1.00  0.00           H
ATOM   2087  HA  CYS   133       6.972  79.080  61.666  1.00  0.00           H
ATOM   2088  HB2 CYS   133       6.027  80.569  59.891  1.00  0.00           H
ATOM   2089  HB3 CYS   133       6.425  81.976  60.899  1.00  0.00           H
ATOM   2090  HG  CYS   133       3.637  80.313  60.953  1.00  0.00           H
ATOM   2091  N   LEU   134       9.297  81.261  60.806  1.00 51.17           N
ATOM   2092  CA  LEU   134      10.461  81.417  59.975  1.00 51.17           C
ATOM   2093  CB  LEU   134      11.163  82.778  60.145  1.00 51.17           C
ATOM   2094  CG  LEU   134      10.383  83.972  59.560  1.00 51.17           C
ATOM   2095  CD1 LEU   134      11.151  85.290  59.753  1.00 51.17           C
ATOM   2096  CD2 LEU   134      10.000  83.725  58.092  1.00 51.17           C
ATOM   2097  C   LEU   134      11.472  80.345  60.267  1.00 51.17           C
ATOM   2098  O   LEU   134      12.026  79.750  59.345  1.00 51.17           O
ATOM   2099  H   LEU   134       9.072  81.976  61.483  1.00  0.00           H
ATOM   2100  HA  LEU   134      10.152  81.320  58.934  1.00  0.00           H
ATOM   2101  HB2 LEU   134      11.310  82.955  61.210  1.00  0.00           H
ATOM   2102  HB3 LEU   134      12.139  82.729  59.662  1.00  0.00           H
ATOM   2103  HG  LEU   134       9.454  84.056  60.124  1.00  0.00           H
ATOM   2104 HD11 LEU   134      10.574  86.112  59.330  1.00  0.00           H
ATOM   2105 HD12 LEU   134      11.308  85.466  60.817  1.00  0.00           H
ATOM   2106 HD13 LEU   134      12.116  85.226  59.249  1.00  0.00           H
ATOM   2107 HD21 LEU   134      10.903  83.685  57.482  1.00  0.00           H
ATOM   2108 HD22 LEU   134       9.465  82.779  58.011  1.00  0.00           H
ATOM   2109 HD23 LEU   134       9.361  84.536  57.742  1.00  0.00           H
ATOM   2110  N   TRP   135      11.728  80.055  61.558  1.00 65.33           N
ATOM   2111  CA  TRP   135      12.724  79.086  61.928  1.00 65.33           C
ATOM   2112  CB  TRP   135      12.897  78.982  63.457  1.00 65.33           C
ATOM   2113  CG  TRP   135      13.630  80.152  64.074  1.00 65.33           C
ATOM   2114  CD2 TRP   135      13.473  80.590  65.434  1.00 65.33           C
ATOM   2115  CD1 TRP   135      14.539  80.995  63.503  1.00 65.33           C
ATOM   2116  NE1 TRP   135      14.965  81.921  64.424  1.00 65.33           N
ATOM   2117  CE2 TRP   135      14.315  81.688  65.615  1.00 65.33           C
ATOM   2118  CE3 TRP   135      12.693  80.118  66.448  1.00 65.33           C
ATOM   2119  CZ2 TRP   135      14.389  82.331  66.816  1.00 65.33           C
ATOM   2120  CZ3 TRP   135      12.769  80.772  67.659  1.00 65.33           C
ATOM   2121  CH2 TRP   135      13.601  81.858  67.839  1.00 65.33           C
ATOM   2122  C   TRP   135      12.328  77.747  61.386  1.00 65.33           C
ATOM   2123  O   TRP   135      13.158  77.001  60.868  1.00 65.33           O
ATOM   2124  H   TRP   135      11.208  80.529  62.283  1.00  0.00           H
ATOM   2125  HA  TRP   135      13.677  79.376  61.486  1.00  0.00           H
ATOM   2126  HB2 TRP   135      13.456  78.073  63.678  1.00  0.00           H
ATOM   2127  HB3 TRP   135      11.911  78.906  63.916  1.00  0.00           H
ATOM   2128  HD1 TRP   135      14.874  80.942  62.478  1.00  0.00           H
ATOM   2129  HE1 TRP   135      15.642  82.651  64.255  1.00  0.00           H
ATOM   2130  HE3 TRP   135      12.043  79.267  66.308  1.00  0.00           H
ATOM   2131  HZ2 TRP   135      15.042  83.180  66.958  1.00  0.00           H
ATOM   2132  HZ3 TRP   135      12.164  80.427  68.485  1.00  0.00           H
ATOM   2133  HH2 TRP   135      13.634  82.346  68.802  1.00  0.00           H
ATOM   2134  N   THR   136      11.035  77.403  61.499  1.00 34.78           N
ATOM   2135  CA  THR   136      10.547  76.138  61.036  1.00 34.78           C
ATOM   2136  CB  THR   136       9.099  75.939  61.369  1.00 34.78           C
ATOM   2137  OG1 THR   136       8.907  76.043  62.772  1.00 34.78           O
ATOM   2138  CG2 THR   136       8.666  74.547  60.881  1.00 34.78           C
ATOM   2139  C   THR   136      10.689  76.074  59.547  1.00 34.78           C
ATOM   2140  O   THR   136      11.140  75.071  58.995  1.00 34.78           O
ATOM   2141  H   THR   136      10.389  78.054  61.922  1.00  0.00           H
ATOM   2142  HA  THR   136      11.134  75.338  61.488  1.00  0.00           H
ATOM   2143  HB  THR   136       8.504  76.700  60.865  1.00  0.00           H
ATOM   2144  HG1 THR   136       7.978  75.915  62.979  1.00  0.00           H
ATOM   2145 HG21 THR   136       9.286  73.786  61.355  1.00  0.00           H
ATOM   2146 HG22 THR   136       8.784  74.489  59.799  1.00  0.00           H
ATOM   2147 HG23 THR   136       7.621  74.379  61.143  1.00  0.00           H
ATOM   2148  N   LEU   137      10.338  77.174  58.855  1.00 56.58           N
ATOM   2149  CA  LEU   137      10.388  77.209  57.420  1.00 56.58           C
ATOM   2150  CB  LEU   137      10.016  78.595  56.852  1.00 56.58           C
ATOM   2151  CG  LEU   137       8.535  78.990  57.005  1.00 56.58           C
ATOM   2152  CD1 LEU   137       8.257  80.384  56.417  1.00 56.58           C
ATOM   2153  CD2 LEU   137       7.620  77.921  56.390  1.00 56.58           C
ATOM   2154  C   LEU   137      11.798  76.939  56.983  1.00 56.58           C
ATOM   2155  O   LEU   137      12.025  76.172  56.049  1.00 56.58           O
ATOM   2156  H   LEU   137      10.032  77.995  59.357  1.00  0.00           H
ATOM   2157  HA  LEU   137       9.722  76.450  57.009  1.00  0.00           H
ATOM   2158  HB2 LEU   137      10.619  79.343  57.366  1.00  0.00           H
ATOM   2159  HB3 LEU   137      10.271  78.614  55.792  1.00  0.00           H
ATOM   2160  HG  LEU   137       8.316  79.035  58.072  1.00  0.00           H
ATOM   2161 HD11 LEU   137       7.202  80.628  56.543  1.00  0.00           H
ATOM   2162 HD12 LEU   137       8.866  81.125  56.935  1.00  0.00           H
ATOM   2163 HD13 LEU   137       8.506  80.387  55.356  1.00  0.00           H
ATOM   2164 HD21 LEU   137       8.134  77.435  55.561  1.00  0.00           H
ATOM   2165 HD22 LEU   137       7.370  77.178  57.147  1.00  0.00           H
ATOM   2166 HD23 LEU   137       6.706  78.391  56.026  1.00  0.00           H
ATOM   2167  N   ARG   138      12.789  77.559  57.654  1.00122.28           N
ATOM   2168  CA  ARG   138      14.150  77.410  57.223  1.00122.28           C
ATOM   2169  CB  ARG   138      15.156  78.365  57.904  1.00122.28           C
ATOM   2170  CG  ARG   138      15.369  78.229  59.411  1.00122.28           C
ATOM   2171  CD  ARG   138      16.299  79.330  59.930  1.00122.28           C
ATOM   2172  NE  ARG   138      16.762  78.967  61.297  1.00122.28           N
ATOM   2173  CZ  ARG   138      17.439  79.895  62.035  1.00122.28           C
ATOM   2174  NH1 ARG   138      17.618  81.155  61.541  1.00122.28           N
ATOM   2175  NH2 ARG   138      17.933  79.565  63.263  1.00122.28           N
ATOM   2176  C   ARG   138      14.607  75.988  57.378  1.00122.28           C
ATOM   2177  O   ARG   138      15.292  75.463  56.503  1.00122.28           O
ATOM   2178  H   ARG   138      12.574  78.128  58.460  1.00  0.00           H
ATOM   2179  HA  ARG   138      14.171  77.635  56.157  1.00  0.00           H
ATOM   2180  HB2 ARG   138      16.123  78.211  57.425  1.00  0.00           H
ATOM   2181  HB3 ARG   138      14.839  79.388  57.700  1.00  0.00           H
ATOM   2182  HG2 ARG   138      15.814  77.257  59.623  1.00  0.00           H
ATOM   2183  HG3 ARG   138      14.407  78.302  59.918  1.00  0.00           H
ATOM   2184  HD2 ARG   138      15.760  80.277  59.966  1.00  0.00           H
ATOM   2185  HD3 ARG   138      17.159  79.424  59.267  1.00  0.00           H
ATOM   2186  HE  ARG   138      16.578  78.048  61.673  1.00  0.00           H
ATOM   2187 HH11 ARG   138      17.251  81.398  60.632  1.00  0.00           H
ATOM   2188 HH12 ARG   138      18.118  81.844  62.085  1.00  0.00           H
ATOM   2189 HH21 ARG   138      17.799  78.633  63.627  1.00  0.00           H
ATOM   2190 HH22 ARG   138      18.433  80.253  63.808  1.00  0.00           H
ATOM   2191  N   ASN   139      14.231  75.309  58.481  1.00 52.86           N
ATOM   2192  CA  ASN   139      14.671  73.952  58.686  1.00 52.86           C
ATOM   2193  CB  ASN   139      14.185  73.331  60.011  1.00 52.86           C
ATOM   2194  CG  ASN   139      14.981  73.912  61.174  1.00 52.86           C
ATOM   2195  OD1 ASN   139      15.865  74.749  60.993  1.00 52.86           O
ATOM   2196  ND2 ASN   139      14.668  73.438  62.409  1.00 52.86           N
ATOM   2197  C   ASN   139      14.127  73.084  57.589  1.00 52.86           C
ATOM   2198  O   ASN   139      14.808  72.188  57.095  1.00 52.86           O
ATOM   2199  H   ASN   139      13.638  75.754  59.167  1.00  0.00           H
ATOM   2200  HA  ASN   139      15.760  73.922  58.657  1.00  0.00           H
ATOM   2201  HB2 ASN   139      13.127  73.554  60.149  1.00  0.00           H
ATOM   2202  HB3 ASN   139      14.326  72.251  59.979  1.00  0.00           H
ATOM   2203 HD21 ASN   139      13.940  72.746  62.515  1.00  0.00           H
ATOM   2204 HD22 ASN   139      15.164  73.778  63.221  1.00  0.00           H
ATOM   2205  N   LEU   140      12.857  73.319  57.219  1.00 73.56           N
ATOM   2206  CA  LEU   140      12.118  72.588  56.230  1.00 73.56           C
ATOM   2207  CB  LEU   140      10.620  72.934  56.245  1.00 73.56           C
ATOM   2208  CG  LEU   140       9.894  72.536  57.543  1.00 73.56           C
ATOM   2209  CD1 LEU   140       8.403  72.913  57.486  1.00 73.56           C
ATOM   2210  CD2 LEU   140      10.123  71.052  57.871  1.00 73.56           C
ATOM   2211  C   LEU   140      12.603  72.871  54.832  1.00 73.56           C
ATOM   2212  O   LEU   140      12.515  72.013  53.957  1.00 73.56           O
ATOM   2213  H   LEU   140      12.379  74.080  57.679  1.00  0.00           H
ATOM   2214  HA  LEU   140      12.231  71.522  56.428  1.00  0.00           H
ATOM   2215  HB2 LEU   140      10.517  74.011  56.112  1.00  0.00           H
ATOM   2216  HB3 LEU   140      10.137  72.431  55.407  1.00  0.00           H
ATOM   2217  HG  LEU   140      10.341  73.116  58.351  1.00  0.00           H
ATOM   2218 HD11 LEU   140       7.865  72.390  58.277  1.00  0.00           H
ATOM   2219 HD12 LEU   140       8.295  73.989  57.623  1.00  0.00           H
ATOM   2220 HD13 LEU   140       7.993  72.627  56.517  1.00  0.00           H
ATOM   2221 HD21 LEU   140       9.427  70.740  58.650  1.00  0.00           H
ATOM   2222 HD22 LEU   140      11.146  70.911  58.220  1.00  0.00           H
ATOM   2223 HD23 LEU   140       9.959  70.452  56.976  1.00  0.00           H
ATOM   2224  N   SER   141      13.150  74.077  54.594  1.00114.43           N
ATOM   2225  CA  SER   141      13.426  74.616  53.283  1.00114.43           C
ATOM   2226  CB  SER   141      14.272  75.896  53.342  1.00114.43           C
ATOM   2227  OG  SER   141      13.636  76.861  54.160  1.00114.43           O
ATOM   2228  C   SER   141      14.177  73.687  52.367  1.00114.43           C
ATOM   2229  O   SER   141      13.879  73.639  51.175  1.00114.43           O
ATOM   2230  H   SER   141      13.385  74.649  55.393  1.00  0.00           H
ATOM   2231  HA  SER   141      12.475  74.861  52.811  1.00  0.00           H
ATOM   2232  HB2 SER   141      15.252  75.661  53.757  1.00  0.00           H
ATOM   2233  HB3 SER   141      14.392  76.297  52.336  1.00  0.00           H
ATOM   2234  HG  SER   141      13.907  77.741  53.887  1.00  0.00           H
ATOM   2235  N   ASP   142      15.162  72.923  52.863  1.00 88.68           N
ATOM   2236  CA  ASP   142      15.955  72.114  51.972  1.00 88.68           C
ATOM   2237  CB  ASP   142      17.161  71.458  52.675  1.00 88.68           C
ATOM   2238  CG  ASP   142      16.682  70.603  53.841  1.00 88.68           C
ATOM   2239  OD1 ASP   142      15.463  70.645  54.159  1.00 88.68           O
ATOM   2240  OD2 ASP   142      17.539  69.898  54.438  1.00 88.68           O
ATOM   2241  C   ASP   142      15.130  71.061  51.273  1.00 88.68           C
ATOM   2242  O   ASP   142      15.490  70.610  50.188  1.00 88.68           O
ATOM   2243  H   ASP   142      15.347  72.915  53.856  1.00  0.00           H
ATOM   2244  HA  ASP   142      16.352  72.776  51.202  1.00  0.00           H
ATOM   2245  HB2 ASP   142      17.696  70.830  51.963  1.00  0.00           H
ATOM   2246  HB3 ASP   142      17.830  72.235  53.046  1.00  0.00           H
ATOM   2247  N   ALA   143      14.079  70.553  51.932  1.00100.77           N
ATOM   2248  CA  ALA   143      13.129  69.566  51.467  1.00100.77           C
ATOM   2249  CB  ALA   143      12.379  68.897  52.633  1.00100.77           C
ATOM   2250  C   ALA   143      12.086  70.081  50.493  1.00100.77           C
ATOM   2251  O   ALA   143      11.429  69.292  49.818  1.00100.77           O
ATOM   2252  H   ALA   143      13.932  70.902  52.868  1.00  0.00           H
ATOM   2253  HA  ALA   143      13.694  68.787  50.955  1.00  0.00           H
ATOM   2254  HB1 ALA   143      13.099  68.513  53.356  1.00  0.00           H
ATOM   2255  HB2 ALA   143      11.774  68.075  52.251  1.00  0.00           H
ATOM   2256  HB3 ALA   143      11.733  69.629  53.117  1.00  0.00           H
ATOM   2257  N   ALA   144      11.787  71.391  50.563  1.00114.57           N
ATOM   2258  CA  ALA   144      10.772  72.188  49.906  1.00114.57           C
ATOM   2259  CB  ALA   144      10.547  73.533  50.618  1.00114.57           C
ATOM   2260  C   ALA   144      10.930  72.484  48.432  1.00114.57           C
ATOM   2261  O   ALA   144       9.981  72.941  47.801  1.00114.57           O
ATOM   2262  H   ALA   144      12.380  71.916  51.190  1.00  0.00           H
ATOM   2263  HA  ALA   144       9.839  71.633  50.005  1.00  0.00           H
ATOM   2264  HB1 ALA   144       9.960  73.372  51.522  1.00  0.00           H
ATOM   2265  HB2 ALA   144      11.510  73.969  50.883  1.00  0.00           H
ATOM   2266  HB3 ALA   144      10.012  74.211  49.953  1.00  0.00           H
ATOM   2267  N   THR   145      12.120  72.326  47.838  1.00 77.03           N
ATOM   2268  CA  THR   145      12.392  72.837  46.514  1.00 77.03           C
ATOM   2269  CB  THR   145      13.740  72.415  46.012  1.00 77.03           C
ATOM   2270  OG1 THR   145      13.795  71.003  45.896  1.00 77.03           O
ATOM   2271  CG2 THR   145      14.803  72.907  47.010  1.00 77.03           C
ATOM   2272  C   THR   145      11.359  72.436  45.484  1.00 77.03           C
ATOM   2273  O   THR   145      11.139  73.182  44.531  1.00 77.03           O
ATOM   2274  H   THR   145      12.851  71.834  48.331  1.00  0.00           H
ATOM   2275  HA  THR   145      12.390  73.925  46.575  1.00  0.00           H
ATOM   2276  HB  THR   145      13.922  72.866  45.037  1.00  0.00           H
ATOM   2277  HG1 THR   145      14.661  70.741  45.574  1.00  0.00           H
ATOM   2278 HG21 THR   145      15.793  72.610  46.663  1.00  0.00           H
ATOM   2279 HG22 THR   145      14.755  73.993  47.085  1.00  0.00           H
ATOM   2280 HG23 THR   145      14.614  72.467  47.989  1.00  0.00           H
ATOM   2281  N   LYS   146      10.762  71.235  45.597  1.00165.23           N
ATOM   2282  CA  LYS   146       9.776  70.653  44.715  1.00165.23           C
ATOM   2283  CB  LYS   146       9.543  69.165  45.039  1.00165.23           C
ATOM   2284  CG  LYS   146      10.784  68.275  44.923  1.00165.23           C
ATOM   2285  CD  LYS   146      11.312  68.100  43.497  1.00165.23           C
ATOM   2286  CE  LYS   146      12.699  67.453  43.434  1.00165.23           C
ATOM   2287  NZ  LYS   146      12.804  66.361  44.428  1.00165.23           N
ATOM   2288  C   LYS   146       8.401  71.297  44.791  1.00165.23           C
ATOM   2289  O   LYS   146       7.615  71.169  43.856  1.00165.23           O
ATOM   2290  H   LYS   146      11.035  70.675  46.392  1.00  0.00           H
ATOM   2291  HA  LYS   146      10.139  70.731  43.690  1.00  0.00           H
ATOM   2292  HB2 LYS   146       9.172  69.096  46.062  1.00  0.00           H
ATOM   2293  HB3 LYS   146       8.777  68.780  44.366  1.00  0.00           H
ATOM   2294  HG2 LYS   146      10.533  67.290  45.316  1.00  0.00           H
ATOM   2295  HG3 LYS   146      11.577  68.702  45.537  1.00  0.00           H
ATOM   2296  HD2 LYS   146      10.613  67.472  42.945  1.00  0.00           H
ATOM   2297  HD3 LYS   146      11.359  69.078  43.018  1.00  0.00           H
ATOM   2298  HE2 LYS   146      12.861  67.047  42.436  1.00  0.00           H
ATOM   2299  HE3 LYS   146      13.458  68.206  43.644  1.00  0.00           H
ATOM   2300  HZ1 LYS   146      13.550  65.734  44.163  1.00  0.00           H
ATOM   2301  HZ2 LYS   146      11.933  65.852  44.461  1.00  0.00           H
ATOM   2302  HZ3 LYS   146      13.000  66.752  45.338  1.00  0.00           H
ATOM   2303  N   GLN   147       8.035  71.945  45.916  1.00 72.06           N
ATOM   2304  CA  GLN   147       6.686  72.406  46.175  1.00 72.06           C
ATOM   2305  CB  GLN   147       6.531  73.020  47.577  1.00 72.06           C
ATOM   2306  CG  GLN   147       6.781  72.026  48.710  1.00 72.06           C
ATOM   2307  CD  GLN   147       5.611  71.058  48.736  1.00 72.06           C
ATOM   2308  OE1 GLN   147       5.786  69.847  48.602  1.00 72.06           O
ATOM   2309  NE2 GLN   147       4.377  71.606  48.905  1.00 72.06           N
ATOM   2310  C   GLN   147       6.181  73.437  45.206  1.00 72.06           C
ATOM   2311  O   GLN   147       6.941  74.221  44.643  1.00 72.06           O
ATOM   2312  H   GLN   147       8.741  72.119  46.617  1.00  0.00           H
ATOM   2313  HA  GLN   147       6.023  71.543  46.116  1.00  0.00           H
ATOM   2314  HB2 GLN   147       7.242  73.840  47.675  1.00  0.00           H
ATOM   2315  HB3 GLN   147       5.521  73.418  47.676  1.00  0.00           H
ATOM   2316  HG2 GLN   147       6.847  72.555  49.661  1.00  0.00           H
ATOM   2317  HG3 GLN   147       7.707  71.481  48.525  1.00  0.00           H
ATOM   2318 HE21 GLN   147       4.278  72.606  49.008  1.00  0.00           H
ATOM   2319 HE22 GLN   147       3.560  71.013  48.927  1.00  0.00           H
ATOM   2320  N   GLU   148       4.838  73.436  45.006  1.00 93.28           N
ATOM   2321  CA  GLU   148       4.127  74.363  44.166  1.00 93.28           C
ATOM   2322  CB  GLU   148       3.163  73.678  43.181  1.00 93.28           C
ATOM   2323  CG  GLU   148       3.871  72.964  42.029  1.00 93.28           C
ATOM   2324  CD  GLU   148       4.430  74.040  41.110  1.00 93.28           C
ATOM   2325  OE1 GLU   148       3.878  75.172  41.126  1.00 93.28           O
ATOM   2326  OE2 GLU   148       5.416  73.748  40.384  1.00 93.28           O
ATOM   2327  C   GLU   148       3.288  75.235  45.059  1.00 93.28           C
ATOM   2328  O   GLU   148       3.130  74.949  46.245  1.00 93.28           O
ATOM   2329  H   GLU   148       4.296  72.730  45.484  1.00  0.00           H
ATOM   2330  HA  GLU   148       4.838  74.979  43.615  1.00  0.00           H
ATOM   2331  HB2 GLU   148       2.573  72.944  43.730  1.00  0.00           H
ATOM   2332  HB3 GLU   148       2.491  74.430  42.767  1.00  0.00           H
ATOM   2333  HG2 GLU   148       3.163  72.339  41.485  1.00  0.00           H
ATOM   2334  HG3 GLU   148       4.684  72.350  42.417  1.00  0.00           H
ATOM   2335  N   GLY   149       2.755  76.351  44.516  1.00 33.76           N
ATOM   2336  CA  GLY   149       1.899  77.218  45.283  1.00 33.76           C
ATOM   2337  C   GLY   149       2.731  78.041  46.224  1.00 33.76           C
ATOM   2338  O   GLY   149       2.258  78.488  47.267  1.00 33.76           O
ATOM   2339  H   GLY   149       2.961  76.581  43.554  1.00  0.00           H
ATOM   2340  HA2 GLY   149       1.192  76.617  45.855  1.00  0.00           H
ATOM   2341  HA3 GLY   149       1.353  77.878  44.609  1.00  0.00           H
ATOM   2342  N   MET   150       4.018  78.203  45.880  1.00 98.49           N
ATOM   2343  CA  MET   150       5.049  78.915  46.585  1.00 98.49           C
ATOM   2344  CB  MET   150       6.455  78.461  46.171  1.00 98.49           C
ATOM   2345  CG  MET   150       6.667  76.967  46.423  1.00 98.49           C
ATOM   2346  SD  MET   150       6.516  76.462  48.163  1.00 98.49           S
ATOM   2347  CE  MET   150       8.269  76.725  48.548  1.00 98.49           C
ATOM   2348  C   MET   150       4.983  80.411  46.425  1.00 98.49           C
ATOM   2349  O   MET   150       5.667  81.136  47.146  1.00 98.49           O
ATOM   2350  H   MET   150       4.299  77.768  45.013  1.00  0.00           H
ATOM   2351  HA  MET   150       4.933  78.694  47.646  1.00  0.00           H
ATOM   2352  HB2 MET   150       7.191  79.023  46.746  1.00  0.00           H
ATOM   2353  HB3 MET   150       6.598  78.667  45.110  1.00  0.00           H
ATOM   2354  HG2 MET   150       7.667  76.703  46.078  1.00  0.00           H
ATOM   2355  HG3 MET   150       5.938  76.409  45.835  1.00  0.00           H
ATOM   2356  HE1 MET   150       8.453  76.479  49.594  1.00  0.00           H
ATOM   2357  HE2 MET   150       8.880  76.085  47.912  1.00  0.00           H
ATOM   2358  HE3 MET   150       8.528  77.769  48.369  1.00  0.00           H
ATOM   2359  N   GLU   151       4.227  80.922  45.436  1.00 90.52           N
ATOM   2360  CA  GLU   151       4.308  82.314  45.074  1.00 90.52           C
ATOM   2361  CB  GLU   151       3.255  82.716  44.025  1.00 90.52           C
ATOM   2362  CG  GLU   151       3.442  82.050  42.660  1.00 90.52           C
ATOM   2363  CD  GLU   151       2.935  80.618  42.757  1.00 90.52           C
ATOM   2364  OE1 GLU   151       2.243  80.297  43.760  1.00 90.52           O
ATOM   2365  OE2 GLU   151       3.234  79.828  41.823  1.00 90.52           O
ATOM   2366  C   GLU   151       4.127  83.239  46.242  1.00 90.52           C
ATOM   2367  O   GLU   151       4.931  84.152  46.429  1.00 90.52           O
ATOM   2368  H   GLU   151       3.590  80.317  44.937  1.00  0.00           H
ATOM   2369  HA  GLU   151       5.295  82.496  44.649  1.00  0.00           H
ATOM   2370  HB2 GLU   151       3.305  83.796  43.888  1.00  0.00           H
ATOM   2371  HB3 GLU   151       2.267  82.458  44.406  1.00  0.00           H
ATOM   2372  HG2 GLU   151       2.874  82.592  41.904  1.00  0.00           H
ATOM   2373  HG3 GLU   151       4.499  82.048  42.394  1.00  0.00           H
ATOM   2374  N   GLY   152       3.089  83.037  47.071  1.00 22.60           N
ATOM   2375  CA  GLY   152       2.856  83.965  48.142  1.00 22.60           C
ATOM   2376  C   GLY   152       4.013  83.959  49.094  1.00 22.60           C
ATOM   2377  O   GLY   152       4.459  85.015  49.543  1.00 22.60           O
ATOM   2378  H   GLY   152       2.480  82.242  46.942  1.00  0.00           H
ATOM   2379  HA2 GLY   152       1.950  83.678  48.675  1.00  0.00           H
ATOM   2380  HA3 GLY   152       2.732  84.967  47.731  1.00  0.00           H
ATOM   2381  N   LEU   153       4.533  82.762  49.424  1.00 51.33           N
ATOM   2382  CA  LEU   153       5.591  82.630  50.387  1.00 51.33           C
ATOM   2383  CB  LEU   153       6.002  81.156  50.593  1.00 51.33           C
ATOM   2384  CG  LEU   153       7.190  80.928  51.549  1.00 51.33           C
ATOM   2385  CD1 LEU   153       6.859  81.376  52.979  1.00 51.33           C
ATOM   2386  CD2 LEU   153       7.692  79.475  51.481  1.00 51.33           C
ATOM   2387  C   LEU   153       6.801  83.367  49.904  1.00 51.33           C
ATOM   2388  O   LEU   153       7.401  84.140  50.649  1.00 51.33           O
ATOM   2389  H   LEU   153       4.168  81.931  48.981  1.00  0.00           H
ATOM   2390  HA  LEU   153       5.268  83.051  51.339  1.00  0.00           H
ATOM   2391  HB2 LEU   153       5.141  80.620  50.993  1.00  0.00           H
ATOM   2392  HB3 LEU   153       6.254  80.729  49.622  1.00  0.00           H
ATOM   2393  HG  LEU   153       8.005  81.562  51.199  1.00  0.00           H
ATOM   2394 HD11 LEU   153       7.720  81.200  53.624  1.00  0.00           H
ATOM   2395 HD12 LEU   153       6.616  82.439  52.980  1.00  0.00           H
ATOM   2396 HD13 LEU   153       6.005  80.808  53.349  1.00  0.00           H
ATOM   2397 HD21 LEU   153       8.530  79.347  52.167  1.00  0.00           H
ATOM   2398 HD22 LEU   153       8.017  79.250  50.465  1.00  0.00           H
ATOM   2399 HD23 LEU   153       6.885  78.798  51.763  1.00  0.00           H
ATOM   2400  N   LEU   154       7.168  83.180  48.623  1.00 45.34           N
ATOM   2401  CA  LEU   154       8.366  83.776  48.098  1.00 45.34           C
ATOM   2402  CB  LEU   154       8.617  83.394  46.630  1.00 45.34           C
ATOM   2403  CG  LEU   154       8.830  81.887  46.406  1.00 45.34           C
ATOM   2404  CD1 LEU   154       9.076  81.586  44.923  1.00 45.34           C
ATOM   2405  CD2 LEU   154       9.936  81.328  47.312  1.00 45.34           C
ATOM   2406  C   LEU   154       8.267  85.269  48.154  1.00 45.34           C
ATOM   2407  O   LEU   154       9.225  85.946  48.525  1.00 45.34           O
ATOM   2408  H   LEU   154       6.592  82.611  48.020  1.00  0.00           H
ATOM   2409  HA  LEU   154       9.216  83.454  48.699  1.00  0.00           H
ATOM   2410  HB2 LEU   154       7.756  83.710  46.041  1.00  0.00           H
ATOM   2411  HB3 LEU   154       9.498  83.928  46.275  1.00  0.00           H
ATOM   2412  HG  LEU   154       7.903  81.387  46.685  1.00  0.00           H
ATOM   2413 HD11 LEU   154      10.142  81.432  44.755  1.00  0.00           H
ATOM   2414 HD12 LEU   154       8.731  82.426  44.320  1.00  0.00           H
ATOM   2415 HD13 LEU   154       8.530  80.686  44.639  1.00  0.00           H
ATOM   2416 HD21 LEU   154      10.376  80.446  46.847  1.00  0.00           H
ATOM   2417 HD22 LEU   154      10.706  82.086  47.455  1.00  0.00           H
ATOM   2418 HD23 LEU   154       9.511  81.055  48.278  1.00  0.00           H
ATOM   2419  N   GLY   155       7.097  85.824  47.795  1.00 19.67           N
ATOM   2420  CA  GLY   155       6.937  87.248  47.761  1.00 19.67           C
ATOM   2421  C   GLY   155       7.132  87.821  49.130  1.00 19.67           C
ATOM   2422  O   GLY   155       7.744  88.875  49.286  1.00 19.67           O
ATOM   2423  H   GLY   155       6.320  85.229  47.546  1.00  0.00           H
ATOM   2424  HA2 GLY   155       7.674  87.677  47.082  1.00  0.00           H
ATOM   2425  HA3 GLY   155       5.935  87.491  47.407  1.00  0.00           H
ATOM   2426  N   THR   156       6.594  87.151  50.163  1.00 32.55           N
ATOM   2427  CA  THR   156       6.673  87.651  51.506  1.00 32.55           C
ATOM   2428  CB  THR   156       5.885  86.821  52.473  1.00 32.55           C
ATOM   2429  OG1 THR   156       4.528  86.757  52.064  1.00 32.55           O
ATOM   2430  CG2 THR   156       5.979  87.463  53.866  1.00 32.55           C
ATOM   2431  C   THR   156       8.098  87.651  51.969  1.00 32.55           C
ATOM   2432  O   THR   156       8.547  88.595  52.617  1.00 32.55           O
ATOM   2433  H   THR   156       6.123  86.275  49.990  1.00  0.00           H
ATOM   2434  HA  THR   156       6.294  88.673  51.526  1.00  0.00           H
ATOM   2435  HB  THR   156       6.301  85.814  52.509  1.00  0.00           H
ATOM   2436  HG1 THR   156       4.030  86.224  52.688  1.00  0.00           H
ATOM   2437 HG21 THR   156       5.409  86.868  54.580  1.00  0.00           H
ATOM   2438 HG22 THR   156       7.023  87.503  54.178  1.00  0.00           H
ATOM   2439 HG23 THR   156       5.572  88.474  53.829  1.00  0.00           H
ATOM   2440  N   LEU   157       8.854  86.585  51.639  1.00 48.61           N
ATOM   2441  CA  LEU   157      10.209  86.458  52.100  1.00 48.61           C
ATOM   2442  CB  LEU   157      10.874  85.140  51.668  1.00 48.61           C
ATOM   2443  CG  LEU   157      10.241  83.893  52.313  1.00 48.61           C
ATOM   2444  CD1 LEU   157      10.942  82.607  51.851  1.00 48.61           C
ATOM   2445  CD2 LEU   157      10.175  84.021  53.844  1.00 48.61           C
ATOM   2446  C   LEU   157      11.038  87.582  51.555  1.00 48.61           C
ATOM   2447  O   LEU   157      11.872  88.134  52.271  1.00 48.61           O
ATOM   2448  H   LEU   157       8.460  85.861  51.056  1.00  0.00           H
ATOM   2449  HA  LEU   157      10.216  86.514  53.189  1.00  0.00           H
ATOM   2450  HB2 LEU   157      10.789  85.049  50.585  1.00  0.00           H
ATOM   2451  HB3 LEU   157      11.930  85.176  51.935  1.00  0.00           H
ATOM   2452  HG  LEU   157       9.213  83.839  51.955  1.00  0.00           H
ATOM   2453 HD11 LEU   157      10.583  81.764  52.442  1.00  0.00           H
ATOM   2454 HD12 LEU   157      12.019  82.712  51.985  1.00  0.00           H
ATOM   2455 HD13 LEU   157      10.723  82.432  50.798  1.00  0.00           H
ATOM   2456 HD21 LEU   157      10.172  83.028  54.292  1.00  0.00           H
ATOM   2457 HD22 LEU   157       9.264  84.549  54.125  1.00  0.00           H
ATOM   2458 HD23 LEU   157      11.042  84.578  54.200  1.00  0.00           H
ATOM   2459  N   VAL   158      10.840  87.957  50.274  1.00113.90           N
ATOM   2460  CA  VAL   158      11.651  89.002  49.718  1.00113.90           C
ATOM   2461  CB  VAL   158      11.496  89.204  48.234  1.00113.90           C
ATOM   2462  CG1 VAL   158      12.057  87.959  47.533  1.00113.90           C
ATOM   2463  CG2 VAL   158      10.027  89.467  47.891  1.00113.90           C
ATOM   2464  C   VAL   158      11.388  90.278  50.454  1.00113.90           C
ATOM   2465  O   VAL   158      12.306  91.066  50.672  1.00113.90           O
ATOM   2466  H   VAL   158      10.130  87.508  49.714  1.00  0.00           H
ATOM   2467  HA  VAL   158      12.692  88.734  49.900  1.00  0.00           H
ATOM   2468  HB  VAL   158      12.086  90.070  47.935  1.00  0.00           H
ATOM   2469 HG11 VAL   158      11.959  88.074  46.454  1.00  0.00           H
ATOM   2470 HG12 VAL   158      11.501  87.079  47.856  1.00  0.00           H
ATOM   2471 HG13 VAL   158      13.109  87.839  47.792  1.00  0.00           H
ATOM   2472 HG21 VAL   158       9.963  89.971  46.927  1.00  0.00           H
ATOM   2473 HG22 VAL   158       9.490  88.519  47.842  1.00  0.00           H
ATOM   2474 HG23 VAL   158       9.581  90.097  48.661  1.00  0.00           H
ATOM   2475  N   GLN   159      10.125  90.519  50.858  1.00 44.49           N
ATOM   2476  CA  GLN   159       9.779  91.722  51.567  1.00 44.49           C
ATOM   2477  CB  GLN   159       8.271  91.844  51.845  1.00 44.49           C
ATOM   2478  CG  GLN   159       7.408  91.979  50.589  1.00 44.49           C
ATOM   2479  CD  GLN   159       7.732  93.304  49.915  1.00 44.49           C
ATOM   2480  OE1 GLN   159       8.119  93.342  48.748  1.00 44.49           O
ATOM   2481  NE2 GLN   159       7.556  94.428  50.660  1.00 44.49           N
ATOM   2482  C   GLN   159      10.473  91.740  52.900  1.00 44.49           C
ATOM   2483  O   GLN   159      10.974  92.776  53.333  1.00 44.49           O
ATOM   2484  H   GLN   159       9.405  89.839  50.658  1.00  0.00           H
ATOM   2485  HA  GLN   159      10.104  92.584  50.985  1.00  0.00           H
ATOM   2486  HB2 GLN   159       7.950  90.953  52.385  1.00  0.00           H
ATOM   2487  HB3 GLN   159       8.103  92.715  52.479  1.00  0.00           H
ATOM   2488  HG2 GLN   159       6.354  91.956  50.864  1.00  0.00           H
ATOM   2489  HG3 GLN   159       7.626  91.158  49.906  1.00  0.00           H
ATOM   2490 HE21 GLN   159       7.231  94.356  51.614  1.00  0.00           H
ATOM   2491 HE22 GLN   159       7.750  95.335  50.260  1.00  0.00           H
ATOM   2492  N   LEU   160      10.542  90.574  53.570  1.00 65.94           N
ATOM   2493  CA  LEU   160      11.100  90.420  54.891  1.00 65.94           C
ATOM   2494  CB  LEU   160      10.914  89.009  55.479  1.00 65.94           C
ATOM   2495  CG  LEU   160       9.443  88.662  55.775  1.00 65.94           C
ATOM   2496  CD1 LEU   160       9.306  87.255  56.373  1.00 65.94           C
ATOM   2497  CD2 LEU   160       8.770  89.738  56.641  1.00 65.94           C
ATOM   2498  C   LEU   160      12.566  90.741  54.885  1.00 65.94           C
ATOM   2499  O   LEU   160      13.143  91.050  55.927  1.00 65.94           O
ATOM   2500  H   LEU   160      10.177  89.749  53.115  1.00  0.00           H
ATOM   2501  HA  LEU   160      10.602  91.129  55.552  1.00  0.00           H
ATOM   2502  HB2 LEU   160      11.304  88.283  54.766  1.00  0.00           H
ATOM   2503  HB3 LEU   160      11.486  88.935  56.404  1.00  0.00           H
ATOM   2504  HG  LEU   160       8.921  88.652  54.818  1.00  0.00           H
ATOM   2505 HD11 LEU   160       8.255  87.044  56.569  1.00  0.00           H
ATOM   2506 HD12 LEU   160       9.698  86.521  55.669  1.00  0.00           H
ATOM   2507 HD13 LEU   160       9.868  87.200  57.305  1.00  0.00           H
ATOM   2508 HD21 LEU   160       7.948  89.293  57.201  1.00  0.00           H
ATOM   2509 HD22 LEU   160       9.500  90.153  57.336  1.00  0.00           H
ATOM   2510 HD23 LEU   160       8.386  90.532  56.001  1.00  0.00           H
ATOM   2511  N   LEU   161      13.221  90.650  53.716  1.00 65.34           N
ATOM   2512  CA  LEU   161      14.637  90.893  53.641  1.00 65.34           C
ATOM   2513  CB  LEU   161      15.187  90.796  52.207  1.00 65.34           C
ATOM   2514  CG  LEU   161      15.131  89.373  51.623  1.00 65.34           C
ATOM   2515  CD1 LEU   161      15.694  89.338  50.194  1.00 65.34           C
ATOM   2516  CD2 LEU   161      15.823  88.357  52.548  1.00 65.34           C
ATOM   2517  C   LEU   161      14.929  92.283  54.137  1.00 65.34           C
ATOM   2518  O   LEU   161      16.013  92.545  54.655  1.00 65.34           O
ATOM   2519  H   LEU   161      12.712  90.408  52.878  1.00  0.00           H
ATOM   2520  HA  LEU   161      15.157  90.172  54.272  1.00  0.00           H
ATOM   2521  HB2 LEU   161      14.600  91.455  51.567  1.00  0.00           H
ATOM   2522  HB3 LEU   161      16.223  91.136  52.205  1.00  0.00           H
ATOM   2523  HG  LEU   161      14.080  89.090  51.563  1.00  0.00           H
ATOM   2524 HD11 LEU   161      15.031  89.891  49.528  1.00  0.00           H
ATOM   2525 HD12 LEU   161      16.684  89.795  50.182  1.00  0.00           H
ATOM   2526 HD13 LEU   161      15.767  88.304  49.858  1.00  0.00           H
ATOM   2527 HD21 LEU   161      16.895  88.359  52.353  1.00  0.00           H
ATOM   2528 HD22 LEU   161      15.422  87.361  52.359  1.00  0.00           H
ATOM   2529 HD23 LEU   161      15.642  88.630  53.588  1.00  0.00           H
ATOM   2530  N   GLY   162      13.988  93.218  53.918  1.00 59.32           N
ATOM   2531  CA  GLY   162      14.044  94.604  54.310  1.00 59.32           C
ATOM   2532  C   GLY   162      13.940  94.815  55.801  1.00 59.32           C
ATOM   2533  O   GLY   162      14.334  95.868  56.302  1.00 59.32           O
ATOM   2534  H   GLY   162      13.157  92.919  53.429  1.00  0.00           H
ATOM   2535  HA2 GLY   162      14.992  95.021  53.968  1.00  0.00           H
ATOM   2536  HA3 GLY   162      13.229  95.140  53.822  1.00  0.00           H
ATOM   2537  N   SER   163      13.337  93.862  56.542  1.00103.04           N
ATOM   2538  CA  SER   163      13.029  94.037  57.942  1.00103.04           C
ATOM   2539  CB  SER   163      12.482  92.771  58.625  1.00103.04           C
ATOM   2540  OG  SER   163      13.517  91.809  58.760  1.00103.04           O
ATOM   2541  C   SER   163      14.216  94.478  58.744  1.00103.04           C
ATOM   2542  O   SER   163      15.368  94.178  58.440  1.00103.04           O
ATOM   2543  H   SER   163      13.090  92.989  56.098  1.00  0.00           H
ATOM   2544  HA  SER   163      12.267  94.813  58.021  1.00  0.00           H
ATOM   2545  HB2 SER   163      11.677  92.353  58.020  1.00  0.00           H
ATOM   2546  HB3 SER   163      12.097  93.029  59.611  1.00  0.00           H
ATOM   2547  HG  SER   163      14.226  92.175  59.293  1.00  0.00           H
ATOM   2548  N   ASP   164      13.918  95.264  59.798  1.00 55.17           N
ATOM   2549  CA  ASP   164      14.852  95.805  60.740  1.00 55.17           C
ATOM   2550  CB  ASP   164      14.181  96.835  61.659  1.00 55.17           C
ATOM   2551  CG  ASP   164      13.718  97.982  60.770  1.00 55.17           C
ATOM   2552  OD1 ASP   164      14.591  98.684  60.192  1.00 55.17           O
ATOM   2553  OD2 ASP   164      12.478  98.166  60.652  1.00 55.17           O
ATOM   2554  C   ASP   164      15.373  94.684  61.586  1.00 55.17           C
ATOM   2555  O   ASP   164      16.510  94.727  62.055  1.00 55.17           O
ATOM   2556  H   ASP   164      12.944  95.493  59.937  1.00  0.00           H
ATOM   2557  HA  ASP   164      15.678  96.275  60.207  1.00  0.00           H
ATOM   2558  HB2 ASP   164      14.894  97.198  62.399  1.00  0.00           H
ATOM   2559  HB3 ASP   164      13.324  96.384  62.159  1.00  0.00           H
ATOM   2560  N   ASP   165      14.528  93.656  61.810  1.00 57.04           N
ATOM   2561  CA  ASP   165      14.843  92.539  62.659  1.00 57.04           C
ATOM   2562  CB  ASP   165      13.601  91.683  62.978  1.00 57.04           C
ATOM   2563  CG  ASP   165      13.957  90.631  64.020  1.00 57.04           C
ATOM   2564  OD1 ASP   165      15.159  90.513  64.376  1.00 57.04           O
ATOM   2565  OD2 ASP   165      13.018  89.923  64.471  1.00 57.04           O
ATOM   2566  C   ASP   165      15.857  91.660  61.986  1.00 57.04           C
ATOM   2567  O   ASP   165      15.624  91.126  60.904  1.00 57.04           O
ATOM   2568  H   ASP   165      13.626  93.672  61.357  1.00  0.00           H
ATOM   2569  HA  ASP   165      15.264  92.913  63.593  1.00  0.00           H
ATOM   2570  HB2 ASP   165      13.257  91.190  62.069  1.00  0.00           H
ATOM   2571  HB3 ASP   165      12.809  92.324  63.365  1.00  0.00           H
ATOM   2572  N   ILE   166      17.016  91.474  62.648  1.00 49.28           N
ATOM   2573  CA  ILE   166      18.111  90.687  62.153  1.00 49.28           C
ATOM   2574  CB  ILE   166      19.325  90.756  63.028  1.00 49.28           C
ATOM   2575  CG1 ILE   166      19.842  92.201  63.098  1.00 49.28           C
ATOM   2576  CG2 ILE   166      20.359  89.756  62.483  1.00 49.28           C
ATOM   2577  CD1 ILE   166      20.912  92.399  64.165  1.00 49.28           C
ATOM   2578  C   ILE   166      17.717  89.246  62.038  1.00 49.28           C
ATOM   2579  O   ILE   166      18.125  88.565  61.099  1.00 49.28           O
ATOM   2580  H   ILE   166      17.121  91.916  63.550  1.00  0.00           H
ATOM   2581  HA  ILE   166      18.379  91.052  61.161  1.00  0.00           H
ATOM   2582  HB  ILE   166      19.042  90.444  64.033  1.00  0.00           H
ATOM   2583 HG12 ILE   166      20.265  92.466  62.129  1.00  0.00           H
ATOM   2584 HG13 ILE   166      19.004  92.865  63.311  1.00  0.00           H
ATOM   2585 HG21 ILE   166      21.255  89.785  63.103  1.00  0.00           H
ATOM   2586 HG22 ILE   166      19.937  88.751  62.502  1.00  0.00           H
ATOM   2587 HG23 ILE   166      20.617  90.022  61.458  1.00  0.00           H
ATOM   2588 HD11 ILE   166      20.510  92.121  65.139  1.00  0.00           H
ATOM   2589 HD12 ILE   166      21.218  93.445  64.183  1.00  0.00           H
ATOM   2590 HD13 ILE   166      21.774  91.773  63.936  1.00  0.00           H
ATOM   2591  N   ASN   167      16.947  88.726  63.009  1.00 40.02           N
ATOM   2592  CA  ASN   167      16.561  87.344  62.978  1.00 40.02           C
ATOM   2593  CB  ASN   167      15.758  86.925  64.222  1.00 40.02           C
ATOM   2594  CG  ASN   167      16.709  86.884  65.410  1.00 40.02           C
ATOM   2595  OD1 ASN   167      17.745  86.222  65.368  1.00 40.02           O
ATOM   2596  ND2 ASN   167      16.352  87.614  66.500  1.00 40.02           N
ATOM   2597  C   ASN   167      15.693  87.082  61.783  1.00 40.02           C
ATOM   2598  O   ASN   167      15.791  86.026  61.159  1.00 40.02           O
ATOM   2599  H   ASN   167      16.637  89.314  63.769  1.00  0.00           H
ATOM   2600  HA  ASN   167      17.457  86.727  62.909  1.00  0.00           H
ATOM   2601  HB2 ASN   167      15.322  85.939  64.064  1.00  0.00           H
ATOM   2602  HB3 ASN   167      14.967  87.651  64.410  1.00  0.00           H
ATOM   2603 HD21 ASN   167      15.493  88.145  66.493  1.00  0.00           H
ATOM   2604 HD22 ASN   167      16.946  87.625  67.317  1.00  0.00           H
ATOM   2605  N   VAL   168      14.786  88.024  61.463  1.00 40.33           N
ATOM   2606  CA  VAL   168      13.889  87.843  60.356  1.00 40.33           C
ATOM   2607  CB  VAL   168      12.867  88.938  60.246  1.00 40.33           C
ATOM   2608  CG1 VAL   168      12.020  88.698  58.983  1.00 40.33           C
ATOM   2609  CG2 VAL   168      12.052  88.987  61.549  1.00 40.33           C
ATOM   2610  C   VAL   168      14.654  87.827  59.068  1.00 40.33           C
ATOM   2611  O   VAL   168      14.428  86.961  58.226  1.00 40.33           O
ATOM   2612  H   VAL   168      14.736  88.871  62.010  1.00  0.00           H
ATOM   2613  HA  VAL   168      13.373  86.890  60.472  1.00  0.00           H
ATOM   2614  HB  VAL   168      13.391  89.887  60.133  1.00  0.00           H
ATOM   2615 HG11 VAL   168      11.273  89.486  58.891  1.00  0.00           H
ATOM   2616 HG12 VAL   168      11.521  87.732  59.059  1.00  0.00           H
ATOM   2617 HG13 VAL   168      12.666  88.705  58.105  1.00  0.00           H
ATOM   2618 HG21 VAL   168      11.313  88.186  61.546  1.00  0.00           H
ATOM   2619 HG22 VAL   168      11.544  89.949  61.624  1.00  0.00           H
ATOM   2620 HG23 VAL   168      12.721  88.862  62.401  1.00  0.00           H
ATOM   2621  N   VAL   169      15.588  88.783  58.879  1.00107.24           N
ATOM   2622  CA  VAL   169      16.324  88.865  57.646  1.00107.24           C
ATOM   2623  CB  VAL   169      17.281  90.028  57.555  1.00107.24           C
ATOM   2624  CG1 VAL   169      16.482  91.332  57.438  1.00107.24           C
ATOM   2625  CG2 VAL   169      18.224  90.011  58.768  1.00107.24           C
ATOM   2626  C   VAL   169      17.130  87.619  57.472  1.00107.24           C
ATOM   2627  O   VAL   169      17.230  87.092  56.365  1.00107.24           O
ATOM   2628  H   VAL   169      15.773  89.450  59.614  1.00  0.00           H
ATOM   2629  HA  VAL   169      15.613  88.936  56.822  1.00  0.00           H
ATOM   2630  HB  VAL   169      17.880  89.910  56.652  1.00  0.00           H
ATOM   2631 HG11 VAL   169      17.169  92.175  57.372  1.00  0.00           H
ATOM   2632 HG12 VAL   169      15.861  91.298  56.543  1.00  0.00           H
ATOM   2633 HG13 VAL   169      15.847  91.449  58.316  1.00  0.00           H
ATOM   2634 HG21 VAL   169      17.738  90.498  59.613  1.00  0.00           H
ATOM   2635 HG22 VAL   169      18.460  88.980  59.030  1.00  0.00           H
ATOM   2636 HG23 VAL   169      19.143  90.543  58.521  1.00  0.00           H
ATOM   2637  N   THR   170      17.734  87.117  58.564  1.00 40.17           N
ATOM   2638  CA  THR   170      18.582  85.966  58.470  1.00 40.17           C
ATOM   2639  CB  THR   170      19.190  85.589  59.787  1.00 40.17           C
ATOM   2640  OG1 THR   170      19.928  86.680  60.317  1.00 40.17           O
ATOM   2641  CG2 THR   170      20.124  84.391  59.563  1.00 40.17           C
ATOM   2642  C   THR   170      17.781  84.793  57.986  1.00 40.17           C
ATOM   2643  O   THR   170      18.229  84.047  57.118  1.00 40.17           O
ATOM   2644  H   THR   170      17.588  87.557  59.461  1.00  0.00           H
ATOM   2645  HA  THR   170      19.380  86.170  57.756  1.00  0.00           H
ATOM   2646  HB  THR   170      18.401  85.310  60.485  1.00  0.00           H
ATOM   2647  HG1 THR   170      19.989  86.592  61.271  1.00  0.00           H
ATOM   2648 HG21 THR   170      20.577  84.101  60.511  1.00  0.00           H
ATOM   2649 HG22 THR   170      20.906  84.668  58.856  1.00  0.00           H
ATOM   2650 HG23 THR   170      19.552  83.554  59.162  1.00  0.00           H
ATOM   2651  N   CYS   171      16.575  84.584  58.544  1.00 37.42           N
ATOM   2652  CA  CYS   171      15.758  83.467  58.156  1.00 37.42           C
ATOM   2653  CB  CYS   171      14.505  83.316  59.035  1.00 37.42           C
ATOM   2654  SG  CYS   171      14.915  82.930  60.762  1.00 37.42           S
ATOM   2655  C   CYS   171      15.296  83.623  56.738  1.00 37.42           C
ATOM   2656  O   CYS   171      15.306  82.663  55.969  1.00 37.42           O
ATOM   2657  H   CYS   171      16.237  85.224  59.249  1.00  0.00           H
ATOM   2658  HA  CYS   171      16.351  82.556  58.233  1.00  0.00           H
ATOM   2659  HB2 CYS   171      13.890  82.511  58.633  1.00  0.00           H
ATOM   2660  HB3 CYS   171      13.936  84.246  59.005  1.00  0.00           H
ATOM   2661  HG  CYS   171      13.789  82.725  61.452  1.00  0.00           H
ATOM   2662  N   ALA   172      14.888  84.847  56.349  1.00 31.82           N
ATOM   2663  CA  ALA   172      14.360  85.056  55.031  1.00 31.82           C
ATOM   2664  CB  ALA   172      13.927  86.512  54.794  1.00 31.82           C
ATOM   2665  C   ALA   172      15.409  84.720  54.018  1.00 31.82           C
ATOM   2666  O   ALA   172      15.126  84.048  53.027  1.00 31.82           O
ATOM   2667  H   ALA   172      14.954  85.624  56.991  1.00  0.00           H
ATOM   2668  HA  ALA   172      13.501  84.401  54.884  1.00  0.00           H
ATOM   2669  HB1 ALA   172      13.051  86.735  55.403  1.00  0.00           H
ATOM   2670  HB2 ALA   172      14.741  87.182  55.070  1.00  0.00           H
ATOM   2671  HB3 ALA   172      13.683  86.652  53.741  1.00  0.00           H
ATOM   2672  N   ALA   173      16.658  85.167  54.247  1.00 32.19           N
ATOM   2673  CA  ALA   173      17.711  84.912  53.304  1.00 32.19           C
ATOM   2674  CB  ALA   173      19.058  85.529  53.723  1.00 32.19           C
ATOM   2675  C   ALA   173      17.929  83.435  53.201  1.00 32.19           C
ATOM   2676  O   ALA   173      18.040  82.892  52.103  1.00 32.19           O
ATOM   2677  H   ALA   173      16.857  85.687  55.090  1.00  0.00           H
ATOM   2678  HA  ALA   173      17.423  85.303  52.328  1.00  0.00           H
ATOM   2679  HB1 ALA   173      18.951  86.610  53.812  1.00  0.00           H
ATOM   2680  HB2 ALA   173      19.364  85.114  54.683  1.00  0.00           H
ATOM   2681  HB3 ALA   173      19.813  85.299  52.971  1.00  0.00           H
ATOM   2682  N   GLY   174      17.965  82.741  54.354  1.00 25.99           N
ATOM   2683  CA  GLY   174      18.267  81.337  54.369  1.00 25.99           C
ATOM   2684  C   GLY   174      17.231  80.549  53.622  1.00 25.99           C
ATOM   2685  O   GLY   174      17.568  79.648  52.856  1.00 25.99           O
ATOM   2686  H   GLY   174      17.776  83.217  55.225  1.00  0.00           H
ATOM   2687  HA2 GLY   174      19.239  81.178  53.902  1.00  0.00           H
ATOM   2688  HA3 GLY   174      18.305  80.990  55.402  1.00  0.00           H
ATOM   2689  N   ILE   175      15.939  80.861  53.835  1.00 44.52           N
ATOM   2690  CA  ILE   175      14.853  80.142  53.226  1.00 44.52           C
ATOM   2691  CB  ILE   175      13.525  80.654  53.707  1.00 44.52           C
ATOM   2692  CG1 ILE   175      13.416  80.473  55.230  1.00 44.52           C
ATOM   2693  CG2 ILE   175      12.409  79.941  52.927  1.00 44.52           C
ATOM   2694  CD1 ILE   175      12.281  81.270  55.867  1.00 44.52           C
ATOM   2695  C   ILE   175      14.907  80.328  51.738  1.00 44.52           C
ATOM   2696  O   ILE   175      14.752  79.375  50.975  1.00 44.52           O
ATOM   2697  H   ILE   175      15.723  81.633  54.449  1.00  0.00           H
ATOM   2698  HA  ILE   175      14.941  79.082  53.463  1.00  0.00           H
ATOM   2699  HB  ILE   175      13.469  81.720  53.485  1.00  0.00           H
ATOM   2700 HG12 ILE   175      13.253  79.416  55.439  1.00  0.00           H
ATOM   2701 HG13 ILE   175      14.357  80.779  55.687  1.00  0.00           H
ATOM   2702 HG21 ILE   175      12.528  78.862  53.026  1.00  0.00           H
ATOM   2703 HG22 ILE   175      11.440  80.238  53.327  1.00  0.00           H
ATOM   2704 HG23 ILE   175      12.468  80.218  51.874  1.00  0.00           H
ATOM   2705 HD11 ILE   175      12.269  81.090  56.942  1.00  0.00           H
ATOM   2706 HD12 ILE   175      12.433  82.333  55.678  1.00  0.00           H
ATOM   2707 HD13 ILE   175      11.330  80.957  55.436  1.00  0.00           H
ATOM   2708  N   LEU   176      15.146  81.573  51.290  1.00 53.33           N
ATOM   2709  CA  LEU   176      15.168  81.906  49.892  1.00 53.33           C
ATOM   2710  CB  LEU   176      15.423  83.403  49.630  1.00 53.33           C
ATOM   2711  CG  LEU   176      14.262  84.337  50.022  1.00 53.33           C
ATOM   2712  CD1 LEU   176      14.603  85.806  49.725  1.00 53.33           C
ATOM   2713  CD2 LEU   176      12.949  83.901  49.355  1.00 53.33           C
ATOM   2714  C   LEU   176      16.266  81.163  49.200  1.00 53.33           C
ATOM   2715  O   LEU   176      16.101  80.708  48.069  1.00 53.33           O
ATOM   2716  H   LEU   176      15.317  82.305  51.964  1.00  0.00           H
ATOM   2717  HA  LEU   176      14.214  81.625  49.446  1.00  0.00           H
ATOM   2718  HB2 LEU   176      16.304  83.701  50.199  1.00  0.00           H
ATOM   2719  HB3 LEU   176      15.633  83.538  48.569  1.00  0.00           H
ATOM   2720  HG  LEU   176      14.124  84.248  51.099  1.00  0.00           H
ATOM   2721 HD11 LEU   176      13.764  86.440  50.013  1.00  0.00           H
ATOM   2722 HD12 LEU   176      15.488  86.095  50.292  1.00  0.00           H
ATOM   2723 HD13 LEU   176      14.800  85.925  48.660  1.00  0.00           H
ATOM   2724 HD21 LEU   176      13.170  83.377  48.425  1.00  0.00           H
ATOM   2725 HD22 LEU   176      12.404  83.236  50.025  1.00  0.00           H
ATOM   2726 HD23 LEU   176      12.341  84.780  49.142  1.00  0.00           H
ATOM   2727  N   SER   177      17.429  81.028  49.859  1.00 34.84           N
ATOM   2728  CA  SER   177      18.547  80.389  49.229  1.00 34.84           C
ATOM   2729  CB  SER   177      19.787  80.351  50.136  1.00 34.84           C
ATOM   2730  OG  SER   177      20.867  79.715  49.469  1.00 34.84           O
ATOM   2731  C   SER   177      18.160  78.978  48.889  1.00 34.84           C
ATOM   2732  O   SER   177      18.370  78.523  47.767  1.00 34.84           O
ATOM   2733  H   SER   177      17.516  81.378  50.802  1.00  0.00           H
ATOM   2734  HA  SER   177      18.793  80.923  48.311  1.00  0.00           H
ATOM   2735  HB2 SER   177      19.550  79.798  51.045  1.00  0.00           H
ATOM   2736  HB3 SER   177      20.074  81.369  50.398  1.00  0.00           H
ATOM   2737  HG  SER   177      21.619  79.656  50.062  1.00  0.00           H
ATOM   2738  N   ASN   178      17.555  78.255  49.850  1.00 50.77           N
ATOM   2739  CA  ASN   178      17.198  76.875  49.662  1.00 50.77           C
ATOM   2740  CB  ASN   178      16.631  76.235  50.945  1.00 50.77           C
ATOM   2741  CG  ASN   178      17.703  76.235  52.030  1.00 50.77           C
ATOM   2742  OD1 ASN   178      18.886  76.029  51.762  1.00 50.77           O
ATOM   2743  ND2 ASN   178      17.272  76.476  53.298  1.00 50.77           N
ATOM   2744  C   ASN   178      16.129  76.733  48.612  1.00 50.77           C
ATOM   2745  O   ASN   178      16.173  75.806  47.804  1.00 50.77           O
ATOM   2746  H   ASN   178      17.345  78.697  50.733  1.00  0.00           H
ATOM   2747  HA  ASN   178      18.081  76.319  49.348  1.00  0.00           H
ATOM   2748  HB2 ASN   178      16.326  75.210  50.735  1.00  0.00           H
ATOM   2749  HB3 ASN   178      15.769  76.808  51.286  1.00  0.00           H
ATOM   2750 HD21 ASN   178      16.291  76.641  53.475  1.00  0.00           H
ATOM   2751 HD22 ASN   178      17.933  76.490  54.062  1.00  0.00           H
ATOM   2752  N   LEU   179      15.122  77.632  48.615  1.00 60.48           N
ATOM   2753  CA  LEU   179      14.000  77.540  47.714  1.00 60.48           C
ATOM   2754  CB  LEU   179      12.859  78.513  48.059  1.00 60.48           C
ATOM   2755  CG  LEU   179      12.171  78.179  49.396  1.00 60.48           C
ATOM   2756  CD1 LEU   179      10.984  79.115  49.667  1.00 60.48           C
ATOM   2757  CD2 LEU   179      11.777  76.695  49.455  1.00 60.48           C
ATOM   2758  C   LEU   179      14.403  77.779  46.288  1.00 60.48           C
ATOM   2759  O   LEU   179      13.824  77.210  45.364  1.00 60.48           O
ATOM   2760  H   LEU   179      15.156  78.398  49.273  1.00  0.00           H
ATOM   2761  HA  LEU   179      13.603  76.527  47.781  1.00  0.00           H
ATOM   2762  HB2 LEU   179      13.269  79.521  48.121  1.00  0.00           H
ATOM   2763  HB3 LEU   179      12.116  78.482  47.262  1.00  0.00           H
ATOM   2764  HG  LEU   179      12.902  78.350  50.186  1.00  0.00           H
ATOM   2765 HD11 LEU   179      10.597  78.931  50.669  1.00  0.00           H
ATOM   2766 HD12 LEU   179      11.313  80.151  49.589  1.00  0.00           H
ATOM   2767 HD13 LEU   179      10.199  78.927  48.935  1.00  0.00           H
ATOM   2768 HD21 LEU   179      10.942  76.567  50.144  1.00  0.00           H
ATOM   2769 HD22 LEU   179      12.627  76.107  49.801  1.00  0.00           H
ATOM   2770 HD23 LEU   179      11.483  76.357  48.461  1.00  0.00           H
ATOM   2771  N   THR   180      15.366  78.689  46.072  1.00 63.38           N
ATOM   2772  CA  THR   180      15.852  79.029  44.763  1.00 63.38           C
ATOM   2773  CB  THR   180      16.658  80.299  44.745  1.00 63.38           C
ATOM   2774  OG1 THR   180      17.785  80.183  45.599  1.00 63.38           O
ATOM   2775  CG2 THR   180      15.758  81.462  45.203  1.00 63.38           C
ATOM   2776  C   THR   180      16.691  77.917  44.204  1.00 63.38           C
ATOM   2777  O   THR   180      16.878  77.828  42.992  1.00 63.38           O
ATOM   2778  H   THR   180      15.769  79.159  46.870  1.00  0.00           H
ATOM   2779  HA  THR   180      14.992  79.165  44.108  1.00  0.00           H
ATOM   2780  HB  THR   180      16.999  80.491  43.728  1.00  0.00           H
ATOM   2781  HG1 THR   180      18.370  80.932  45.461  1.00  0.00           H
ATOM   2782 HG21 THR   180      16.330  82.390  45.195  1.00  0.00           H
ATOM   2783 HG22 THR   180      15.398  81.266  46.213  1.00  0.00           H
ATOM   2784 HG23 THR   180      14.909  81.553  44.526  1.00  0.00           H
ATOM   2785  N   CYS   181      17.265  77.065  45.075  1.00 61.55           N
ATOM   2786  CA  CYS   181      18.172  76.048  44.615  1.00 61.55           C
ATOM   2787  CB  CYS   181      18.817  75.239  45.754  1.00 61.55           C
ATOM   2788  SG  CYS   181      20.052  74.049  45.152  1.00 61.55           S
ATOM   2789  C   CYS   181      17.507  75.071  43.689  1.00 61.55           C
ATOM   2790  O   CYS   181      16.582  74.353  44.066  1.00 61.55           O
ATOM   2791  H   CYS   181      17.057  77.141  46.060  1.00  0.00           H
ATOM   2792  HA  CYS   181      18.972  76.540  44.062  1.00  0.00           H
ATOM   2793  HB2 CYS   181      19.305  75.931  46.441  1.00  0.00           H
ATOM   2794  HB3 CYS   181      18.037  74.699  46.290  1.00  0.00           H
ATOM   2795  HG  CYS   181      21.043  73.946  46.042  1.00  0.00           H
ATOM   2796  N   ASN   182      18.018  75.020  42.439  1.00 63.28           N
ATOM   2797  CA  ASN   182      17.637  74.092  41.408  1.00 63.28           C
ATOM   2798  CB  ASN   182      17.924  72.623  41.778  1.00 63.28           C
ATOM   2799  CG  ASN   182      19.430  72.402  41.838  1.00 63.28           C
ATOM   2800  OD1 ASN   182      20.211  73.197  41.318  1.00 63.28           O
ATOM   2801  ND2 ASN   182      19.850  71.275  42.474  1.00 63.28           N
ATOM   2802  C   ASN   182      16.179  74.176  41.071  1.00 63.28           C
ATOM   2803  O   ASN   182      15.599  73.183  40.632  1.00 63.28           O
ATOM   2804  H   ASN   182      18.733  75.695  42.208  1.00  0.00           H
ATOM   2805  HA  ASN   182      18.206  74.332  40.510  1.00  0.00           H
ATOM   2806  HB2 ASN   182      17.490  71.967  41.024  1.00  0.00           H
ATOM   2807  HB3 ASN   182      17.485  72.400  42.750  1.00  0.00           H
ATOM   2808 HD21 ASN   182      19.175  70.644  42.881  1.00  0.00           H
ATOM   2809 HD22 ASN   182      20.837  71.070  42.539  1.00  0.00           H
ATOM   2810  N   ASN   183      15.536  75.344  41.247  1.00 64.85           N
ATOM   2811  CA  ASN   183      14.156  75.419  40.859  1.00 64.85           C
ATOM   2812  CB  ASN   183      13.186  75.488  42.054  1.00 64.85           C
ATOM   2813  CG  ASN   183      11.762  75.373  41.526  1.00 64.85           C
ATOM   2814  OD1 ASN   183      11.185  76.348  41.049  1.00 64.85           O
ATOM   2815  ND2 ASN   183      11.181  74.145  41.599  1.00 64.85           N
ATOM   2816  C   ASN   183      14.003  76.673  40.056  1.00 64.85           C
ATOM   2817  O   ASN   183      13.982  77.771  40.607  1.00 64.85           O
ATOM   2818  H   ASN   183      16.010  76.144  41.640  1.00  0.00           H
ATOM   2819  HA  ASN   183      13.906  74.558  40.239  1.00  0.00           H
ATOM   2820  HB2 ASN   183      13.310  76.438  42.574  1.00  0.00           H
ATOM   2821  HB3 ASN   183      13.390  74.666  42.740  1.00  0.00           H
ATOM   2822 HD21 ASN   183      11.691  73.368  41.994  1.00  0.00           H
ATOM   2823 HD22 ASN   183      10.240  74.011  41.258  1.00  0.00           H
ATOM   2824  N   TYR   184      13.854  76.527  38.724  1.00 56.26           N
ATOM   2825  CA  TYR   184      13.764  77.641  37.823  1.00 56.26           C
ATOM   2826  CB  TYR   184      13.737  77.212  36.339  1.00 56.26           C
ATOM   2827  CG  TYR   184      12.691  76.161  36.153  1.00 56.26           C
ATOM   2828  CD1 TYR   184      11.373  76.475  35.906  1.00 56.26           C
ATOM   2829  CD2 TYR   184      13.047  74.833  36.226  1.00 56.26           C
ATOM   2830  CE1 TYR   184      10.434  75.481  35.745  1.00 56.26           C
ATOM   2831  CE2 TYR   184      12.115  73.836  36.066  1.00 56.26           C
ATOM   2832  CZ  TYR   184      10.802  74.158  35.826  1.00 56.26           C
ATOM   2833  OH  TYR   184       9.839  73.138  35.662  1.00 56.26           O
ATOM   2834  C   TYR   184      12.546  78.461  38.109  1.00 56.26           C
ATOM   2835  O   TYR   184      12.606  79.689  38.088  1.00 56.26           O
ATOM   2836  H   TYR   184      13.803  75.593  38.343  1.00  0.00           H
ATOM   2837  HA  TYR   184      14.640  78.272  37.977  1.00  0.00           H
ATOM   2838  HB2 TYR   184      13.503  78.074  35.714  1.00  0.00           H
ATOM   2839  HB3 TYR   184      14.711  76.811  36.058  1.00  0.00           H
ATOM   2840  HD1 TYR   184      11.073  77.510  35.838  1.00  0.00           H
ATOM   2841  HD2 TYR   184      14.078  74.570  36.412  1.00  0.00           H
ATOM   2842  HE1 TYR   184       9.403  75.741  35.554  1.00  0.00           H
ATOM   2843  HE2 TYR   184      12.415  72.800  36.129  1.00  0.00           H
ATOM   2844  HH  TYR   184       9.803  72.601  36.457  1.00  0.00           H
ATOM   2845  N   LYS   185      11.402  77.812  38.389  1.00 70.06           N
ATOM   2846  CA  LYS   185      10.202  78.568  38.593  1.00 70.06           C
ATOM   2847  CB  LYS   185       8.951  77.709  38.845  1.00 70.06           C
ATOM   2848  CG  LYS   185       8.353  77.117  37.568  1.00 70.06           C
ATOM   2849  CD  LYS   185       7.227  76.114  37.821  1.00 70.06           C
ATOM   2850  CE  LYS   185       6.442  75.755  36.559  1.00 70.06           C
ATOM   2851  NZ  LYS   185       5.659  76.928  36.113  1.00 70.06           N
ATOM   2852  C   LYS   185      10.368  79.478  39.769  1.00 70.06           C
ATOM   2853  O   LYS   185       9.966  80.638  39.715  1.00 70.06           O
ATOM   2854  H   LYS   185      11.389  76.804  38.455  1.00  0.00           H
ATOM   2855  HA  LYS   185      10.026  79.179  37.708  1.00  0.00           H
ATOM   2856  HB2 LYS   185       8.195  78.332  39.324  1.00  0.00           H
ATOM   2857  HB3 LYS   185       9.214  76.895  39.520  1.00  0.00           H
ATOM   2858  HG2 LYS   185       9.147  76.611  37.019  1.00  0.00           H
ATOM   2859  HG3 LYS   185       7.966  77.930  36.953  1.00  0.00           H
ATOM   2860  HD2 LYS   185       7.662  75.202  38.229  1.00  0.00           H
ATOM   2861  HD3 LYS   185       6.540  76.535  38.555  1.00  0.00           H
ATOM   2862  HE2 LYS   185       5.766  74.928  36.775  1.00  0.00           H
ATOM   2863  HE3 LYS   185       7.136  75.460  35.771  1.00  0.00           H
ATOM   2864  HZ1 LYS   185       5.141  76.690  35.279  1.00  0.00           H
ATOM   2865  HZ2 LYS   185       6.286  77.694  35.912  1.00  0.00           H
ATOM   2866  HZ3 LYS   185       5.016  77.201  36.843  1.00  0.00           H
ATOM   2867  N   ASN   186      10.970  78.980  40.864  1.00 38.79           N
ATOM   2868  CA  ASN   186      11.139  79.786  42.038  1.00 38.79           C
ATOM   2869  CB  ASN   186      11.780  79.022  43.207  1.00 38.79           C
ATOM   2870  CG  ASN   186      10.765  77.999  43.690  1.00 38.79           C
ATOM   2871  OD1 ASN   186       9.567  78.134  43.445  1.00 38.79           O
ATOM   2872  ND2 ASN   186      11.254  76.947  44.400  1.00 38.79           N
ATOM   2873  C   ASN   186      12.043  80.932  41.713  1.00 38.79           C
ATOM   2874  O   ASN   186      11.813  82.058  42.152  1.00 38.79           O
ATOM   2875  H   ASN   186      11.307  78.028  40.859  1.00  0.00           H
ATOM   2876  HA  ASN   186      10.169  80.172  42.351  1.00  0.00           H
ATOM   2877  HB2 ASN   186      12.026  79.713  44.014  1.00  0.00           H
ATOM   2878  HB3 ASN   186      12.683  78.515  42.867  1.00  0.00           H
ATOM   2879 HD21 ASN   186      12.245  76.876  44.580  1.00  0.00           H
ATOM   2880 HD22 ASN   186      10.626  76.237  44.748  1.00  0.00           H
ATOM   2881  N   LYS   187      13.102  80.675  40.925  1.00 38.00           N
ATOM   2882  CA  LYS   187      14.046  81.708  40.607  1.00 38.00           C
ATOM   2883  CB  LYS   187      15.204  81.207  39.729  1.00 38.00           C
ATOM   2884  CG  LYS   187      16.060  80.141  40.416  1.00 38.00           C
ATOM   2885  CD  LYS   187      17.000  79.399  39.463  1.00 38.00           C
ATOM   2886  CE  LYS   187      17.709  78.208  40.108  1.00 38.00           C
ATOM   2887  NZ  LYS   187      18.602  77.559  39.124  1.00 38.00           N
ATOM   2888  C   LYS   187      13.339  82.791  39.851  1.00 38.00           C
ATOM   2889  O   LYS   187      13.537  83.975  40.118  1.00 38.00           O
ATOM   2890  H   LYS   187      13.234  79.745  40.553  1.00  0.00           H
ATOM   2891  HA  LYS   187      14.450  82.121  41.531  1.00  0.00           H
ATOM   2892  HB2 LYS   187      15.841  82.055  39.478  1.00  0.00           H
ATOM   2893  HB3 LYS   187      14.794  80.790  38.809  1.00  0.00           H
ATOM   2894  HG2 LYS   187      16.662  80.626  41.185  1.00  0.00           H
ATOM   2895  HG3 LYS   187      15.401  79.416  40.893  1.00  0.00           H
ATOM   2896  HD2 LYS   187      17.756  80.100  39.110  1.00  0.00           H
ATOM   2897  HD3 LYS   187      16.424  79.044  38.608  1.00  0.00           H
ATOM   2898  HE2 LYS   187      16.966  77.488  40.451  1.00  0.00           H
ATOM   2899  HE3 LYS   187      18.297  78.554  40.958  1.00  0.00           H
ATOM   2900  HZ1 LYS   187      19.067  76.774  39.557  1.00  0.00           H
ATOM   2901  HZ2 LYS   187      19.292  78.224  38.806  1.00  0.00           H
ATOM   2902  HZ3 LYS   187      18.058  77.236  38.337  1.00  0.00           H
ATOM   2903  N   MET   188      12.471  82.405  38.899  1.00 45.80           N
ATOM   2904  CA  MET   188      11.772  83.354  38.077  1.00 45.80           C
ATOM   2905  CB  MET   188      10.845  82.669  37.054  1.00 45.80           C
ATOM   2906  CG  MET   188      11.566  82.017  35.876  1.00 45.80           C
ATOM   2907  SD  MET   188      12.131  83.207  34.625  1.00 45.80           S
ATOM   2908  CE  MET   188      10.456  83.757  34.180  1.00 45.80           C
ATOM   2909  C   MET   188      10.899  84.223  38.931  1.00 45.80           C
ATOM   2910  O   MET   188      10.843  85.438  38.745  1.00 45.80           O
ATOM   2911  H   MET   188      12.306  81.419  38.758  1.00  0.00           H
ATOM   2912  HA  MET   188      12.495  83.976  37.549  1.00  0.00           H
ATOM   2913  HB2 MET   188      10.277  81.897  37.574  1.00  0.00           H
ATOM   2914  HB3 MET   188      10.147  83.411  36.666  1.00  0.00           H
ATOM   2915  HG2 MET   188      10.883  81.314  35.400  1.00  0.00           H
ATOM   2916  HG3 MET   188      12.429  81.468  36.253  1.00  0.00           H
ATOM   2917  HE1 MET   188      10.518  84.517  33.401  1.00  0.00           H
ATOM   2918  HE2 MET   188       9.880  82.907  33.813  1.00  0.00           H
ATOM   2919  HE3 MET   188       9.966  84.176  35.059  1.00  0.00           H
ATOM   2920  N   MET   189      10.188  83.610  39.892  1.00 81.54           N
ATOM   2921  CA  MET   189       9.252  84.300  40.733  1.00 81.54           C
ATOM   2922  CB  MET   189       8.515  83.294  41.640  1.00 81.54           C
ATOM   2923  CG  MET   189       7.621  82.337  40.838  1.00 81.54           C
ATOM   2924  SD  MET   189       7.162  80.783  41.667  1.00 81.54           S
ATOM   2925  CE  MET   189       6.329  81.562  43.073  1.00 81.54           C
ATOM   2926  C   MET   189       9.963  85.309  41.590  1.00 81.54           C
ATOM   2927  O   MET   189       9.504  86.442  41.733  1.00 81.54           O
ATOM   2928  H   MET   189      10.318  82.618  40.029  1.00  0.00           H
ATOM   2929  HA  MET   189       8.523  84.815  40.107  1.00  0.00           H
ATOM   2930  HB2 MET   189       7.894  83.847  42.345  1.00  0.00           H
ATOM   2931  HB3 MET   189       9.250  82.712  42.195  1.00  0.00           H
ATOM   2932  HG2 MET   189       6.701  82.868  40.593  1.00  0.00           H
ATOM   2933  HG3 MET   189       8.132  82.091  39.907  1.00  0.00           H
ATOM   2934  HE1 MET   189       7.002  81.581  43.930  1.00  0.00           H
ATOM   2935  HE2 MET   189       6.049  82.582  42.809  1.00  0.00           H
ATOM   2936  HE3 MET   189       5.434  80.993  43.326  1.00  0.00           H
ATOM   2937  N   VAL   190      11.115  84.930  42.177  1.00 43.46           N
ATOM   2938  CA  VAL   190      11.822  85.824  43.050  1.00 43.46           C
ATOM   2939  CB  VAL   190      13.006  85.201  43.730  1.00 43.46           C
ATOM   2940  CG1 VAL   190      13.692  86.290  44.572  1.00 43.46           C
ATOM   2941  CG2 VAL   190      12.533  83.991  44.554  1.00 43.46           C
ATOM   2942  C   VAL   190      12.319  87.007  42.271  1.00 43.46           C
ATOM   2943  O   VAL   190      12.263  88.137  42.746  1.00 43.46           O
ATOM   2944  H   VAL   190      11.485  84.007  42.001  1.00  0.00           H
ATOM   2945  HA  VAL   190      11.131  86.179  43.815  1.00  0.00           H
ATOM   2946  HB  VAL   190      13.705  84.855  42.969  1.00  0.00           H
ATOM   2947 HG11 VAL   190      14.558  85.866  45.079  1.00  0.00           H
ATOM   2948 HG12 VAL   190      12.989  86.673  45.312  1.00  0.00           H
ATOM   2949 HG13 VAL   190      14.014  87.103  43.922  1.00  0.00           H
ATOM   2950 HG21 VAL   190      13.388  83.533  45.051  1.00  0.00           H
ATOM   2951 HG22 VAL   190      12.064  83.262  43.893  1.00  0.00           H
ATOM   2952 HG23 VAL   190      11.811  84.320  45.302  1.00  0.00           H
ATOM   2953  N   CYS   191      12.836  86.799  41.048  1.00 37.64           N
ATOM   2954  CA  CYS   191      13.349  87.913  40.296  1.00 37.64           C
ATOM   2955  CB  CYS   191      13.999  87.502  38.966  1.00 37.64           C
ATOM   2956  SG  CYS   191      15.535  86.561  39.205  1.00 37.64           S
ATOM   2957  C   CYS   191      12.233  88.863  39.978  1.00 37.64           C
ATOM   2958  O   CYS   191      12.401  90.079  40.050  1.00 37.64           O
ATOM   2959  H   CYS   191      12.864  85.867  40.660  1.00  0.00           H
ATOM   2960  HA  CYS   191      14.090  88.434  40.902  1.00  0.00           H
ATOM   2961  HB2 CYS   191      13.294  86.885  38.408  1.00  0.00           H
ATOM   2962  HB3 CYS   191      14.220  88.399  38.387  1.00  0.00           H
ATOM   2963  HG  CYS   191      16.329  86.728  38.144  1.00  0.00           H
ATOM   2964  N   GLN   192      11.048  88.327  39.639  1.00 50.86           N
ATOM   2965  CA  GLN   192       9.939  89.139  39.221  1.00 50.86           C
ATOM   2966  CB  GLN   192       8.725  88.290  38.808  1.00 50.86           C
ATOM   2967  CG  GLN   192       8.991  87.459  37.550  1.00 50.86           C
ATOM   2968  CD  GLN   192       7.773  86.593  37.268  1.00 50.86           C
ATOM   2969  OE1 GLN   192       7.254  85.927  38.162  1.00 50.86           O
ATOM   2970  NE2 GLN   192       7.306  86.594  35.991  1.00 50.86           N
ATOM   2971  C   GLN   192       9.534  90.059  40.334  1.00 50.86           C
ATOM   2972  O   GLN   192       9.127  91.195  40.092  1.00 50.86           O
ATOM   2973  H   GLN   192      10.934  87.324  39.679  1.00  0.00           H
ATOM   2974  HA  GLN   192      10.250  89.741  38.367  1.00  0.00           H
ATOM   2975  HB2 GLN   192       7.883  88.955  38.616  1.00  0.00           H
ATOM   2976  HB3 GLN   192       8.467  87.619  39.627  1.00  0.00           H
ATOM   2977  HG2 GLN   192       9.172  88.122  36.704  1.00  0.00           H
ATOM   2978  HG3 GLN   192       9.862  86.824  37.709  1.00  0.00           H
ATOM   2979 HE21 GLN   192       7.764  87.154  35.286  1.00  0.00           H
ATOM   2980 HE22 GLN   192       6.501  86.035  35.747  1.00  0.00           H
ATOM   2981  N   VAL   193       9.618  89.564  41.581  1.00154.04           N
ATOM   2982  CA  VAL   193       9.265  90.276  42.778  1.00154.04           C
ATOM   2983  CB  VAL   193       9.176  89.417  44.006  1.00154.04           C
ATOM   2984  CG1 VAL   193      10.577  89.208  44.596  1.00154.04           C
ATOM   2985  CG2 VAL   193       8.217  90.104  44.979  1.00154.04           C
ATOM   2986  C   VAL   193      10.278  91.344  43.072  1.00154.04           C
ATOM   2987  O   VAL   193      10.053  92.173  43.954  1.00154.04           O
ATOM   2988  H   VAL   193       9.956  88.618  41.685  1.00  0.00           H
ATOM   2989  HA  VAL   193       8.298  90.753  42.621  1.00  0.00           H
ATOM   2990  HB  VAL   193       8.762  88.448  43.729  1.00  0.00           H
ATOM   2991 HG11 VAL   193      10.587  89.538  45.635  1.00  0.00           H
ATOM   2992 HG12 VAL   193      10.837  88.151  44.548  1.00  0.00           H
ATOM   2993 HG13 VAL   193      11.302  89.787  44.024  1.00  0.00           H
ATOM   2994 HG21 VAL   193       8.128  89.506  45.886  1.00  0.00           H
ATOM   2995 HG22 VAL   193       8.602  91.092  45.232  1.00  0.00           H
ATOM   2996 HG23 VAL   193       7.237  90.205  44.513  1.00  0.00           H
ATOM   2997  N   GLY   194      11.458  91.313  42.416  1.00 34.56           N
ATOM   2998  CA  GLY   194      12.443  92.318  42.708  1.00 34.56           C
ATOM   2999  C   GLY   194      13.407  91.773  43.715  1.00 34.56           C
ATOM   3000  O   GLY   194      13.989  92.516  44.503  1.00 34.56           O
ATOM   3001  H   GLY   194      11.645  90.595  41.731  1.00  0.00           H
ATOM   3002  HA2 GLY   194      11.953  93.204  43.112  1.00  0.00           H
ATOM   3003  HA3 GLY   194      12.978  92.581  41.795  1.00  0.00           H
ATOM   3004  N   GLY   195      13.599  90.441  43.695  1.00 36.98           N
ATOM   3005  CA  GLY   195      14.460  89.754  44.614  1.00 36.98           C
ATOM   3006  C   GLY   195      15.895  90.194  44.481  1.00 36.98           C
ATOM   3007  O   GLY   195      16.611  90.245  45.479  1.00 36.98           O
ATOM   3008  H   GLY   195      13.112  89.897  42.997  1.00  0.00           H
ATOM   3009  HA2 GLY   195      14.123  89.957  45.630  1.00  0.00           H
ATOM   3010  HA3 GLY   195      14.398  88.682  44.426  1.00  0.00           H
ATOM   3011  N   ILE   196      16.388  90.485  43.259  1.00 92.62           N
ATOM   3012  CA  ILE   196      17.779  90.843  43.120  1.00 92.62           C
ATOM   3013  CB  ILE   196      18.209  91.081  41.700  1.00 92.62           C
ATOM   3014  CG1 ILE   196      18.169  89.776  40.893  1.00 92.62           C
ATOM   3015  CG2 ILE   196      19.613  91.712  41.741  1.00 92.62           C
ATOM   3016  CD1 ILE   196      19.175  88.744  41.398  1.00 92.62           C
ATOM   3017  C   ILE   196      18.060  92.108  43.872  1.00 92.62           C
ATOM   3018  O   ILE   196      19.020  92.189  44.638  1.00 92.62           O
ATOM   3019  H   ILE   196      15.788  90.452  42.447  1.00  0.00           H
ATOM   3020  HA  ILE   196      18.389  90.044  43.541  1.00  0.00           H
ATOM   3021  HB  ILE   196      17.521  91.793  41.243  1.00  0.00           H
ATOM   3022 HG12 ILE   196      18.394  90.003  39.851  1.00  0.00           H
ATOM   3023 HG13 ILE   196      17.166  89.353  40.954  1.00  0.00           H
ATOM   3024 HG21 ILE   196      20.144  91.479  40.818  1.00  0.00           H
ATOM   3025 HG22 ILE   196      19.522  92.793  41.844  1.00  0.00           H
ATOM   3026 HG23 ILE   196      20.167  91.311  42.590  1.00  0.00           H
ATOM   3027 HD11 ILE   196      20.175  89.014  41.058  1.00  0.00           H
ATOM   3028 HD12 ILE   196      18.912  87.760  41.009  1.00  0.00           H
ATOM   3029 HD13 ILE   196      19.156  88.721  42.488  1.00  0.00           H
ATOM   3030  N   GLU   197      17.205  93.126  43.690  1.00 72.00           N
ATOM   3031  CA  GLU   197      17.370  94.403  44.324  1.00 72.00           C
ATOM   3032  CB  GLU   197      16.179  95.323  44.018  1.00 72.00           C
ATOM   3033  CG  GLU   197      16.111  96.579  44.883  1.00 72.00           C
ATOM   3034  CD  GLU   197      14.678  97.089  44.816  1.00 72.00           C
ATOM   3035  OE1 GLU   197      13.920  96.608  43.933  1.00 72.00           O
ATOM   3036  OE2 GLU   197      14.316  97.955  45.657  1.00 72.00           O
ATOM   3037  C   GLU   197      17.351  94.207  45.806  1.00 72.00           C
ATOM   3038  O   GLU   197      18.166  94.778  46.528  1.00 72.00           O
ATOM   3039  H   GLU   197      16.411  92.988  43.081  1.00  0.00           H
ATOM   3040  HA  GLU   197      18.304  94.869  44.011  1.00  0.00           H
ATOM   3041  HB2 GLU   197      16.246  95.631  42.975  1.00  0.00           H
ATOM   3042  HB3 GLU   197      15.258  94.756  44.154  1.00  0.00           H
ATOM   3043  HG2 GLU   197      16.796  97.335  44.499  1.00  0.00           H
ATOM   3044  HG3 GLU   197      16.369  96.334  45.913  1.00  0.00           H
ATOM   3045  N   ALA   198      16.402  93.390  46.297  1.00 37.20           N
ATOM   3046  CA  ALA   198      16.235  93.206  47.709  1.00 37.20           C
ATOM   3047  CB  ALA   198      15.020  92.330  48.061  1.00 37.20           C
ATOM   3048  C   ALA   198      17.447  92.557  48.309  1.00 37.20           C
ATOM   3049  O   ALA   198      17.897  92.958  49.381  1.00 37.20           O
ATOM   3050  H   ALA   198      15.795  92.896  45.658  1.00  0.00           H
ATOM   3051  HA  ALA   198      16.102  94.184  48.172  1.00  0.00           H
ATOM   3052  HB1 ALA   198      14.124  92.751  47.606  1.00  0.00           H
ATOM   3053  HB2 ALA   198      15.179  91.320  47.683  1.00  0.00           H
ATOM   3054  HB3 ALA   198      14.897  92.297  49.144  1.00  0.00           H
ATOM   3055  N   LEU   199      17.996  91.522  47.639  1.00 53.39           N
ATOM   3056  CA  LEU   199      19.126  90.794  48.156  1.00 53.39           C
ATOM   3057  CB  LEU   199      19.476  89.535  47.338  1.00 53.39           C
ATOM   3058  CG  LEU   199      18.434  88.409  47.474  1.00 53.39           C
ATOM   3059  CD1 LEU   199      18.830  87.168  46.658  1.00 53.39           C
ATOM   3060  CD2 LEU   199      18.172  88.085  48.952  1.00 53.39           C
ATOM   3061  C   LEU   199      20.348  91.662  48.201  1.00 53.39           C
ATOM   3062  O   LEU   199      21.114  91.603  49.162  1.00 53.39           O
ATOM   3063  H   LEU   199      17.603  91.250  46.749  1.00  0.00           H
ATOM   3064  HA  LEU   199      18.893  90.483  49.174  1.00  0.00           H
ATOM   3065  HB2 LEU   199      19.547  89.815  46.287  1.00  0.00           H
ATOM   3066  HB3 LEU   199      20.444  89.159  47.668  1.00  0.00           H
ATOM   3067  HG  LEU   199      17.499  88.784  47.056  1.00  0.00           H
ATOM   3068 HD11 LEU   199      18.230  86.316  46.978  1.00  0.00           H
ATOM   3069 HD12 LEU   199      19.886  86.950  46.818  1.00  0.00           H
ATOM   3070 HD13 LEU   199      18.655  87.358  45.599  1.00  0.00           H
ATOM   3071 HD21 LEU   199      18.957  87.428  49.325  1.00  0.00           H
ATOM   3072 HD22 LEU   199      18.166  89.009  49.531  1.00  0.00           H
ATOM   3073 HD23 LEU   199      17.206  87.589  49.050  1.00  0.00           H
ATOM   3074  N   VAL   200      20.568  92.485  47.156  1.00 31.38           N
ATOM   3075  CA  VAL   200      21.724  93.334  47.092  1.00 31.38           C
ATOM   3076  CB  VAL   200      21.776  94.139  45.825  1.00 31.38           C
ATOM   3077  CG1 VAL   200      22.978  95.098  45.904  1.00 31.38           C
ATOM   3078  CG2 VAL   200      21.824  93.172  44.628  1.00 31.38           C
ATOM   3079  C   VAL   200      21.664  94.301  48.233  1.00 31.38           C
ATOM   3080  O   VAL   200      22.675  94.584  48.873  1.00 31.38           O
ATOM   3081  H   VAL   200      19.901  92.505  46.397  1.00  0.00           H
ATOM   3082  HA  VAL   200      22.626  92.728  47.176  1.00  0.00           H
ATOM   3083  HB  VAL   200      20.864  94.732  45.754  1.00  0.00           H
ATOM   3084 HG11 VAL   200      23.031  95.691  44.991  1.00  0.00           H
ATOM   3085 HG12 VAL   200      23.896  94.521  46.016  1.00  0.00           H
ATOM   3086 HG13 VAL   200      22.858  95.761  46.761  1.00  0.00           H
ATOM   3087 HG21 VAL   200      22.826  93.174  44.199  1.00  0.00           H
ATOM   3088 HG22 VAL   200      21.574  92.166  44.964  1.00  0.00           H
ATOM   3089 HG23 VAL   200      21.105  93.492  43.874  1.00  0.00           H
ATOM   3090  N   ARG   201      20.463  94.839  48.510  1.00 69.22           N
ATOM   3091  CA  ARG   201      20.289  95.791  49.570  1.00 69.22           C
ATOM   3092  CB  ARG   201      18.860  96.348  49.655  1.00 69.22           C
ATOM   3093  CG  ARG   201      18.484  97.191  48.440  1.00 69.22           C
ATOM   3094  CD  ARG   201      17.177  97.966  48.599  1.00 69.22           C
ATOM   3095  NE  ARG   201      16.946  98.682  47.315  1.00 69.22           N
ATOM   3096  CZ  ARG   201      15.999  99.661  47.231  1.00 69.22           C
ATOM   3097  NH1 ARG   201      15.304 100.032  48.345  1.00 69.22           N
ATOM   3098  NH2 ARG   201      15.740 100.255  46.030  1.00 69.22           N
ATOM   3099  C   ARG   201      20.594  95.127  50.875  1.00 69.22           C
ATOM   3100  O   ARG   201      21.195  95.734  51.761  1.00 69.22           O
ATOM   3101  H   ARG   201      19.663  94.566  47.958  1.00  0.00           H
ATOM   3102  HA  ARG   201      20.984  96.618  49.422  1.00  0.00           H
ATOM   3103  HB2 ARG   201      18.164  95.512  49.729  1.00  0.00           H
ATOM   3104  HB3 ARG   201      18.772  96.961  50.552  1.00  0.00           H
ATOM   3105  HG2 ARG   201      18.386  96.528  47.580  1.00  0.00           H
ATOM   3106  HG3 ARG   201      19.289  97.900  48.244  1.00  0.00           H
ATOM   3107  HD2 ARG   201      17.261  98.681  49.418  1.00  0.00           H
ATOM   3108  HD3 ARG   201      16.356  97.275  48.792  1.00  0.00           H
ATOM   3109  HE  ARG   201      17.493  98.442  46.501  1.00  0.00           H
ATOM   3110 HH11 ARG   201      15.495  99.586  49.231  1.00  0.00           H
ATOM   3111 HH12 ARG   201      14.599 100.752  48.284  1.00  0.00           H
ATOM   3112 HH21 ARG   201      16.253  99.974  45.207  1.00  0.00           H
ATOM   3113 HH22 ARG   201      15.036 100.976  45.965  1.00  0.00           H
ATOM   3114  N   THR   202      20.179  93.856  51.029  1.00 39.06           N
ATOM   3115  CA  THR   202      20.402  93.154  52.261  1.00 39.06           C
ATOM   3116  CB  THR   202      19.813  91.771  52.263  1.00 39.06           C
ATOM   3117  OG1 THR   202      18.414  91.836  52.034  1.00 39.06           O
ATOM   3118  CG2 THR   202      20.087  91.117  53.628  1.00 39.06           C
ATOM   3119  C   THR   202      21.879  93.027  52.477  1.00 39.06           C
ATOM   3120  O   THR   202      22.366  93.214  53.592  1.00 39.06           O
ATOM   3121  H   THR   202      19.705  93.390  50.268  1.00  0.00           H
ATOM   3122  HA  THR   202      19.970  93.727  53.081  1.00  0.00           H
ATOM   3123  HB  THR   202      20.281  91.178  51.477  1.00  0.00           H
ATOM   3124  HG1 THR   202      18.047  90.949  52.037  1.00  0.00           H
ATOM   3125 HG21 THR   202      19.664  90.112  53.642  1.00  0.00           H
ATOM   3126 HG22 THR   202      19.628  91.715  54.416  1.00  0.00           H
ATOM   3127 HG23 THR   202      21.163  91.061  53.794  1.00  0.00           H
ATOM   3128  N   VAL   203      22.639  92.695  51.415  1.00107.30           N
ATOM   3129  CA  VAL   203      24.056  92.534  51.573  1.00107.30           C
ATOM   3130  CB  VAL   203      24.752  91.936  50.382  1.00107.30           C
ATOM   3131  CG1 VAL   203      24.876  92.984  49.265  1.00107.30           C
ATOM   3132  CG2 VAL   203      26.098  91.380  50.863  1.00107.30           C
ATOM   3133  C   VAL   203      24.691  93.862  51.876  1.00107.30           C
ATOM   3134  O   VAL   203      25.623  93.939  52.675  1.00107.30           O
ATOM   3135  H   VAL   203      22.212  92.560  50.510  1.00  0.00           H
ATOM   3136  HA  VAL   203      24.226  91.878  52.426  1.00  0.00           H
ATOM   3137  HB  VAL   203      24.149  91.107  50.011  1.00  0.00           H
ATOM   3138 HG11 VAL   203      25.860  92.907  48.802  1.00  0.00           H
ATOM   3139 HG12 VAL   203      24.750  93.981  49.687  1.00  0.00           H
ATOM   3140 HG13 VAL   203      24.106  92.808  48.514  1.00  0.00           H
ATOM   3141 HG21 VAL   203      26.631  90.937  50.021  1.00  0.00           H
ATOM   3142 HG22 VAL   203      26.695  92.188  51.286  1.00  0.00           H
ATOM   3143 HG23 VAL   203      25.926  90.619  51.624  1.00  0.00           H
ATOM   3144  N   LEU   204      24.197  94.952  51.253  1.00 56.57           N
ATOM   3145  CA  LEU   204      24.808  96.246  51.419  1.00 56.57           C
ATOM   3146  CB  LEU   204      24.038  97.362  50.685  1.00 56.57           C
ATOM   3147  CG  LEU   204      23.913  97.184  49.162  1.00 56.57           C
ATOM   3148  CD1 LEU   204      23.129  98.350  48.535  1.00 56.57           C
ATOM   3149  CD2 LEU   204      25.282  96.961  48.503  1.00 56.57           C
ATOM   3150  C   LEU   204      24.780  96.637  52.869  1.00 56.57           C
ATOM   3151  O   LEU   204      25.790  97.065  53.424  1.00 56.57           O
ATOM   3152  H   LEU   204      23.385  94.859  50.660  1.00  0.00           H
ATOM   3153  HA  LEU   204      25.839  96.215  51.065  1.00  0.00           H
ATOM   3154  HB2 LEU   204      24.552  98.305  50.872  1.00  0.00           H
ATOM   3155  HB3 LEU   204      23.036  97.426  51.108  1.00  0.00           H
ATOM   3156  HG  LEU   204      23.328  96.280  48.994  1.00  0.00           H
ATOM   3157 HD11 LEU   204      23.054  98.201  47.458  1.00  0.00           H
ATOM   3158 HD12 LEU   204      22.129  98.388  48.966  1.00  0.00           H
ATOM   3159 HD13 LEU   204      23.648  99.287  48.737  1.00  0.00           H
ATOM   3160 HD21 LEU   204      25.241  97.280  47.462  1.00  0.00           H
ATOM   3161 HD22 LEU   204      26.038  97.542  49.031  1.00  0.00           H
ATOM   3162 HD23 LEU   204      25.539  95.903  48.549  1.00  0.00           H
ATOM   3163  N   ARG   205      23.605  96.508  53.509  1.00181.30           N
ATOM   3164  CA  ARG   205      23.369  96.895  54.878  1.00181.30           C
ATOM   3165  CB  ARG   205      21.889  96.798  55.290  1.00181.30           C
ATOM   3166  CG  ARG   205      20.902  97.575  54.423  1.00181.30           C
ATOM   3167  CD  ARG   205      19.481  97.533  54.989  1.00181.30           C
ATOM   3168  NE  ARG   205      18.554  98.029  53.936  1.00181.30           N
ATOM   3169  CZ  ARG   205      18.052  97.155  53.015  1.00181.30           C
ATOM   3170  NH1 ARG   205      18.424  95.842  53.046  1.00181.30           N
ATOM   3171  NH2 ARG   205      17.182  97.589  52.058  1.00181.30           N
ATOM   3172  C   ARG   205      24.058  95.974  55.839  1.00181.30           C
ATOM   3173  O   ARG   205      24.450  96.390  56.928  1.00181.30           O
ATOM   3174  H   ARG   205      22.832  96.112  52.994  1.00  0.00           H
ATOM   3175  HA  ARG   205      23.723  97.914  55.034  1.00  0.00           H
ATOM   3176  HB2 ARG   205      21.603  95.747  55.261  1.00  0.00           H
ATOM   3177  HB3 ARG   205      21.795  97.151  56.317  1.00  0.00           H
ATOM   3178  HG2 ARG   205      20.895  97.141  53.423  1.00  0.00           H
ATOM   3179  HG3 ARG   205      21.228  98.613  54.357  1.00  0.00           H
ATOM   3180  HD2 ARG   205      19.415  98.171  55.871  1.00  0.00           H
ATOM   3181  HD3 ARG   205      19.221  96.508  55.255  1.00  0.00           H
ATOM   3182  HE  ARG   205      18.298  99.005  53.903  1.00  0.00           H
ATOM   3183 HH11 ARG   205      19.069  95.516  53.751  1.00  0.00           H
ATOM   3184 HH12 ARG   205      18.054  95.196  52.363  1.00  0.00           H
ATOM   3185 HH21 ARG   205      16.905  98.560  52.030  1.00  0.00           H
ATOM   3186 HH22 ARG   205      16.815  96.939  51.378  1.00  0.00           H
ATOM   3187  N   ALA   206      24.177  94.686  55.470  1.00 51.07           N
ATOM   3188  CA  ALA   206      24.605  93.632  56.355  1.00 51.07           C
ATOM   3189  CB  ALA   206      24.546  92.242  55.698  1.00 51.07           C
ATOM   3190  C   ALA   206      25.993  93.813  56.883  1.00 51.07           C
ATOM   3191  O   ALA   206      26.249  93.508  58.047  1.00 51.07           O
ATOM   3192  H   ALA   206      23.953  94.443  54.516  1.00  0.00           H
ATOM   3193  HA  ALA   206      23.927  93.622  57.208  1.00  0.00           H
ATOM   3194  HB1 ALA   206      25.235  91.569  56.208  1.00  0.00           H
ATOM   3195  HB2 ALA   206      24.829  92.324  54.649  1.00  0.00           H
ATOM   3196  HB3 ALA   206      23.532  91.848  55.771  1.00  0.00           H
ATOM   3197  N   GLY   207      26.944  94.277  56.055  1.00 29.96           N
ATOM   3198  CA  GLY   207      28.269  94.437  56.575  1.00 29.96           C
ATOM   3199  C   GLY   207      28.867  93.076  56.784  1.00 29.96           C
ATOM   3200  O   GLY   207      28.757  92.186  55.943  1.00 29.96           O
ATOM   3201  H   GLY   207      26.731  94.506  55.095  1.00  0.00           H
ATOM   3202  HA2 GLY   207      28.876  95.000  55.866  1.00  0.00           H
ATOM   3203  HA3 GLY   207      28.228  94.969  57.526  1.00  0.00           H
ATOM   3204  N   ASP   208      29.534  92.915  57.942  1.00142.03           N
ATOM   3205  CA  ASP   208      30.276  91.762  58.371  1.00142.03           C
ATOM   3206  CB  ASP   208      31.060  92.045  59.659  1.00142.03           C
ATOM   3207  CG  ASP   208      32.146  93.035  59.290  1.00142.03           C
ATOM   3208  OD1 ASP   208      32.693  92.898  58.164  1.00142.03           O
ATOM   3209  OD2 ASP   208      32.429  93.948  60.111  1.00142.03           O
ATOM   3210  C   ASP   208      29.417  90.569  58.656  1.00142.03           C
ATOM   3211  O   ASP   208      29.907  89.445  58.591  1.00142.03           O
ATOM   3212  H   ASP   208      29.510  93.695  58.583  1.00  0.00           H
ATOM   3213  HA  ASP   208      30.985  91.497  57.587  1.00  0.00           H
ATOM   3214  HB2 ASP   208      30.401  92.473  60.415  1.00  0.00           H
ATOM   3215  HB3 ASP   208      31.507  91.124  60.033  1.00  0.00           H
ATOM   3216  N   ARG   209      28.135  90.756  59.017  1.00118.12           N
ATOM   3217  CA  ARG   209      27.362  89.630  59.464  1.00118.12           C
ATOM   3218  CB  ARG   209      26.001  90.047  60.045  1.00118.12           C
ATOM   3219  CG  ARG   209      26.216  90.810  61.355  1.00118.12           C
ATOM   3220  CD  ARG   209      24.971  91.360  62.051  1.00118.12           C
ATOM   3221  NE  ARG   209      25.470  91.950  63.326  1.00118.12           N
ATOM   3222  CZ  ARG   209      24.790  92.933  63.985  1.00118.12           C
ATOM   3223  NH1 ARG   209      23.595  93.388  63.508  1.00118.12           N
ATOM   3224  NH2 ARG   209      25.326  93.475  65.118  1.00118.12           N
ATOM   3225  C   ARG   209      27.205  88.602  58.384  1.00118.12           C
ATOM   3226  O   ARG   209      26.445  88.761  57.430  1.00118.12           O
ATOM   3227  H   ARG   209      27.721  91.676  58.974  1.00  0.00           H
ATOM   3228  HA  ARG   209      27.922  89.160  60.272  1.00  0.00           H
ATOM   3229  HB2 ARG   209      25.401  89.158  60.237  1.00  0.00           H
ATOM   3230  HB3 ARG   209      25.483  90.688  59.332  1.00  0.00           H
ATOM   3231  HG2 ARG   209      26.710  90.133  62.052  1.00  0.00           H
ATOM   3232  HG3 ARG   209      26.890  91.643  61.156  1.00  0.00           H
ATOM   3233  HD2 ARG   209      24.495  92.124  61.436  1.00  0.00           H
ATOM   3234  HD3 ARG   209      24.269  90.553  62.259  1.00  0.00           H
ATOM   3235  HE  ARG   209      26.339  91.612  63.714  1.00  0.00           H
ATOM   3236 HH11 ARG   209      23.102  94.121  63.997  1.00  0.00           H
ATOM   3237 HH12 ARG   209      23.204  92.992  62.666  1.00  0.00           H
ATOM   3238 HH21 ARG   209      24.834  94.208  65.609  1.00  0.00           H
ATOM   3239 HH22 ARG   209      26.214  93.143  65.465  1.00  0.00           H
ATOM   3240  N   GLU   210      27.944  87.486  58.554  1.00 85.71           N
ATOM   3241  CA  GLU   210      27.973  86.363  57.659  1.00 85.71           C
ATOM   3242  CB  GLU   210      29.130  85.380  57.901  1.00 85.71           C
ATOM   3243  CG  GLU   210      30.473  85.884  57.369  1.00 85.71           C
ATOM   3244  CD  GLU   210      31.490  84.780  57.609  1.00 85.71           C
ATOM   3245  OE1 GLU   210      31.787  84.522  58.802  1.00 85.71           O
ATOM   3246  OE2 GLU   210      31.964  84.170  56.612  1.00 85.71           O
ATOM   3247  C   GLU   210      26.697  85.590  57.705  1.00 85.71           C
ATOM   3248  O   GLU   210      26.360  84.891  56.751  1.00 85.71           O
ATOM   3249  H   GLU   210      28.525  87.436  59.379  1.00  0.00           H
ATOM   3250  HA  GLU   210      28.082  86.754  56.647  1.00  0.00           H
ATOM   3251  HB2 GLU   210      29.224  85.213  58.974  1.00  0.00           H
ATOM   3252  HB3 GLU   210      28.893  84.432  57.417  1.00  0.00           H
ATOM   3253  HG2 GLU   210      30.770  86.788  57.900  1.00  0.00           H
ATOM   3254  HG3 GLU   210      30.395  86.090  56.302  1.00  0.00           H
ATOM   3255  N   ASP   211      25.973  85.647  58.834  1.00 50.86           N
ATOM   3256  CA  ASP   211      24.763  84.886  58.936  1.00 50.86           C
ATOM   3257  CB  ASP   211      24.045  85.102  60.278  1.00 50.86           C
ATOM   3258  CG  ASP   211      24.891  84.470  61.376  1.00 50.86           C
ATOM   3259  OD1 ASP   211      25.399  83.338  61.155  1.00 50.86           O
ATOM   3260  OD2 ASP   211      25.053  85.118  62.444  1.00 50.86           O
ATOM   3261  C   ASP   211      23.837  85.346  57.850  1.00 50.86           C
ATOM   3262  O   ASP   211      23.102  84.542  57.277  1.00 50.86           O
ATOM   3263  H   ASP   211      26.279  86.222  59.606  1.00  0.00           H
ATOM   3264  HA  ASP   211      24.984  83.827  58.805  1.00  0.00           H
ATOM   3265  HB2 ASP   211      23.063  84.630  60.251  1.00  0.00           H
ATOM   3266  HB3 ASP   211      23.935  86.170  60.468  1.00  0.00           H
ATOM   3267  N   ILE   212      23.788  86.672  57.614  1.00139.09           N
ATOM   3268  CA  ILE   212      22.976  87.265  56.586  1.00139.09           C
ATOM   3269  CB  ILE   212      22.873  88.760  56.749  1.00139.09           C
ATOM   3270  CG1 ILE   212      22.392  89.162  58.157  1.00139.09           C
ATOM   3271  CG2 ILE   212      21.962  89.288  55.630  1.00139.09           C
ATOM   3272  CD1 ILE   212      20.974  88.725  58.506  1.00139.09           C
ATOM   3273  C   ILE   212      23.574  87.067  55.218  1.00139.09           C
ATOM   3274  O   ILE   212      22.903  86.647  54.276  1.00139.09           O
ATOM   3275  H   ILE   212      24.351  87.281  58.190  1.00  0.00           H
ATOM   3276  HA  ILE   212      21.978  86.827  56.613  1.00  0.00           H
ATOM   3277  HB  ILE   212      23.867  89.183  56.600  1.00  0.00           H
ATOM   3278 HG12 ILE   212      22.438  90.248  58.232  1.00  0.00           H
ATOM   3279 HG13 ILE   212      23.076  88.735  58.891  1.00  0.00           H
ATOM   3280 HG21 ILE   212      21.866  90.370  55.719  1.00  0.00           H
ATOM   3281 HG22 ILE   212      22.396  89.041  54.661  1.00  0.00           H
ATOM   3282 HG23 ILE   212      20.978  88.828  55.715  1.00  0.00           H
ATOM   3283 HD11 ILE   212      20.964  87.655  58.716  1.00  0.00           H
ATOM   3284 HD12 ILE   212      20.312  88.936  57.666  1.00  0.00           H
ATOM   3285 HD13 ILE   212      20.632  89.271  59.385  1.00  0.00           H
ATOM   3286  N   THR   213      24.880  87.377  55.083  1.00128.05           N
ATOM   3287  CA  THR   213      25.552  87.426  53.812  1.00128.05           C
ATOM   3288  CB  THR   213      26.923  88.025  53.917  1.00128.05           C
ATOM   3289  OG1 THR   213      27.507  88.097  52.631  1.00128.05           O
ATOM   3290  CG2 THR   213      27.802  87.170  54.833  1.00128.05           C
ATOM   3291  C   THR   213      25.665  86.096  53.125  1.00128.05           C
ATOM   3292  O   THR   213      25.465  86.006  51.914  1.00128.05           O
ATOM   3293  H   THR   213      25.412  87.585  55.916  1.00  0.00           H
ATOM   3294  HA  THR   213      24.965  88.076  53.162  1.00  0.00           H
ATOM   3295  HB  THR   213      26.844  89.030  54.332  1.00  0.00           H
ATOM   3296  HG1 THR   213      27.096  88.807  52.133  1.00  0.00           H
ATOM   3297 HG21 THR   213      28.513  86.605  54.231  1.00  0.00           H
ATOM   3298 HG22 THR   213      27.175  86.480  55.397  1.00  0.00           H
ATOM   3299 HG23 THR   213      28.344  87.816  55.524  1.00  0.00           H
ATOM   3300  N   GLU   214      25.989  85.011  53.848  1.00 79.37           N
ATOM   3301  CA  GLU   214      26.176  83.790  53.115  1.00 79.37           C
ATOM   3302  CB  GLU   214      26.609  82.575  53.947  1.00 79.37           C
ATOM   3303  CG  GLU   214      26.629  81.327  53.060  1.00 79.37           C
ATOM   3304  CD  GLU   214      27.194  80.146  53.824  1.00 79.37           C
ATOM   3305  OE1 GLU   214      26.484  79.549  54.680  1.00 79.37           O
ATOM   3306  OE2 GLU   214      28.372  79.821  53.531  1.00 79.37           O
ATOM   3307  C   GLU   214      24.923  83.361  52.419  1.00 79.37           C
ATOM   3308  O   GLU   214      24.976  83.043  51.232  1.00 79.37           O
ATOM   3309  H   GLU   214      26.095  85.052  54.852  1.00  0.00           H
ATOM   3310  HA  GLU   214      26.938  83.967  52.356  1.00  0.00           H
ATOM   3311  HB2 GLU   214      25.905  82.427  54.766  1.00  0.00           H
ATOM   3312  HB3 GLU   214      27.606  82.749  54.352  1.00  0.00           H
ATOM   3313  HG2 GLU   214      25.612  81.096  52.742  1.00  0.00           H
ATOM   3314  HG3 GLU   214      27.247  81.518  52.183  1.00  0.00           H
ATOM   3315  N   PRO   215      23.801  83.309  53.081  1.00 80.79           N
ATOM   3316  CA  PRO   215      22.599  82.866  52.438  1.00 80.79           C
ATOM   3317  CD  PRO   215      23.712  83.242  54.529  1.00 80.79           C
ATOM   3318  CB  PRO   215      21.582  82.630  53.559  1.00 80.79           C
ATOM   3319  CG  PRO   215      22.202  83.301  54.801  1.00 80.79           C
ATOM   3320  C   PRO   215      22.150  83.814  51.373  1.00 80.79           C
ATOM   3321  O   PRO   215      21.625  83.364  50.356  1.00 80.79           O
ATOM   3322  HA  PRO   215      22.806  81.906  51.966  1.00  0.00           H
ATOM   3323  HD2 PRO   215      24.224  84.087  54.990  1.00  0.00           H
ATOM   3324  HD3 PRO   215      24.127  82.302  54.892  1.00  0.00           H
ATOM   3325  HB2 PRO   215      20.625  83.090  53.312  1.00  0.00           H
ATOM   3326  HB3 PRO   215      21.453  81.562  53.732  1.00  0.00           H
ATOM   3327  HG2 PRO   215      21.948  82.751  55.707  1.00  0.00           H
ATOM   3328  HG3 PRO   215      21.870  84.336  54.879  1.00  0.00           H
ATOM   3329  N   ALA   216      22.339  85.128  51.587  1.00 37.82           N
ATOM   3330  CA  ALA   216      21.922  86.104  50.624  1.00 37.82           C
ATOM   3331  CB  ALA   216      22.140  87.548  51.114  1.00 37.82           C
ATOM   3332  C   ALA   216      22.728  85.928  49.371  1.00 37.82           C
ATOM   3333  O   ALA   216      22.193  85.988  48.266  1.00 37.82           O
ATOM   3334  H   ALA   216      22.783  85.433  52.442  1.00  0.00           H
ATOM   3335  HA  ALA   216      20.866  85.957  50.396  1.00  0.00           H
ATOM   3336  HB1 ALA   216      21.567  87.713  52.027  1.00  0.00           H
ATOM   3337  HB2 ALA   216      23.199  87.707  51.316  1.00  0.00           H
ATOM   3338  HB3 ALA   216      21.808  88.246  50.346  1.00  0.00           H
ATOM   3339  N   ILE   217      24.052  85.720  49.515  1.00100.49           N
ATOM   3340  CA  ILE   217      24.916  85.524  48.383  1.00100.49           C
ATOM   3341  CB  ILE   217      26.388  85.540  48.714  1.00100.49           C
ATOM   3342  CG1 ILE   217      26.902  86.982  48.900  1.00100.49           C
ATOM   3343  CG2 ILE   217      27.130  84.805  47.585  1.00100.49           C
ATOM   3344  CD1 ILE   217      26.224  87.799  49.991  1.00100.49           C
ATOM   3345  C   ILE   217      24.568  84.239  47.699  1.00100.49           C
ATOM   3346  O   ILE   217      24.581  84.163  46.472  1.00100.49           O
ATOM   3347  H   ILE   217      24.448  85.701  50.444  1.00  0.00           H
ATOM   3348  HA  ILE   217      24.727  86.334  47.679  1.00  0.00           H
ATOM   3349  HB  ILE   217      26.541  84.993  49.644  1.00  0.00           H
ATOM   3350 HG12 ILE   217      27.965  86.929  49.136  1.00  0.00           H
ATOM   3351 HG13 ILE   217      26.787  87.511  47.954  1.00  0.00           H
ATOM   3352 HG21 ILE   217      28.183  85.087  47.598  1.00  0.00           H
ATOM   3353 HG22 ILE   217      26.693  85.079  46.625  1.00  0.00           H
ATOM   3354 HG23 ILE   217      27.040  83.729  47.732  1.00  0.00           H
ATOM   3355 HD11 ILE   217      26.227  88.853  49.712  1.00  0.00           H
ATOM   3356 HD12 ILE   217      26.764  87.670  50.929  1.00  0.00           H
ATOM   3357 HD13 ILE   217      25.196  87.459  50.114  1.00  0.00           H
ATOM   3358  N   CYS   218      24.253  83.184  48.469  1.00 33.11           N
ATOM   3359  CA  CYS   218      23.923  81.926  47.861  1.00 33.11           C
ATOM   3360  CB  CYS   218      23.652  80.821  48.892  1.00 33.11           C
ATOM   3361  SG  CYS   218      25.134  80.429  49.866  1.00 33.11           S
ATOM   3362  C   CYS   218      22.682  82.109  47.037  1.00 33.11           C
ATOM   3363  O   CYS   218      22.549  81.532  45.959  1.00 33.11           O
ATOM   3364  H   CYS   218      24.248  83.276  49.475  1.00  0.00           H
ATOM   3365  HA  CYS   218      24.742  81.617  47.211  1.00  0.00           H
ATOM   3366  HB2 CYS   218      23.326  79.922  48.368  1.00  0.00           H
ATOM   3367  HB3 CYS   218      22.860  81.148  49.565  1.00  0.00           H
ATOM   3368  HG  CYS   218      24.830  80.449  51.167  1.00  0.00           H
ATOM   3369  N   ALA   219      21.727  82.914  47.537  1.00 31.70           N
ATOM   3370  CA  ALA   219      20.498  83.144  46.832  1.00 31.70           C
ATOM   3371  CB  ALA   219      19.514  84.020  47.625  1.00 31.70           C
ATOM   3372  C   ALA   219      20.791  83.849  45.537  1.00 31.70           C
ATOM   3373  O   ALA   219      20.251  83.493  44.491  1.00 31.70           O
ATOM   3374  H   ALA   219      21.878  83.366  48.427  1.00  0.00           H
ATOM   3375  HA  ALA   219      20.027  82.185  46.616  1.00  0.00           H
ATOM   3376  HB1 ALA   219      19.130  83.457  48.476  1.00  0.00           H
ATOM   3377  HB2 ALA   219      18.686  84.312  46.979  1.00  0.00           H
ATOM   3378  HB3 ALA   219      20.028  84.912  47.982  1.00  0.00           H
ATOM   3379  N   LEU   220      21.677  84.862  45.575  1.00 52.01           N
ATOM   3380  CA  LEU   220      22.020  85.614  44.400  1.00 52.01           C
ATOM   3381  CB  LEU   220      23.009  86.768  44.671  1.00 52.01           C
ATOM   3382  CG  LEU   220      22.408  87.950  45.456  1.00 52.01           C
ATOM   3383  CD1 LEU   220      23.445  89.061  45.696  1.00 52.01           C
ATOM   3384  CD2 LEU   220      21.149  88.485  44.758  1.00 52.01           C
ATOM   3385  C   LEU   220      22.672  84.682  43.430  1.00 52.01           C
ATOM   3386  O   LEU   220      22.503  84.811  42.219  1.00 52.01           O
ATOM   3387  H   LEU   220      22.113  85.100  46.454  1.00  0.00           H
ATOM   3388  HA  LEU   220      21.111  86.018  43.954  1.00  0.00           H
ATOM   3389  HB2 LEU   220      23.848  86.371  45.242  1.00  0.00           H
ATOM   3390  HB3 LEU   220      23.382  87.138  43.716  1.00  0.00           H
ATOM   3391  HG  LEU   220      22.104  87.572  46.432  1.00  0.00           H
ATOM   3392 HD11 LEU   220      24.320  88.641  46.192  1.00  0.00           H
ATOM   3393 HD12 LEU   220      23.742  89.493  44.740  1.00  0.00           H
ATOM   3394 HD13 LEU   220      23.008  89.836  46.326  1.00  0.00           H
ATOM   3395 HD21 LEU   220      21.239  88.338  43.682  1.00  0.00           H
ATOM   3396 HD22 LEU   220      20.274  87.949  45.126  1.00  0.00           H
ATOM   3397 HD23 LEU   220      21.039  89.548  44.971  1.00  0.00           H
ATOM   3398  N   ARG   221      23.457  83.721  43.952  1.00125.83           N
ATOM   3399  CA  ARG   221      24.151  82.770  43.129  1.00125.83           C
ATOM   3400  CB  ARG   221      24.876  81.708  43.968  1.00125.83           C
ATOM   3401  CG  ARG   221      25.623  80.667  43.132  1.00125.83           C
ATOM   3402  CD  ARG   221      25.632  79.276  43.770  1.00125.83           C
ATOM   3403  NE  ARG   221      26.088  79.418  45.178  1.00125.83           N
ATOM   3404  CZ  ARG   221      25.658  78.522  46.114  1.00125.83           C
ATOM   3405  NH1 ARG   221      24.808  77.518  45.753  1.00125.83           N
ATOM   3406  NH2 ARG   221      26.085  78.620  47.407  1.00125.83           N
ATOM   3407  C   ARG   221      23.133  81.999  42.349  1.00125.83           C
ATOM   3408  O   ARG   221      23.251  81.837  41.136  1.00125.83           O
ATOM   3409  H   ARG   221      23.561  83.667  44.955  1.00  0.00           H
ATOM   3410  HA  ARG   221      24.848  83.275  42.460  1.00  0.00           H
ATOM   3411  HB2 ARG   221      25.596  82.212  44.613  1.00  0.00           H
ATOM   3412  HB3 ARG   221      24.144  81.196  44.593  1.00  0.00           H
ATOM   3413  HG2 ARG   221      26.654  80.998  43.008  1.00  0.00           H
ATOM   3414  HG3 ARG   221      25.154  80.601  42.150  1.00  0.00           H
ATOM   3415  HD2 ARG   221      26.314  78.624  43.225  1.00  0.00           H
ATOM   3416  HD3 ARG   221      24.626  78.856  43.750  1.00  0.00           H
ATOM   3417  HE  ARG   221      26.710  80.170  45.439  1.00  0.00           H
ATOM   3418 HH11 ARG   221      24.495  77.441  44.796  1.00  0.00           H
ATOM   3419 HH12 ARG   221      24.492  76.851  46.443  1.00  0.00           H
ATOM   3420 HH21 ARG   221      26.718  79.360  47.675  1.00  0.00           H
ATOM   3421 HH22 ARG   221      25.768  77.952  48.095  1.00  0.00           H
ATOM   3422  N   HIS   222      22.084  81.519  43.039  1.00 58.37           N
ATOM   3423  CA  HIS   222      21.100  80.684  42.409  1.00 58.37           C
ATOM   3424  ND1 HIS   222      21.452  78.108  44.174  1.00 58.37           N
ATOM   3425  CG  HIS   222      20.730  79.250  44.442  1.00 58.37           C
ATOM   3426  CB  HIS   222      20.077  80.101  43.394  1.00 58.37           C
ATOM   3427  NE2 HIS   222      21.484  78.376  46.381  1.00 58.37           N
ATOM   3428  CD2 HIS   222      20.760  79.399  45.794  1.00 58.37           C
ATOM   3429  CE1 HIS   222      21.880  77.626  45.369  1.00 58.37           C
ATOM   3430  C   HIS   222      20.349  81.457  41.361  1.00 58.37           C
ATOM   3431  O   HIS   222      20.057  80.939  40.285  1.00 58.37           O
ATOM   3432  H   HIS   222      21.986  81.750  44.017  1.00  0.00           H
ATOM   3433  HA  HIS   222      21.615  79.857  41.921  1.00  0.00           H
ATOM   3434  HD1 HIS   222      21.629  77.707  43.264  1.00  0.00           H
ATOM   3435  HB2 HIS   222      19.363  79.491  42.840  1.00  0.00           H
ATOM   3436  HB3 HIS   222      19.545  80.919  43.880  1.00  0.00           H
ATOM   3437  HE2 HIS   222      21.668  78.235  47.364  1.00  0.00           H
ATOM   3438  HD2 HIS   222      20.285  80.204  46.334  1.00  0.00           H
ATOM   3439  HE1 HIS   222      22.476  76.732  45.479  1.00  0.00           H
ATOM   3440  N   LEU   223      20.024  82.727  41.662  1.00 72.42           N
ATOM   3441  CA  LEU   223      19.254  83.597  40.808  1.00 72.42           C
ATOM   3442  CB  LEU   223      18.910  84.935  41.488  1.00 72.42           C
ATOM   3443  CG  LEU   223      17.949  84.812  42.688  1.00 72.42           C
ATOM   3444  CD1 LEU   223      17.658  86.191  43.308  1.00 72.42           C
ATOM   3445  CD2 LEU   223      16.660  84.065  42.299  1.00 72.42           C
ATOM   3446  C   LEU   223      19.988  83.919  39.532  1.00 72.42           C
ATOM   3447  O   LEU   223      19.383  84.244  38.516  1.00 72.42           O
ATOM   3448  H   LEU   223      20.341  83.097  42.547  1.00  0.00           H
ATOM   3449  HA  LEU   223      18.323  83.092  40.551  1.00  0.00           H
ATOM   3450  HB2 LEU   223      19.838  85.387  41.839  1.00  0.00           H
ATOM   3451  HB3 LEU   223      18.459  85.596  40.748  1.00  0.00           H
ATOM   3452  HG  LEU   223      18.453  84.215  43.448  1.00  0.00           H
ATOM   3453 HD11 LEU   223      17.046  86.066  44.201  1.00  0.00           H
ATOM   3454 HD12 LEU   223      17.124  86.809  42.586  1.00  0.00           H
ATOM   3455 HD13 LEU   223      18.597  86.675  43.576  1.00  0.00           H
ATOM   3456 HD21 LEU   223      15.847  84.376  42.955  1.00  0.00           H
ATOM   3457 HD22 LEU   223      16.402  84.299  41.266  1.00  0.00           H
ATOM   3458 HD23 LEU   223      16.818  82.991  42.400  1.00  0.00           H
ATOM   3459  N   THR   224      21.325  83.927  39.581  1.00113.82           N
ATOM   3460  CA  THR   224      22.195  84.274  38.491  1.00113.82           C
ATOM   3461  CB  THR   224      23.544  84.763  38.948  1.00113.82           C
ATOM   3462  OG1 THR   224      24.212  83.765  39.705  1.00113.82           O
ATOM   3463  CG2 THR   224      23.341  86.028  39.802  1.00113.82           C
ATOM   3464  C   THR   224      22.379  83.194  37.454  1.00113.82           C
ATOM   3465  O   THR   224      23.139  83.416  36.512  1.00113.82           O
ATOM   3466  H   THR   224      21.758  83.668  40.456  1.00  0.00           H
ATOM   3467  HA  THR   224      21.723  85.113  37.979  1.00  0.00           H
ATOM   3468  HB  THR   224      24.148  85.014  38.076  1.00  0.00           H
ATOM   3469  HG1 THR   224      25.052  84.109  40.017  1.00  0.00           H
ATOM   3470 HG21 THR   224      23.579  86.910  39.208  1.00  0.00           H
ATOM   3471 HG22 THR   224      23.997  85.988  40.672  1.00  0.00           H
ATOM   3472 HG23 THR   224      22.303  86.081  40.132  1.00  0.00           H
ATOM   3473  N   SER   225      21.840  81.965  37.641  1.00107.10           N
ATOM   3474  CA  SER   225      22.108  80.972  36.628  1.00107.10           C
ATOM   3475  CB  SER   225      23.262  80.036  37.023  1.00107.10           C
ATOM   3476  OG  SER   225      23.498  79.086  35.998  1.00107.10           O
ATOM   3477  C   SER   225      20.915  80.076  36.367  1.00107.10           C
ATOM   3478  O   SER   225      20.004  79.946  37.179  1.00107.10           O
ATOM   3479  H   SER   225      21.276  81.753  38.452  1.00  0.00           H
ATOM   3480  HA  SER   225      22.372  81.481  35.701  1.00  0.00           H
ATOM   3481  HB2 SER   225      24.165  80.626  37.181  1.00  0.00           H
ATOM   3482  HB3 SER   225      23.005  79.515  37.945  1.00  0.00           H
ATOM   3483  HG  SER   225      24.403  78.770  36.056  1.00  0.00           H
ATOM   3484  N   ARG   226      20.933  79.431  35.175  1.00119.93           N
ATOM   3485  CA  ARG   226      20.018  78.419  34.694  1.00119.93           C
ATOM   3486  CB  ARG   226      20.084  77.094  35.468  1.00119.93           C
ATOM   3487  CG  ARG   226      21.354  76.285  35.223  1.00119.93           C
ATOM   3488  CD  ARG   226      21.279  74.873  35.809  1.00119.93           C
ATOM   3489  NE  ARG   226      22.625  74.256  35.662  1.00119.93           N
ATOM   3490  CZ  ARG   226      23.585  74.531  36.592  1.00119.93           C
ATOM   3491  NH1 ARG   226      23.307  75.397  37.609  1.00119.93           N
ATOM   3492  NH2 ARG   226      24.821  73.958  36.499  1.00119.93           N
ATOM   3493  C   ARG   226      18.563  78.788  34.661  1.00119.93           C
ATOM   3494  O   ARG   226      17.730  77.954  35.013  1.00119.93           O
ATOM   3495  H   ARG   226      21.678  79.689  34.544  1.00  0.00           H
ATOM   3496  HA  ARG   226      20.308  78.197  33.667  1.00  0.00           H
ATOM   3497  HB2 ARG   226      20.022  77.318  36.533  1.00  0.00           H
ATOM   3498  HB3 ARG   226      19.224  76.485  35.190  1.00  0.00           H
ATOM   3499  HG2 ARG   226      22.194  76.808  35.681  1.00  0.00           H
ATOM   3500  HG3 ARG   226      21.525  76.213  34.149  1.00  0.00           H
ATOM   3501  HD2 ARG   226      20.539  74.284  35.267  1.00  0.00           H
ATOM   3502  HD3 ARG   226      21.010  74.925  36.864  1.00  0.00           H
ATOM   3503  HE  ARG   226      22.825  73.642  34.885  1.00  0.00           H
ATOM   3504 HH11 ARG   226      22.394  75.825  37.673  1.00  0.00           H
ATOM   3505 HH12 ARG   226      24.014  75.610  38.298  1.00  0.00           H
ATOM   3506 HH21 ARG   226      25.027  73.322  35.742  1.00  0.00           H
ATOM   3507 HH22 ARG   226      25.529  74.170  37.187  1.00  0.00           H
ATOM   3508  N   HIS   227      18.189  80.011  34.241  1.00 69.44           N
ATOM   3509  CA  HIS   227      16.782  80.257  34.068  1.00 69.44           C
ATOM   3510  ND1 HIS   227      15.659  83.043  35.817  1.00 69.44           N
ATOM   3511  CG  HIS   227      16.316  81.853  36.042  1.00 69.44           C
ATOM   3512  CB  HIS   227      15.981  80.572  35.350  1.00 69.44           C
ATOM   3513  NE2 HIS   227      17.179  83.439  37.386  1.00 69.44           N
ATOM   3514  CD2 HIS   227      17.242  82.113  37.002  1.00 69.44           C
ATOM   3515  CE1 HIS   227      16.217  83.958  36.648  1.00 69.44           C
ATOM   3516  C   HIS   227      16.643  81.355  33.058  1.00 69.44           C
ATOM   3517  O   HIS   227      17.632  81.981  32.682  1.00 69.44           O
ATOM   3518  H   HIS   227      18.872  80.731  34.054  1.00  0.00           H
ATOM   3519  HA  HIS   227      16.349  79.358  33.629  1.00  0.00           H
ATOM   3520  HD1 HIS   227      14.908  83.203  35.161  1.00  0.00           H
ATOM   3521  HB2 HIS   227      14.925  80.606  35.082  1.00  0.00           H
ATOM   3522  HB3 HIS   227      16.129  79.754  36.055  1.00  0.00           H
ATOM   3523  HE2 HIS   227      17.745  83.907  38.079  1.00  0.00           H
ATOM   3524  HD2 HIS   227      17.930  81.386  37.408  1.00  0.00           H
ATOM   3525  HE1 HIS   227      15.909  84.992  36.699  1.00  0.00           H
ATOM   3526  N   GLN   228      15.407  81.620  32.587  1.00 63.08           N
ATOM   3527  CA  GLN   228      15.222  82.549  31.508  1.00 63.08           C
ATOM   3528  CB  GLN   228      13.759  82.652  31.032  1.00 63.08           C
ATOM   3529  CG  GLN   228      13.584  83.569  29.816  1.00 63.08           C
ATOM   3530  CD  GLN   228      12.187  83.364  29.243  1.00 63.08           C
ATOM   3531  OE1 GLN   228      11.785  84.034  28.292  1.00 63.08           O
ATOM   3532  NE2 GLN   228      11.424  82.407  29.834  1.00 63.08           N
ATOM   3533  C   GLN   228      15.699  83.922  31.886  1.00 63.08           C
ATOM   3534  O   GLN   228      16.284  84.621  31.062  1.00 63.08           O
ATOM   3535  H   GLN   228      14.606  81.161  32.996  1.00  0.00           H
ATOM   3536  HA  GLN   228      15.824  82.207  30.666  1.00  0.00           H
ATOM   3537  HB2 GLN   228      13.155  83.043  31.851  1.00  0.00           H
ATOM   3538  HB3 GLN   228      13.401  81.655  30.775  1.00  0.00           H
ATOM   3539  HG2 GLN   228      13.706  84.608  30.121  1.00  0.00           H
ATOM   3540  HG3 GLN   228      14.329  83.320  29.060  1.00  0.00           H
ATOM   3541 HE21 GLN   228      11.791  81.877  30.612  1.00  0.00           H
ATOM   3542 HE22 GLN   228      10.490  82.226  29.496  1.00  0.00           H
ATOM   3543  N   GLU   229      15.417  84.348  33.129  1.00 96.84           N
ATOM   3544  CA  GLU   229      15.753  85.619  33.721  1.00 96.84           C
ATOM   3545  CB  GLU   229      14.808  85.988  34.879  1.00 96.84           C
ATOM   3546  CG  GLU   229      13.391  86.292  34.375  1.00 96.84           C
ATOM   3547  CD  GLU   229      12.469  86.505  35.565  1.00 96.84           C
ATOM   3548  OE1 GLU   229      12.947  86.342  36.717  1.00 96.84           O
ATOM   3549  OE2 GLU   229      11.272  86.829  35.338  1.00 96.84           O
ATOM   3550  C   GLU   229      17.189  85.706  34.177  1.00 96.84           C
ATOM   3551  O   GLU   229      17.624  86.763  34.632  1.00 96.84           O
ATOM   3552  H   GLU   229      14.910  83.702  33.717  1.00  0.00           H
ATOM   3553  HA  GLU   229      15.619  86.375  32.948  1.00  0.00           H
ATOM   3554  HB2 GLU   229      15.199  86.869  35.388  1.00  0.00           H
ATOM   3555  HB3 GLU   229      14.766  85.158  35.584  1.00  0.00           H
ATOM   3556  HG2 GLU   229      13.408  87.193  33.762  1.00  0.00           H
ATOM   3557  HG3 GLU   229      13.029  85.454  33.780  1.00  0.00           H
ATOM   3558  N   ALA   230      17.951  84.596  34.140  1.00 49.50           N
ATOM   3559  CA  ALA   230      19.277  84.554  34.711  1.00 49.50           C
ATOM   3560  CB  ALA   230      19.970  83.199  34.489  1.00 49.50           C
ATOM   3561  C   ALA   230      20.178  85.613  34.141  1.00 49.50           C
ATOM   3562  O   ALA   230      20.932  86.239  34.887  1.00 49.50           O
ATOM   3563  H   ALA   230      17.583  83.766  33.698  1.00  0.00           H
ATOM   3564  HA  ALA   230      19.191  84.721  35.785  1.00  0.00           H
ATOM   3565  HB1 ALA   230      20.929  83.192  35.007  1.00  0.00           H
ATOM   3566  HB2 ALA   230      19.340  82.400  34.881  1.00  0.00           H
ATOM   3567  HB3 ALA   230      20.132  83.044  33.422  1.00  0.00           H
ATOM   3568  N   GLU   231      20.136  85.847  32.816  1.00 63.69           N
ATOM   3569  CA  GLU   231      21.000  86.821  32.209  1.00 63.69           C
ATOM   3570  CB  GLU   231      20.837  86.878  30.683  1.00 63.69           C
ATOM   3571  CG  GLU   231      21.223  85.571  29.992  1.00 63.69           C
ATOM   3572  CD  GLU   231      20.120  84.552  30.249  1.00 63.69           C
ATOM   3573  OE1 GLU   231      18.992  84.972  30.625  1.00 63.69           O
ATOM   3574  OE2 GLU   231      20.396  83.337  30.065  1.00 63.69           O
ATOM   3575  C   GLU   231      20.653  88.173  32.748  1.00 63.69           C
ATOM   3576  O   GLU   231      21.538  88.979  33.031  1.00 63.69           O
ATOM   3577  H   GLU   231      19.487  85.330  32.240  1.00  0.00           H
ATOM   3578  HA  GLU   231      22.036  86.589  32.454  1.00  0.00           H
ATOM   3579  HB2 GLU   231      21.471  87.676  30.296  1.00  0.00           H
ATOM   3580  HB3 GLU   231      19.798  87.108  30.448  1.00  0.00           H
ATOM   3581  HG2 GLU   231      21.328  85.738  28.920  1.00  0.00           H
ATOM   3582  HG3 GLU   231      22.164  85.204  30.401  1.00  0.00           H
ATOM   3583  N   MET   232      19.345  88.446  32.908  1.00 91.15           N
ATOM   3584  CA  MET   232      18.868  89.706  33.403  1.00 91.15           C
ATOM   3585  CB  MET   232      17.342  89.755  33.546  1.00 91.15           C
ATOM   3586  CG  MET   232      16.852  91.080  34.130  1.00 91.15           C
ATOM   3587  SD  MET   232      15.240  90.978  34.960  1.00 91.15           S
ATOM   3588  CE  MET   232      15.885  90.157  36.447  1.00 91.15           C
ATOM   3589  C   MET   232      19.373  89.899  34.797  1.00 91.15           C
ATOM   3590  O   MET   232      19.737  91.004  35.192  1.00 91.15           O
ATOM   3591  H   MET   232      18.670  87.734  32.670  1.00  0.00           H
ATOM   3592  HA  MET   232      19.212  90.517  32.762  1.00  0.00           H
ATOM   3593  HB2 MET   232      16.894  89.620  32.562  1.00  0.00           H
ATOM   3594  HB3 MET   232      17.021  88.941  34.196  1.00  0.00           H
ATOM   3595  HG2 MET   232      16.773  91.803  33.318  1.00  0.00           H
ATOM   3596  HG3 MET   232      17.591  91.440  34.846  1.00  0.00           H
ATOM   3597  HE1 MET   232      15.068  89.974  37.145  1.00  0.00           H
ATOM   3598  HE2 MET   232      16.630  90.796  36.920  1.00  0.00           H
ATOM   3599  HE3 MET   232      16.344  89.209  36.168  1.00  0.00           H
ATOM   3600  N   ALA   233      19.369  88.815  35.591  1.00 38.46           N
ATOM   3601  CA  ALA   233      19.774  88.867  36.966  1.00 38.46           C
ATOM   3602  CB  ALA   233      19.603  87.518  37.686  1.00 38.46           C
ATOM   3603  C   ALA   233      21.222  89.233  37.060  1.00 38.46           C
ATOM   3604  O   ALA   233      21.624  89.975  37.954  1.00 38.46           O
ATOM   3605  H   ALA   233      19.070  87.931  35.205  1.00  0.00           H
ATOM   3606  HA  ALA   233      19.182  89.623  37.482  1.00  0.00           H
ATOM   3607  HB1 ALA   233      18.558  87.212  37.642  1.00  0.00           H
ATOM   3608  HB2 ALA   233      19.907  87.621  38.728  1.00  0.00           H
ATOM   3609  HB3 ALA   233      20.223  86.765  37.199  1.00  0.00           H
ATOM   3610  N   GLN   234      22.051  88.704  36.143  1.00 62.54           N
ATOM   3611  CA  GLN   234      23.469  88.912  36.199  1.00 62.54           C
ATOM   3612  CB  GLN   234      24.202  88.120  35.105  1.00 62.54           C
ATOM   3613  CG  GLN   234      24.020  86.609  35.279  1.00 62.54           C
ATOM   3614  CD  GLN   234      24.574  85.897  34.057  1.00 62.54           C
ATOM   3615  OE1 GLN   234      24.039  84.875  33.628  1.00 62.54           O
ATOM   3616  NE2 GLN   234      25.679  86.442  33.483  1.00 62.54           N
ATOM   3617  C   GLN   234      23.769  90.370  36.043  1.00 62.54           C
ATOM   3618  O   GLN   234      24.629  90.902  36.743  1.00 62.54           O
ATOM   3619  H   GLN   234      21.665  88.146  35.395  1.00  0.00           H
ATOM   3620  HA  GLN   234      23.833  88.582  37.172  1.00  0.00           H
ATOM   3621  HB2 GLN   234      25.265  88.355  35.152  1.00  0.00           H
ATOM   3622  HB3 GLN   234      23.814  88.416  34.130  1.00  0.00           H
ATOM   3623  HG2 GLN   234      24.556  86.277  36.169  1.00  0.00           H
ATOM   3624  HG3 GLN   234      22.960  86.379  35.385  1.00  0.00           H
ATOM   3625 HE21 GLN   234      26.088  87.281  33.870  1.00  0.00           H
ATOM   3626 HE22 GLN   234      26.092  86.008  32.670  1.00  0.00           H
ATOM   3627  N   ASN   235      23.094  91.056  35.101  1.00148.26           N
ATOM   3628  CA  ASN   235      23.337  92.460  34.931  1.00148.26           C
ATOM   3629  CB  ASN   235      23.019  93.014  33.529  1.00148.26           C
ATOM   3630  CG  ASN   235      21.555  92.864  33.182  1.00148.26           C
ATOM   3631  OD1 ASN   235      20.833  93.855  33.109  1.00148.26           O
ATOM   3632  ND2 ASN   235      21.106  91.604  32.935  1.00148.26           N
ATOM   3633  C   ASN   235      22.693  93.278  36.018  1.00148.26           C
ATOM   3634  O   ASN   235      23.186  94.347  36.373  1.00148.26           O
ATOM   3635  H   ASN   235      22.419  90.584  34.516  1.00  0.00           H
ATOM   3636  HA  ASN   235      24.411  92.590  35.062  1.00  0.00           H
ATOM   3637  HB2 ASN   235      23.281  94.072  33.500  1.00  0.00           H
ATOM   3638  HB3 ASN   235      23.616  92.479  32.791  1.00  0.00           H
ATOM   3639 HD21 ASN   235      21.740  90.820  32.998  1.00  0.00           H
ATOM   3640 HD22 ASN   235      20.138  91.452  32.689  1.00  0.00           H
ATOM   3641  N   ALA   236      21.569  92.794  36.582  1.00 44.03           N
ATOM   3642  CA  ALA   236      20.814  93.500  37.584  1.00 44.03           C
ATOM   3643  CB  ALA   236      19.543  92.744  38.014  1.00 44.03           C
ATOM   3644  C   ALA   236      21.660  93.713  38.801  1.00 44.03           C
ATOM   3645  O   ALA   236      21.558  94.748  39.458  1.00 44.03           O
ATOM   3646  H   ALA   236      21.238  91.887  36.286  1.00  0.00           H
ATOM   3647  HA  ALA   236      20.525  94.472  37.184  1.00  0.00           H
ATOM   3648  HB1 ALA   236      18.908  92.576  37.144  1.00  0.00           H
ATOM   3649  HB2 ALA   236      19.821  91.785  38.451  1.00  0.00           H
ATOM   3650  HB3 ALA   236      19.000  93.336  38.751  1.00  0.00           H
ATOM   3651  N   VAL   237      22.515  92.732  39.148  1.00 97.43           N
ATOM   3652  CA  VAL   237      23.321  92.878  40.322  1.00 97.43           C
ATOM   3653  CB  VAL   237      24.178  91.668  40.614  1.00 97.43           C
ATOM   3654  CG1 VAL   237      25.397  91.632  39.678  1.00 97.43           C
ATOM   3655  CG2 VAL   237      24.518  91.677  42.111  1.00 97.43           C
ATOM   3656  C   VAL   237      24.190  94.093  40.139  1.00 97.43           C
ATOM   3657  O   VAL   237      24.370  94.882  41.064  1.00 97.43           O
ATOM   3658  H   VAL   237      22.587  91.898  38.583  1.00  0.00           H
ATOM   3659  HA  VAL   237      22.663  93.049  41.174  1.00  0.00           H
ATOM   3660  HB  VAL   237      23.579  90.780  40.414  1.00  0.00           H
ATOM   3661 HG11 VAL   237      25.887  90.661  39.756  1.00  0.00           H
ATOM   3662 HG12 VAL   237      25.071  91.792  38.650  1.00  0.00           H
ATOM   3663 HG13 VAL   237      26.098  92.417  39.963  1.00  0.00           H
ATOM   3664 HG21 VAL   237      25.137  90.812  42.349  1.00  0.00           H
ATOM   3665 HG22 VAL   237      25.061  92.590  42.355  1.00  0.00           H
ATOM   3666 HG23 VAL   237      23.597  91.636  42.693  1.00  0.00           H
ATOM   3667  N   ARG   238      24.751  94.276  38.927  1.00 89.15           N
ATOM   3668  CA  ARG   238      25.598  95.395  38.615  1.00 89.15           C
ATOM   3669  CB  ARG   238      26.180  95.271  37.195  1.00 89.15           C
ATOM   3670  CG  ARG   238      27.096  96.419  36.773  1.00 89.15           C
ATOM   3671  CD  ARG   238      27.539  96.316  35.313  1.00 89.15           C
ATOM   3672  NE  ARG   238      26.319  96.503  34.479  1.00 89.15           N
ATOM   3673  CZ  ARG   238      25.537  95.433  34.153  1.00 89.15           C
ATOM   3674  NH1 ARG   238      25.885  94.174  34.553  1.00 89.15           N
ATOM   3675  NH2 ARG   238      24.396  95.626  33.430  1.00 89.15           N
ATOM   3676  C   ARG   238      24.801  96.668  38.679  1.00 89.15           C
ATOM   3677  O   ARG   238      25.243  97.666  39.245  1.00 89.15           O
ATOM   3678  H   ARG   238      24.568  93.595  38.204  1.00  0.00           H
ATOM   3679  HA  ARG   238      26.414  95.443  39.337  1.00  0.00           H
ATOM   3680  HB2 ARG   238      26.752  94.345  37.143  1.00  0.00           H
ATOM   3681  HB3 ARG   238      25.354  95.208  36.486  1.00  0.00           H
ATOM   3682  HG2 ARG   238      27.982  96.409  37.407  1.00  0.00           H
ATOM   3683  HG3 ARG   238      26.569  97.362  36.917  1.00  0.00           H
ATOM   3684  HD2 ARG   238      28.270  97.092  35.087  1.00  0.00           H
ATOM   3685  HD3 ARG   238      27.971  95.333  35.124  1.00  0.00           H
ATOM   3686  HE  ARG   238      26.069  97.426  34.153  1.00  0.00           H
ATOM   3687 HH11 ARG   238      26.728  94.030  35.091  1.00  0.00           H
ATOM   3688 HH12 ARG   238      25.300  93.387  34.311  1.00  0.00           H
ATOM   3689 HH21 ARG   238      24.136  96.557  33.136  1.00  0.00           H
ATOM   3690 HH22 ARG   238      23.812  94.838  33.189  1.00  0.00           H
ATOM   3691  N   LEU   239      23.574  96.644  38.132  1.00 67.47           N
ATOM   3692  CA  LEU   239      22.729  97.806  38.031  1.00 67.47           C
ATOM   3693  CB  LEU   239      21.367  97.471  37.400  1.00 67.47           C
ATOM   3694  CG  LEU   239      21.454  96.832  36.000  1.00 67.47           C
ATOM   3695  CD1 LEU   239      20.055  96.528  35.443  1.00 67.47           C
ATOM   3696  CD2 LEU   239      22.305  97.672  35.034  1.00 67.47           C
ATOM   3697  C   LEU   239      22.435  98.306  39.414  1.00 67.47           C
ATOM   3698  O   LEU   239      22.307  99.506  39.648  1.00 67.47           O
ATOM   3699  H   LEU   239      23.226  95.766  37.773  1.00  0.00           H
ATOM   3700  HA  LEU   239      23.229  98.582  37.451  1.00  0.00           H
ATOM   3701  HB2 LEU   239      20.793  98.394  37.318  1.00  0.00           H
ATOM   3702  HB3 LEU   239      20.835  96.788  38.062  1.00  0.00           H
ATOM   3703  HG  LEU   239      21.962  95.875  36.120  1.00  0.00           H
ATOM   3704 HD11 LEU   239      20.147  96.078  34.455  1.00  0.00           H
ATOM   3705 HD12 LEU   239      19.485  97.454  35.369  1.00  0.00           H
ATOM   3706 HD13 LEU   239      19.540  95.837  36.111  1.00  0.00           H
ATOM   3707 HD21 LEU   239      22.016  98.720  35.112  1.00  0.00           H
ATOM   3708 HD22 LEU   239      23.359  97.565  35.292  1.00  0.00           H
ATOM   3709 HD23 LEU   239      22.144  97.326  34.013  1.00  0.00           H
ATOM   3710  N   HIS   240      22.269  97.362  40.351  1.00117.00           N
ATOM   3711  CA  HIS   240      21.953  97.579  41.735  1.00117.00           C
ATOM   3712  ND1 HIS   240      19.411  95.719  40.775  1.00117.00           N
ATOM   3713  CG  HIS   240      19.835  96.366  41.915  1.00117.00           C
ATOM   3714  CB  HIS   240      21.251  96.391  42.402  1.00117.00           C
ATOM   3715  NE2 HIS   240      17.637  96.771  41.607  1.00117.00           N
ATOM   3716  CD2 HIS   240      18.739  97.000  42.412  1.00117.00           C
ATOM   3717  CE1 HIS   240      18.090  95.997  40.638  1.00117.00           C
ATOM   3718  C   HIS   240      23.123  98.055  42.548  1.00117.00           C
ATOM   3719  O   HIS   240      22.971  98.307  43.744  1.00117.00           O
ATOM   3720  H   HIS   240      22.377  96.403  40.054  1.00  0.00           H
ATOM   3721  HA  HIS   240      21.231  98.395  41.749  1.00  0.00           H
ATOM   3722  HD1 HIS   240      19.974  95.149  40.161  1.00  0.00           H
ATOM   3723  HB2 HIS   240      21.753  95.463  42.130  1.00  0.00           H
ATOM   3724  HB3 HIS   240      21.266  96.515  43.485  1.00  0.00           H
ATOM   3725  HE2 HIS   240      16.697  97.118  41.733  1.00  0.00           H
ATOM   3726  HD2 HIS   240      18.730  97.599  43.311  1.00  0.00           H
ATOM   3727  HE1 HIS   240      17.479  95.627  39.828  1.00  0.00           H
ATOM   3728  N   TYR   241      24.329  98.121  41.947  1.00 92.68           N
ATOM   3729  CA  TYR   241      25.511  98.608  42.617  1.00 92.68           C
ATOM   3730  CB  TYR   241      25.241  99.868  43.459  1.00 92.68           C
ATOM   3731  CG  TYR   241      24.598 100.874  42.570  1.00 92.68           C
ATOM   3732  CD1 TYR   241      25.333 101.529  41.612  1.00 92.68           C
ATOM   3733  CD2 TYR   241      23.260 101.172  42.706  1.00 92.68           C
ATOM   3734  CE1 TYR   241      24.733 102.457  40.796  1.00 92.68           C
ATOM   3735  CE2 TYR   241      22.657 102.099  41.892  1.00 92.68           C
ATOM   3736  CZ  TYR   241      23.397 102.745  40.931  1.00 92.68           C
ATOM   3737  OH  TYR   241      22.783 103.700  40.091  1.00 92.68           O
ATOM   3738  C   TYR   241      26.024  97.577  43.577  1.00 92.68           C
ATOM   3739  O   TYR   241      26.603  97.905  44.611  1.00 92.68           O
ATOM   3740  H   TYR   241      24.408  97.817  40.987  1.00  0.00           H
ATOM   3741  HA  TYR   241      26.281  98.827  41.877  1.00  0.00           H
ATOM   3742  HB2 TYR   241      24.576  99.626  44.288  1.00  0.00           H
ATOM   3743  HB3 TYR   241      26.181 100.263  43.844  1.00  0.00           H
ATOM   3744  HD1 TYR   241      26.385 101.314  41.500  1.00  0.00           H
ATOM   3745  HD2 TYR   241      22.677 100.669  43.464  1.00  0.00           H
ATOM   3746  HE1 TYR   241      25.317 102.964  40.042  1.00  0.00           H
ATOM   3747  HE2 TYR   241      21.606 102.319  42.007  1.00  0.00           H
ATOM   3748  HH  TYR   241      22.074 103.282  39.597  1.00  0.00           H
ATOM   3749  N   GLY   242      25.768  96.297  43.269  1.00 61.25           N
ATOM   3750  CA  GLY   242      26.195  95.155  44.028  1.00 61.25           C
ATOM   3751  C   GLY   242      27.649  94.789  43.881  1.00 61.25           C
ATOM   3752  O   GLY   242      28.232  94.230  44.807  1.00 61.25           O
ATOM   3753  H   GLY   242      25.230  96.121  42.433  1.00  0.00           H
ATOM   3754  HA2 GLY   242      26.005  95.361  45.081  1.00  0.00           H
ATOM   3755  HA3 GLY   242      25.592  94.298  43.730  1.00  0.00           H
ATOM   3756  N   LEU   243      28.268  95.052  42.711  1.00 75.33           N
ATOM   3757  CA  LEU   243      29.553  94.487  42.382  1.00 75.33           C
ATOM   3758  CB  LEU   243      30.053  94.933  40.993  1.00 75.33           C
ATOM   3759  CG  LEU   243      29.130  94.498  39.837  1.00 75.33           C
ATOM   3760  CD1 LEU   243      29.712  94.879  38.467  1.00 75.33           C
ATOM   3761  CD2 LEU   243      28.777  93.006  39.934  1.00 75.33           C
ATOM   3762  C   LEU   243      30.626  94.817  43.377  1.00 75.33           C
ATOM   3763  O   LEU   243      31.353  93.907  43.777  1.00 75.33           O
ATOM   3764  H   LEU   243      27.817  95.663  42.045  1.00  0.00           H
ATOM   3765  HA  LEU   243      29.443  93.403  42.362  1.00  0.00           H
ATOM   3766  HB2 LEU   243      30.125  96.021  40.986  1.00  0.00           H
ATOM   3767  HB3 LEU   243      31.045  94.514  40.826  1.00  0.00           H
ATOM   3768  HG  LEU   243      28.198  95.052  39.950  1.00  0.00           H
ATOM   3769 HD11 LEU   243      30.681  94.397  38.337  1.00  0.00           H
ATOM   3770 HD12 LEU   243      29.834  95.961  38.412  1.00  0.00           H
ATOM   3771 HD13 LEU   243      29.034  94.550  37.680  1.00  0.00           H
ATOM   3772 HD21 LEU   243      28.518  92.628  38.945  1.00  0.00           H
ATOM   3773 HD22 LEU   243      29.634  92.454  40.320  1.00  0.00           H
ATOM   3774 HD23 LEU   243      27.929  92.876  40.606  1.00  0.00           H
ATOM   3775  N   PRO   244      30.800  96.031  43.811  1.00 81.44           N
ATOM   3776  CA  PRO   244      31.878  96.286  44.726  1.00 81.44           C
ATOM   3777  CD  PRO   244      30.487  97.193  42.995  1.00 81.44           C
ATOM   3778  CB  PRO   244      31.971  97.805  44.831  1.00 81.44           C
ATOM   3779  CG  PRO   244      31.468  98.287  43.455  1.00 81.44           C
ATOM   3780  C   PRO   244      31.744  95.555  46.026  1.00 81.44           C
ATOM   3781  O   PRO   244      32.744  95.048  46.533  1.00 81.44           O
ATOM   3782  HA  PRO   244      32.795  95.937  44.251  1.00  0.00           H
ATOM   3783  HD2 PRO   244      29.457  97.510  43.160  1.00  0.00           H
ATOM   3784  HD3 PRO   244      30.645  96.965  41.941  1.00  0.00           H
ATOM   3785  HB2 PRO   244      32.999  98.122  45.004  1.00  0.00           H
ATOM   3786  HB3 PRO   244      31.321  98.173  45.625  1.00  0.00           H
ATOM   3787  HG2 PRO   244      30.959  99.247  43.546  1.00  0.00           H
ATOM   3788  HG3 PRO   244      32.300  98.366  42.755  1.00  0.00           H
ATOM   3789  N   VAL   245      30.521  95.474  46.573  1.00 57.88           N
ATOM   3790  CA  VAL   245      30.280  94.811  47.821  1.00 57.88           C
ATOM   3791  CB  VAL   245      28.845  94.897  48.244  1.00 57.88           C
ATOM   3792  CG1 VAL   245      28.664  93.995  49.469  1.00 57.88           C
ATOM   3793  CG2 VAL   245      28.475  96.368  48.485  1.00 57.88           C
ATOM   3794  C   VAL   245      30.561  93.356  47.650  1.00 57.88           C
ATOM   3795  O   VAL   245      31.119  92.712  48.537  1.00 57.88           O
ATOM   3796  H   VAL   245      29.742  95.896  46.088  1.00  0.00           H
ATOM   3797  HA  VAL   245      30.924  95.227  48.596  1.00  0.00           H
ATOM   3798  HB  VAL   245      28.223  94.512  47.436  1.00  0.00           H
ATOM   3799 HG11 VAL   245      27.627  94.036  49.801  1.00  0.00           H
ATOM   3800 HG12 VAL   245      28.920  92.969  49.205  1.00  0.00           H
ATOM   3801 HG13 VAL   245      29.317  94.337  50.272  1.00  0.00           H
ATOM   3802 HG21 VAL   245      29.384  96.956  48.609  1.00  0.00           H
ATOM   3803 HG22 VAL   245      27.866  96.446  49.386  1.00  0.00           H
ATOM   3804 HG23 VAL   245      27.911  96.745  47.632  1.00  0.00           H
ATOM   3805  N   VAL   246      30.145  92.797  46.497  1.00109.94           N
ATOM   3806  CA  VAL   246      30.278  91.388  46.280  1.00109.94           C
ATOM   3807  CB  VAL   246      29.567  90.902  45.046  1.00109.94           C
ATOM   3808  CG1 VAL   246      30.319  91.350  43.784  1.00109.94           C
ATOM   3809  CG2 VAL   246      29.383  89.384  45.169  1.00109.94           C
ATOM   3810  C   VAL   246      31.724  90.982  46.225  1.00109.94           C
ATOM   3811  O   VAL   246      32.104  89.994  46.848  1.00109.94           O
ATOM   3812  H   VAL   246      29.735  93.377  45.779  1.00  0.00           H
ATOM   3813  HA  VAL   246      29.830  90.882  47.135  1.00  0.00           H
ATOM   3814  HB  VAL   246      28.578  91.359  45.027  1.00  0.00           H
ATOM   3815 HG11 VAL   246      30.322  90.539  43.055  1.00  0.00           H
ATOM   3816 HG12 VAL   246      31.345  91.607  44.045  1.00  0.00           H
ATOM   3817 HG13 VAL   246      29.824  92.221  43.356  1.00  0.00           H
ATOM   3818 HG21 VAL   246      30.263  88.948  45.643  1.00  0.00           H
ATOM   3819 HG22 VAL   246      29.253  88.952  44.177  1.00  0.00           H
ATOM   3820 HG23 VAL   246      28.502  89.173  45.775  1.00  0.00           H
ATOM   3821  N   VAL   247      32.579  91.728  45.491  1.00113.81           N
ATOM   3822  CA  VAL   247      33.973  91.374  45.401  1.00113.81           C
ATOM   3823  CB  VAL   247      34.748  92.169  44.388  1.00113.81           C
ATOM   3824  CG1 VAL   247      34.286  91.739  42.988  1.00113.81           C
ATOM   3825  CG2 VAL   247      34.533  93.665  44.652  1.00113.81           C
ATOM   3826  C   VAL   247      34.620  91.535  46.740  1.00113.81           C
ATOM   3827  O   VAL   247      35.527  90.787  47.100  1.00113.81           O
ATOM   3828  H   VAL   247      32.237  92.542  45.000  1.00  0.00           H
ATOM   3829  HA  VAL   247      34.035  90.322  45.122  1.00  0.00           H
ATOM   3830  HB  VAL   247      35.808  91.940  44.496  1.00  0.00           H
ATOM   3831 HG11 VAL   247      34.835  92.303  42.234  1.00  0.00           H
ATOM   3832 HG12 VAL   247      34.476  90.674  42.854  1.00  0.00           H
ATOM   3833 HG13 VAL   247      33.219  91.934  42.882  1.00  0.00           H
ATOM   3834 HG21 VAL   247      34.058  93.798  45.624  1.00  0.00           H
ATOM   3835 HG22 VAL   247      35.495  94.177  44.645  1.00  0.00           H
ATOM   3836 HG23 VAL   247      33.893  94.083  43.875  1.00  0.00           H
ATOM   3837  N   LYS   248      34.146  92.522  47.514  1.00 89.99           N
ATOM   3838  CA  LYS   248      34.662  92.883  48.804  1.00 89.99           C
ATOM   3839  CB  LYS   248      33.844  94.049  49.386  1.00 89.99           C
ATOM   3840  CG  LYS   248      34.467  94.797  50.561  1.00 89.99           C
ATOM   3841  CD  LYS   248      33.782  96.148  50.787  1.00 89.99           C
ATOM   3842  CE  LYS   248      33.912  97.088  49.584  1.00 89.99           C
ATOM   3843  NZ  LYS   248      32.997  98.244  49.726  1.00 89.99           N
ATOM   3844  C   LYS   248      34.552  91.708  49.737  1.00 89.99           C
ATOM   3845  O   LYS   248      35.433  91.478  50.563  1.00 89.99           O
ATOM   3846  H   LYS   248      33.363  93.054  47.161  1.00  0.00           H
ATOM   3847  HA  LYS   248      35.707  93.180  48.710  1.00  0.00           H
ATOM   3848  HB2 LYS   248      32.887  93.648  49.719  1.00  0.00           H
ATOM   3849  HB3 LYS   248      33.655  94.766  48.587  1.00  0.00           H
ATOM   3850  HG2 LYS   248      34.364  94.192  51.462  1.00  0.00           H
ATOM   3851  HG3 LYS   248      35.525  94.962  50.360  1.00  0.00           H
ATOM   3852  HD2 LYS   248      34.236  96.628  51.654  1.00  0.00           H
ATOM   3853  HD3 LYS   248      32.725  95.978  50.990  1.00  0.00           H
ATOM   3854  HE2 LYS   248      34.938  97.449  49.521  1.00  0.00           H
ATOM   3855  HE3 LYS   248      33.665  96.543  48.673  1.00  0.00           H
ATOM   3856  HZ1 LYS   248      33.096  98.852  48.926  1.00  0.00           H
ATOM   3857  HZ2 LYS   248      33.227  98.754  50.567  1.00  0.00           H
ATOM   3858  HZ3 LYS   248      32.044  97.914  49.783  1.00  0.00           H
ATOM   3859  N   LEU   249      33.476  90.912  49.598  1.00 82.00           N
ATOM   3860  CA  LEU   249      33.166  89.798  50.458  1.00 82.00           C
ATOM   3861  CB  LEU   249      31.819  89.130  50.124  1.00 82.00           C
ATOM   3862  CG  LEU   249      30.597  90.043  50.357  1.00 82.00           C
ATOM   3863  CD1 LEU   249      29.283  89.324  50.016  1.00 82.00           C
ATOM   3864  CD2 LEU   249      30.595  90.621  51.780  1.00 82.00           C
ATOM   3865  C   LEU   249      34.239  88.748  50.371  1.00 82.00           C
ATOM   3866  O   LEU   249      34.332  87.879  51.237  1.00 82.00           O
ATOM   3867  H   LEU   249      32.841  91.109  48.838  1.00  0.00           H
ATOM   3868  HA  LEU   249      33.123  90.160  51.485  1.00  0.00           H
ATOM   3869  HB2 LEU   249      31.833  88.835  49.075  1.00  0.00           H
ATOM   3870  HB3 LEU   249      31.710  88.236  50.738  1.00  0.00           H
ATOM   3871  HG  LEU   249      30.690  90.884  49.670  1.00  0.00           H
ATOM   3872 HD11 LEU   249      28.444  89.997  50.192  1.00  0.00           H
ATOM   3873 HD12 LEU   249      29.294  89.024  48.968  1.00  0.00           H
ATOM   3874 HD13 LEU   249      29.178  88.440  50.646  1.00  0.00           H
ATOM   3875 HD21 LEU   249      29.572  90.855  52.076  1.00  0.00           H
ATOM   3876 HD22 LEU   249      31.197  91.529  51.804  1.00  0.00           H
ATOM   3877 HD23 LEU   249      31.015  89.889  52.470  1.00  0.00           H
ATOM   3878  N   LEU   250      35.013  88.733  49.271  1.00 70.86           N
ATOM   3879  CA  LEU   250      36.066  87.769  49.079  1.00 70.86           C
ATOM   3880  CB  LEU   250      36.682  87.835  47.671  1.00 70.86           C
ATOM   3881  CG  LEU   250      35.694  87.410  46.568  1.00 70.86           C
ATOM   3882  CD1 LEU   250      36.337  87.482  45.173  1.00 70.86           C
ATOM   3883  CD2 LEU   250      35.089  86.026  46.874  1.00 70.86           C
ATOM   3884  C   LEU   250      37.173  87.970  50.079  1.00 70.86           C
ATOM   3885  O   LEU   250      37.865  87.015  50.430  1.00 70.86           O
ATOM   3886  H   LEU   250      34.850  89.424  48.552  1.00  0.00           H
ATOM   3887  HA  LEU   250      35.649  86.772  49.225  1.00  0.00           H
ATOM   3888  HB2 LEU   250      37.000  88.859  47.478  1.00  0.00           H
ATOM   3889  HB3 LEU   250      37.554  87.181  47.636  1.00  0.00           H
ATOM   3890  HG  LEU   250      34.874  88.128  46.580  1.00  0.00           H
ATOM   3891 HD11 LEU   250      37.419  87.566  45.275  1.00  0.00           H
ATOM   3892 HD12 LEU   250      35.954  88.353  44.641  1.00  0.00           H
ATOM   3893 HD13 LEU   250      36.094  86.579  44.614  1.00  0.00           H
ATOM   3894 HD21 LEU   250      35.891  85.304  47.027  1.00  0.00           H
ATOM   3895 HD22 LEU   250      34.479  86.088  47.775  1.00  0.00           H
ATOM   3896 HD23 LEU   250      34.468  85.708  46.037  1.00  0.00           H
ATOM   3897  N   HIS   251      37.412  89.223  50.517  1.00 70.25           N
ATOM   3898  CA  HIS   251      38.494  89.536  51.418  1.00 70.25           C
ATOM   3899  ND1 HIS   251      40.941  90.941  49.539  1.00 70.25           N
ATOM   3900  CG  HIS   251      39.610  91.131  49.843  1.00 70.25           C
ATOM   3901  CB  HIS   251      39.025  90.962  51.215  1.00 70.25           C
ATOM   3902  NE2 HIS   251      39.927  91.486  47.635  1.00 70.25           N
ATOM   3903  CD2 HIS   251      39.006  91.463  48.669  1.00 70.25           C
ATOM   3904  CE1 HIS   251      41.075  91.166  48.207  1.00 70.25           C
ATOM   3905  C   HIS   251      38.103  89.336  52.856  1.00 70.25           C
ATOM   3906  O   HIS   251      36.933  89.162  53.191  1.00 70.25           O
ATOM   3907  H   HIS   251      36.810  89.971  50.202  1.00  0.00           H
ATOM   3908  HA  HIS   251      39.311  88.848  51.201  1.00  0.00           H
ATOM   3909  HD1 HIS   251      41.675  90.684  50.183  1.00  0.00           H
ATOM   3910  HB2 HIS   251      39.797  91.163  51.958  1.00  0.00           H
ATOM   3911  HB3 HIS   251      38.207  91.671  51.346  1.00  0.00           H
ATOM   3912  HE2 HIS   251      39.759  91.699  46.662  1.00  0.00           H
ATOM   3913  HD2 HIS   251      37.953  91.679  48.559  1.00  0.00           H
ATOM   3914  HE1 HIS   251      42.012  91.092  47.675  1.00  0.00           H
ATOM   3915  N   PRO   252      39.090  89.357  53.724  1.00 83.01           N
ATOM   3916  CA  PRO   252      38.852  89.153  55.129  1.00 83.01           C
ATOM   3917  CD  PRO   252      40.435  88.963  53.334  1.00 83.01           C
ATOM   3918  CB  PRO   252      40.236  89.041  55.760  1.00 83.01           C
ATOM   3919  CG  PRO   252      41.100  88.458  54.627  1.00 83.01           C
ATOM   3920  C   PRO   252      38.015  90.279  55.621  1.00 83.01           C
ATOM   3921  O   PRO   252      38.005  91.307  54.939  1.00 83.01           O
ATOM   3922  HA  PRO   252      38.314  88.216  55.271  1.00  0.00           H
ATOM   3923  HD2 PRO   252      40.399  88.169  52.588  1.00  0.00           H
ATOM   3924  HD3 PRO   252      40.979  89.822  52.942  1.00  0.00           H
ATOM   3925  HB2 PRO   252      40.219  88.372  56.621  1.00  0.00           H
ATOM   3926  HB3 PRO   252      40.603  90.026  56.050  1.00  0.00           H
ATOM   3927  HG2 PRO   252      42.125  88.821  54.699  1.00  0.00           H
ATOM   3928  HG3 PRO   252      41.082  87.369  54.660  1.00  0.00           H
ATOM   3929  N   PRO   253      37.308  90.189  56.714  1.00 84.87           N
ATOM   3930  CA  PRO   253      37.243  89.066  57.623  1.00 84.87           C
ATOM   3931  CD  PRO   253      36.719  91.389  57.285  1.00 84.87           C
ATOM   3932  CB  PRO   253      36.668  89.626  58.924  1.00 84.87           C
ATOM   3933  CG  PRO   253      35.917  90.899  58.497  1.00 84.87           C
ATOM   3934  C   PRO   253      36.462  87.868  57.152  1.00 84.87           C
ATOM   3935  O   PRO   253      36.398  86.905  57.913  1.00 84.87           O
ATOM   3936  HA  PRO   253      38.264  88.740  57.823  1.00  0.00           H
ATOM   3937  HD2 PRO   253      36.063  91.875  56.563  1.00  0.00           H
ATOM   3938  HD3 PRO   253      37.502  92.077  57.605  1.00  0.00           H
ATOM   3939  HB2 PRO   253      35.985  88.911  59.382  1.00  0.00           H
ATOM   3940  HB3 PRO   253      37.472  89.876  59.616  1.00  0.00           H
ATOM   3941  HG2 PRO   253      35.922  91.642  59.295  1.00  0.00           H
ATOM   3942  HG3 PRO   253      34.894  90.659  58.206  1.00  0.00           H
ATOM   3943  N   SER   254      35.859  87.888  55.949  1.00 55.70           N
ATOM   3944  CA  SER   254      34.981  86.824  55.516  1.00 55.70           C
ATOM   3945  CB  SER   254      34.580  86.916  54.032  1.00 55.70           C
ATOM   3946  OG  SER   254      33.816  88.091  53.802  1.00 55.70           O
ATOM   3947  C   SER   254      35.599  85.474  55.717  1.00 55.70           C
ATOM   3948  O   SER   254      36.802  85.278  55.551  1.00 55.70           O
ATOM   3949  H   SER   254      36.025  88.669  55.331  1.00  0.00           H
ATOM   3950  HA  SER   254      34.072  86.872  56.115  1.00  0.00           H
ATOM   3951  HB2 SER   254      35.480  86.946  53.417  1.00  0.00           H
ATOM   3952  HB3 SER   254      33.987  86.042  53.763  1.00  0.00           H
ATOM   3953  HG  SER   254      34.391  88.859  53.839  1.00  0.00           H
ATOM   3954  N   HIS   255      34.744  84.504  56.112  1.00 77.43           N
ATOM   3955  CA  HIS   255      35.145  83.149  56.364  1.00 77.43           C
ATOM   3956  ND1 HIS   255      34.417  84.601  59.146  1.00 77.43           N
ATOM   3957  CG  HIS   255      34.926  83.360  58.835  1.00 77.43           C
ATOM   3958  CB  HIS   255      34.502  82.562  57.628  1.00 77.43           C
ATOM   3959  NE2 HIS   255      35.931  84.134  60.705  1.00 77.43           N
ATOM   3960  CD2 HIS   255      35.852  83.090  59.796  1.00 77.43           C
ATOM   3961  CE1 HIS   255      35.048  85.017  60.273  1.00 77.43           C
ATOM   3962  C   HIS   255      34.835  82.304  55.162  1.00 77.43           C
ATOM   3963  O   HIS   255      34.160  82.741  54.232  1.00 77.43           O
ATOM   3964  H   HIS   255      33.771  84.746  56.236  1.00  0.00           H
ATOM   3965  HA  HIS   255      36.226  83.142  56.506  1.00  0.00           H
ATOM   3966  HD1 HIS   255      33.709  85.106  58.633  1.00  0.00           H
ATOM   3967  HB2 HIS   255      34.821  81.527  57.749  1.00  0.00           H
ATOM   3968  HB3 HIS   255      33.417  82.598  57.533  1.00  0.00           H
ATOM   3969  HE2 HIS   255      36.529  84.204  61.516  1.00  0.00           H
ATOM   3970  HD2 HIS   255      36.443  82.187  59.844  1.00  0.00           H
ATOM   3971  HE1 HIS   255      34.851  85.960  60.760  1.00  0.00           H
ATOM   3972  N   TRP   256      35.305  81.040  55.172  1.00 91.18           N
ATOM   3973  CA  TRP   256      35.260  80.172  54.026  1.00 91.18           C
ATOM   3974  CB  TRP   256      35.885  78.787  54.278  1.00 91.18           C
ATOM   3975  CG  TRP   256      37.383  78.822  54.473  1.00 91.18           C
ATOM   3976  CD2 TRP   256      38.323  79.091  53.420  1.00 91.18           C
ATOM   3977  CD1 TRP   256      38.115  78.646  55.609  1.00 91.18           C
ATOM   3978  NE1 TRP   256      39.456  78.783  55.331  1.00 91.18           N
ATOM   3979  CE2 TRP   256      39.596  79.060  53.987  1.00 91.18           C
ATOM   3980  CE3 TRP   256      38.139  79.349  52.091  1.00 91.18           C
ATOM   3981  CZ2 TRP   256      40.712  79.289  53.230  1.00 91.18           C
ATOM   3982  CZ3 TRP   256      39.265  79.574  51.330  1.00 91.18           C
ATOM   3983  CH2 TRP   256      40.527  79.545  51.889  1.00 91.18           C
ATOM   3984  C   TRP   256      33.867  79.957  53.521  1.00 91.18           C
ATOM   3985  O   TRP   256      33.685  79.904  52.305  1.00 91.18           O
ATOM   3986  H   TRP   256      35.709  80.685  56.027  1.00  0.00           H
ATOM   3987  HA  TRP   256      35.829  80.650  53.229  1.00  0.00           H
ATOM   3988  HB2 TRP   256      35.665  78.149  53.422  1.00  0.00           H
ATOM   3989  HB3 TRP   256      35.426  78.352  55.166  1.00  0.00           H
ATOM   3990  HD1 TRP   256      37.703  78.431  56.584  1.00  0.00           H
ATOM   3991  HE1 TRP   256      40.210  78.696  55.998  1.00  0.00           H
ATOM   3992  HE3 TRP   256      37.151  79.375  51.655  1.00  0.00           H
ATOM   3993  HZ2 TRP   256      41.700  79.270  53.667  1.00  0.00           H
ATOM   3994  HZ3 TRP   256      39.158  79.777  50.275  1.00  0.00           H
ATOM   3995  HH2 TRP   256      41.387  79.727  51.262  1.00  0.00           H
ATOM   3996  N   PRO   257      32.871  79.797  54.338  1.00 83.20           N
ATOM   3997  CA  PRO   257      31.563  79.558  53.796  1.00 83.20           C
ATOM   3998  CD  PRO   257      33.029  79.266  55.682  1.00 83.20           C
ATOM   3999  CB  PRO   257      30.690  79.264  55.017  1.00 83.20           C
ATOM   4000  CG  PRO   257      31.668  78.635  56.027  1.00 83.20           C
ATOM   4001  C   PRO   257      31.116  80.678  52.903  1.00 83.20           C
ATOM   4002  O   PRO   257      30.614  80.414  51.810  1.00 83.20           O
ATOM   4003  HA  PRO   257      31.612  78.650  53.194  1.00  0.00           H
ATOM   4004  HD2 PRO   257      33.269  80.065  56.383  1.00  0.00           H
ATOM   4005  HD3 PRO   257      33.810  78.506  55.697  1.00  0.00           H
ATOM   4006  HB2 PRO   257      29.892  78.566  54.764  1.00  0.00           H
ATOM   4007  HB3 PRO   257      30.274  80.188  55.417  1.00  0.00           H
ATOM   4008  HG2 PRO   257      31.377  78.879  57.049  1.00  0.00           H
ATOM   4009  HG3 PRO   257      31.707  77.554  55.893  1.00  0.00           H
ATOM   4010  N   LEU   258      31.312  81.935  53.338  1.00 59.97           N
ATOM   4011  CA  LEU   258      30.909  83.087  52.583  1.00 59.97           C
ATOM   4012  CB  LEU   258      31.065  84.393  53.380  1.00 59.97           C
ATOM   4013  CG  LEU   258      30.642  85.651  52.602  1.00 59.97           C
ATOM   4014  CD1 LEU   258      29.167  85.591  52.176  1.00 59.97           C
ATOM   4015  CD2 LEU   258      30.970  86.919  53.403  1.00 59.97           C
ATOM   4016  C   LEU   258      31.742  83.212  51.342  1.00 59.97           C
ATOM   4017  O   LEU   258      31.224  83.537  50.274  1.00 59.97           O
ATOM   4018  H   LEU   258      31.761  82.074  54.232  1.00  0.00           H
ATOM   4019  HA  LEU   258      29.864  82.972  52.296  1.00  0.00           H
ATOM   4020  HB2 LEU   258      30.452  84.322  54.278  1.00  0.00           H
ATOM   4021  HB3 LEU   258      32.108  84.499  53.677  1.00  0.00           H
ATOM   4022  HG  LEU   258      31.239  85.682  51.691  1.00  0.00           H
ATOM   4023 HD11 LEU   258      29.092  85.139  51.187  1.00  0.00           H
ATOM   4024 HD12 LEU   258      28.606  84.991  52.893  1.00  0.00           H
ATOM   4025 HD13 LEU   258      28.756  86.600  52.147  1.00  0.00           H
ATOM   4026 HD21 LEU   258      32.002  87.213  53.213  1.00  0.00           H
ATOM   4027 HD22 LEU   258      30.839  86.720  54.467  1.00  0.00           H
ATOM   4028 HD23 LEU   258      30.301  87.724  53.099  1.00  0.00           H
ATOM   4029  N   ILE   259      33.063  82.961  51.447  1.00153.79           N
ATOM   4030  CA  ILE   259      33.919  83.143  50.306  1.00153.79           C
ATOM   4031  CB  ILE   259      35.398  83.014  50.592  1.00153.79           C
ATOM   4032  CG1 ILE   259      35.801  81.613  51.073  1.00153.79           C
ATOM   4033  CG2 ILE   259      35.786  84.139  51.558  1.00153.79           C
ATOM   4034  CD1 ILE   259      36.013  80.611  49.942  1.00153.79           C
ATOM   4035  C   ILE   259      33.534  82.175  49.234  1.00153.79           C
ATOM   4036  O   ILE   259      33.473  82.525  48.057  1.00153.79           O
ATOM   4037  H   ILE   259      33.450  82.646  52.325  1.00  0.00           H
ATOM   4038  HA  ILE   259      33.745  84.148  49.921  1.00  0.00           H
ATOM   4039  HB  ILE   259      35.925  83.197  49.655  1.00  0.00           H
ATOM   4040 HG12 ILE   259      36.730  81.697  51.636  1.00  0.00           H
ATOM   4041 HG13 ILE   259      35.023  81.233  51.736  1.00  0.00           H
ATOM   4042 HG21 ILE   259      36.850  84.073  51.785  1.00  0.00           H
ATOM   4043 HG22 ILE   259      35.212  84.041  52.479  1.00  0.00           H
ATOM   4044 HG23 ILE   259      35.572  85.103  51.098  1.00  0.00           H
ATOM   4045 HD11 ILE   259      37.068  80.343  49.887  1.00  0.00           H
ATOM   4046 HD12 ILE   259      35.420  79.716  50.134  1.00  0.00           H
ATOM   4047 HD13 ILE   259      35.702  81.058  48.998  1.00  0.00           H
ATOM   4048  N   LYS   260      33.231  80.930  49.629  1.00134.45           N
ATOM   4049  CA  LYS   260      32.908  79.879  48.711  1.00134.45           C
ATOM   4050  CB  LYS   260      32.590  78.596  49.504  1.00134.45           C
ATOM   4051  CG  LYS   260      32.585  77.285  48.722  1.00134.45           C
ATOM   4052  CD  LYS   260      31.483  77.178  47.675  1.00134.45           C
ATOM   4053  CE  LYS   260      31.281  75.751  47.171  1.00134.45           C
ATOM   4054  NZ  LYS   260      30.524  74.974  48.177  1.00134.45           N
ATOM   4055  C   LYS   260      31.695  80.296  47.928  1.00134.45           C
ATOM   4056  O   LYS   260      31.658  80.169  46.704  1.00134.45           O
ATOM   4057  H   LYS   260      33.230  80.724  50.618  1.00  0.00           H
ATOM   4058  HA  LYS   260      33.745  79.703  48.036  1.00  0.00           H
ATOM   4059  HB2 LYS   260      33.334  78.505  50.295  1.00  0.00           H
ATOM   4060  HB3 LYS   260      31.612  78.718  49.970  1.00  0.00           H
ATOM   4061  HG2 LYS   260      33.546  77.187  48.216  1.00  0.00           H
ATOM   4062  HG3 LYS   260      32.477  76.460  49.426  1.00  0.00           H
ATOM   4063  HD2 LYS   260      31.745  77.812  46.828  1.00  0.00           H
ATOM   4064  HD3 LYS   260      30.549  77.535  48.108  1.00  0.00           H
ATOM   4065  HE2 LYS   260      30.724  75.772  46.234  1.00  0.00           H
ATOM   4066  HE3 LYS   260      32.252  75.283  47.006  1.00  0.00           H
ATOM   4067  HZ1 LYS   260      29.746  75.524  48.512  1.00  0.00           H
ATOM   4068  HZ2 LYS   260      30.178  74.124  47.755  1.00  0.00           H
ATOM   4069  HZ3 LYS   260      31.131  74.743  48.950  1.00  0.00           H
ATOM   4070  N   ALA   261      30.671  80.821  48.629  1.00 34.10           N
ATOM   4071  CA  ALA   261      29.446  81.238  48.003  1.00 34.10           C
ATOM   4072  CB  ALA   261      28.377  81.672  49.021  1.00 34.10           C
ATOM   4073  C   ALA   261      29.699  82.400  47.088  1.00 34.10           C
ATOM   4074  O   ALA   261      29.175  82.452  45.976  1.00 34.10           O
ATOM   4075  H   ALA   261      30.767  80.925  49.629  1.00  0.00           H
ATOM   4076  HA  ALA   261      29.053  80.408  47.415  1.00  0.00           H
ATOM   4077  HB1 ALA   261      28.461  81.060  49.919  1.00  0.00           H
ATOM   4078  HB2 ALA   261      28.527  82.720  49.280  1.00  0.00           H
ATOM   4079  HB3 ALA   261      27.386  81.543  48.585  1.00  0.00           H
ATOM   4080  N   THR   262      30.524  83.363  47.542  1.00 43.35           N
ATOM   4081  CA  THR   262      30.799  84.565  46.806  1.00 43.35           C
ATOM   4082  CB  THR   262      31.619  85.545  47.589  1.00 43.35           C
ATOM   4083  OG1 THR   262      30.947  85.886  48.793  1.00 43.35           O
ATOM   4084  CG2 THR   262      31.821  86.801  46.725  1.00 43.35           C
ATOM   4085  C   THR   262      31.531  84.240  45.539  1.00 43.35           C
ATOM   4086  O   THR   262      31.315  84.883  44.513  1.00 43.35           O
ATOM   4087  H   THR   262      30.969  83.234  48.440  1.00  0.00           H
ATOM   4088  HA  THR   262      29.851  85.036  46.547  1.00  0.00           H
ATOM   4089  HB  THR   262      32.588  85.104  47.824  1.00  0.00           H
ATOM   4090  HG1 THR   262      31.558  85.820  49.530  1.00  0.00           H
ATOM   4091 HG21 THR   262      32.416  87.529  47.276  1.00  0.00           H
ATOM   4092 HG22 THR   262      32.339  86.530  45.805  1.00  0.00           H
ATOM   4093 HG23 THR   262      30.851  87.234  46.481  1.00  0.00           H
ATOM   4094  N   VAL   263      32.444  83.251  45.582  1.00 31.96           N
ATOM   4095  CA  VAL   263      33.179  82.864  44.410  1.00 31.96           C
ATOM   4096  CB  VAL   263      34.189  81.787  44.681  1.00 31.96           C
ATOM   4097  CG1 VAL   263      34.822  81.371  43.342  1.00 31.96           C
ATOM   4098  CG2 VAL   263      35.202  82.317  45.712  1.00 31.96           C
ATOM   4099  C   VAL   263      32.198  82.333  43.415  1.00 31.96           C
ATOM   4100  O   VAL   263      32.312  82.592  42.218  1.00 31.96           O
ATOM   4101  H   VAL   263      32.615  82.772  46.455  1.00  0.00           H
ATOM   4102  HA  VAL   263      33.682  83.736  43.993  1.00  0.00           H
ATOM   4103  HB  VAL   263      33.675  80.925  45.107  1.00  0.00           H
ATOM   4104 HG11 VAL   263      35.560  80.588  43.516  1.00  0.00           H
ATOM   4105 HG12 VAL   263      35.308  82.234  42.887  1.00  0.00           H
ATOM   4106 HG13 VAL   263      34.046  80.997  42.674  1.00  0.00           H
ATOM   4107 HG21 VAL   263      36.177  82.430  45.239  1.00  0.00           H
ATOM   4108 HG22 VAL   263      35.280  81.612  46.540  1.00  0.00           H
ATOM   4109 HG23 VAL   263      34.866  83.284  46.088  1.00  0.00           H
ATOM   4110  N   GLY   264      31.202  81.564  43.897  1.00 20.90           N
ATOM   4111  CA  GLY   264      30.218  80.981  43.029  1.00 20.90           C
ATOM   4112  C   GLY   264      29.437  82.070  42.350  1.00 20.90           C
ATOM   4113  O   GLY   264      29.130  81.976  41.162  1.00 20.90           O
ATOM   4114  H   GLY   264      31.146  81.394  44.891  1.00  0.00           H
ATOM   4115  HA2 GLY   264      30.715  80.368  42.277  1.00  0.00           H
ATOM   4116  HA3 GLY   264      29.541  80.359  43.614  1.00  0.00           H
ATOM   4117  N   LEU   265      29.075  83.127  43.100  1.00 53.08           N
ATOM   4118  CA  LEU   265      28.294  84.219  42.583  1.00 53.08           C
ATOM   4119  CB  LEU   265      27.923  85.235  43.681  1.00 53.08           C
ATOM   4120  CG  LEU   265      27.100  86.438  43.185  1.00 53.08           C
ATOM   4121  CD1 LEU   265      25.747  85.997  42.609  1.00 53.08           C
ATOM   4122  CD2 LEU   265      26.957  87.499  44.289  1.00 53.08           C
ATOM   4123  C   LEU   265      29.059  84.958  41.526  1.00 53.08           C
ATOM   4124  O   LEU   265      28.513  85.298  40.478  1.00 53.08           O
ATOM   4125  H   LEU   265      29.364  83.155  44.067  1.00  0.00           H
ATOM   4126  HA  LEU   265      27.378  83.822  42.144  1.00  0.00           H
ATOM   4127  HB2 LEU   265      27.342  84.716  44.443  1.00  0.00           H
ATOM   4128  HB3 LEU   265      28.841  85.606  44.137  1.00  0.00           H
ATOM   4129  HG  LEU   265      27.661  86.896  42.371  1.00  0.00           H
ATOM   4130 HD11 LEU   265      25.902  85.516  41.643  1.00  0.00           H
ATOM   4131 HD12 LEU   265      25.105  86.869  42.481  1.00  0.00           H
ATOM   4132 HD13 LEU   265      25.273  85.294  43.293  1.00  0.00           H
ATOM   4133 HD21 LEU   265      25.940  87.481  44.681  1.00  0.00           H
ATOM   4134 HD22 LEU   265      27.660  87.283  45.093  1.00  0.00           H
ATOM   4135 HD23 LEU   265      27.169  88.485  43.875  1.00  0.00           H
ATOM   4136  N   ILE   266      30.355  85.226  41.777  1.00 49.88           N
ATOM   4137  CA  ILE   266      31.177  85.951  40.848  1.00 49.88           C
ATOM   4138  CB  ILE   266      32.562  86.235  41.360  1.00 49.88           C
ATOM   4139  CG1 ILE   266      32.480  87.158  42.588  1.00 49.88           C
ATOM   4140  CG2 ILE   266      33.402  86.823  40.212  1.00 49.88           C
ATOM   4141  CD1 ILE   266      33.808  87.310  43.325  1.00 49.88           C
ATOM   4142  C   ILE   266      31.286  85.153  39.589  1.00 49.88           C
ATOM   4143  O   ILE   266      31.313  85.701  38.489  1.00 49.88           O
ATOM   4144  H   ILE   266      30.761  84.907  42.645  1.00  0.00           H
ATOM   4145  HA  ILE   266      30.690  86.899  40.618  1.00  0.00           H
ATOM   4146  HB  ILE   266      33.014  85.292  41.668  1.00  0.00           H
ATOM   4147 HG12 ILE   266      32.154  88.144  42.257  1.00  0.00           H
ATOM   4148 HG13 ILE   266      31.739  86.757  43.279  1.00  0.00           H
ATOM   4149 HG21 ILE   266      34.410  87.034  40.570  1.00  0.00           H
ATOM   4150 HG22 ILE   266      33.450  86.105  39.393  1.00  0.00           H
ATOM   4151 HG23 ILE   266      32.941  87.746  39.860  1.00  0.00           H
ATOM   4152 HD11 ILE   266      33.676  87.974  44.179  1.00  0.00           H
ATOM   4153 HD12 ILE   266      34.552  87.731  42.649  1.00  0.00           H
ATOM   4154 HD13 ILE   266      34.145  86.333  43.673  1.00  0.00           H
ATOM   4155  N   ARG   267      31.355  83.821  39.730  1.00 78.77           N
ATOM   4156  CA  ARG   267      31.497  82.925  38.621  1.00 78.77           C
ATOM   4157  CB  ARG   267      31.454  81.471  39.125  1.00 78.77           C
ATOM   4158  CG  ARG   267      31.734  80.370  38.104  1.00 78.77           C
ATOM   4159  CD  ARG   267      31.725  78.990  38.770  1.00 78.77           C
ATOM   4160  NE  ARG   267      32.044  77.957  37.747  1.00 78.77           N
ATOM   4161  CZ  ARG   267      32.273  76.673  38.152  1.00 78.77           C
ATOM   4162  NH1 ARG   267      32.216  76.366  39.480  1.00 78.77           N
ATOM   4163  NH2 ARG   267      32.538  75.693  37.240  1.00 78.77           N
ATOM   4164  C   ARG   267      30.335  83.150  37.694  1.00 78.77           C
ATOM   4165  O   ARG   267      30.514  83.233  36.480  1.00 78.77           O
ATOM   4166  H   ARG   267      31.305  83.432  40.661  1.00  0.00           H
ATOM   4167  HA  ARG   267      32.436  83.116  38.101  1.00  0.00           H
ATOM   4168  HB2 ARG   267      30.459  81.295  39.533  1.00  0.00           H
ATOM   4169  HB3 ARG   267      32.175  81.372  39.936  1.00  0.00           H
ATOM   4170  HG2 ARG   267      30.967  80.398  37.330  1.00  0.00           H
ATOM   4171  HG3 ARG   267      32.709  80.542  37.649  1.00  0.00           H
ATOM   4172  HD2 ARG   267      30.739  78.794  39.192  1.00  0.00           H
ATOM   4173  HD3 ARG   267      32.473  78.962  39.562  1.00  0.00           H
ATOM   4174  HE  ARG   267      32.090  78.202  36.768  1.00  0.00           H
ATOM   4175 HH11 ARG   267      32.013  77.088  40.157  1.00  0.00           H
ATOM   4176 HH12 ARG   267      32.377  75.417  39.786  1.00  0.00           H
ATOM   4177 HH21 ARG   267      32.574  75.916  36.255  1.00  0.00           H
ATOM   4178 HH22 ARG   267      32.699  74.745  37.550  1.00  0.00           H
ATOM   4179  N   ASN   268      29.112  83.256  38.253  1.00 48.64           N
ATOM   4180  CA  ASN   268      27.900  83.445  37.498  1.00 48.64           C
ATOM   4181  CB  ASN   268      26.641  83.304  38.370  1.00 48.64           C
ATOM   4182  CG  ASN   268      26.590  81.867  38.875  1.00 48.64           C
ATOM   4183  OD1 ASN   268      27.085  80.949  38.223  1.00 48.64           O
ATOM   4184  ND2 ASN   268      25.977  81.667  40.073  1.00 48.64           N
ATOM   4185  C   ASN   268      27.858  84.813  36.880  1.00 48.64           C
ATOM   4186  O   ASN   268      27.428  84.974  35.739  1.00 48.64           O
ATOM   4187  H   ASN   268      29.042  83.200  39.259  1.00  0.00           H
ATOM   4188  HA  ASN   268      27.862  82.700  36.703  1.00  0.00           H
ATOM   4189  HB2 ASN   268      25.752  83.522  37.778  1.00  0.00           H
ATOM   4190  HB3 ASN   268      26.698  83.990  39.215  1.00  0.00           H
ATOM   4191 HD21 ASN   268      25.585  82.450  40.576  1.00  0.00           H
ATOM   4192 HD22 ASN   268      25.914  80.736  40.459  1.00  0.00           H
ATOM   4193  N   LEU   269      28.309  85.836  37.630  1.00 58.09           N
ATOM   4194  CA  LEU   269      28.274  87.204  37.194  1.00 58.09           C
ATOM   4195  CB  LEU   269      28.818  88.178  38.260  1.00 58.09           C
ATOM   4196  CG  LEU   269      28.043  88.146  39.591  1.00 58.09           C
ATOM   4197  CD1 LEU   269      28.622  89.150  40.600  1.00 58.09           C
ATOM   4198  CD2 LEU   269      26.537  88.332  39.359  1.00 58.09           C
ATOM   4199  C   LEU   269      29.145  87.336  35.979  1.00 58.09           C
ATOM   4200  O   LEU   269      28.859  88.118  35.073  1.00 58.09           O
ATOM   4201  H   LEU   269      28.690  85.632  38.543  1.00  0.00           H
ATOM   4202  HA  LEU   269      27.250  87.478  36.939  1.00  0.00           H
ATOM   4203  HB2 LEU   269      29.857  87.919  38.462  1.00  0.00           H
ATOM   4204  HB3 LEU   269      28.782  89.191  37.859  1.00  0.00           H
ATOM   4205  HG  LEU   269      28.180  87.152  40.016  1.00  0.00           H
ATOM   4206 HD11 LEU   269      28.053  89.102  41.528  1.00  0.00           H
ATOM   4207 HD12 LEU   269      28.559  90.157  40.187  1.00  0.00           H
ATOM   4208 HD13 LEU   269      29.665  88.904  40.800  1.00  0.00           H
ATOM   4209 HD21 LEU   269      26.093  87.380  39.068  1.00  0.00           H
ATOM   4210 HD22 LEU   269      26.069  88.685  40.278  1.00  0.00           H
ATOM   4211 HD23 LEU   269      26.379  89.064  38.567  1.00  0.00           H
ATOM   4212  N   ALA   270      30.236  86.553  35.938  1.00 57.87           N
ATOM   4213  CA  ALA   270      31.239  86.549  34.907  1.00 57.87           C
ATOM   4214  CB  ALA   270      32.364  85.533  35.177  1.00 57.87           C
ATOM   4215  C   ALA   270      30.617  86.192  33.595  1.00 57.87           C
ATOM   4216  O   ALA   270      31.133  86.549  32.538  1.00 57.87           O
ATOM   4217  H   ALA   270      30.364  85.906  36.703  1.00  0.00           H
ATOM   4218  HA  ALA   270      31.673  87.546  34.833  1.00  0.00           H
ATOM   4219  HB1 ALA   270      32.797  85.722  36.159  1.00  0.00           H
ATOM   4220  HB2 ALA   270      33.136  85.635  34.414  1.00  0.00           H
ATOM   4221  HB3 ALA   270      31.956  84.523  35.148  1.00  0.00           H
ATOM   4222  N   LEU   271      29.515  85.424  33.625  1.00 60.94           N
ATOM   4223  CA  LEU   271      28.863  84.986  32.425  1.00 60.94           C
ATOM   4224  CB  LEU   271      27.622  84.123  32.707  1.00 60.94           C
ATOM   4225  CG  LEU   271      27.957  82.776  33.375  1.00 60.94           C
ATOM   4226  CD1 LEU   271      26.685  81.949  33.630  1.00 60.94           C
ATOM   4227  CD2 LEU   271      29.021  82.006  32.570  1.00 60.94           C
ATOM   4228  C   LEU   271      28.426  86.187  31.635  1.00 60.94           C
ATOM   4229  O   LEU   271      28.369  86.121  30.409  1.00 60.94           O
ATOM   4230  H   LEU   271      29.135  85.147  34.519  1.00  0.00           H
ATOM   4231  HA  LEU   271      29.569  84.408  31.829  1.00  0.00           H
ATOM   4232  HB2 LEU   271      26.956  84.680  33.366  1.00  0.00           H
ATOM   4233  HB3 LEU   271      27.106  83.930  31.766  1.00  0.00           H
ATOM   4234  HG  LEU   271      28.393  83.001  34.348  1.00  0.00           H
ATOM   4235 HD11 LEU   271      26.954  81.004  34.102  1.00  0.00           H
ATOM   4236 HD12 LEU   271      26.184  81.752  32.682  1.00  0.00           H
ATOM   4237 HD13 LEU   271      26.015  82.505  34.286  1.00  0.00           H
ATOM   4238 HD21 LEU   271      28.915  80.937  32.756  1.00  0.00           H
ATOM   4239 HD22 LEU   271      28.886  82.205  31.507  1.00  0.00           H
ATOM   4240 HD23 LEU   271      30.015  82.331  32.877  1.00  0.00           H
ATOM   4241  N   CYS   272      28.070  87.303  32.305  1.00 58.50           N
ATOM   4242  CA  CYS   272      27.632  88.479  31.593  1.00 58.50           C
ATOM   4243  CB  CYS   272      26.685  89.369  32.433  1.00 58.50           C
ATOM   4244  SG  CYS   272      26.105  90.869  31.575  1.00 58.50           S
ATOM   4245  C   CYS   272      28.835  89.305  31.223  1.00 58.50           C
ATOM   4246  O   CYS   272      29.615  89.721  32.079  1.00 58.50           O
ATOM   4247  H   CYS   272      28.111  87.315  33.314  1.00  0.00           H
ATOM   4248  HA  CYS   272      27.117  88.172  30.682  1.00  0.00           H
ATOM   4249  HB2 CYS   272      25.813  88.775  32.708  1.00  0.00           H
ATOM   4250  HB3 CYS   272      27.204  89.668  33.344  1.00  0.00           H
ATOM   4251  HG  CYS   272      24.928  90.623  30.993  1.00  0.00           H
ATOM   4252  N   PRO   273      28.988  89.561  29.945  1.00144.11           N
ATOM   4253  CA  PRO   273      30.091  90.306  29.387  1.00144.11           C
ATOM   4254  CD  PRO   273      27.993  89.191  28.954  1.00144.11           C
ATOM   4255  CB  PRO   273      29.860  90.298  27.873  1.00144.11           C
ATOM   4256  CG  PRO   273      28.350  90.031  27.717  1.00144.11           C
ATOM   4257  C   PRO   273      30.185  91.690  29.960  1.00144.11           C
ATOM   4258  O   PRO   273      31.289  92.228  30.036  1.00144.11           O
ATOM   4259  HA  PRO   273      31.018  89.774  29.603  1.00  0.00           H
ATOM   4260  HD2 PRO   273      26.990  89.432  29.307  1.00  0.00           H
ATOM   4261  HD3 PRO   273      28.067  88.128  28.723  1.00  0.00           H
ATOM   4262  HB2 PRO   273      30.128  91.260  27.437  1.00  0.00           H
ATOM   4263  HB3 PRO   273      30.435  89.498  27.407  1.00  0.00           H
ATOM   4264  HG2 PRO   273      28.147  89.477  26.801  1.00  0.00           H
ATOM   4265  HG3 PRO   273      27.796  90.970  27.723  1.00  0.00           H
ATOM   4266  N   ALA   274      29.046  92.277  30.365  1.00 53.19           N
ATOM   4267  CA  ALA   274      28.979  93.601  30.917  1.00 53.19           C
ATOM   4268  CB  ALA   274      27.537  94.016  31.279  1.00 53.19           C
ATOM   4269  C   ALA   274      29.775  93.635  32.186  1.00 53.19           C
ATOM   4270  O   ALA   274      30.328  94.667  32.556  1.00 53.19           O
ATOM   4271  H   ALA   274      28.186  91.756  30.276  1.00  0.00           H
ATOM   4272  HA  ALA   274      29.396  94.314  30.206  1.00  0.00           H
ATOM   4273  HB1 ALA   274      27.469  95.103  31.315  1.00  0.00           H
ATOM   4274  HB2 ALA   274      26.849  93.634  30.525  1.00  0.00           H
ATOM   4275  HB3 ALA   274      27.274  93.603  32.253  1.00  0.00           H
ATOM   4276  N   ASN   275      29.774  92.514  32.924  1.00 78.48           N
ATOM   4277  CA  ASN   275      30.437  92.359  34.188  1.00 78.48           C
ATOM   4278  CB  ASN   275      29.888  91.186  35.015  1.00 78.48           C
ATOM   4279  CG  ASN   275      28.509  91.610  35.492  1.00 78.48           C
ATOM   4280  OD1 ASN   275      28.271  92.787  35.760  1.00 78.48           O
ATOM   4281  ND2 ASN   275      27.574  90.629  35.591  1.00 78.48           N
ATOM   4282  C   ASN   275      31.926  92.207  34.069  1.00 78.48           C
ATOM   4283  O   ASN   275      32.635  92.364  35.062  1.00 78.48           O
ATOM   4284  H   ASN   275      29.268  91.718  32.562  1.00  0.00           H
ATOM   4285  HA  ASN   275      30.253  93.268  34.760  1.00  0.00           H
ATOM   4286  HB2 ASN   275      30.538  90.988  35.867  1.00  0.00           H
ATOM   4287  HB3 ASN   275      29.809  90.295  34.392  1.00  0.00           H
ATOM   4288 HD21 ASN   275      27.815  89.677  35.356  1.00  0.00           H
ATOM   4289 HD22 ASN   275      26.638  90.852  35.899  1.00  0.00           H
ATOM   4290  N   HIS   276      32.454  91.852  32.884  1.00 70.16           N
ATOM   4291  CA  HIS   276      33.857  91.541  32.811  1.00 70.16           C
ATOM   4292  ND1 HIS   276      33.739  88.713  31.643  1.00 70.16           N
ATOM   4293  CG  HIS   276      33.743  89.879  30.911  1.00 70.16           C
ATOM   4294  CB  HIS   276      34.336  91.163  31.402  1.00 70.16           C
ATOM   4295  NE2 HIS   276      32.767  88.245  29.700  1.00 70.16           N
ATOM   4296  CD2 HIS   276      33.146  89.575  29.726  1.00 70.16           C
ATOM   4297  CE1 HIS   276      33.144  87.769  30.873  1.00 70.16           C
ATOM   4298  C   HIS   276      34.725  92.678  33.273  1.00 70.16           C
ATOM   4299  O   HIS   276      35.612  92.462  34.097  1.00 70.16           O
ATOM   4300  H   HIS   276      31.875  91.804  32.058  1.00  0.00           H
ATOM   4301  HA  HIS   276      34.045  90.691  33.466  1.00  0.00           H
ATOM   4302  HD1 HIS   276      34.108  88.585  32.574  1.00  0.00           H
ATOM   4303  HB2 HIS   276      34.056  91.961  30.714  1.00  0.00           H
ATOM   4304  HB3 HIS   276      35.422  91.069  31.412  1.00  0.00           H
ATOM   4305  HE2 HIS   276      32.305  87.749  28.951  1.00  0.00           H
ATOM   4306  HD2 HIS   276      32.990  90.275  28.918  1.00  0.00           H
ATOM   4307  HE1 HIS   276      32.995  86.745  31.183  1.00  0.00           H
ATOM   4308  N   ALA   277      34.523  93.905  32.749  1.00 49.00           N
ATOM   4309  CA  ALA   277      35.367  95.016  33.108  1.00 49.00           C
ATOM   4310  CB  ALA   277      35.089  96.277  32.271  1.00 49.00           C
ATOM   4311  C   ALA   277      35.218  95.420  34.549  1.00 49.00           C
ATOM   4312  O   ALA   277      36.217  95.594  35.240  1.00 49.00           O
ATOM   4313  H   ALA   277      33.767  94.047  32.094  1.00  0.00           H
ATOM   4314  HA  ALA   277      36.404  94.722  32.944  1.00  0.00           H
ATOM   4315  HB1 ALA   277      35.915  96.445  31.580  1.00  0.00           H
ATOM   4316  HB2 ALA   277      34.166  96.142  31.707  1.00  0.00           H
ATOM   4317  HB3 ALA   277      34.988  97.137  32.933  1.00  0.00           H
ATOM   4318  N   PRO   278      34.016  95.570  35.044  1.00 78.05           N
ATOM   4319  CA  PRO   278      33.818  96.022  36.394  1.00 78.05           C
ATOM   4320  CD  PRO   278      32.825  95.737  34.230  1.00 78.05           C
ATOM   4321  CB  PRO   278      32.316  96.295  36.532  1.00 78.05           C
ATOM   4322  CG  PRO   278      31.682  95.694  35.258  1.00 78.05           C
ATOM   4323  C   PRO   278      34.368  95.083  37.417  1.00 78.05           C
ATOM   4324  O   PRO   278      34.862  95.550  38.443  1.00 78.05           O
ATOM   4325  HA  PRO   278      34.339  96.973  36.504  1.00  0.00           H
ATOM   4326  HD2 PRO   278      32.730  94.927  33.507  1.00  0.00           H
ATOM   4327  HD3 PRO   278      32.844  96.701  33.721  1.00  0.00           H
ATOM   4328  HB2 PRO   278      31.919  95.809  37.423  1.00  0.00           H
ATOM   4329  HB3 PRO   278      32.131  97.368  36.574  1.00  0.00           H
ATOM   4330  HG2 PRO   278      30.836  96.295  34.924  1.00  0.00           H
ATOM   4331  HG3 PRO   278      31.371  94.665  35.437  1.00  0.00           H
ATOM   4332  N   LEU   279      34.292  93.764  37.170  1.00 48.95           N
ATOM   4333  CA  LEU   279      34.795  92.825  38.125  1.00 48.95           C
ATOM   4334  CB  LEU   279      34.465  91.358  37.785  1.00 48.95           C
ATOM   4335  CG  LEU   279      32.980  90.997  37.994  1.00 48.95           C
ATOM   4336  CD1 LEU   279      32.704  89.525  37.646  1.00 48.95           C
ATOM   4337  CD2 LEU   279      32.523  91.357  39.420  1.00 48.95           C
ATOM   4338  C   LEU   279      36.279  92.979  38.227  1.00 48.95           C
ATOM   4339  O   LEU   279      36.835  92.926  39.322  1.00 48.95           O
ATOM   4340  H   LEU   279      33.879  93.435  36.309  1.00  0.00           H
ATOM   4341  HA  LEU   279      34.359  93.058  39.097  1.00  0.00           H
ATOM   4342  HB2 LEU   279      34.719  91.181  36.740  1.00  0.00           H
ATOM   4343  HB3 LEU   279      35.076  90.707  38.410  1.00  0.00           H
ATOM   4344  HG  LEU   279      32.398  91.608  37.304  1.00  0.00           H
ATOM   4345 HD11 LEU   279      31.648  89.305  37.805  1.00  0.00           H
ATOM   4346 HD12 LEU   279      32.959  89.345  36.602  1.00  0.00           H
ATOM   4347 HD13 LEU   279      33.309  88.881  38.284  1.00  0.00           H
ATOM   4348 HD21 LEU   279      31.691  90.715  39.708  1.00  0.00           H
ATOM   4349 HD22 LEU   279      32.204  92.399  39.447  1.00  0.00           H
ATOM   4350 HD23 LEU   279      33.351  91.213  40.114  1.00  0.00           H
ATOM   4351  N   ARG   280      36.967  93.174  37.084  1.00 97.19           N
ATOM   4352  CA  ARG   280      38.395  93.310  37.133  1.00 97.19           C
ATOM   4353  CB  ARG   280      39.108  93.224  35.769  1.00 97.19           C
ATOM   4354  CG  ARG   280      38.685  94.225  34.696  1.00 97.19           C
ATOM   4355  CD  ARG   280      39.504  94.047  33.414  1.00 97.19           C
ATOM   4356  NE  ARG   280      38.865  94.846  32.333  1.00 97.19           N
ATOM   4357  CZ  ARG   280      37.979  94.246  31.485  1.00 97.19           C
ATOM   4358  NH1 ARG   280      37.654  92.931  31.656  1.00 97.19           N
ATOM   4359  NH2 ARG   280      37.424  94.958  30.462  1.00 97.19           N
ATOM   4360  C   ARG   280      38.771  94.579  37.838  1.00 97.19           C
ATOM   4361  O   ARG   280      39.754  94.613  38.578  1.00 97.19           O
ATOM   4362  H   ARG   280      36.481  93.224  36.200  1.00  0.00           H
ATOM   4363  HA  ARG   280      38.771  92.487  37.740  1.00  0.00           H
ATOM   4364  HB2 ARG   280      38.935  92.224  35.371  1.00  0.00           H
ATOM   4365  HB3 ARG   280      40.178  93.341  35.938  1.00  0.00           H
ATOM   4366  HG2 ARG   280      37.630  94.075  34.467  1.00  0.00           H
ATOM   4367  HG3 ARG   280      38.828  95.237  35.074  1.00  0.00           H
ATOM   4368  HD2 ARG   280      40.523  94.397  33.577  1.00  0.00           H
ATOM   4369  HD3 ARG   280      39.519  92.994  33.132  1.00  0.00           H
ATOM   4370  HE  ARG   280      39.085  95.826  32.227  1.00  0.00           H
ATOM   4371 HH11 ARG   280      38.067  92.403  32.411  1.00  0.00           H
ATOM   4372 HH12 ARG   280      37.001  92.486  31.027  1.00  0.00           H
ATOM   4373 HH21 ARG   280      37.666  95.930  30.334  1.00  0.00           H
ATOM   4374 HH22 ARG   280      36.771  94.513  29.833  1.00  0.00           H
ATOM   4375  N   GLU   281      37.981  95.653  37.649  1.00 50.47           N
ATOM   4376  CA  GLU   281      38.257  96.932  38.249  1.00 50.47           C
ATOM   4377  CB  GLU   281      37.176  97.980  37.927  1.00 50.47           C
ATOM   4378  CG  GLU   281      37.067  98.361  36.449  1.00 50.47           C
ATOM   4379  CD  GLU   281      35.798  99.193  36.288  1.00 50.47           C
ATOM   4380  OE1 GLU   281      34.790  98.862  36.968  1.00 50.47           O
ATOM   4381  OE2 GLU   281      35.815 100.170  35.494  1.00 50.47           O
ATOM   4382  C   GLU   281      38.236  96.762  39.738  1.00 50.47           C
ATOM   4383  O   GLU   281      38.987  97.410  40.466  1.00 50.47           O
ATOM   4384  H   GLU   281      37.163  95.557  37.064  1.00  0.00           H
ATOM   4385  HA  GLU   281      39.234  97.292  37.928  1.00  0.00           H
ATOM   4386  HB2 GLU   281      37.401  98.884  38.494  1.00  0.00           H
ATOM   4387  HB3 GLU   281      36.211  97.595  38.258  1.00  0.00           H
ATOM   4388  HG2 GLU   281      37.937  98.946  36.149  1.00  0.00           H
ATOM   4389  HG3 GLU   281      36.999  97.460  35.839  1.00  0.00           H
ATOM   4390  N   GLN   282      37.335  95.889  40.216  1.00 87.13           N
ATOM   4391  CA  GLN   282      37.101  95.587  41.599  1.00 87.13           C
ATOM   4392  CB  GLN   282      35.835  94.745  41.810  1.00 87.13           C
ATOM   4393  CG  GLN   282      34.595  95.409  41.208  1.00 87.13           C
ATOM   4394  CD  GLN   282      34.615  96.878  41.605  1.00 87.13           C
ATOM   4395  OE1 GLN   282      34.290  97.755  40.805  1.00 87.13           O
ATOM   4396  NE2 GLN   282      35.019  97.159  42.872  1.00 87.13           N
ATOM   4397  C   GLN   282      38.277  94.861  42.188  1.00 87.13           C
ATOM   4398  O   GLN   282      38.424  94.821  43.409  1.00 87.13           O
ATOM   4399  H   GLN   282      36.769  95.399  39.538  1.00  0.00           H
ATOM   4400  HA  GLN   282      36.978  96.527  42.136  1.00  0.00           H
ATOM   4401  HB2 GLN   282      35.677  94.610  42.880  1.00  0.00           H
ATOM   4402  HB3 GLN   282      35.976  93.769  41.346  1.00  0.00           H
ATOM   4403  HG2 GLN   282      33.694  94.933  41.595  1.00  0.00           H
ATOM   4404  HG3 GLN   282      34.620  95.321  40.122  1.00  0.00           H
ATOM   4405 HE21 GLN   282      35.282  96.410  43.496  1.00  0.00           H
ATOM   4406 HE22 GLN   282      35.056  98.117  43.189  1.00  0.00           H
ATOM   4407  N   GLY   283      39.104  94.199  41.350  1.00 28.07           N
ATOM   4408  CA  GLY   283      40.259  93.522  41.875  1.00 28.07           C
ATOM   4409  C   GLY   283      39.926  92.086  42.132  1.00 28.07           C
ATOM   4410  O   GLY   283      40.609  91.410  42.900  1.00 28.07           O
ATOM   4411  H   GLY   283      38.912  94.180  40.359  1.00  0.00           H
ATOM   4412  HA2 GLY   283      40.564  93.996  42.808  1.00  0.00           H
ATOM   4413  HA3 GLY   283      41.074  93.582  41.154  1.00  0.00           H
ATOM   4414  N   ALA   284      38.865  91.582  41.477  1.00 40.11           N
ATOM   4415  CA  ALA   284      38.414  90.233  41.662  1.00 40.11           C
ATOM   4416  CB  ALA   284      37.125  89.923  40.883  1.00 40.11           C
ATOM   4417  C   ALA   284      39.455  89.241  41.231  1.00 40.11           C
ATOM   4418  O   ALA   284      39.623  88.205  41.872  1.00 40.11           O
ATOM   4419  H   ALA   284      38.367  92.176  40.830  1.00  0.00           H
ATOM   4420  HA  ALA   284      38.216  90.081  42.723  1.00  0.00           H
ATOM   4421  HB1 ALA   284      36.346  90.628  41.173  1.00  0.00           H
ATOM   4422  HB2 ALA   284      36.799  88.908  41.110  1.00  0.00           H
ATOM   4423  HB3 ALA   284      37.316  90.013  39.814  1.00  0.00           H
ATOM   4424  N   ILE   285      40.178  89.518  40.129  1.00 62.71           N
ATOM   4425  CA  ILE   285      41.118  88.552  39.623  1.00 62.71           C
ATOM   4426  CB  ILE   285      41.827  89.044  38.396  1.00 62.71           C
ATOM   4427  CG1 ILE   285      40.825  89.363  37.276  1.00 62.71           C
ATOM   4428  CG2 ILE   285      42.876  87.994  37.997  1.00 62.71           C
ATOM   4429  CD1 ILE   285      41.449  90.139  36.118  1.00 62.71           C
ATOM   4430  C   ILE   285      42.199  88.231  40.626  1.00 62.71           C
ATOM   4431  O   ILE   285      42.353  87.060  40.964  1.00 62.71           O
ATOM   4432  H   ILE   285      40.061  90.403  39.658  1.00  0.00           H
ATOM   4433  HA  ILE   285      40.583  87.635  39.377  1.00  0.00           H
ATOM   4434  HB  ILE   285      42.351  89.965  38.654  1.00  0.00           H
ATOM   4435 HG12 ILE   285      40.426  88.425  36.890  1.00  0.00           H
ATOM   4436 HG13 ILE   285      40.006  89.949  37.692  1.00  0.00           H
ATOM   4437 HG21 ILE   285      43.406  88.330  37.106  1.00  0.00           H
ATOM   4438 HG22 ILE   285      43.586  87.862  38.813  1.00  0.00           H
ATOM   4439 HG23 ILE   285      42.380  87.046  37.790  1.00  0.00           H
ATOM   4440 HD11 ILE   285      40.691  90.333  35.360  1.00  0.00           H
ATOM   4441 HD12 ILE   285      42.257  89.552  35.681  1.00  0.00           H
ATOM   4442 HD13 ILE   285      41.845  91.085  36.486  1.00  0.00           H
ATOM   4443  N   PRO   286      42.955  89.170  41.150  1.00 69.91           N
ATOM   4444  CA  PRO   286      44.021  88.857  42.067  1.00 69.91           C
ATOM   4445  CD  PRO   286      42.675  90.595  41.094  1.00 69.91           C
ATOM   4446  CB  PRO   286      44.666  90.199  42.414  1.00 69.91           C
ATOM   4447  CG  PRO   286      43.518  91.206  42.224  1.00 69.91           C
ATOM   4448  C   PRO   286      43.519  88.152  43.287  1.00 69.91           C
ATOM   4449  O   PRO   286      44.228  87.291  43.804  1.00 69.91           O
ATOM   4450  HA  PRO   286      44.754  88.226  41.564  1.00  0.00           H
ATOM   4451  HD2 PRO   286      41.615  90.785  41.261  1.00  0.00           H
ATOM   4452  HD3 PRO   286      42.984  91.002  40.131  1.00  0.00           H
ATOM   4453  HB2 PRO   286      45.024  90.205  43.444  1.00  0.00           H
ATOM   4454  HB3 PRO   286      45.483  90.418  41.726  1.00  0.00           H
ATOM   4455  HG2 PRO   286      43.904  92.184  41.935  1.00  0.00           H
ATOM   4456  HG3 PRO   286      42.928  91.286  43.137  1.00  0.00           H
ATOM   4457  N   ARG   287      42.322  88.517  43.782  1.00136.48           N
ATOM   4458  CA  ARG   287      41.795  87.904  44.967  1.00136.48           C
ATOM   4459  CB  ARG   287      40.475  88.532  45.438  1.00136.48           C
ATOM   4460  CG  ARG   287      39.790  87.783  46.589  1.00136.48           C
ATOM   4461  CD  ARG   287      40.358  88.043  47.987  1.00136.48           C
ATOM   4462  NE  ARG   287      41.626  87.281  48.154  1.00136.48           N
ATOM   4463  CZ  ARG   287      41.933  86.758  49.379  1.00136.48           C
ATOM   4464  NH1 ARG   287      41.036  86.848  50.405  1.00136.48           N
ATOM   4465  NH2 ARG   287      43.133  86.140  49.580  1.00136.48           N
ATOM   4466  C   ARG   287      41.504  86.466  44.691  1.00136.48           C
ATOM   4467  O   ARG   287      41.785  85.596  45.515  1.00136.48           O
ATOM   4468  H   ARG   287      41.787  89.233  43.312  1.00  0.00           H
ATOM   4469  HA  ARG   287      42.532  87.975  45.767  1.00  0.00           H
ATOM   4470  HB2 ARG   287      39.789  88.557  44.592  1.00  0.00           H
ATOM   4471  HB3 ARG   287      40.671  89.556  45.757  1.00  0.00           H
ATOM   4472  HG2 ARG   287      38.739  88.072  46.597  1.00  0.00           H
ATOM   4473  HG3 ARG   287      39.851  86.714  46.387  1.00  0.00           H
ATOM   4474  HD2 ARG   287      39.638  87.719  48.738  1.00  0.00           H
ATOM   4475  HD3 ARG   287      40.555  89.108  48.107  1.00  0.00           H
ATOM   4476  HE  ARG   287      42.252  87.152  47.372  1.00  0.00           H
ATOM   4477 HH11 ARG   287      40.146  87.303  50.259  1.00  0.00           H
ATOM   4478 HH12 ARG   287      41.263  86.460  51.309  1.00  0.00           H
ATOM   4479 HH21 ARG   287      43.798  86.070  48.823  1.00  0.00           H
ATOM   4480 HH22 ARG   287      43.356  85.753  50.486  1.00  0.00           H
ATOM   4481  N   LEU   288      40.925  86.183  43.511  1.00 41.66           N
ATOM   4482  CA  LEU   288      40.559  84.838  43.162  1.00 41.66           C
ATOM   4483  CB  LEU   288      39.872  84.754  41.786  1.00 41.66           C
ATOM   4484  CG  LEU   288      38.510  85.470  41.737  1.00 41.66           C
ATOM   4485  CD1 LEU   288      37.866  85.358  40.345  1.00 41.66           C
ATOM   4486  CD2 LEU   288      37.585  84.965  42.856  1.00 41.66           C
ATOM   4487  C   LEU   288      41.797  84.001  43.093  1.00 41.66           C
ATOM   4488  O   LEU   288      41.806  82.859  43.551  1.00 41.66           O
ATOM   4489  H   LEU   288      40.744  86.931  42.857  1.00  0.00           H
ATOM   4490  HA  LEU   288      39.892  84.435  43.924  1.00  0.00           H
ATOM   4491  HB2 LEU   288      40.528  85.209  41.044  1.00  0.00           H
ATOM   4492  HB3 LEU   288      39.727  83.705  41.530  1.00  0.00           H
ATOM   4493  HG  LEU   288      38.694  86.528  41.923  1.00  0.00           H
ATOM   4494 HD11 LEU   288      36.906  85.874  40.346  1.00  0.00           H
ATOM   4495 HD12 LEU   288      38.523  85.813  39.604  1.00  0.00           H
ATOM   4496 HD13 LEU   288      37.713  84.307  40.099  1.00  0.00           H
ATOM   4497 HD21 LEU   288      36.545  85.096  42.556  1.00  0.00           H
ATOM   4498 HD22 LEU   288      37.780  83.908  43.039  1.00  0.00           H
ATOM   4499 HD23 LEU   288      37.774  85.532  43.767  1.00  0.00           H
ATOM   4500  N   VAL   289      42.877  84.555  42.511  1.00 27.00           N
ATOM   4501  CA  VAL   289      44.106  83.829  42.358  1.00 27.00           C
ATOM   4502  CB  VAL   289      45.173  84.616  41.648  1.00 27.00           C
ATOM   4503  CG1 VAL   289      46.465  83.777  41.623  1.00 27.00           C
ATOM   4504  CG2 VAL   289      44.661  85.015  40.253  1.00 27.00           C
ATOM   4505  C   VAL   289      44.651  83.499  43.711  1.00 27.00           C
ATOM   4506  O   VAL   289      45.097  82.380  43.956  1.00 27.00           O
ATOM   4507  H   VAL   289      42.821  85.505  42.173  1.00  0.00           H
ATOM   4508  HA  VAL   289      43.914  82.906  41.811  1.00  0.00           H
ATOM   4509  HB  VAL   289      45.365  85.526  42.217  1.00  0.00           H
ATOM   4510 HG11 VAL   289      47.250  84.333  41.111  1.00  0.00           H
ATOM   4511 HG12 VAL   289      46.280  82.841  41.095  1.00  0.00           H
ATOM   4512 HG13 VAL   289      46.779  83.562  42.645  1.00  0.00           H
ATOM   4513 HG21 VAL   289      45.430  85.586  39.733  1.00  0.00           H
ATOM   4514 HG22 VAL   289      44.427  84.117  39.682  1.00  0.00           H
ATOM   4515 HG23 VAL   289      43.763  85.624  40.356  1.00  0.00           H
ATOM   4516  N   GLN   290      44.619  84.475  44.636  1.00 43.13           N
ATOM   4517  CA  GLN   290      45.188  84.275  45.938  1.00 43.13           C
ATOM   4518  CB  GLN   290      45.164  85.556  46.789  1.00 43.13           C
ATOM   4519  CG  GLN   290      46.141  86.621  46.274  1.00 43.13           C
ATOM   4520  CD  GLN   290      45.943  87.900  47.076  1.00 43.13           C
ATOM   4521  OE1 GLN   290      45.013  88.664  46.824  1.00 43.13           O
ATOM   4522  NE2 GLN   290      46.838  88.139  48.073  1.00 43.13           N
ATOM   4523  C   GLN   290      44.449  83.185  46.648  1.00 43.13           C
ATOM   4524  O   GLN   290      45.058  82.337  47.301  1.00 43.13           O
ATOM   4525  H   GLN   290      44.189  85.361  44.411  1.00  0.00           H
ATOM   4526  HA  GLN   290      46.225  83.963  45.815  1.00  0.00           H
ATOM   4527  HB2 GLN   290      45.434  85.300  47.814  1.00  0.00           H
ATOM   4528  HB3 GLN   290      44.155  85.968  46.781  1.00  0.00           H
ATOM   4529  HG2 GLN   290      47.165  86.268  46.396  1.00  0.00           H
ATOM   4530  HG3 GLN   290      45.945  86.817  45.220  1.00  0.00           H
ATOM   4531 HE21 GLN   290      47.587  87.484  48.247  1.00  0.00           H
ATOM   4532 HE22 GLN   290      46.754  88.972  48.638  1.00  0.00           H
ATOM   4533  N   LEU   291      43.109  83.162  46.521  1.00 49.17           N
ATOM   4534  CA  LEU   291      42.310  82.161  47.173  1.00 49.17           C
ATOM   4535  CB  LEU   291      40.806  82.324  46.876  1.00 49.17           C
ATOM   4536  CG  LEU   291      40.164  83.599  47.453  1.00 49.17           C
ATOM   4537  CD1 LEU   291      38.671  83.677  47.102  1.00 49.17           C
ATOM   4538  CD2 LEU   291      40.399  83.705  48.966  1.00 49.17           C
ATOM   4539  C   LEU   291      42.694  80.819  46.628  1.00 49.17           C
ATOM   4540  O   LEU   291      42.801  79.840  47.365  1.00 49.17           O
ATOM   4541  H   LEU   291      42.655  83.864  45.955  1.00  0.00           H
ATOM   4542  HA  LEU   291      42.482  82.189  48.249  1.00  0.00           H
ATOM   4543  HB2 LEU   291      40.284  81.463  47.294  1.00  0.00           H
ATOM   4544  HB3 LEU   291      40.664  82.324  45.795  1.00  0.00           H
ATOM   4545  HG  LEU   291      40.655  84.453  46.985  1.00  0.00           H
ATOM   4546 HD11 LEU   291      38.245  84.588  47.523  1.00  0.00           H
ATOM   4547 HD12 LEU   291      38.155  82.810  47.515  1.00  0.00           H
ATOM   4548 HD13 LEU   291      38.553  83.688  46.019  1.00  0.00           H
ATOM   4549 HD21 LEU   291      39.934  84.616  49.344  1.00  0.00           H
ATOM   4550 HD22 LEU   291      39.960  82.840  49.463  1.00  0.00           H
ATOM   4551 HD23 LEU   291      41.470  83.734  49.166  1.00  0.00           H
ATOM   4552  N   LEU   292      42.902  80.747  45.300  1.00 46.44           N
ATOM   4553  CA  LEU   292      43.208  79.511  44.640  1.00 46.44           C
ATOM   4554  CB  LEU   292      43.323  79.678  43.113  1.00 46.44           C
ATOM   4555  CG  LEU   292      43.672  78.380  42.361  1.00 46.44           C
ATOM   4556  CD1 LEU   292      42.578  77.323  42.554  1.00 46.44           C
ATOM   4557  CD2 LEU   292      43.981  78.650  40.877  1.00 46.44           C
ATOM   4558  C   LEU   292      44.517  78.977  45.127  1.00 46.44           C
ATOM   4559  O   LEU   292      44.636  77.793  45.436  1.00 46.44           O
ATOM   4560  H   LEU   292      42.841  81.592  44.750  1.00  0.00           H
ATOM   4561  HA  LEU   292      42.424  78.786  44.861  1.00  0.00           H
ATOM   4562  HB2 LEU   292      44.102  80.412  42.907  1.00  0.00           H
ATOM   4563  HB3 LEU   292      42.375  80.058  42.731  1.00  0.00           H
ATOM   4564  HG  LEU   292      44.583  77.984  42.811  1.00  0.00           H
ATOM   4565 HD11 LEU   292      41.599  77.801  42.513  1.00  0.00           H
ATOM   4566 HD12 LEU   292      42.651  76.576  41.763  1.00  0.00           H
ATOM   4567 HD13 LEU   292      42.706  76.840  43.523  1.00  0.00           H
ATOM   4568 HD21 LEU   292      44.223  77.711  40.379  1.00  0.00           H
ATOM   4569 HD22 LEU   292      43.110  79.100  40.401  1.00  0.00           H
ATOM   4570 HD23 LEU   292      44.829  79.331  40.800  1.00  0.00           H
ATOM   4571  N   VAL   293      45.541  79.843  45.221  1.00 93.60           N
ATOM   4572  CA  VAL   293      46.829  79.344  45.590  1.00 93.60           C
ATOM   4573  CB  VAL   293      47.912  80.387  45.498  1.00 93.60           C
ATOM   4574  CG1 VAL   293      47.713  81.457  46.583  1.00 93.60           C
ATOM   4575  CG2 VAL   293      49.271  79.679  45.559  1.00 93.60           C
ATOM   4576  C   VAL   293      46.779  78.788  46.982  1.00 93.60           C
ATOM   4577  O   VAL   293      47.252  77.681  47.230  1.00 93.60           O
ATOM   4578  H   VAL   293      45.403  80.826  45.035  1.00  0.00           H
ATOM   4579  HA  VAL   293      47.084  78.531  44.910  1.00  0.00           H
ATOM   4580  HB  VAL   293      47.829  80.874  44.526  1.00  0.00           H
ATOM   4581 HG11 VAL   293      48.241  82.367  46.298  1.00  0.00           H
ATOM   4582 HG12 VAL   293      46.650  81.672  46.690  1.00  0.00           H
ATOM   4583 HG13 VAL   293      48.106  81.091  47.531  1.00  0.00           H
ATOM   4584 HG21 VAL   293      50.070  80.418  45.494  1.00  0.00           H
ATOM   4585 HG22 VAL   293      49.354  78.980  44.727  1.00  0.00           H
ATOM   4586 HG23 VAL   293      49.355  79.135  46.500  1.00  0.00           H
ATOM   4587  N   ARG   294      46.166  79.526  47.927  1.00 91.21           N
ATOM   4588  CA  ARG   294      46.158  79.110  49.300  1.00 91.21           C
ATOM   4589  CB  ARG   294      45.475  80.131  50.221  1.00 91.21           C
ATOM   4590  CG  ARG   294      45.379  79.664  51.673  1.00 91.21           C
ATOM   4591  CD  ARG   294      46.736  79.397  52.326  1.00 91.21           C
ATOM   4592  NE  ARG   294      46.479  79.122  53.765  1.00 91.21           N
ATOM   4593  CZ  ARG   294      47.482  79.276  54.678  1.00 91.21           C
ATOM   4594  NH1 ARG   294      48.736  79.612  54.260  1.00 91.21           N
ATOM   4595  NH2 ARG   294      47.228  79.105  56.008  1.00 91.21           N
ATOM   4596  C   ARG   294      45.422  77.819  49.448  1.00 91.21           C
ATOM   4597  O   ARG   294      45.878  76.910  50.139  1.00 91.21           O
ATOM   4598  H   ARG   294      45.705  80.386  47.665  1.00  0.00           H
ATOM   4599  HA  ARG   294      47.187  78.969  49.632  1.00  0.00           H
ATOM   4600  HB2 ARG   294      44.467  80.313  49.849  1.00  0.00           H
ATOM   4601  HB3 ARG   294      46.036  81.065  50.188  1.00  0.00           H
ATOM   4602  HG2 ARG   294      44.866  80.435  52.249  1.00  0.00           H
ATOM   4603  HG3 ARG   294      44.788  78.749  51.708  1.00  0.00           H
ATOM   4604  HD2 ARG   294      47.213  78.535  51.860  1.00  0.00           H
ATOM   4605  HD3 ARG   294      47.375  80.274  52.225  1.00  0.00           H
ATOM   4606  HE  ARG   294      45.563  78.822  54.066  1.00  0.00           H
ATOM   4607 HH11 ARG   294      48.922  79.742  53.276  1.00  0.00           H
ATOM   4608 HH12 ARG   294      49.478  79.730  54.935  1.00  0.00           H
ATOM   4609 HH21 ARG   294      46.298  78.860  56.317  1.00  0.00           H
ATOM   4610 HH22 ARG   294      47.970  79.223  56.683  1.00  0.00           H
ATOM   4611  N   ALA   295      44.260  77.703  48.783  1.00 29.07           N
ATOM   4612  CA  ALA   295      43.439  76.534  48.912  1.00 29.07           C
ATOM   4613  CB  ALA   295      42.135  76.620  48.098  1.00 29.07           C
ATOM   4614  C   ALA   295      44.192  75.345  48.408  1.00 29.07           C
ATOM   4615  O   ALA   295      44.134  74.270  49.004  1.00 29.07           O
ATOM   4616  H   ALA   295      43.958  78.455  48.180  1.00  0.00           H
ATOM   4617  HA  ALA   295      43.195  76.383  49.963  1.00  0.00           H
ATOM   4618  HB1 ALA   295      41.552  77.477  48.434  1.00  0.00           H
ATOM   4619  HB2 ALA   295      42.374  76.735  47.041  1.00  0.00           H
ATOM   4620  HB3 ALA   295      41.556  75.708  48.242  1.00  0.00           H
ATOM   4621  N   HIS   296      44.908  75.514  47.280  1.00 39.55           N
ATOM   4622  CA  HIS   296      45.641  74.441  46.673  1.00 39.55           C
ATOM   4623  ND1 HIS   296      46.421  72.678  44.001  1.00 39.55           N
ATOM   4624  CG  HIS   296      47.026  73.688  44.713  1.00 39.55           C
ATOM   4625  CB  HIS   296      46.291  74.834  45.337  1.00 39.55           C
ATOM   4626  NE2 HIS   296      48.598  72.226  44.018  1.00 39.55           N
ATOM   4627  CD2 HIS   296      48.357  73.397  44.714  1.00 39.55           C
ATOM   4628  CE1 HIS   296      47.406  71.831  43.609  1.00 39.55           C
ATOM   4629  C   HIS   296      46.745  73.986  47.581  1.00 39.55           C
ATOM   4630  O   HIS   296      46.980  72.790  47.731  1.00 39.55           O
ATOM   4631  H   HIS   296      44.930  76.426  46.847  1.00  0.00           H
ATOM   4632  HA  HIS   296      44.962  73.606  46.501  1.00  0.00           H
ATOM   4633  HD1 HIS   296      45.434  72.585  43.807  1.00  0.00           H
ATOM   4634  HB2 HIS   296      45.512  75.168  44.651  1.00  0.00           H
ATOM   4635  HB3 HIS   296      46.989  75.653  45.508  1.00  0.00           H
ATOM   4636  HE2 HIS   296      49.487  71.774  43.858  1.00  0.00           H
ATOM   4637  HD2 HIS   296      49.118  73.997  45.191  1.00  0.00           H
ATOM   4638  HE1 HIS   296      47.235  70.936  43.029  1.00  0.00           H
ATOM   4639  N   GLN   297      47.455  74.924  48.229  1.00104.11           N
ATOM   4640  CA  GLN   297      48.554  74.541  49.071  1.00104.11           C
ATOM   4641  CB  GLN   297      49.197  75.719  49.817  1.00104.11           C
ATOM   4642  CG  GLN   297      50.224  75.246  50.846  1.00104.11           C
ATOM   4643  CD  GLN   297      50.703  76.444  51.651  1.00104.11           C
ATOM   4644  OE1 GLN   297      51.351  77.347  51.123  1.00104.11           O
ATOM   4645  NE2 GLN   297      50.375  76.456  52.971  1.00104.11           N
ATOM   4646  C   GLN   297      48.037  73.655  50.151  1.00104.11           C
ATOM   4647  O   GLN   297      48.677  72.677  50.533  1.00104.11           O
ATOM   4648  H   GLN   297      47.216  75.900  48.124  1.00  0.00           H
ATOM   4649  HA  GLN   297      49.307  74.014  48.485  1.00  0.00           H
ATOM   4650  HB2 GLN   297      49.694  76.365  49.094  1.00  0.00           H
ATOM   4651  HB3 GLN   297      48.418  76.287  50.326  1.00  0.00           H
ATOM   4652  HG2 GLN   297      51.070  74.787  50.334  1.00  0.00           H
ATOM   4653  HG3 GLN   297      49.763  74.518  51.514  1.00  0.00           H
ATOM   4654 HE21 GLN   297      49.841  75.695  53.366  1.00  0.00           H
ATOM   4655 HE22 GLN   297      50.665  77.226  53.557  1.00  0.00           H
ATOM   4656  N   ASP   298      46.845  73.986  50.665  1.00 62.25           N
ATOM   4657  CA  ASP   298      46.274  73.273  51.765  1.00 62.25           C
ATOM   4658  CB  ASP   298      44.980  73.926  52.289  1.00 62.25           C
ATOM   4659  CG  ASP   298      45.374  75.250  52.938  1.00 62.25           C
ATOM   4660  OD1 ASP   298      46.578  75.395  53.281  1.00 62.25           O
ATOM   4661  OD2 ASP   298      44.487  76.132  53.097  1.00 62.25           O
ATOM   4662  C   ASP   298      45.995  71.856  51.351  1.00 62.25           C
ATOM   4663  O   ASP   298      45.920  70.970  52.199  1.00 62.25           O
ATOM   4664  H   ASP   298      46.336  74.761  50.264  1.00  0.00           H
ATOM   4665  HA  ASP   298      47.002  73.256  52.576  1.00  0.00           H
ATOM   4666  HB2 ASP   298      44.505  73.276  53.024  1.00  0.00           H
ATOM   4667  HB3 ASP   298      44.296  74.109  51.460  1.00  0.00           H
ATOM   4668  N   THR   299      45.805  71.591  50.044  1.00 59.86           N
ATOM   4669  CA  THR   299      45.477  70.259  49.603  1.00 59.86           C
ATOM   4670  CB  THR   299      45.094  70.145  48.153  1.00 59.86           C
ATOM   4671  OG1 THR   299      46.218  70.369  47.318  1.00 59.86           O
ATOM   4672  CG2 THR   299      43.986  71.169  47.854  1.00 59.86           C
ATOM   4673  C   THR   299      46.617  69.306  49.819  1.00 59.86           C
ATOM   4674  O   THR   299      46.365  68.124  50.049  1.00 59.86           O
ATOM   4675  H   THR   299      45.893  72.334  49.366  1.00  0.00           H
ATOM   4676  HA  THR   299      44.634  69.909  50.198  1.00  0.00           H
ATOM   4677  HB  THR   299      44.709  69.142  47.967  1.00  0.00           H
ATOM   4678  HG1 THR   299      46.408  69.573  46.817  1.00  0.00           H
ATOM   4679 HG21 THR   299      43.698  71.098  46.805  1.00  0.00           H
ATOM   4680 HG22 THR   299      43.120  70.961  48.483  1.00  0.00           H
ATOM   4681 HG23 THR   299      44.354  72.174  48.062  1.00  0.00           H
ATOM   4682  N   GLN   300      47.882  69.790  49.747  1.00 54.91           N
ATOM   4683  CA  GLN   300      49.075  68.971  49.807  1.00 54.91           C
ATOM   4684  CB  GLN   300      50.358  69.802  50.027  1.00 54.91           C
ATOM   4685  CG  GLN   300      51.663  69.007  49.956  1.00 54.91           C
ATOM   4686  CD  GLN   300      52.817  69.994  50.090  1.00 54.91           C
ATOM   4687  OE1 GLN   300      52.718  70.990  50.804  1.00 54.91           O
ATOM   4688  NE2 GLN   300      53.943  69.715  49.378  1.00 54.91           N
ATOM   4689  C   GLN   300      48.944  67.960  50.906  1.00 54.91           C
ATOM   4690  O   GLN   300      48.673  68.293  52.058  1.00 54.91           O
ATOM   4691  H   GLN   300      48.000  70.788  49.645  1.00  0.00           H
ATOM   4692  HA  GLN   300      49.171  68.437  48.861  1.00  0.00           H
ATOM   4693  HB2 GLN   300      50.297  70.264  51.012  1.00  0.00           H
ATOM   4694  HB3 GLN   300      50.392  70.591  49.276  1.00  0.00           H
ATOM   4695  HG2 GLN   300      51.700  68.281  50.768  1.00  0.00           H
ATOM   4696  HG3 GLN   300      51.729  68.491  48.998  1.00  0.00           H
ATOM   4697 HE21 GLN   300      53.983  68.887  48.801  1.00  0.00           H
ATOM   4698 HE22 GLN   300      54.738  70.336  49.427  1.00  0.00           H
ATOM   4699  N   ARG   301      49.150  66.673  50.549  1.00 87.27           N
ATOM   4700  CA  ARG   301      48.881  65.586  51.449  1.00 87.27           C
ATOM   4701  CB  ARG   301      47.997  64.514  50.803  1.00 87.27           C
ATOM   4702  CG  ARG   301      46.675  65.054  50.261  1.00 87.27           C
ATOM   4703  CD  ARG   301      46.012  64.133  49.239  1.00 87.27           C
ATOM   4704  NE  ARG   301      46.913  64.074  48.052  1.00 87.27           N
ATOM   4705  CZ  ARG   301      46.942  65.121  47.177  1.00 87.27           C
ATOM   4706  NH1 ARG   301      46.206  66.240  47.431  1.00 87.27           N
ATOM   4707  NH2 ARG   301      47.723  65.063  46.058  1.00 87.27           N
ATOM   4708  C   ARG   301      50.151  64.873  51.781  1.00 87.27           C
ATOM   4709  O   ARG   301      51.050  64.763  50.951  1.00 87.27           O
ATOM   4710  H   ARG   301      49.503  66.470  49.625  1.00  0.00           H
ATOM   4711  HA  ARG   301      48.412  65.960  52.359  1.00  0.00           H
ATOM   4712  HB2 ARG   301      47.777  63.753  51.551  1.00  0.00           H
ATOM   4713  HB3 ARG   301      48.549  64.052  49.984  1.00  0.00           H
ATOM   4714  HG2 ARG   301      45.990  65.190  51.098  1.00  0.00           H
ATOM   4715  HG3 ARG   301      46.856  66.022  49.795  1.00  0.00           H
ATOM   4716  HD2 ARG   301      45.040  64.533  48.951  1.00  0.00           H
ATOM   4717  HD3 ARG   301      45.891  63.136  49.662  1.00  0.00           H
ATOM   4718  HE  ARG   301      47.497  63.265  47.897  1.00  0.00           H
ATOM   4719 HH11 ARG   301      45.634  66.290  48.262  1.00  0.00           H
ATOM   4720 HH12 ARG   301      46.233  67.019  46.789  1.00  0.00           H
ATOM   4721 HH21 ARG   301      48.276  64.239  45.870  1.00  0.00           H
ATOM   4722 HH22 ARG   301      47.747  65.844  45.418  1.00  0.00           H
ATOM   4723  N   ARG   302      50.241  64.367  53.028  1.00137.70           N
ATOM   4724  CA  ARG   302      51.382  63.595  53.400  1.00137.70           C
ATOM   4725  CB  ARG   302      51.263  63.060  54.844  1.00137.70           C
ATOM   4726  CG  ARG   302      52.447  62.220  55.316  1.00137.70           C
ATOM   4727  CD  ARG   302      52.193  61.530  56.659  1.00137.70           C
ATOM   4728  NE  ARG   302      51.234  60.411  56.427  1.00137.70           N
ATOM   4729  CZ  ARG   302      49.908  60.575  56.707  1.00137.70           C
ATOM   4730  NH1 ARG   302      49.477  61.735  57.284  1.00137.70           N
ATOM   4731  NH2 ARG   302      49.021  59.573  56.432  1.00137.70           N
ATOM   4732  C   ARG   302      51.393  62.410  52.494  1.00137.70           C
ATOM   4733  O   ARG   302      52.383  62.147  51.813  1.00137.70           O
ATOM   4734  H   ARG   302      49.503  64.534  53.697  1.00  0.00           H
ATOM   4735  HA  ARG   302      52.295  64.178  53.281  1.00  0.00           H
ATOM   4736  HB2 ARG   302      51.165  63.914  55.515  1.00  0.00           H
ATOM   4737  HB3 ARG   302      50.359  62.456  54.917  1.00  0.00           H
ATOM   4738  HG2 ARG   302      53.315  62.871  55.419  1.00  0.00           H
ATOM   4739  HG3 ARG   302      52.662  61.460  54.564  1.00  0.00           H
ATOM   4740  HD2 ARG   302      53.129  61.138  57.057  1.00  0.00           H
ATOM   4741  HD3 ARG   302      51.764  62.243  57.363  1.00  0.00           H
ATOM   4742  HE  ARG   302      51.567  59.530  56.062  1.00  0.00           H
ATOM   4743 HH11 ARG   302      50.137  62.470  57.494  1.00  0.00           H
ATOM   4744 HH12 ARG   302      48.498  61.858  57.501  1.00  0.00           H
ATOM   4745 HH21 ARG   302      49.345  58.713  56.013  1.00  0.00           H
ATOM   4746 HH22 ARG   302      48.042  59.692  56.648  1.00  0.00           H
ATOM   4747  N   THR   303      50.277  61.662  52.459  1.00296.18           N
ATOM   4748  CA  THR   303      50.210  60.508  51.617  1.00296.18           C
ATOM   4749  CB  THR   303      51.310  59.507  51.838  1.00296.18           C
ATOM   4750  OG1 THR   303      51.281  58.520  50.816  1.00296.18           O
ATOM   4751  CG2 THR   303      51.121  58.871  53.214  1.00296.18           C
ATOM   4752  C   THR   303      48.893  59.855  51.872  1.00296.18           C
ATOM   4753  O   THR   303      48.215  60.165  52.848  1.00296.18           O
ATOM   4754  H   THR   303      49.483  61.916  53.029  1.00  0.00           H
ATOM   4755  HA  THR   303      50.241  60.834  50.577  1.00  0.00           H
ATOM   4756  HB  THR   303      52.271  60.021  51.811  1.00  0.00           H
ATOM   4757  HG1 THR   303      52.177  58.244  50.611  1.00  0.00           H
ATOM   4758 HG21 THR   303      51.912  58.142  53.390  1.00  0.00           H
ATOM   4759 HG22 THR   303      50.152  58.373  53.254  1.00  0.00           H
ATOM   4760 HG23 THR   303      51.163  59.645  53.981  1.00  0.00           H
ATOM   4761  N   SER   304      48.486  58.926  50.987  1.00208.60           N
ATOM   4762  CA  SER   304      47.238  58.257  51.208  1.00208.60           C
ATOM   4763  CB  SER   304      46.414  58.039  49.931  1.00208.60           C
ATOM   4764  OG  SER   304      45.201  57.371  50.248  1.00208.60           O
ATOM   4765  C   SER   304      47.521  56.906  51.784  1.00208.60           C
ATOM   4766  O   SER   304      48.625  56.372  51.677  1.00208.60           O
ATOM   4767  H   SER   304      49.051  58.704  50.180  1.00  0.00           H
ATOM   4768  HA  SER   304      46.646  58.832  51.921  1.00  0.00           H
ATOM   4769  HB2 SER   304      46.187  59.004  49.478  1.00  0.00           H
ATOM   4770  HB3 SER   304      46.988  57.434  49.228  1.00  0.00           H
ATOM   4771  HG  SER   304      44.537  57.581  49.587  1.00  0.00           H
ATOM   4772  N   MET   305      46.500  56.336  52.446  1.00329.22           N
ATOM   4773  CA  MET   305      46.611  55.026  53.004  1.00329.22           C
ATOM   4774  CB  MET   305      47.354  54.976  54.350  1.00329.22           C
ATOM   4775  CG  MET   305      46.589  55.654  55.488  1.00329.22           C
ATOM   4776  SD  MET   305      47.358  55.480  57.125  1.00329.22           S
ATOM   4777  CE  MET   305      46.850  53.749  57.337  1.00329.22           C
ATOM   4778  C   MET   305      45.217  54.564  53.250  1.00329.22           C
ATOM   4779  O   MET   305      44.254  55.292  53.009  1.00329.22           O
ATOM   4780  H   MET   305      45.634  56.846  52.551  1.00  0.00           H
ATOM   4781  HA  MET   305      47.098  54.362  52.290  1.00  0.00           H
ATOM   4782  HB2 MET   305      48.315  55.476  54.233  1.00  0.00           H
ATOM   4783  HB3 MET   305      47.530  53.934  54.616  1.00  0.00           H
ATOM   4784  HG2 MET   305      46.512  56.717  55.260  1.00  0.00           H
ATOM   4785  HG3 MET   305      45.584  55.234  55.530  1.00  0.00           H
ATOM   4786  HE1 MET   305      47.622  53.208  57.884  1.00  0.00           H
ATOM   4787  HE2 MET   305      46.709  53.290  56.359  1.00  0.00           H
ATOM   4788  HE3 MET   305      45.914  53.711  57.895  1.00  0.00           H
ATOM   4789  N   GLY   306      45.064  53.315  53.719  1.00 94.23           N
ATOM   4790  CA  GLY   306      43.739  52.863  53.999  1.00 94.23           C
ATOM   4791  C   GLY   306      43.516  53.148  55.440  1.00 94.23           C
ATOM   4792  O   GLY   306      44.285  52.712  56.295  1.00 94.23           O
ATOM   4793  H   GLY   306      45.862  52.714  53.869  1.00  0.00           H
ATOM   4794  HA2 GLY   306      43.653  51.794  53.805  1.00  0.00           H
ATOM   4795  HA3 GLY   306      43.019  53.413  53.393  1.00  0.00           H
ATOM   4796  N   GLY   307      42.438  53.891  55.747  1.00 67.10           N
ATOM   4797  CA  GLY   307      42.176  54.206  57.116  1.00 67.10           C
ATOM   4798  C   GLY   307      41.070  55.204  57.146  1.00 67.10           C
ATOM   4799  O   GLY   307      40.424  55.469  56.133  1.00 67.10           O
ATOM   4800  H   GLY   307      41.821  54.222  55.019  1.00  0.00           H
ATOM   4801  HA2 GLY   307      41.879  53.306  57.654  1.00  0.00           H
ATOM   4802  HA3 GLY   307      43.069  54.631  57.574  1.00  0.00           H
ATOM   4803  N   THR   308      40.826  55.793  58.331  1.00179.14           N
ATOM   4804  CA  THR   308      39.767  56.748  58.453  1.00179.14           C
ATOM   4805  CB  THR   308      39.436  57.092  59.876  1.00179.14           C
ATOM   4806  OG1 THR   308      39.087  55.921  60.600  1.00179.14           O
ATOM   4807  CG2 THR   308      38.255  58.075  59.870  1.00179.14           C
ATOM   4808  C   THR   308      40.208  58.004  57.777  1.00179.14           C
ATOM   4809  O   THR   308      41.398  58.307  57.712  1.00179.14           O
ATOM   4810  H   THR   308      41.391  55.561  59.135  1.00  0.00           H
ATOM   4811  HA  THR   308      38.875  56.364  57.957  1.00  0.00           H
ATOM   4812  HB  THR   308      40.299  57.565  60.345  1.00  0.00           H
ATOM   4813  HG1 THR   308      38.878  56.155  61.507  1.00  0.00           H
ATOM   4814 HG21 THR   308      37.707  57.992  60.809  1.00  0.00           H
ATOM   4815 HG22 THR   308      38.630  59.092  59.758  1.00  0.00           H
ATOM   4816 HG23 THR   308      37.590  57.839  59.039  1.00  0.00           H
ATOM   4817  N   GLN   309      39.236  58.766  57.243  1.00244.94           N
ATOM   4818  CA  GLN   309      39.551  59.980  56.554  1.00244.94           C
ATOM   4819  CB  GLN   309      38.790  60.133  55.230  1.00244.94           C
ATOM   4820  CG  GLN   309      39.120  59.058  54.199  1.00244.94           C
ATOM   4821  CD  GLN   309      38.232  59.308  52.991  1.00244.94           C
ATOM   4822  OE1 GLN   309      37.970  60.453  52.620  1.00244.94           O
ATOM   4823  NE2 GLN   309      37.739  58.206  52.367  1.00244.94           N
ATOM   4824  C   GLN   309      39.078  61.101  57.410  1.00244.94           C
ATOM   4825  O   GLN   309      38.075  60.973  58.109  1.00244.94           O
ATOM   4826  H   GLN   309      38.272  58.477  57.330  1.00  0.00           H
ATOM   4827  HA  GLN   309      40.625  60.055  56.387  1.00  0.00           H
ATOM   4828  HB2 GLN   309      39.037  61.105  54.803  1.00  0.00           H
ATOM   4829  HB3 GLN   309      37.720  60.103  55.436  1.00  0.00           H
ATOM   4830  HG2 GLN   309      40.169  59.126  53.912  1.00  0.00           H
ATOM   4831  HG3 GLN   309      38.912  58.071  54.613  1.00  0.00           H
ATOM   4832 HE21 GLN   309      37.974  57.285  52.708  1.00  0.00           H
ATOM   4833 HE22 GLN   309      37.137  58.308  51.562  1.00  0.00           H
ATOM   4834  N   GLN   310      39.808  62.231  57.395  1.00206.99           N
ATOM   4835  CA  GLN   310      39.342  63.349  58.154  1.00206.99           C
ATOM   4836  CB  GLN   310      40.436  64.274  58.711  1.00206.99           C
ATOM   4837  CG  GLN   310      41.367  63.640  59.746  1.00206.99           C
ATOM   4838  CD  GLN   310      42.341  64.735  60.160  1.00206.99           C
ATOM   4839  OE1 GLN   310      41.969  65.904  60.249  1.00206.99           O
ATOM   4840  NE2 GLN   310      43.621  64.361  60.420  1.00206.99           N
ATOM   4841  C   GLN   310      38.551  64.186  57.214  1.00206.99           C
ATOM   4842  O   GLN   310      38.749  64.139  56.002  1.00206.99           O
ATOM   4843  H   GLN   310      40.663  62.288  56.861  1.00  0.00           H
ATOM   4844  HA  GLN   310      38.703  63.003  58.966  1.00  0.00           H
ATOM   4845  HB2 GLN   310      41.046  64.615  57.874  1.00  0.00           H
ATOM   4846  HB3 GLN   310      39.956  65.142  59.164  1.00  0.00           H
ATOM   4847  HG2 GLN   310      41.906  62.800  59.307  1.00  0.00           H
ATOM   4848  HG3 GLN   310      40.793  63.305  60.610  1.00  0.00           H
ATOM   4849 HE21 GLN   310      43.891  63.391  60.336  1.00  0.00           H
ATOM   4850 HE22 GLN   310      44.303  65.053  60.697  1.00  0.00           H
ATOM   4851  N   GLN   311      37.614  64.974  57.762  1.00 81.31           N
ATOM   4852  CA  GLN   311      36.823  65.827  56.936  1.00 81.31           C
ATOM   4853  CB  GLN   311      35.757  66.575  57.756  1.00 81.31           C
ATOM   4854  CG  GLN   311      34.733  65.615  58.371  1.00 81.31           C
ATOM   4855  CD  GLN   311      33.852  66.383  59.348  1.00 81.31           C
ATOM   4856  OE1 GLN   311      34.016  66.281  60.562  1.00 81.31           O
ATOM   4857  NE2 GLN   311      32.880  67.166  58.810  1.00 81.31           N
ATOM   4858  C   GLN   311      37.777  66.793  56.310  1.00 81.31           C
ATOM   4859  O   GLN   311      37.656  67.129  55.134  1.00 81.31           O
ATOM   4860  H   GLN   311      37.468  64.963  58.761  1.00  0.00           H
ATOM   4861  HA  GLN   311      36.338  65.236  56.159  1.00  0.00           H
ATOM   4862  HB2 GLN   311      35.236  67.274  57.102  1.00  0.00           H
ATOM   4863  HB3 GLN   311      36.248  67.132  58.554  1.00  0.00           H
ATOM   4864  HG2 GLN   311      34.115  65.187  57.582  1.00  0.00           H
ATOM   4865  HG3 GLN   311      35.254  64.817  58.900  1.00  0.00           H
ATOM   4866 HE21 GLN   311      32.773  67.221  57.807  1.00  0.00           H
ATOM   4867 HE22 GLN   311      32.265  67.693  59.413  1.00  0.00           H
ATOM   4868  N   ARG   312      38.774  67.248  57.093  1.00218.83           N
ATOM   4869  CA  ARG   312      39.768  68.160  56.608  1.00218.83           C
ATOM   4870  CB  ARG   312      40.648  67.633  55.465  1.00218.83           C
ATOM   4871  CG  ARG   312      41.789  66.722  55.902  1.00218.83           C
ATOM   4872  CD  ARG   312      41.400  65.259  56.099  1.00218.83           C
ATOM   4873  NE  ARG   312      42.638  64.544  56.514  1.00218.83           N
ATOM   4874  CZ  ARG   312      43.589  64.248  55.581  1.00218.83           C
ATOM   4875  NH1 ARG   312      43.417  64.637  54.283  1.00218.83           N
ATOM   4876  NH2 ARG   312      44.712  63.564  55.944  1.00218.83           N
ATOM   4877  C   ARG   312      39.091  69.365  56.081  1.00218.83           C
ATOM   4878  O   ARG   312      39.616  70.046  55.202  1.00218.83           O
ATOM   4879  H   ARG   312      38.823  66.937  58.053  1.00  0.00           H
ATOM   4880  HA  ARG   312      40.410  68.453  57.439  1.00  0.00           H
ATOM   4881  HB2 ARG   312      41.078  68.490  54.946  1.00  0.00           H
ATOM   4882  HB3 ARG   312      40.016  67.086  54.765  1.00  0.00           H
ATOM   4883  HG2 ARG   312      42.568  66.766  55.141  1.00  0.00           H
ATOM   4884  HG3 ARG   312      42.197  67.102  56.839  1.00  0.00           H
ATOM   4885  HD2 ARG   312      40.638  65.173  56.874  1.00  0.00           H
ATOM   4886  HD3 ARG   312      41.027  64.844  55.163  1.00  0.00           H
ATOM   4887  HE  ARG   312      42.773  64.280  57.479  1.00  0.00           H
ATOM   4888 HH11 ARG   312      42.586  65.144  54.014  1.00  0.00           H
ATOM   4889 HH12 ARG   312      44.121  64.418  53.593  1.00  0.00           H
ATOM   4890 HH21 ARG   312      44.840  63.276  56.904  1.00  0.00           H
ATOM   4891 HH22 ARG   312      45.416  63.345  55.253  1.00  0.00           H
ATOM   4892  N   PHE   313      37.898  69.667  56.606  1.00 84.98           N
ATOM   4893  CA  PHE   313      37.266  70.849  56.136  1.00 84.98           C
ATOM   4894  CB  PHE   313      35.732  70.853  56.252  1.00 84.98           C
ATOM   4895  CG  PHE   313      35.194  69.824  55.324  1.00 84.98           C
ATOM   4896  CD1 PHE   313      35.180  70.050  53.968  1.00 84.98           C
ATOM   4897  CD2 PHE   313      34.686  68.644  55.810  1.00 84.98           C
ATOM   4898  CE1 PHE   313      34.679  69.102  53.108  1.00 84.98           C
ATOM   4899  CE2 PHE   313      34.184  67.693  54.954  1.00 84.98           C
ATOM   4900  CZ  PHE   313      34.182  67.921  53.600  1.00 84.98           C
ATOM   4901  C   PHE   313      37.742  71.955  57.002  1.00 84.98           C
ATOM   4902  O   PHE   313      38.053  71.746  58.174  1.00 84.98           O
ATOM   4903  H   PHE   313      37.466  69.080  57.306  1.00  0.00           H
ATOM   4904  HA  PHE   313      37.558  71.038  55.103  1.00  0.00           H
ATOM   4905  HB2 PHE   313      35.439  70.617  57.275  1.00  0.00           H
ATOM   4906  HB3 PHE   313      35.345  71.834  55.976  1.00  0.00           H
ATOM   4907  HD1 PHE   313      35.566  70.979  53.576  1.00  0.00           H
ATOM   4908  HD2 PHE   313      34.681  68.462  56.875  1.00  0.00           H
ATOM   4909  HE1 PHE   313      34.676  69.287  52.044  1.00  0.00           H
ATOM   4910  HE2 PHE   313      33.791  66.767  55.346  1.00  0.00           H
ATOM   4911  HZ  PHE   313      33.791  67.174  52.925  1.00  0.00           H
ATOM   4912  N   VAL   314      37.864  73.162  56.428  1.00101.32           N
ATOM   4913  CA  VAL   314      38.158  74.268  57.277  1.00101.32           C
ATOM   4914  CB  VAL   314      39.309  75.137  56.849  1.00101.32           C
ATOM   4915  CG1 VAL   314      39.021  75.766  55.475  1.00101.32           C
ATOM   4916  CG2 VAL   314      39.534  76.176  57.961  1.00101.32           C
ATOM   4917  C   VAL   314      36.914  75.087  57.284  1.00101.32           C
ATOM   4918  O   VAL   314      36.407  75.482  56.235  1.00101.32           O
ATOM   4919  H   VAL   314      37.752  73.282  55.431  1.00  0.00           H
ATOM   4920  HA  VAL   314      38.347  73.901  58.286  1.00  0.00           H
ATOM   4921  HB  VAL   314      40.201  74.517  56.767  1.00  0.00           H
ATOM   4922 HG11 VAL   314      39.204  75.030  54.692  1.00  0.00           H
ATOM   4923 HG12 VAL   314      39.674  76.626  55.325  1.00  0.00           H
ATOM   4924 HG13 VAL   314      37.981  76.088  55.434  1.00  0.00           H
ATOM   4925 HG21 VAL   314      40.364  76.828  57.687  1.00  0.00           H
ATOM   4926 HG22 VAL   314      38.631  76.772  58.089  1.00  0.00           H
ATOM   4927 HG23 VAL   314      39.767  75.664  58.895  1.00  0.00           H
ATOM   4928  N   GLU   315      36.371  75.330  58.488  1.00 57.55           N
ATOM   4929  CA  GLU   315      35.175  76.103  58.610  1.00 57.55           C
ATOM   4930  CB  GLU   315      35.384  77.572  58.213  1.00 57.55           C
ATOM   4931  CG  GLU   315      36.318  78.297  59.181  1.00 57.55           C
ATOM   4932  CD  GLU   315      36.705  79.630  58.562  1.00 57.55           C
ATOM   4933  OE1 GLU   315      35.978  80.096  57.645  1.00 57.55           O
ATOM   4934  OE2 GLU   315      37.741  80.202  58.993  1.00 57.55           O
ATOM   4935  C   GLU   315      34.119  75.489  57.745  1.00 57.55           C
ATOM   4936  O   GLU   315      33.326  76.189  57.118  1.00 57.55           O
ATOM   4937  H   GLU   315      36.813  74.962  59.318  1.00  0.00           H
ATOM   4938  HA  GLU   315      34.841  76.066  59.647  1.00  0.00           H
ATOM   4939  HB2 GLU   315      34.418  78.077  58.211  1.00  0.00           H
ATOM   4940  HB3 GLU   315      35.809  77.613  57.210  1.00  0.00           H
ATOM   4941  HG2 GLU   315      35.807  78.465  60.129  1.00  0.00           H
ATOM   4942  HG3 GLU   315      37.212  77.696  59.347  1.00  0.00           H
ATOM   4943  N   GLY   316      34.104  74.145  57.678  1.00 21.93           N
ATOM   4944  CA  GLY   316      33.070  73.438  56.981  1.00 21.93           C
ATOM   4945  C   GLY   316      33.287  73.469  55.502  1.00 21.93           C
ATOM   4946  O   GLY   316      32.411  73.041  54.751  1.00 21.93           O
ATOM   4947  H   GLY   316      34.840  73.621  58.130  1.00  0.00           H
ATOM   4948  HA2 GLY   316      32.110  73.901  57.208  1.00  0.00           H
ATOM   4949  HA3 GLY   316      33.056  72.402  57.318  1.00  0.00           H
ATOM   4950  N   VAL   317      34.451  73.957  55.031  1.00 40.82           N
ATOM   4951  CA  VAL   317      34.621  73.999  53.608  1.00 40.82           C
ATOM   4952  CB  VAL   317      34.840  75.382  53.065  1.00 40.82           C
ATOM   4953  CG1 VAL   317      35.136  75.279  51.559  1.00 40.82           C
ATOM   4954  CG2 VAL   317      33.603  76.235  53.394  1.00 40.82           C
ATOM   4955  C   VAL   317      35.807  73.177  53.226  1.00 40.82           C
ATOM   4956  O   VAL   317      36.820  73.147  53.921  1.00 40.82           O
ATOM   4957  H   VAL   317      35.176  74.281  55.656  1.00  0.00           H
ATOM   4958  HA  VAL   317      33.734  73.574  53.137  1.00  0.00           H
ATOM   4959  HB  VAL   317      35.707  75.818  53.562  1.00  0.00           H
ATOM   4960 HG11 VAL   317      34.271  74.858  51.046  1.00  0.00           H
ATOM   4961 HG12 VAL   317      36.001  74.634  51.402  1.00  0.00           H
ATOM   4962 HG13 VAL   317      35.346  76.272  51.161  1.00  0.00           H
ATOM   4963 HG21 VAL   317      33.744  77.244  53.007  1.00  0.00           H
ATOM   4964 HG22 VAL   317      32.721  75.789  52.933  1.00  0.00           H
ATOM   4965 HG23 VAL   317      33.467  76.276  54.475  1.00  0.00           H
ATOM   4966  N   ARG   318      35.694  72.489  52.076  1.00178.93           N
ATOM   4967  CA  ARG   318      36.731  71.639  51.576  1.00178.93           C
ATOM   4968  CB  ARG   318      36.130  70.422  50.845  1.00178.93           C
ATOM   4969  CG  ARG   318      37.083  69.281  50.507  1.00178.93           C
ATOM   4970  CD  ARG   318      36.337  67.972  50.216  1.00178.93           C
ATOM   4971  NE  ARG   318      35.365  68.236  49.117  1.00178.93           N
ATOM   4972  CZ  ARG   318      35.676  67.894  47.833  1.00178.93           C
ATOM   4973  NH1 ARG   318      36.848  67.247  47.568  1.00178.93           N
ATOM   4974  NH2 ARG   318      34.809  68.189  46.821  1.00178.93           N
ATOM   4975  C   ARG   318      37.521  72.480  50.620  1.00178.93           C
ATOM   4976  O   ARG   318      36.967  73.128  49.735  1.00178.93           O
ATOM   4977  H   ARG   318      34.841  72.576  51.542  1.00  0.00           H
ATOM   4978  HA  ARG   318      37.368  71.306  52.395  1.00  0.00           H
ATOM   4979  HB2 ARG   318      35.699  70.779  49.910  1.00  0.00           H
ATOM   4980  HB3 ARG   318      35.324  70.021  51.459  1.00  0.00           H
ATOM   4981  HG2 ARG   318      37.664  69.557  49.627  1.00  0.00           H
ATOM   4982  HG3 ARG   318      37.761  69.124  51.346  1.00  0.00           H
ATOM   4983  HD2 ARG   318      37.045  67.203  49.908  1.00  0.00           H
ATOM   4984  HD3 ARG   318      35.804  67.646  51.109  1.00  0.00           H
ATOM   4985  HE  ARG   318      34.476  68.668  49.323  1.00  0.00           H
ATOM   4986 HH11 ARG   318      37.485  67.027  48.321  1.00  0.00           H
ATOM   4987 HH12 ARG   318      37.079  66.989  46.619  1.00  0.00           H
ATOM   4988 HH21 ARG   318      33.941  68.664  47.022  1.00  0.00           H
ATOM   4989 HH22 ARG   318      35.036  67.932  45.871  1.00  0.00           H
ATOM   4990  N   MET   319      38.857  72.470  50.774  1.00 62.83           N
ATOM   4991  CA  MET   319      39.729  73.311  50.006  1.00 62.83           C
ATOM   4992  CB  MET   319      41.205  73.150  50.404  1.00 62.83           C
ATOM   4993  CG  MET   319      41.502  73.558  51.849  1.00 62.83           C
ATOM   4994  SD  MET   319      41.273  75.323  52.241  1.00 62.83           S
ATOM   4995  CE  MET   319      39.469  75.263  52.433  1.00 62.83           C
ATOM   4996  C   MET   319      39.590  72.957  48.559  1.00 62.83           C
ATOM   4997  O   MET   319      39.706  73.820  47.691  1.00 62.83           O
ATOM   4998  H   MET   319      39.262  71.846  51.457  1.00  0.00           H
ATOM   4999  HA  MET   319      39.435  74.351  50.147  1.00  0.00           H
ATOM   5000  HB2 MET   319      41.809  73.769  49.741  1.00  0.00           H
ATOM   5001  HB3 MET   319      41.493  72.107  50.268  1.00  0.00           H
ATOM   5002  HG2 MET   319      42.540  73.301  52.062  1.00  0.00           H
ATOM   5003  HG3 MET   319      40.861  72.974  52.509  1.00  0.00           H
ATOM   5004  HE1 MET   319      39.006  75.072  51.465  1.00  0.00           H
ATOM   5005  HE2 MET   319      39.204  74.465  53.126  1.00  0.00           H
ATOM   5006  HE3 MET   319      39.113  76.216  52.824  1.00  0.00           H
ATOM   5007  N   GLU   320      39.334  71.673  48.255  1.00 96.71           N
ATOM   5008  CA  GLU   320      39.209  71.243  46.890  1.00 96.71           C
ATOM   5009  CB  GLU   320      38.935  69.736  46.731  1.00 96.71           C
ATOM   5010  CG  GLU   320      40.184  68.857  46.862  1.00 96.71           C
ATOM   5011  CD  GLU   320      40.527  68.663  48.332  1.00 96.71           C
ATOM   5012  OE1 GLU   320      39.765  69.171  49.195  1.00 96.71           O
ATOM   5013  OE2 GLU   320      41.559  67.996  48.611  1.00 96.71           O
ATOM   5014  C   GLU   320      38.084  71.980  46.235  1.00 96.71           C
ATOM   5015  O   GLU   320      38.110  72.215  45.028  1.00 96.71           O
ATOM   5016  H   GLU   320      39.228  70.999  48.999  1.00  0.00           H
ATOM   5017  HA  GLU   320      40.133  71.484  46.365  1.00  0.00           H
ATOM   5018  HB2 GLU   320      38.501  69.569  45.745  1.00  0.00           H
ATOM   5019  HB3 GLU   320      38.212  69.431  47.488  1.00  0.00           H
ATOM   5020  HG2 GLU   320      39.993  67.886  46.404  1.00  0.00           H
ATOM   5021  HG3 GLU   320      41.020  69.338  46.355  1.00  0.00           H
ATOM   5022  N   GLU   321      37.035  72.325  47.000  1.00 47.74           N
ATOM   5023  CA  GLU   321      35.917  73.026  46.433  1.00 47.74           C
ATOM   5024  CB  GLU   321      34.758  73.177  47.429  1.00 47.74           C
ATOM   5025  CG  GLU   321      34.160  71.835  47.853  1.00 47.74           C
ATOM   5026  CD  GLU   321      32.962  72.119  48.748  1.00 47.74           C
ATOM   5027  OE1 GLU   321      31.954  72.670  48.231  1.00 47.74           O
ATOM   5028  OE2 GLU   321      33.035  71.793  49.961  1.00 47.74           O
ATOM   5029  C   GLU   321      36.345  74.402  46.012  1.00 47.74           C
ATOM   5030  O   GLU   321      35.903  74.912  44.983  1.00 47.74           O
ATOM   5031  H   GLU   321      37.033  72.089  47.982  1.00  0.00           H
ATOM   5032  HA  GLU   321      35.564  72.481  45.558  1.00  0.00           H
ATOM   5033  HB2 GLU   321      35.127  73.689  48.317  1.00  0.00           H
ATOM   5034  HB3 GLU   321      33.976  73.783  46.971  1.00  0.00           H
ATOM   5035  HG2 GLU   321      34.903  71.255  48.401  1.00  0.00           H
ATOM   5036  HG3 GLU   321      33.838  71.281  46.972  1.00  0.00           H
ATOM   5037  N   ILE   322      37.203  75.052  46.819  1.00 83.43           N
ATOM   5038  CA  ILE   322      37.668  76.380  46.530  1.00 83.43           C
ATOM   5039  CB  ILE   322      38.532  76.945  47.626  1.00 83.43           C
ATOM   5040  CG1 ILE   322      37.724  77.146  48.917  1.00 83.43           C
ATOM   5041  CG2 ILE   322      39.158  78.251  47.113  1.00 83.43           C
ATOM   5042  CD1 ILE   322      37.289  75.851  49.595  1.00 83.43           C
ATOM   5043  C   ILE   322      38.496  76.356  45.282  1.00 83.43           C
ATOM   5044  O   ILE   322      38.393  77.248  44.441  1.00 83.43           O
ATOM   5045  H   ILE   322      37.531  74.591  47.656  1.00  0.00           H
ATOM   5046  HA  ILE   322      36.810  77.034  46.378  1.00  0.00           H
ATOM   5047  HB  ILE   322      39.335  76.236  47.830  1.00  0.00           H
ATOM   5048 HG12 ILE   322      38.338  77.709  49.620  1.00  0.00           H
ATOM   5049 HG13 ILE   322      36.835  77.733  48.684  1.00  0.00           H
ATOM   5050 HG21 ILE   322      39.790  78.681  47.890  1.00  0.00           H
ATOM   5051 HG22 ILE   322      39.761  78.042  46.229  1.00  0.00           H
ATOM   5052 HG23 ILE   322      38.368  78.956  46.856  1.00  0.00           H
ATOM   5053 HD11 ILE   322      37.921  75.031  49.254  1.00  0.00           H
ATOM   5054 HD12 ILE   322      36.251  75.639  49.340  1.00  0.00           H
ATOM   5055 HD13 ILE   322      37.384  75.957  50.676  1.00  0.00           H
ATOM   5056  N   VAL   323      39.358  75.334  45.131  1.00 94.49           N
ATOM   5057  CA  VAL   323      40.225  75.302  43.990  1.00 94.49           C
ATOM   5058  CB  VAL   323      41.207  74.156  44.019  1.00 94.49           C
ATOM   5059  CG1 VAL   323      40.477  72.829  43.794  1.00 94.49           C
ATOM   5060  CG2 VAL   323      42.323  74.420  42.998  1.00 94.49           C
ATOM   5061  C   VAL   323      39.395  75.230  42.744  1.00 94.49           C
ATOM   5062  O   VAL   323      39.655  75.947  41.780  1.00 94.49           O
ATOM   5063  H   VAL   323      39.394  74.594  45.817  1.00  0.00           H
[truncated: 15,327 more chars]
