# Supplementary material for: Structural analysis of P. falciparum KAHRP and PfEMP1 complexes with host erythrocyte spectrin suggests a model for cytoadherent knob protrusions
Source: PLoS Pathog. 2017 Aug 14;13(8):e1006552. doi: 10.1371/journal.ppat.1006552 (PMC5570508; doi:10.1371/journal.ppat.1006552)
Supplement: S1 Software — Provided here is a compressed file that includes all scripts used for the calculation of docking conformations between two charged proteins. The specific examples of docking the KAHRP 5´ repeat to spectrin β10–14, and predicting the β-catenin–Tcf complex, are shown in separate directories. A README file with simple instructions and software dependencies is also included. (ZIP) [file ppat.1006552.s012.zip › scripts/bench_marking/coordinate/paths.txt]

0	0	0	0	0	0	0	0	0	0	0	0	0	0	0	0	0	0	0	0	0	0	0	0	0	0	0	0	0	0	0	0	0	0	0	0	0	0	0	0	0	0	0	0	0	0	0	0	0	0	0	0	0	0	0	0	0	0	0	0	0	0	0	0	0	0	0	0	0	0	0	0	0	0	0	0	0	0	0	0	0	0	0	0	0	0	0	0	0	0	0	0	0	0	0	0	0	0	0	0	0	0	0	0	0	0	0	0	0	0	0	0	0	0	0	0	0	0	0	0	0	0	0	0	0	0	0	0	0	0	0	0	0	0	0	0	0	0	0	0	0	0	0	0	0	0	0	0	0	0	0	0	0	0	0	0	0	0	0	0	0	0	0	0	0	0	0	0	0	0	0	0	0	0	0	0	0	0	0	0	0	0	0	0	0	0	0	0	0	0	0	0	0	0	0	0	0	0	0	0	0	0	0	0	0	0	0	0	0	0	0	0	0	0	0	0	0	0	0	0	0	0	0	0	0	0	0	0	0	0	0	0	0	0	0	0	0	0	0	0	0	0	0	0	0	0	0	0	0	0	0	0	0	0	0	0	0	0	0	0	0	0	0	0	0	0	0	0	0	0	0	0	0	0	0	0	0	0	0	0	0	0	0	0	0	0	0	0	0	0	0	0	0	0	0	0	0	0	0	0	0	0	0	0	0	0	0	0	0	0	0	0	0	0	0	0	0	0	0	0	0	0	0	0	0	0	0	0	0	0	0	0	0	0	0	0	0	0	0	0	0	0	0	0	0	0	0	0	0	0	0	0	0	0	0	0	0	0	0	0	0	0	0	0	0	0	0	0	0	0	0	0	0	0	0	0	0	0	0	0	0	0	0	0	0	0	0	0	0	0	0	0	0	0	0	0	0	0	0	0	0	0	0	0	0	0	0	0	0	0	0	0	0	0	0	0	0	0	0	0	0	0	0	0	0	0	0	0	0	0	0	0	0	0	0	0	0	0	0	0	0	0	0	0	0	0	0	0	0	0	0	0	0	0	0	0	0	0	0	0	0	0	0	0	0	0	0	0	0	0	0	0	0	0	0	0	0	0	0	0	0	0	0	0	0	0	0	0	0	0	0	0	0	0	0	0	0	0	0	0	0	0	0	0	0	0	0	0	0	0	0	0	0	0	0	0	0	0	0	0	0	0	0	0	0	0	0	0	0	0	0	0	0	0	0	0	0	0	0	0	0	0	0	0	0	0	0	0	0	0	0	0	0	0	0	0	0	0	0	0	0	0	0	0	0	0	0	0	0	0	0	0	0	0	0	0	0	0	0	0	0	0	0	0	0	0	0	0	0	0	0	0	0	0	0	0	0	0	0	0	0	0	0	0	0	0	0	0	0	0	0	0	0	0	0	0	0	0	0	0	0	0	0	0	0	0	0	0	0	0	0	0	0	0	0	0	0	0	0	0	0	0	0	0	0	0	0	0	0	0	0	0	0	0	0	0	0	0	0	0	0	0	0	0	0	0	0	0	0	0	0	0	0	0	0	0	0	0	0	0	0	0	0	0	0	0	0	0	0	0	0	0	0	0	0	0	0	0	0	0	0	0	0	0	0	0	0	0	0	0	0	0	0	0	0	0	0	0	0	0	0	0	0	0	0	0	0	0	0	0	0	0	0	0	0	0	0	0	0	0	0	0	0	0	0	0	0	0	0	0	0	0	0	0	0	0	0	0	0	0	0	0	0	0	0	0	0	0	0	0	0	0	0	0	0	0	0	0	0	0	0	0	0	0	0	0	0	0	0	0	0	0	0	0	0	0	0	0	0	0	0	0	0	0	0	0	0	0	0	0	0	0	0	0	0	0	0	0	0	0	0	0	0	0	0	0	0	0	0	0	0	0	0	0	0	0	0	0	0	0	0	0	0	0	0	0	0	0	0	0	0	0	0	0	0	0	0	0	0	0	0	0	0	0	0	0	0	0	0	0	0	0	0	0	0	0	0	0	0	0	0	0	0	0	0	0	0	0	0	0	0	0	0	0	0	0	0	0	0	0	0	0	0	0	0	0	0	0	0	0	0	0	0	0	0	0	0	0	0	0	0	0	0	0	0	0	0	0	0	0	0	0	0	0	0	0	0	0	0	0	0	0	0	0	0	0	0	0	0	0	0	0	0	0	0	0	0	0	0	0	0	0	0	0	0	0	0	0	0	0	0	0	0	0	0	0	0	0	0	0	0	0	0	0	0	0	0	0	0	0	0	0	0	0	0	0	0	0	0	0	0	0	0	0	0	0	0	0	0	0	0	0	0	0	0	0	0	0	0	0	0	0	0	0	0	0	0	0	0	0	0	0	0	0	0	0	0	0	0	0	0	0	0	0	0	0	0	0	0	0	0	0	0	0	0	0	0	0	0	0	0	0	0	0	0	0	0	0	0	0	0	0	0	0	0	0	0	0	0	0	0	0	0	0	0	0	0	0	0	0	0	0	0	0	0	0	0	0	0	0	0	0	0	0	0	0	0	0	0	0	0	0	0	0	0	0	0	0	0	0	0	0	0	0	0	0	0	0	0	0	0	0	0	0	0	0	0	0	0	0	0	0	0	0	0	0	0	0	0	0	0	0	0	0	0	0	0	0	0	0	0	0	0	0	0	0	0	0	0	0	0	0	0	0	0	0	0	0	0	0	0	0	0	0	0	0	0	0	0	0	0	0	0	0	0	0	0	0	0	0	0	0	0	0	0	0	0	0	0	0	0	0	0	0	0	0	0	0	0	0	0	0	0	0	0	0	0	0	0	0	0	0	0	0	0	0	0	0	0	0	0	0	0	0	0	0	0	0	0	0	0	0	0	0	0	0	0	0	0	0	0	0	0	0	0	0	0	0	0	0	0	0	0	0	0	0	0	0	0	0	0	0	0	0	0	0	0	0	0	0	0	0	0	0	0	0	0	0	0	0	0	0	0	0	0	0	0	0	0	0	0	0	0	0	0	0	0	0	0	0	0	0	0	0	0	0	0	0	0	0	0	0	0	0	0	0	0	0	0	0	0	0	0	0	0	0	0	0	0	0	0	0	0	0	0	0	0	0	0	0	0	0	0	0	0	0	0	0	0	0	0	0	0	0	0	0	0	0	0	0	0	0	0	0	0	0	0	0	0	0	0	0	0	0	0	0	0	0	0	0	0	0	0	0	0	0	0	0	0	0	0	0	0	0	0	0	0	0	0	0	0	0	0	0	0	0	0	0	0	0	0	0	0	0	0	0	0	0	0	0	0	0	0	0	0	0	0	0	0	0	0	0	0	0	0	0	0	0	0	0	0	0	0	0	0	0	0	0	0	0	0	0	0	0	0	0	0	0	0	0	0	0	0	0	0	0	0	0	0	0	0	0	0	0	0	0	0	0	0	0	0	0	0	0	0	0	0	0	0	0	0	0	0	0	0	0	0	0	0	0	0	0	0	0	0	0	0	0	0	0	0	0	0	0	0	0	0	0	0	0	0	0	0	0	0	0	0	0	0	0	0	0	0	0	0	0	0	0	0	0	0	0	0	0	0	0	0	0	0	0	0	0	0	0	0	0	0	0	0	0	0	0	0	0	0	0	0	0	0	0	0	0	0	0	0	0	0	0	0	0	0	0	0	0	0	0	0	0	0	0	0	0	0	0	0	0	0	0	0	0	0	0	0	0	0	0	0	0	0	0	0	0	0	0	0	0	0	0	0	0	0	0	0	0	0	0	0	0	0	0	0	0	0	0	0	0	0	0	0	0	0	0	0	0	0	0	0	0	0	0	0	0	0	0	0	0	0	0	0	0	0	0	0	0	0	0	0	0	0	0	0	0	0	0	0	0	0	0	0	0	0	0	0	0	0	0	0	0	0	0	0	0	0	0	0	0	0	0	0	0	0	0	0	0	0	0	0	0	0	0	0	0	0	0	0	0	0	0	0	0	0	0	0	0	0	0	0	0	0	0	0	0	0	0	0	0	0	0	0	0	0	0	0	0	0	0	0	0	0	0	0	0	0	0	0	0	0	0	0	0	0	0	0	0	0	0	0	0	0	0	0	0	0	0	0	0	0	0	0	0	0	0	0	0	0	0	0	0	0	0	0	0	0	0	0	0	0	0	0	0	0	0	0	0	0	0	0	0	0	0	0	0	0	0	0	0	0	0	0	0	0	0	0	0	0	0	0	0	0	0	0	0	0	0	0	0	0	0	0	0	0	0	0	0	0	0	0	0	0	0	0	0	0	0	0	0	0	0	0	0	0	0	0	0	0	0	0	0	0	0	0	0	0	0	0	0	0	0	0	0	0	0	0	0	0	0	0	0	0	0	0	0	0	0	0	0	0	0	0	0	0	0	0	0	0	0	0	0	0	0	0	0	0	0	0	0	0	0	0	0	0	0	0	0	0	0	0	0	0	0	0	0	0	0	0	0	0	0	0	0	0	0	0	0	0	0	0	0	0	0	0	0	0	0	0	0	0	0	0	0	0	0	0	0	0	0	0	0	0	0	0	0	0	0	0	0	0	0	0	0	0	0	0	0	0	0	0	0	0	0	0	0	0	0	0	0	0	0	0	0	0	0	0	0	0	0	0	0	0	0	0	0	0	0	0	0	0	0	0	0	0	0	0	0	0	0	0	0	0	0	0	0	0	0	0	0	0	0	0	0	0	0	0	0	0	0	0	0	0	0	0	0	0	0	0	0	0	0	0	0	0	0	0	0	0	0	0	0	0	0	0	0	0	0	0	0	0	0	0	0	0	0	0	0	0	0	0	0	0	0	0	0	0	0	0	0	0	0	0	0	0	0	0	0	0	0	0	0	0	0	0	0	0	0	0	0	0	0	0	0	0	0	0	0	0	0	0	0	0	0	0	0	0	0	0	0	0	0	0	0	0	0	0	0	0	0	0	0	0	0	0	0	0	0	0	0	0	0	0	0	0	0	0	0	0	0	0	0	0	0	0	0	0	0	0	0	0	0	0	0	0	0	0	0	0	0	0	0	0	0	0	0	0	0	0	0	0	0	0	0	0	0	0	0	0	0	0	0	0	0	0	0	0	0	0	0	0	0	0	0	0	0	0	0	0	0	0	0	0	0	0	0	0	0	0	0	0	0	0	0	0	0	0	0	0	0	0	0	0	0	0	0	0	0	0	0	0	0	0	0	0	0	0	0	0	0	0	0	0	0	0	0	0	0	0	0	0	0	0	0	0	0	0	0	0	0	0	0	0	0	0	0	0	0	0	0	0	0	0	0	0	0	0	0	0	0	0	0	0	0	0	0	0	0	0	0	0	0	0	0	0	0	0	0	0	0	0	0	0	0	0	0	0	0	0	0	0	0	0	0	0	0	0	0	0	0	0	0	0	0	0	0	0	0	0	0	0	0	0	0	0	0	0	0	0	0	0	0	0	0	0	0	0	0	0	0	0	0	0	0	0	0	0	0	0	0	0	0	0	0	0	0	0	0	0	0	0	0	0	0	0	0	0	0	0	0	0	0	0	0	0	0	0	0	0	0	0	0	0	0	0	0	0	0	0	0	0	0	0	0	0	0	0	0	0	0	0	0	0	0	0	0	0	0	0	0	0	0	0	0	0	0	0	0	0	0	0	0	0	0	0	0	0	0	0	0	0	0	0	0	0	0	0	0	0	0	0	0	0	0	0	0	0	0	0	0	0	0	0	0	0	0	0	0	0	0	0	0	0	0	0	0	0	0	0	0	0	0	0	0	0	0	0	0	0	0	0	0	0	0	0	0	0	0	0	0	0	0	0	0	0	0	0	0	0	0	0	0	0	0	0	0	0	0	0	0	0	0	0	0	0	0	0	0	0	0	0	0	0	0	0	0	0	0	0	0	0	0	0	0	0	0	0	0	0	0	0	0	0	0	0	0	0	0	0	0	0	0	0	0	0	0	0	0	0	0	0	0	0	0	0	0	0	0	0	0	0	0	0	0	0	0	0	0	0	0	0	0	0	0	0	0	0	0	0	0	0	0	0	0	0	0	0	0	0	0	0	0	0	0	0	0	0	0	0	0	0	0	0	0	0	0	0	0	0	0	0	0	0	0	0	0	0	0	0	0	0	0	0	0	0	0	0	0	0	0	0	0	0	0	0	0	0	0	0	0	0	0	0	0	0	0	0	0	0	0	0	0	0	0	0	0	0	0	0	0	0	0	0	0	0	0	0	0	0	0	0	0	0	0	0	0	0	0	0	0	0	0	0	0	0	0	0	0	0	0	0	0	0	0	0	0	0	0	0	0	0	0	0	0	0	0	0	0	0	0	0	0	0	0	0	0	0	0	0	0	0	0	0	0	0	0	0	0	0	0	0	0	0	0	0	0	0	0	0	0	0	0	0	0	0	0	0	0	0	0	0	0	0	0	0	0	0	0	0	0	0	0	0	0	0	0	0	0	0	0	0	0	0	0	0	0	0	0	0	0	0	0	0	0	0	0	0	0	0	0	0	0	0	0	0	0	0	0	0	0	0	0	0	0	0	0	0	0	0	0	0	0	0	0	0	0	0	0	0	0	0	0	0	0	0	0	0	0	0	0	0	0	0	0	0	0	0	0	0	0	0	0	0	0	0	0	0	0	0	0	0	0	0	0	0	0	0	0	0	0	0	0	0	0	0	0	0	0	0	0	0	0	0	0	0	0	0	0	0	0	0	0	0	0	0	0	0	0	0	0	0	0	0	0	0	0	0	0	0	0	0	0	0	0	0	0	0	0	0	0	0	0	0	0	0	0	0	0	0	0	0	0	0	0	0	0	0	0	0	0	0	0	0	0	0	0	0	0	0	0	0	0	0	0	0	0	0	0	0	0	0	0	0	0	0	0	0	0	0	0	0	0	0	0	0	0	0	0	0	0	0	0	0	0	0	0	0	0	0	0	0	0	0	0	0	0	0	0	0	0	0	0	0	0	0	0	0	0	0	0	0	0	0	0	0	0	0	0	0	0	0	0	0	0	0	0	0	0	0	0	0	0	0	0	0	0	0	0	0	0	0	0	0	0	0	0	0	0	0	0	0	0	0	0	0	0	0	0	0	0	0	0	0	0	0	0	0	0	0	0	0	0	0	0	0	0	0	0	0	0	0	0	0	0	0	0	0	0	0	0	0	0	0	0	0	0	0	0	0	0	0	0	0	0	0	0	0	0	0	0	0	0	0	0	0	0	0	0	0	0	0	0	0	0	0	0	0	0	0	0	0	0	0	0	0	0	0	0	0	0	0	0	0	0	0	0	0	0	0	0	0	0	0	0	0	0	0	0	0	0	0	0	0	0	0	0	0	0	0	0	0	0	0	0	0	0	0	0	0	0	0	0	0	0	0	0	0	0	0	0	0	0	0	0	0	0	0	0	0	0	0	0	0	0	0	0	0	0	0	0	0	0	0	0	0	0	0	0	0	0	0	0	0	0	0	0	0	0	0	0	0	0	0	0	0	0	0	0	0	0	0	0	0	0	0	0	0	0	0	0	0	0	0	0	0	0	0	0	0	0	0	0	0	0	0	0	0	0	0	0	0	0	0	0	0	0	0	0	0	0	0	0	0	0	0	0	0	0	0	0	0	0	0	0	0	0	0	0	0	0	0	0	0	0	0	0	0	0	0	0	0	0	0	0	0	0	0	0	0	0	0	0	0	0	0	0	0	0	0	0	0	0	0	0	0	0	0	0	0	0	0	0	0	0	0	0	0	0	0	0	0	0	0	0	0	0	0	0	0	0	0	0	0	0	0	0	0	0	0	0	0	0	0	0	0	0	0	0	0	0	0	0	0	0	0	0	0	0	0	0	0	0	0	0	0	0	0	0	0	0	0	0	0	0	0	0	0	0	0	0	0	0	0	0	0	0	0	0	0	0	0	0	0	0	0	0	0	0	0	0	0	0	0	0	0	0	0	0	0	0	0	0	0	0	0	0	0	0	0	0	0	0	0	0	0	0	0	0	0	0	0	0	0	0	0	0	0	0	0	0	0	0	0	0	0	0	0	0	0	0	0	0	0	0	0	0	0	0	0	0	0	0	0	0	0	0	0	0	0	0	0	0	0	0	0	0	0	0	0	0	0	0	0	0	0	0	0	0	0	0	0	0	0	0	0	0	0	0	0	0	0	0	0	0	0	0	0	0	0	0	0	0	0	0	0	0	0	0	0	0	0	0	0	0	0	0	0	0	0	0	0	0	0	0	0	0	0	0	0	0	0	0	0	0	0	0	0	0	0	0	0	0	0	0	0	0	0	0	0	0	0	0	0	0	0	0	0	0	0	0	0	0	0	0	0	0	0	0	0	0	0	0	0	0	0	0	0	0	0	0	0	0	0	0	0	0	0	0	0	0	0	0	0	0	0	0	0	0	0	0	0	0	0	0	0	0	0	0	0	0	0	0	0	0	0	0	0	0	0	0	0	0	0	0	0	0	0	0	0	0	0	0	0	0	0	0	0	0	0	0	0	0	0	0	0	0	0	0	0	0	0	0	0	0	0	0	0	0	0	0	0	0	0	0	0	0	0	0	0	0	0	0	0	0	0	0	0	0	0	0	0	0	0	0	0	0	0	0	0	0	0	0	0	0	0	0	0	0	0	0	0	0	0	0	0	0	0	0	0	0	0	0	0	0	0	0	0	0	0	0	0	0	0	0	0	0	0	0	0	0	0	0	0	0	0	0	0	0	0	0	0	0	0	0	0	0	0	0	0	0	0	0	0	0	0	0	0	0	0	0	0	0	0	0	0	0	0	0	0	0	0	0	0	0	0	0	0	0	0	0	0	0	0	0	0	0	0	0	0	0	0	0	0	0	0	0	0	0	0	0	0	0	0	0	0	0	0	0	0	0	0	0	0	0	0	0	0	0	0	0	0	0	0	0	0	0	0	0	0	0	0	0	0	0	0	0	0	0	0	0	0	0	0	0	0	0	0	0	0	0	0	0	0	0	0	0	0	0	0	0	0	0	0	0	0	0	0	0	0	0	0	0	0	0	0	0	0	0	0	0	0	0	0	0	0	0	0	0	0	0	0	0	0	0	0	0	0	0	0	0	0	0	0	0	0	0	0	0	0	0	0	0	0	0	0	0	0	0	0	0	0	0	0	0	0	0	0	0	0	0	0	0	0	0	0	0	0	0	0	0	0	0	0	0	0	0	0	0	0	0	0	0	0	0	0	0	0	0	0	0	0	0	0	0	0	0	0	0	0	0	0	0	0	0	0	0	0	0	0	0	0	0	0	0	0	0	0	0	0	0	0	0	0	0	0	0	0	0	0	0	0	0	0	0	0	0	0	0	0	0	0	0	0	0	0	0	0	0	0	0	0	0	0	0	0	0	0	0	0	0	0	0	0	0	0	0	0	0	0	0	0	0	0	0	0	0	0	0	0	0	0	0	0	0	0	0	0	0	0	0	0	0	0	0	0	0	0	0	0	0	0	0	0	0	0	0	0	0	0	0	0	0	0	0	0	0	0	0	0	0	0	0	0	0	0	0	0	0	0	0	0	0	0	0	0	0	0	0	0	0	0	0	0	0	0	0	0	0	0	0	0	0	0	0	0	0	0	0	0	0	0	0	0	0	0	0	0	0	0	0	0	0	0	0	0	0	0	0	0	0	0	0	0	0	0	0	0	0	0	0	0	0	0	0	0	0	0	0	0	0	0	0	0	0	0	0	0	0	0	0	0	0	0	0	0	0	0	0	0	0	0	0	0	0	0	0	0	0	0	0	0	0	0	0	0	0	0	0	0	0	0	0	0	0	0	0	0	0	0	0	0	0	0	0	0	0	0	0	0	0	0	0	0	0	0	0	0	0	0	0	0	0	0	0	0	0	0	0	0	0	0	0	0	0	0	0	0	0	0	0	0	0	0	0	0	0	0	0	0	0	0	0	0	0	0	0	0	0	0	0	0	0	0	0	0	0	0	0	0	0	0	0	0	0	0	0	0	0	0	0	0	0	0	0	0	0	0	0	0	0	0	0	0	0	0	0	0	0	0	0	0	0	0	0	0	0	0	0	0	0	0	0	0	0	0	0	0	0	0	0	0	0	0	0	0	0	0	0	0	0	0	0	0	0	0	0	0	0	0	0	0	0	0	0	0	0	0	0	0	0	0	0	0	0	0	0	0	0	0	0	0	0	0	0	0	0	0	0	0	0	0	0	0	0	0	0	0	0	0	0	0	0	0	0	0	0	0	0	0	0	0	0	0	0	0	0	0	0	0	0	0	0	0	0	0	0	0	0	0	0	0	0	0	0	0	0	0	0	0	0	0	0	0	0	0	0	0	0	0	0	0	0	0	0	0	0	0	0	0	0	0	0	0	0	0	0	0	0	0	0	0	0	0	0	0	0	0	0	0	0	0	0	0	0	0	0	0	0	0	0	0	0	0	0	0	0	0	0	0	0	0	0	0	0	0	0	0	0	0	0	0	0	0	0	0	0	0	0	0	0	0	0	0	0	0	0	0	0	0	0	0	0	0	0	0	0	0	0	0	0	0	0	0	0	0	0	0	0	0	0	0	0	0	0	0	0	0	0	0	0	0	0	0	0	0	0	0	0	0	0	0	0	0	0	0	0	0	0	0	0	0	0	0	0	0	0	0	0	0	0	0	0	0	0	0	0	0	0	0	0	0	0	0	0	0	0	0	0	0	0	0	0	0	0	0	0	0	0	0	0	0	0	0	0	0	0	0	0	0	0	0	0	0	0	0	0	0	0	0	0	0	0	0	0	0	0	0	0	0	0	0	0	0	0	0	0	0	0	0	0	0	0	0	0	0	0	0	0	0	0	0	0	0	0	0	0	0	0	0	0	0	0	0	0	0	0	0	0	0	0	0	0	0	0	0	0	0	0	0	0	0	0	0	0	0	0	0	0	0	0	0	0	0	0	0	0	0	0	0	0	0	0	0	0	0	0	0	0	0	0	0	0	0	0	0	0	0	0	0	0	0	0	0	0	0	0	0	0	0	0	0	0	0	0	0	0	0	0	0	0	0	0	0	0	0	0	0	0	0	0	0	0	0	0	0	0	0	0	0	0	0	0	0	0	0	0	0	0	0	0	0	0	0	0	0	0	0	0	0	0	0	0	0	0	0	0	0	0	0	0	0	0	0	0	0	0	0	0	0	0	0	0	0	0	0	0	0	0	0	0	0	0	0	0	0	0	0	0	0	0	0	0	0	0	0	0	0	0	0	0	0	0	0	0	0	0	0	0	0	0	0	0	0	0	0	0	0	0	0	0	0	0	0	0	0	0	0	0	0	0	0	0	0	0	0	0	0	0	0	0	0	0	0	0	0	0	0	0	0	0	0	0	0	0	0	0	0	0	0	0	0	0	0	0	0	0	0	0	0	0	0	0	0	0	0	0	0	0	0	0	0	0	0	0	0	0	0	0	0	0	0	0	0	0	0	0	0	0	0	0	0	0	0	0	0	0	0	0	0	0	0	0	0	0	0	0	0	0	0	0	0	0	0	0	0	0	0	0	0	0	0	0	0	0	0	0	0	0	0	0	0	0	0	0	0	0	0	0	0	0	0	0	0	0	0	0	0	0	0	0	0	0	0	0	0	0	0	0	0	0	0	0	0	0	0	0	0	0	0	0	0	0	0	0	0	0	0	0	0	0	0	0	0	0	0	0	0	0	0	0	0	0	0	0	0	0	0	0	0	0	0	0	0	0	0	0	0	0	0	0	0	0	0	0	0	0	0	0	0	0	0	0	0	0	0	0	0	0	0	0	0	0	0	0	0	0	0	0	0	0	0	0	0	0	0	0	0	0	0	0	0	0	0	0	0	0	0	0	0	0	0	0	0	0	0	0	0	0	0	0	0	0	0	0	0	0	0	0	0	0	0	0	0	0	0	0	0	0	0	0	0	0	0	0	0	0	0	0	0	0	0	0	0	0	0	0	0	0	0	0	0	0	0	0	0	0	0	0	0	0	0	0	0	0	0	0	0	0	0	0	0	0	0	0	0	0	0	0	0	0	0	0	0	0	0	0	0	0	0	0	0	0	0	0	0	0	0	0	0	0	0	0	0	0	0	0	0	0	0	0	0	0	0	0	0	0	0	0	0	0	0	0	0	0	0	0	0	0	0	0	0	0	0	0	0	0	0	0	0	0	0	0	0	0	0	0	0	0	0	0	0	0	0	0	0	0	0	0	0	0	0	0	0	0	0	0	0	0	0	0	0	0	0	0	0	0	0	0	0	0	0	0	0	0	0	0	0	0	0	0	0	0	0	0	0	0	0	0	0	0	0	0	0	0	0	0	0	0	0	0	0	0	0	0	0	0	0	0	0	0	0	0	0	0	0	0	0	0	0	0	0	0	0	0	0	0	0	0	0	0	0	0	0	0	0	0	0	0	0	0	0	0	0	0	0	0	0	0	0	0	0	0	0	0	0	0	0	0	0	0	0	0	0	0	0	0	0	0	0	0	0	0	0	0	0	0	0	0	0	0	0	0	0	0	0	0	0	0	0	0	0	0	0	0	0	0	0	0	0	0	0	0	0	0	0	0	0	0	0	0	0	0	0	0	0	0	0	0	0	0	0	0	0	0	0	0	0	0	0	0	0	0	0	0	0	0	0	0	0	0	0	0	0	0	0	0	0	0	0	0	0	0	0	0	0	0	0	0	0	0	0	0	0	0	0	0	0	0	0	0	0	0	0	0	0	0	0	0	0	0	0	0	0	0	0	0	0	0	0	0	0	0	0	0	0	0	0	0	0	0	0	0	0	0	0	0	0	0	0	0	0	0	0	0	0	0	0	0	0	0	0	0	0	0	0	0	0	0	0	0	0	0	0	0	0	0	0	0	0	0	0	0	0	0	0	0	0	0	0	0	0	0	0	0	0	0	0	0	0	0	0	0	0	0	0	0	0	0	0	0	0	0	0	0	0	0	0	0	0	0	0	0	0	0	0	0	0	0	0	0	0	0	0	0	0	0	0	0	0	0	0	0	0	0	0	0	0	0	0	0	0	0	0	0	0	0	0	0	0	0	0	0	0	0	0	0	0	0	0	0	0	0	0	0	0	0	0	0	0	0	0	0	0	0	0	0	0	0	0	0	0	0	0	0	0	0	0	0	0	0	0	0	0	0	0	0	0	0	0	0	0	0	0	0	0	0	0	0	0	0	0	0	0	0	0	0	0	0	0	0	0	0	0	0	0	0	0	0	0	0	0	0	0	0	0	0	0	0	0	0	0	0	0	0	0	0	0	0	0	0	0	0	0	0	0	0	0	0	0	0	0	0	0	0	0	0	0	0	0	0	0	0	0	0	0	0	0	0	0	0	0	0	0	0	0	0	0	0	0	0	0	0	0	0	0	0	0	0	0	0	0	0	0	0	0	0	0	0	0	0	0	0	0	0	0	0	0	0	0	0	0	0	0	0	0	0	0	0	0	0	0	0	0	0	0	0	0	0	0	0	0	0	0	0	0	0	0	0	0	0	0	0	0	0	0	0	0	0	0	0	0	0	0	0	0	0	0	0	0	0	0	0	0	0	0	0	0	0	0	0	0	0	0	0	0	0	0	0	0	0	0	0	0	0	0	0	0	0	0	0	0	0	0	0	0	0	0	0	0	0	0	0	0	0	0	0	0	0	0	0	0	0	0	0	0	0	0	0	0	0	0	0	0	0	0	0	0	0	0	0	0	0	0	0	0	0	0	0	0	0	0	0	0	0	0	0	0	0	0	0	0	0	0	0	0	0	0	0	0	0	0	0	0	0	0	0	0	0	0	0	0	0	0	0	0	0	0	0	0	0	0	0	0	0	0	0	0	0	0	0	0	0	0	0	0	0	0	0	0	0	0	0	0	0	0	0	0	0	0	0	0	0	0	0	0	0	0	0	0	0	0	0	0	0	0	0	0	0	0	0	0	0	0	0	0	0	0	0	0	0	0	0	0	0	0	0	0	0	0	0	0	0	0	0	0	0	0	0	0	0	0	0	0	0	0	0	0	0	0	0	0	0	0	0	0	0	0	0	0	0	0	0	0	0	0	0	0	0	0	0	0	0	0	0	0	0	0	0	0	0	0	0	0	0	0	0	0	0	0	0	0	0	0	0	0	0	0	0	0	0	0	0	0	0	0	0	0	0	0	0	0	0	0	0	0	0	0	0	0	0	0	0	0	0	0	0	0	0	0	0	0	0	0	0	0	0	0	0	0	0	0	0	0	0	0	0	0	0	0	0	0	0	0	0	0	0	0	0	0	0	0	0	0	0	0	0	0	0	0	0	0	0	0	0	0	0	0	0	0	0	0	0	0	0	0	0	0	0	0	0	0	0	0	0	0	0	0	0	0	0	0	0	0	0	0	0	0	0	0	0	0	0	0	0	0	0	0	0	0	0	0	0	0	0	0	0	0	0	0	0	0	0	0	0	0	0	0	0	0	0	0	0	0	0	0	0	0	0	0	0	0	0	0	0	0	0	0	0	0	0	0	0	0	0	0	0	0	0	0	0	0	0	0	0	0	0	0	0	0	0	0	0	0	0	0	0	0	0	0	0	0	0	0	0	0	0	0	0	0	0	0	0	0	0	0	0	0	0	0	0	0	0	0	0	0	0	0	0	0	0	0	0	0	0	0	0	0	0	0	0	0	0	0	0	0	0	0	0	0	0	0	0	0	0	0	0	0	0	0	0	0	0	0	0	0	0	0	0	0	0	0	0	0	0	0	0	0	0	0	0	0	0	0	0	0	0	0	0	0	0	0	0	0	0	0	0	0	0	0	0	0	0	0	0	0	0	0	0	0	0	0	0	0	0	0	0	0	0	0	0	0	0	0	0	0	0	0	0	0	0	0	0	0	0	0	0	0	0	0	0	0	0	0	0	0	0	0	0	0	0	0	0	0	0	0	0	0	0	0	0	0	0	0	0	0	0	0	0	0	0	0	0	0	0	0	0	0	0	0	0	0	0	0	0	0	0	0	0	0	0	0	0	0	0	0	0	0	0	0	0	0	0	0	0	0	0	0	0	0	0	0	0	0	0	0	0	0	0	0	0	0	0	0	0	0	0	0	0	0	0	0	0	0	0	0	0	0	0	0	0	0	0	0	0	0	0	0	0	0	0	0	0	0	0	0	0	0	0	0	0	0	0	0	0	0	0	0	0	0	0	0	0	0	0	0	0	0	0	0	0	0	0	0	0	0	0	0	0	0	0	0	0	0	0	0	0	0	0	0	0	0	0	0	0	0	0	0	0	0	0	0	0	0	0	0	0	0	0	0	0	0	0	0	0	0	0	0	0	0	0	0	0	0	0	0	0	0	0	0	0	0	0	0	0	0	0	0	0	0	0	0	0	0	0	0	0	0	0	0	0	0	0	0	0	0	0	0	0	0	0	0	0	0	0	0	0	0	0	0	0	0	0	0	0	0	0	0	0	0	0	0	0	0	0	0	0	0	0	0	0	0	0	0	0	0	0	0	0	0	0	0	0	0	0	0	0	0	0	0	0	0	0	0	0	0	0	0	0	0	0	0	0	0	0	0	0	0	0	0	0	0	0	0	0	0	0	0	0	0	0	0	0	0	0	0	0	0	0	0	0	0	0	0	0	0	0	0	0	0	0	0	0	0	0	0	0	0	0	0	0	0	0	0	0	0	0	0	0	0	0	0	0	0	0	0	0	0	0	0	0	0	0	0	0	0	0	0	0	0	0	0	0	0	0	0	0	0	0	0	0	0	0	0	0	0	0	0	0	0	0	0	0	0	0	0	0	0	0	0	0	0	0	0	0	0	0	0	0	0	0	0	0	0	0	0	0	0	0	0	0	0	0	0	0	0	0	0	0	0	0	0	0	0	0	0	0	0	0	0	0	0	0	0	0	0	0	0	0	0	0	0	0	0	0	0	0	0	0	0	0	0	0	0	0	0	0	0	0	0	0	0	0	0	0	0	0	0	0	0	0	0	0	0	0	0	0	0	0	0	0	0	0	0	0	0	0	0	0	0	0	0	0	0	0	0	0	0	0	0	0	0	0	0	0	0	0	0	0	0	0	0	0	0	0	0	0	0	0	0	0	0	0	0	0	0	0	0	0	0	0	0	0	0	0	0	0	0	0	0	0	0	0	0	0	0	0	0	0	0	0	0	0	0	0	0	0	0	0	0	0	0	0	0	0	0	0	0	0	0	0	0	0	0	0	0	0	0	0	0	0	0	0	0	0	0	0	0	0	0	0	0	0	0	0	0	0	0	0	0	0	0	0	0	0	0	0	0	0	0	0	0	0	0	0	0	0	0	0	0	0	0	0	0	0	0	0	0	0	0	0	0	0	0	0	0	0	0	0	0	0	0	0	0	0	0	0	0	0	0	0	0	0	0	0	0	0	0	0	0	0	0	0	0	0	0	0	0	0	0	0	0	0	0	0	0	0	0	0	0	0	0	0	0	0	0	0	0	0	0	0	0	0	0	0	0	0	0	0	0	0	0	0	0	0	0	0	0	0	0	0	0	0	0	0	0	0	0	0	0	0	0	0	0	0	0	0	0	0	0	0	0	0	0	0	0	0	0	0	0	0	0	0	0	0	0	0	0	0	0	0	0	0	0	0	0	0	0	0	0	0	0	0	0	0	0	0	0	0	0	0	0	0	0	0	0	0	0	0	0	0	0	0	0	0	0	0	0	0	0	0	0	0	0	0	0	0	0	0	0	0	0	0	0	0	0	0	0	0	0	0	0	0	0	0	0	0	0	0	0	0	0	0	0	0	0	0	0	0	0	0	0	0	0	0	0	0	0	0	0	0	0	0	0	0	0	0	0	0	0	0	0	0	0	0	0	0	0	0	0	0	0	0	0	0	0	0	0	0	0	0	0	0	0	0	0	0	0	0	0	0	0	0	0	0	0	0	0	0	0	0	0	0	0	0	0	0	0	0	0	0	0	0	0	0	0	0	0	0	0	0	0	0	0	0	0	0	0	0	0	0	0	0	0	0	0	0	0	0	0	0	0	0	0	0	0	0	0	0	0	0	0	0	0	0	0	0	0	0	0	0	0	0	0	0	0	0	0	0	0	0	0	0	0	0	0	0	0	0	0	0	0	0	0	0	0	0	0	0	0	0	0	0	0	0	0	0	0	0	0	0	0	0	0	0	0	0	0	0	0	0	0	0	0	0	0	0	0	0	0	0	0	0	0	0	0	0	0	0	0	0	0	0	0	0	0	0	0	0	0	0	0	0	0	0	0	0	0	0	0	0	0	0	0	0	0	0	0	0	0	0	0	0	0	0	0	0	0	0	0	0	0	0	0	0	0	0	0	0	0	0	0	0	0	0	0	0	0	0	0	0	0	0	0	0	0	0	0	0	0	0	0	0	0	0	0	0	0	0	0	0	0	0	0	0	0	0	0	0	0	0	0	0	0	0	0	0	0	0	0	0	0	0	0	0	0	0	0	0	0	0	0	0	0	0	0	0	0	0	0	0	0	0	0	0	0	0	0	0	0	0	0	0	0	0	0	0	0	0	0	0	0	0	0	0	0	0	0	0	0	0	0	0	0	0	0	0	0	0	0	0	0	0	0	0	0	0	0	0	0	0	0	0	0	0	0	0	0	0	0	0	0	0	0	0	0	0	0	0	0	0	0	0	0	0	0	0	0	0	0	0	0	0	0	0	0	0	0	0	0	0	0	0	0	0	0	0	0	0	0	0	0	0	0	0	0	0	0	0	0	0	0	0	0	0	0	0	0	0	0	0	0	0	0	0	0	0	0	0	0	0	0	0	0	0	0	0	0	0	0	0	0	0	0	0	0	0	0	0	0	0	0	0	0	0	0	0	0	0	0	0	0	0	0	0	0	0	0	0	0	0	0	0	0	0	0	0	0	0	0	0	0	0	0	0	0	0	0	0	0	0	0	0	0	0	0	0	0	0	0	0	0	0	0	0	0	0	0	0	0	0	0	0	0	0	0	0	0	0	0	0	0	0	0	0	0	0	0	0	0	0	0	0	0	0	0	0	0	0	0	0	0	0	0	0	0	0	0	0	0	0	0	0	0	0	0	0	0	0	0	0	0	0	0	0	0	0	0	0	0	0	0	0	0	0	0	0	0	0	0	0	0	0	0	0	0	0	0	0	0	0	0	0	0	0	0	0	0	0	0	0	0	0	0	0	0	0	0	0	0	0	0	0	0	0	0	0	0	0	0	0	0	0	0	0	0	0	0	0	0	0	0	0	0	0	0	0	0	0	0	0	0	0	0	0	0	0	0	0	0	0	0	0	0	0	0	0	0	0	0	0	0	0	0	0	0	0	0	0	0	0	0	0	0	0	0	0	0	0	0	0	0	0	0	0	0	0	0	0	0	0	0	0	0	0	0	0	0	0	0	0	0	0	0	0	0	0	0	0	0	0	0	0	0	0	0	0	0	0	0	0	0	0	0	0	0	0	0	0	0	0	0	0	0	0	0	0	0	0	0	0	0	0	0	0	0	0	0	0	0	0	0	0	0	0	0	0	0	0	0	0	0	0	0	0	0	0	0	0	0	0	0	0	0	0	0	0	0	0	0	0	0	0	0	0	0	0	0	0	0	0	0	0	0	0	0	0	0	0	0	0	0	0	0	0	0	0	0	0	0	0	0	0	0	0	0	0	0	0	0	0	0	0	0	0	0	0	0	0	0	0	0	0	0	0	0	0	0	0	0	0	0	0	0	0	0	0	0	0	0	0	0	0	0	0	0	0	0	0	0	0	0	0	0	0	0	0	0	0	0	0	0	0	0	0	0	0	0	0	0	0	0	0	0	0	0	0	0	0	0	0	0	0	0	0	0	0	0	0	0	0	0	0	0	0	0	0	0	0	0	0	0	0	0	0	0	0	0	0	0	0	0	0	0	0	0	0	0	0	0	0	0	0	0	0	0	0	0	0	0	0	0	0	0	0	0	0	0	0	0	0	0	0	0	0	0	0	0	0	0	0	0	0	0	0	0	0	0	0	0	0	0	0	0	0	0	0	0	0	0	0	0	0	0	0	0	0	0	0	0	0	0	0	0	0	0	0	0	0	0	0	0	0	0	0	0	0	0	0	0	0	0	0	0	0	0	0	0	0	0	0	0	0	0	0	0	0	0	0	0	0	0	0	0	0	0	0	0	0	0	0	0	0	0	0	0	0	0	0	0	0	0	0	0	0	0	0	0	0	0	0	0	0	0	0	0	0	0	0	0	0	0	0	0	0	0	0	0	0	0	0	0	0	0	0	0	0	0	0	0	0	0	0	0	0	0	0	0	0	0	0	0	0	0	0	0	0	0	0	0	0	0	0	0	0	0	0	0	0	0	0	0	0	0	0	0	0	0	0	0	0	0	0	0	0	0	0	0	0	0	0	0	0	0	0	0	0	0	0	0	0	0	0	0	0	0	0	0	0	0	0	0	0	0	0	0	0	0	0	0	0	0	0	0	0	0	0	0	0	0	0	0	0	0	0	0	0	0	0	0	0	0	0	0	0	0	0	0	0	0	0	0	0	0	0	0	0	0	0	0	0	0	0	0	0	0	0	0	0	0	0	0	0	0	0	0	0	0	0	0	0	0	0	0	0	0	0	0	0	0	0	0	0	0	0	0	0	0	0	0	0	0	0	0	0	0	0	0	0	0	0	0	0	0	0	0	0	0	0	0	0	0	0	0	0	0	0	0	0	0	0	0	0	0	0	0	0	0	0	0	0	0	0	0	0	0	0	0	0	0	0	0	0	0	0	0	0	0	0	0	0	0	0	0	0	0	0	0	0	0	0	0	0	0	0	0	0	0	0	0	0	0	0	0	0	0	0	0	0	0	0	0	0	0	0	0	0	0	0	0	0	0	0	0	0	0	0	0	0	0	0	0	0	0	0	0	0	0	0	0	0	0	0	0	0	0	0	0	0	0	0	0	0	0	0	0	0	0	0	0	0	0	0	0	0	0	0	0	0
0	42.3909155	0	42.3909155	0	42.3909155	0	42.3909155	0	42.3909155	0	42.3909155	0	42.3909155	0	42.3909155	0	42.3909155	0	42.3909155	0	42.3909155	0	42.3909155	0	42.3909155	0	42.3909155	0	42.3909155	0	42.3909155	0	42.3909155	0	42.3909155	0	42.3909155	0	42.3909155	0	42.3909155	0	42.3909155	0	42.3909155	0	42.3909155	0	42.3909155	0	42.3909155	0	42.3909155	0	42.3909155	0	42.3909155	0	42.3909155	0	42.3909155	0	42.3909155	0	42.3909155	0	42.3909155	0	42.3909155	0	42.3909155	0	42.3909155	0	42.3909155	0	42.3909155	0	42.3909155	0	42.3909155	0	42.3909155	0	42.3909155	0	42.3909155	0	42.3909155	0	42.3909155	0	42.3909155	0	42.3909155	0	42.3909155	0	42.3909155	0	42.3909155	0	42.3909155	0	42.3909155	0	42.3909155	0	42.3909155	0	42.3909155	0	42.3909155	0	42.3909155	0	42.3909155	0	42.3909155	0	42.3909155	0	42.3909155	0	12.12547436	0	12.12547436	0	12.12547436	0	12.12547436	0	12.12547436	0	12.12547436	0	12.12547436	0	12.12547436	0	12.12547436	0	12.12547436	0	12.12547436	0	12.12547436	0	12.12547436	0	12.12547436	0	12.12547436	0	12.12547436	0	12.12547436	0	12.12547436	0	12.12547436	0	12.12547436	0	12.12547436	0	12.12547436	0	12.12547436	0	12.12547436	0	12.12547436	0	12.12547436	0	12.12547436	0	12.12547436	0	12.12547436	0	12.12547436	0	12.12547436	0	12.12547436	0	12.12547436	0	12.12547436	0	12.12547436	0	12.12547436	0	12.12547436	0	12.12547436	0	12.12547436	0	12.12547436	0	12.12547436	0	12.12547436	0	12.12547436	0	12.12547436	0	12.12547436	0	12.12547436	0	12.12547436	0	12.12547436	0	12.12547436	0	12.12547436	0	12.12547436	0	12.12547436	0	12.12547436	0	12.12547436	0	12.12547436	0	12.12547436	0	12.12547436	0	12.12547436	0	12.12547436	0	12.12547436	0	12.12547436	0	12.12547436	0	12.12547436	0	12.12547436	0	12.12547436	0	12.12547436	0	12.12547436	0	12.12547436	0	12.12547436	0	12.12547436	0	12.12547436	0	12.12547436	0	12.12547436	0	12.12547436	0	12.12547436	0	12.12547436	0	12.12547436	0	12.12547436	0	12.12547436	0	12.12547436	0	12.12547436	0	12.12547436	0	12.12547436	0	12.12547436	0	12.12547436	0	12.12547436	0	12.12547436	0	12.12547436	0	12.12547436	0	12.12547436	0	12.12547436	0	12.12547436	0	12.12547436	0	12.12547436	0	12.12547436	0	12.12547436	0	12.12547436	0	12.12547436	0	12.12547436	0	12.12547436	0	12.12547436	0	12.12547436	0	12.12547436	0	12.12547436	0	12.12547436	0	12.12547436	0	12.12547436	0	12.12547436	0	12.12547436	0	12.12547436	0	12.12547436	0	12.12547436	0	12.12547436	0	12.12547436	0	12.12547436	0	12.12547436	0	12.12547436	0	12.12547436	0	12.12547436	0	12.12547436	0	12.12547436	0	12.12547436	0	12.12547436	0	12.12547436	0	12.12547436	0	12.12547436	0	12.12547436	0	12.12547436	0	12.12547436	0	12.12547436	0	12.12547436	0	12.12547436	0	12.12547436	0	12.12547436	0	12.12547436	0	12.12547436	0	12.12547436	0	12.12547436	0	12.12547436	0	12.12547436	0	12.12547436	0	12.12547436	0	12.12547436	0	12.12547436	0	12.12547436	0	12.12547436	0	12.12547436	0	12.12547436	0	12.12547436	0	12.12547436	0	12.12547436	0	12.12547436	0	12.12547436	0	12.12547436	0	12.12547436	0	12.12547436	0	12.12547436	0	12.12547436	0	12.12547436	0	12.12547436	0	12.12547436	0	12.12547436	0	12.12547436	0	12.12547436	0	12.12547436	0	12.12547436	0	12.12547436	0	12.12547436	0	12.12547436	0	12.12547436	0	12.12547436	0	12.12547436	0	12.12547436	0	12.12547436	0	12.12547436	0	12.12547436	0	12.12547436	0	12.12547436	0	12.12547436	0	12.12547436	0	12.12547436	0	12.12547436	0	12.12547436	0	12.12547436	0	12.12547436	0	12.12547436	0	12.12547436	0	12.12547436	0	12.12547436	0	12.12547436	0	12.12547436	0	12.12547436	0	12.12547436	0	12.12547436	0	12.12547436	0	12.12547436	0	12.12547436	0	12.12547436	0	12.12547436	0	12.12547436	0	12.12547436	0	12.12547436	0	12.12547436	0	12.12547436	0	12.12547436	0	12.12547436	0	12.12547436	0	12.12547436	0	12.12547436	0	12.12547436	0	12.12547436	0	12.12547436	0	12.12547436	0	12.12547436	0	12.12547436	0	12.12547436	0	12.12547436	0	12.12547436	0	12.12547436	0	12.12547436	0	12.12547436	0	12.12547436	0	12.12547436	0	12.12547436	0	12.12547436	0	12.12547436	0	12.12547436	0	12.12547436	0	12.12547436	0	12.12547436	0	12.12547436	0	12.12547436	0	12.12547436	0	12.12547436	0	12.12547436	0	12.12547436	0	12.12547436	0	12.12547436	0	12.12547436	0	12.12547436	0	12.12547436	0	12.12547436	0	12.12547436	0	12.12547436	0	12.12547436	0	12.12547436	0	12.12547436	0	12.12547436	0	12.12547436	0	12.12547436	0	12.12547436	0	12.12547436	0	12.12547436	0	12.12547436	0	12.12547436	0	12.12547436	0	12.12547436	0	12.12547436	0	12.12547436	0	12.12547436	0	12.12547436	0	12.12547436	0	12.12547436	0	12.12547436	0	12.12547436	0	12.12547436	0	12.12547436	0	12.12547436	0	12.12547436	0	12.12547436	0	12.12547436	0	12.12547436	0	12.12547436	0	12.12547436	0	12.12547436	0	12.12547436	0	12.12547436	0	12.12547436	0	12.12547436	0	12.12547436	0	12.12547436	0	12.12547436	0	12.12547436	0	12.12547436	0	12.12547436	0	12.12547436	0	12.12547436	0	12.12547436	0	12.12547436	0	12.12547436	0	12.12547436	0	12.12547436	0	12.12547436	0	12.12547436	0	12.12547436	0	12.12547436	0	12.12547436	0	12.12547436	0	12.12547436	0	12.12547436	0	12.12547436	0	12.12547436	0	12.12547436	0	12.12547436	0	12.12547436	0	12.12547436	0	12.12547436	0	12.12547436	0	12.12547436	0	12.12547436	0	12.12547436	0	12.12547436	0	12.12547436	0	12.12547436	0	12.12547436	0	12.12547436	0	12.12547436	0	12.12547436	0	12.12547436	0	12.12547436	0	12.12547436	0	12.12547436	0	12.12547436	0	12.12547436	0	12.12547436	0	12.12547436	0	12.12547436	0	12.12547436	0	12.12547436	0	12.12547436	0	12.12547436	0	12.12547436	0	12.12547436	0	12.12547436	0	12.12547436	0	12.12547436	0	12.12547436	0	12.12547436	0	12.12547436	0	12.12547436	0	12.12547436	0	12.12547436	0	12.12547436	0	12.12547436	0	12.12547436	0	12.12547436	0	12.12547436	0	12.12547436	0	12.12547436	0	12.12547436	0	12.12547436	0	12.12547436	0	12.12547436	0	12.12547436	0	12.12547436	0	12.12547436	0	12.12547436	0	12.12547436	0	12.12547436	0	12.12547436	0	12.12547436	0	12.12547436	0	12.12547436	0	12.12547436	0	12.12547436	0	12.12547436	0	12.12547436	0	12.12547436	0	12.12547436	0	12.12547436	0	12.12547436	0	12.12547436	0	12.12547436	0	12.12547436	0	12.12547436	0	12.12547436	0	12.12547436	0	12.12547436	0	12.12547436	0	12.12547436	0	12.12547436	0	12.12547436	0	12.12547436	0	12.12547436	0	12.12547436	0	12.12547436	0	12.12547436	0	12.12547436	0	12.12547436	0	12.12547436	0	12.12547436	0	12.12547436	0	12.12547436	0	12.12547436	0	12.12547436	0	12.12547436	0	12.12547436	0	12.12547436	0	12.12547436	0	12.12547436	0	12.12547436	0	12.12547436	0	12.12547436	0	12.12547436	0	12.12547436	0	12.12547436	0	12.12547436	0	12.12547436	0	12.12547436	0	12.12547436	0	12.12547436	0	12.12547436	0	12.12547436	0	12.12547436	0	12.12547436	0	12.12547436	0	12.12547436	0	12.12547436	0	12.12547436	0	12.12547436	0	12.12547436	0	12.12547436	0	12.12547436	0	12.12547436	0	12.12547436	0	12.12547436	0	12.12547436	0	12.12547436	0	12.12547436	0	12.12547436	0	12.12547436	0	12.12547436	0	12.12547436	0	12.12547436	0	12.12547436	0	12.12547436	0	12.12547436	0	12.12547436	0	12.12547436	0	12.12547436	0	12.12547436	0	12.12547436	0	12.12547436	0	12.12547436	0	12.12547436	0	12.12547436	0	12.12547436	0	12.12547436	0	12.12547436	0	12.12547436	0	12.12547436	0	12.12547436	0	12.12547436	0	12.12547436	0	12.12547436	0	12.12547436	0	12.12547436	0	12.12547436	0	12.12547436	0	12.12547436	0	12.12547436	0	12.12547436	0	12.12547436	0	12.12547436	0	12.12547436	0	12.12547436	0	12.12547436	0	12.12547436	0	12.12547436	0	12.12547436	0	12.12547436	0	12.12547436	0	12.12547436	0	12.12547436	0	12.12547436	0	12.12547436	0	12.12547436	0	12.12547436	0	12.12547436	0	12.12547436	0	12.12547436	0	12.12547436	0	12.12547436	0	12.12547436	0	12.12547436	0	12.12547436	0	12.12547436	0	12.12547436	0	12.12547436	0	12.12547436	0	12.12547436	0	12.12547436	0	12.12547436	0	12.12547436	0	12.12547436	0	12.12547436	0	12.12547436	0	12.12547436	0	12.12547436	0	12.12547436	0	12.12547436	0	12.12547436	0	12.12547436	0	12.12547436	0	12.12547436	0	12.12547436	0	12.12547436	0	12.12547436	0	12.12547436	0	12.12547436	0	12.12547436	0	12.12547436	0	12.12547436	0	12.12547436	0	12.12547436	0	12.12547436	0	12.12547436	0	12.12547436	0	12.12547436	0	12.12547436	0	12.12547436	0	12.12547436	0	12.12547436	0	12.12547436	0	12.12547436	0	12.12547436	0	12.12547436	0	12.12547436	0	12.12547436	0	12.12547436	0	12.12547436	0	12.12547436	0	12.12547436	0	12.12547436	0	12.12547436	0	12.12547436	0	12.12547436	0	12.12547436	0	12.12547436	0	12.12547436	0	12.12547436	0	12.12547436	0	12.12547436	0	12.12547436	0	12.12547436	0	12.12547436	0	12.12547436	0	12.12547436	0	12.12547436	0	12.12547436	0	12.12547436	0	12.12547436	0	12.12547436	0	12.12547436	0	12.12547436	0	12.12547436	0	12.12547436	0	12.12547436	0	12.12547436	0	12.12547436	0	12.12547436	0	12.12547436	0	12.12547436	0	12.12547436	0	12.12547436	0	12.12547436	0	12.12547436	0	12.12547436	0	12.12547436	0	12.12547436	0	12.12547436	0	12.12547436	0	12.12547436	0	12.12547436	0	12.12547436	0	12.12547436	0	12.12547436	0	12.12547436	0	12.12547436	0	12.12547436	0	12.12547436	0	12.12547436	0	12.12547436	0	12.12547436	0	12.12547436	0	12.12547436	0	12.12547436	0	12.12547436	0	12.12547436	0	12.12547436	0	12.12547436	0	12.12547436	0	12.12547436	0	12.12547436	0	12.12547436	0	12.12547436	0	12.12547436	0	12.12547436	0	12.12547436	0	12.12547436	0	12.12547436	0	12.12547436	0	12.12547436	0	12.12547436	0	12.12547436	0	12.12547436	0	12.12547436	0	12.12547436	0	12.12547436	0	12.12547436	0	12.12547436	0	12.12547436	0	12.12547436	0	12.12547436	0	12.12547436	0	12.12547436	0	12.12547436	0	12.12547436	0	12.12547436	0	12.12547436	0	12.12547436	0	12.12547436	0	12.12547436	0	12.12547436	0	12.12547436	0	12.12547436	0	12.12547436	0	12.12547436	0	12.12547436	0	12.12547436	0	12.12547436	0	12.12547436	0	12.12547436	0	12.12547436	0	12.12547436	0	12.12547436	0	12.12547436	0	12.12547436	0	12.12547436	0	12.12547436	0	12.12547436	0	12.12547436	0	12.12547436	0	12.12547436	0	12.12547436	0	12.12547436	0	12.12547436	0	12.12547436	0	12.12547436	0	12.12547436	0	12.12547436	0	12.12547436	0	12.12547436	0	12.12547436	0	12.12547436	0	12.12547436	0	12.12547436	0	12.12547436	0	12.12547436	0	12.12547436	0	12.12547436	0	12.12547436	0	12.12547436	0	12.12547436	0	12.12547436	0	12.12547436	0	12.12547436	0	12.12547436	0	12.12547436	0	12.12547436	0	12.12547436	0	12.12547436	0	12.12547436	0	12.12547436	0	12.12547436	0	12.12547436	0	12.12547436	0	12.12547436	0	12.12547436	0	12.12547436	0	12.12547436	0	12.12547436	0	12.12547436	0	12.12547436	0	12.12547436	0	12.12547436	0	12.12547436	0	12.12547436	0	12.12547436	0	12.12547436	0	12.12547436	0	12.12547436	0	12.12547436	0	12.12547436	0	12.12547436	0	12.12547436	0	12.12547436	0	12.12547436	0	12.12547436	0	12.12547436	0	12.12547436	0	12.12547436	0	12.12547436	0	12.12547436	0	12.12547436	0	12.12547436	0	12.12547436	0	12.12547436	0	12.12547436	0	12.12547436	0	12.12547436	0	12.12547436	0	12.12547436	0	12.12547436	0	12.12547436	0	12.12547436	0	12.12547436	0	12.12547436	0	12.12547436	0	12.12547436	0	12.12547436	0	12.12547436	0	12.12547436	0	12.12547436	0	12.12547436	0	12.12547436	0	12.12547436	0	12.12547436	0	12.12547436	0	12.12547436	0	12.12547436	0	12.12547436	0	12.12547436	0	12.12547436	0	12.12547436	0	12.12547436	0	12.12547436	0	12.12547436	0	12.12547436	0	12.12547436	0	12.12547436	0	12.12547436	0	12.12547436	0	12.12547436	0	12.12547436	0	12.12547436	0	12.12547436	0	12.12547436	0	12.12547436	0	12.12547436	0	12.12547436	0	12.12547436	0	12.12547436	0	12.12547436	0	12.12547436	0	12.12547436	0	12.12547436	0	12.12547436	0	12.12547436	0	12.12547436	0	12.12547436	0	12.12547436	0	12.12547436	0	12.12547436	0	12.12547436	0	12.12547436	0	12.12547436	0	12.12547436	0	12.12547436	0	12.12547436	0	12.12547436	0	12.12547436	0	12.12547436	0	12.12547436	0	12.12547436	0	12.12547436	0	12.12547436	0	12.12547436	0	12.12547436	0	12.12547436	0	12.12547436	0	12.12547436	0	12.12547436	0	12.12547436	0	12.12547436	0	12.12547436	0	12.12547436	0	12.12547436	0	12.12547436	0	12.12547436	0	12.12547436	0	12.12547436	0	12.12547436	0	12.12547436	0	12.12547436	0	12.12547436	0	12.12547436	0	12.12547436	0	12.12547436	0	12.12547436	0	12.12547436	0	12.12547436	0	12.12547436	0	12.12547436	0	12.12547436	0	12.12547436	0	12.12547436	0	12.12547436	0	12.12547436	0	12.12547436	0	12.12547436	0	12.12547436	0	12.12547436	0	12.12547436	0	12.12547436	0	12.12547436	0	12.12547436	0	12.12547436	0	12.12547436	0	12.12547436	0	12.12547436	0	12.12547436	0	12.12547436	0	12.12547436	0	12.12547436	0	12.12547436	0	12.12547436	0	12.12547436	0	12.12547436	0	12.12547436	0	12.12547436	0	12.12547436	0	12.12547436	0	12.12547436	0	12.12547436	0	12.12547436	0	12.12547436	0	12.12547436	0	12.12547436	0	12.12547436	0	12.12547436	0	12.12547436	0	12.12547436	0	12.12547436	0	12.12547436	0	12.12547436	0	12.12547436	0	12.12547436	0	12.12547436	0	12.12547436	0	12.12547436	0	12.12547436	0	12.12547436	0	12.12547436	0	12.12547436	0	12.12547436	0	12.12547436	0	12.12547436	0	12.12547436	0	12.12547436	0	12.12547436	0	12.12547436	0	12.12547436	0	12.12547436	0	12.12547436	0	12.12547436	0	12.12547436	0	12.12547436	0	12.12547436	0	12.12547436	0	12.12547436	0	12.12547436	0	12.12547436	0	12.12547436	0	12.12547436	0	12.12547436	0	12.12547436	0	12.12547436	0	12.12547436	0	12.12547436	0	12.12547436	0	12.12547436	0	12.12547436	0	12.12547436	0	12.12547436	0	12.12547436	0	12.12547436	0	12.12547436	0	12.12547436	0	12.12547436	0	12.12547436	0	12.12547436	0	12.12547436	0	12.12547436	0	12.12547436	0	12.12547436	0	12.12547436	0	12.12547436	0	12.12547436	0	12.12547436	0	12.12547436	0	12.12547436	0	12.12547436	0	12.12547436	0	12.12547436	0	12.12547436	0	12.12547436	0	12.12547436	0	12.12547436	0	12.12547436	0	12.12547436	0	12.12547436	0	12.12547436	0	12.12547436	0	12.12547436	0	12.12547436	0	12.12547436	0	12.12547436	0	12.12547436	0	12.12547436	0	12.12547436	0	12.12547436	0	12.12547436	0	12.12547436	0	12.12547436	0	12.12547436	0	12.12547436	0	12.12547436	0	12.12547436	0	12.12547436	0	12.12547436	0	12.12547436	0	12.12547436	0	12.12547436	0	12.12547436	0	12.12547436	0	12.12547436	0	12.12547436	0	12.12547436	0	12.12547436	0	12.12547436	0	12.12547436	0	12.12547436	0	12.12547436	0	12.12547436	0	12.12547436	0	12.12547436	0	12.12547436	0	12.12547436	0	12.12547436	0	12.12547436	0	12.12547436	0	12.12547436	0	12.12547436	0	12.12547436	0	12.12547436	0	12.12547436	0	12.12547436	0	12.12547436	0	12.12547436	0	12.12547436	0	12.12547436	0	12.12547436	0	12.12547436	0	12.12547436	0	12.12547436	0	12.12547436	0	12.12547436	0	12.12547436	0	12.12547436	0	12.12547436	0	12.12547436	0	12.12547436	0	12.12547436	0	12.12547436	0	12.12547436	0	12.12547436	0	12.12547436	0	12.12547436	0	12.12547436	0	12.12547436	0	12.12547436	0	12.12547436	0	12.12547436	0	12.12547436	0	12.12547436	0	12.12547436	0	12.12547436	0	12.12547436	0	12.12547436	0	12.12547436	0	12.12547436	0	12.12547436	0	12.12547436	0	12.12547436	0	12.12547436	0	12.12547436	0	12.12547436	0	12.12547436	0	12.12547436	0	12.12547436	0	12.12547436	0	12.12547436	0	12.12547436	0	12.12547436	0	12.12547436	0	12.12547436	0	12.12547436	0	12.12547436	0	12.12547436	0	12.12547436	0	12.12547436	0	12.12547436	0	12.12547436	0	12.12547436	0	12.12547436	0	12.12547436	0	12.12547436	0	12.12547436	0	12.12547436	0	12.12547436	0	12.12547436	0	12.12547436	0	12.12547436	0	12.12547436	0	12.12547436	0	12.12547436	0	12.12547436	0	12.12547436	0	12.12547436	0	12.12547436	0	12.12547436	0	12.12547436	0	12.12547436	0	12.12547436	0	12.12547436	0	12.12547436	0	12.12547436	0	12.12547436	0	12.12547436	0	12.12547436	0	12.12547436	0	12.12547436	0	12.12547436	0	12.12547436	0	12.12547436	0	12.12547436	0	12.12547436	0	12.12547436	0	12.12547436	0	12.12547436	0	12.12547436	0	12.12547436	0	12.12547436	0	12.12547436	0	12.12547436	0	12.12547436	0	12.12547436	0	12.12547436	0	12.12547436	0	12.12547436	0	12.12547436	0	12.12547436	0	12.12547436	0	12.12547436	0	12.12547436	0	12.12547436	0	12.12547436	0	12.12547436	0	12.12547436	0	12.12547436	0	12.12547436	0	12.12547436	0	12.12547436	0	12.12547436	0	12.12547436	0	12.12547436	0	12.12547436	0	12.12547436	0	12.12547436	0	12.12547436	0	12.12547436	0	12.12547436	0	12.12547436	0	12.12547436	0	12.12547436	0	12.12547436	0	12.12547436	0	12.12547436	0	12.12547436	0	12.12547436	0	12.12547436	0	12.12547436	0	12.12547436	0	12.12547436	0	12.12547436	0	12.12547436	0	12.12547436	0	12.12547436	0	12.12547436	0	12.12547436	0	12.12547436	0	12.12547436	0	12.12547436	0	12.12547436	0	12.12547436	0	12.12547436	0	12.12547436	0	12.12547436	0	12.12547436	0	12.12547436	0	12.12547436	0	12.12547436	0	12.12547436	0	12.12547436	0	12.12547436	0	12.12547436	0	12.12547436	0	12.12547436	0	12.12547436	0	12.12547436	0	12.12547436	0	12.12547436	0	12.12547436	0	12.12547436	0	12.12547436	0	12.12547436	0	12.12547436	0	12.12547436	0	12.12547436	0	12.12547436	0	12.12547436	0	12.12547436	0	12.12547436	0	12.12547436	0	12.12547436	0	12.12547436	0	12.12547436	0	12.12547436	0	12.12547436	0	12.12547436	0	12.12547436	0	12.12547436	0	12.12547436	0	12.12547436	0	12.12547436	0	12.12547436	0	12.12547436	0	12.12547436	0	12.12547436	0	12.12547436	0	12.12547436	0	12.12547436	0	12.12547436	0	12.12547436	0	12.12547436	0	12.12547436	0	12.12547436	0	12.12547436	0	12.12547436	0	12.12547436	0	12.12547436	0	12.12547436	0	12.12547436	0	12.12547436	0	12.12547436	0	12.12547436	0	12.12547436	0	12.12547436	0	12.12547436	0	12.12547436	0	12.12547436	0	12.12547436	0	12.12547436	0	12.12547436	0	12.12547436	0	12.12547436	0	12.12547436	0	12.12547436	0	12.12547436	0	12.12547436	0	12.12547436	0	12.12547436	0	12.12547436	0	12.12547436	0	12.12547436	0	12.12547436	0	12.12547436	0	12.12547436	0	12.12547436	0	12.12547436	0	12.12547436	0	12.12547436	0	12.12547436	0	12.12547436	0	12.12547436	0	12.12547436	0	12.12547436	0	12.12547436	0	12.12547436	0	12.12547436	0	12.12547436	0	12.12547436	0	12.12547436	0	12.12547436	0	12.12547436	0	12.12547436	0	12.12547436	0	12.12547436	0	12.12547436	0	12.12547436	0	12.12547436	0	12.12547436	0	12.12547436	0	12.12547436	0	12.12547436	0	12.12547436	0	12.12547436	0	12.12547436	0	12.12547436	0	12.12547436	0	12.12547436	0	12.12547436	0	12.12547436	0	12.12547436	0	12.12547436	0	12.12547436	0	12.12547436	0	12.12547436	0	12.12547436	0	12.12547436	0	12.12547436	0	12.12547436	0	12.12547436	0	12.12547436	0	12.12547436	0	12.12547436	0	12.12547436	0	12.12547436	0	12.12547436	0	12.12547436	0	12.12547436	0	12.12547436	0	12.12547436	0	12.12547436	0	12.12547436	0	12.12547436	0	12.12547436	0	12.12547436	0	12.12547436	0	12.12547436	0	12.12547436	0	12.12547436	0	12.12547436	0	12.12547436	0	12.12547436	0	12.12547436	0	12.12547436	0	12.12547436	0	12.12547436	0	12.12547436	0	12.12547436	0	12.12547436	0	12.12547436	0	12.12547436	0	12.12547436	0	12.12547436	0	12.12547436	0	12.12547436	0	12.12547436	0	12.12547436	0	12.12547436	0	12.12547436	0	12.12547436	0	12.12547436	0	12.12547436	0	12.12547436	0	12.12547436	0	12.12547436	0	12.12547436	0	12.12547436	0	12.12547436	0	12.12547436	0	12.12547436	0	12.12547436	0	12.12547436	0	12.12547436	0	12.12547436	0	12.12547436	0	12.12547436	0	12.12547436	0	12.12547436	0	12.12547436	0	12.12547436	0	12.12547436	0	12.12547436	0	12.12547436	0	12.12547436	0	12.12547436	0	12.12547436	0	12.12547436	0	12.12547436	0	12.12547436	0	12.12547436	0	12.12547436	0	12.12547436	0	12.12547436	0	12.12547436	0	12.12547436	0	12.12547436	0	12.12547436	0	12.12547436	0	12.12547436	0	12.12547436	0	12.12547436	0	12.12547436	0	12.12547436	0	12.12547436	0	12.12547436	0	12.12547436	0	12.12547436	0	12.12547436	0	12.12547436	0	12.12547436	0	12.12547436	0	12.12547436	0	12.12547436	0	12.12547436	0	12.12547436	0	12.12547436	0	12.12547436	0	12.12547436	0	12.12547436	0	12.12547436	0	12.12547436	0	12.12547436	0	12.12547436	0	12.12547436	0	12.12547436	0	12.12547436	0	12.12547436	0	12.12547436	0	12.12547436	0	12.12547436	0	12.12547436	0	12.12547436	0	12.12547436	0	12.12547436	0	12.12547436	0	12.12547436	0	12.12547436	0	12.12547436	0	12.12547436	0	12.12547436	0	12.12547436	0	12.12547436	0	12.12547436	0	12.12547436	0	12.12547436	0	12.12547436	0	12.12547436	0	12.12547436	0	12.12547436	0	12.12547436	0	12.12547436	0	12.12547436	0	12.12547436	0	12.12547436	0	12.12547436	0	12.12547436	0	12.12547436	0	12.12547436	0	12.12547436	0	12.12547436	0	12.12547436	0	12.12547436	0	12.12547436	0	12.12547436	0	12.12547436	0	12.12547436	0	12.12547436	0	12.12547436	0	12.12547436	0	12.12547436	0	12.12547436	0	12.12547436	0	12.12547436	0	12.12547436	0	12.12547436	0	12.12547436	0	12.12547436	0	12.12547436	0	12.12547436	0	12.12547436	0	12.12547436	0	12.12547436	0	12.12547436	0	12.12547436	0	12.12547436	0	12.12547436	0	12.12547436	0	12.12547436	0	12.12547436	0	12.12547436	0	12.12547436	0	12.12547436	0	12.12547436	0	12.12547436	0	12.12547436	0	12.12547436	0	12.12547436	0	12.12547436	0	12.12547436	0	12.12547436	0	12.12547436	0	12.12547436	0	12.12547436	0	12.12547436	0	12.12547436	0	12.12547436	0	12.12547436	0	12.12547436	0	12.12547436	0	12.12547436	0	12.12547436	0	12.12547436	0	12.12547436	0	12.12547436	0	12.12547436	0	12.12547436	0	12.12547436	0	12.12547436	0	12.12547436	0	12.12547436	0	12.12547436	0	12.12547436	0	12.12547436	0	12.12547436	0	12.12547436	0	12.12547436	0	12.12547436	0	12.12547436	0	12.12547436	0	12.12547436	0	12.12547436	0	12.12547436	0	12.12547436	0	12.12547436	0	12.12547436	0	12.12547436	0	12.12547436	0	12.12547436	0	12.12547436	0	12.12547436	0	12.12547436	0	12.12547436	0	12.12547436	0	12.12547436	0	12.12547436	0	12.12547436	0	12.12547436	0	12.12547436	0	12.12547436	0	12.12547436	0	12.12547436	0	12.12547436	0	12.12547436	0	12.12547436	0	12.12547436	0	12.12547436	0	12.12547436	0	12.12547436	0	12.12547436	0	12.12547436	0	12.12547436	0	12.12547436	0	12.12547436	0	12.12547436	0	12.12547436	0	12.12547436	0	12.12547436	0	12.12547436	0	12.12547436	0	12.12547436	0	12.12547436	0	12.12547436	0	12.12547436	0	12.12547436	0	12.12547436	0	12.12547436	0	12.12547436	0	12.12547436	0	12.12547436	0	12.12547436	0	12.12547436	0	12.12547436	0	12.12547436	0	12.12547436	0	12.12547436	0	12.12547436	0	12.12547436	0	12.12547436	0	12.12547436	0	12.12547436	0	12.12547436	0	12.12547436	0	12.12547436	0	12.12547436	0	12.12547436	0	12.12547436	0	12.12547436	0	12.12547436	0	12.12547436	0	12.12547436	0	12.12547436	0	12.12547436	0	12.12547436	0	12.12547436	0	12.12547436	0	12.12547436	0	12.12547436	0	12.12547436	0	12.12547436	0	12.12547436	0	12.12547436	0	12.12547436	0	12.12547436	0	12.12547436	0	12.12547436	0	12.12547436	0	12.12547436	0	12.12547436	0	12.12547436	0	12.12547436	0	12.12547436	0	12.12547436	0	12.12547436	0	12.12547436	0	25.47718768	0	25.47718768	0	25.47718768	0	25.47718768	0	25.47718768	0	25.47718768	0	25.47718768	0	25.47718768	0	25.47718768	0	25.47718768	0	25.47718768	0	25.47718768	0	25.47718768	0	25.47718768	0	25.47718768	0	25.47718768	0	25.47718768	0	25.47718768	0	25.47718768	0	25.47718768	0	25.47718768	0	25.47718768	0	25.47718768	0	25.47718768	0	25.47718768	0	25.47718768	0	25.47718768	0	25.47718768	0	25.47718768	0	25.47718768	0	25.47718768	0	25.47718768	0	25.47718768	0	25.47718768	0	25.47718768	0	25.47718768	0	25.47718768	0	25.47718768	0	25.47718768	0	25.47718768	0	25.47718768	0	25.47718768	0	25.47718768	0	25.47718768	0	25.47718768	0	25.47718768	0	25.47718768	0	25.47718768	0	25.47718768	0	25.47718768	0	25.47718768	0	25.47718768	0	25.47718768	0	25.47718768	0	25.47718768	0	25.47718768	0	25.47718768	0	25.47718768	0	25.47718768	0	25.47718768	0	25.47718768	0	25.47718768	0	25.47718768	0	25.47718768	0	25.47718768	0	25.47718768	0	25.47718768	0	25.47718768	0	25.47718768	0	25.47718768	0	25.47718768	0	25.47718768	0	25.47718768	0	25.47718768	0	25.47718768	0	25.47718768	0	25.47718768	0	25.47718768	0	25.47718768	0	25.47718768	0	25.47718768	0	25.47718768	0	25.47718768	0	25.47718768	0	25.47718768	0	25.47718768	0	25.47718768	0	25.47718768	0	25.47718768	0	25.47718768	0	25.47718768	0	25.47718768	0	25.47718768	0	25.47718768	0	25.47718768	0	25.47718768	0	25.47718768	0	25.47718768	0	25.47718768	0	25.47718768	0	25.47718768	0	25.47718768	0	25.47718768	0	25.47718768	0	25.47718768	0	25.47718768	0	25.47718768	0	25.47718768	0	25.47718768	0	25.47718768	0	25.47718768	0	25.47718768	0	25.47718768	0	25.47718768	0	25.47718768	0	25.47718768	0	25.47718768	0	25.47718768	0	25.47718768	0	25.47718768	0	25.47718768	0	25.47718768	0	25.47718768	0	25.47718768	0	25.47718768	0	25.47718768	0	25.47718768	0	25.47718768	0	25.47718768	0	25.47718768	0	25.47718768	0	25.47718768	0	25.47718768	0	25.47718768	0	25.47718768	0	25.47718768	0	25.47718768	0	25.47718768	0	25.47718768	0	25.47718768	0	25.47718768	0	25.47718768	0	25.47718768	0	25.47718768	0	25.47718768	0	25.47718768	0	25.47718768	0	25.47718768	0	25.47718768	0	25.47718768	0	25.47718768	0	25.47718768	0	25.47718768	0	25.47718768	0	25.47718768	0	25.47718768	0	25.47718768	0	25.47718768	0	25.47718768	0	25.47718768	0	25.47718768	0	25.47718768	0	25.47718768	0	25.47718768	0	25.47718768	0	25.47718768	0	25.47718768	0	25.47718768	0	25.47718768	0	25.47718768	0	25.47718768	0	25.47718768	0	25.47718768	0	25.47718768	0	25.47718768	0	25.47718768	0	25.47718768	0	25.47718768	0	25.47718768	0	25.47718768	0	25.47718768	0	25.47718768	0	25.47718768	0	25.47718768	0	25.47718768	0	25.47718768	0	25.47718768	0	25.47718768	0	25.47718768	0	25.47718768	0	25.47718768	0	25.47718768	0	25.47718768	0	25.47718768	0	25.47718768	0	25.47718768	0	25.47718768	0	25.47718768	0	25.47718768	0	25.47718768	0	25.47718768	0	25.47718768	0	25.47718768	0	25.47718768	0	25.47718768	0	25.47718768	0	25.47718768	0	25.47718768	0	25.47718768	0	25.47718768	0	25.47718768	0	25.47718768	0	25.47718768	0	25.47718768	0	25.47718768	0	25.47718768	0	25.47718768	0	25.47718768	0	25.47718768	0	25.47718768	0	25.47718768	0	25.47718768	0	25.47718768	0	25.47718768	0	25.47718768	0	25.47718768	0	25.47718768	0	25.47718768	0	25.47718768	0	25.47718768	0	25.47718768	0	25.47718768	0	25.47718768	0	25.47718768	0	25.47718768	0	25.47718768	0	25.47718768	0	25.47718768	0	25.47718768	0	25.47718768	0	25.47718768	0	25.47718768	0	25.47718768	0	25.47718768	0	25.47718768	0	25.47718768	0	25.47718768	0	25.47718768	0	25.47718768	0	25.47718768	0	25.47718768	0	25.47718768	0	25.47718768	0	25.47718768	0	25.47718768	0	25.47718768	0	25.47718768	0	25.47718768	0	25.47718768	0	25.47718768	0	25.47718768	0	25.47718768	0	25.47718768	0	25.47718768	0	25.47718768	0	25.47718768	0	25.47718768	0	25.47718768	0	25.47718768	0	25.47718768	0	25.47718768	0	25.47718768	0	25.47718768	0	25.47718768	0	25.47718768	0	25.47718768	0	25.47718768	0	25.47718768	0	25.47718768	0	25.47718768	0	25.47718768	0	25.47718768	0	25.47718768	0	25.47718768	0	25.47718768	0	25.47718768	0	25.47718768	0	25.47718768	0	25.47718768	0	25.47718768	0	25.47718768	0	25.47718768	0	25.47718768	0	25.47718768	0	25.47718768	0	25.47718768	0	25.47718768	0	25.47718768	0	25.47718768	0	25.47718768	0	25.47718768	0	25.47718768	0	25.47718768	0	25.47718768	0	25.47718768	0	25.47718768	0	25.47718768	0	25.47718768	0	25.47718768	0	25.47718768	0	25.47718768	0	25.47718768	0	25.47718768	0	25.47718768	0	25.47718768	0	25.47718768	0	25.47718768	0	25.47718768	0	25.47718768	0	25.47718768	0	25.47718768	0	25.47718768	0	25.47718768	0	25.47718768	0	25.47718768	0	25.47718768	0	25.47718768	0	25.47718768	0	25.47718768	0	25.47718768	0	25.47718768	0	25.47718768	0	25.47718768	0	25.47718768	0	25.47718768	0	25.47718768	0	25.47718768	0	25.47718768	0	25.47718768	0	25.47718768	0	25.47718768	0	25.47718768	0	25.47718768	0	25.47718768	0	25.47718768	0	25.47718768	0	25.47718768	0	25.47718768	0	25.47718768	0	25.47718768	0	25.47718768	0	25.47718768	0	25.47718768	0	25.47718768	0	25.47718768	0	25.47718768	0	25.47718768	0	25.47718768	0	25.47718768	0	25.47718768	0	25.47718768	0	25.47718768	0	25.47718768	0	25.47718768	0	25.47718768	0	25.47718768	0	25.47718768	0	25.47718768	0	25.47718768	0	25.47718768	0	25.47718768	0	25.47718768	0	25.47718768	0	25.47718768	0	25.47718768	0	25.47718768	0	25.47718768	0	25.47718768	0	25.47718768	0	25.47718768	0	25.47718768	0	25.47718768	0	25.47718768	0	25.47718768	0	25.47718768	0	25.47718768	0	25.47718768	0	25.47718768	0	25.47718768	0	25.47718768	0	25.47718768	0	25.47718768	0	25.47718768	0	25.47718768	0	25.47718768	0	25.47718768	0	25.47718768	0	25.47718768	0	25.47718768	0	25.47718768	0	25.47718768	0	25.47718768	0	25.47718768	0	25.47718768	0	25.47718768	0	25.47718768	0	25.47718768	0	25.47718768	0	25.47718768	0	25.47718768	0	25.47718768	0	25.47718768	0	25.47718768	0	25.47718768	0	25.47718768	0	25.47718768	0	25.47718768	0	25.47718768	0	25.47718768	0	25.47718768	0	25.47718768	0	25.47718768	0	25.47718768	0	25.47718768	0	25.47718768	0	25.47718768	0	25.47718768	0	25.47718768	0	25.47718768	0	25.47718768	0	25.47718768	0	25.47718768	0	25.47718768	0	25.47718768	0	25.47718768	0	25.47718768	0	25.47718768	0	25.47718768	0	25.47718768	0	25.47718768	0	25.47718768	0	25.47718768	0	25.47718768	0	25.47718768	0	25.47718768	0	25.47718768	0	25.47718768	0	25.47718768	0	25.47718768	0	25.47718768	0	25.47718768	0	25.47718768	0	25.47718768	0	25.47718768	0	25.47718768	0	25.47718768	0	25.47718768	0	25.47718768	0	25.47718768	0	25.47718768	0	25.47718768	0	25.47718768	0	25.47718768	0	25.47718768	0	25.47718768	0	25.47718768	0	25.47718768	0	25.47718768	0	25.47718768	0	25.47718768	0	25.47718768	0	25.47718768	0	20.32193747	0	20.32193747	0	20.32193747	0	20.32193747	0	20.32193747	0	20.32193747	0	20.32193747	0	20.32193747	0	20.32193747	0	20.32193747	0	20.32193747	0	20.32193747	0	20.32193747	0	20.32193747	0	20.32193747	0	20.32193747	0	20.32193747	0	20.32193747	0	20.32193747	0	20.32193747	0	20.32193747	0	20.32193747	0	20.32193747	0	20.32193747	0	20.32193747	0	20.32193747	0	20.32193747	0	20.32193747	0	20.32193747	0	20.32193747	0	20.32193747	0	20.32193747	0	20.32193747	0	20.32193747	0	20.32193747	0	20.32193747	0	20.32193747	0	20.32193747	0	20.32193747	0	20.32193747	0	20.32193747	0	20.32193747	0	20.32193747	0	20.32193747	0	20.32193747	0	20.32193747	0	20.32193747	0	20.32193747	0	20.32193747	0	20.32193747	0	20.32193747	0	20.32193747	0	20.32193747	0	20.32193747	0	20.32193747	0	20.32193747	0	20.32193747	0	20.32193747	0	20.32193747	0	20.32193747	0	20.32193747	0	20.32193747	0	20.32193747	0	20.32193747	0	20.32193747	0	20.32193747	0	20.32193747	0	20.32193747	0	20.32193747	0	20.32193747	0	20.32193747	0	20.32193747	0	20.32193747	0	20.32193747	0	20.32193747	0	20.32193747	0	20.32193747	0	20.32193747	0	20.32193747	0	20.32193747	0	20.32193747	0	20.32193747	0	20.32193747	0	20.32193747	0	20.32193747	0	20.32193747	0	20.32193747	0	20.32193747	0	20.32193747	0	20.32193747	0	20.32193747	0	20.32193747	0	20.32193747	0	20.32193747	0	20.32193747	0	20.32193747	0	20.32193747	0	20.32193747	0	20.32193747	0	20.32193747	0	20.32193747	0	20.32193747	0	20.32193747	0	20.32193747	0	20.32193747	0	20.32193747	0	20.32193747	0	20.32193747	0	20.32193747	0	20.32193747	0	20.32193747	0	20.32193747	0	20.32193747	0	20.32193747	0	20.32193747	0	20.32193747	0	20.32193747	0	20.32193747	0	20.32193747	0	20.32193747	0	20.32193747	0	20.32193747	0	20.32193747	0	20.32193747	0	20.32193747	0	20.32193747	0	20.32193747	0	20.32193747	0	20.32193747	0	20.32193747	0	20.32193747	0	20.32193747	0	20.32193747	0	20.32193747	0	20.32193747	0	20.32193747	0	20.32193747	0	20.32193747	0	20.32193747	0	20.32193747	0	20.32193747	0	20.32193747	0	20.32193747	0	20.32193747	0	20.32193747	0	20.32193747	0	20.32193747	0	20.32193747	0	20.32193747	0	20.32193747	0	20.32193747	0	20.32193747	0	20.32193747	0	20.32193747	0	20.32193747	0	20.32193747	0	20.32193747	0	20.32193747	0	20.32193747	0	20.32193747	0	20.32193747	0	20.32193747	0	20.32193747	0	20.32193747	0	20.32193747	0	20.32193747	0	20.32193747	0	20.32193747	0	20.32193747	0	20.32193747	0	20.32193747	0	20.32193747	0	20.32193747	0	20.32193747	0	20.32193747	0	20.32193747	0	20.32193747	0	20.32193747	0	20.32193747	0	20.32193747	0	20.32193747	0	20.32193747	0	20.32193747	0	20.32193747	0	20.32193747	0	20.32193747	0	20.32193747	0	20.32193747	0	20.32193747	0	20.32193747	0	20.32193747	0	20.32193747	0	20.32193747	0	20.32193747	0	20.32193747	0	20.32193747	0	20.32193747	0	20.32193747	0	20.32193747	0	20.32193747	0	20.32193747	0	20.32193747	0	20.32193747	0	20.32193747	0	20.32193747	0	20.32193747	0	20.32193747	0	20.32193747	0	20.32193747	0	20.32193747	0	20.32193747	0	20.32193747	0	20.32193747	0	20.32193747	0	20.32193747	0	20.32193747	0	20.32193747	0	20.32193747	0	20.32193747	0	20.32193747	0	20.32193747	0	20.32193747	0	20.32193747	0	20.32193747	0	20.32193747	0	20.32193747	0	20.32193747	0	20.32193747	0	20.32193747	0	20.32193747	0	20.32193747	0	20.32193747	0	20.32193747	0	20.32193747	0	20.32193747	0	20.32193747	0	20.32193747	0	20.32193747	0	20.32193747	0	20.32193747	0	20.32193747	0	20.32193747	0	20.32193747	0	20.32193747	0	20.32193747	0	20.32193747	0	20.32193747	0	20.32193747	0	20.32193747	0	20.32193747	0	20.32193747	0	20.32193747	0	20.32193747	0	20.32193747	0	20.32193747	0	20.32193747	0	20.32193747	0	20.32193747	0	20.32193747	0	20.32193747	0	20.32193747	0	20.32193747	0	20.32193747	0	20.32193747	0	20.32193747	0	20.32193747	0	20.32193747	0	20.32193747	0	20.32193747	0	20.32193747	0	20.32193747	0	20.32193747	0	20.32193747	0	20.32193747	0	20.32193747	0	20.32193747	0	20.32193747	0	20.32193747	0	20.32193747	0	20.32193747	0	20.32193747	0	20.32193747	0	20.32193747	0	20.32193747	0	20.32193747	0	20.32193747	0	20.32193747	0	20.32193747	0	20.32193747	0	20.32193747	0	20.32193747	0	20.32193747	0	20.32193747	0	20.32193747	0	20.32193747	0	20.32193747	0	20.32193747	0	20.32193747	0	20.32193747	0	20.32193747	0	20.32193747	0	20.32193747	0	20.32193747	0	20.32193747	0	20.32193747	0	20.32193747	0	20.32193747	0	20.32193747	0	20.32193747	0	20.32193747	0	20.32193747	0	20.32193747	0	20.32193747	0	20.32193747	0	20.32193747	0	20.32193747	0	20.32193747	0	20.32193747	0	20.32193747	0	20.32193747	0	20.32193747	0	20.32193747	0	20.32193747	0	20.32193747	0	20.32193747	0	20.32193747	0	20.32193747	0	20.32193747	0	20.32193747	0	20.32193747	0	20.32193747	0	20.32193747	0	20.32193747	0	20.32193747	0	20.32193747	0	20.32193747	0	20.32193747	0	20.32193747	0	20.32193747	0	20.32193747	0	20.32193747	0	20.32193747	0	20.32193747	0	20.32193747	0	20.32193747	0	20.32193747	0	20.32193747	0	20.32193747	0	20.32193747	0	20.32193747	0	20.32193747	0	20.32193747	0	20.32193747	0	20.32193747	0	20.32193747	0	20.32193747	0	20.32193747	0	20.32193747	0	20.32193747	0	20.32193747	0	20.32193747	0	20.32193747	0	20.32193747	0	20.32193747	0	20.32193747	0	20.32193747	0	20.32193747	0	20.32193747	0	20.32193747	0	20.32193747	0	20.32193747	0	20.32193747	0	20.32193747	0	20.32193747	0	20.32193747	0	20.32193747	0	20.32193747	0	20.32193747	0	20.32193747	0	20.32193747	0	20.32193747	0	20.32193747	0	20.32193747	0	20.32193747	0	20.32193747	0	20.32193747	0	20.32193747	0	20.32193747	0	20.32193747	0	20.32193747	0	20.32193747	0	20.32193747	0	20.32193747	0	20.32193747	0	20.32193747	0	20.32193747	0	20.32193747	0	20.32193747	0	20.32193747	0	20.32193747	0	20.32193747	0	20.32193747	0	20.32193747	0	20.32193747	0	20.32193747	0	20.32193747	0	20.32193747	0	20.32193747	0	20.32193747	0	20.32193747	0	20.32193747	0	20.32193747	0	20.32193747	0	20.32193747	0	20.32193747	0	20.32193747	0	20.32193747	0	20.32193747	0	20.32193747	0	20.32193747	0	20.32193747	0	20.32193747	0	20.32193747	0	20.32193747	0	20.32193747	0	20.32193747	0	20.32193747	0	20.32193747	0	20.32193747	0	20.32193747	0	20.32193747	0	20.32193747	0	20.32193747	0	20.32193747	0	20.32193747	0	20.32193747	0	20.32193747	0	20.32193747	0	20.32193747	0	20.32193747	0	20.32193747	0	20.32193747	0	20.32193747	0	20.32193747	0	20.32193747	0	20.32193747	0	20.32193747	0	20.32193747	0	20.32193747	0	20.32193747	0	20.32193747	0	20.32193747	0	20.32193747	0	20.32193747	0	20.32193747	0	20.32193747	0	20.32193747	0	20.32193747	0	20.32193747	0	20.32193747	0	20.32193747	0	20.32193747	0	20.32193747	0	20.32193747	0	20.32193747	0	20.32193747	0	20.32193747	0	20.32193747	0	20.32193747	0	20.32193747	0	20.32193747	0	20.32193747	0	20.32193747	0	20.32193747	0	20.32193747	0	20.32193747	0	20.32193747	0	20.32193747	0	20.32193747	0	20.32193747	0	20.32193747	0	20.32193747	0	20.32193747	0	20.32193747	0	20.32193747	0	20.32193747	0	20.32193747	0	20.32193747	0	20.32193747	0	20.32193747	0	20.32193747	0	20.32193747	0	20.32193747	0	20.32193747	0	20.32193747	0	20.32193747	0	20.32193747	0	20.32193747	0	20.32193747	0	20.32193747	0	20.32193747	0	20.32193747	0	20.32193747	0	20.32193747	0	20.32193747	0	20.32193747	0	20.32193747	0	20.32193747	0	20.32193747	0	20.32193747	0	20.32193747	0	20.32193747	0	20.32193747	0	20.32193747	0	20.32193747	0	20.32193747	0	20.32193747	0	20.32193747	0	20.32193747	0	20.32193747	0	20.32193747	0	20.32193747	0	20.32193747	0	20.32193747	0	20.32193747	0	20.32193747	0	20.32193747	0	20.32193747	0	20.32193747	0	20.32193747	0	20.32193747	0	20.32193747	0	20.32193747	0	20.32193747	0	20.32193747	0	20.32193747	0	20.32193747	0	20.32193747	0	20.32193747	0	20.32193747	0	20.32193747	0	20.32193747	0	20.32193747	0	20.32193747	0	20.32193747	0	20.32193747	0	20.32193747	0	20.32193747	0	20.32193747	0	20.32193747	0	20.32193747	0	20.32193747	0	20.32193747	0	20.32193747	0	20.32193747	0	20.32193747	0	20.32193747	0	20.32193747	0	20.32193747	0	20.32193747	0	20.32193747	0	20.32193747	0	20.32193747	0	20.32193747	0	20.32193747	0	20.32193747	0	20.32193747	0	20.32193747	0	20.32193747	0	20.32193747	0	20.32193747	0	20.32193747	0	20.32193747	0	20.32193747	0	20.32193747	0	20.32193747	0	20.32193747	0	20.32193747	0	20.32193747	0	20.32193747	0	20.32193747	0	20.32193747	0	20.32193747	0	20.32193747	0	20.32193747	0	20.32193747	0	20.32193747	0	20.32193747	0	20.32193747	0	20.32193747	0	20.32193747	0	20.32193747	0	20.32193747	0	20.32193747	0	20.32193747	0	20.32193747	0	20.32193747	0	20.32193747	0	20.32193747	0	20.32193747	0	20.32193747	0	20.32193747	0	20.32193747	0	20.32193747	0	20.32193747	0	20.32193747	0	20.32193747	0	20.32193747	0	20.32193747	0	20.32193747	0	20.32193747	0	20.32193747	0	20.32193747	0	20.32193747	0	20.32193747	0	20.32193747	0	20.32193747	0	20.32193747	0	20.32193747	0	20.32193747	0	20.32193747	0	20.32193747	0	20.32193747	0	20.32193747	0	20.32193747	0	20.32193747	0	20.32193747	0	20.32193747	0	20.32193747	0	20.32193747	0	20.32193747	0	20.32193747	0	20.32193747	0	20.32193747	0	20.32193747	0	20.32193747	0	20.32193747	0	20.32193747	0	20.32193747	0	20.32193747	0	20.32193747	0	20.32193747	0	20.32193747	0	20.32193747	0	20.32193747	0	20.32193747	0	20.32193747	0	20.32193747	0	20.32193747	0	20.32193747	0	20.32193747	0	20.32193747	0	20.32193747	0	20.32193747	0	20.32193747	0	20.32193747	0	20.32193747	0	20.32193747	0	20.32193747	0	20.32193747	0	20.32193747	0	20.32193747	0	20.32193747	0	20.32193747	0	20.32193747	0	20.32193747	0	20.32193747	0	20.32193747	0	20.32193747	0	20.32193747	0	20.32193747	0	20.32193747	0	20.32193747	0	20.32193747	0	20.32193747	0	20.32193747	0	20.32193747	0	20.32193747	0	20.32193747	0	20.32193747	0	20.32193747	0	20.32193747	0	20.32193747	0	20.32193747	0	20.32193747	0	20.32193747	0	20.32193747	0	20.32193747	0	20.32193747	0	20.32193747	0	20.32193747	0	20.32193747	0	20.32193747	0	20.32193747	0	20.32193747	0	20.32193747	0	20.32193747	0	20.32193747	0	20.32193747	0	20.32193747	0	20.32193747	0	20.32193747	0	20.32193747	0	20.32193747	0	20.32193747	0	20.32193747	0	20.32193747	0	20.32193747	0	20.32193747	0	20.32193747	0	20.32193747	0	20.32193747	0	20.32193747	0	20.32193747	0	20.32193747	0	20.32193747	0	20.32193747	0	20.32193747	0	20.32193747	0	20.32193747	0	20.32193747	0	20.32193747	0	20.32193747	0	20.32193747	0	20.32193747	0	20.32193747	0	20.32193747	0	20.32193747	0	20.32193747	0	20.32193747	0	20.32193747	0	20.32193747	0	20.32193747	0	20.32193747	0	20.32193747	0	20.32193747	0	20.32193747	0	20.32193747	0	20.32193747	0	20.32193747	0	20.32193747	0	20.32193747	0	20.32193747	0	20.32193747	0	20.32193747	0	20.32193747	0	20.32193747	0	20.32193747	0	20.32193747	0	20.32193747	0	20.32193747	0	20.32193747	0	20.32193747	0	20.32193747	0	20.32193747	0	20.32193747	0	20.32193747	0	20.32193747	0	20.32193747	0	20.32193747	0	20.32193747	0	20.32193747	0	20.32193747	0	20.32193747	0	20.32193747	0	20.32193747	0	20.32193747	0	20.32193747	0	20.32193747	0	20.32193747	0	20.32193747	0	20.32193747	0	20.32193747	0	20.32193747	0	20.32193747	0	20.32193747	0	20.32193747	0	20.32193747	0	20.32193747	0	20.32193747	0	20.32193747	0	20.32193747	0	20.32193747	0	20.32193747	0	20.32193747	0	20.32193747	0	20.32193747	0	20.32193747	0	20.32193747	0	20.32193747	0	20.32193747	0	20.32193747	0	20.32193747	0	20.32193747	0	20.32193747	0	20.32193747	0	20.32193747	0	20.32193747	0	20.32193747	0	20.32193747	0	20.32193747	0	20.32193747	0	20.32193747	0	20.32193747	0	20.32193747	0	20.32193747	0	20.32193747	0	20.32193747	0	20.32193747	0	20.32193747	0	20.32193747	0	20.32193747	0	20.32193747	0	20.32193747	0	20.32193747	0	20.32193747	0	20.32193747	0	20.32193747	0	20.32193747	0	20.32193747	0	20.32193747	0	20.32193747	0	20.32193747	0	20.32193747	0	20.32193747	0	20.32193747	0	20.32193747	0	20.32193747	0	20.32193747	0	20.32193747	0	20.32193747	0	20.32193747	0	20.32193747	0	20.32193747	0	20.32193747	0	20.32193747	0	20.32193747	0	20.32193747	0	20.32193747	0	20.32193747	0	20.32193747	0	20.32193747	0	20.32193747	0	20.32193747	0	20.32193747	0	20.32193747	0	20.32193747	0	20.32193747	0	20.32193747	0	20.32193747	0	20.32193747	0	20.32193747	0	20.32193747	0	20.32193747	0	20.32193747	0	20.32193747	0	20.32193747	0	20.32193747	0	20.32193747	0	20.32193747	0	20.32193747	0	20.32193747	0	20.32193747	0	20.32193747	0	20.32193747	0	20.32193747	0	20.32193747	0	20.32193747	0	20.32193747	0	20.32193747	0	20.32193747	0	20.32193747	0	20.32193747	0	20.32193747	0	20.32193747	0	20.32193747	0	20.32193747	0	20.32193747	0	20.32193747	0	20.32193747	0	20.32193747	0	20.32193747	0	20.32193747	0	20.32193747	0	20.32193747	0	20.32193747	0	20.32193747	0	20.32193747	0	20.32193747	0	20.32193747	0	20.32193747	0	20.32193747	0	20.32193747	0	20.32193747	0	20.32193747	0	20.32193747	0	20.32193747	0	20.32193747	0	20.32193747	0	20.32193747	0	20.32193747	0	20.32193747	0	20.32193747	0	20.32193747	0	20.32193747	0	20.32193747	0	20.32193747	0	20.32193747	0	20.32193747	0	20.32193747	0	20.32193747	0	20.32193747	0	20.32193747	0	20.32193747	0	20.32193747	0	20.32193747	0	20.32193747	0	20.32193747	0	42.76183881	0	42.76183881	0	42.76183881	0	42.76183881	0	42.76183881	0	42.76183881	0	42.76183881	0	42.76183881	0	42.76183881	0	42.76183881	0	42.76183881	0	42.76183881	0	42.76183881	0	42.76183881	0	42.76183881	0	42.76183881	0	42.76183881	0	42.76183881	0	42.76183881	0	42.76183881	0	42.76183881	0	42.76183881	0	42.76183881	0	42.76183881	0	42.76183881	0	42.76183881	0	42.76183881	0	42.76183881	0	42.76183881	0	42.76183881	0	42.76183881	0	42.76183881	0	42.76183881	0	42.76183881	0	42.76183881	0	42.76183881	0	42.76183881	0	42.76183881	0	42.76183881	0	42.76183881	0	42.76183881	0	42.76183881	0	42.76183881	0	42.76183881	0	42.76183881	0	42.76183881	0	42.76183881	0	42.76183881	0	42.76183881	0	42.76183881	0	42.76183881	0	42.76183881	0	42.76183881	0	42.76183881	0	42.76183881	0	42.76183881	0	42.76183881	0	42.76183881	0	42.76183881	0	42.76183881	0	42.76183881	0	42.76183881	0	42.76183881	0	42.76183881	0	42.76183881	0	42.76183881	0	42.76183881	0	42.76183881	0	42.76183881	0	42.76183881	0	42.76183881	0	42.76183881	0	42.76183881	0	42.76183881	0	42.76183881	0	42.76183881	0	42.76183881	0	42.76183881	0	42.76183881	0	42.76183881	0	42.76183881	0	42.76183881	0	42.76183881	0	42.76183881	0	42.76183881	0	42.76183881	0	42.76183881	0	42.76183881	0	42.76183881	0	42.76183881	0	42.76183881	0	42.76183881	0	42.76183881	0	42.76183881	0	42.76183881	0	42.76183881	0	42.76183881	0	42.76183881	0	42.76183881	0	42.76183881	0	42.76183881	0	42.76183881	0	42.76183881	0	42.76183881	0	42.76183881	0	42.76183881	0	42.76183881	0	42.76183881	0	42.76183881	0	42.76183881	0	42.76183881	0	42.76183881	0	42.76183881	0	42.76183881	0	42.76183881	0	42.76183881	0	42.76183881	0	42.76183881	0	42.76183881	0	42.76183881	0	42.76183881	0	42.76183881	0	42.76183881	0	42.76183881	0	42.76183881	0	42.76183881	0	42.76183881	0	42.76183881	0	42.76183881	0	42.76183881	0	42.76183881	0	42.76183881	0	42.76183881	0	42.76183881	0	42.76183881	0	42.76183881	0	42.76183881	0	42.76183881	0	42.76183881	0	42.76183881	0	42.76183881	0	42.76183881	0	42.76183881	0	42.76183881	0	42.76183881	0	42.76183881	0	42.76183881	0	42.76183881	0	42.76183881	0	42.76183881	0	42.76183881	0	42.76183881	0	42.76183881	0	42.76183881	0	42.76183881	0	42.76183881	0	42.76183881	0	42.76183881	0	42.76183881	0	42.76183881	0	42.76183881	0	42.76183881	0	42.76183881	0	42.76183881	0	42.76183881	0	42.76183881	0	42.76183881	0	42.76183881	0	42.76183881	0	42.76183881	0	42.76183881	0	42.76183881	0	42.76183881	0	42.76183881	0	42.76183881	0	42.76183881	0	42.76183881	0	42.76183881	0	42.76183881	0	42.76183881	0	42.76183881	0	42.76183881	0	42.76183881	0	42.76183881	0	42.76183881	0	42.76183881	0	42.76183881	0	42.76183881	0	42.76183881	0	42.76183881	0	42.76183881	0	42.76183881	0	42.76183881	0	42.76183881	0	42.76183881	0	42.76183881	0	42.76183881	0	42.76183881	0	42.76183881	0	42.76183881	0	42.76183881	0	42.76183881	0	42.76183881	0	42.76183881	0	42.76183881	0	42.76183881	0	42.76183881	0	42.76183881	0	42.76183881	0	42.76183881	0	42.76183881	0	42.76183881	0	42.76183881	0	42.76183881	0	42.76183881	0	42.76183881	0	42.76183881	0	42.76183881	0	42.76183881	0	42.76183881	0	42.76183881	0	42.76183881	0	42.76183881	0	42.76183881	0	42.76183881	0	42.76183881	0	42.76183881	0	42.76183881	0	42.76183881	0	42.76183881	0	42.76183881	0	42.76183881	0	42.76183881	0	42.76183881	0	42.76183881	0	42.76183881	0	42.76183881	0	42.76183881	0	42.76183881	0	42.76183881	0	42.76183881	0	42.76183881	0	42.76183881	0	42.76183881	0	42.76183881	0	42.76183881	0	42.76183881	0	42.76183881	0	42.76183881	0	42.76183881	0	42.76183881	0	42.76183881	0	42.76183881	0	42.76183881	0	42.76183881	0	42.76183881	0	42.76183881	0	42.76183881	0	42.76183881	0	42.76183881	0	42.76183881	0	42.76183881	0	42.76183881	0	42.76183881	0	42.76183881	0	42.76183881	0	42.76183881	0	42.76183881	0	42.76183881	0	42.76183881	0	42.76183881	0	42.76183881	0	42.76183881	0	42.76183881	0	42.76183881	0	42.76183881	0	42.76183881	0	42.76183881	0	42.76183881	0	42.76183881	0	42.76183881	0	42.76183881	0	42.76183881	0	42.76183881	0	42.76183881	0	42.76183881	0	42.76183881	0	42.76183881	0	42.76183881	0	42.76183881	0	42.76183881	0	42.76183881	0	42.76183881	0	42.76183881	0	42.76183881	0	42.76183881	0	42.76183881	0	42.76183881	0	42.76183881	0	42.76183881	0	42.76183881	0	42.76183881	0	42.76183881	0	42.76183881	0	42.76183881	0	42.76183881	0	42.76183881	0	42.76183881	0	42.76183881	0	42.76183881	0	42.76183881	0	42.76183881	0	42.76183881	0	42.76183881	0	42.76183881	0	42.76183881	0	42.76183881	0	42.76183881	0	42.76183881	0	42.76183881	0	42.76183881	0	42.76183881	0	42.76183881	0	42.76183881	0	42.76183881	0	42.76183881	0	42.76183881	0	42.76183881	0	42.76183881	0	42.76183881	0	42.76183881	0	42.76183881	0	42.76183881	0	42.76183881	0	42.76183881	0	42.76183881	0	42.76183881	0	42.76183881	0	42.76183881	0	42.76183881	0	42.76183881	0	42.76183881	0	42.76183881	0	42.76183881	0	42.76183881	0	42.76183881	0	42.76183881	0	42.76183881	0	42.76183881	0	42.76183881	0	42.76183881	0	42.76183881	0	42.76183881	0	42.76183881	0	42.76183881	0	42.76183881	0	42.76183881	0	42.76183881	0	42.76183881	0	42.76183881	0	42.76183881	0	42.76183881	0	42.76183881	0	42.76183881	0	42.76183881	0	42.76183881	0	42.76183881	0	42.76183881	0	42.76183881	0	42.76183881	0	42.76183881	0	42.76183881	0	42.76183881	0	42.76183881	0	42.76183881	0	42.76183881	0	42.76183881	0	42.76183881	0	42.76183881	0	42.76183881	0	42.76183881	0	42.76183881	0	42.76183881	0	42.76183881	0	42.76183881	0	42.76183881	0	42.76183881	0	42.76183881	0	42.76183881	0	42.76183881	0	42.76183881	0	42.76183881	0	42.76183881	0	42.76183881	0	42.76183881	0	42.76183881	0	42.76183881	0	42.76183881	0	42.76183881	0	42.76183881	0	42.76183881	0	42.76183881	0	42.76183881	0	42.76183881	0	42.76183881	0	42.76183881	0	42.76183881	0	42.76183881	0	42.76183881	0	42.76183881	0	42.76183881	0	42.76183881	0	42.76183881	0	42.76183881	0	42.76183881	0	42.76183881	0	42.76183881	0	42.76183881	0	42.76183881	0	42.76183881	0	42.76183881	0	42.76183881	0	42.76183881	0	42.76183881	0	42.76183881	0	42.76183881	0	42.76183881	0	42.76183881	0	42.76183881	0	42.76183881	0	42.76183881	0	42.76183881	0	42.76183881	0	42.76183881	0	42.76183881	0	42.76183881	0	42.76183881	0	42.76183881	0	42.76183881	0	42.76183881	0	42.76183881	0	42.76183881	0	42.76183881	0	42.76183881	0	42.76183881	0	42.76183881	0	42.76183881	0	42.76183881	0	42.76183881	0	42.76183881	0	42.76183881	0	42.76183881	0	42.76183881	0	42.76183881	0	42.76183881	0	42.76183881	0	42.76183881	0	42.76183881	0	42.76183881	0	42.76183881	0	42.76183881	0	42.76183881	0	42.76183881	0	42.76183881	0	42.76183881	0	42.76183881	0	42.76183881	0	42.76183881	0	42.76183881	0	42.76183881	0	42.76183881	0	42.76183881	0	42.76183881	0	42.76183881	0	42.76183881	0	42.76183881	0	42.76183881	0	42.76183881	0	42.76183881	0	42.76183881	0	42.76183881	0	42.76183881	0	42.76183881	0	42.76183881	0	42.76183881	0	42.76183881	0	42.76183881	0	42.76183881	0	42.76183881	0	42.76183881	0	42.76183881	0	42.76183881	0	42.76183881	0	42.76183881	0	42.76183881	0	42.76183881	0	42.76183881	0	42.76183881	0	42.76183881	0	42.76183881	0	42.76183881	0	42.76183881	0	42.76183881	0	42.76183881	0	42.76183881	0	42.76183881	0	42.76183881	0	42.76183881	0	42.76183881	0	42.76183881	0	42.76183881	0	42.76183881	0	42.76183881	0	42.76183881	0	42.76183881	0	42.76183881	0	42.76183881	0	42.76183881	0	42.76183881	0	42.76183881	0	42.76183881	0	42.76183881	0	42.76183881	0	42.76183881	0	42.76183881	0	42.76183881	0	42.76183881	0	42.76183881	0	42.76183881	0	42.76183881	0	42.76183881	0	42.76183881	0	42.76183881	0	42.76183881	0	42.76183881	0	42.76183881	0	42.76183881	0	42.76183881	0	42.76183881	0	42.76183881	0	42.76183881	0	42.76183881	0	42.76183881	0	42.76183881	0	42.76183881	0	42.76183881	0	42.76183881	0	42.76183881	0	42.76183881	0	42.76183881	0	42.76183881	0	42.76183881	0	42.76183881	0	42.76183881	0	42.76183881	0	42.76183881	0	42.76183881	0	42.76183881	0	42.76183881	0	42.76183881	0	42.76183881	0	42.76183881	0	42.76183881	0	42.76183881	0	42.76183881	0	42.76183881	0	42.76183881	0	42.76183881	0	42.76183881	0	42.76183881	0	42.76183881	0	42.76183881	0	42.76183881	0	42.76183881	0	42.76183881	0	42.76183881	0	42.76183881	0	42.76183881	0	42.76183881	0	42.76183881	0	42.76183881	0	42.76183881	0	42.76183881	0	42.76183881	0	42.76183881	0	42.76183881	0	42.76183881	0	42.76183881	0	42.76183881	0	42.76183881	0	42.76183881	0	42.76183881	0	42.76183881	0	42.76183881	0	42.76183881	0	42.76183881	0	42.76183881	0	42.76183881	0	42.76183881	0	42.76183881	0	42.76183881	0	42.76183881	0	42.76183881	0	42.76183881	0	42.76183881	0	42.76183881	0	42.76183881	0	42.76183881	0	42.76183881	0	42.76183881	0	42.76183881	0	42.76183881	0	42.76183881	0	42.76183881	0	42.76183881	0	42.76183881	0	42.76183881	0	42.76183881	0	42.76183881	0	42.76183881	0	42.76183881	0	42.76183881	0	42.76183881	0	42.76183881	0	42.76183881	0	42.76183881	0	42.76183881	0	42.76183881	0	42.76183881	0	42.76183881	0	42.76183881	0	42.76183881	0	42.76183881	0	42.76183881	0	42.76183881	0	42.76183881	0	42.76183881	0	42.76183881	0	42.76183881	0	42.76183881	0	42.76183881	0	42.76183881	0	42.76183881	0	42.76183881	0	42.76183881	0	42.76183881	0	42.76183881	0	42.76183881	0	42.76183881	0	42.76183881	0	42.76183881	0	42.76183881	0	42.76183881	0	42.76183881	0	42.76183881	0	42.76183881	0	42.76183881	0	42.76183881	0	42.76183881	0	42.76183881	0	42.76183881	0	42.76183881	0	42.76183881	0	42.76183881	0	42.76183881	0	42.76183881	0	42.76183881	0	42.76183881	0	42.76183881	0	42.76183881	0	42.76183881	0	42.76183881	0	42.76183881	0	42.76183881	0	42.76183881	0	42.76183881	0	42.76183881	0	42.76183881	0	42.76183881	0	42.76183881	0	42.76183881	0	42.76183881	0	42.76183881	0	42.76183881	0	42.76183881	0	42.76183881	0	42.76183881	0	42.76183881	0	42.76183881	0	42.76183881	0	42.76183881	0	42.76183881	0	42.76183881	0	42.76183881	0	42.76183881	0	42.76183881	0	42.76183881	0	42.76183881	0	42.76183881	0	42.76183881	0	42.76183881	0	42.76183881	0	42.76183881	0	42.76183881	0	42.76183881	0	42.76183881	0	42.76183881	0	42.76183881	0	42.76183881	0	42.76183881	0	42.76183881	0	42.76183881	0	42.76183881	0	42.76183881	0	42.76183881	0	42.76183881	0	42.76183881	0	42.76183881	0	42.76183881	0	42.76183881	0	42.76183881	0	42.76183881	0	42.76183881	0	42.76183881	0	42.76183881	0	42.76183881	0	42.76183881	0	42.76183881	0	42.76183881	0	42.76183881	0	42.76183881	0	42.76183881	0	42.76183881	0	42.76183881	0	42.76183881	0	42.76183881	0	42.76183881	0	8.242051687	0	8.242051687	0	8.242051687	0	8.242051687	0	8.242051687	0	8.242051687	0	8.242051687	0	8.242051687	0	8.242051687	0	8.242051687	0	8.242051687	0	8.242051687	0	8.242051687	0	8.242051687	0	8.242051687	0	8.242051687	0	8.242051687	0	8.242051687	0	8.242051687	0	8.242051687	0	8.242051687	0	8.242051687	0	8.242051687	0	8.242051687	0	8.242051687	0	8.242051687	0	8.242051687	0	8.242051687	0	8.242051687	0	8.242051687	0	8.242051687	0	8.242051687	0	8.242051687	0	8.242051687	0	8.242051687	0	8.242051687	0	8.242051687	0	8.242051687	0	8.242051687	0	8.242051687	0	8.242051687	0	8.242051687	0	8.242051687	0	8.242051687	0	8.242051687	0	8.242051687	0	8.242051687	0	8.242051687	0	8.242051687	0	8.242051687	0	8.242051687	0	8.242051687	0	8.242051687	0	8.242051687	0	8.242051687	0	8.242051687	0	8.242051687	0	8.242051687	0	8.242051687	0	8.242051687	0	8.242051687	0	8.242051687	0	8.242051687	0	8.242051687	0	8.242051687	0	8.242051687	0	8.242051687	0	8.242051687	0	8.242051687	0	8.242051687	0	8.242051687	0	8.242051687	0	8.242051687	0	8.242051687	0	8.242051687	0	8.242051687	0	8.242051687	0	8.242051687	0	8.242051687	0	8.242051687	0	8.242051687	0	8.242051687	0	8.242051687	0	8.242051687	0	8.242051687	0	8.242051687	0	8.242051687	0	8.242051687	0	8.242051687	0	8.242051687	0	8.242051687	0	8.242051687	0	8.242051687	0	8.242051687	0	8.242051687	0	8.242051687	0	8.242051687	0	8.242051687	0	8.242051687	0	8.242051687	0	8.242051687	0	8.242051687	0	8.242051687	0	8.242051687	0	8.242051687	0	8.242051687	0	8.242051687	0	8.242051687	0	8.242051687	0	8.242051687	0	8.242051687	0	8.242051687	0	8.242051687	0	8.242051687	0	8.242051687	0	8.242051687	0	8.242051687	0	8.242051687	0	8.242051687	0	8.242051687	0	8.242051687	0	8.242051687	0	8.242051687	0	8.242051687	0	8.242051687	0	8.242051687	0	8.242051687	0	8.242051687	0	8.242051687	0	8.242051687	0	8.242051687	0	8.242051687	0	8.242051687	0	8.242051687	0	8.242051687	0	8.242051687	0	8.242051687	0	8.242051687	0	8.242051687	0	8.242051687	0	8.242051687	0	8.242051687	0	8.242051687	0	8.242051687	0	-45.48890256	0	-45.48890256	0	-45.48890256	0	-45.48890256	0	-45.48890256	0	-45.48890256	0	-45.48890256	0	-45.48890256	0	-45.48890256	0	-45.48890256	0	-45.48890256	0	-45.48890256	0	-45.48890256	0	-45.48890256	0	-45.48890256	0	-45.48890256	0	-45.48890256	0	-45.48890256	0	-45.48890256	0	-45.48890256	0	-45.48890256	0	-45.48890256	0	-45.48890256	0	-45.48890256	0	-45.48890256	0	-45.48890256	0	-45.48890256	0	-45.48890256	0	-45.48890256	0	-45.48890256	0	-45.48890256	0	-45.48890256	0	-45.48890256	0	-45.48890256	0	-45.48890256	0	-45.48890256	0	-45.48890256	0	-45.48890256	0	-45.48890256	0	-45.48890256	0	-45.48890256	0	-45.48890256	0	-45.48890256	0	-45.48890256	0	-45.48890256	0	-45.48890256	0	-45.48890256	0	-45.48890256	0	-45.48890256	0	-45.48890256	0	-45.48890256	0	-45.48890256	0	-45.48890256	0	-45.48890256	0	-45.48890256	0	-45.48890256	0	-45.48890256	0	-45.48890256	0	-45.48890256	0	-45.48890256	0	-45.48890256	0	-45.48890256	0	-45.48890256	0	-45.48890256	0	-45.48890256	0	-45.48890256	0	-45.48890256	0	-45.48890256	0	-45.48890256	0	-45.48890256	0	-45.48890256	0	-45.48890256	0	-45.48890256	0	-45.48890256	0	-45.48890256	0	-45.48890256	0	-45.48890256	0	-45.48890256	0	-45.48890256	0	-45.48890256	0	-45.48890256	0	-45.48890256	0	-45.48890256	0	-45.48890256	0	-45.48890256	0	-45.48890256	0	-45.48890256	0	-45.48890256	0	-45.48890256	0	-45.48890256	0	-45.48890256	0	-45.48890256	0	-45.48890256	0	-45.48890256	0	-45.48890256	0	-45.48890256	0	-45.48890256	0	-45.48890256	0	-45.48890256	0	-45.48890256	0	-45.48890256	0	-45.48890256	0	-45.48890256	0	-45.48890256	0	-45.48890256	0	-45.48890256	0	-45.48890256	0	-45.48890256	0	-45.48890256	0	-45.48890256	0	-45.48890256	0	-45.48890256	0	-45.48890256	0	-45.48890256	0	-45.48890256	0	-45.48890256	0	-45.48890256	0	-45.48890256	0	-45.48890256	0	-45.48890256	0	-45.48890256	0	-45.48890256	0	-45.48890256	0	-45.48890256	0	-45.48890256	0	-45.48890256	0	-45.48890256	0	-45.48890256	0	-45.48890256	0	-45.48890256	0	-45.48890256	0	-45.48890256	0	-45.48890256	0	-45.48890256	0	-45.48890256	0	-45.48890256	0	-45.48890256	0	-45.48890256	0	-45.48890256	0	-45.48890256	0	-45.48890256	0	-45.48890256	0	-45.48890256	0	-45.48890256	0	-45.48890256	0	-45.48890256	0	-45.48890256	0	-45.48890256	0	-45.48890256	0	-45.48890256	0	-45.48890256	0	-45.48890256	0	-45.48890256	0	-45.48890256	0	-45.48890256	0	-45.48890256	0	-45.48890256	0	-45.48890256	0	-45.48890256	0	-45.48890256	0	-45.48890256	0	-45.48890256	0	-45.48890256	0	-45.48890256	0	-45.48890256	0	-45.48890256	0	-45.48890256	0	-45.48890256	0	-45.48890256	0	-45.48890256	0	-45.48890256	0	-45.48890256	0	-45.48890256	0	-45.48890256	0	-45.48890256	0	-45.48890256	0	-45.48890256	0	-45.48890256	0	-45.48890256	0	-45.48890256	0	-45.48890256	0	-45.48890256	0	-45.48890256	0	-45.48890256	0	-45.48890256	0	-45.48890256	0	-45.48890256	0	-45.48890256	0	-45.48890256	0	-45.48890256	0	-45.48890256	0	-45.48890256	0	-45.48890256	0	-45.48890256	0	-45.48890256	0	-45.48890256	0	-45.48890256	0	-45.48890256	0	-45.48890256	0	-45.48890256	0	-45.48890256	0	-45.48890256	0	-45.48890256	0	-45.48890256	0	-45.48890256	0	-45.48890256	0	-45.48890256	0	-45.48890256	0	-45.48890256	0	-45.48890256	0	-45.48890256	0	-45.48890256	0	-45.48890256	0	-45.48890256	0	-45.48890256	0	-45.48890256	0	-45.48890256	0	-45.48890256	0	-45.48890256	0	-45.48890256	0	-45.48890256	0	-45.48890256	0	-45.48890256	0	-45.48890256	0	-45.48890256	0	-45.48890256	0	-45.48890256	0	-45.48890256	0	-45.48890256	0	-45.48890256	0	-45.48890256	0	-45.48890256	0	-45.48890256	0	-45.48890256	0	-45.48890256	0	-45.48890256	0	-45.48890256	0	-45.48890256	0	-45.48890256	0	-45.48890256	0	-45.48890256	0	-45.48890256	0	-45.48890256	0	-45.48890256	0	-45.48890256	0	-45.48890256	0	-45.48890256	0	-45.48890256	0	-45.48890256	0	-45.48890256	0	-45.48890256	0	-45.48890256	0	-45.48890256	0	-45.48890256	0	-45.48890256	0	-45.48890256	0	-45.48890256	0	-45.48890256	0	-45.48890256	0	-45.48890256	0	-45.48890256	0	-45.48890256	0	-45.48890256	0	-45.48890256	0	-45.48890256	0	-45.48890256	0	-45.48890256	0	-45.48890256	0	-45.48890256	0	-45.48890256	0	-45.48890256	0	-45.48890256	0	-45.48890256	0	-45.48890256	0	-45.48890256	0	-45.48890256	0	-45.48890256	0	-45.48890256	0	-45.48890256	0	-45.48890256	0	-45.48890256	0	-45.48890256	0	-45.48890256	0	-45.48890256	0	-45.48890256	0	-45.48890256	0	-45.48890256	0	-45.48890256	0	-45.48890256	0	-45.48890256	0	-45.48890256	0	-45.48890256	0	-45.48890256	0	-45.48890256	0	-45.48890256	0	-45.48890256	0	-45.48890256	0	-45.48890256	0	-45.48890256	0	-45.48890256	0	-45.48890256	0	-45.48890256	0	-45.48890256	0	-45.48890256	0	-45.48890256	0	-45.48890256	0	-45.48890256	0	-45.48890256	0	-45.48890256	0	-45.48890256	0	-45.48890256	0	-45.48890256	0	-45.48890256	0	-45.48890256	0	-45.48890256	0	-45.48890256	0	-45.48890256	0	-45.48890256	0	-45.48890256	0	-45.48890256	0	-45.48890256	0	-45.48890256	0	-45.48890256	0	-45.48890256	0	-45.48890256	0	-45.48890256	0	-45.48890256	0	-45.48890256	0	-45.48890256	0	-45.48890256	0	-45.48890256	0	-45.48890256	0	-45.48890256	0	-45.48890256	0	-45.48890256	0	-45.48890256	0	-45.48890256	0	-45.48890256	0	-45.48890256	0	-45.48890256	0	-45.48890256	0	-45.48890256	0	-45.48890256	0	-45.48890256	0	-45.48890256	0	-45.48890256	0	-45.48890256	0	-45.48890256	0	-45.48890256	0	-45.48890256	0	-45.48890256	0	-45.48890256	0	-45.48890256	0	-45.48890256	0	-45.48890256	0	-45.48890256	0	-45.48890256	0	-45.48890256	0	-45.48890256	0	-45.48890256	0	-45.48890256	0	-45.48890256	0	-45.48890256	0	-45.48890256	0	-45.48890256	0	-45.48890256	0	-45.48890256	0	-45.48890256	0	-45.48890256	0	-45.48890256	0	-45.48890256	0	-45.48890256	0	-45.48890256	0	-45.48890256	0	-45.48890256	0	-45.48890256	0	-45.48890256	0	-45.48890256	0	-45.48890256	0	-45.48890256	0	-45.48890256	0	-45.48890256	0	-45.48890256	0	-45.48890256	0	-45.48890256	0	-45.48890256	0	-45.48890256	0	-45.48890256	0	-45.48890256	0	-45.48890256	0	-45.48890256	0	-45.48890256	0	-45.48890256	0	-45.48890256	0	-45.48890256	0	-45.48890256	0	-45.48890256	0	-45.48890256	0	-45.48890256	0	-45.48890256	0	-45.48890256	0	-45.48890256	0	-45.48890256	0	-45.48890256	0	-45.48890256	0	-45.48890256	0	-45.48890256	0	-45.48890256	0	-45.48890256	0	-45.48890256	0	-45.48890256	0	-45.48890256	0	-45.48890256	0	-45.48890256	0	-45.48890256	0	-45.48890256	0	-45.48890256	0	-45.48890256	0	-45.48890256	0	-45.48890256	0	-45.48890256	0	-45.48890256	0	-45.48890256	0	-45.48890256	0	-45.48890256	0	-45.48890256	0	-45.48890256	0	-45.48890256	0	-45.48890256	0	-45.48890256	0	-45.48890256	0	-45.48890256	0	-45.48890256	0	-45.48890256	0	-45.48890256	0	-45.48890256	0	-35.89776351	0	-35.89776351	0	-35.89776351	0	-35.89776351	0	-35.89776351	0	-35.89776351	0	-35.89776351	0	-35.89776351	0	-35.89776351	0	-35.89776351	0	-35.89776351	0	-35.89776351	0	-35.89776351	0	-35.89776351	0	-35.89776351	0	-35.89776351	0	-35.89776351	0	-35.89776351	0	-35.89776351	0	-35.89776351	0	-35.89776351	0	-35.89776351	0	-35.89776351	0	-35.89776351	0	-35.89776351	0	-35.89776351	0	-35.89776351	0	-35.89776351	0	-35.89776351	0	-35.89776351	0	-35.89776351	0	-35.89776351	0	-35.89776351	0	-35.89776351	0	-35.89776351	0	-35.89776351	0	-35.89776351	0	-35.89776351	0	-35.89776351	0	-35.89776351	0	-35.89776351	0	-35.89776351	0	-35.89776351	0	-35.89776351	0	-35.89776351	0	-35.89776351	0	-35.89776351	0	-35.89776351	0	-35.89776351	0	-35.89776351	0	-35.89776351	0	-35.89776351	0	-35.89776351	0	-35.89776351	0	-35.89776351	0	-35.89776351	0	-35.89776351	0	-35.89776351	0	-35.89776351	0	-35.89776351	0	-35.89776351	0	-35.89776351	0	-35.89776351	0	-35.89776351	0	-35.89776351	0	-35.89776351	0	-35.89776351	0	-35.89776351	0	-35.89776351	0	-35.89776351	0	-35.89776351	0	-35.89776351	0	-35.89776351	0	-35.89776351	0	-35.89776351	0	-35.89776351	0	-35.89776351	0	-35.89776351	0	-35.89776351	0	-35.89776351	0	-35.89776351	0	-35.89776351	0	-35.89776351	0	-35.89776351	0	-35.89776351	0	-35.89776351	0	-35.89776351	0	-35.89776351	0	-35.89776351	0	-35.89776351	0	-35.89776351	0	-35.89776351	0	-35.89776351	0	-35.89776351	0	-35.89776351
0.289414944	38.57307067	0.289414944	38.57307067	0.289414944	38.57307067	0.289414944	38.57307067	0.289414944	38.57307067	0.289414944	38.57307067	0.289414944	38.57307067	0.289414944	38.57307067	0.289414944	38.57307067	0.289414944	38.57307067	0.289414944	38.57307067	0.289414944	38.57307067	0.289414944	38.57307067	0.289414944	38.57307067	0.289414944	38.57307067	0.289414944	38.57307067	0.289414944	38.57307067	0.289414944	38.57307067	0.289414944	38.57307067	0.289414944	38.57307067	0.289414944	38.57307067	0.289414944	38.57307067	0.289414944	38.57307067	0.289414944	38.57307067	0.289414944	38.57307067	0.289414944	38.57307067	0.289414944	38.57307067	0.289414944	38.57307067	0.289414944	38.57307067	0.289414944	38.57307067	0.289414944	38.57307067	0.289414944	38.57307067	0.289414944	38.57307067	0.289414944	38.57307067	0.289414944	38.57307067	0.289414944	38.57307067	0.289414944	38.57307067	0.289414944	38.57307067	0.289414944	38.57307067	0.289414944	38.57307067	0.289414944	38.57307067	0.289414944	38.57307067	0.289414944	38.57307067	0.289414944	38.57307067	0.289414944	38.57307067	0.289414944	38.57307067	0.289414944	38.57307067	0.289414944	38.57307067	0.289414944	38.57307067	0.289414944	38.57307067	0.289414944	38.57307067	0.289414944	38.57307067	0.289414944	38.57307067	0.289414944	38.57307067	0.289414944	38.57307067	0.289414944	38.57307067	0.289414944	38.57307067	0.289414944	38.57307067	0.289414944	38.57307067	0.289414944	38.57307067	0.289414944	38.57307067	0.289414944	38.57307067	0.786864195	6.657556458	0.786864195	6.657556458	0.786864195	6.657556458	0.786864195	6.657556458	0.786864195	6.657556458	0.786864195	6.657556458	0.786864195	6.657556458	0.786864195	6.657556458	0.786864195	6.657556458	0.786864195	6.657556458	0.786864195	6.657556458	0.786864195	6.657556458	0.786864195	6.657556458	0.786864195	6.657556458	0.786864195	6.657556458	0.786864195	6.657556458	0.786864195	6.657556458	0.786864195	6.657556458	0.786864195	6.657556458	0.786864195	6.657556458	0.786864195	6.657556458	0.786864195	6.657556458	0.786864195	6.657556458	0.786864195	6.657556458	0.786864195	6.657556458	0.786864195	6.657556458	0.786864195	6.657556458	0.786864195	6.657556458	0.786864195	6.657556458	0.786864195	6.657556458	0.786864195	6.657556458	0.786864195	6.657556458	0.786864195	6.657556458	0.786864195	6.657556458	0.786864195	6.657556458	0.786864195	6.657556458	0.786864195	6.657556458	0.786864195	6.657556458	0.786864195	6.657556458	0.786864195	6.657556458	0.786864195	6.657556458	0.786864195	6.657556458	0.786864195	6.657556458	0.786864195	6.657556458	0.786864195	6.657556458	0.786864195	6.657556458	0.786864195	6.657556458	0.786864195	6.657556458	0.786864195	6.657556458	0.786864195	6.657556458	0.786864195	6.657556458	0.786864195	6.657556458	0.786864195	6.657556458	0.786864195	6.657556458	0.786864195	6.657556458	0.786864195	6.657556458	0.786864195	6.657556458	0.786864195	6.657556458	0.786864195	6.657556458	0.786864195	6.657556458	0.786864195	6.657556458	0.786864195	6.657556458	0.786864195	6.657556458	0.786864195	6.657556458	0.786864195	6.657556458	0.786864195	6.657556458	0.786864195	6.657556458	0.786864195	6.657556458	0.786864195	6.657556458	0.786864195	6.657556458	0.786864195	6.657556458	0.786864195	6.657556458	0.786864195	6.657556458	0.786864195	6.657556458	0.786864195	6.657556458	0.786864195	6.657556458	0.786864195	6.657556458	0.786864195	6.657556458	0.786864195	6.657556458	0.786864195	6.657556458	0.786864195	6.657556458	0.786864195	6.657556458	0.786864195	6.657556458	0.786864195	6.657556458	0.786864195	6.657556458	0.786864195	6.657556458	0.786864195	6.657556458	0.786864195	6.657556458	0.786864195	6.657556458	0.786864195	6.657556458	0.786864195	6.657556458	0.786864195	6.657556458	0.786864195	6.657556458	0.786864195	6.657556458	0.786864195	6.657556458	0.786864195	6.657556458	0.786864195	6.657556458	0.786864195	6.657556458	0.786864195	6.657556458	0.786864195	6.657556458	0.786864195	6.657556458	0.786864195	6.657556458	0.786864195	6.657556458	0.786864195	6.657556458	0.786864195	6.657556458	0.786864195	6.657556458	0.786864195	6.657556458	0.786864195	6.657556458	0.786864195	6.657556458	0.786864195	6.657556458	0.786864195	6.657556458	0.786864195	6.657556458	0.786864195	6.657556458	0.786864195	6.657556458	0.786864195	6.657556458	0.786864195	6.657556458	0.786864195	6.657556458	0.786864195	6.657556458	0.786864195	6.657556458	0.786864195	6.657556458	0.786864195	6.657556458	0.786864195	6.657556458	0.786864195	6.657556458	0.786864195	6.657556458	0.786864195	6.657556458	0.786864195	6.657556458	0.786864195	6.657556458	0.786864195	6.657556458	0.786864195	6.657556458	0.786864195	6.657556458	0.786864195	6.657556458	0.786864195	6.657556458	0.786864195	6.657556458	0.786864195	6.657556458	0.786864195	6.657556458	0.786864195	6.657556458	0.786864195	6.657556458	0.786864195	6.657556458	0.786864195	6.657556458	0.786864195	6.657556458	0.786864195	6.657556458	0.786864195	6.657556458	0.786864195	6.657556458	0.786864195	6.657556458	0.786864195	6.657556458	0.786864195	6.657556458	0.786864195	6.657556458	0.786864195	6.657556458	0.786864195	6.657556458	0.786864195	6.657556458	0.786864195	6.657556458	0.786864195	6.657556458	0.786864195	6.657556458	0.786864195	6.657556458	0.786864195	6.657556458	0.786864195	6.657556458	0.786864195	6.657556458	0.786864195	6.657556458	0.786864195	6.657556458	0.786864195	6.657556458	0.786864195	6.657556458	0.786864195	6.657556458	0.786864195	6.657556458	0.786864195	6.657556458	0.786864195	6.657556458	0.786864195	6.657556458	0.786864195	6.657556458	0.786864195	6.657556458	0.786864195	6.657556458	0.786864195	6.657556458	0.786864195	6.657556458	0.786864195	6.657556458	0.786864195	6.657556458	0.786864195	6.657556458	0.786864195	6.657556458	0.786864195	6.657556458	0.786864195	6.657556458	0.786864195	6.657556458	0.786864195	6.657556458	0.786864195	6.657556458	0.786864195	6.657556458	0.786864195	6.657556458	0.786864195	6.657556458	0.786864195	6.657556458	0.786864195	6.657556458	0.786864195	6.657556458	0.786864195	6.657556458	0.786864195	6.657556458	0.786864195	6.657556458	0.786864195	6.657556458	0.786864195	6.657556458	0.786864195	6.657556458	0.786864195	6.657556458	0.786864195	6.657556458	0.786864195	6.657556458	0.786864195	6.657556458	0.786864195	6.657556458	0.786864195	6.657556458	0.786864195	6.657556458	0.786864195	6.657556458	0.786864195	6.657556458	0.786864195	6.657556458	0.786864195	6.657556458	0.786864195	6.657556458	0.786864195	6.657556458	0.786864195	6.657556458	0.786864195	6.657556458	0.786864195	6.657556458	0.786864195	6.657556458	0.786864195	6.657556458	0.786864195	6.657556458	0.786864195	6.657556458	0.786864195	6.657556458	0.786864195	6.657556458	0.786864195	6.657556458	0.786864195	6.657556458	0.786864195	6.657556458	0.786864195	6.657556458	0.786864195	6.657556458	0.786864195	6.657556458	0.786864195	6.657556458	0.786864195	6.657556458	0.786864195	6.657556458	0.786864195	6.657556458	0.786864195	6.657556458	0.786864195	6.657556458	0.786864195	6.657556458	0.786864195	6.657556458	0.786864195	6.657556458	0.786864195	6.657556458	0.786864195	6.657556458	0.786864195	6.657556458	0.786864195	6.657556458	0.786864195	6.657556458	0.786864195	6.657556458	0.786864195	6.657556458	0.786864195	6.657556458	0.786864195	6.657556458	0.786864195	6.657556458	0.786864195	6.657556458	0.786864195	6.657556458	0.786864195	6.657556458	0.786864195	6.657556458	0.786864195	6.657556458	0.786864195	6.657556458	0.786864195	6.657556458	0.786864195	6.657556458	0.786864195	6.657556458	0.786864195	6.657556458	0.786864195	6.657556458	0.786864195	6.657556458	0.786864195	6.657556458	0.786864195	6.657556458	0.786864195	6.657556458	0.786864195	6.657556458	0.786864195	6.657556458	0.786864195	6.657556458	0.786864195	6.657556458	0.786864195	6.657556458	0.786864195	6.657556458	0.786864195	6.657556458	0.786864195	6.657556458	0.786864195	6.657556458	0.786864195	6.657556458	0.786864195	6.657556458	0.786864195	6.657556458	0.786864195	6.657556458	0.786864195	6.657556458	0.786864195	6.657556458	0.786864195	6.657556458	0.786864195	6.657556458	0.786864195	6.657556458	0.786864195	6.657556458	0.786864195	6.657556458	0.786864195	6.657556458	0.786864195	6.657556458	0.786864195	6.657556458	0.786864195	6.657556458	0.786864195	6.657556458	0.786864195	6.657556458	0.786864195	6.657556458	0.786864195	6.657556458	0.786864195	6.657556458	0.786864195	6.657556458	0.786864195	6.657556458	0.786864195	6.657556458	0.786864195	6.657556458	0.786864195	6.657556458	0.786864195	6.657556458	0.786864195	6.657556458	0.786864195	6.657556458	0.786864195	6.657556458	0.786864195	6.657556458	0.786864195	6.657556458	0.786864195	6.657556458	0.786864195	6.657556458	0.786864195	6.657556458	0.786864195	6.657556458	0.786864195	6.657556458	0.786864195	6.657556458	0.786864195	6.657556458	0.786864195	6.657556458	0.786864195	6.657556458	0.786864195	6.657556458	0.786864195	6.657556458	0.786864195	6.657556458	0.786864195	6.657556458	0.786864195	6.657556458	0.786864195	6.657556458	0.786864195	6.657556458	0.786864195	6.657556458	0.786864195	6.657556458	0.786864195	6.657556458	0.786864195	6.657556458	0.786864195	6.657556458	0.786864195	6.657556458	0.786864195	6.657556458	0.786864195	6.657556458	0.786864195	6.657556458	0.786864195	6.657556458	0.786864195	6.657556458	0.786864195	6.657556458	0.786864195	6.657556458	0.786864195	6.657556458	0.786864195	6.657556458	0.786864195	6.657556458	0.786864195	6.657556458	0.786864195	6.657556458	0.786864195	6.657556458	0.786864195	6.657556458	0.786864195	6.657556458	0.786864195	6.657556458	0.786864195	6.657556458	0.786864195	6.657556458	0.786864195	6.657556458	0.786864195	6.657556458	0.786864195	6.657556458	0.786864195	6.657556458	0.786864195	6.657556458	0.786864195	6.657556458	0.786864195	6.657556458	0.786864195	6.657556458	0.786864195	6.657556458	0.786864195	6.657556458	0.786864195	6.657556458	0.786864195	6.657556458	0.786864195	6.657556458	0.786864195	6.657556458	0.786864195	6.657556458	0.786864195	6.657556458	0.786864195	6.657556458	0.786864195	6.657556458	0.786864195	6.657556458	0.786864195	6.657556458	0.786864195	6.657556458	0.786864195	6.657556458	0.786864195	6.657556458	0.786864195	6.657556458	0.786864195	6.657556458	0.786864195	6.657556458	0.786864195	6.657556458	0.786864195	6.657556458	0.786864195	6.657556458	0.786864195	6.657556458	0.786864195	6.657556458	0.786864195	6.657556458	0.786864195	6.657556458	0.786864195	6.657556458	0.786864195	6.657556458	0.786864195	6.657556458	0.786864195	6.657556458	0.786864195	6.657556458	0.786864195	6.657556458	0.786864195	6.657556458	0.786864195	6.657556458	0.786864195	6.657556458	0.786864195	6.657556458	0.786864195	6.657556458	0.786864195	6.657556458	0.786864195	6.657556458	0.786864195	6.657556458	0.786864195	6.657556458	0.786864195	6.657556458	0.786864195	6.657556458	0.786864195	6.657556458	0.786864195	6.657556458	0.786864195	6.657556458	0.786864195	6.657556458	0.786864195	6.657556458	0.786864195	6.657556458	0.786864195	6.657556458	0.786864195	6.657556458	0.786864195	6.657556458	0.786864195	6.657556458	0.786864195	6.657556458	0.786864195	6.657556458	0.786864195	6.657556458	0.786864195	6.657556458	0.786864195	6.657556458	0.786864195	6.657556458	0.786864195	6.657556458	0.786864195	6.657556458	0.786864195	6.657556458	0.786864195	6.657556458	0.786864195	6.657556458	0.786864195	6.657556458	0.786864195	6.657556458	0.786864195	6.657556458	0.786864195	6.657556458	0.786864195	6.657556458	0.786864195	6.657556458	0.786864195	6.657556458	0.786864195	6.657556458	0.786864195	6.657556458	0.786864195	6.657556458	0.786864195	6.657556458	0.786864195	6.657556458	0.786864195	6.657556458	0.786864195	6.657556458	0.786864195	6.657556458	0.786864195	6.657556458	0.786864195	6.657556458	0.786864195	6.657556458	0.786864195	6.657556458	0.786864195	6.657556458	0.786864195	6.657556458	0.786864195	6.657556458	0.786864195	6.657556458	0.786864195	6.657556458	0.786864195	6.657556458	0.786864195	6.657556458	0.786864195	6.657556458	0.786864195	6.657556458	0.786864195	6.657556458	0.786864195	6.657556458	0.786864195	6.657556458	0.786864195	6.657556458	0.786864195	6.657556458	0.786864195	6.657556458	0.786864195	6.657556458	0.786864195	6.657556458	0.786864195	6.657556458	0.786864195	6.657556458	0.786864195	6.657556458	0.786864195	6.657556458	0.786864195	6.657556458	0.786864195	6.657556458	0.786864195	6.657556458	0.786864195	6.657556458	0.786864195	6.657556458	0.786864195	6.657556458	0.786864195	6.657556458	0.786864195	6.657556458	0.786864195	6.657556458	0.786864195	6.657556458	0.786864195	6.657556458	0.786864195	6.657556458	0.786864195	6.657556458	0.786864195	6.657556458	0.786864195	6.657556458	0.786864195	6.657556458	0.786864195	6.657556458	0.786864195	6.657556458	0.786864195	6.657556458	0.786864195	6.657556458	0.786864195	6.657556458	0.786864195	6.657556458	0.786864195	6.657556458	0.786864195	6.657556458	0.786864195	6.657556458	0.786864195	6.657556458	0.786864195	6.657556458	0.786864195	6.657556458	0.786864195	6.657556458	0.786864195	6.657556458	0.786864195	6.657556458	0.786864195	6.657556458	0.786864195	6.657556458	0.786864195	6.657556458	0.786864195	6.657556458	0.786864195	6.657556458	0.786864195	6.657556458	0.786864195	6.657556458	0.786864195	6.657556458	0.786864195	6.657556458	0.786864195	6.657556458	0.786864195	6.657556458	0.786864195	6.657556458	0.786864195	6.657556458	0.786864195	6.657556458	0.786864195	6.657556458	0.786864195	6.657556458	0.786864195	6.657556458	0.786864195	6.657556458	0.786864195	6.657556458	0.786864195	6.657556458	0.786864195	6.657556458	0.786864195	6.657556458	0.786864195	6.657556458	0.786864195	6.657556458	0.786864195	6.657556458	0.786864195	6.657556458	0.786864195	6.657556458	0.786864195	6.657556458	0.786864195	6.657556458	0.786864195	6.657556458	0.786864195	6.657556458	0.786864195	6.657556458	0.786864195	6.657556458	0.786864195	6.657556458	0.786864195	6.657556458	0.786864195	6.657556458	0.786864195	6.657556458	0.786864195	6.657556458	0.786864195	6.657556458	0.786864195	6.657556458	0.786864195	6.657556458	0.786864195	6.657556458	0.786864195	6.657556458	0.786864195	6.657556458	0.786864195	6.657556458	0.786864195	6.657556458	0.786864195	6.657556458	0.786864195	6.657556458	0.786864195	6.657556458	0.786864195	6.657556458	0.786864195	6.657556458	0.786864195	6.657556458	0.786864195	6.657556458	0.786864195	6.657556458	0.786864195	6.657556458	0.786864195	6.657556458	0.786864195	6.657556458	0.786864195	6.657556458	0.786864195	6.657556458	0.786864195	6.657556458	0.786864195	6.657556458	0.786864195	6.657556458	0.786864195	6.657556458	0.786864195	6.657556458	0.786864195	6.657556458	0.786864195	6.657556458	0.786864195	6.657556458	0.786864195	6.657556458	0.786864195	6.657556458	0.786864195	6.657556458	0.786864195	6.657556458	0.786864195	6.657556458	0.786864195	6.657556458	0.786864195	6.657556458	0.786864195	6.657556458	0.786864195	6.657556458	0.786864195	6.657556458	0.786864195	6.657556458	0.786864195	6.657556458	0.786864195	6.657556458	0.786864195	6.657556458	0.786864195	6.657556458	0.786864195	6.657556458	0.786864195	6.657556458	0.786864195	6.657556458	0.786864195	6.657556458	0.786864195	6.657556458	0.786864195	6.657556458	0.786864195	6.657556458	0.786864195	6.657556458	0.786864195	6.657556458	0.786864195	6.657556458	0.786864195	6.657556458	0.786864195	6.657556458	0.786864195	6.657556458	0.786864195	6.657556458	0.786864195	6.657556458	0.786864195	6.657556458	0.786864195	6.657556458	0.786864195	6.657556458	0.786864195	6.657556458	0.786864195	6.657556458	0.786864195	6.657556458	0.786864195	6.657556458	0.786864195	6.657556458	0.786864195	6.657556458	0.786864195	6.657556458	0.786864195	6.657556458	0.786864195	6.657556458	0.786864195	6.657556458	0.786864195	6.657556458	0.786864195	6.657556458	0.786864195	6.657556458	0.786864195	6.657556458	0.786864195	6.657556458	0.786864195	6.657556458	0.786864195	6.657556458	0.786864195	6.657556458	0.786864195	6.657556458	0.786864195	6.657556458	0.786864195	6.657556458	0.786864195	6.657556458	0.786864195	6.657556458	0.786864195	6.657556458	0.786864195	6.657556458	0.786864195	6.657556458	0.786864195	6.657556458	0.786864195	6.657556458	0.786864195	6.657556458	0.786864195	6.657556458	0.786864195	6.657556458	0.786864195	6.657556458	0.786864195	6.657556458	0.786864195	6.657556458	0.786864195	6.657556458	0.786864195	6.657556458	0.786864195	6.657556458	0.786864195	6.657556458	0.786864195	6.657556458	0.786864195	6.657556458	0.786864195	6.657556458	0.786864195	6.657556458	0.786864195	6.657556458	0.786864195	6.657556458	0.786864195	6.657556458	0.786864195	6.657556458	0.786864195	6.657556458	0.390031314	13.31070338	0.390031314	13.31070338	0.390031314	13.31070338	0.390031314	13.31070338	0.390031314	13.31070338	0.390031314	13.31070338	0.390031314	13.31070338	0.390031314	13.31070338	0.390031314	13.31070338	0.390031314	13.31070338	0.390031314	13.31070338	0.390031314	13.31070338	0.390031314	13.31070338	0.390031314	13.31070338	0.390031314	13.31070338	0.390031314	13.31070338	0.390031314	13.31070338	0.390031314	13.31070338	0.390031314	13.31070338	0.390031314	13.31070338	0.390031314	13.31070338	0.390031314	13.31070338	0.390031314	13.31070338	0.390031314	13.31070338	0.390031314	13.31070338	0.390031314	13.31070338	0.390031314	13.31070338	0.390031314	13.31070338	0.390031314	13.31070338	0.390031314	13.31070338	0.390031314	13.31070338	0.390031314	13.31070338	0.390031314	13.31070338	0.390031314	13.31070338	0.390031314	13.31070338	0.390031314	13.31070338	0.390031314	13.31070338	0.390031314	13.31070338	0.390031314	13.31070338	0.390031314	13.31070338	0.390031314	13.31070338	0.390031314	13.31070338	0.390031314	13.31070338	0.390031314	13.31070338	0.390031314	13.31070338	0.390031314	13.31070338	0.390031314	13.31070338	0.390031314	13.31070338	0.390031314	13.31070338	0.390031314	13.31070338	0.390031314	13.31070338	0.390031314	13.31070338	0.390031314	13.31070338	0.390031314	13.31070338	0.390031314	13.31070338	0.390031314	13.31070338	0.390031314	13.31070338	0.390031314	13.31070338	0.390031314	13.31070338	0.390031314	13.31070338	0.390031314	13.31070338	0.390031314	13.31070338	0.390031314	13.31070338	0.390031314	13.31070338	0.390031314	13.31070338	0.390031314	13.31070338	0.390031314	13.31070338	0.390031314	13.31070338	0.390031314	13.31070338	0.390031314	13.31070338	0.390031314	13.31070338	0.390031314	13.31070338	0.390031314	13.31070338	0.390031314	13.31070338	0.390031314	13.31070338	0.390031314	13.31070338	0.390031314	13.31070338	0.390031314	13.31070338	0.390031314	13.31070338	0.390031314	13.31070338	0.390031314	13.31070338	0.390031314	13.31070338	0.390031314	13.31070338	0.390031314	13.31070338	0.390031314	13.31070338	0.390031314	13.31070338	0.390031314	13.31070338	0.390031314	13.31070338	0.390031314	13.31070338	0.390031314	13.31070338	0.390031314	13.31070338	0.390031314	13.31070338	0.390031314	13.31070338	0.390031314	13.31070338	0.390031314	13.31070338	0.390031314	13.31070338	0.390031314	13.31070338	0.390031314	13.31070338	0.390031314	13.31070338	0.390031314	13.31070338	0.390031314	13.31070338	0.390031314	13.31070338	0.390031314	13.31070338	0.390031314	13.31070338	0.390031314	13.31070338	0.390031314	13.31070338	0.390031314	13.31070338	0.390031314	13.31070338	0.390031314	13.31070338	0.390031314	13.31070338	0.390031314	13.31070338	0.390031314	13.31070338	0.390031314	13.31070338	0.390031314	13.31070338	0.390031314	13.31070338	0.390031314	13.31070338	0.390031314	13.31070338	0.390031314	13.31070338	0.390031314	13.31070338	0.390031314	13.31070338	0.390031314	13.31070338	0.390031314	13.31070338	0.390031314	13.31070338	0.390031314	13.31070338	0.390031314	13.31070338	0.390031314	13.31070338	0.390031314	13.31070338	0.390031314	13.31070338	0.390031314	13.31070338	0.390031314	13.31070338	0.390031314	13.31070338	0.390031314	13.31070338	0.390031314	13.31070338	0.390031314	13.31070338	0.390031314	13.31070338	0.390031314	13.31070338	0.390031314	13.31070338	0.390031314	13.31070338	0.390031314	13.31070338	0.390031314	13.31070338	0.390031314	13.31070338	0.390031314	13.31070338	0.390031314	13.31070338	0.390031314	13.31070338	0.390031314	13.31070338	0.390031314	13.31070338	0.390031314	13.31070338	0.390031314	13.31070338	0.390031314	13.31070338	0.390031314	13.31070338	0.390031314	13.31070338	0.390031314	13.31070338	0.390031314	13.31070338	0.390031314	13.31070338	0.390031314	13.31070338	0.390031314	13.31070338	0.390031314	13.31070338	0.390031314	13.31070338	0.390031314	13.31070338	0.390031314	13.31070338	0.390031314	13.31070338	0.390031314	13.31070338	0.390031314	13.31070338	0.390031314	13.31070338	0.390031314	13.31070338	0.390031314	13.31070338	0.390031314	13.31070338	0.390031314	13.31070338	0.390031314	13.31070338	0.390031314	13.31070338	0.390031314	13.31070338	0.390031314	13.31070338	0.390031314	13.31070338	0.390031314	13.31070338	0.390031314	13.31070338	0.390031314	13.31070338	0.390031314	13.31070338	0.390031314	13.31070338	0.390031314	13.31070338	0.390031314	13.31070338	0.390031314	13.31070338	0.390031314	13.31070338	0.390031314	13.31070338	0.390031314	13.31070338	0.390031314	13.31070338	0.390031314	13.31070338	0.390031314	13.31070338	0.390031314	13.31070338	0.390031314	13.31070338	0.390031314	13.31070338	0.390031314	13.31070338	0.390031314	13.31070338	0.390031314	13.31070338	0.390031314	13.31070338	0.390031314	13.31070338	0.390031314	13.31070338	0.390031314	13.31070338	0.390031314	13.31070338	0.390031314	13.31070338	0.390031314	13.31070338	0.390031314	13.31070338	0.390031314	13.31070338	0.390031314	13.31070338	0.390031314	13.31070338	0.390031314	13.31070338	0.390031314	13.31070338	0.390031314	13.31070338	0.390031314	13.31070338	0.390031314	13.31070338	0.390031314	13.31070338	0.390031314	13.31070338	0.390031314	13.31070338	0.390031314	13.31070338	0.390031314	13.31070338	0.390031314	13.31070338	0.390031314	13.31070338	0.390031314	13.31070338	0.390031314	13.31070338	0.390031314	13.31070338	0.390031314	13.31070338	0.390031314	13.31070338	0.390031314	13.31070338	0.390031314	13.31070338	0.390031314	13.31070338	0.390031314	13.31070338	0.390031314	13.31070338	0.390031314	13.31070338	0.390031314	13.31070338	0.390031314	13.31070338	0.390031314	13.31070338	0.390031314	13.31070338	0.390031314	13.31070338	0.390031314	13.31070338	0.390031314	13.31070338	0.390031314	13.31070338	0.390031314	13.31070338	0.390031314	13.31070338	0.390031314	13.31070338	0.390031314	13.31070338	0.390031314	13.31070338	0.390031314	13.31070338	0.390031314	13.31070338	0.390031314	13.31070338	0.390031314	13.31070338	0.390031314	13.31070338	0.390031314	13.31070338	0.390031314	13.31070338	0.390031314	13.31070338	0.390031314	13.31070338	0.390031314	13.31070338	0.390031314	13.31070338	0.390031314	13.31070338	0.390031314	13.31070338	0.390031314	13.31070338	0.390031314	13.31070338	0.390031314	13.31070338	0.390031314	13.31070338	0.390031314	13.31070338	0.390031314	13.31070338	0.390031314	13.31070338	0.390031314	13.31070338	0.390031314	13.31070338	0.390031314	13.31070338	0.390031314	13.31070338	0.390031314	13.31070338	0.390031314	13.31070338	0.390031314	13.31070338	0.390031314	13.31070338	0.390031314	13.31070338	0.390031314	13.31070338	0.390031314	13.31070338	0.390031314	13.31070338	0.390031314	13.31070338	0.390031314	13.31070338	0.390031314	13.31070338	0.390031314	13.31070338	0.390031314	13.31070338	0.390031314	13.31070338	0.390031314	13.31070338	0.390031314	13.31070338	0.390031314	13.31070338	0.390031314	13.31070338	0.390031314	13.31070338	0.390031314	13.31070338	0.390031314	13.31070338	0.390031314	13.31070338	0.390031314	13.31070338	0.390031314	13.31070338	0.390031314	13.31070338	0.390031314	13.31070338	0.390031314	13.31070338	0.390031314	13.31070338	0.390031314	13.31070338	0.390031314	13.31070338	0.390031314	13.31070338	0.390031314	13.31070338	0.390031314	13.31070338	0.390031314	13.31070338	0.390031314	13.31070338	0.390031314	13.31070338	0.390031314	13.31070338	0.390031314	13.31070338	0.390031314	13.31070338	0.390031314	13.31070338	0.390031314	13.31070338	0.390031314	13.31070338	0.390031314	13.31070338	0.390031314	13.31070338	0.390031314	13.31070338	0.390031314	13.31070338	0.390031314	13.31070338	0.390031314	13.31070338	0.390031314	13.31070338	0.390031314	13.31070338	0.390031314	13.31070338	0.390031314	13.31070338	0.390031314	13.31070338	0.390031314	13.31070338	0.390031314	13.31070338	0.390031314	13.31070338	0.390031314	13.31070338	0.390031314	13.31070338	0.390031314	13.31070338	0.390031314	13.31070338	0.390031314	13.31070338	0.390031314	13.31070338	0.390031314	13.31070338	0.390031314	13.31070338	0.390031314	13.31070338	0.390031314	13.31070338	0.390031314	13.31070338	0.390031314	13.31070338	0.390031314	13.31070338	0.390031314	13.31070338	0.390031314	13.31070338	0.390031314	13.31070338	0.390031314	13.31070338	0.390031314	13.31070338	0.390031314	13.31070338	0.390031314	13.31070338	0.390031314	13.31070338	0.390031314	13.31070338	0.390031314	13.31070338	0.390031314	13.31070338	0.390031314	13.31070338	0.390031314	13.31070338	0.390031314	13.31070338	0.390031314	13.31070338	0.390031314	13.31070338	0.390031314	13.31070338	0.390031314	13.31070338	0.390031314	13.31070338	0.390031314	13.31070338	0.390031314	13.31070338	0.390031314	13.31070338	0.390031314	13.31070338	0.390031314	13.31070338	0.390031314	13.31070338	0.390031314	13.31070338	0.390031314	13.31070338	0.390031314	13.31070338	0.390031314	13.31070338	0.390031314	13.31070338	0.390031314	13.31070338	0.390031314	13.31070338	0.390031314	13.31070338	0.390031314	13.31070338	0.390031314	13.31070338	0.390031314	13.31070338	0.390031314	13.31070338	0.390031314	13.31070338	0.390031314	13.31070338	0.390031314	13.31070338	0.390031314	13.31070338	0.390031314	13.31070338	0.390031314	13.31070338	0.390031314	13.31070338	0.390031314	13.31070338	0.390031314	13.31070338	0.390031314	13.31070338	0.390031314	13.31070338	0.390031314	13.31070338	0.390031314	13.31070338	0.390031314	13.31070338	0.390031314	13.31070338	0.390031314	13.31070338	0.390031314	13.31070338	0.390031314	13.31070338	0.390031314	13.31070338	0.390031314	13.31070338	0.390031314	13.31070338	0.390031314	13.31070338	0.390031314	13.31070338	0.390031314	13.31070338	0.390031314	13.31070338	0.390031314	13.31070338	0.390031314	13.31070338	0.390031314	13.31070338	0.390031314	13.31070338	0.390031314	13.31070338	0.390031314	13.31070338	0.390031314	13.31070338	0.390031314	13.31070338	0.390031314	13.31070338	0.390031314	13.31070338	0.390031314	13.31070338	0.390031314	13.31070338	0.390031314	13.31070338	0.390031314	13.31070338	0.390031314	13.31070338	0.390031314	13.31070338	0.390031314	13.31070338	0.390031314	13.31070338	0.390031314	13.31070338	0.390031314	13.31070338	0.390031314	13.31070338	0.390031314	13.31070338	0.390031314	13.31070338	0.390031314	13.31070338	0.390031314	13.31070338	0.390031314	13.31070338	0.390031314	13.31070338	0.390031314	13.31070338	0.390031314	13.31070338	0.390031314	13.31070338	0.390031314	13.31070338	0.390031314	13.31070338	0.390031314	13.31070338	0.390031314	13.31070338	0.390031314	13.31070338	0.390031314	13.31070338	0.390031314	13.31070338	0.390031314	13.31070338	0.390031314	13.31070338	0.390031314	13.31070338	0.390031314	13.31070338	0.390031314	13.31070338	0.390031314	13.31070338	0.390031314	13.31070338	0.390031314	13.31070338	0.390031314	13.31070338	0.390031314	13.31070338	0.390031314	13.31070338	0.390031314	13.31070338	0.390031314	13.31070338	0.390031314	13.31070338	0.390031314	13.31070338	0.390031314	13.31070338	0.390031314	13.31070338	0.390031314	13.31070338	0.390031314	13.31070338	0.390031314	13.31070338	0.390031314	13.31070338	0.390031314	13.31070338	0.390031314	13.31070338	0.390031314	13.31070338	0.390031314	13.31070338	0.390031314	13.31070338	0.390031314	13.31070338	0.390031314	13.31070338	0.390031314	13.31070338	0.390031314	13.31070338	0.390031314	13.31070338	0.390031314	13.31070338	0.390031314	13.31070338	0.390031314	13.31070338	0.390031314	13.31070338	0.390031314	13.31070338	0.390031314	13.31070338	0.390031314	13.31070338	0.390031314	13.31070338	0.390031314	13.31070338	0.390031314	13.31070338	0.390031314	13.31070338	0.390031314	13.31070338	0.390031314	13.31070338	0.390031314	13.31070338	0.390031314	13.31070338	0.390031314	13.31070338	0.390031314	13.31070338	0.390031314	13.31070338	0.390031314	13.31070338	0.390031314	13.31070338	0.390031314	13.31070338	0.390031314	13.31070338	0.390031314	13.31070338	0.390031314	13.31070338	0.390031314	13.31070338	0.390031314	13.31070338	0.390031314	13.31070338	0.390031314	13.31070338	0.390031314	13.31070338	0.390031314	13.31070338	0.390031314	13.31070338	0.390031314	13.31070338	0.390031314	13.31070338	0.390031314	13.31070338	0.390031314	13.31070338	0.390031314	13.31070338	0.390031314	13.31070338	0.390031314	13.31070338	0.390031314	13.31070338	0.390031314	13.31070338	0.390031314	13.31070338	0.390031314	13.31070338	0.390031314	13.31070338	0.390031314	13.31070338	0.390031314	13.31070338	0.390031314	13.31070338	0.390031314	13.31070338	0.390031314	13.31070338	0.390031314	13.31070338	0.390031314	13.31070338	0.390031314	13.31070338	0.390031314	13.31070338	0.390031314	13.31070338	0.390031314	13.31070338	0.390031314	13.31070338	0.390031314	13.31070338	0.390031314	13.31070338	0.390031314	13.31070338	0.390031314	13.31070338	0.390031314	13.31070338	0.390031314	13.31070338	0.390031314	13.31070338	0.390031314	13.31070338	0.390031314	13.31070338	0.390031314	13.31070338	0.390031314	13.31070338	0.390031314	13.31070338	0.390031314	13.31070338	0.390031314	13.31070338	0.390031314	13.31070338	0.390031314	13.31070338	0.390031314	13.31070338	0.390031314	13.31070338	0.390031314	13.31070338	0.390031314	13.31070338	0.390031314	13.31070338	0.390031314	13.31070338	0.390031314	13.31070338	0.390031314	13.31070338	0.390031314	13.31070338	0.390031314	13.31070338	0.390031314	13.31070338	0.390031314	13.31070338	0.390031314	13.31070338	0.390031314	13.31070338	0.390031314	13.31070338	0.390031314	13.31070338	0.390031314	13.31070338	0.390031314	13.31070338	0.390031314	13.31070338	0.390031314	13.31070338	0.390031314	13.31070338	0.390031314	13.31070338	0.390031314	13.31070338	0.390031314	13.31070338	0.390031314	13.31070338	0.390031314	13.31070338	0.390031314	13.31070338	0.390031314	13.31070338	0.390031314	13.31070338	0.390031314	13.31070338	0.390031314	13.31070338	0.390031314	13.31070338	0.390031314	13.31070338	0.390031314	13.31070338	0.390031314	13.31070338	0.390031314	13.31070338	0.390031314	13.31070338	0.390031314	13.31070338	0.390031314	13.31070338	0.390031314	13.31070338	0.390031314	13.31070338	0.390031314	13.31070338	0.390031314	13.31070338	0.390031314	13.31070338	0.390031314	13.31070338	0.390031314	13.31070338	0.390031314	13.31070338	0.390031314	13.31070338	0.390031314	13.31070338	0.390031314	13.31070338	0.390031314	13.31070338	0.390031314	13.31070338	0.390031314	13.31070338	0.390031314	13.31070338	0.390031314	13.31070338	0.390031314	13.31070338	0.390031314	13.31070338	0.390031314	13.31070338	0.390031314	13.31070338	0.390031314	13.31070338	0.390031314	13.31070338	0.390031314	13.31070338	0.390031314	13.31070338	0.390031314	13.31070338	0.390031314	13.31070338	0.390031314	13.31070338	0.390031314	13.31070338	0.390031314	13.31070338	0.390031314	13.31070338	0.390031314	13.31070338	0.390031314	13.31070338	0.390031314	13.31070338	0.390031314	13.31070338	0.390031314	13.31070338	0.390031314	13.31070338	0.390031314	13.31070338	0.390031314	13.31070338	0.390031314	13.31070338	0.390031314	13.31070338	0.390031314	13.31070338	0.390031314	13.31070338	0.390031314	13.31070338	0.390031314	13.31070338	0.390031314	13.31070338	0.390031314	13.31070338	0.390031314	13.31070338	0.390031314	13.31070338	0.390031314	13.31070338	0.390031314	13.31070338	0.390031314	13.31070338	0.390031314	13.31070338	0.390031314	13.31070338	0.390031314	13.31070338	0.390031314	13.31070338	0.390031314	13.31070338	0.390031314	13.31070338	0.390031314	13.31070338	0.390031314	13.31070338	0.390031314	13.31070338	0.390031314	13.31070338	0.390031314	13.31070338	0.390031314	13.31070338	0.390031314	13.31070338	0.390031314	13.31070338	0.390031314	13.31070338	0.390031314	13.31070338	0.390031314	13.31070338	0.390031314	13.31070338	0.390031314	13.31070338	0.390031314	13.31070338	0.390031314	13.31070338	0.390031314	13.31070338	0.390031314	13.31070338	0.390031314	13.31070338	0.390031314	13.31070338	0.390031314	13.31070338	0.390031314	13.31070338	0.390031314	13.31070338	0.390031314	13.31070338	0.390031314	13.31070338	0.390031314	13.31070338	0.390031314	13.31070338	0.390031314	13.31070338	0.390031314	13.31070338	0.390031314	13.31070338	0.390031314	13.31070338	0.390031314	13.31070338	0.390031314	13.31070338	0.390031314	13.31070338	0.390031314	13.31070338	0.390031314	13.31070338	0.390031314	13.31070338	0.390031314	13.31070338	0.390031314	13.31070338	0.390031314	13.31070338	0.390031314	13.31070338	0.390031314	13.31070338	0.390031314	13.31070338	0.390031314	13.31070338	0.390031314	13.31070338	0.390031314	13.31070338	0.390031314	13.31070338	0.390031314	13.31070338	0.390031314	13.31070338	0.390031314	13.31070338	0.390031314	13.31070338	0.390031314	13.31070338	0.390031314	13.31070338	0.390031314	13.31070338	0.390031314	13.31070338	0.390031314	13.31070338	0.390031314	13.31070338	0.390031314	13.31070338	0.390031314	13.31070338	0.390031314	13.31070338	0.390031314	13.31070338	0.390031314	13.31070338	0.390031314	13.31070338	0.390031314	13.31070338	0.390031314	13.31070338	0.390031314	13.31070338	0.390031314	13.31070338	0.390031314	13.31070338	0.390031314	13.31070338	0.390031314	13.31070338	0.390031314	13.31070338	0.390031314	13.31070338	0.390031314	13.31070338	0.390031314	13.31070338	0.390031314	13.31070338	0.390031314	13.31070338	0.390031314	13.31070338	0.390031314	13.31070338	0.390031314	13.31070338	0.390031314	13.31070338	0.390031314	13.31070338	0.390031314	13.31070338	0.390031314	13.31070338	0.390031314	13.31070338	0.390031314	13.31070338	0.390031314	13.31070338	0.390031314	13.31070338	0.390031314	13.31070338	0.390031314	13.31070338	0.390031314	13.31070338	0.390031314	13.31070338	0.390031314	13.31070338	0.390031314	13.31070338	0.390031314	13.31070338	0.390031314	13.31070338	0.390031314	13.31070338	0.390031314	13.31070338	0.390031314	13.31070338	0.390031314	13.31070338	0.390031314	13.31070338	0.390031314	13.31070338	0.390031314	13.31070338	0.390031314	13.31070338	0.390031314	13.31070338	0.390031314	13.31070338	0.390031314	13.31070338	0.390031314	13.31070338	0.390031314	13.31070338	0.390031314	13.31070338	0.390031314	13.31070338	0.390031314	13.31070338	0.390031314	13.31070338	0.390031314	13.31070338	0.390031314	13.31070338	0.390031314	13.31070338	0.390031314	13.31070338	0.390031314	13.31070338	0.390031314	13.31070338	0.390031314	13.31070338	0.390031314	13.31070338	0.390031314	13.31070338	0.390031314	13.31070338	0.390031314	13.31070338	0.390031314	13.31070338	0.390031314	13.31070338	0.390031314	13.31070338	0.390031314	13.31070338	0.390031314	13.31070338	0.390031314	13.31070338	0.390031314	13.31070338	0.390031314	13.31070338	0.390031314	13.31070338	0.390031314	13.31070338	0.390031314	13.31070338	0.390031314	13.31070338	0.390031314	13.31070338	0.390031314	13.31070338	0.390031314	13.31070338	0.390031314	13.31070338	0.390031314	13.31070338	0.390031314	13.31070338	0.390031314	13.31070338	0.390031314	13.31070338	0.390031314	13.31070338	0.390031314	13.31070338	0.390031314	13.31070338	0.390031314	13.31070338	0.390031314	13.31070338	0.390031314	13.31070338	0.390031314	13.31070338	0.390031314	13.31070338	0.390031314	13.31070338	0.390031314	13.31070338	0.390031314	13.31070338	0.390031314	13.31070338	0.390031314	13.31070338	0.390031314	13.31070338	0.390031314	13.31070338	0.390031314	13.31070338	0.390031314	13.31070338	0.390031314	13.31070338	0.390031314	13.31070338	0.390031314	13.31070338	0.390031314	13.31070338	0.390031314	13.31070338	0.390031314	13.31070338	0.390031314	13.31070338	0.390031314	13.31070338	0.390031314	13.31070338	0.390031314	13.31070338	0.390031314	13.31070338	0.390031314	13.31070338	0.390031314	13.31070338	0.390031314	13.31070338	0.390031314	13.31070338	0.390031314	13.31070338	0.390031314	13.31070338	0.390031314	13.31070338	0.390031314	13.31070338	0.390031314	13.31070338	0.390031314	13.31070338	0.390031314	13.31070338	0.390031314	13.31070338	0.390031314	13.31070338	0.390031314	13.31070338	0.390031314	13.31070338	0.390031314	13.31070338	0.390031314	13.31070338	0.390031314	13.31070338	0.390031314	13.31070338	0.390031314	13.31070338	0.390031314	13.31070338	0.390031314	13.31070338	0.390031314	13.31070338	0.390031314	13.31070338	0.390031314	13.31070338	0.390031314	13.31070338	0.390031314	13.31070338	0.390031314	13.31070338	0.390031314	13.31070338	0.390031314	13.31070338	0.390031314	13.31070338	0.390031314	13.31070338	0.390031314	13.31070338	0.390031314	13.31070338	0.390031314	13.31070338	0.390031314	13.31070338	0.390031314	13.31070338	0.390031314	13.31070338	0.390031314	13.31070338	0.390031314	13.31070338	0.390031314	13.31070338	0.390031314	13.31070338	0.390031314	13.31070338	0.390031314	13.31070338	0.390031314	13.31070338	0.390031314	13.31070338	0.390031314	13.31070338	0.390031314	13.31070338	0.390031314	13.31070338	0.390031314	13.31070338	0.390031314	13.31070338	0.390031314	13.31070338	0.390031314	13.31070338	0.390031314	13.31070338	0.390031314	13.31070338	0.390031314	13.31070338	0.390031314	13.31070338	0.390031314	13.31070338	0.390031314	13.31070338	0.390031314	13.31070338	0.390031314	13.31070338	0.390031314	13.31070338	0.390031314	13.31070338	0.390031314	13.31070338	0.390031314	13.31070338	0.390031314	13.31070338	0.390031314	13.31070338	0.390031314	13.31070338	0.390031314	13.31070338	0.390031314	13.31070338	0.390031314	13.31070338	0.390031314	13.31070338	0.390031314	13.31070338	0.390031314	13.31070338	0.390031314	13.31070338	0.390031314	13.31070338	0.390031314	13.31070338	0.390031314	13.31070338	0.390031314	13.31070338	0.390031314	13.31070338	0.390031314	13.31070338	0.390031314	13.31070338	0.390031314	13.31070338	0.390031314	13.31070338	0.390031314	13.31070338	0.390031314	13.31070338	0.390031314	13.31070338	0.390031314	13.31070338	0.390031314	13.31070338	0.390031314	13.31070338	0.390031314	13.31070338	0.390031314	13.31070338	0.390031314	13.31070338	0.390031314	13.31070338	0.390031314	13.31070338	0.390031314	13.31070338	0.390031314	13.31070338	0.390031314	13.31070338	0.390031314	13.31070338	0.390031314	13.31070338	0.390031314	13.31070338	0.390031314	13.31070338	0.390031314	13.31070338	0.390031314	13.31070338	0.390031314	13.31070338	0.390031314	13.31070338	0.390031314	13.31070338	0.390031314	13.31070338	0.390031314	13.31070338	0.390031314	13.31070338	0.390031314	13.31070338	0.390031314	13.31070338	0.390031314	13.31070338	0.390031314	13.31070338	0.390031314	13.31070338	0.839044945	25.60842305	0.839044945	25.60842305	0.839044945	25.60842305	0.839044945	25.60842305	0.839044945	25.60842305	0.839044945	25.60842305	0.839044945	25.60842305	0.839044945	25.60842305	0.839044945	25.60842305	0.839044945	25.60842305	0.839044945	25.60842305	0.839044945	25.60842305	0.839044945	25.60842305	0.839044945	25.60842305	0.839044945	25.60842305	0.839044945	25.60842305	0.839044945	25.60842305	0.839044945	25.60842305	0.839044945	25.60842305	0.839044945	25.60842305	0.839044945	25.60842305	0.839044945	25.60842305	0.839044945	25.60842305	0.839044945	25.60842305	0.839044945	25.60842305	0.839044945	25.60842305	0.839044945	25.60842305	0.839044945	25.60842305	0.839044945	25.60842305	0.839044945	25.60842305	0.839044945	25.60842305	0.839044945	25.60842305	0.839044945	25.60842305	0.839044945	25.60842305	0.839044945	25.60842305	0.839044945	25.60842305	0.839044945	25.60842305	0.839044945	25.60842305	0.839044945	25.60842305	0.839044945	25.60842305	0.839044945	25.60842305	0.839044945	25.60842305	0.839044945	25.60842305	0.839044945	25.60842305	0.839044945	25.60842305	0.839044945	25.60842305	0.839044945	25.60842305	0.839044945	25.60842305	0.839044945	25.60842305	0.839044945	25.60842305	0.839044945	25.60842305	0.839044945	25.60842305	0.839044945	25.60842305	0.839044945	25.60842305	0.839044945	25.60842305	0.839044945	25.60842305	0.839044945	25.60842305	0.839044945	25.60842305	0.839044945	25.60842305	0.839044945	25.60842305	0.839044945	25.60842305	0.839044945	25.60842305	0.839044945	25.60842305	0.839044945	25.60842305	0.839044945	25.60842305	0.839044945	25.60842305	0.839044945	25.60842305	0.839044945	25.60842305	0.839044945	25.60842305	0.839044945	25.60842305	0.839044945	25.60842305	0.839044945	25.60842305	0.839044945	25.60842305	0.839044945	25.60842305	0.839044945	25.60842305	0.839044945	25.60842305	0.839044945	25.60842305	0.839044945	25.60842305	0.839044945	25.60842305	0.839044945	25.60842305	0.839044945	25.60842305	0.839044945	25.60842305	0.839044945	25.60842305	0.839044945	25.60842305	0.839044945	25.60842305	0.839044945	25.60842305	0.839044945	25.60842305	0.839044945	25.60842305	0.839044945	25.60842305	0.839044945	25.60842305	0.839044945	25.60842305	0.839044945	25.60842305	0.839044945	25.60842305	0.839044945	25.60842305	0.839044945	25.60842305	0.839044945	25.60842305	0.839044945	25.60842305	0.839044945	25.60842305	0.839044945	25.60842305	0.839044945	25.60842305	0.839044945	25.60842305	0.839044945	25.60842305	0.839044945	25.60842305	0.839044945	25.60842305	0.839044945	25.60842305	0.839044945	25.60842305	0.839044945	25.60842305	0.839044945	25.60842305	0.839044945	25.60842305	0.839044945	25.60842305	0.839044945	25.60842305	0.839044945	25.60842305	0.839044945	25.60842305	0.839044945	25.60842305	0.839044945	25.60842305	0.839044945	25.60842305	0.839044945	25.60842305	0.839044945	25.60842305	0.839044945	25.60842305	0.839044945	25.60842305	0.839044945	25.60842305	0.839044945	25.60842305	0.839044945	25.60842305	0.839044945	25.60842305	0.839044945	25.60842305	0.839044945	25.60842305	0.839044945	25.60842305	0.839044945	25.60842305	0.839044945	25.60842305	0.839044945	25.60842305	0.839044945	25.60842305	0.839044945	25.60842305	0.839044945	25.60842305	0.839044945	25.60842305	0.839044945	25.60842305	0.839044945	25.60842305	0.839044945	25.60842305	0.839044945	25.60842305	0.839044945	25.60842305	0.839044945	25.60842305	0.839044945	25.60842305	0.839044945	25.60842305	0.839044945	25.60842305	0.839044945	25.60842305	0.839044945	25.60842305	0.839044945	25.60842305	0.839044945	25.60842305	0.839044945	25.60842305	0.839044945	25.60842305	0.839044945	25.60842305	0.839044945	25.60842305	0.839044945	25.60842305	0.839044945	25.60842305	0.839044945	25.60842305	0.839044945	25.60842305	0.839044945	25.60842305	0.839044945	25.60842305	0.839044945	25.60842305	0.839044945	25.60842305	0.839044945	25.60842305	0.839044945	25.60842305	0.839044945	25.60842305	0.839044945	25.60842305	0.839044945	25.60842305	0.839044945	25.60842305	0.839044945	25.60842305	0.839044945	25.60842305	0.839044945	25.60842305	0.839044945	25.60842305	0.839044945	25.60842305	0.839044945	25.60842305	0.839044945	25.60842305	0.839044945	25.60842305	0.839044945	25.60842305	0.839044945	25.60842305	0.839044945	25.60842305	0.839044945	25.60842305	0.839044945	25.60842305	0.839044945	25.60842305	0.839044945	25.60842305	0.839044945	25.60842305	0.839044945	25.60842305	0.839044945	25.60842305	0.839044945	25.60842305	0.839044945	25.60842305	0.839044945	25.60842305	0.839044945	25.60842305	0.839044945	25.60842305	0.839044945	25.60842305	0.839044945	25.60842305	0.839044945	25.60842305	0.839044945	25.60842305	0.839044945	25.60842305	0.839044945	25.60842305	0.839044945	25.60842305	0.839044945	25.60842305	0.839044945	25.60842305	0.839044945	25.60842305	0.839044945	25.60842305	0.839044945	25.60842305	0.839044945	25.60842305	0.839044945	25.60842305	0.839044945	25.60842305	0.839044945	25.60842305	0.839044945	25.60842305	0.839044945	25.60842305	0.839044945	25.60842305	0.839044945	25.60842305	0.839044945	25.60842305	0.839044945	25.60842305	0.839044945	25.60842305	0.839044945	25.60842305	0.839044945	25.60842305	0.839044945	25.60842305	0.839044945	25.60842305	0.839044945	25.60842305	0.839044945	25.60842305	0.839044945	25.60842305	0.839044945	25.60842305	0.839044945	25.60842305	0.839044945	25.60842305	0.839044945	25.60842305	0.839044945	25.60842305	0.839044945	25.60842305	0.839044945	25.60842305	0.839044945	25.60842305	0.839044945	25.60842305	0.839044945	25.60842305	0.839044945	25.60842305	0.839044945	25.60842305	0.839044945	25.60842305	0.839044945	25.60842305	0.839044945	25.60842305	0.839044945	25.60842305	0.839044945	25.60842305	0.839044945	25.60842305	0.839044945	25.60842305	0.839044945	25.60842305	0.839044945	25.60842305	0.839044945	25.60842305	0.839044945	25.60842305	0.839044945	25.60842305	0.839044945	25.60842305	0.839044945	25.60842305	0.839044945	25.60842305	0.839044945	25.60842305	0.839044945	25.60842305	0.839044945	25.60842305	0.839044945	25.60842305	0.839044945	25.60842305	0.839044945	25.60842305	0.839044945	25.60842305	0.839044945	25.60842305	0.839044945	25.60842305	0.839044945	25.60842305	0.839044945	25.60842305	0.839044945	25.60842305	0.839044945	25.60842305	0.839044945	25.60842305	0.839044945	25.60842305	0.839044945	25.60842305	0.839044945	25.60842305	0.839044945	25.60842305	0.839044945	25.60842305	0.839044945	25.60842305	0.839044945	25.60842305	0.839044945	25.60842305	0.839044945	25.60842305	0.839044945	25.60842305	0.839044945	25.60842305	0.839044945	25.60842305	0.839044945	25.60842305	0.839044945	25.60842305	0.839044945	25.60842305	0.839044945	25.60842305	0.839044945	25.60842305	0.839044945	25.60842305	0.839044945	25.60842305	0.839044945	25.60842305	0.839044945	25.60842305	0.839044945	25.60842305	0.839044945	25.60842305	0.839044945	25.60842305	0.839044945	25.60842305	0.839044945	25.60842305	0.839044945	25.60842305	0.839044945	25.60842305	0.839044945	25.60842305	0.839044945	25.60842305	0.839044945	25.60842305	0.839044945	25.60842305	0.839044945	25.60842305	0.839044945	25.60842305	0.839044945	25.60842305	0.839044945	25.60842305	0.839044945	25.60842305	0.839044945	25.60842305	0.839044945	25.60842305	0.839044945	25.60842305	0.839044945	25.60842305	0.839044945	25.60842305	0.839044945	25.60842305	0.839044945	25.60842305	0.839044945	25.60842305	0.839044945	25.60842305	0.839044945	25.60842305	0.839044945	25.60842305	0.839044945	25.60842305	0.839044945	25.60842305	0.839044945	25.60842305	0.839044945	25.60842305	0.839044945	25.60842305	0.839044945	25.60842305	0.839044945	25.60842305	0.839044945	25.60842305	0.839044945	25.60842305	0.839044945	25.60842305	0.839044945	25.60842305	0.839044945	25.60842305	0.839044945	25.60842305	0.839044945	25.60842305	0.839044945	25.60842305	0.839044945	25.60842305	0.839044945	25.60842305	0.839044945	25.60842305	0.839044945	25.60842305	0.839044945	25.60842305	0.839044945	25.60842305	0.839044945	25.60842305	0.839044945	25.60842305	0.839044945	25.60842305	0.839044945	25.60842305	0.839044945	25.60842305	0.839044945	25.60842305	0.839044945	25.60842305	0.839044945	25.60842305	0.839044945	25.60842305	0.839044945	25.60842305	0.839044945	25.60842305	0.839044945	25.60842305	0.839044945	25.60842305	0.839044945	25.60842305	0.839044945	25.60842305	0.839044945	25.60842305	0.839044945	25.60842305	0.839044945	25.60842305	0.839044945	25.60842305	0.839044945	25.60842305	0.839044945	25.60842305	0.839044945	25.60842305	0.839044945	25.60842305	0.839044945	25.60842305	0.839044945	25.60842305	0.839044945	25.60842305	0.839044945	25.60842305	0.839044945	25.60842305	0.839044945	25.60842305	0.839044945	25.60842305	0.839044945	25.60842305	0.839044945	25.60842305	0.839044945	25.60842305	0.839044945	25.60842305	0.839044945	25.60842305	0.839044945	25.60842305	0.839044945	25.60842305	0.839044945	25.60842305	0.839044945	25.60842305	0.839044945	25.60842305	0.839044945	25.60842305	0.839044945	25.60842305	0.839044945	25.60842305	0.839044945	25.60842305	0.839044945	25.60842305	0.839044945	25.60842305	0.839044945	25.60842305	0.839044945	25.60842305	0.839044945	25.60842305	0.839044945	25.60842305	0.839044945	25.60842305	0.839044945	25.60842305	0.839044945	25.60842305	0.839044945	25.60842305	0.839044945	25.60842305	0.839044945	25.60842305	0.839044945	25.60842305	0.839044945	25.60842305	0.839044945	25.60842305	0.839044945	25.60842305	0.839044945	25.60842305	0.839044945	25.60842305	0.839044945	25.60842305	0.839044945	25.60842305	0.839044945	25.60842305	0.839044945	25.60842305	0.839044945	25.60842305	0.839044945	25.60842305	0.839044945	25.60842305	0.839044945	25.60842305	0.839044945	25.60842305	0.839044945	25.60842305	0.839044945	25.60842305	0.839044945	25.60842305	0.839044945	25.60842305	0.839044945	25.60842305	0.839044945	25.60842305	0.839044945	25.60842305	0.839044945	25.60842305	0.839044945	25.60842305	0.839044945	25.60842305	0.839044945	25.60842305	0.839044945	25.60842305	0.839044945	25.60842305	0.839044945	25.60842305	0.839044945	25.60842305	0.839044945	25.60842305	0.839044945	25.60842305	0.839044945	25.60842305	0.839044945	25.60842305	0.839044945	25.60842305	0.839044945	25.60842305	0.839044945	25.60842305	0.839044945	25.60842305	0.839044945	25.60842305	0.839044945	25.60842305	0.839044945	25.60842305	0.839044945	25.60842305	0.839044945	25.60842305	0.839044945	25.60842305	0.839044945	25.60842305	0.839044945	25.60842305	0.839044945	25.60842305	0.839044945	25.60842305	0.839044945	25.60842305	0.839044945	25.60842305	0.839044945	25.60842305	0.839044945	25.60842305	0.839044945	25.60842305	0.839044945	25.60842305	0.839044945	25.60842305	0.839044945	25.60842305	0.839044945	25.60842305	0.839044945	25.60842305	0.839044945	25.60842305	0.839044945	25.60842305	0.839044945	25.60842305	0.839044945	25.60842305	0.839044945	25.60842305	0.839044945	25.60842305	0.839044945	25.60842305	0.839044945	25.60842305	0.839044945	25.60842305	0.839044945	25.60842305	0.839044945	25.60842305	0.839044945	25.60842305	0.839044945	25.60842305	0.839044945	25.60842305	0.839044945	25.60842305	0.839044945	25.60842305	0.839044945	25.60842305	0.839044945	25.60842305	0.839044945	25.60842305	0.839044945	25.60842305	0.839044945	25.60842305	0.839044945	25.60842305	0.839044945	25.60842305	0.839044945	25.60842305	0.839044945	25.60842305	0.839044945	25.60842305	0.839044945	25.60842305	0.839044945	25.60842305	0.839044945	25.60842305	0.839044945	25.60842305	1.001765886	24.53287132	1.001765886	24.53287132	1.001765886	24.53287132	1.001765886	24.53287132	1.001765886	24.53287132	1.001765886	24.53287132	1.001765886	24.53287132	1.001765886	24.53287132	1.001765886	24.53287132	1.001765886	24.53287132	1.001765886	24.53287132	1.001765886	24.53287132	1.001765886	24.53287132	1.001765886	24.53287132	1.001765886	24.53287132	1.001765886	24.53287132	1.001765886	24.53287132	1.001765886	24.53287132	1.001765886	24.53287132	1.001765886	24.53287132	1.001765886	24.53287132	1.001765886	24.53287132	1.001765886	24.53287132	1.001765886	24.53287132	1.001765886	24.53287132	1.001765886	24.53287132	1.001765886	24.53287132	1.001765886	24.53287132	1.001765886	24.53287132	1.001765886	24.53287132	1.001765886	24.53287132	1.001765886	24.53287132	1.001765886	24.53287132	1.001765886	24.53287132	1.001765886	24.53287132	1.001765886	24.53287132	1.001765886	24.53287132	1.001765886	24.53287132	1.001765886	24.53287132	1.001765886	24.53287132	1.001765886	24.53287132	1.001765886	24.53287132	1.001765886	24.53287132	1.001765886	24.53287132	1.001765886	24.53287132	1.001765886	24.53287132	1.001765886	24.53287132	1.001765886	24.53287132	1.001765886	24.53287132	1.001765886	24.53287132	1.001765886	24.53287132	1.001765886	24.53287132	1.001765886	24.53287132	1.001765886	24.53287132	1.001765886	24.53287132	1.001765886	24.53287132	1.001765886	24.53287132	1.001765886	24.53287132	1.001765886	24.53287132	1.001765886	24.53287132	1.001765886	24.53287132	1.001765886	24.53287132	1.001765886	24.53287132	1.001765886	24.53287132	1.001765886	24.53287132	1.001765886	24.53287132	1.001765886	24.53287132	1.001765886	24.53287132	1.001765886	24.53287132	1.001765886	24.53287132	1.001765886	24.53287132	1.001765886	24.53287132	1.001765886	24.53287132	1.001765886	24.53287132	1.001765886	24.53287132	1.001765886	24.53287132	0.833824592	18.42058417	0.833824592	18.42058417	0.833824592	18.42058417	0.833824592	18.42058417	0.833824592	18.42058417	0.833824592	18.42058417	0.833824592	18.42058417	0.833824592	18.42058417	0.833824592	18.42058417	0.833824592	18.42058417	0.833824592	18.42058417	0.833824592	18.42058417	0.833824592	18.42058417	0.833824592	18.42058417	0.833824592	18.42058417	0.833824592	18.42058417	0.833824592	18.42058417	0.833824592	18.42058417	0.833824592	18.42058417	0.833824592	18.42058417	0.833824592	18.42058417	0.833824592	18.42058417	0.833824592	18.42058417	0.833824592	18.42058417	0.833824592	18.42058417	0.833824592	18.42058417	0.833824592	18.42058417	0.833824592	18.42058417	0.833824592	18.42058417	0.833824592	18.42058417	0.833824592	18.42058417	0.833824592	18.42058417	0.833824592	18.42058417	0.833824592	18.42058417	0.833824592	18.42058417	0.833824592	18.42058417	0.833824592	18.42058417	0.833824592	18.42058417	0.833824592	18.42058417	0.833824592	18.42058417	0.833824592	18.42058417	0.833824592	18.42058417	0.833824592	18.42058417	0.833824592	18.42058417	0.833824592	18.42058417	0.833824592	18.42058417	0.833824592	18.42058417	0.833824592	18.42058417	0.833824592	18.42058417	0.833824592	18.42058417	0.833824592	18.42058417	0.833824592	18.42058417	0.833824592	18.42058417	0.833824592	18.42058417	0.833824592	18.42058417	0.833824592	18.42058417	0.833824592	18.42058417	0.833824592	18.42058417	0.833824592	18.42058417	0.833824592	18.42058417	0.833824592	18.42058417	0.833824592	18.42058417	0.833824592	18.42058417	0.833824592	18.42058417	0.833824592	18.42058417	0.833824592	18.42058417	0.833824592	18.42058417	0.833824592	18.42058417	0.833824592	18.42058417	0.833824592	18.42058417	0.833824592	18.42058417	0.833824592	18.42058417	0.833824592	18.42058417	0.833824592	18.42058417	0.833824592	18.42058417	0.833824592	18.42058417	0.833824592	18.42058417	0.833824592	18.42058417	0.833824592	18.42058417	0.833824592	18.42058417	0.833824592	18.42058417	0.833824592	18.42058417	0.833824592	18.42058417	0.833824592	18.42058417	0.833824592	18.42058417	0.833824592	18.42058417	0.833824592	18.42058417	0.833824592	18.42058417	0.833824592	18.42058417	0.833824592	18.42058417	0.833824592	18.42058417	0.833824592	18.42058417	0.833824592	18.42058417	0.833824592	18.42058417	0.833824592	18.42058417	0.833824592	18.42058417	0.833824592	18.42058417	0.833824592	18.42058417	0.833824592	18.42058417	0.833824592	18.42058417	0.833824592	18.42058417	0.833824592	18.42058417	0.833824592	18.42058417	0.833824592	18.42058417	0.833824592	18.42058417	0.833824592	18.42058417	0.833824592	18.42058417	0.833824592	18.42058417	0.833824592	18.42058417	0.833824592	18.42058417	0.833824592	18.42058417	0.833824592	18.42058417	0.833824592	18.42058417	0.833824592	18.42058417	0.833824592	18.42058417	0.833824592	18.42058417	0.833824592	18.42058417	0.833824592	18.42058417	0.833824592	18.42058417	0.833824592	18.42058417	0.833824592	18.42058417	0.833824592	18.42058417	0.833824592	18.42058417	0.833824592	18.42058417	0.833824592	18.42058417	0.833824592	18.42058417	0.833824592	18.42058417	0.833824592	18.42058417	0.833824592	18.42058417	0.833824592	18.42058417	0.833824592	18.42058417	0.833824592	18.42058417	0.833824592	18.42058417	0.833824592	18.42058417	0.833824592	18.42058417	0.833824592	18.42058417	0.833824592	18.42058417	0.833824592	18.42058417	0.833824592	18.42058417	0.833824592	18.42058417	0.833824592	18.42058417	0.833824592	18.42058417	0.833824592	18.42058417	0.833824592	18.42058417	0.833824592	18.42058417	0.833824592	18.42058417	0.833824592	18.42058417	0.833824592	18.42058417	0.833824592	18.42058417	0.833824592	18.42058417	0.833824592	18.42058417	0.833824592	18.42058417	0.833824592	18.42058417	0.833824592	18.42058417	0.833824592	18.42058417	0.833824592	18.42058417	0.833824592	18.42058417	0.833824592	18.42058417	0.833824592	18.42058417	0.833824592	18.42058417	0.833824592	18.42058417	0.833824592	18.42058417	0.833824592	18.42058417	0.833824592	18.42058417	0.833824592	18.42058417	0.833824592	18.42058417	0.833824592	18.42058417	0.833824592	18.42058417	0.833824592	18.42058417	0.833824592	18.42058417	0.833824592	18.42058417	0.833824592	18.42058417	0.833824592	18.42058417	0.833824592	18.42058417	0.833824592	18.42058417	0.833824592	18.42058417	0.833824592	18.42058417	0.833824592	18.42058417	0.833824592	18.42058417	0.833824592	18.42058417	0.833824592	18.42058417	0.833824592	18.42058417	0.833824592	18.42058417	0.833824592	18.42058417	0.833824592	18.42058417	0.833824592	18.42058417	0.833824592	18.42058417	0.833824592	18.42058417	0.833824592	18.42058417	0.833824592	18.42058417	0.833824592	18.42058417	0.833824592	18.42058417	0.833824592	18.42058417	0.833824592	18.42058417	0.833824592	18.42058417	0.833824592	18.42058417	0.833824592	18.42058417	0.833824592	18.42058417	0.833824592	18.42058417	0.833824592	18.42058417	0.833824592	18.42058417	0.833824592	18.42058417	0.833824592	18.42058417	0.833824592	18.42058417	0.833824592	18.42058417	0.833824592	18.42058417	0.833824592	18.42058417	0.833824592	18.42058417	0.833824592	18.42058417	0.833824592	18.42058417	0.833824592	18.42058417	0.833824592	18.42058417	0.833824592	18.42058417	0.833824592	18.42058417	0.833824592	18.42058417	0.833824592	18.42058417	0.833824592	18.42058417	0.833824592	18.42058417	0.833824592	18.42058417	0.833824592	18.42058417	0.833824592	18.42058417	0.833824592	18.42058417	0.833824592	18.42058417	0.833824592	18.42058417	0.833824592	18.42058417	0.833824592	18.42058417	0.833824592	18.42058417	0.833824592	18.42058417	0.833824592	18.42058417	0.833824592	18.42058417	0.833824592	18.42058417	0.833824592	18.42058417	0.833824592	18.42058417	0.833824592	18.42058417	0.833824592	18.42058417	0.833824592	18.42058417	0.833824592	18.42058417	0.833824592	18.42058417	0.833824592	18.42058417	0.833824592	18.42058417	0.833824592	18.42058417	0.833824592	18.42058417	0.833824592	18.42058417	0.833824592	18.42058417	0.833824592	18.42058417	0.833824592	18.42058417	0.833824592	18.42058417	0.833824592	18.42058417	0.833824592	18.42058417	0.833824592	18.42058417	0.833824592	18.42058417	0.833824592	18.42058417	0.833824592	18.42058417	0.833824592	18.42058417	0.833824592	18.42058417	0.833824592	18.42058417	0.833824592	18.42058417	0.833824592	18.42058417	0.833824592	18.42058417	0.833824592	18.42058417	0.833824592	18.42058417	0.833824592	18.42058417	0.833824592	18.42058417	0.833824592	18.42058417	0.833824592	18.42058417	0.833824592	18.42058417	0.833824592	18.42058417	0.833824592	18.42058417	0.833824592	18.42058417	0.833824592	18.42058417	0.833824592	18.42058417	0.833824592	18.42058417	0.833824592	18.42058417	0.833824592	18.42058417	0.833824592	18.42058417	0.833824592	18.42058417	0.833824592	18.42058417	0.833824592	18.42058417	0.833824592	18.42058417	0.833824592	18.42058417	0.833824592	18.42058417	0.833824592	18.42058417	0.833824592	18.42058417	0.833824592	18.42058417	0.833824592	18.42058417	0.833824592	18.42058417	0.833824592	18.42058417	0.833824592	18.42058417	0.833824592	18.42058417	0.833824592	18.42058417	0.833824592	18.42058417	0.833824592	18.42058417	0.833824592	18.42058417	0.833824592	18.42058417	0.833824592	18.42058417	0.833824592	18.42058417	0.833824592	18.42058417	0.833824592	18.42058417	0.833824592	18.42058417	0.833824592	18.42058417	0.833824592	18.42058417	0.833824592	18.42058417	0.833824592	18.42058417	0.833824592	18.42058417	0.833824592	18.42058417	0.833824592	18.42058417	0.833824592	18.42058417	0.833824592	18.42058417	0.833824592	18.42058417	0.833824592	18.42058417	0.833824592	18.42058417	0.833824592	18.42058417	0.833824592	18.42058417	0.833824592	18.42058417	0.833824592	18.42058417	0.833824592	18.42058417	0.833824592	18.42058417	0.833824592	18.42058417	0.833824592	18.42058417	0.833824592	18.42058417	0.833824592	18.42058417	0.833824592	18.42058417	0.833824592	18.42058417	0.833824592	18.42058417	0.833824592	18.42058417	0.833824592	18.42058417	0.833824592	18.42058417	0.833824592	18.42058417	0.833824592	18.42058417	0.833824592	18.42058417	0.833824592	18.42058417	0.833824592	18.42058417	0.833824592	18.42058417	0.833824592	18.42058417	0.833824592	18.42058417	0.833824592	18.42058417	0.833824592	18.42058417	0.833824592	18.42058417	0.833824592	18.42058417	0.833824592	18.42058417	0.833824592	18.42058417	0.833824592	18.42058417	0.833824592	18.42058417	0.833824592	18.42058417	0.833824592	18.42058417	0.833824592	18.42058417	0.833824592	18.42058417	0.833824592	18.42058417	0.833824592	18.42058417	0.833824592	18.42058417	0.833824592	18.42058417	0.833824592	18.42058417	0.833824592	18.42058417	0.833824592	18.42058417	0.833824592	18.42058417	0.833824592	18.42058417	0.833824592	18.42058417	0.833824592	18.42058417	0.833824592	18.42058417	0.833824592	18.42058417	0.833824592	18.42058417	0.833824592	18.42058417	0.833824592	18.42058417	0.833824592	18.42058417	0.833824592	18.42058417	0.833824592	18.42058417	0.833824592	18.42058417	0.833824592	18.42058417	0.833824592	18.42058417	0.833824592	18.42058417	0.833824592	18.42058417	0.833824592	18.42058417	0.833824592	18.42058417	0.833824592	18.42058417	0.833824592	18.42058417	0.833824592	18.42058417	0.833824592	18.42058417	0.833824592	18.42058417	0.833824592	18.42058417	0.833824592	18.42058417	0.833824592	18.42058417	0.833824592	18.42058417	0.833824592	18.42058417	0.833824592	18.42058417	0.833824592	18.42058417	0.833824592	18.42058417	0.833824592	18.42058417	0.833824592	18.42058417	0.833824592	18.42058417	0.833824592	18.42058417	0.833824592	18.42058417	0.833824592	18.42058417	0.833824592	18.42058417	0.833824592	18.42058417	0.833824592	18.42058417	0.833824592	18.42058417	0.833824592	18.42058417	0.833824592	18.42058417	0.833824592	18.42058417	1.001669576	22.72079964	1.001669576	22.72079964	1.001669576	22.72079964	1.001669576	22.72079964	1.001669576	22.72079964	1.001669576	22.72079964	1.001669576	22.72079964	1.001669576	22.72079964	1.001669576	22.72079964	1.001669576	22.72079964	1.001669576	22.72079964	1.001669576	22.72079964	1.001669576	22.72079964	1.001669576	22.72079964	1.001669576	22.72079964	1.001669576	22.72079964	1.001669576	22.72079964	1.001669576	22.72079964	1.001669576	22.72079964	1.001669576	22.72079964	1.001669576	22.72079964	1.001669576	22.72079964	1.001669576	22.72079964	1.001669576	22.72079964	1.001669576	22.72079964	1.001669576	22.72079964	1.001669576	22.72079964	1.001669576	22.72079964	1.001669576	22.72079964	1.001669576	22.72079964	1.001669576	22.72079964	1.001669576	22.72079964	1.001669576	22.72079964	1.001669576	22.72079964	1.001669576	22.72079964	1.001669576	22.72079964	1.001669576	22.72079964	1.001669576	22.72079964	1.001669576	22.72079964	1.001669576	22.72079964	1.001669576	22.72079964	1.001669576	22.72079964	1.001669576	22.72079964	1.001669576	22.72079964	1.001669576	22.72079964	1.001669576	22.72079964	1.001669576	22.72079964	1.001669576	22.72079964	1.001669576	22.72079964	1.001669576	22.72079964	1.001669576	22.72079964	1.001669576	22.72079964	1.001669576	22.72079964	1.001669576	22.72079964	1.001669576	22.72079964	1.001669576	22.72079964	1.001669576	22.72079964	1.001669576	22.72079964	1.001669576	22.72079964	1.001669576	22.72079964	1.001669576	22.72079964	1.001669576	22.72079964	1.001669576	22.72079964	1.001669576	22.72079964	1.001669576	22.72079964	1.001669576	22.72079964	1.001669576	22.72079964	1.001669576	22.72079964	1.001669576	22.72079964	1.001669576	22.72079964	1.001669576	22.72079964	1.001669576	22.72079964	1.001669576	22.72079964	1.001669576	22.72079964	1.001669576	22.72079964	1.001669576	22.72079964	1.001669576	22.72079964	1.001669576	22.72079964	1.001669576	22.72079964	1.001669576	22.72079964	1.001669576	22.72079964	1.001669576	22.72079964	1.001669576	22.72079964	1.001669576	22.72079964	1.001669576	22.72079964	1.001669576	22.72079964	1.001669576	22.72079964	1.001669576	22.72079964	1.001669576	22.72079964	1.001669576	22.72079964	1.001669576	22.72079964	1.001669576	22.72079964	1.001669576	22.72079964	1.001669576	22.72079964	1.001669576	22.72079964	1.001669576	22.72079964	1.001669576	22.72079964	1.001669576	22.72079964	1.001669576	22.72079964	1.001669576	22.72079964	1.001669576	22.72079964	1.001669576	22.72079964	1.001669576	22.72079964	1.001669576	22.72079964	1.001669576	22.72079964	1.001669576	22.72079964	1.001669576	22.72079964	1.001669576	22.72079964	1.001669576	22.72079964	1.001669576	22.72079964	1.001669576	22.72079964	1.001669576	22.72079964	1.001669576	22.72079964	1.001669576	22.72079964	1.001669576	22.72079964	1.001669576	22.72079964	1.001669576	22.72079964	1.001669576	22.72079964	1.001669576	22.72079964	1.001669576	22.72079964	1.001669576	22.72079964	1.001669576	22.72079964	1.001669576	22.72079964	1.001669576	22.72079964	1.001669576	22.72079964	1.001669576	22.72079964	1.001669576	22.72079964	1.001669576	22.72079964	1.001669576	22.72079964	1.001669576	22.72079964	1.001669576	22.72079964	1.001669576	22.72079964	1.001669576	22.72079964	1.001669576	22.72079964	1.001669576	22.72079964	1.001669576	22.72079964	1.001669576	22.72079964	1.001669576	22.72079964	1.001669576	22.72079964	1.001669576	22.72079964	1.001669576	22.72079964	1.001669576	22.72079964	1.001669576	22.72079964	1.001669576	22.72079964	1.001669576	22.72079964	1.001669576	22.72079964	1.001669576	22.72079964	1.001669576	22.72079964	1.001669576	22.72079964	1.001669576	22.72079964	1.001669576	22.72079964	1.001669576	22.72079964	1.001669576	22.72079964	1.001669576	22.72079964	1.001669576	22.72079964	1.001669576	22.72079964	1.001669576	22.72079964	1.001669576	22.72079964	1.001669576	22.72079964	1.001669576	22.72079964	1.001669576	22.72079964	1.001669576	22.72079964	1.001669576	22.72079964	1.001669576	22.72079964	1.001669576	22.72079964	1.001669576	22.72079964	1.001669576	22.72079964	1.001669576	22.72079964	1.001669576	22.72079964	1.001669576	22.72079964	1.001669576	22.72079964	1.001669576	22.72079964	1.001669576	22.72079964	1.001669576	22.72079964	1.001669576	22.72079964	1.001669576	22.72079964	1.001669576	22.72079964	1.001669576	22.72079964	1.001669576	22.72079964	1.001669576	22.72079964	1.001669576	22.72079964	1.001669576	22.72079964	1.001669576	22.72079964	1.001669576	22.72079964	1.001669576	22.72079964	1.001669576	22.72079964	1.001669576	22.72079964	1.001669576	22.72079964	1.001669576	22.72079964	1.001669576	22.72079964	1.001669576	22.72079964	1.001669576	22.72079964	1.001669576	22.72079964	1.001669576	22.72079964	1.001669576	22.72079964	1.001669576	22.72079964	1.001669576	22.72079964	1.001669576	22.72079964	1.001669576	22.72079964	1.001669576	22.72079964	1.001669576	22.72079964	1.001669576	22.72079964	1.001669576	22.72079964	1.001669576	22.72079964	1.001669576	22.72079964	1.001669576	22.72079964	1.001669576	22.72079964	1.001669576	22.72079964	1.001669576	22.72079964	1.001669576	22.72079964	1.001669576	22.72079964	1.001669576	22.72079964	1.001669576	22.72079964	1.001669576	22.72079964	1.001669576	22.72079964	1.001669576	22.72079964	1.001669576	22.72079964	1.001669576	22.72079964	1.001669576	22.72079964	1.001669576	22.72079964	1.001669576	22.72079964	1.001669576	22.72079964	1.001669576	22.72079964	1.001669576	22.72079964	1.001669576	22.72079964	1.001669576	22.72079964	1.001669576	22.72079964	1.001669576	22.72079964	1.001669576	22.72079964	1.001669576	22.72079964	1.001669576	22.72079964	1.001669576	22.72079964	1.001669576	22.72079964	1.001669576	22.72079964	1.001669576	22.72079964	1.001669576	22.72079964	1.001669576	22.72079964	1.001669576	22.72079964	1.001669576	22.72079964	1.001669576	22.72079964	1.001669576	22.72079964	1.001669576	22.72079964	1.001669576	22.72079964	1.001669576	22.72079964	1.001669576	22.72079964	1.001669576	22.72079964	1.001669576	22.72079964	1.001669576	22.72079964	1.001669576	22.72079964	1.001669576	22.72079964	1.001669576	22.72079964	1.001669576	22.72079964	1.001669576	22.72079964	1.001669576	22.72079964	1.001669576	22.72079964	1.001669576	22.72079964	1.001669576	22.72079964	1.001669576	22.72079964	1.001669576	22.72079964	1.001669576	22.72079964	1.001669576	22.72079964	1.001669576	22.72079964	1.001669576	22.72079964	1.001669576	22.72079964	1.001669576	22.72079964	1.001669576	22.72079964	1.001669576	22.72079964	1.001669576	22.72079964	1.001669576	22.72079964	1.001669576	22.72079964	1.001669576	22.72079964	1.001669576	22.72079964	1.001669576	22.72079964	1.001669576	22.72079964	1.001669576	22.72079964	1.001669576	22.72079964	1.001669576	22.72079964	1.001669576	22.72079964	1.001669576	22.72079964	1.001669576	22.72079964	1.001669576	22.72079964	1.001669576	22.72079964	1.001669576	22.72079964	1.001669576	22.72079964	1.001669576	22.72079964	1.001669576	22.72079964	1.001669576	22.72079964	1.001669576	22.72079964	1.001669576	22.72079964	1.001669576	22.72079964	1.001669576	22.72079964	1.001669576	22.72079964	1.001669576	22.72079964	1.001669576	22.72079964	1.001669576	22.72079964	1.001669576	22.72079964	1.001669576	22.72079964	1.001669576	22.72079964	1.001669576	22.72079964	1.001669576	22.72079964	1.001669576	22.72079964	1.001669576	22.72079964	1.001669576	22.72079964	1.001669576	22.72079964	1.001669576	22.72079964	1.001669576	22.72079964	1.001669576	22.72079964	1.001669576	22.72079964	1.001669576	22.72079964	1.001669576	22.72079964	1.001669576	22.72079964	1.001669576	22.72079964	1.001669576	22.72079964	1.001669576	22.72079964	1.001669576	22.72079964	1.001669576	22.72079964	1.001669576	22.72079964	1.001669576	22.72079964	1.001669576	22.72079964	1.001669576	22.72079964	1.001669576	22.72079964	1.001669576	22.72079964	1.001669576	22.72079964	1.001669576	22.72079964	1.001669576	22.72079964	1.001669576	22.72079964	1.001669576	22.72079964	1.001669576	22.72079964	1.001669576	22.72079964	1.001669576	22.72079964	1.001669576	22.72079964	1.001669576	22.72079964	1.001669576	22.72079964	1.001669576	22.72079964	1.001669576	22.72079964	1.001669576	22.72079964	1.001669576	22.72079964	1.001669576	22.72079964	1.001669576	22.72079964	1.001669576	22.72079964	1.001669576	22.72079964	1.001669576	22.72079964	1.001669576	22.72079964	1.001669576	22.72079964	1.001669576	22.72079964	1.001669576	22.72079964	1.001669576	22.72079964	1.001669576	22.72079964	1.001669576	22.72079964	1.001669576	22.72079964	1.001669576	22.72079964	1.001669576	22.72079964	1.001669576	22.72079964	1.001669576	22.72079964	1.001669576	22.72079964	1.001669576	22.72079964	1.001669576	22.72079964	1.001669576	22.72079964	1.001669576	22.72079964	1.001669576	22.72079964	1.001669576	22.72079964	1.001669576	22.72079964	1.001669576	22.72079964	1.001669576	22.72079964	1.001669576	22.72079964	1.001669576	22.72079964	1.001669576	22.72079964	1.001669576	22.72079964	1.001669576	22.72079964	1.001669576	22.72079964	1.001669576	22.72079964	1.001669576	22.72079964	1.001669576	22.72079964	1.001669576	22.72079964	1.001669576	22.72079964	1.001669576	22.72079964	1.001669576	22.72079964	1.001669576	22.72079964	1.001669576	22.72079964	1.001669576	22.72079964	1.001669576	22.72079964	1.001669576	22.72079964	1.001669576	22.72079964	1.001669576	22.72079964	1.001669576	22.72079964	1.001669576	22.72079964	1.001669576	22.72079964	1.001669576	22.72079964	1.001669576	22.72079964	1.001669576	22.72079964	1.001669576	22.72079964	1.001669576	22.72079964	1.001669576	22.72079964	1.001669576	22.72079964	1.001669576	22.72079964	1.001669576	22.72079964	1.001669576	22.72079964	1.001669576	22.72079964	1.001669576	22.72079964	1.001669576	22.72079964	1.001669576	22.72079964	1.001669576	22.72079964	1.001669576	22.72079964	1.001669576	22.72079964	1.001669576	22.72079964	1.001669576	22.72079964	1.001669576	22.72079964	1.001669576	22.72079964	1.001669576	22.72079964	1.001669576	22.72079964	1.001669576	22.72079964	1.001669576	22.72079964	1.001669576	22.72079964	1.001669576	22.72079964	1.001669576	22.72079964	1.001669576	22.72079964	1.001669576	22.72079964	1.001669576	22.72079964	1.001669576	22.72079964	1.001669576	22.72079964	1.001669576	22.72079964	1.001669576	22.72079964	1.001669576	22.72079964	1.001669576	22.72079964	1.001669576	22.72079964	1.001669576	22.72079964	1.001669576	22.72079964	1.001669576	22.72079964	1.001669576	22.72079964	1.001669576	22.72079964	1.001669576	22.72079964	1.001669576	22.72079964	1.001669576	22.72079964	1.001669576	22.72079964	1.001669576	22.72079964	1.001669576	22.72079964	1.001669576	22.72079964	1.001669576	22.72079964	1.001669576	22.72079964	1.001669576	22.72079964	1.001669576	22.72079964	1.001669576	22.72079964	1.001669576	22.72079964	0.095737667	43.18680949	0.095737667	43.18680949	0.095737667	43.18680949	0.095737667	43.18680949	0.095737667	43.18680949	0.095737667	43.18680949	0.095737667	43.18680949	0.095737667	43.18680949	0.095737667	43.18680949	0.095737667	43.18680949	0.095737667	43.18680949	0.095737667	43.18680949	0.095737667	43.18680949	0.095737667	43.18680949	0.095737667	43.18680949	0.095737667	43.18680949	0.095737667	43.18680949	0.095737667	43.18680949	0.095737667	43.18680949	0.095737667	43.18680949	0.095737667	43.18680949	0.095737667	43.18680949	0.095737667	43.18680949	0.095737667	43.18680949	0.095737667	43.18680949	0.095737667	43.18680949	0.095737667	43.18680949	0.095737667	43.18680949	0.095737667	43.18680949	0.095737667	43.18680949	0.095737667	43.18680949	0.095737667	43.18680949	0.095737667	43.18680949	0.095737667	43.18680949	0.095737667	43.18680949	0.095737667	43.18680949	0.095737667	43.18680949	0.095737667	43.18680949	0.095737667	43.18680949	0.095737667	43.18680949	0.095737667	43.18680949	0.095737667	43.18680949	0.095737667	43.18680949	0.095737667	43.18680949	0.095737667	43.18680949	0.095737667	43.18680949	0.095737667	43.18680949	0.095737667	43.18680949	0.095737667	43.18680949	0.095737667	43.18680949	0.095737667	43.18680949	0.095737667	43.18680949	0.095737667	43.18680949	0.095737667	43.18680949	0.095737667	43.18680949	0.095737667	43.18680949	0.095737667	43.18680949	0.095737667	43.18680949	0.095737667	43.18680949	0.095737667	43.18680949	0.095737667	43.18680949	0.095737667	43.18680949	0.095737667	43.18680949	0.095737667	43.18680949	0.095737667	43.18680949	0.095737667	43.18680949	0.095737667	43.18680949	0.095737667	43.18680949	0.095737667	43.18680949	0.095737667	43.18680949	0.095737667	43.18680949	0.095737667	43.18680949	0.095737667	43.18680949	0.095737667	43.18680949	0.095737667	43.18680949	0.095737667	43.18680949	0.095737667	43.18680949	0.095737667	43.18680949	0.095737667	43.18680949	0.095737667	43.18680949	0.095737667	43.18680949	0.095737667	43.18680949	0.095737667	43.18680949	0.095737667	43.18680949	0.095737667	43.18680949	0.095737667	43.18680949	0.095737667	43.18680949	0.095737667	43.18680949	0.095737667	43.18680949	0.095737667	43.18680949	0.095737667	43.18680949	0.095737667	43.18680949	0.095737667	43.18680949	0.095737667	43.18680949	0.095737667	43.18680949	0.095737667	43.18680949	0.095737667	43.18680949	0.095737667	43.18680949	0.095737667	43.18680949	0.095737667	43.18680949	0.095737667	43.18680949	0.095737667	43.18680949	0.095737667	43.18680949	0.095737667	43.18680949	0.095737667	43.18680949	0.095737667	43.18680949	0.095737667	43.18680949	0.095737667	43.18680949	0.095737667	43.18680949	0.095737667	43.18680949	0.095737667	43.18680949	0.095737667	43.18680949	0.095737667	43.18680949	0.095737667	43.18680949	0.095737667	43.18680949	0.095737667	43.18680949	0.095737667	43.18680949	0.095737667	43.18680949	0.095737667	43.18680949	0.095737667	43.18680949	0.095737667	43.18680949	0.095737667	43.18680949	0.095737667	43.18680949	0.095737667	43.18680949	0.095737667	43.18680949	0.095737667	43.18680949	0.095737667	43.18680949	0.095737667	43.18680949	0.095737667	43.18680949	0.095737667	43.18680949	0.095737667	43.18680949	0.095737667	43.18680949	0.095737667	43.18680949	0.095737667	43.18680949	0.095737667	43.18680949	0.095737667	43.18680949	0.095737667	43.18680949	0.095737667	43.18680949	0.095737667	43.18680949	0.095737667	43.18680949	0.095737667	43.18680949	0.095737667	43.18680949	0.095737667	43.18680949	0.095737667	43.18680949	0.095737667	43.18680949	0.095737667	43.18680949	0.095737667	43.18680949	0.095737667	43.18680949	0.095737667	43.18680949	0.095737667	43.18680949	0.095737667	43.18680949	0.095737667	43.18680949	0.095737667	43.18680949	0.095737667	43.18680949	0.095737667	43.18680949	0.095737667	43.18680949	0.095737667	43.18680949	0.095737667	43.18680949	0.095737667	43.18680949	0.095737667	43.18680949	0.095737667	43.18680949	0.095737667	43.18680949	0.095737667	43.18680949	0.095737667	43.18680949	0.095737667	43.18680949	0.095737667	43.18680949	0.095737667	43.18680949	0.095737667	43.18680949	0.095737667	43.18680949	0.095737667	43.18680949	0.095737667	43.18680949	0.095737667	43.18680949	0.095737667	43.18680949	0.095737667	43.18680949	0.095737667	43.18680949	0.095737667	43.18680949	0.095737667	43.18680949	0.095737667	43.18680949	0.095737667	43.18680949	0.095737667	43.18680949	0.095737667	43.18680949	0.095737667	43.18680949	0.095737667	43.18680949	0.095737667	43.18680949	0.095737667	43.18680949	0.095737667	43.18680949	0.095737667	43.18680949	0.095737667	43.18680949	0.095737667	43.18680949	0.095737667	43.18680949	0.095737667	43.18680949	0.095737667	43.18680949	0.095737667	43.18680949	0.095737667	43.18680949	0.095737667	43.18680949	0.095737667	43.18680949	0.095737667	43.18680949	0.095737667	43.18680949	0.095737667	43.18680949	0.095737667	43.18680949	0.095737667	43.18680949	0.095737667	43.18680949	0.095737667	43.18680949	0.095737667	43.18680949	0.095737667	43.18680949	0.095737667	43.18680949	0.095737667	43.18680949	0.095737667	43.18680949	0.095737667	43.18680949	0.095737667	43.18680949	0.095737667	43.18680949	0.095737667	43.18680949	0.095737667	43.18680949	0.095737667	43.18680949	0.095737667	43.18680949	0.095737667	43.18680949	0.095737667	43.18680949	0.095737667	43.18680949	0.095737667	43.18680949	0.095737667	43.18680949	0.095737667	43.18680949	0.095737667	43.18680949	0.095737667	43.18680949	0.095737667	43.18680949	0.095737667	43.18680949	0.095737667	43.18680949	0.095737667	43.18680949	0.095737667	43.18680949	0.095737667	43.18680949	0.095737667	43.18680949	0.095737667	43.18680949	0.095737667	43.18680949	0.095737667	43.18680949	0.095737667	43.18680949	0.095737667	43.18680949	0.095737667	43.18680949	0.095737667	43.18680949	0.095737667	43.18680949	0.095737667	43.18680949	0.095737667	43.18680949	0.095737667	43.18680949	0.095737667	43.18680949	0.095737667	43.18680949	0.095737667	43.18680949	0.095737667	43.18680949	0.095737667	43.18680949	0.095737667	43.18680949	0.095737667	43.18680949	0.095737667	43.18680949	0.095737667	43.18680949	0.095737667	43.18680949	0.095737667	43.18680949	0.095737667	43.18680949	0.095737667	43.18680949	0.095737667	43.18680949	0.095737667	43.18680949	0.095737667	43.18680949	0.095737667	43.18680949	0.095737667	43.18680949	0.095737667	43.18680949	0.095737667	43.18680949	0.747612504	27.37416744	0.747612504	27.37416744	0.747612504	27.37416744	0.747612504	27.37416744	0.747612504	27.37416744	0.747612504	27.37416744	0.747612504	27.37416744	0.747612504	27.37416744	0.747612504	27.37416744	0.747612504	27.37416744	0.747612504	27.37416744	0.747612504	27.37416744	0.747612504	27.37416744	0.747612504	27.37416744	0.747612504	27.37416744	0.747612504	27.37416744	0.747612504	27.37416744	0.747612504	27.37416744	0.747612504	27.37416744	0.747612504	27.37416744	0.747612504	27.37416744	0.747612504	27.37416744	0.747612504	27.37416744	0.747612504	27.37416744	0.747612504	27.37416744	0.747612504	27.37416744	0.747612504	27.37416744	0.747612504	27.37416744	0.747612504	27.37416744	0.747612504	27.37416744	0.747612504	27.37416744	0.747612504	27.37416744	0.747612504	27.37416744	0.747612504	27.37416744	0.747612504	27.37416744	0.747612504	27.37416744	0.747612504	27.37416744	0.747612504	27.37416744	0.747612504	27.37416744	0.747612504	27.37416744	0.747612504	27.37416744	0.747612504	27.37416744	0.747612504	27.37416744	0.747612504	27.37416744	0.747612504	27.37416744	0.747612504	27.37416744	0.747612504	27.37416744	0.747612504	27.37416744	0.747612504	27.37416744	0.747612504	27.37416744	0.747612504	27.37416744	0.747612504	27.37416744	0.747612504	27.37416744	0.747612504	27.37416744	0.747612504	27.37416744	0.747612504	27.37416744	0.747612504	27.37416744	0.747612504	27.37416744	0.747612504	27.37416744	0.747612504	27.37416744	0.747612504	27.37416744	0.747612504	27.37416744	0.747612504	27.37416744	0.747612504	27.37416744	0.747612504	27.37416744	0.747612504	27.37416744	0.747612504	27.37416744	0.747612504	27.37416744	0.747612504	27.37416744	0.747612504	27.37416744	0.747612504	27.37416744	0.747612504	27.37416744	0.747612504	27.37416744	0.747612504	27.37416744	0.747612504	27.37416744	0.747612504	27.37416744	0.747612504	27.37416744	0.747612504	27.37416744	0.747612504	27.37416744	0.747612504	27.37416744	0.747612504	27.37416744	0.747612504	27.37416744	0.747612504	27.37416744	0.747612504	27.37416744	0.747612504	27.37416744	0.747612504	27.37416744	0.747612504	27.37416744	0.747612504	27.37416744	0.747612504	27.37416744	0.747612504	27.37416744	0.747612504	27.37416744	0.747612504	27.37416744	0.747612504	27.37416744	0.747612504	27.37416744	0.747612504	27.37416744	0.747612504	27.37416744	0.747612504	27.37416744	0.747612504	27.37416744	0.747612504	27.37416744	0.747612504	27.37416744	0.747612504	27.37416744	0.747612504	27.37416744	0.747612504	27.37416744	0.747612504	27.37416744	0.747612504	27.37416744	0.747612504	27.37416744	0.747612504	27.37416744	0.747612504	27.37416744	0.747612504	27.37416744	0.747612504	27.37416744	0.747612504	27.37416744	0.747612504	27.37416744	0.747612504	27.37416744	0.747612504	27.37416744	0.747612504	27.37416744	0.747612504	27.37416744	0.747612504	27.37416744	0.747612504	27.37416744	0.747612504	27.37416744	0.747612504	27.37416744	0.747612504	27.37416744	0.747612504	27.37416744	0.747612504	27.37416744	0.747612504	27.37416744	0.747612504	27.37416744	0.747612504	27.37416744	0.747612504	27.37416744	0.747612504	27.37416744	0.747612504	27.37416744	0.747612504	27.37416744	0.747612504	27.37416744	0.747612504	27.37416744	0.747612504	27.37416744	0.747612504	27.37416744	0.747612504	27.37416744	0.747612504	27.37416744	0.747612504	27.37416744	0.747612504	27.37416744	0.747612504	27.37416744	0.747612504	27.37416744	0.747612504	27.37416744	0.747612504	27.37416744	0.747612504	27.37416744	0.747612504	27.37416744	0.747612504	27.37416744	0.747612504	27.37416744	0.747612504	27.37416744	0.747612504	27.37416744	0.747612504	27.37416744	0.747612504	27.37416744	0.747612504	27.37416744	0.747612504	27.37416744	0.747612504	27.37416744	0.747612504	27.37416744	0.747612504	27.37416744	0.747612504	27.37416744	0.747612504	27.37416744	0.747612504	27.37416744	0.747612504	27.37416744	0.747612504	27.37416744	0.747612504	27.37416744	0.747612504	27.37416744	0.747612504	27.37416744	0.747612504	27.37416744	0.747612504	27.37416744	0.747612504	27.37416744	0.747612504	27.37416744	0.747612504	27.37416744	0.747612504	27.37416744	0.747612504	27.37416744	0.747612504	27.37416744	0.747612504	27.37416744	0.747612504	27.37416744	0.747612504	27.37416744	0.747612504	27.37416744	0.747612504	27.37416744	0.747612504	27.37416744	0.747612504	27.37416744	0.747612504	27.37416744	0.747612504	27.37416744	0.747612504	27.37416744	0.747612504	27.37416744	0.747612504	27.37416744	0.747612504	27.37416744	0.747612504	27.37416744	0.747612504	27.37416744	0.747612504	27.37416744	0.747612504	27.37416744	0.747612504	27.37416744	0.747612504	27.37416744	0.747612504	27.37416744	0.747612504	27.37416744	0.747612504	27.37416744	0.747612504	27.37416744	0.747612504	27.37416744	0.747612504	27.37416744	0.747612504	27.37416744	0.747612504	27.37416744	0.747612504	27.37416744	0.747612504	27.37416744	0.747612504	27.37416744	0.747612504	27.37416744	0.747612504	27.37416744	0.747612504	27.37416744	0.747612504	27.37416744	0.747612504	27.37416744	0.747612504	27.37416744	0.747612504	27.37416744	0.747612504	27.37416744	0.747612504	27.37416744	0.747612504	27.37416744	0.747612504	27.37416744	0.747612504	27.37416744	0.747612504	27.37416744	0.747612504	27.37416744	0.747612504	27.37416744	0.747612504	27.37416744	0.747612504	27.37416744	0.747612504	27.37416744	0.747612504	27.37416744	0.747612504	27.37416744	0.747612504	27.37416744	0.747612504	27.37416744	0.747612504	27.37416744	0.747612504	27.37416744	0.747612504	27.37416744	0.747612504	27.37416744	0.747612504	27.37416744	0.747612504	27.37416744	0.747612504	27.37416744	0.747612504	27.37416744	0.747612504	27.37416744	0.747612504	27.37416744	0.747612504	27.37416744	0.747612504	27.37416744	0.747612504	27.37416744	0.747612504	27.37416744	0.747612504	27.37416744	0.747612504	27.37416744	0.747612504	27.37416744	0.747612504	27.37416744	0.747612504	27.37416744	0.747612504	27.37416744	0.747612504	27.37416744	0.747612504	27.37416744	0.747612504	27.37416744	0.747612504	27.37416744	0.747612504	27.37416744	0.747612504	27.37416744	0.747612504	27.37416744	0.747612504	27.37416744	0.747612504	27.37416744	0.747612504	27.37416744	0.747612504	27.37416744	0.747612504	27.37416744	0.747612504	27.37416744	0.747612504	27.37416744	0.747612504	27.37416744	0.747612504	27.37416744	0.747612504	27.37416744	0.747612504	27.37416744	0.747612504	27.37416744	0.747612504	27.37416744	0.747612504	27.37416744	0.747612504	27.37416744	0.747612504	27.37416744	0.747612504	27.37416744	0.747612504	27.37416744	0.747612504	27.37416744	0.747612504	27.37416744	0.747612504	27.37416744	0.747612504	27.37416744	0.747612504	27.37416744	0.747612504	27.37416744	0.747612504	27.37416744	0.747612504	27.37416744	0.747612504	27.37416744	0.747612504	27.37416744	0.747612504	27.37416744	0.747612504	27.37416744	0.747612504	27.37416744	0.747612504	27.37416744	0.747612504	27.37416744	0.747612504	27.37416744	0.747612504	27.37416744	0.747612504	27.37416744	0.747612504	27.37416744	0.747612504	27.37416744	0.747612504	27.37416744	0.747612504	27.37416744	0.747612504	27.37416744	0.747612504	27.37416744	0.747612504	27.37416744	0.747612504	27.37416744	0.747612504	27.37416744	0.747612504	27.37416744	0.747612504	27.37416744	0.747612504	27.37416744	0.747612504	27.37416744	0.747612504	27.37416744	0.747612504	27.37416744	0.747612504	27.37416744	0.747612504	27.37416744	0.747612504	27.37416744	0.747612504	27.37416744	0.747612504	27.37416744	0.747612504	27.37416744	0.747612504	27.37416744	0.747612504	27.37416744	0.747612504	27.37416744	0.747612504	27.37416744	0.747612504	27.37416744	0.747612504	27.37416744	0.747612504	27.37416744	0.747612504	27.37416744	0.747612504	27.37416744	0.747612504	27.37416744	0.747612504	27.37416744	0.747612504	27.37416744	0.747612504	27.37416744	0.747612504	27.37416744	0.747612504	27.37416744	0.747612504	27.37416744	0.747612504	27.37416744	0.747612504	27.37416744	0.747612504	27.37416744	0.747612504	27.37416744	0.747612504	27.37416744	0.747612504	27.37416744	0.747612504	27.37416744	0.747612504	27.37416744	0.747612504	27.37416744	0.747612504	27.37416744	0.747612504	27.37416744	0.747612504	27.37416744	0.747612504	27.37416744	0.747612504	27.37416744	0.747612504	27.37416744	0.747612504	27.37416744	0.747612504	27.37416744	0.747612504	27.37416744	0.747612504	27.37416744	0.747612504	27.37416744	0.747612504	27.37416744	0.747612504	27.37416744	0.747612504	27.37416744	0.747612504	27.37416744	0.747612504	27.37416744	0.747612504	27.37416744	0.747612504	27.37416744	0.747612504	27.37416744	0.747612504	27.37416744	0.747612504	27.37416744	0.747612504	27.37416744	0.747612504	27.37416744	0.747612504	27.37416744	0.747612504	27.37416744	0.747612504	27.37416744	0.747612504	27.37416744	0.747612504	27.37416744	0.747612504	27.37416744	0.747612504	27.37416744	0.747612504	27.37416744	0.747612504	27.37416744	0.747612504	27.37416744	0.747612504	27.37416744	0.747612504	27.37416744	0.747612504	27.37416744	0.747612504	27.37416744	0.747612504	27.37416744	0.747612504	27.37416744	0.747612504	27.37416744	0.747612504	27.37416744	0.747612504	27.37416744	0.747612504	27.37416744	0.747612504	27.37416744	0.747612504	27.37416744	0.747612504	27.37416744	0.747612504	27.37416744	0.747612504	27.37416744	0.747612504	27.37416744	0.747612504	27.37416744	0.747612504	27.37416744	0.747612504	27.37416744	0.747612504	27.37416744	0.747612504	27.37416744	0.747612504	27.37416744	0.747612504	27.37416744	0.747612504	27.37416744	0.747612504	27.37416744	0.747612504	27.37416744	0.747612504	27.37416744	0.747612504	27.37416744	0.747612504	27.37416744	0.747612504	27.37416744	0.747612504	27.37416744	0.747612504	27.37416744	0.747612504	27.37416744	0.747612504	27.37416744	0.747612504	27.37416744	0.747612504	27.37416744	0.747612504	27.37416744	0.747612504	27.37416744	0.747612504	27.37416744	0.747612504	27.37416744	0.747612504	27.37416744	0.747612504	27.37416744	0.747612504	27.37416744	0.747612504	27.37416744	0.747612504	27.37416744	0.747612504	27.37416744	0.747612504	27.37416744	0.747612504	27.37416744	0.747612504	27.37416744	0.747612504	27.37416744	0.747612504	27.37416744	0.747612504	27.37416744	0.747612504	27.37416744	0.747612504	27.37416744	0.747612504	27.37416744	0.747612504	27.37416744	0.747612504	27.37416744	0.747612504	27.37416744	0.747612504	27.37416744	0.747612504	27.37416744	0.747612504	27.37416744	0.747612504	27.37416744	0.747612504	27.37416744	0.747612504	27.37416744	0.747612504	27.37416744	0.747612504	27.37416744	0.747612504	27.37416744	0.747612504	27.37416744	0.747612504	27.37416744	0.747612504	27.37416744	0.747612504	27.37416744	0.747612504	27.37416744	0.747612504	27.37416744	0.747612504	27.37416744	0.747612504	27.37416744	0.747612504	27.37416744	0.747612504	27.37416744	0.747612504	27.37416744	0.747612504	27.37416744	0.747612504	27.37416744	0.747612504	27.37416744	0.747612504	27.37416744	0.747612504	27.37416744	0.747612504	27.37416744	0.747612504	27.37416744	0.747612504	27.37416744	0.747612504	27.37416744	0.747612504	27.37416744	0.747612504	27.37416744	0.747612504	27.37416744	0.747612504	27.37416744	0.747612504	27.37416744	0.747612504	27.37416744	0.747612504	27.37416744	0.747612504	27.37416744	0.747612504	27.37416744	0.747612504	27.37416744	0.747612504	27.37416744	0.747612504	27.37416744	0.747612504	27.37416744	0.747612504	27.37416744	0.747612504	27.37416744	0.747612504	27.37416744	0.747612504	27.37416744	0.747612504	27.37416744	0.747612504	27.37416744	0.747612504	27.37416744	0.747612504	27.37416744	0.747612504	27.37416744	0.747612504	27.37416744	0.747612504	27.37416744	1.088388327	7.791048987	1.088388327	7.791048987	1.088388327	7.791048987	1.088388327	7.791048987	1.088388327	7.791048987	1.088388327	7.791048987	1.088388327	7.791048987	1.088388327	7.791048987	1.088388327	7.791048987	1.088388327	7.791048987	1.088388327	7.791048987	1.088388327	7.791048987	1.088388327	7.791048987	1.088388327	7.791048987	1.088388327	7.791048987	1.088388327	7.791048987	1.088388327	7.791048987	1.088388327	7.791048987	1.088388327	7.791048987	1.088388327	7.791048987	1.088388327	7.791048987	1.088388327	7.791048987	1.088388327	7.791048987	1.088388327	7.791048987	1.088388327	7.791048987	1.088388327	7.791048987	1.088388327	7.791048987	1.088388327	7.791048987	1.088388327	7.791048987	1.088388327	7.791048987	1.088388327	7.791048987	1.088388327	7.791048987	1.088388327	7.791048987	1.088388327	7.791048987	1.088388327	7.791048987	1.088388327	7.791048987	1.088388327	7.791048987	1.088388327	7.791048987	1.088388327	7.791048987	1.088388327	7.791048987	1.088388327	7.791048987	1.088388327	7.791048987	1.088388327	7.791048987	1.088388327	7.791048987	1.088388327	7.791048987	1.088388327	7.791048987	1.088388327	7.791048987	1.088388327	7.791048987	1.088388327	7.791048987	1.088388327	7.791048987	1.088388327	7.791048987	1.088388327	7.791048987	1.088388327	7.791048987	1.088388327	7.791048987	1.088388327	7.791048987	1.088388327	7.791048987	1.088388327	7.791048987	1.088388327	7.791048987	1.088388327	7.791048987	1.088388327	7.791048987	1.088388327	7.791048987	1.088388327	7.791048987	1.088388327	7.791048987	1.088388327	7.791048987	1.088388327	7.791048987	1.088388327	7.791048987	1.088388327	7.791048987	1.088388327	7.791048987	1.088388327	7.791048987	1.088388327	7.791048987	1.088388327	7.791048987	1.088388327	7.791048987	1.088388327	7.791048987	1.088388327	7.791048987	1.088388327	7.791048987	1.088388327	7.791048987	1.088388327	7.791048987	1.088388327	7.791048987	1.088388327	7.791048987	1.088388327	7.791048987	1.088388327	7.791048987	1.088388327	7.791048987	1.088388327	7.791048987	1.088388327	7.791048987	1.088388327	7.791048987	1.088388327	7.791048987	1.088388327	7.791048987	1.088388327	7.791048987	1.088388327	7.791048987	1.088388327	7.791048987	1.088388327	7.791048987	1.088388327	7.791048987	1.088388327	7.791048987	1.088388327	7.791048987	1.088388327	7.791048987	1.088388327	7.791048987	1.088388327	7.791048987	1.088388327	7.791048987	1.088388327	7.791048987	1.088388327	7.791048987	1.088388327	7.791048987	1.088388327	7.791048987	1.088388327	7.791048987	1.088388327	7.791048987	1.088388327	7.791048987	1.088388327	7.791048987	1.088388327	7.791048987	1.088388327	7.791048987	1.088388327	7.791048987	1.088388327	7.791048987	1.088388327	7.791048987	1.088388327	7.791048987	1.088388327	7.791048987	1.088388327	7.791048987	1.088388327	7.791048987	1.088388327	7.791048987	1.088388327	7.791048987	1.088388327	7.791048987	1.088388327	7.791048987	1.088388327	7.791048987	1.088388327	7.791048987	1.088388327	7.791048987	1.088388327	7.791048987	1.088388327	7.791048987	1.088388327	7.791048987	1.088388327	7.791048987	1.088388327	7.791048987	1.088388327	7.791048987	1.088388327	7.791048987	1.088388327	7.791048987	1.088388327	7.791048987	1.088388327	7.791048987	1.088388327	7.791048987	1.088388327	7.791048987	1.088388327	7.791048987	1.088388327	7.791048987	1.088388327	7.791048987	1.088388327	7.791048987	1.088388327	7.791048987	1.088388327	7.791048987	1.088388327	7.791048987	1.088388327	7.791048987	1.088388327	7.791048987	1.088388327	7.791048987	1.090449104	-29.79807741	1.090449104	-29.79807741	1.090449104	-29.79807741	1.090449104	-29.79807741	1.090449104	-29.79807741	1.090449104	-29.79807741	1.090449104	-29.79807741	1.090449104	-29.79807741	1.090449104	-29.79807741	1.090449104	-29.79807741	1.090449104	-29.79807741	1.090449104	-29.79807741	1.090449104	-29.79807741	1.090449104	-29.79807741	1.090449104	-29.79807741	1.090449104	-29.79807741	1.090449104	-29.79807741	1.090449104	-29.79807741	1.090449104	-29.79807741	1.090449104	-29.79807741	1.090449104	-29.79807741	1.090449104	-29.79807741	1.090449104	-29.79807741	1.090449104	-29.79807741	1.090449104	-29.79807741	1.090449104	-29.79807741	1.090449104	-29.79807741	1.090449104	-29.79807741	1.090449104	-29.79807741	1.090449104	-29.79807741	1.090449104	-29.79807741	1.090449104	-29.79807741	1.090449104	-29.79807741	1.090449104	-29.79807741	1.090449104	-29.79807741	1.090449104	-29.79807741	1.090449104	-29.79807741	1.090449104	-29.79807741	1.090449104	-29.79807741	1.090449104	-29.79807741	1.090449104	-29.79807741	1.090449104	-29.79807741	1.090449104	-29.79807741	1.090449104	-29.79807741	1.090449104	-29.79807741	1.090449104	-29.79807741	1.090449104	-29.79807741	1.090449104	-29.79807741	1.090449104	-29.79807741	1.090449104	-29.79807741	1.090449104	-29.79807741	1.090449104	-29.79807741	1.090449104	-29.79807741	1.090449104	-29.79807741	1.090449104	-29.79807741	1.090449104	-29.79807741	1.090449104	-29.79807741	1.090449104	-29.79807741	1.090449104	-29.79807741	1.090449104	-29.79807741	1.090449104	-29.79807741	1.090449104	-29.79807741	1.090449104	-29.79807741	1.090449104	-29.79807741	1.090449104	-29.79807741	1.090449104	-29.79807741	1.090449104	-29.79807741	1.090449104	-29.79807741	1.090449104	-29.79807741	1.090449104	-29.79807741	1.090449104	-29.79807741	1.090449104	-29.79807741	1.090449104	-29.79807741	1.090449104	-29.79807741	1.090449104	-29.79807741	1.090449104	-29.79807741	1.090449104	-29.79807741	1.090449104	-29.79807741	1.090449104	-29.79807741	1.090449104	-29.79807741	1.090449104	-29.79807741	1.090449104	-29.79807741	1.090449104	-29.79807741	1.090449104	-29.79807741	1.090449104	-29.79807741	1.090449104	-29.79807741	1.090449104	-29.79807741	1.090449104	-29.79807741	1.090449104	-29.79807741	1.090449104	-29.79807741	1.090449104	-29.79807741	1.090449104	-29.79807741	1.090449104	-29.79807741	1.090449104	-29.79807741	1.090449104	-29.79807741	1.090449104	-29.79807741	1.090449104	-29.79807741	1.090449104	-29.79807741	1.090449104	-29.79807741	1.090449104	-29.79807741	1.090449104	-29.79807741	1.090449104	-29.79807741	1.090449104	-29.79807741	1.090449104	-29.79807741	1.090449104	-29.79807741	1.090449104	-29.79807741	1.090449104	-29.79807741	1.090449104	-29.79807741	1.090449104	-29.79807741	1.090449104	-29.79807741	1.090449104	-29.79807741	1.090449104	-29.79807741	1.090449104	-29.79807741	1.090449104	-29.79807741	1.090449104	-29.79807741	1.090449104	-29.79807741	1.090449104	-29.79807741	1.090449104	-29.79807741	1.090449104	-29.79807741	1.090449104	-29.79807741	1.090449104	-29.79807741	1.090449104	-29.79807741	1.090449104	-29.79807741	1.090449104	-29.79807741	1.090449104	-29.79807741	1.090449104	-29.79807741	1.090449104	-29.79807741	1.090449104	-29.79807741	1.090449104	-29.79807741	1.090449104	-29.79807741	1.090449104	-29.79807741	1.090449104	-29.79807741	1.090449104	-29.79807741	1.090449104	-29.79807741	1.090449104	-29.79807741	1.090449104	-29.79807741	1.090449104	-29.79807741	1.090449104	-29.79807741	1.090449104	-29.79807741	1.090449104	-29.79807741	1.090449104	-29.79807741	1.090449104	-29.79807741	1.090449104	-29.79807741	1.090449104	-29.79807741	1.090449104	-29.79807741	1.090449104	-29.79807741	1.090449104	-29.79807741	1.090449104	-29.79807741	1.090449104	-29.79807741	1.090449104	-29.79807741	1.090449104	-29.79807741	1.090449104	-29.79807741	1.090449104	-29.79807741	1.090449104	-29.79807741	1.090449104	-29.79807741	1.090449104	-29.79807741	1.090449104	-29.79807741	1.090449104	-29.79807741	1.090449104	-29.79807741	1.090449104	-29.79807741	1.090449104	-29.79807741	1.090449104	-29.79807741	1.090449104	-29.79807741	1.090449104	-29.79807741	1.090449104	-29.79807741	1.090449104	-29.79807741	1.090449104	-29.79807741	1.090449104	-29.79807741	1.090449104	-29.79807741	1.090449104	-29.79807741	1.090449104	-29.79807741	1.090449104	-29.79807741	1.090449104	-29.79807741	1.090449104	-29.79807741	1.090449104	-29.79807741	1.090449104	-29.79807741	1.090449104	-29.79807741	1.090449104	-29.79807741	1.090449104	-29.79807741	1.090449104	-29.79807741	1.090449104	-29.79807741	1.090449104	-29.79807741	1.090449104	-29.79807741	1.090449104	-29.79807741	1.090449104	-29.79807741	1.090449104	-29.79807741	1.090449104	-29.79807741	1.090449104	-29.79807741	1.090449104	-29.79807741	1.090449104	-29.79807741	1.090449104	-29.79807741	1.090449104	-29.79807741	1.090449104	-29.79807741	1.090449104	-29.79807741	1.090449104	-29.79807741	1.090449104	-29.79807741	1.090449104	-29.79807741	1.090449104	-29.79807741	1.090449104	-29.79807741	1.090449104	-29.79807741	1.090449104	-29.79807741	1.090449104	-29.79807741	1.090449104	-29.79807741	1.090449104	-29.79807741	1.090449104	-29.79807741	1.090449104	-29.79807741	1.090449104	-29.79807741	1.090449104	-29.79807741	1.090449104	-29.79807741	1.090449104	-29.79807741	1.090449104	-29.79807741	1.090449104	-29.79807741	1.090449104	-29.79807741	1.090449104	-29.79807741	1.090449104	-29.79807741	1.090449104	-29.79807741	1.090449104	-29.79807741	1.090449104	-29.79807741	1.090449104	-29.79807741	1.090449104	-29.79807741	1.090449104	-29.79807741	1.090449104	-29.79807741	1.090449104	-29.79807741	1.090449104	-29.79807741	1.090449104	-29.79807741	1.090449104	-29.79807741	1.090449104	-29.79807741	1.090449104	-29.79807741	1.090449104	-29.79807741	1.090449104	-29.79807741	1.090449104	-29.79807741	1.090449104	-29.79807741	1.090449104	-29.79807741	1.090449104	-29.79807741	1.090449104	-29.79807741	1.090449104	-29.79807741	1.090449104	-29.79807741	1.090449104	-29.79807741	1.090449104	-29.79807741	1.090449104	-29.79807741	1.090449104	-29.79807741	1.090449104	-29.79807741	1.090449104	-29.79807741	1.090449104	-29.79807741	1.090449104	-29.79807741	1.090449104	-29.79807741	1.090449104	-29.79807741	1.090449104	-29.79807741	1.090449104	-29.79807741	1.090449104	-29.79807741	1.090449104	-29.79807741	1.090449104	-29.79807741	1.090449104	-29.79807741	1.090449104	-29.79807741	1.090449104	-29.79807741	1.090449104	-29.79807741	1.090449104	-29.79807741	1.090449104	-29.79807741	1.090449104	-29.79807741	1.090449104	-29.79807741	1.090449104	-29.79807741	1.090449104	-29.79807741	1.090449104	-29.79807741	1.090449104	-29.79807741	1.090449104	-29.79807741	1.090449104	-29.79807741	1.090449104	-29.79807741	1.090449104	-29.79807741	1.090449104	-29.79807741	1.090449104	-29.79807741	1.090449104	-29.79807741	1.090449104	-29.79807741	1.090449104	-29.79807741	1.090449104	-29.79807741	1.090449104	-29.79807741	1.090449104	-29.79807741	1.090449104	-29.79807741	1.090449104	-29.79807741	1.090449104	-29.79807741	1.090449104	-29.79807741	1.090449104	-29.79807741	1.090449104	-29.79807741	1.090449104	-29.79807741	1.090449104	-29.79807741	1.090449104	-29.79807741	1.090449104	-29.79807741	1.090449104	-29.79807741	1.090449104	-29.79807741	1.090449104	-29.79807741	1.090449104	-29.79807741	1.090449104	-29.79807741	1.090449104	-29.79807741	1.090449104	-29.79807741	1.090449104	-29.79807741	1.090449104	-29.79807741	1.090449104	-29.79807741	1.090449104	-29.79807741	1.090449104	-29.79807741	1.090449104	-29.79807741	1.090449104	-29.79807741	1.090449104	-29.79807741	1.090449104	-29.79807741	1.090449104	-29.79807741	1.090449104	-29.79807741	1.090449104	-29.79807741	1.090449104	-29.79807741	1.090449104	-29.79807741	1.090449104	-29.79807741	1.090449104	-29.79807741	1.090449104	-29.79807741	1.090449104	-29.79807741	1.090449104	-29.79807741	1.090449104	-29.79807741	1.090449104	-29.79807741	1.090449104	-29.79807741	1.090449104	-29.79807741	1.090449104	-29.79807741	1.090449104	-29.79807741	1.090449104	-29.79807741	1.090449104	-29.79807741	1.090449104	-29.79807741	1.090449104	-29.79807741	1.090449104	-29.79807741	1.090449104	-29.79807741	1.090449104	-29.79807741	1.090449104	-29.79807741	1.090449104	-29.79807741	1.090449104	-29.79807741	1.090449104	-29.79807741	1.090449104	-29.79807741	1.090449104	-29.79807741	1.090449104	-29.79807741	1.090449104	-29.79807741	1.090449104	-29.79807741	1.090449104	-29.79807741	1.090449104	-29.79807741	1.090449104	-29.79807741	1.090449104	-29.79807741	1.090449104	-29.79807741	1.090449104	-29.79807741	1.090449104	-29.79807741	1.090449104	-29.79807741	1.090449104	-29.79807741	1.090449104	-29.79807741	1.090449104	-29.79807741	1.090449104	-29.79807741	1.090449104	-29.79807741	0.358235163	-48.2612037	0.358235163	-48.2612037	0.358235163	-48.2612037	0.358235163	-48.2612037	0.358235163	-48.2612037	0.358235163	-48.2612037	0.358235163	-48.2612037	0.358235163	-48.2612037	0.358235163	-48.2612037	0.358235163	-48.2612037	0.358235163	-48.2612037	0.358235163	-48.2612037	0.358235163	-48.2612037	0.358235163	-48.2612037	0.358235163	-48.2612037	0.358235163	-48.2612037	0.358235163	-48.2612037	0.358235163	-48.2612037	0.358235163	-48.2612037	0.358235163	-48.2612037	0.358235163	-48.2612037	0.358235163	-48.2612037	0.358235163	-48.2612037	0.358235163	-48.2612037	0.358235163	-48.2612037	0.358235163	-48.2612037	0.358235163	-48.2612037	0.358235163	-48.2612037	0.358235163	-48.2612037	0.358235163	-48.2612037	0.358235163	-48.2612037	0.358235163	-48.2612037	0.358235163	-48.2612037	0.358235163	-48.2612037	0.358235163	-48.2612037	0.358235163	-48.2612037	0.358235163	-48.2612037	0.358235163	-48.2612037	0.358235163	-48.2612037	0.358235163	-48.2612037	0.358235163	-48.2612037	0.358235163	-48.2612037	0.358235163	-48.2612037	0.358235163	-48.2612037	0.358235163	-48.2612037	0.358235163	-48.2612037	0.358235163	-48.2612037	0.358235163	-48.2612037	0.358235163	-48.2612037	0.358235163	-48.2612037	0.358235163	-48.2612037	0.358235163	-48.2612037	0.358235163	-48.2612037	0.358235163	-48.2612037	0.358235163	-48.2612037	0.358235163	-48.2612037	0.358235163	-48.2612037	0.358235163	-48.2612037	0.358235163	-48.2612037	0.358235163	-48.2612037	0.358235163	-48.2612037	0.358235163	-48.2612037	0.358235163	-48.2612037	0.358235163	-48.2612037	0.358235163	-48.2612037	0.358235163	-48.2612037	0.358235163	-48.2612037	0.358235163	-48.2612037	0.358235163	-48.2612037	0.358235163	-48.2612037	0.358235163	-48.2612037	0.358235163	-48.2612037	0.358235163	-48.2612037	0.358235163	-48.2612037	0.358235163	-48.2612037	0.358235163	-48.2612037	0.358235163	-48.2612037	0.358235163	-48.2612037	0.358235163	-48.2612037	0.358235163	-48.2612037	0.358235163	-48.2612037	0.358235163	-48.2612037	0.358235163	-48.2612037	0.358235163	-48.2612037	0.358235163	-48.2612037	0.358235163	-48.2612037	0.358235163	-48.2612037	0.358235163	-48.2612037	0.358235163	-48.2612037	0.465532741	-26.5741802	0.465532741	-26.5741802	0.465532741	-26.5741802	0.046702722	-36.11926254	0.046702722	-36.11926254	0.046702722	-36.11926254	0.046702722	-36.11926254	0.046702722	-36.11926254	0.046702722	-36.11926254	0.046702722	-36.11926254	0.046702722	-36.11926254	0.046702722	-36.11926254	0.046702722	-36.11926254	0.046702722	-36.11926254	0.046702722	-36.11926254	0.046702722	-36.11926254	0.046702722	-36.11926254	1.08870156	-34.61536938	1.08870156	-34.61536938	1.08870156	-34.61536938	1.08870156	-34.61536938	1.08870156	-34.61536938	1.08870156	-34.61536938	1.08870156	-34.61536938	1.08870156	-34.61536938	1.08870156	-34.61536938	1.08870156	-34.61536938	1.08870156	-34.61536938	1.08870156	-34.61536938	1.08870156	-34.61536938	1.08870156	-34.61536938	1.08870156	-34.61536938	1.08870156	-34.61536938	1.08870156	-34.61536938	1.08870156	-34.61536938	1.08870156	-34.61536938	1.08870156	-34.61536938	1.08870156	-34.61536938	1.08870156	-34.61536938	1.08870156	-34.61536938	1.08870156	-34.61536938	1.08870156	-34.61536938	1.08870156	-34.61536938	1.08870156	-34.61536938	1.08870156	-34.61536938	1.08870156	-34.61536938	1.08870156	-34.61536938	1.08870156	-34.61536938	1.08870156	-34.61536938	1.08870156	-34.61536938	1.08870156	-34.61536938	1.08870156	-34.61536938	1.08870156	-34.61536938	1.08870156	-34.61536938	1.08870156	-34.61536938	1.08870156	-34.61536938	1.08870156	-34.61536938	1.08870156	-34.61536938	1.08870156	-34.61536938	1.08870156	-34.61536938	1.08870156	-34.61536938	1.08870156	-34.61536938	1.08870156	-34.61536938	1.08870156	-34.61536938	1.08870156	-34.61536938	1.08870156	-34.61536938	1.08870156	-34.61536938	1.08870156	-34.61536938	1.08870156	-34.61536938	1.08870156	-34.61536938	1.08870156	-34.61536938	1.08870156	-34.61536938	1.08870156	-34.61536938	1.08870156	-34.61536938	1.08870156	-34.61536938	1.08870156	-34.61536938	1.08870156	-34.61536938	1.08870156	-34.61536938	1.08870156	-34.61536938	1.08870156	-34.61536938	1.08870156	-34.61536938	1.08870156	-34.61536938	1.08870156	-34.61536938	1.08870156	-34.61536938	1.08870156	-34.61536938	1.08870156	-34.61536938	1.08870156	-34.61536938	1.08870156	-34.61536938	1.08870156	-34.61536938	1.08870156	-34.61536938	1.08870156	-34.61536938	1.08870156	-34.61536938	1.08870156	-34.61536938	1.08870156	-34.61536938	1.08870156	-34.61536938
0.930125995	30.77044599	0.930125995	30.77044599	0.930125995	30.77044599	0.930125995	30.77044599	0.930125995	30.77044599	0.930125995	30.77044599	0.930125995	30.77044599	0.930125995	30.77044599	0.930125995	30.77044599	0.930125995	30.77044599	0.930125995	30.77044599	0.930125995	30.77044599	0.930125995	30.77044599	0.930125995	30.77044599	0.930125995	30.77044599	0.930125995	30.77044599	0.930125995	30.77044599	0.930125995	30.77044599	0.930125995	30.77044599	0.930125995	30.77044599	0.930125995	30.77044599	0.930125995	30.77044599	0.930125995	30.77044599	0.930125995	30.77044599	0.930125995	30.77044599	0.930125995	30.77044599	0.930125995	30.77044599	0.930125995	30.77044599	0.930125995	30.77044599	0.930125995	30.77044599	0.930125995	30.77044599	0.930125995	30.77044599	0.930125995	30.77044599	0.930125995	30.77044599	0.930125995	30.77044599	0.930125995	30.77044599	0.930125995	30.77044599	0.930125995	30.77044599	0.930125995	30.77044599	0.930125995	30.77044599	0.930125995	30.77044599	0.930125995	30.77044599	0.930125995	30.77044599	0.930125995	30.77044599	0.930125995	30.77044599	0.930125995	30.77044599	0.930125995	30.77044599	0.930125995	30.77044599	0.930125995	30.77044599	0.930125995	30.77044599	0.930125995	30.77044599	0.930125995	30.77044599	0.930125995	30.77044599	0.930125995	30.77044599	0.930125995	30.77044599	0.930125995	30.77044599	0.930125995	30.77044599	0.930125995	30.77044599	0.930125995	30.77044599	0.930125995	30.77044599	0.930125995	30.77044599	0.930125995	30.77044599	1.573668511	2.049521681	1.573668511	2.049521681	1.573668511	2.049521681	1.573668511	2.049521681	1.573668511	2.049521681	1.573668511	2.049521681	1.573668511	2.049521681	1.573668511	2.049521681	1.573668511	2.049521681	1.573668511	2.049521681	1.573668511	2.049521681	1.573668511	2.049521681	1.573668511	2.049521681	1.573668511	2.049521681	1.573668511	2.049521681	1.573668511	2.049521681	1.573668511	2.049521681	1.573668511	2.049521681	1.573668511	2.049521681	1.573668511	2.049521681	1.573668511	2.049521681	1.573668511	2.049521681	1.573668511	2.049521681	1.573668511	2.049521681	1.573668511	2.049521681	1.573668511	2.049521681	1.573668511	2.049521681	1.573668511	2.049521681	1.573668511	2.049521681	1.573668511	2.049521681	1.573668511	2.049521681	1.573668511	2.049521681	1.573668511	2.049521681	1.573668511	2.049521681	1.573668511	2.049521681	1.573668511	2.049521681	1.573668511	2.049521681	1.573668511	2.049521681	1.573668511	2.049521681	1.573668511	2.049521681	1.573668511	2.049521681	1.573668511	2.049521681	1.573668511	2.049521681	1.573668511	2.049521681	1.573668511	2.049521681	1.573668511	2.049521681	1.573668511	2.049521681	1.573668511	2.049521681	1.573668511	2.049521681	1.573668511	2.049521681	1.573668511	2.049521681	1.573668511	2.049521681	1.573668511	2.049521681	1.573668511	2.049521681	1.573668511	2.049521681	1.573668511	2.049521681	1.573668511	2.049521681	1.573668511	2.049521681	1.573668511	2.049521681	1.573668511	2.049521681	1.573668511	2.049521681	1.573668511	2.049521681	1.573668511	2.049521681	1.573668511	2.049521681	1.573668511	2.049521681	1.573668511	2.049521681	1.573668511	2.049521681	1.573668511	2.049521681	1.573668511	2.049521681	1.573668511	2.049521681	1.573668511	2.049521681	1.573668511	2.049521681	1.573668511	2.049521681	1.573668511	2.049521681	1.573668511	2.049521681	1.573668511	2.049521681	1.573668511	2.049521681	1.573668511	2.049521681	1.573668511	2.049521681	1.573668511	2.049521681	1.573668511	2.049521681	1.573668511	2.049521681	1.573668511	2.049521681	1.573668511	2.049521681	1.573668511	2.049521681	1.573668511	2.049521681	1.573668511	2.049521681	1.573668511	2.049521681	1.573668511	2.049521681	1.573668511	2.049521681	1.573668511	2.049521681	1.573668511	2.049521681	1.573668511	2.049521681	1.573668511	2.049521681	1.573668511	2.049521681	1.573668511	2.049521681	1.573668511	2.049521681	1.573668511	2.049521681	1.573668511	2.049521681	1.573668511	2.049521681	1.573668511	2.049521681	1.573668511	2.049521681	1.573668511	2.049521681	1.573668511	2.049521681	1.573668511	2.049521681	1.573668511	2.049521681	1.573668511	2.049521681	1.573668511	2.049521681	1.573668511	2.049521681	1.573668511	2.049521681	1.573668511	2.049521681	1.573668511	2.049521681	1.573668511	2.049521681	1.573668511	2.049521681	1.573668511	2.049521681	1.573668511	2.049521681	1.573668511	2.049521681	1.573668511	2.049521681	1.573668511	2.049521681	1.573668511	2.049521681	1.573668511	2.049521681	1.573668511	2.049521681	1.573668511	2.049521681	1.573668511	2.049521681	1.573668511	2.049521681	1.573668511	2.049521681	1.573668511	2.049521681	1.573668511	2.049521681	1.573668511	2.049521681	1.573668511	2.049521681	1.573668511	2.049521681	1.573668511	2.049521681	1.573668511	2.049521681	1.573668511	2.049521681	1.573668511	2.049521681	1.573668511	2.049521681	1.573668511	2.049521681	1.573668511	2.049521681	1.573668511	2.049521681	1.573668511	2.049521681	1.573668511	2.049521681	1.573668511	2.049521681	1.573668511	2.049521681	1.573668511	2.049521681	1.573668511	2.049521681	1.573668511	2.049521681	1.573668511	2.049521681	1.573668511	2.049521681	1.573668511	2.049521681	1.573668511	2.049521681	1.573668511	2.049521681	1.573668511	2.049521681	1.573668511	2.049521681	1.573668511	2.049521681	1.573668511	2.049521681	1.573668511	2.049521681	1.573668511	2.049521681	1.573668511	2.049521681	1.573668511	2.049521681	1.573668511	2.049521681	1.573668511	2.049521681	1.573668511	2.049521681	1.573668511	2.049521681	1.573668511	2.049521681	1.573668511	2.049521681	1.573668511	2.049521681	1.573668511	2.049521681	1.573668511	2.049521681	1.573668511	2.049521681	1.573668511	2.049521681	1.573668511	2.049521681	1.573668511	2.049521681	1.573668511	2.049521681	1.573668511	2.049521681	1.573668511	2.049521681	1.573668511	2.049521681	1.573668511	2.049521681	1.573668511	2.049521681	1.573668511	2.049521681	1.573668511	2.049521681	1.573668511	2.049521681	1.573668511	2.049521681	1.573668511	2.049521681	1.573668511	2.049521681	1.573668511	2.049521681	1.573668511	2.049521681	1.573668511	2.049521681	1.573668511	2.049521681	1.573668511	2.049521681	1.573668511	2.049521681	1.573668511	2.049521681	1.573668511	2.049521681	1.573668511	2.049521681	1.573668511	2.049521681	1.573668511	2.049521681	1.573668511	2.049521681	1.573668511	2.049521681	1.573668511	2.049521681	1.573668511	2.049521681	1.573668511	2.049521681	1.573668511	2.049521681	1.573668511	2.049521681	1.573668511	2.049521681	1.573668511	2.049521681	1.573668511	2.049521681	1.573668511	2.049521681	1.573668511	2.049521681	1.573668511	2.049521681	1.573668511	2.049521681	1.573668511	2.049521681	1.573668511	2.049521681	1.573668511	2.049521681	1.573668511	2.049521681	1.573668511	2.049521681	1.573668511	2.049521681	1.573668511	2.049521681	1.573668511	2.049521681	1.573668511	2.049521681	1.573668511	2.049521681	1.573668511	2.049521681	1.573668511	2.049521681	1.573668511	2.049521681	1.573668511	2.049521681	1.573668511	2.049521681	1.573668511	2.049521681	1.573668511	2.049521681	1.573668511	2.049521681	1.573668511	2.049521681	1.573668511	2.049521681	1.573668511	2.049521681	1.573668511	2.049521681	1.573668511	2.049521681	1.573668511	2.049521681	1.573668511	2.049521681	1.573668511	2.049521681	1.573668511	2.049521681	1.573668511	2.049521681	1.573668511	2.049521681	1.573668511	2.049521681	1.573668511	2.049521681	1.573668511	2.049521681	1.573668511	2.049521681	1.573668511	2.049521681	1.573668511	2.049521681	1.573668511	2.049521681	1.573668511	2.049521681	1.573668511	2.049521681	1.573668511	2.049521681	1.573668511	2.049521681	1.573668511	2.049521681	1.573668511	2.049521681	1.573668511	2.049521681	1.573668511	2.049521681	1.573668511	2.049521681	1.573668511	2.049521681	1.573668511	2.049521681	1.573668511	2.049521681	1.573668511	2.049521681	1.573668511	2.049521681	1.573668511	2.049521681	1.573668511	2.049521681	1.573668511	2.049521681	1.573668511	2.049521681	1.573668511	2.049521681	1.573668511	2.049521681	1.573668511	2.049521681	1.573668511	2.049521681	1.573668511	2.049521681	1.573668511	2.049521681	1.573668511	2.049521681	1.573668511	2.049521681	1.573668511	2.049521681	1.573668511	2.049521681	1.573668511	2.049521681	1.573668511	2.049521681	1.573668511	2.049521681	1.573668511	2.049521681	1.573668511	2.049521681	1.573668511	2.049521681	1.573668511	2.049521681	1.573668511	2.049521681	1.573668511	2.049521681	1.573668511	2.049521681	1.573668511	2.049521681	1.573668511	2.049521681	1.573668511	2.049521681	1.573668511	2.049521681	1.573668511	2.049521681	1.573668511	2.049521681	1.573668511	2.049521681	1.573668511	2.049521681	1.573668511	2.049521681	1.573668511	2.049521681	1.573668511	2.049521681	1.573668511	2.049521681	1.573668511	2.049521681	1.573668511	2.049521681	1.573668511	2.049521681	1.573668511	2.049521681	1.573668511	2.049521681	1.573668511	2.049521681	1.573668511	2.049521681	1.573668511	2.049521681	1.573668511	2.049521681	1.573668511	2.049521681	1.573668511	2.049521681	1.573668511	2.049521681	1.573668511	2.049521681	1.573668511	2.049521681	1.573668511	2.049521681	1.573668511	2.049521681	1.573668511	2.049521681	1.573668511	2.049521681	1.573668511	2.049521681	1.573668511	2.049521681	1.573668511	2.049521681	1.573668511	2.049521681	1.573668511	2.049521681	1.573668511	2.049521681	1.573668511	2.049521681	1.573668511	2.049521681	1.573668511	2.049521681	1.573668511	2.049521681	1.573668511	2.049521681	1.573668511	2.049521681	1.573668511	2.049521681	1.573668511	2.049521681	1.573668511	2.049521681	1.573668511	2.049521681	1.573668511	2.049521681	1.573668511	2.049521681	1.573668511	2.049521681	1.573668511	2.049521681	1.573668511	2.049521681	1.573668511	2.049521681	1.573668511	2.049521681	1.573668511	2.049521681	1.573668511	2.049521681	1.573668511	2.049521681	1.573668511	2.049521681	1.573668511	2.049521681	1.573668511	2.049521681	1.573668511	2.049521681	1.573668511	2.049521681	1.573668511	2.049521681	1.573668511	2.049521681	1.573668511	2.049521681	1.573668511	2.049521681	1.573668511	2.049521681	1.573668511	2.049521681	1.573668511	2.049521681	1.573668511	2.049521681	1.573668511	2.049521681	1.573668511	2.049521681	1.573668511	2.049521681	1.573668511	2.049521681	1.573668511	2.049521681	1.573668511	2.049521681	1.573668511	2.049521681	1.573668511	2.049521681	1.573668511	2.049521681	1.573668511	2.049521681	1.573668511	2.049521681	1.573668511	2.049521681	1.573668511	2.049521681	1.573668511	2.049521681	1.573668511	2.049521681	1.573668511	2.049521681	1.573668511	2.049521681	1.573668511	2.049521681	1.573668511	2.049521681	1.573668511	2.049521681	1.573668511	2.049521681	1.573668511	2.049521681	1.573668511	2.049521681	1.573668511	2.049521681	1.573668511	2.049521681	1.573668511	2.049521681	1.573668511	2.049521681	1.573668511	2.049521681	1.573668511	2.049521681	1.573668511	2.049521681	1.573668511	2.049521681	1.573668511	2.049521681	1.573668511	2.049521681	1.573668511	2.049521681	1.573668511	2.049521681	1.573668511	2.049521681	1.573668511	2.049521681	1.573668511	2.049521681	1.573668511	2.049521681	1.573668511	2.049521681	1.573668511	2.049521681	1.573668511	2.049521681	1.573668511	2.049521681	1.573668511	2.049521681	1.573668511	2.049521681	1.573668511	2.049521681	1.573668511	2.049521681	1.573668511	2.049521681	1.573668511	2.049521681	1.573668511	2.049521681	1.573668511	2.049521681	1.573668511	2.049521681	1.573668511	2.049521681	1.573668511	2.049521681	1.573668511	2.049521681	1.573668511	2.049521681	1.573668511	2.049521681	1.573668511	2.049521681	1.573668511	2.049521681	1.573668511	2.049521681	1.573668511	2.049521681	1.573668511	2.049521681	1.573668511	2.049521681	1.573668511	2.049521681	1.573668511	2.049521681	1.573668511	2.049521681	1.573668511	2.049521681	1.573668511	2.049521681	1.573668511	2.049521681	1.573668511	2.049521681	1.573668511	2.049521681	1.573668511	2.049521681	1.573668511	2.049521681	1.573668511	2.049521681	1.573668511	2.049521681	1.573668511	2.049521681	1.573668511	2.049521681	1.573668511	2.049521681	1.573668511	2.049521681	1.573668511	2.049521681	1.573668511	2.049521681	1.573668511	2.049521681	1.573668511	2.049521681	1.573668511	2.049521681	1.573668511	2.049521681	1.573668511	2.049521681	1.573668511	2.049521681	1.573668511	2.049521681	1.573668511	2.049521681	1.573668511	2.049521681	1.573668511	2.049521681	1.573668511	2.049521681	1.573668511	2.049521681	1.573668511	2.049521681	1.573668511	2.049521681	1.573668511	2.049521681	1.573668511	2.049521681	1.573668511	2.049521681	1.573668511	2.049521681	1.573668511	2.049521681	1.573668511	2.049521681	1.573668511	2.049521681	1.573668511	2.049521681	1.573668511	2.049521681	1.573668511	2.049521681	1.573668511	2.049521681	1.573668511	2.049521681	1.573668511	2.049521681	1.573668511	2.049521681	1.573668511	2.049521681	1.573668511	2.049521681	1.573668511	2.049521681	1.573668511	2.049521681	1.573668511	2.049521681	1.573668511	2.049521681	1.573668511	2.049521681	1.573668511	2.049521681	1.573668511	2.049521681	1.573668511	2.049521681	1.573668511	2.049521681	1.573668511	2.049521681	1.573668511	2.049521681	1.573668511	2.049521681	1.573668511	2.049521681	1.573668511	2.049521681	1.573668511	2.049521681	1.573668511	2.049521681	1.573668511	2.049521681	1.573668511	2.049521681	1.573668511	2.049521681	1.573668511	2.049521681	1.573668511	2.049521681	1.573668511	2.049521681	1.573668511	2.049521681	1.573668511	2.049521681	1.573668511	2.049521681	1.573668511	2.049521681	1.573668511	2.049521681	1.573668511	2.049521681	1.573668511	2.049521681	1.573668511	2.049521681	1.573668511	2.049521681	1.573668511	2.049521681	1.573668511	2.049521681	1.573668511	2.049521681	1.573668511	2.049521681	1.573668511	2.049521681	1.573668511	2.049521681	1.573668511	2.049521681	1.573668511	2.049521681	1.573668511	2.049521681	1.573668511	2.049521681	1.573668511	2.049521681	1.573668511	2.049521681	1.573668511	2.049521681	1.573668511	2.049521681	1.573668511	2.049521681	1.573668511	2.049521681	1.573668511	2.049521681	1.573668511	2.049521681	1.573668511	2.049521681	1.573668511	2.049521681	1.573668511	2.049521681	1.573668511	2.049521681	1.573668511	2.049521681	1.573668511	2.049521681	1.573668511	2.049521681	1.573668511	2.049521681	1.573668511	2.049521681	1.573668511	2.049521681	1.573668511	2.049521681	1.573668511	2.049521681	1.573668511	2.049521681	1.573668511	2.049521681	1.573668511	2.049521681	1.573668511	2.049521681	1.573668511	2.049521681	1.573668511	2.049521681	1.573668511	2.049521681	1.573668511	2.049521681	1.573668511	2.049521681	1.573668511	2.049521681	1.573668511	2.049521681	1.573668511	2.049521681	1.573668511	2.049521681	1.573668511	2.049521681	1.573668511	2.049521681	1.573668511	2.049521681	1.573668511	2.049521681	1.573668511	2.049521681	1.573668511	2.049521681	1.573668511	2.049521681	1.573668511	2.049521681	1.573668511	2.049521681	1.573668511	2.049521681	1.573668511	2.049521681	1.573668511	2.049521681	1.573668511	2.049521681	1.573668511	2.049521681	1.573668511	2.049521681	1.573668511	2.049521681	1.573668511	2.049521681	1.573668511	2.049521681	1.573668511	2.049521681	1.573668511	2.049521681	1.573668511	2.049521681	1.573668511	2.049521681	1.573668511	2.049521681	1.573668511	2.049521681	1.573668511	2.049521681	1.573668511	2.049521681	1.573668511	2.049521681	1.573668511	2.049521681	1.573668511	2.049521681	1.573668511	2.049521681	1.573668511	2.049521681	1.573668511	2.049521681	1.573668511	2.049521681	1.573668511	2.049521681	1.573668511	2.049521681	1.573668511	2.049521681	1.573668511	2.049521681	1.573668511	2.049521681	1.573668511	2.049521681	1.573668511	2.049521681	1.573668511	2.049521681	1.573668511	2.049521681	1.573668511	2.049521681	1.573668511	2.049521681	1.573668511	2.049521681	1.573668511	2.049521681	1.573668511	2.049521681	1.573668511	2.049521681	1.573668511	2.049521681	1.573668511	2.049521681	1.573668511	2.049521681	1.573668511	2.049521681	1.573668511	2.049521681	1.573668511	2.049521681	1.573668511	2.049521681	1.573668511	2.049521681	1.573668511	2.049521681	1.573668511	2.049521681	1.573668511	2.049521681	1.573668511	2.049521681	1.573668511	2.049521681	1.573668511	2.049521681	1.573668511	2.049521681	1.573668511	2.049521681	1.573668511	2.049521681	1.573668511	2.049521681	1.573668511	2.049521681	1.573668511	2.049521681	1.573668511	2.049521681	1.573668511	2.049521681	1.573668511	2.049521681	1.573668511	2.049521681	1.573668511	2.049521681	1.573668511	2.049521681	1.573668511	2.049521681	1.573668511	2.049521681	1.573668511	2.049521681	1.573668511	2.049521681	1.573668511	2.049521681	1.573668511	2.049521681	1.573668511	2.049521681	1.573668511	2.049521681	1.573668511	2.049521681	1.573668511	2.049521681	1.573668511	2.049521681	1.573668511	2.049521681	0.725100321	14.22674407	0.725100321	14.22674407	0.725100321	14.22674407	0.725100321	14.22674407	0.725100321	14.22674407	0.725100321	14.22674407	0.725100321	14.22674407	0.725100321	14.22674407	0.725100321	14.22674407	0.725100321	14.22674407	0.725100321	14.22674407	0.725100321	14.22674407	0.725100321	14.22674407	0.725100321	14.22674407	0.725100321	14.22674407	0.725100321	14.22674407	0.725100321	14.22674407	0.725100321	14.22674407	0.725100321	14.22674407	0.725100321	14.22674407	0.725100321	14.22674407	0.725100321	14.22674407	0.725100321	14.22674407	0.725100321	14.22674407	0.725100321	14.22674407	0.725100321	14.22674407	0.725100321	14.22674407	0.725100321	14.22674407	0.725100321	14.22674407	0.725100321	14.22674407	0.725100321	14.22674407	0.725100321	14.22674407	0.725100321	14.22674407	0.725100321	14.22674407	0.725100321	14.22674407	0.725100321	14.22674407	0.725100321	14.22674407	0.725100321	14.22674407	0.725100321	14.22674407	0.725100321	14.22674407	0.725100321	14.22674407	0.725100321	14.22674407	0.725100321	14.22674407	0.725100321	14.22674407	0.725100321	14.22674407	0.725100321	14.22674407	0.725100321	14.22674407	0.725100321	14.22674407	0.725100321	14.22674407	0.725100321	14.22674407	0.725100321	14.22674407	0.725100321	14.22674407	0.725100321	14.22674407	0.725100321	14.22674407	0.725100321	14.22674407	0.725100321	14.22674407	0.725100321	14.22674407	0.725100321	14.22674407	0.725100321	14.22674407	0.725100321	14.22674407	0.725100321	14.22674407	0.725100321	14.22674407	0.725100321	14.22674407	0.725100321	14.22674407	0.725100321	14.22674407	0.725100321	14.22674407	0.725100321	14.22674407	0.725100321	14.22674407	0.725100321	14.22674407	0.725100321	14.22674407	0.725100321	14.22674407	0.725100321	14.22674407	0.725100321	14.22674407	0.725100321	14.22674407	0.725100321	14.22674407	0.725100321	14.22674407	0.725100321	14.22674407	0.725100321	14.22674407	0.725100321	14.22674407	0.725100321	14.22674407	0.725100321	14.22674407	0.725100321	14.22674407	0.725100321	14.22674407	0.725100321	14.22674407	0.725100321	14.22674407	0.725100321	14.22674407	0.725100321	14.22674407	0.725100321	14.22674407	0.725100321	14.22674407	0.725100321	14.22674407	0.725100321	14.22674407	0.725100321	14.22674407	0.725100321	14.22674407	0.725100321	14.22674407	0.725100321	14.22674407	0.725100321	14.22674407	0.725100321	14.22674407	0.725100321	14.22674407	0.725100321	14.22674407	0.725100321	14.22674407	0.725100321	14.22674407	0.725100321	14.22674407	0.725100321	14.22674407	0.725100321	14.22674407	0.725100321	14.22674407	0.725100321	14.22674407	0.725100321	14.22674407	0.725100321	14.22674407	0.725100321	14.22674407	0.725100321	14.22674407	0.725100321	14.22674407	0.725100321	14.22674407	0.725100321	14.22674407	0.725100321	14.22674407	0.725100321	14.22674407	0.725100321	14.22674407	0.725100321	14.22674407	0.725100321	14.22674407	0.725100321	14.22674407	0.725100321	14.22674407	0.725100321	14.22674407	0.725100321	14.22674407	0.725100321	14.22674407	0.725100321	14.22674407	0.725100321	14.22674407	0.725100321	14.22674407	0.725100321	14.22674407	0.725100321	14.22674407	0.725100321	14.22674407	0.725100321	14.22674407	0.725100321	14.22674407	0.725100321	14.22674407	0.725100321	14.22674407	0.725100321	14.22674407	0.725100321	14.22674407	0.725100321	14.22674407	0.725100321	14.22674407	0.725100321	14.22674407	0.725100321	14.22674407	0.725100321	14.22674407	0.725100321	14.22674407	0.725100321	14.22674407	0.725100321	14.22674407	0.725100321	14.22674407	0.725100321	14.22674407	0.725100321	14.22674407	0.725100321	14.22674407	0.725100321	14.22674407	0.725100321	14.22674407	0.725100321	14.22674407	0.725100321	14.22674407	0.725100321	14.22674407	0.725100321	14.22674407	0.725100321	14.22674407	0.725100321	14.22674407	0.725100321	14.22674407	0.725100321	14.22674407	0.725100321	14.22674407	0.725100321	14.22674407	0.725100321	14.22674407	0.725100321	14.22674407	0.725100321	14.22674407	0.725100321	14.22674407	0.725100321	14.22674407	0.725100321	14.22674407	0.725100321	14.22674407	0.725100321	14.22674407	0.725100321	14.22674407	0.725100321	14.22674407	0.725100321	14.22674407	0.725100321	14.22674407	0.725100321	14.22674407	0.725100321	14.22674407	0.725100321	14.22674407	0.725100321	14.22674407	0.725100321	14.22674407	0.725100321	14.22674407	0.725100321	14.22674407	0.725100321	14.22674407	0.725100321	14.22674407	0.725100321	14.22674407	0.725100321	14.22674407	0.725100321	14.22674407	0.725100321	14.22674407	0.725100321	14.22674407	0.725100321	14.22674407	0.725100321	14.22674407	0.725100321	14.22674407	0.725100321	14.22674407	0.725100321	14.22674407	0.725100321	14.22674407	0.725100321	14.22674407	0.725100321	14.22674407	0.725100321	14.22674407	0.725100321	14.22674407	0.725100321	14.22674407	0.725100321	14.22674407	0.725100321	14.22674407	0.725100321	14.22674407	0.725100321	14.22674407	0.725100321	14.22674407	0.725100321	14.22674407	0.725100321	14.22674407	0.725100321	14.22674407	0.725100321	14.22674407	0.725100321	14.22674407	0.725100321	14.22674407	0.725100321	14.22674407	0.725100321	14.22674407	0.725100321	14.22674407	0.725100321	14.22674407	0.725100321	14.22674407	0.725100321	14.22674407	0.725100321	14.22674407	0.725100321	14.22674407	0.725100321	14.22674407	0.725100321	14.22674407	0.725100321	14.22674407	0.725100321	14.22674407	0.725100321	14.22674407	0.725100321	14.22674407	0.725100321	14.22674407	0.725100321	14.22674407	0.725100321	14.22674407	0.725100321	14.22674407	0.725100321	14.22674407	0.725100321	14.22674407	0.725100321	14.22674407	0.725100321	14.22674407	0.725100321	14.22674407	0.725100321	14.22674407	0.725100321	14.22674407	0.725100321	14.22674407	0.725100321	14.22674407	0.725100321	14.22674407	0.725100321	14.22674407	0.725100321	14.22674407	0.725100321	14.22674407	0.725100321	14.22674407	0.725100321	14.22674407	0.725100321	14.22674407	0.725100321	14.22674407	0.725100321	14.22674407	0.725100321	14.22674407	0.725100321	14.22674407	0.725100321	14.22674407	0.725100321	14.22674407	0.725100321	14.22674407	0.725100321	14.22674407	0.725100321	14.22674407	0.725100321	14.22674407	0.725100321	14.22674407	0.725100321	14.22674407	0.725100321	14.22674407	0.725100321	14.22674407	0.725100321	14.22674407	0.725100321	14.22674407	0.725100321	14.22674407	0.725100321	14.22674407	0.725100321	14.22674407	0.725100321	14.22674407	0.725100321	14.22674407	0.725100321	14.22674407	0.725100321	14.22674407	0.725100321	14.22674407	0.725100321	14.22674407	0.725100321	14.22674407	0.725100321	14.22674407	0.725100321	14.22674407	0.725100321	14.22674407	0.725100321	14.22674407	0.725100321	14.22674407	0.725100321	14.22674407	0.725100321	14.22674407	0.725100321	14.22674407	0.725100321	14.22674407	0.725100321	14.22674407	0.725100321	14.22674407	0.725100321	14.22674407	0.725100321	14.22674407	0.725100321	14.22674407	0.725100321	14.22674407	0.725100321	14.22674407	0.725100321	14.22674407	0.725100321	14.22674407	0.725100321	14.22674407	0.725100321	14.22674407	0.725100321	14.22674407	0.725100321	14.22674407	0.725100321	14.22674407	0.725100321	14.22674407	0.725100321	14.22674407	0.725100321	14.22674407	0.725100321	14.22674407	0.725100321	14.22674407	0.725100321	14.22674407	0.725100321	14.22674407	0.725100321	14.22674407	0.725100321	14.22674407	0.725100321	14.22674407	0.725100321	14.22674407	0.725100321	14.22674407	0.725100321	14.22674407	0.725100321	14.22674407	0.725100321	14.22674407	0.725100321	14.22674407	0.725100321	14.22674407	0.725100321	14.22674407	0.725100321	14.22674407	0.725100321	14.22674407	0.725100321	14.22674407	0.725100321	14.22674407	0.725100321	14.22674407	0.725100321	14.22674407	0.725100321	14.22674407	0.725100321	14.22674407	0.725100321	14.22674407	0.725100321	14.22674407	0.725100321	14.22674407	0.725100321	14.22674407	0.725100321	14.22674407	0.725100321	14.22674407	0.725100321	14.22674407	0.725100321	14.22674407	0.725100321	14.22674407	0.725100321	14.22674407	0.725100321	14.22674407	0.725100321	14.22674407	0.725100321	14.22674407	0.725100321	14.22674407	0.725100321	14.22674407	0.725100321	14.22674407	0.725100321	14.22674407	0.725100321	14.22674407	0.725100321	14.22674407	0.725100321	14.22674407	0.725100321	14.22674407	0.725100321	14.22674407	0.725100321	14.22674407	0.725100321	14.22674407	0.725100321	14.22674407	0.725100321	14.22674407	0.725100321	14.22674407	0.725100321	14.22674407	0.725100321	14.22674407	0.725100321	14.22674407	0.725100321	14.22674407	0.725100321	14.22674407	0.725100321	14.22674407	0.725100321	14.22674407	0.725100321	14.22674407	0.725100321	14.22674407	0.725100321	14.22674407	0.725100321	14.22674407	0.725100321	14.22674407	0.725100321	14.22674407	0.725100321	14.22674407	0.725100321	14.22674407	0.725100321	14.22674407	0.725100321	14.22674407	0.725100321	14.22674407	0.725100321	14.22674407	0.725100321	14.22674407	0.725100321	14.22674407	0.725100321	14.22674407	0.725100321	14.22674407	0.725100321	14.22674407	0.725100321	14.22674407	0.725100321	14.22674407	0.725100321	14.22674407	0.725100321	14.22674407	0.725100321	14.22674407	0.725100321	14.22674407	0.725100321	14.22674407	0.725100321	14.22674407	0.725100321	14.22674407	0.725100321	14.22674407	0.725100321	14.22674407	0.725100321	14.22674407	0.725100321	14.22674407	0.725100321	14.22674407	0.725100321	14.22674407	0.725100321	14.22674407	0.725100321	14.22674407	0.725100321	14.22674407	0.725100321	14.22674407	0.725100321	14.22674407	0.725100321	14.22674407	0.725100321	14.22674407	0.725100321	14.22674407	0.725100321	14.22674407	0.725100321	14.22674407	0.725100321	14.22674407	0.725100321	14.22674407	0.725100321	14.22674407	0.725100321	14.22674407	0.725100321	14.22674407	0.725100321	14.22674407	0.725100321	14.22674407	0.725100321	14.22674407	0.725100321	14.22674407	0.725100321	14.22674407	0.725100321	14.22674407	0.725100321	14.22674407	0.725100321	14.22674407	0.725100321	14.22674407	0.725100321	14.22674407	0.725100321	14.22674407	0.725100321	14.22674407	0.725100321	14.22674407	0.725100321	14.22674407	0.725100321	14.22674407	0.725100321	14.22674407	0.725100321	14.22674407	0.725100321	14.22674407	0.725100321	14.22674407	0.725100321	14.22674407	0.725100321	14.22674407	0.725100321	14.22674407	0.725100321	14.22674407	0.725100321	14.22674407	0.725100321	14.22674407	0.725100321	14.22674407	0.725100321	14.22674407	0.725100321	14.22674407	0.725100321	14.22674407	0.725100321	14.22674407	0.725100321	14.22674407	0.725100321	14.22674407	0.725100321	14.22674407	0.725100321	14.22674407	0.725100321	14.22674407	0.725100321	14.22674407	0.725100321	14.22674407	0.725100321	14.22674407	0.725100321	14.22674407	0.725100321	14.22674407	0.725100321	14.22674407	0.725100321	14.22674407	0.725100321	14.22674407	0.725100321	14.22674407	0.725100321	14.22674407	0.725100321	14.22674407	0.725100321	14.22674407	0.725100321	14.22674407	0.725100321	14.22674407	0.725100321	14.22674407	0.725100321	14.22674407	0.725100321	14.22674407	0.725100321	14.22674407	0.725100321	14.22674407	0.725100321	14.22674407	0.725100321	14.22674407	0.725100321	14.22674407	0.725100321	14.22674407	0.725100321	14.22674407	0.725100321	14.22674407	0.725100321	14.22674407	0.725100321	14.22674407	0.725100321	14.22674407	0.725100321	14.22674407	0.725100321	14.22674407	0.725100321	14.22674407	0.725100321	14.22674407	0.725100321	14.22674407	0.725100321	14.22674407	0.725100321	14.22674407	0.725100321	14.22674407	0.725100321	14.22674407	0.725100321	14.22674407	0.725100321	14.22674407	0.725100321	14.22674407	0.725100321	14.22674407	0.725100321	14.22674407	0.725100321	14.22674407	0.725100321	14.22674407	0.725100321	14.22674407	0.725100321	14.22674407	0.725100321	14.22674407	0.725100321	14.22674407	0.725100321	14.22674407	0.725100321	14.22674407	0.725100321	14.22674407	0.725100321	14.22674407	0.725100321	14.22674407	0.725100321	14.22674407	0.725100321	14.22674407	0.725100321	14.22674407	0.725100321	14.22674407	0.725100321	14.22674407	0.725100321	14.22674407	0.725100321	14.22674407	0.725100321	14.22674407	0.725100321	14.22674407	0.725100321	14.22674407	0.725100321	14.22674407	0.725100321	14.22674407	0.725100321	14.22674407	0.725100321	14.22674407	0.725100321	14.22674407	0.725100321	14.22674407	0.725100321	14.22674407	0.725100321	14.22674407	0.725100321	14.22674407	0.725100321	14.22674407	0.725100321	14.22674407	0.725100321	14.22674407	0.725100321	14.22674407	0.725100321	14.22674407	0.725100321	14.22674407	0.725100321	14.22674407	0.725100321	14.22674407	0.725100321	14.22674407	0.725100321	14.22674407	0.725100321	14.22674407	0.725100321	14.22674407	0.725100321	14.22674407	0.725100321	14.22674407	0.725100321	14.22674407	0.725100321	14.22674407	0.725100321	14.22674407	0.725100321	14.22674407	0.725100321	14.22674407	0.725100321	14.22674407	0.725100321	14.22674407	0.725100321	14.22674407	0.725100321	14.22674407	0.725100321	14.22674407	0.725100321	14.22674407	0.725100321	14.22674407	0.725100321	14.22674407	0.725100321	14.22674407	0.725100321	14.22674407	0.725100321	14.22674407	0.725100321	14.22674407	0.725100321	14.22674407	0.725100321	14.22674407	0.725100321	14.22674407	0.725100321	14.22674407	0.725100321	14.22674407	0.725100321	14.22674407	0.725100321	14.22674407	0.725100321	14.22674407	0.725100321	14.22674407	0.725100321	14.22674407	0.725100321	14.22674407	0.725100321	14.22674407	0.725100321	14.22674407	0.725100321	14.22674407	0.725100321	14.22674407	0.725100321	14.22674407	0.725100321	14.22674407	0.725100321	14.22674407	0.725100321	14.22674407	0.725100321	14.22674407	0.725100321	14.22674407	0.725100321	14.22674407	0.725100321	14.22674407	0.725100321	14.22674407	0.725100321	14.22674407	0.725100321	14.22674407	0.725100321	14.22674407	0.725100321	14.22674407	0.725100321	14.22674407	0.725100321	14.22674407	0.725100321	14.22674407	0.725100321	14.22674407	0.725100321	14.22674407	0.725100321	14.22674407	0.725100321	14.22674407	0.725100321	14.22674407	0.725100321	14.22674407	0.725100321	14.22674407	0.725100321	14.22674407	0.725100321	14.22674407	0.725100321	14.22674407	0.725100321	14.22674407	0.725100321	14.22674407	0.725100321	14.22674407	0.725100321	14.22674407	0.725100321	14.22674407	0.725100321	14.22674407	0.725100321	14.22674407	0.725100321	14.22674407	0.725100321	14.22674407	0.725100321	14.22674407	0.725100321	14.22674407	0.725100321	14.22674407	0.725100321	14.22674407	0.725100321	14.22674407	0.725100321	14.22674407	0.725100321	14.22674407	0.725100321	14.22674407	0.725100321	14.22674407	0.725100321	14.22674407	0.725100321	14.22674407	0.725100321	14.22674407	0.725100321	14.22674407	0.725100321	14.22674407	0.725100321	14.22674407	0.725100321	14.22674407	0.725100321	14.22674407	0.725100321	14.22674407	0.725100321	14.22674407	0.725100321	14.22674407	0.725100321	14.22674407	0.725100321	14.22674407	0.725100321	14.22674407	0.725100321	14.22674407	0.725100321	14.22674407	0.725100321	14.22674407	0.725100321	14.22674407	0.725100321	14.22674407	0.725100321	14.22674407	0.725100321	14.22674407	0.725100321	14.22674407	0.725100321	14.22674407	0.725100321	14.22674407	0.725100321	14.22674407	0.725100321	14.22674407	0.725100321	14.22674407	0.725100321	14.22674407	0.725100321	14.22674407	0.725100321	14.22674407	0.725100321	14.22674407	0.725100321	14.22674407	0.725100321	14.22674407	0.725100321	14.22674407	0.725100321	14.22674407	0.725100321	14.22674407	0.725100321	14.22674407	0.725100321	14.22674407	0.725100321	14.22674407	0.725100321	14.22674407	0.725100321	14.22674407	0.725100321	14.22674407	0.725100321	14.22674407	0.725100321	14.22674407	0.725100321	14.22674407	0.725100321	14.22674407	0.725100321	14.22674407	0.725100321	14.22674407	0.725100321	14.22674407	0.725100321	14.22674407	0.725100321	14.22674407	0.725100321	14.22674407	0.725100321	14.22674407	0.725100321	14.22674407	0.725100321	14.22674407	0.725100321	14.22674407	0.725100321	14.22674407	0.725100321	14.22674407	0.725100321	14.22674407	0.725100321	14.22674407	0.725100321	14.22674407	0.725100321	14.22674407	0.725100321	14.22674407	0.725100321	14.22674407	0.725100321	14.22674407	0.725100321	14.22674407	0.725100321	14.22674407	0.725100321	14.22674407	0.725100321	14.22674407	0.725100321	14.22674407	0.725100321	14.22674407	0.725100321	14.22674407	0.725100321	14.22674407	0.725100321	14.22674407	0.725100321	14.22674407	0.725100321	14.22674407	0.725100321	14.22674407	0.725100321	14.22674407	0.725100321	14.22674407	0.725100321	14.22674407	0.725100321	14.22674407	0.725100321	14.22674407	0.725100321	14.22674407	0.725100321	14.22674407	0.725100321	14.22674407	0.725100321	14.22674407	0.725100321	14.22674407	0.725100321	14.22674407	0.725100321	14.22674407	0.725100321	14.22674407	0.725100321	14.22674407	0.725100321	14.22674407	0.725100321	14.22674407	0.725100321	14.22674407	0.725100321	14.22674407	0.725100321	14.22674407	0.725100321	14.22674407	0.725100321	14.22674407	0.725100321	14.22674407	0.725100321	14.22674407	0.725100321	14.22674407	0.725100321	14.22674407	0.725100321	14.22674407	0.725100321	14.22674407	0.725100321	14.22674407	0.725100321	14.22674407	0.725100321	14.22674407	0.725100321	14.22674407	0.725100321	14.22674407	0.725100321	14.22674407	0.725100321	14.22674407	0.725100321	14.22674407	0.725100321	14.22674407	0.725100321	14.22674407	0.725100321	14.22674407	0.725100321	14.22674407	0.725100321	14.22674407	0.725100321	14.22674407	0.725100321	14.22674407	0.725100321	14.22674407	0.725100321	14.22674407	0.725100321	14.22674407	0.725100321	14.22674407	0.725100321	14.22674407	0.725100321	14.22674407	0.725100321	14.22674407	0.725100321	14.22674407	0.725100321	14.22674407	0.725100321	14.22674407	0.725100321	14.22674407	0.725100321	14.22674407	0.725100321	14.22674407	0.725100321	14.22674407	0.725100321	14.22674407	0.725100321	14.22674407	0.725100321	14.22674407	0.725100321	14.22674407	0.725100321	14.22674407	0.725100321	14.22674407	0.725100321	14.22674407	0.725100321	14.22674407	0.725100321	14.22674407	0.725100321	14.22674407	0.725100321	14.22674407	0.725100321	14.22674407	0.725100321	14.22674407	0.725100321	14.22674407	0.725100321	14.22674407	0.725100321	14.22674407	0.725100321	14.22674407	0.725100321	14.22674407	0.725100321	14.22674407	0.725100321	14.22674407	0.725100321	14.22674407	0.725100321	14.22674407	0.725100321	14.22674407	0.725100321	14.22674407	0.725100321	14.22674407	0.725100321	14.22674407	0.725100321	14.22674407	0.725100321	14.22674407	0.725100321	14.22674407	0.725100321	14.22674407	0.725100321	14.22674407	0.725100321	14.22674407	0.725100321	14.22674407	0.725100321	14.22674407	0.725100321	14.22674407	0.725100321	14.22674407	0.725100321	14.22674407	0.725100321	14.22674407	0.725100321	14.22674407	0.725100321	14.22674407	0.725100321	14.22674407	0.725100321	14.22674407	0.725100321	14.22674407	0.725100321	14.22674407	0.725100321	14.22674407	0.725100321	14.22674407	0.725100321	14.22674407	0.725100321	14.22674407	0.725100321	14.22674407	0.725100321	14.22674407	0.725100321	14.22674407	0.725100321	14.22674407	0.725100321	14.22674407	0.725100321	14.22674407	0.725100321	14.22674407	0.725100321	14.22674407	0.725100321	14.22674407	0.725100321	14.22674407	0.725100321	14.22674407	0.725100321	14.22674407	0.725100321	14.22674407	0.725100321	14.22674407	0.725100321	14.22674407	0.725100321	14.22674407	0.725100321	14.22674407	0.725100321	14.22674407	0.725100321	14.22674407	0.725100321	14.22674407	0.725100321	14.22674407	0.725100321	14.22674407	0.725100321	14.22674407	0.725100321	14.22674407	0.725100321	14.22674407	0.725100321	14.22674407	0.725100321	14.22674407	0.725100321	14.22674407	0.725100321	14.22674407	0.725100321	14.22674407	0.725100321	14.22674407	0.725100321	14.22674407	0.725100321	14.22674407	0.725100321	14.22674407	0.725100321	14.22674407	0.725100321	14.22674407	0.725100321	14.22674407	0.725100321	14.22674407	0.725100321	14.22674407	0.725100321	14.22674407	0.725100321	14.22674407	0.725100321	14.22674407	0.725100321	14.22674407	0.725100321	14.22674407	0.725100321	14.22674407	0.725100321	14.22674407	0.725100321	14.22674407	0.725100321	14.22674407	0.725100321	14.22674407	0.725100321	14.22674407	0.725100321	14.22674407	0.725100321	14.22674407	0.725100321	14.22674407	0.725100321	14.22674407	0.725100321	14.22674407	0.725100321	14.22674407	0.725100321	14.22674407	0.725100321	14.22674407	0.725100321	14.22674407	0.725100321	14.22674407	0.725100321	14.22674407	0.725100321	14.22674407	0.725100321	14.22674407	0.725100321	14.22674407	0.725100321	14.22674407	0.725100321	14.22674407	0.725100321	14.22674407	0.725100321	14.22674407	0.725100321	14.22674407	0.725100321	14.22674407	0.725100321	14.22674407	0.725100321	14.22674407	0.725100321	14.22674407	0.725100321	14.22674407	0.725100321	14.22674407	0.725100321	14.22674407	0.725100321	14.22674407	0.725100321	14.22674407	0.725100321	14.22674407	0.725100321	14.22674407	0.725100321	14.22674407	0.725100321	14.22674407	0.725100321	14.22674407	0.725100321	14.22674407	0.725100321	14.22674407	0.725100321	14.22674407	0.725100321	14.22674407	0.725100321	14.22674407	0.725100321	14.22674407	0.725100321	14.22674407	0.725100321	14.22674407	0.725100321	14.22674407	0.725100321	14.22674407	0.725100321	14.22674407	0.725100321	14.22674407	0.725100321	14.22674407	0.725100321	14.22674407	0.725100321	14.22674407	0.725100321	14.22674407	0.725100321	14.22674407	0.725100321	14.22674407	0.725100321	14.22674407	0.725100321	14.22674407	0.725100321	14.22674407	0.725100321	14.22674407	0.725100321	14.22674407	0.725100321	14.22674407	0.725100321	14.22674407	0.725100321	14.22674407	0.725100321	14.22674407	0.725100321	14.22674407	0.725100321	14.22674407	0.725100321	14.22674407	0.725100321	14.22674407	0.725100321	14.22674407	0.725100321	14.22674407	0.725100321	14.22674407	0.725100321	14.22674407	0.725100321	14.22674407	0.725100321	14.22674407	0.725100321	14.22674407	0.725100321	14.22674407	0.725100321	14.22674407	0.725100321	14.22674407	0.725100321	14.22674407	0.725100321	14.22674407	0.725100321	14.22674407	0.725100321	14.22674407	0.725100321	14.22674407	0.725100321	14.22674407	0.725100321	14.22674407	0.725100321	14.22674407	0.725100321	14.22674407	0.725100321	14.22674407	0.725100321	14.22674407	0.725100321	14.22674407	0.725100321	14.22674407	0.725100321	14.22674407	0.725100321	14.22674407	0.725100321	14.22674407	1.907631066	28.29599599	1.907631066	28.29599599	1.907631066	28.29599599	1.907631066	28.29599599	1.907631066	28.29599599	1.907631066	28.29599599	1.907631066	28.29599599	1.907631066	28.29599599	1.907631066	28.29599599	1.907631066	28.29599599	1.907631066	28.29599599	1.907631066	28.29599599	1.907631066	28.29599599	1.907631066	28.29599599	1.907631066	28.29599599	1.907631066	28.29599599	1.907631066	28.29599599	1.907631066	28.29599599	1.907631066	28.29599599	1.907631066	28.29599599	1.907631066	28.29599599	1.907631066	28.29599599	1.907631066	28.29599599	1.907631066	28.29599599	1.907631066	28.29599599	1.907631066	28.29599599	1.907631066	28.29599599	1.907631066	28.29599599	1.907631066	28.29599599	1.907631066	28.29599599	1.907631066	28.29599599	1.907631066	28.29599599	1.907631066	28.29599599	1.907631066	28.29599599	1.907631066	28.29599599	1.907631066	28.29599599	1.907631066	28.29599599	1.907631066	28.29599599	1.907631066	28.29599599	1.907631066	28.29599599	1.907631066	28.29599599	1.907631066	28.29599599	1.907631066	28.29599599	1.907631066	28.29599599	1.907631066	28.29599599	1.907631066	28.29599599	1.907631066	28.29599599	1.907631066	28.29599599	1.907631066	28.29599599	1.907631066	28.29599599	1.907631066	28.29599599	1.907631066	28.29599599	1.907631066	28.29599599	1.907631066	28.29599599	1.907631066	28.29599599	1.907631066	28.29599599	1.907631066	28.29599599	1.907631066	28.29599599	1.907631066	28.29599599	1.907631066	28.29599599	1.907631066	28.29599599	1.907631066	28.29599599	1.907631066	28.29599599	1.907631066	28.29599599	1.907631066	28.29599599	1.907631066	28.29599599	1.907631066	28.29599599	1.907631066	28.29599599	1.907631066	28.29599599	1.907631066	28.29599599	1.907631066	28.29599599	1.907631066	28.29599599	1.907631066	28.29599599	1.907631066	28.29599599	1.907631066	28.29599599	1.907631066	28.29599599	1.907631066	28.29599599	1.907631066	28.29599599	1.907631066	28.29599599	1.907631066	28.29599599	1.907631066	28.29599599	1.907631066	28.29599599	1.907631066	28.29599599	1.907631066	28.29599599	1.907631066	28.29599599	1.907631066	28.29599599	1.907631066	28.29599599	1.907631066	28.29599599	1.907631066	28.29599599	1.907631066	28.29599599	1.907631066	28.29599599	1.907631066	28.29599599	1.907631066	28.29599599	1.907631066	28.29599599	1.907631066	28.29599599	1.907631066	28.29599599	1.907631066	28.29599599	1.907631066	28.29599599	1.907631066	28.29599599	1.907631066	28.29599599	1.907631066	28.29599599	1.907631066	28.29599599	1.907631066	28.29599599	1.907631066	28.29599599	1.907631066	28.29599599	1.907631066	28.29599599	1.907631066	28.29599599	1.907631066	28.29599599	1.907631066	28.29599599	1.907631066	28.29599599	1.907631066	28.29599599	1.907631066	28.29599599	1.907631066	28.29599599	1.907631066	28.29599599	1.907631066	28.29599599	1.907631066	28.29599599	1.907631066	28.29599599	1.907631066	28.29599599	1.907631066	28.29599599	1.907631066	28.29599599	1.907631066	28.29599599	1.907631066	28.29599599	1.907631066	28.29599599	1.907631066	28.29599599	1.907631066	28.29599599	1.907631066	28.29599599	1.907631066	28.29599599	1.907631066	28.29599599	1.907631066	28.29599599	1.907631066	28.29599599	1.907631066	28.29599599	1.907631066	28.29599599	1.907631066	28.29599599	1.907631066	28.29599599	1.907631066	28.29599599	1.907631066	28.29599599	1.907631066	28.29599599	1.907631066	28.29599599	1.907631066	28.29599599	1.907631066	28.29599599	1.907631066	28.29599599	1.907631066	28.29599599	1.907631066	28.29599599	1.907631066	28.29599599	1.907631066	28.29599599	1.907631066	28.29599599	1.907631066	28.29599599	1.907631066	28.29599599	1.907631066	28.29599599	1.907631066	28.29599599	1.907631066	28.29599599	1.907631066	28.29599599	1.907631066	28.29599599	1.907631066	28.29599599	1.907631066	28.29599599	1.907631066	28.29599599	1.907631066	28.29599599	1.907631066	28.29599599	1.907631066	28.29599599	1.907631066	28.29599599	1.907631066	28.29599599	1.907631066	28.29599599	1.907631066	28.29599599	1.907631066	28.29599599	1.907631066	28.29599599	1.907631066	28.29599599	1.907631066	28.29599599	1.907631066	28.29599599	1.907631066	28.29599599	1.907631066	28.29599599	1.907631066	28.29599599	1.907631066	28.29599599	1.907631066	28.29599599	1.907631066	28.29599599	1.907631066	28.29599599	1.907631066	28.29599599	1.907631066	28.29599599	1.907631066	28.29599599	1.907631066	28.29599599	1.907631066	28.29599599	1.907631066	28.29599599	1.907631066	28.29599599	1.907631066	28.29599599	1.907631066	28.29599599	1.907631066	28.29599599	1.907631066	28.29599599	1.907631066	28.29599599	1.907631066	28.29599599	1.907631066	28.29599599	1.907631066	28.29599599	1.907631066	28.29599599	1.907631066	28.29599599	1.907631066	28.29599599	1.907631066	28.29599599	1.907631066	28.29599599	1.907631066	28.29599599	1.907631066	28.29599599	1.907631066	28.29599599	1.907631066	28.29599599	1.907631066	28.29599599	1.907631066	28.29599599	1.907631066	28.29599599	1.907631066	28.29599599	1.907631066	28.29599599	1.907631066	28.29599599	1.907631066	28.29599599	1.907631066	28.29599599	1.907631066	28.29599599	1.907631066	28.29599599	1.907631066	28.29599599	1.907631066	28.29599599	1.907631066	28.29599599	1.907631066	28.29599599	1.907631066	28.29599599	1.907631066	28.29599599	1.907631066	28.29599599	1.907631066	28.29599599	1.907631066	28.29599599	1.907631066	28.29599599	1.907631066	28.29599599	1.907631066	28.29599599	1.907631066	28.29599599	1.907631066	28.29599599	1.907631066	28.29599599	1.907631066	28.29599599	1.907631066	28.29599599	1.907631066	28.29599599	1.907631066	28.29599599	1.907631066	28.29599599	1.907631066	28.29599599	1.907631066	28.29599599	1.907631066	28.29599599	1.907631066	28.29599599	1.907631066	28.29599599	1.907631066	28.29599599	1.907631066	28.29599599	1.907631066	28.29599599	1.907631066	28.29599599	1.907631066	28.29599599	1.907631066	28.29599599	1.907631066	28.29599599	1.907631066	28.29599599	1.907631066	28.29599599	1.907631066	28.29599599	1.907631066	28.29599599	1.907631066	28.29599599	1.907631066	28.29599599	1.907631066	28.29599599	1.907631066	28.29599599	1.907631066	28.29599599	1.907631066	28.29599599	1.907631066	28.29599599	1.907631066	28.29599599	1.907631066	28.29599599	1.907631066	28.29599599	1.907631066	28.29599599	1.907631066	28.29599599	1.907631066	28.29599599	1.907631066	28.29599599	1.907631066	28.29599599	1.907631066	28.29599599	1.907631066	28.29599599	1.907631066	28.29599599	1.907631066	28.29599599	1.907631066	28.29599599	1.907631066	28.29599599	1.907631066	28.29599599	1.907631066	28.29599599	1.907631066	28.29599599	1.907631066	28.29599599	1.907631066	28.29599599	1.907631066	28.29599599	1.907631066	28.29599599	1.907631066	28.29599599	1.907631066	28.29599599	1.907631066	28.29599599	1.907631066	28.29599599	1.907631066	28.29599599	1.907631066	28.29599599	1.907631066	28.29599599	1.907631066	28.29599599	1.907631066	28.29599599	1.907631066	28.29599599	1.907631066	28.29599599	1.907631066	28.29599599	1.907631066	28.29599599	1.907631066	28.29599599	1.907631066	28.29599599	1.907631066	28.29599599	1.907631066	28.29599599	1.907631066	28.29599599	1.907631066	28.29599599	1.907631066	28.29599599	1.907631066	28.29599599	1.907631066	28.29599599	1.907631066	28.29599599	1.907631066	28.29599599	1.907631066	28.29599599	1.907631066	28.29599599	1.907631066	28.29599599	1.907631066	28.29599599	1.907631066	28.29599599	1.907631066	28.29599599	1.907631066	28.29599599	1.907631066	28.29599599	1.907631066	28.29599599	1.907631066	28.29599599	1.907631066	28.29599599	1.907631066	28.29599599	1.907631066	28.29599599	1.907631066	28.29599599	1.907631066	28.29599599	1.907631066	28.29599599	1.907631066	28.29599599	1.907631066	28.29599599	1.907631066	28.29599599	1.907631066	28.29599599	1.907631066	28.29599599	1.907631066	28.29599599	1.907631066	28.29599599	1.907631066	28.29599599	1.907631066	28.29599599	1.907631066	28.29599599	1.907631066	28.29599599	1.907631066	28.29599599	1.907631066	28.29599599	1.907631066	28.29599599	1.907631066	28.29599599	1.907631066	28.29599599	1.907631066	28.29599599	1.907631066	28.29599599	1.907631066	28.29599599	1.907631066	28.29599599	1.907631066	28.29599599	1.907631066	28.29599599	1.907631066	28.29599599	1.907631066	28.29599599	1.907631066	28.29599599	1.907631066	28.29599599	1.907631066	28.29599599	1.907631066	28.29599599	1.907631066	28.29599599	1.907631066	28.29599599	1.907631066	28.29599599	1.907631066	28.29599599	1.907631066	28.29599599	1.907631066	28.29599599	1.907631066	28.29599599	1.907631066	28.29599599	1.907631066	28.29599599	1.907631066	28.29599599	1.907631066	28.29599599	1.907631066	28.29599599	1.907631066	28.29599599	1.907631066	28.29599599	1.907631066	28.29599599	1.907631066	28.29599599	1.907631066	28.29599599	1.907631066	28.29599599	1.907631066	28.29599599	1.907631066	28.29599599	1.907631066	28.29599599	1.907631066	28.29599599	1.907631066	28.29599599	1.907631066	28.29599599	1.907631066	28.29599599	1.907631066	28.29599599	1.907631066	28.29599599	1.907631066	28.29599599	1.907631066	28.29599599	1.907631066	28.29599599	1.907631066	28.29599599	1.907631066	28.29599599	1.907631066	28.29599599	1.907631066	28.29599599	1.907631066	28.29599599	1.907631066	28.29599599	1.907631066	28.29599599	1.907631066	28.29599599	1.907631066	28.29599599	1.907631066	28.29599599	1.907631066	28.29599599	1.907631066	28.29599599	1.907631066	28.29599599	1.907631066	28.29599599	1.907631066	28.29599599	1.907631066	28.29599599	1.907631066	28.29599599	1.907631066	28.29599599	1.907631066	28.29599599	1.907631066	28.29599599	1.907631066	28.29599599	1.907631066	28.29599599	1.907631066	28.29599599	1.907631066	28.29599599	1.907631066	28.29599599	1.907631066	28.29599599	1.907631066	28.29599599	1.907631066	28.29599599	1.907631066	28.29599599	1.907631066	28.29599599	1.907631066	28.29599599	1.907631066	28.29599599	1.907631066	28.29599599	1.907631066	28.29599599	1.907631066	28.29599599	1.907631066	28.29599599	1.907631066	28.29599599	1.907631066	28.29599599	1.907631066	28.29599599	1.907631066	28.29599599	1.907631066	28.29599599	1.907631066	28.29599599	1.907631066	28.29599599	1.907631066	28.29599599	1.907631066	28.29599599	1.907631066	28.29599599	1.907631066	28.29599599	1.907631066	28.29599599	1.907631066	28.29599599	1.907631066	28.29599599	1.907631066	28.29599599	1.907631066	28.29599599	1.907631066	28.29599599	1.907631066	28.29599599	1.907631066	28.29599599	1.907631066	28.29599599	1.907631066	28.29599599	1.907631066	28.29599599	1.907631066	28.29599599	1.907631066	28.29599599	1.907631066	28.29599599	1.907631066	28.29599599	1.907631066	28.29599599	1.907631066	28.29599599	1.907631066	28.29599599	1.907631066	28.29599599	1.907631066	28.29599599	1.907631066	28.29599599	1.907631066	28.29599599	1.907631066	28.29599599	1.907631066	28.29599599	1.907631066	28.29599599	1.907631066	28.29599599	1.907631066	28.29599599	1.907631066	28.29599599	1.907631066	28.29599599	1.907631066	28.29599599	1.907631066	28.29599599	1.907631066	28.29599599	1.907631066	28.29599599	1.907631066	28.29599599	1.907631066	28.29599599	1.907631066	28.29599599	1.907631066	28.29599599	1.907631066	28.29599599	1.907631066	28.29599599	1.907631066	28.29599599	1.907631066	28.29599599	1.907631066	28.29599599	1.907631066	28.29599599	1.907631066	28.29599599	1.907631066	28.29599599	1.907631066	28.29599599	1.907631066	28.29599599	1.907631066	28.29599599	1.907631066	28.29599599	1.907631066	28.29599599	1.907631066	28.29599599	1.907631066	28.29599599	1.907631066	28.29599599	1.907631066	28.29599599	2.04653442	29.99435389	2.04653442	29.99435389	2.04653442	29.99435389	2.04653442	29.99435389	2.04653442	29.99435389	2.04653442	29.99435389	2.04653442	29.99435389	2.04653442	29.99435389	2.04653442	29.99435389	2.04653442	29.99435389	2.04653442	29.99435389	2.04653442	29.99435389	2.04653442	29.99435389	2.04653442	29.99435389	2.04653442	29.99435389	2.04653442	29.99435389	2.04653442	29.99435389	2.04653442	29.99435389	2.04653442	29.99435389	2.04653442	29.99435389	2.04653442	29.99435389	2.04653442	29.99435389	2.04653442	29.99435389	2.04653442	29.99435389	2.04653442	29.99435389	2.04653442	29.99435389	2.04653442	29.99435389	2.04653442	29.99435389	2.04653442	29.99435389	2.04653442	29.99435389	2.04653442	29.99435389	2.04653442	29.99435389	2.04653442	29.99435389	2.04653442	29.99435389	2.04653442	29.99435389	2.04653442	29.99435389	2.04653442	29.99435389	2.04653442	29.99435389	2.04653442	29.99435389	2.04653442	29.99435389	2.04653442	29.99435389	2.04653442	29.99435389	2.04653442	29.99435389	2.04653442	29.99435389	2.04653442	29.99435389	2.04653442	29.99435389	2.04653442	29.99435389	2.04653442	29.99435389	2.04653442	29.99435389	2.04653442	29.99435389	2.04653442	29.99435389	2.04653442	29.99435389	2.04653442	29.99435389	2.04653442	29.99435389	2.04653442	29.99435389	2.04653442	29.99435389	2.04653442	29.99435389	2.04653442	29.99435389	2.04653442	29.99435389	2.04653442	29.99435389	2.04653442	29.99435389	2.04653442	29.99435389	2.04653442	29.99435389	2.04653442	29.99435389	2.04653442	29.99435389	2.04653442	29.99435389	2.04653442	29.99435389	2.04653442	29.99435389	2.04653442	29.99435389	2.04653442	29.99435389	2.04653442	29.99435389	2.04653442	29.99435389	2.04653442	29.99435389	2.04653442	29.99435389	2.04653442	29.99435389	2.04653442	29.99435389	1.667550884	8.908806885	1.667550884	8.908806885	1.667550884	8.908806885	1.667550884	8.908806885	1.667550884	8.908806885	1.667550884	8.908806885	1.667550884	8.908806885	1.667550884	8.908806885	1.667550884	8.908806885	1.667550884	8.908806885	1.667550884	8.908806885	1.667550884	8.908806885	1.667550884	8.908806885	1.667550884	8.908806885	1.667550884	8.908806885	1.667550884	8.908806885	1.667550884	8.908806885	1.667550884	8.908806885	1.667550884	8.908806885	1.667550884	8.908806885	1.667550884	8.908806885	1.667550884	8.908806885	1.667550884	8.908806885	1.667550884	8.908806885	1.667550884	8.908806885	1.667550884	8.908806885	1.667550884	8.908806885	1.667550884	8.908806885	1.667550884	8.908806885	1.667550884	8.908806885	1.667550884	8.908806885	1.667550884	8.908806885	1.667550884	8.908806885	1.667550884	8.908806885	1.667550884	8.908806885	1.667550884	8.908806885	1.667550884	8.908806885	1.667550884	8.908806885	1.667550884	8.908806885	1.667550884	8.908806885	1.667550884	8.908806885	1.667550884	8.908806885	1.667550884	8.908806885	1.667550884	8.908806885	1.667550884	8.908806885	1.667550884	8.908806885	1.667550884	8.908806885	1.667550884	8.908806885	1.667550884	8.908806885	1.667550884	8.908806885	1.667550884	8.908806885	1.667550884	8.908806885	1.667550884	8.908806885	1.667550884	8.908806885	1.667550884	8.908806885	1.667550884	8.908806885	1.667550884	8.908806885	1.667550884	8.908806885	1.667550884	8.908806885	1.667550884	8.908806885	1.667550884	8.908806885	1.667550884	8.908806885	1.667550884	8.908806885	1.667550884	8.908806885	1.667550884	8.908806885	1.667550884	8.908806885	1.667550884	8.908806885	1.667550884	8.908806885	1.667550884	8.908806885	1.667550884	8.908806885	1.667550884	8.908806885	1.667550884	8.908806885	1.667550884	8.908806885	1.667550884	8.908806885	1.667550884	8.908806885	1.667550884	8.908806885	1.667550884	8.908806885	1.667550884	8.908806885	1.667550884	8.908806885	1.667550884	8.908806885	1.667550884	8.908806885	1.667550884	8.908806885	1.667550884	8.908806885	1.667550884	8.908806885	1.667550884	8.908806885	1.667550884	8.908806885	1.667550884	8.908806885	1.667550884	8.908806885	1.667550884	8.908806885	1.667550884	8.908806885	1.667550884	8.908806885	1.667550884	8.908806885	1.667550884	8.908806885	1.667550884	8.908806885	1.667550884	8.908806885	1.667550884	8.908806885	1.667550884	8.908806885	1.667550884	8.908806885	1.667550884	8.908806885	1.667550884	8.908806885	1.667550884	8.908806885	1.667550884	8.908806885	1.667550884	8.908806885	1.667550884	8.908806885	1.667550884	8.908806885	1.667550884	8.908806885	1.667550884	8.908806885	1.667550884	8.908806885	1.667550884	8.908806885	1.667550884	8.908806885	1.667550884	8.908806885	1.667550884	8.908806885	1.667550884	8.908806885	1.667550884	8.908806885	1.667550884	8.908806885	1.667550884	8.908806885	1.667550884	8.908806885	1.667550884	8.908806885	1.667550884	8.908806885	1.667550884	8.908806885	1.667550884	8.908806885	1.667550884	8.908806885	1.667550884	8.908806885	1.667550884	8.908806885	1.667550884	8.908806885	1.667550884	8.908806885	1.667550884	8.908806885	1.667550884	8.908806885	1.667550884	8.908806885	1.667550884	8.908806885	1.667550884	8.908806885	1.667550884	8.908806885	1.667550884	8.908806885	1.667550884	8.908806885	1.667550884	8.908806885	1.667550884	8.908806885	1.667550884	8.908806885	1.667550884	8.908806885	1.667550884	8.908806885	1.667550884	8.908806885	1.667550884	8.908806885	1.667550884	8.908806885	1.667550884	8.908806885	1.667550884	8.908806885	1.667550884	8.908806885	1.667550884	8.908806885	1.667550884	8.908806885	1.667550884	8.908806885	1.667550884	8.908806885	1.667550884	8.908806885	1.667550884	8.908806885	1.667550884	8.908806885	1.667550884	8.908806885	1.667550884	8.908806885	1.667550884	8.908806885	1.667550884	8.908806885	1.667550884	8.908806885	1.667550884	8.908806885	1.667550884	8.908806885	1.667550884	8.908806885	1.667550884	8.908806885	1.667550884	8.908806885	1.667550884	8.908806885	1.667550884	8.908806885	1.667550884	8.908806885	1.667550884	8.908806885	1.667550884	8.908806885	1.667550884	8.908806885	1.667550884	8.908806885	1.667550884	8.908806885	1.667550884	8.908806885	1.667550884	8.908806885	1.667550884	8.908806885	1.667550884	8.908806885	1.667550884	8.908806885	1.667550884	8.908806885	1.667550884	8.908806885	1.667550884	8.908806885	1.667550884	8.908806885	1.667550884	8.908806885	1.667550884	8.908806885	1.667550884	8.908806885	1.667550884	8.908806885	1.667550884	8.908806885	1.667550884	8.908806885	1.667550884	8.908806885	1.667550884	8.908806885	1.667550884	8.908806885	1.667550884	8.908806885	1.667550884	8.908806885	1.667550884	8.908806885	1.667550884	8.908806885	1.667550884	8.908806885	1.667550884	8.908806885	1.667550884	8.908806885	1.667550884	8.908806885	1.667550884	8.908806885	1.667550884	8.908806885	1.667550884	8.908806885	1.667550884	8.908806885	1.667550884	8.908806885	1.670960985	20.59794202	1.670960985	20.59794202	1.670960985	20.59794202	1.670960985	20.59794202	1.670960985	20.59794202	1.670960985	20.59794202	1.670960985	20.59794202	1.670960985	20.59794202	1.670960985	20.59794202	1.670960985	20.59794202	1.670960985	20.59794202	1.670960985	20.59794202	1.670960985	20.59794202	1.670960985	20.59794202	1.670960985	20.59794202	1.670960985	20.59794202	1.670960985	20.59794202	1.670960985	20.59794202	1.670960985	20.59794202	1.670960985	20.59794202	1.670960985	20.59794202	1.670960985	20.59794202	1.670960985	20.59794202	1.670960985	20.59794202	1.670960985	20.59794202	1.670960985	20.59794202	1.670960985	20.59794202	1.670960985	20.59794202	1.670960985	20.59794202	1.670960985	20.59794202	1.670960985	20.59794202	1.670960985	20.59794202	1.670960985	20.59794202	1.670960985	20.59794202	1.670960985	20.59794202	1.670960985	20.59794202	1.670960985	20.59794202	1.670960985	20.59794202	1.670960985	20.59794202	1.670960985	20.59794202	1.670960985	20.59794202	1.670960985	20.59794202	1.670960985	20.59794202	1.670960985	20.59794202	1.670960985	20.59794202	1.670960985	20.59794202	1.670960985	20.59794202	1.670960985	20.59794202	1.670960985	20.59794202	1.670960985	20.59794202	1.670960985	20.59794202	1.670960985	20.59794202	1.670960985	20.59794202	1.670960985	20.59794202	1.670960985	20.59794202	1.670960985	20.59794202	1.670960985	20.59794202	1.670960985	20.59794202	1.670960985	20.59794202	1.670960985	20.59794202	1.670960985	20.59794202	1.670960985	20.59794202	1.670960985	20.59794202	1.670960985	20.59794202	1.670960985	20.59794202	1.670960985	20.59794202	1.670960985	20.59794202	1.670960985	20.59794202	1.670960985	20.59794202	1.670960985	20.59794202	1.670960985	20.59794202	1.670960985	20.59794202	1.670960985	20.59794202	1.670960985	20.59794202	1.670960985	20.59794202	1.670960985	20.59794202	1.670960985	20.59794202	1.670960985	20.59794202	1.670960985	20.59794202	1.670960985	20.59794202	1.670960985	20.59794202	1.670960985	20.59794202	1.670960985	20.59794202	1.670960985	20.59794202	1.670960985	20.59794202	1.670960985	20.59794202	1.670960985	20.59794202	1.670960985	20.59794202	1.670960985	20.59794202	1.670960985	20.59794202	1.670960985	20.59794202	1.670960985	20.59794202	1.670960985	20.59794202	1.670960985	20.59794202	1.670960985	20.59794202	1.670960985	20.59794202	1.670960985	20.59794202	1.670960985	20.59794202	1.670960985	20.59794202	1.670960985	20.59794202	1.670960985	20.59794202	1.670960985	20.59794202	1.670960985	20.59794202	1.670960985	20.59794202	1.670960985	20.59794202	1.670960985	20.59794202	1.670960985	20.59794202	1.670960985	20.59794202	1.670960985	20.59794202	1.670960985	20.59794202	1.670960985	20.59794202	1.670960985	20.59794202	1.670960985	20.59794202	1.670960985	20.59794202	1.670960985	20.59794202	1.670960985	20.59794202	1.670960985	20.59794202	1.670960985	20.59794202	1.670960985	20.59794202	1.670960985	20.59794202	1.670960985	20.59794202	1.670960985	20.59794202	1.670960985	20.59794202	1.670960985	20.59794202	1.670960985	20.59794202	1.670960985	20.59794202	1.670960985	20.59794202	1.670960985	20.59794202	1.670960985	20.59794202	1.670960985	20.59794202	1.670960985	20.59794202	1.670960985	20.59794202	1.670960985	20.59794202	1.670960985	20.59794202	1.670960985	20.59794202	1.670960985	20.59794202	1.670960985	20.59794202	1.670960985	20.59794202	1.670960985	20.59794202	1.670960985	20.59794202	1.670960985	20.59794202	1.670960985	20.59794202	1.670960985	20.59794202	1.670960985	20.59794202	1.670960985	20.59794202	1.670960985	20.59794202	1.670960985	20.59794202	1.670960985	20.59794202	1.670960985	20.59794202	1.670960985	20.59794202	1.670960985	20.59794202	1.670960985	20.59794202	1.670960985	20.59794202	1.670960985	20.59794202	1.670960985	20.59794202	1.670960985	20.59794202	1.670960985	20.59794202	1.670960985	20.59794202	1.670960985	20.59794202	1.670960985	20.59794202	1.670960985	20.59794202	1.670960985	20.59794202	1.670960985	20.59794202	1.670960985	20.59794202	1.670960985	20.59794202	1.670960985	20.59794202	1.670960985	20.59794202	1.670960985	20.59794202	1.670960985	20.59794202	1.670960985	20.59794202	1.670960985	20.59794202	1.670960985	20.59794202	1.670960985	20.59794202	1.670960985	20.59794202	1.670960985	20.59794202	1.670960985	20.59794202	1.670960985	20.59794202	1.670960985	20.59794202	1.670960985	20.59794202	1.670960985	20.59794202	1.670960985	20.59794202	1.670960985	20.59794202	1.670960985	20.59794202	1.670960985	20.59794202	1.670960985	20.59794202	1.670960985	20.59794202	1.670960985	20.59794202	1.670960985	20.59794202	1.670960985	20.59794202	1.670960985	20.59794202	1.670960985	20.59794202	1.670960985	20.59794202	1.670960985	20.59794202	1.670960985	20.59794202	1.670960985	20.59794202	1.670960985	20.59794202	1.670960985	20.59794202	1.670960985	20.59794202	1.833289982	17.33263844	1.833289982	17.33263844	1.833289982	17.33263844	1.833289982	17.33263844	1.833289982	17.33263844	1.833289982	17.33263844	1.833289982	17.33263844	1.833289982	17.33263844	1.833289982	17.33263844	1.833289982	17.33263844	1.833289982	17.33263844	1.833289982	17.33263844	1.833289982	17.33263844	1.833289982	17.33263844	1.833289982	17.33263844	1.833289982	17.33263844	1.833289982	17.33263844	1.833289982	17.33263844	1.833289982	17.33263844	1.833289982	17.33263844	1.833289982	17.33263844	1.833289982	17.33263844	1.833289982	17.33263844	1.833289982	17.33263844	1.833289982	17.33263844	1.833289982	17.33263844	1.833289982	17.33263844	1.833289982	17.33263844	1.833289982	17.33263844	1.833289982	17.33263844	1.833289982	17.33263844	1.833289982	17.33263844	1.833289982	17.33263844	1.833289982	17.33263844	1.833289982	17.33263844	1.833289982	17.33263844	1.833289982	17.33263844	1.833289982	17.33263844	1.833289982	17.33263844	1.833289982	17.33263844	1.833289982	17.33263844	1.833289982	17.33263844	1.833289982	17.33263844	1.833289982	17.33263844	1.833289982	17.33263844	1.833289982	17.33263844	1.833289982	17.33263844	1.833289982	17.33263844	1.833289982	17.33263844	1.833289982	17.33263844	1.833289982	17.33263844	1.833289982	17.33263844	1.833289982	17.33263844	1.833289982	17.33263844	1.833289982	17.33263844	1.833289982	17.33263844	1.833289982	17.33263844	1.833289982	17.33263844	1.833289982	17.33263844	1.833289982	17.33263844	1.833289982	17.33263844	1.833289982	17.33263844	1.833289982	17.33263844	1.833289982	17.33263844	1.833289982	17.33263844	1.833289982	17.33263844	1.833289982	17.33263844	1.833289982	17.33263844	1.833289982	17.33263844	1.833289982	17.33263844	1.833289982	17.33263844	1.833289982	17.33263844	1.833289982	17.33263844	1.833289982	17.33263844	1.833289982	17.33263844	1.833289982	17.33263844	1.833289982	17.33263844	1.833289982	17.33263844	1.833289982	17.33263844	1.833289982	17.33263844	1.833289982	17.33263844	1.833289982	17.33263844	1.833289982	17.33263844	1.833289982	17.33263844	1.833289982	17.33263844	1.833289982	17.33263844	1.833289982	17.33263844	1.833289982	17.33263844	1.833289982	17.33263844	1.833289982	17.33263844	1.833289982	17.33263844	1.833289982	17.33263844	1.833289982	17.33263844	1.833289982	17.33263844	1.833289982	17.33263844	1.833289982	17.33263844	1.833289982	17.33263844	1.833289982	17.33263844	1.833289982	17.33263844	1.833289982	17.33263844	1.833289982	17.33263844	1.833289982	17.33263844	1.833289982	17.33263844	1.833289982	17.33263844	1.833289982	17.33263844	1.833289982	17.33263844	1.833289982	17.33263844	1.833289982	17.33263844	1.833289982	17.33263844	1.833289982	17.33263844	1.833289982	17.33263844	1.833289982	17.33263844	1.833289982	17.33263844	1.833289982	17.33263844	1.833289982	17.33263844	1.833289982	17.33263844	1.833289982	17.33263844	1.833289982	17.33263844	1.833289982	17.33263844	1.833289982	17.33263844	1.833289982	17.33263844	1.833289982	17.33263844	1.833289982	17.33263844	1.833289982	17.33263844	1.833289982	17.33263844	1.833289982	17.33263844	1.833289982	17.33263844	1.833289982	17.33263844	1.833289982	17.33263844	1.833289982	17.33263844	1.833289982	17.33263844	1.833289982	17.33263844	1.833289982	17.33263844	1.833289982	17.33263844	1.833289982	17.33263844	1.833289982	17.33263844	1.833289982	17.33263844	1.833289982	17.33263844	1.833289982	17.33263844	1.833289982	17.33263844	1.833289982	17.33263844	1.833289982	17.33263844	1.833289982	17.33263844	1.833289982	17.33263844	1.833289982	17.33263844	1.833289982	17.33263844	1.833289982	17.33263844	1.833289982	17.33263844	1.833289982	17.33263844	1.833289982	17.33263844	1.833289982	17.33263844	1.833289982	17.33263844	1.833289982	17.33263844	1.833289982	17.33263844	1.833289982	17.33263844	1.833289982	17.33263844	1.833289982	17.33263844	1.833289982	17.33263844	1.833289982	17.33263844	1.833289982	17.33263844	1.833289982	17.33263844	1.833289982	17.33263844	1.833289982	17.33263844	1.833289982	17.33263844	1.833289982	17.33263844	1.833289982	17.33263844	1.833289982	17.33263844	1.833289982	17.33263844	1.833289982	17.33263844	1.833289982	17.33263844	1.833289982	17.33263844	1.833289982	17.33263844	1.833289982	17.33263844	1.833289982	17.33263844	1.833289982	17.33263844	1.833289982	17.33263844	1.833289982	17.33263844	1.833289982	17.33263844	1.833289982	17.33263844	1.833289982	17.33263844	1.833289982	17.33263844	1.833289982	17.33263844	1.833289982	17.33263844	1.833289982	17.33263844	1.833289982	17.33263844	1.833289982	17.33263844	1.833289982	17.33263844	1.833289982	17.33263844	1.833289982	17.33263844	1.833289982	17.33263844	1.833289982	17.33263844	1.833289982	17.33263844	1.833289982	17.33263844	1.833289982	17.33263844	1.833289982	17.33263844	1.833289982	17.33263844	1.833289982	17.33263844	1.833289982	17.33263844	1.833289982	17.33263844	1.833289982	17.33263844	1.833289982	17.33263844	1.833289982	17.33263844	1.833289982	17.33263844	1.833289982	17.33263844	1.833289982	17.33263844	1.833289982	17.33263844	1.833289982	17.33263844	1.833289982	17.33263844	1.833289982	17.33263844	1.833289982	17.33263844	1.833289982	17.33263844	1.833289982	17.33263844	1.833289982	17.33263844	1.833289982	17.33263844	1.833289982	17.33263844	1.833289982	17.33263844	1.833289982	17.33263844	1.833289982	17.33263844	1.833289982	17.33263844	1.833289982	17.33263844	1.833289982	17.33263844	1.833289982	17.33263844	1.833289982	17.33263844	1.833289982	17.33263844	1.833289982	17.33263844	1.833289982	17.33263844	1.833289982	17.33263844	1.833289982	17.33263844	1.833289982	17.33263844	1.833289982	17.33263844	1.833289982	17.33263844	1.833289982	17.33263844	1.833289982	17.33263844	1.833289982	17.33263844	1.833289982	17.33263844	1.833289982	17.33263844	1.833289982	17.33263844	1.833289982	17.33263844	1.833289982	17.33263844	1.833289982	17.33263844	1.833289982	17.33263844	1.833289982	17.33263844	1.833289982	17.33263844	1.833289982	17.33263844	1.833289982	17.33263844	1.833289982	17.33263844	1.833289982	17.33263844	1.833289982	17.33263844	1.833289982	17.33263844	1.833289982	17.33263844	1.833289982	17.33263844	1.833289982	17.33263844	1.833289982	17.33263844	1.833289982	17.33263844	1.833289982	17.33263844	1.833289982	17.33263844	1.833289982	17.33263844	1.833289982	17.33263844	1.833289982	17.33263844	1.833289982	17.33263844	1.833289982	17.33263844	1.833289982	17.33263844	1.833289982	17.33263844	1.833289982	17.33263844	1.833289982	17.33263844	1.833289982	17.33263844	1.833289982	17.33263844	1.833289982	17.33263844	1.833289982	17.33263844	1.833289982	17.33263844	1.833289982	17.33263844	1.833289982	17.33263844	1.833289982	17.33263844	1.833289982	17.33263844	1.833289982	17.33263844	1.833289982	17.33263844	1.833289982	17.33263844	1.833289982	17.33263844	1.833289982	17.33263844	1.833289982	17.33263844	1.833289982	17.33263844	1.833289982	17.33263844	1.833289982	17.33263844	1.833289982	17.33263844	1.833289982	17.33263844	1.833289982	17.33263844	1.833289982	17.33263844	1.833289982	17.33263844	1.833289982	17.33263844	1.833289982	17.33263844	1.833289982	17.33263844	1.833289982	17.33263844	1.833289982	17.33263844	1.833289982	17.33263844	1.833289982	17.33263844	1.833289982	17.33263844	1.833289982	17.33263844	1.833289982	17.33263844	1.833289982	17.33263844	1.833289982	17.33263844	1.833289982	17.33263844	1.833289982	17.33263844	1.833289982	17.33263844	1.833289982	17.33263844	1.833289982	17.33263844	1.833289982	17.33263844	1.833289982	17.33263844	1.833289982	17.33263844	1.833289982	17.33263844	1.833289982	17.33263844	1.833289982	17.33263844	1.833289982	17.33263844	1.833289982	17.33263844	1.833289982	17.33263844	1.833289982	17.33263844	1.833289982	17.33263844	1.833289982	17.33263844	1.833289982	17.33263844	1.833289982	17.33263844	1.833289982	17.33263844	1.833289982	17.33263844	1.833289982	17.33263844	1.833289982	17.33263844	1.833289982	17.33263844	1.833289982	17.33263844	1.833289982	17.33263844	1.833289982	17.33263844	1.833289982	17.33263844	1.833289982	17.33263844	1.833289982	17.33263844	1.833289982	17.33263844	1.833289982	17.33263844	1.833289982	17.33263844	1.833289982	17.33263844	1.833289982	17.33263844	1.833289982	17.33263844	1.833289982	17.33263844	1.833289982	17.33263844	1.833289982	17.33263844	1.833289982	17.33263844	1.833289982	17.33263844	1.833289982	17.33263844	1.833289982	17.33263844	1.833289982	17.33263844	1.833289982	17.33263844	1.833289982	17.33263844	1.833289982	17.33263844	1.833289982	17.33263844	1.833289982	17.33263844	1.833289982	17.33263844	1.833289982	17.33263844	1.833289982	17.33263844	1.833289982	17.33263844	1.833289982	17.33263844	1.833289982	17.33263844	1.833289982	17.33263844	1.833289982	17.33263844	1.833289982	17.33263844	1.833289982	17.33263844	1.833289982	17.33263844	1.833289982	17.33263844	1.833289982	17.33263844	1.833289982	17.33263844	1.833289982	17.33263844	1.833289982	17.33263844	1.833289982	17.33263844	1.833289982	17.33263844	1.833289982	17.33263844	1.833289982	17.33263844	1.833289982	17.33263844	1.833289982	17.33263844	1.833289982	17.33263844	1.833289982	17.33263844	1.833289982	17.33263844	1.833289982	17.33263844	1.833289982	17.33263844	1.833289982	17.33263844	1.833289982	17.33263844	1.833289982	17.33263844	1.833289982	17.33263844	1.833289982	17.33263844	1.833289982	17.33263844	1.833289982	17.33263844	1.833289982	17.33263844	1.833289982	17.33263844	1.833289982	17.33263844	1.833289982	17.33263844	1.833289982	17.33263844	1.833289982	17.33263844	1.833289982	17.33263844	1.833289982	17.33263844	1.833289982	17.33263844	1.833289982	17.33263844	1.833289982	17.33263844	1.833289982	17.33263844	1.833289982	17.33263844	1.833289982	17.33263844	1.833289982	17.33263844	1.833289982	17.33263844	1.833289982	17.33263844	1.833289982	17.33263844	1.833289982	17.33263844	1.833289982	17.33263844	1.833289982	17.33263844	1.833289982	17.33263844	1.833289982	17.33263844	1.833289982	17.33263844	1.833289982	17.33263844	1.833289982	17.33263844	1.833289982	17.33263844	1.833289982	17.33263844	1.833289982	17.33263844	1.833289982	17.33263844	1.833289982	17.33263844	1.833289982	17.33263844	1.833289982	17.33263844	1.833289982	17.33263844	1.833289982	17.33263844	1.833289982	17.33263844	1.833289982	17.33263844	1.833289982	17.33263844	1.833289982	17.33263844	1.833289982	17.33263844	1.833289982	17.33263844	1.833289982	17.33263844	1.833289982	17.33263844	1.833289982	17.33263844	1.833289982	17.33263844	1.833289982	17.33263844	1.833289982	17.33263844	1.833289982	17.33263844	1.833289982	17.33263844	1.833289982	17.33263844	1.833289982	17.33263844	1.833289982	17.33263844	1.833289982	17.33263844	1.833289982	17.33263844	1.833289982	17.33263844	1.833289982	17.33263844	1.833289982	17.33263844	1.833289982	17.33263844	1.833289982	17.33263844	1.833289982	17.33263844	0.786857679	35.32307864	0.786857679	35.32307864	0.786857679	35.32307864	0.786857679	35.32307864	0.786857679	35.32307864	0.786857679	35.32307864	0.786857679	35.32307864	0.786857679	35.32307864	0.786857679	35.32307864	0.786857679	35.32307864	0.786857679	35.32307864	0.786857679	35.32307864	0.786857679	35.32307864	0.786857679	35.32307864	0.786857679	35.32307864	0.786857679	35.32307864	0.786857679	35.32307864	0.786857679	35.32307864	0.786857679	35.32307864	0.786857679	35.32307864	0.786857679	35.32307864	0.786857679	35.32307864	0.786857679	35.32307864	0.786857679	35.32307864	0.786857679	35.32307864	0.786857679	35.32307864	0.786857679	35.32307864	0.786857679	35.32307864	0.786857679	35.32307864	0.786857679	35.32307864	0.786857679	35.32307864	0.786857679	35.32307864	0.786857679	35.32307864	0.786857679	35.32307864	0.786857679	35.32307864	0.786857679	35.32307864	0.786857679	35.32307864	0.786857679	35.32307864	0.786857679	35.32307864	0.786857679	35.32307864	0.786857679	35.32307864	0.786857679	35.32307864	0.786857679	35.32307864	0.786857679	35.32307864	0.786857679	35.32307864	0.786857679	35.32307864	0.786857679	35.32307864	0.786857679	35.32307864	0.786857679	35.32307864	0.786857679	35.32307864	0.786857679	35.32307864	0.786857679	35.32307864	0.786857679	35.32307864	0.786857679	35.32307864	0.786857679	35.32307864	0.786857679	35.32307864	0.786857679	35.32307864	0.786857679	35.32307864	0.786857679	35.32307864	0.786857679	35.32307864	0.786857679	35.32307864	0.786857679	35.32307864	0.786857679	35.32307864	0.786857679	35.32307864	0.786857679	35.32307864	0.786857679	35.32307864	0.786857679	35.32307864	0.786857679	35.32307864	0.786857679	35.32307864	0.786857679	35.32307864	0.786857679	35.32307864	0.786857679	35.32307864	0.786857679	35.32307864	0.786857679	35.32307864	0.786857679	35.32307864	0.786857679	35.32307864	0.786857679	35.32307864	0.786857679	35.32307864	0.786857679	35.32307864	0.786857679	35.32307864	0.786857679	35.32307864	0.786857679	35.32307864	0.786857679	35.32307864	0.786857679	35.32307864	0.786857679	35.32307864	0.786857679	35.32307864	0.786857679	35.32307864	0.786857679	35.32307864	0.786857679	35.32307864	0.786857679	35.32307864	0.786857679	35.32307864	0.786857679	35.32307864	0.786857679	35.32307864	0.786857679	35.32307864	0.786857679	35.32307864	0.786857679	35.32307864	0.786857679	35.32307864	0.786857679	35.32307864	0.786857679	35.32307864	0.786857679	35.32307864	0.786857679	35.32307864	0.786857679	35.32307864	0.786857679	35.32307864	0.786857679	35.32307864	0.786857679	35.32307864	0.786857679	35.32307864	0.786857679	35.32307864	0.786857679	35.32307864	0.786857679	35.32307864	0.786857679	35.32307864	0.786857679	35.32307864	0.786857679	35.32307864	0.786857679	35.32307864	0.786857679	35.32307864	0.786857679	35.32307864	0.786857679	35.32307864	0.786857679	35.32307864	0.786857679	35.32307864	0.786857679	35.32307864	0.786857679	35.32307864	0.786857679	35.32307864	0.786857679	35.32307864	0.786857679	35.32307864	0.786857679	35.32307864	0.786857679	35.32307864	0.786857679	35.32307864	0.786857679	35.32307864	0.786857679	35.32307864	0.786857679	35.32307864	0.786857679	35.32307864	0.786857679	35.32307864	0.786857679	35.32307864	0.786857679	35.32307864	0.786857679	35.32307864	0.786857679	35.32307864	0.786857679	35.32307864	0.786857679	35.32307864	0.786857679	35.32307864	0.786857679	35.32307864	0.786857679	35.32307864	0.786857679	35.32307864	0.786857679	35.32307864	0.786857679	35.32307864	0.786857679	35.32307864	0.786857679	35.32307864	0.786857679	35.32307864	0.786857679	35.32307864	0.786857679	35.32307864	0.786857679	35.32307864	0.786857679	35.32307864	0.786857679	35.32307864	0.786857679	35.32307864	0.786857679	35.32307864	0.786857679	35.32307864	0.786857679	35.32307864	0.786857679	35.32307864	0.786857679	35.32307864	0.786857679	35.32307864	0.786857679	35.32307864	0.786857679	35.32307864	0.786857679	35.32307864	0.786857679	35.32307864	0.786857679	35.32307864	0.786857679	35.32307864	0.786857679	35.32307864	0.786857679	35.32307864	0.786857679	35.32307864	0.786857679	35.32307864	0.786857679	35.32307864	0.786857679	35.32307864	0.786857679	35.32307864	0.786857679	35.32307864	0.786857679	35.32307864	0.786857679	35.32307864	0.786857679	35.32307864	0.786857679	35.32307864	0.786857679	35.32307864	0.786857679	35.32307864	0.786857679	35.32307864	0.786857679	35.32307864	0.786857679	35.32307864	0.786857679	35.32307864	0.786857679	35.32307864	0.786857679	35.32307864	0.786857679	35.32307864	0.786857679	35.32307864	0.786857679	35.32307864	0.786857679	35.32307864	0.786857679	35.32307864	0.786857679	35.32307864	0.786857679	35.32307864	0.786857679	35.32307864	0.786857679	35.32307864	0.786857679	35.32307864	0.786857679	35.32307864	0.786857679	35.32307864	0.786857679	35.32307864	0.786857679	35.32307864	0.786857679	35.32307864	0.786857679	35.32307864	0.786857679	35.32307864	0.786857679	35.32307864	0.786857679	35.32307864	0.786857679	35.32307864	0.786857679	35.32307864	0.786857679	35.32307864	0.786857679	35.32307864	0.786857679	35.32307864	0.786857679	35.32307864	0.786857679	35.32307864	0.786857679	35.32307864	0.786857679	35.32307864	0.786857679	35.32307864	0.786857679	35.32307864	0.786857679	35.32307864	0.786857679	35.32307864	0.786857679	35.32307864	0.786857679	35.32307864	0.786857679	35.32307864	0.786857679	35.32307864	0.786857679	35.32307864	0.786857679	35.32307864	0.786857679	35.32307864	0.786857679	35.32307864	0.786857679	35.32307864	0.786857679	35.32307864	0.786857679	35.32307864	0.786857679	35.32307864	0.786857679	35.32307864	0.786857679	35.32307864	0.786857679	35.32307864	0.786857679	35.32307864	0.786857679	35.32307864	0.786857679	35.32307864	0.786857679	35.32307864	0.786857679	35.32307864	0.786857679	35.32307864	0.786857679	35.32307864	0.786857679	35.32307864	0.786857679	35.32307864	0.786857679	35.32307864	0.786857679	35.32307864	0.786857679	35.32307864	0.786857679	35.32307864	0.786857679	35.32307864	0.786857679	35.32307864	0.786857679	35.32307864	0.786857679	35.32307864	0.786857679	35.32307864	0.786857679	35.32307864	0.786857679	35.32307864	0.786857679	35.32307864	0.786857679	35.32307864	0.786857679	35.32307864	0.786857679	35.32307864	0.786857679	35.32307864	0.786857679	35.32307864	0.786857679	35.32307864	0.786857679	35.32307864	0.786857679	35.32307864	0.786857679	35.32307864	1.578616308	22.39100077	1.578616308	22.39100077	1.578616308	22.39100077	1.578616308	22.39100077	1.578616308	22.39100077	1.578616308	22.39100077	1.578616308	22.39100077	1.578616308	22.39100077	1.578616308	22.39100077	1.578616308	22.39100077	1.578616308	22.39100077	1.578616308	22.39100077	1.578616308	22.39100077	1.578616308	22.39100077	1.578616308	22.39100077	1.578616308	22.39100077	1.578616308	22.39100077	1.578616308	22.39100077	1.578616308	22.39100077	1.578616308	22.39100077	1.578616308	22.39100077	1.578616308	22.39100077	1.578616308	22.39100077	1.578616308	22.39100077	1.578616308	22.39100077	1.578616308	22.39100077	1.578616308	22.39100077	1.578616308	22.39100077	1.578616308	22.39100077	1.578616308	22.39100077	1.578616308	22.39100077	1.578616308	22.39100077	1.578616308	22.39100077	1.578616308	22.39100077	1.578616308	22.39100077	1.578616308	22.39100077	1.578616308	22.39100077	1.578616308	22.39100077	1.578616308	22.39100077	1.578616308	22.39100077	1.578616308	22.39100077	1.578616308	22.39100077	1.578616308	22.39100077	1.578616308	22.39100077	1.578616308	22.39100077	1.578616308	22.39100077	1.578616308	22.39100077	1.578616308	22.39100077	1.578616308	22.39100077	1.578616308	22.39100077	1.578616308	22.39100077	1.578616308	22.39100077	1.578616308	22.39100077	1.578616308	22.39100077	1.578616308	22.39100077	1.578616308	22.39100077	1.578616308	22.39100077	1.578616308	22.39100077	1.578616308	22.39100077	1.578616308	22.39100077	1.578616308	22.39100077	1.578616308	22.39100077	1.578616308	22.39100077	1.578616308	22.39100077	1.578616308	22.39100077	1.578616308	22.39100077	1.578616308	22.39100077	1.578616308	22.39100077	1.578616308	22.39100077	1.578616308	22.39100077	1.578616308	22.39100077	1.578616308	22.39100077	1.578616308	22.39100077	1.578616308	22.39100077	1.578616308	22.39100077	1.578616308	22.39100077	1.578616308	22.39100077	1.578616308	22.39100077	1.578616308	22.39100077	1.578616308	22.39100077	1.578616308	22.39100077	1.578616308	22.39100077	1.578616308	22.39100077	1.578616308	22.39100077	1.578616308	22.39100077	1.578616308	22.39100077	1.578616308	22.39100077	1.578616308	22.39100077	1.578616308	22.39100077	1.578616308	22.39100077	1.578616308	22.39100077	1.578616308	22.39100077	1.578616308	22.39100077	1.578616308	22.39100077	1.578616308	22.39100077	1.578616308	22.39100077	1.578616308	22.39100077	1.578616308	22.39100077	1.578616308	22.39100077	1.578616308	22.39100077	1.578616308	22.39100077	1.578616308	22.39100077	1.578616308	22.39100077	1.578616308	22.39100077	1.578616308	22.39100077	1.578616308	22.39100077	1.578616308	22.39100077	1.578616308	22.39100077	1.578616308	22.39100077	1.578616308	22.39100077	1.578616308	22.39100077	1.578616308	22.39100077	1.578616308	22.39100077	1.578616308	22.39100077	1.578616308	22.39100077	1.578616308	22.39100077	1.578616308	22.39100077	1.578616308	22.39100077	1.578616308	22.39100077	1.578616308	22.39100077	1.578616308	22.39100077	1.578616308	22.39100077	1.578616308	22.39100077	1.578616308	22.39100077	1.578616308	22.39100077	1.578616308	22.39100077	1.578616308	22.39100077	1.578616308	22.39100077	1.578616308	22.39100077	1.578616308	22.39100077	1.578616308	22.39100077	1.578616308	22.39100077	1.578616308	22.39100077	1.578616308	22.39100077	1.578616308	22.39100077	1.578616308	22.39100077	1.578616308	22.39100077	1.578616308	22.39100077	1.578616308	22.39100077	1.578616308	22.39100077	1.578616308	22.39100077	1.578616308	22.39100077	1.578616308	22.39100077	1.578616308	22.39100077	1.578616308	22.39100077	1.578616308	22.39100077	1.578616308	22.39100077	1.578616308	22.39100077	1.578616308	22.39100077	1.578616308	22.39100077	1.578616308	22.39100077	1.578616308	22.39100077	1.578616308	22.39100077	1.578616308	22.39100077	1.578616308	22.39100077	1.578616308	22.39100077	1.578616308	22.39100077	1.578616308	22.39100077	1.578616308	22.39100077	1.578616308	22.39100077	1.578616308	22.39100077	1.578616308	22.39100077	1.578616308	22.39100077	1.578616308	22.39100077	1.578616308	22.39100077	1.578616308	22.39100077	1.578616308	22.39100077	1.578616308	22.39100077	1.578616308	22.39100077	1.578616308	22.39100077	1.578616308	22.39100077	1.578616308	22.39100077	1.578616308	22.39100077	1.578616308	22.39100077	1.578616308	22.39100077	1.578616308	22.39100077	1.578616308	22.39100077	1.578616308	22.39100077	1.578616308	22.39100077	1.578616308	22.39100077	1.578616308	22.39100077	1.578616308	22.39100077	1.578616308	22.39100077	1.578616308	22.39100077	1.578616308	22.39100077	1.578616308	22.39100077	1.578616308	22.39100077	1.578616308	22.39100077	1.578616308	22.39100077	1.578616308	22.39100077	1.578616308	22.39100077	1.578616308	22.39100077	1.578616308	22.39100077	1.578616308	22.39100077	1.578616308	22.39100077	1.578616308	22.39100077	1.578616308	22.39100077	1.578616308	22.39100077	1.578616308	22.39100077	1.578616308	22.39100077	1.578616308	22.39100077	1.578616308	22.39100077	1.578616308	22.39100077	1.578616308	22.39100077	1.578616308	22.39100077	1.578616308	22.39100077	1.578616308	22.39100077	1.578616308	22.39100077	1.578616308	22.39100077	1.578616308	22.39100077	1.578616308	22.39100077	1.578616308	22.39100077	1.578616308	22.39100077	1.578616308	22.39100077	1.578616308	22.39100077	1.578616308	22.39100077	1.578616308	22.39100077	1.578616308	22.39100077	1.578616308	22.39100077	1.578616308	22.39100077	1.578616308	22.39100077	1.578616308	22.39100077	1.578616308	22.39100077	1.578616308	22.39100077	1.578616308	22.39100077	1.578616308	22.39100077	1.578616308	22.39100077	1.578616308	22.39100077	1.578616308	22.39100077	1.578616308	22.39100077	1.578616308	22.39100077	1.578616308	22.39100077	1.578616308	22.39100077	1.578616308	22.39100077	1.578616308	22.39100077	1.578616308	22.39100077	1.578616308	22.39100077	1.578616308	22.39100077	1.578616308	22.39100077	1.578616308	22.39100077	1.578616308	22.39100077	1.578616308	22.39100077	1.578616308	22.39100077	1.578616308	22.39100077	1.578616308	22.39100077	1.578616308	22.39100077	1.578616308	22.39100077	1.578616308	22.39100077	1.578616308	22.39100077	1.578616308	22.39100077	1.578616308	22.39100077	1.578616308	22.39100077	1.578616308	22.39100077	1.578616308	22.39100077	1.578616308	22.39100077	1.578616308	22.39100077	1.578616308	22.39100077	1.578616308	22.39100077	1.578616308	22.39100077	1.578616308	22.39100077	1.578616308	22.39100077	1.578616308	22.39100077	1.578616308	22.39100077	1.578616308	22.39100077	1.578616308	22.39100077	1.578616308	22.39100077	1.578616308	22.39100077	1.578616308	22.39100077	1.578616308	22.39100077	1.578616308	22.39100077	1.578616308	22.39100077	1.578616308	22.39100077	1.578616308	22.39100077	1.578616308	22.39100077	1.578616308	22.39100077	1.578616308	22.39100077	1.578616308	22.39100077	1.578616308	22.39100077	1.578616308	22.39100077	1.578616308	22.39100077	1.578616308	22.39100077	1.578616308	22.39100077	1.578616308	22.39100077	1.578616308	22.39100077	1.578616308	22.39100077	1.578616308	22.39100077	1.578616308	22.39100077	1.578616308	22.39100077	1.578616308	22.39100077	1.578616308	22.39100077	1.578616308	22.39100077	1.578616308	22.39100077	1.578616308	22.39100077	1.578616308	22.39100077	1.578616308	22.39100077	1.578616308	22.39100077	1.578616308	22.39100077	1.578616308	22.39100077	1.578616308	22.39100077	1.578616308	22.39100077	1.578616308	22.39100077	1.578616308	22.39100077	1.578616308	22.39100077	1.578616308	22.39100077	1.578616308	22.39100077	1.578616308	22.39100077	1.578616308	22.39100077	1.578616308	22.39100077	1.578616308	22.39100077	1.578616308	22.39100077	1.578616308	22.39100077	1.578616308	22.39100077	1.578616308	22.39100077	1.578616308	22.39100077	1.578616308	22.39100077	1.578616308	22.39100077	1.578616308	22.39100077	1.578616308	22.39100077	1.578616308	22.39100077	1.578616308	22.39100077	1.578616308	22.39100077	1.578616308	22.39100077	1.578616308	22.39100077	1.578616308	22.39100077	1.578616308	22.39100077	1.578616308	22.39100077	1.578616308	22.39100077	1.578616308	22.39100077	1.578616308	22.39100077	1.578616308	22.39100077	1.578616308	22.39100077	1.578616308	22.39100077	1.578616308	22.39100077	1.578616308	22.39100077	1.578616308	22.39100077	1.578616308	22.39100077	1.578616308	22.39100077	1.578616308	22.39100077	1.578616308	22.39100077	1.578616308	22.39100077	1.578616308	22.39100077	1.578616308	22.39100077	1.578616308	22.39100077	1.578616308	22.39100077	1.578616308	22.39100077	1.578616308	22.39100077	1.578616308	22.39100077	1.578616308	22.39100077	1.578616308	22.39100077	1.578616308	22.39100077	1.578616308	22.39100077	1.578616308	22.39100077	1.578616308	22.39100077	1.578616308	22.39100077	1.578616308	22.39100077	1.578616308	22.39100077	1.578616308	22.39100077	1.578616308	22.39100077	1.578616308	22.39100077	1.578616308	22.39100077	1.578616308	22.39100077	1.578616308	22.39100077	1.578616308	22.39100077	1.578616308	22.39100077	1.578616308	22.39100077	1.578616308	22.39100077	1.578616308	22.39100077	1.578616308	22.39100077	1.578616308	22.39100077	1.578616308	22.39100077	1.578616308	22.39100077	1.578616308	22.39100077	1.578616308	22.39100077	1.578616308	22.39100077	1.578616308	22.39100077	1.578616308	22.39100077	1.578616308	22.39100077	1.578616308	22.39100077	1.578616308	22.39100077	1.578616308	22.39100077	1.578616308	22.39100077	1.578616308	22.39100077	1.578616308	22.39100077	1.578616308	22.39100077	1.578616308	22.39100077	1.578616308	22.39100077	1.578616308	22.39100077	1.578616308	22.39100077	1.578616308	22.39100077	1.578616308	22.39100077	1.578616308	22.39100077	1.578616308	22.39100077	1.578616308	22.39100077	1.578616308	22.39100077	1.578616308	22.39100077	1.578616308	22.39100077	1.578616308	22.39100077	1.578616308	22.39100077	1.578616308	22.39100077	1.578616308	22.39100077	1.578616308	22.39100077	1.578616308	22.39100077	1.578616308	22.39100077	1.578616308	22.39100077	1.578616308	22.39100077	1.578616308	22.39100077	1.578616308	22.39100077	1.578616308	22.39100077	1.578616308	22.39100077	1.578616308	22.39100077	1.578616308	22.39100077	1.578616308	22.39100077	1.578616308	22.39100077	1.578616308	22.39100077	1.578616308	22.39100077	1.578616308	22.39100077	1.578616308	22.39100077	1.578616308	22.39100077	1.578616308	22.39100077	1.578616308	22.39100077	1.578616308	22.39100077	1.578616308	22.39100077	1.578616308	22.39100077	1.578616308	22.39100077	1.578616308	22.39100077	1.578616308	22.39100077	1.578616308	22.39100077	1.578616308	22.39100077	1.578616308	22.39100077	1.578616308	22.39100077	1.578616308	22.39100077	1.578616308	22.39100077	1.578616308	22.39100077	1.578616308	22.39100077	1.578616308	22.39100077	1.578616308	22.39100077	1.578616308	22.39100077	1.578616308	22.39100077	1.578616308	22.39100077	1.578616308	22.39100077	1.578616308	22.39100077	1.578616308	22.39100077	1.578616308	22.39100077	1.578616308	22.39100077	1.578616308	22.39100077	1.578616308	22.39100077	1.578616308	22.39100077	1.578616308	22.39100077	1.578616308	22.39100077	1.578616308	22.39100077	1.578616308	22.39100077	1.578616308	22.39100077	1.578616308	22.39100077	1.578616308	22.39100077	1.578616308	22.39100077	1.578616308	22.39100077	1.578616308	22.39100077	1.578616308	22.39100077	1.578616308	22.39100077	1.578616308	22.39100077	1.578616308	22.39100077	1.578616308	22.39100077	1.578616308	22.39100077	1.578616308	22.39100077	1.578616308	22.39100077	1.578616308	22.39100077	1.578616308	22.39100077	1.578616308	22.39100077	1.578616308	22.39100077	1.578616308	22.39100077	1.578616308	22.39100077	1.578616308	22.39100077	1.578616308	22.39100077	1.578616308	22.39100077	1.578616308	22.39100077	1.578616308	22.39100077	1.938092752	1.445026786	1.938092752	1.445026786	1.938092752	1.445026786	1.938092752	1.445026786	1.938092752	1.445026786	1.938092752	1.445026786	1.938092752	1.445026786	1.938092752	1.445026786	1.938092752	1.445026786	1.938092752	1.445026786	1.938092752	1.445026786	1.938092752	1.445026786	1.938092752	1.445026786	1.938092752	1.445026786	1.938092752	1.445026786	1.938092752	1.445026786	1.938092752	1.445026786	1.938092752	1.445026786	1.938092752	1.445026786	1.938092752	1.445026786	1.938092752	1.445026786	1.938092752	1.445026786	1.938092752	1.445026786	1.938092752	1.445026786	1.938092752	1.445026786	1.938092752	1.445026786	1.938092752	1.445026786	1.938092752	1.445026786	1.938092752	1.445026786	1.938092752	1.445026786	1.938092752	1.445026786	1.938092752	1.445026786	1.938092752	1.445026786	1.938092752	1.445026786	1.938092752	1.445026786	1.938092752	1.445026786	1.938092752	1.445026786	1.938092752	1.445026786	1.938092752	1.445026786	1.938092752	1.445026786	1.938092752	1.445026786	1.938092752	1.445026786	1.938092752	1.445026786	1.938092752	1.445026786	1.938092752	1.445026786	1.938092752	1.445026786	1.938092752	1.445026786	1.938092752	1.445026786	1.938092752	1.445026786	1.938092752	1.445026786	1.938092752	1.445026786	1.938092752	1.445026786	1.938092752	1.445026786	1.938092752	1.445026786	1.938092752	1.445026786	1.938092752	1.445026786	1.938092752	1.445026786	1.938092752	1.445026786	1.938092752	1.445026786	1.938092752	1.445026786	1.938092752	1.445026786	1.938092752	1.445026786	1.938092752	1.445026786	1.938092752	1.445026786	1.938092752	1.445026786	1.938092752	1.445026786	1.938092752	1.445026786	1.938092752	1.445026786	1.938092752	1.445026786	1.938092752	1.445026786	1.938092752	1.445026786	1.938092752	1.445026786	1.938092752	1.445026786	1.938092752	1.445026786	1.938092752	1.445026786	1.938092752	1.445026786	1.938092752	1.445026786	1.938092752	1.445026786	1.938092752	1.445026786	1.938092752	1.445026786	1.938092752	1.445026786	1.938092752	1.445026786	1.938092752	1.445026786	1.938092752	1.445026786	1.938092752	1.445026786	1.938092752	1.445026786	1.938092752	1.445026786	1.938092752	1.445026786	1.938092752	1.445026786	1.938092752	1.445026786	1.938092752	1.445026786	1.938092752	1.445026786	1.938092752	1.445026786	1.938092752	1.445026786	1.938092752	1.445026786	1.938092752	1.445026786	1.938092752	1.445026786	1.938092752	1.445026786	1.938092752	1.445026786	1.938092752	1.445026786	1.938092752	1.445026786	1.938092752	1.445026786	1.938092752	1.445026786	1.938092752	1.445026786	1.938092752	1.445026786	1.938092752	1.445026786	1.938092752	1.445026786	1.938092752	1.445026786	1.938092752	1.445026786	1.938092752	1.445026786	1.938092752	1.445026786	1.938092752	1.445026786	1.938092752	1.445026786	1.938092752	1.445026786	1.938092752	1.445026786	1.938092752	1.445026786	1.938092752	1.445026786	1.938092752	1.445026786	1.938092752	1.445026786	1.938092752	1.445026786	1.938092752	1.445026786	1.938092752	1.445026786	1.938092752	1.445026786	1.938092752	1.445026786	1.938092752	1.445026786	1.938092752	1.445026786	1.938092752	1.445026786	1.938092752	1.445026786	1.938092752	1.445026786	1.938092752	1.445026786	1.938092752	1.445026786	1.938092752	1.445026786	1.938092752	1.445026786	1.938092752	1.445026786	1.938092752	1.445026786	1.938092752	1.445026786	1.938092752	1.445026786	1.938092752	1.445026786	1.938092752	1.445026786	1.938092752	1.445026786	1.938092752	1.445026786	1.938092752	1.445026786	1.938092752	1.445026786	1.938092752	1.445026786	1.354017271	-25.35733017	1.354017271	-25.35733017	1.354017271	-25.35733017	1.354017271	-25.35733017	1.354017271	-25.35733017	1.354017271	-25.35733017	1.354017271	-25.35733017	1.354017271	-25.35733017	1.354017271	-25.35733017	1.354017271	-25.35733017	1.354017271	-25.35733017	1.354017271	-25.35733017	1.354017271	-25.35733017	1.354017271	-25.35733017	1.354017271	-25.35733017	1.354017271	-25.35733017	1.354017271	-25.35733017	1.354017271	-25.35733017	1.354017271	-25.35733017	1.354017271	-25.35733017	1.354017271	-25.35733017	1.354017271	-25.35733017	1.354017271	-25.35733017	1.354017271	-25.35733017	1.354017271	-25.35733017	1.354017271	-25.35733017	1.354017271	-25.35733017	1.354017271	-25.35733017	1.354017271	-25.35733017	1.354017271	-25.35733017	1.354017271	-25.35733017	1.354017271	-25.35733017	1.354017271	-25.35733017	1.354017271	-25.35733017	1.354017271	-25.35733017	1.354017271	-25.35733017	1.354017271	-25.35733017	1.354017271	-25.35733017	1.354017271	-25.35733017	1.354017271	-25.35733017	1.354017271	-25.35733017	1.354017271	-25.35733017	1.354017271	-25.35733017	1.354017271	-25.35733017	1.354017271	-25.35733017	1.354017271	-25.35733017	1.354017271	-25.35733017	1.354017271	-25.35733017	1.354017271	-25.35733017	1.354017271	-25.35733017	1.354017271	-25.35733017	1.354017271	-25.35733017	1.354017271	-25.35733017	1.354017271	-25.35733017	1.354017271	-25.35733017	1.354017271	-25.35733017	1.354017271	-25.35733017	1.354017271	-25.35733017	1.354017271	-25.35733017	1.354017271	-25.35733017	1.354017271	-25.35733017	1.354017271	-25.35733017	1.354017271	-25.35733017	1.354017271	-25.35733017	1.354017271	-25.35733017	1.354017271	-25.35733017	1.354017271	-25.35733017	1.354017271	-25.35733017	1.354017271	-25.35733017	1.354017271	-25.35733017	1.354017271	-25.35733017	1.354017271	-25.35733017	1.354017271	-25.35733017	1.354017271	-25.35733017	1.354017271	-25.35733017	1.354017271	-25.35733017	1.354017271	-25.35733017	1.354017271	-25.35733017	1.354017271	-25.35733017	1.354017271	-25.35733017	1.354017271	-25.35733017	1.354017271	-25.35733017	1.354017271	-25.35733017	1.354017271	-25.35733017	1.354017271	-25.35733017	1.354017271	-25.35733017	1.354017271	-25.35733017	1.354017271	-25.35733017	1.354017271	-25.35733017	1.354017271	-25.35733017	1.354017271	-25.35733017	1.354017271	-25.35733017	1.354017271	-25.35733017	1.354017271	-25.35733017	1.354017271	-25.35733017	1.354017271	-25.35733017	1.354017271	-25.35733017	1.354017271	-25.35733017	1.354017271	-25.35733017	1.354017271	-25.35733017	1.354017271	-25.35733017	1.354017271	-25.35733017	1.354017271	-25.35733017	1.354017271	-25.35733017	1.354017271	-25.35733017	1.354017271	-25.35733017	1.354017271	-25.35733017	1.354017271	-25.35733017	1.354017271	-25.35733017	1.354017271	-25.35733017	1.354017271	-25.35733017	1.354017271	-25.35733017	1.354017271	-25.35733017	1.354017271	-25.35733017	1.354017271	-25.35733017	1.354017271	-25.35733017	1.354017271	-25.35733017	1.354017271	-25.35733017	1.354017271	-25.35733017	1.354017271	-25.35733017	1.354017271	-25.35733017	1.354017271	-25.35733017	1.354017271	-25.35733017	1.354017271	-25.35733017	1.354017271	-25.35733017	1.354017271	-25.35733017	1.354017271	-25.35733017	1.354017271	-25.35733017	1.354017271	-25.35733017	1.354017271	-25.35733017	1.354017271	-25.35733017	1.354017271	-25.35733017	1.354017271	-25.35733017	1.354017271	-25.35733017	1.354017271	-25.35733017	1.354017271	-25.35733017	1.354017271	-25.35733017	1.354017271	-25.35733017	1.354017271	-25.35733017	1.354017271	-25.35733017	1.354017271	-25.35733017	1.354017271	-25.35733017	1.354017271	-25.35733017	1.354017271	-25.35733017	1.354017271	-25.35733017	1.354017271	-25.35733017	1.354017271	-25.35733017	1.354017271	-25.35733017	1.354017271	-25.35733017	1.354017271	-25.35733017	1.354017271	-25.35733017	1.354017271	-25.35733017	1.354017271	-25.35733017	1.354017271	-25.35733017	1.354017271	-25.35733017	1.354017271	-25.35733017	1.354017271	-25.35733017	1.354017271	-25.35733017	1.354017271	-25.35733017	1.354017271	-25.35733017	1.354017271	-25.35733017	1.354017271	-25.35733017	1.354017271	-25.35733017	1.354017271	-25.35733017	1.354017271	-25.35733017	1.354017271	-25.35733017	1.354017271	-25.35733017	1.354017271	-25.35733017	1.354017271	-25.35733017	1.354017271	-25.35733017	1.354017271	-25.35733017	1.354017271	-25.35733017	1.354017271	-25.35733017	1.354017271	-25.35733017	1.354017271	-25.35733017	1.354017271	-25.35733017	1.354017271	-25.35733017	1.354017271	-25.35733017	1.354017271	-25.35733017	1.354017271	-25.35733017	1.354017271	-25.35733017	1.354017271	-25.35733017	1.354017271	-25.35733017	1.354017271	-25.35733017	1.354017271	-25.35733017	1.354017271	-25.35733017	1.354017271	-25.35733017	1.354017271	-25.35733017	1.354017271	-25.35733017	1.354017271	-25.35733017	1.354017271	-25.35733017	1.354017271	-25.35733017	1.354017271	-25.35733017	1.354017271	-25.35733017	1.354017271	-25.35733017	1.354017271	-25.35733017	1.354017271	-25.35733017	1.354017271	-25.35733017	1.354017271	-25.35733017	1.354017271	-25.35733017	1.354017271	-25.35733017	1.354017271	-25.35733017	1.354017271	-25.35733017	1.354017271	-25.35733017	1.354017271	-25.35733017	1.354017271	-25.35733017	1.354017271	-25.35733017	1.354017271	-25.35733017	1.354017271	-25.35733017	1.354017271	-25.35733017	1.354017271	-25.35733017	1.354017271	-25.35733017	1.354017271	-25.35733017	1.354017271	-25.35733017	1.354017271	-25.35733017	1.354017271	-25.35733017	1.354017271	-25.35733017	1.354017271	-25.35733017	1.354017271	-25.35733017	1.354017271	-25.35733017	1.354017271	-25.35733017	1.354017271	-25.35733017	1.354017271	-25.35733017	1.354017271	-25.35733017	1.354017271	-25.35733017	1.354017271	-25.35733017	1.354017271	-25.35733017	1.354017271	-25.35733017	1.354017271	-25.35733017	1.354017271	-25.35733017	1.354017271	-25.35733017	1.354017271	-25.35733017	1.354017271	-25.35733017	1.354017271	-25.35733017	1.354017271	-25.35733017	1.354017271	-25.35733017	1.354017271	-25.35733017	1.354017271	-25.35733017	1.354017271	-25.35733017	1.354017271	-25.35733017	1.354017271	-25.35733017	1.354017271	-25.35733017	1.354017271	-25.35733017	1.354017271	-25.35733017	1.354017271	-25.35733017	1.354017271	-25.35733017	1.354017271	-25.35733017	1.354017271	-25.35733017	1.354017271	-25.35733017	1.354017271	-25.35733017	1.354017271	-25.35733017	1.354017271	-25.35733017	1.354017271	-25.35733017	1.354017271	-25.35733017	1.354017271	-25.35733017	1.354017271	-25.35733017	1.354017271	-25.35733017	1.354017271	-25.35733017	1.354017271	-25.35733017	1.354017271	-25.35733017	1.354017271	-25.35733017	1.354017271	-25.35733017	1.354017271	-25.35733017	1.354017271	-25.35733017	1.354017271	-25.35733017	1.354017271	-25.35733017	1.354017271	-25.35733017	1.354017271	-25.35733017	1.354017271	-25.35733017	1.354017271	-25.35733017	1.354017271	-25.35733017	1.354017271	-25.35733017	1.354017271	-25.35733017	1.354017271	-25.35733017	1.354017271	-25.35733017	1.354017271	-25.35733017	1.354017271	-25.35733017	1.354017271	-25.35733017	1.354017271	-25.35733017	1.354017271	-25.35733017	1.354017271	-25.35733017	1.354017271	-25.35733017	1.354017271	-25.35733017	1.354017271	-25.35733017	1.354017271	-25.35733017	1.354017271	-25.35733017	1.354017271	-25.35733017	1.354017271	-25.35733017	1.354017271	-25.35733017	1.354017271	-25.35733017	1.354017271	-25.35733017	1.354017271	-25.35733017	1.354017271	-25.35733017	1.354017271	-25.35733017	1.354017271	-25.35733017	1.354017271	-25.35733017	1.354017271	-25.35733017	1.354017271	-25.35733017	1.354017271	-25.35733017	1.354017271	-25.35733017	1.354017271	-25.35733017	1.354017271	-25.35733017	1.354017271	-25.35733017	1.354017271	-25.35733017	1.354017271	-25.35733017	1.354017271	-25.35733017	1.354017271	-25.35733017	1.354017271	-25.35733017	1.354017271	-25.35733017	1.354017271	-25.35733017	1.354017271	-25.35733017	1.354017271	-25.35733017	1.354017271	-25.35733017	1.354017271	-25.35733017	1.354017271	-25.35733017	1.354017271	-25.35733017	1.354017271	-25.35733017	1.354017271	-25.35733017	1.354017271	-25.35733017	1.354017271	-25.35733017	1.354017271	-25.35733017	1.354017271	-25.35733017	1.354017271	-25.35733017	1.354017271	-25.35733017	1.354017271	-25.35733017	1.354017271	-25.35733017	1.354017271	-25.35733017	1.354017271	-25.35733017	1.354017271	-25.35733017	1.354017271	-25.35733017	1.354017271	-25.35733017	1.354017271	-25.35733017	1.354017271	-25.35733017	1.354017271	-25.35733017	1.354017271	-25.35733017	1.354017271	-25.35733017	1.354017271	-25.35733017	1.354017271	-25.35733017	1.354017271	-25.35733017	1.354017271	-25.35733017	1.354017271	-25.35733017	1.354017271	-25.35733017	1.354017271	-25.35733017	1.354017271	-25.35733017	1.354017271	-25.35733017	1.354017271	-25.35733017	1.354017271	-25.35733017	0.896655357	-49.31172904	0.896655357	-49.31172904	0.896655357	-49.31172904	0.896655357	-49.31172904	0.896655357	-49.31172904	0.896655357	-49.31172904	0.896655357	-49.31172904	0.896655357	-49.31172904	0.896655357	-49.31172904	0.896655357	-49.31172904	0.896655357	-49.31172904	1.264933908	-49.29880882	1.264933908	-49.29880882	1.264933908	-49.29880882	1.264933908	-49.29880882	1.264933908	-49.29880882	1.264933908	-49.29880882	1.264933908	-49.29880882	1.264933908	-49.29880882	1.264933908	-49.29880882	1.264933908	-49.29880882	1.264933908	-49.29880882	1.264933908	-49.29880882	1.264933908	-49.29880882	1.264933908	-49.29880882	1.264933908	-49.29880882	1.264933908	-49.29880882	1.264933908	-49.29880882	1.264933908	-49.29880882	1.264933908	-49.29880882	1.264933908	-49.29880882	1.264933908	-49.29880882	1.264933908	-49.29880882	1.264933908	-49.29880882	1.264933908	-49.29880882	1.264933908	-49.29880882	1.264933908	-49.29880882	1.264933908	-49.29880882	1.264933908	-49.29880882	1.264933908	-49.29880882	1.264933908	-49.29880882	1.264933908	-49.29880882	1.264933908	-49.29880882	1.264933908	-49.29880882	1.264933908	-49.29880882	1.264933908	-49.29880882	1.264933908	-49.29880882	1.264933908	-49.29880882	1.264933908	-49.29880882	1.264933908	-49.29880882	1.264933908	-49.29880882	1.264933908	-49.29880882	1.264933908	-49.29880882	1.264933908	-49.29880882	1.264933908	-49.29880882	1.264933908	-49.29880882	1.264933908	-49.29880882	1.264933908	-49.29880882	1.264933908	-49.29880882	1.264933908	-49.29880882	1.264933908	-49.29880882	1.264933908	-49.29880882	1.264933908	-49.29880882	1.264933908	-49.29880882	1.264933908	-49.29880882	1.264933908	-49.29880882	1.264933908	-49.29880882	1.264933908	-49.29880882	1.264933908	-49.29880882	1.264933908	-49.29880882	1.264933908	-49.29880882	1.264933908	-49.29880882	1.264933908	-49.29880882	1.264933908	-49.29880882	1.264933908	-49.29880882	1.264933908	-49.29880882	1.264933908	-49.29880882	1.264933908	-49.29880882	1.264933908	-49.29880882	1.264933908	-49.29880882	1.264933908	-49.29880882	1.264933908	-49.29880882	1.264933908	-49.29880882	1.264933908	-49.29880882	1.264933908	-49.29880882	1.264933908	-49.29880882	1.264933908	-49.29880882	1.264933908	-49.29880882	1.264933908	-49.29880882	1.299487896	-30.39583909	1.299487896	-30.39583909	1.299487896	-30.39583909	0.57214746	-36.40395778	0.57214746	-36.40395778	0.57214746	-36.40395778	0.57214746	-36.40395778	0.57214746	-36.40395778	0.57214746	-36.40395778	0.57214746	-36.40395778	0.57214746	-36.40395778	0.57214746	-36.40395778	0.57214746	-36.40395778	0.57214746	-36.40395778	0.57214746	-36.40395778	0.57214746	-36.40395778	0.57214746	-36.40395778	1.814571194	-26.72905345	1.814571194	-26.72905345	1.814571194	-26.72905345	1.814571194	-26.72905345	1.814571194	-26.72905345	1.814571194	-26.72905345	1.814571194	-26.72905345	1.814571194	-26.72905345	1.814571194	-26.72905345	1.814571194	-26.72905345	1.814571194	-26.72905345	1.814571194	-26.72905345	1.814571194	-26.72905345	1.814571194	-26.72905345	1.814571194	-26.72905345	1.814571194	-26.72905345	1.814571194	-26.72905345	1.814571194	-26.72905345	1.814571194	-26.72905345	1.814571194	-26.72905345	1.814571194	-26.72905345	1.814571194	-26.72905345	1.814571194	-26.72905345	1.814571194	-26.72905345	1.814571194	-26.72905345	1.814571194	-26.72905345	1.814571194	-26.72905345	1.814571194	-26.72905345	1.814571194	-26.72905345	1.814571194	-26.72905345	1.814571194	-26.72905345	1.814571194	-26.72905345	1.814571194	-26.72905345	1.814571194	-26.72905345	1.814571194	-26.72905345	1.814571194	-26.72905345	1.814571194	-26.72905345	1.814571194	-26.72905345	1.814571194	-26.72905345	1.814571194	-26.72905345	1.814571194	-26.72905345	1.814571194	-26.72905345	1.814571194	-26.72905345	1.814571194	-26.72905345	1.814571194	-26.72905345	1.814571194	-26.72905345	1.814571194	-26.72905345	1.814571194	-26.72905345	1.814571194	-26.72905345	1.814571194	-26.72905345	1.814571194	-26.72905345	1.814571194	-26.72905345	1.814571194	-26.72905345	1.814571194	-26.72905345	1.814571194	-26.72905345	1.814571194	-26.72905345	1.814571194	-26.72905345	1.814571194	-26.72905345	1.814571194	-26.72905345	1.814571194	-26.72905345	1.814571194	-26.72905345	1.814571194	-26.72905345	1.814571194	-26.72905345	1.814571194	-26.72905345	1.814571194	-26.72905345	1.814571194	-26.72905345	1.814571194	-26.72905345	1.814571194	-26.72905345	1.814571194	-26.72905345	1.814571194	-26.72905345	1.814571194	-26.72905345	1.814571194	-26.72905345	1.814571194	-26.72905345	1.814571194	-26.72905345	1.814571194	-26.72905345	1.814571194	-26.72905345	1.814571194	-26.72905345	1.814571194	-26.72905345
1.570851248	28.01617552	1.570851248	28.01617552	1.570851248	28.01617552	1.570851248	28.01617552	1.570851248	28.01617552	1.570851248	28.01617552	1.570851248	28.01617552	1.570851248	28.01617552	1.570851248	28.01617552	1.570851248	28.01617552	1.570851248	28.01617552	1.570851248	28.01617552	1.570851248	28.01617552	1.570851248	28.01617552	1.570851248	28.01617552	1.570851248	28.01617552	1.570851248	28.01617552	1.570851248	28.01617552	1.570851248	28.01617552	1.570851248	28.01617552	1.570851248	28.01617552	1.570851248	28.01617552	1.570851248	28.01617552	1.570851248	28.01617552	1.570851248	28.01617552	1.570851248	28.01617552	1.570851248	28.01617552	1.570851248	28.01617552	1.570851248	28.01617552	1.570851248	28.01617552	1.570851248	28.01617552	1.570851248	28.01617552	1.570851248	28.01617552	1.570851248	28.01617552	1.570851248	28.01617552	1.570851248	28.01617552	1.570851248	28.01617552	1.570851248	28.01617552	1.570851248	28.01617552	1.570851248	28.01617552	1.570851248	28.01617552	1.570851248	28.01617552	1.570851248	28.01617552	1.570851248	28.01617552	1.570851248	28.01617552	1.570851248	28.01617552	1.570851248	28.01617552	1.570851248	28.01617552	1.570851248	28.01617552	1.570851248	28.01617552	1.570851248	28.01617552	1.570851248	28.01617552	1.570851248	28.01617552	1.570851248	28.01617552	1.570851248	28.01617552	1.570851248	28.01617552	1.570851248	28.01617552	1.570851248	28.01617552	1.570851248	28.01617552	1.570851248	28.01617552	1.570851248	28.01617552	1.570851248	28.01617552	2.521252363	2.806671539	2.521252363	2.806671539	2.521252363	2.806671539	2.521252363	2.806671539	2.521252363	2.806671539	2.521252363	2.806671539	2.521252363	2.806671539	2.521252363	2.806671539	2.521252363	2.806671539	2.521252363	2.806671539	2.521252363	2.806671539	2.521252363	2.806671539	2.521252363	2.806671539	2.521252363	2.806671539	2.521252363	2.806671539	2.521252363	2.806671539	2.521252363	2.806671539	2.521252363	2.806671539	2.521252363	2.806671539	2.521252363	2.806671539	2.521252363	2.806671539	2.521252363	2.806671539	2.521252363	2.806671539	2.521252363	2.806671539	2.521252363	2.806671539	2.521252363	2.806671539	2.521252363	2.806671539	2.521252363	2.806671539	2.521252363	2.806671539	2.521252363	2.806671539	2.521252363	2.806671539	2.521252363	2.806671539	2.521252363	2.806671539	2.521252363	2.806671539	2.521252363	2.806671539	2.521252363	2.806671539	2.521252363	2.806671539	2.521252363	2.806671539	2.521252363	2.806671539	2.521252363	2.806671539	2.521252363	2.806671539	2.521252363	2.806671539	2.521252363	2.806671539	2.521252363	2.806671539	2.521252363	2.806671539	2.521252363	2.806671539	2.521252363	2.806671539	2.521252363	2.806671539	2.521252363	2.806671539	2.521252363	2.806671539	2.521252363	2.806671539	2.521252363	2.806671539	2.521252363	2.806671539	2.521252363	2.806671539	2.521252363	2.806671539	2.521252363	2.806671539	2.521252363	2.806671539	2.521252363	2.806671539	2.521252363	2.806671539	2.521252363	2.806671539	2.521252363	2.806671539	2.521252363	2.806671539	2.521252363	2.806671539	2.521252363	2.806671539	2.521252363	2.806671539	2.521252363	2.806671539	2.521252363	2.806671539	2.521252363	2.806671539	2.521252363	2.806671539	2.521252363	2.806671539	2.521252363	2.806671539	2.521252363	2.806671539	2.521252363	2.806671539	2.521252363	2.806671539	2.521252363	2.806671539	2.521252363	2.806671539	2.521252363	2.806671539	2.521252363	2.806671539	2.521252363	2.806671539	2.521252363	2.806671539	2.521252363	2.806671539	2.521252363	2.806671539	2.521252363	2.806671539	2.521252363	2.806671539	2.521252363	2.806671539	2.521252363	2.806671539	2.521252363	2.806671539	2.521252363	2.806671539	2.521252363	2.806671539	2.521252363	2.806671539	2.521252363	2.806671539	2.521252363	2.806671539	2.521252363	2.806671539	2.521252363	2.806671539	2.521252363	2.806671539	2.521252363	2.806671539	2.521252363	2.806671539	2.521252363	2.806671539	2.521252363	2.806671539	2.521252363	2.806671539	2.521252363	2.806671539	2.521252363	2.806671539	2.521252363	2.806671539	2.521252363	2.806671539	2.521252363	2.806671539	2.521252363	2.806671539	2.521252363	2.806671539	2.521252363	2.806671539	2.521252363	2.806671539	2.521252363	2.806671539	2.521252363	2.806671539	2.521252363	2.806671539	2.521252363	2.806671539	2.521252363	2.806671539	2.521252363	2.806671539	2.521252363	2.806671539	2.521252363	2.806671539	2.521252363	2.806671539	2.521252363	2.806671539	2.521252363	2.806671539	2.521252363	2.806671539	2.521252363	2.806671539	2.521252363	2.806671539	2.521252363	2.806671539	2.521252363	2.806671539	2.521252363	2.806671539	2.521252363	2.806671539	2.521252363	2.806671539	2.521252363	2.806671539	2.521252363	2.806671539	2.521252363	2.806671539	2.521252363	2.806671539	2.521252363	2.806671539	2.521252363	2.806671539	2.521252363	2.806671539	2.521252363	2.806671539	2.521252363	2.806671539	2.521252363	2.806671539	2.521252363	2.806671539	2.521252363	2.806671539	2.521252363	2.806671539	2.521252363	2.806671539	2.521252363	2.806671539	2.521252363	2.806671539	2.521252363	2.806671539	2.521252363	2.806671539	2.521252363	2.806671539	2.521252363	2.806671539	2.521252363	2.806671539	2.521252363	2.806671539	2.521252363	2.806671539	2.521252363	2.806671539	2.521252363	2.806671539	2.521252363	2.806671539	2.521252363	2.806671539	2.521252363	2.806671539	2.521252363	2.806671539	2.521252363	2.806671539	2.521252363	2.806671539	2.521252363	2.806671539	2.521252363	2.806671539	2.521252363	2.806671539	2.521252363	2.806671539	2.521252363	2.806671539	2.521252363	2.806671539	2.521252363	2.806671539	2.521252363	2.806671539	2.521252363	2.806671539	2.521252363	2.806671539	2.521252363	2.806671539	2.521252363	2.806671539	2.521252363	2.806671539	2.521252363	2.806671539	2.521252363	2.806671539	2.521252363	2.806671539	2.521252363	2.806671539	2.521252363	2.806671539	2.521252363	2.806671539	2.521252363	2.806671539	2.521252363	2.806671539	2.521252363	2.806671539	2.521252363	2.806671539	2.521252363	2.806671539	2.521252363	2.806671539	2.521252363	2.806671539	2.521252363	2.806671539	2.521252363	2.806671539	2.521252363	2.806671539	2.235281301	1.279749871	2.235281301	1.279749871	2.235281301	1.279749871	2.235281301	1.279749871	2.235281301	1.279749871	2.235281301	1.279749871	2.235281301	1.279749871	2.235281301	1.279749871	2.235281301	1.279749871	2.235281301	1.279749871	2.235281301	1.279749871	2.235281301	1.279749871	2.235281301	1.279749871	2.235281301	1.279749871	2.235281301	1.279749871	2.235281301	1.279749871	2.235281301	1.279749871	2.235281301	1.279749871	2.235281301	1.279749871	2.235281301	1.279749871	2.235281301	1.279749871	2.235281301	1.279749871	2.235281301	1.279749871	2.235281301	1.279749871	2.235281301	1.279749871	2.235281301	1.279749871	2.235281301	1.279749871	2.235281301	1.279749871	2.235281301	1.279749871	2.235281301	1.279749871	2.235281301	1.279749871	2.235281301	1.279749871	2.235281301	1.279749871	2.235281301	1.279749871	2.235281301	1.279749871	2.235281301	1.279749871	2.235281301	1.279749871	2.235281301	1.279749871	2.235281301	1.279749871	2.235281301	1.279749871	2.235281301	1.279749871	2.235281301	1.279749871	2.235281301	1.279749871	2.235281301	1.279749871	2.235281301	1.279749871	2.235281301	1.279749871	2.235281301	1.279749871	2.235281301	1.279749871	2.235281301	1.279749871	2.235281301	1.279749871	2.235281301	1.279749871	2.235281301	1.279749871	2.235281301	1.279749871	2.235281301	1.279749871	2.235281301	1.279749871	2.235281301	1.279749871	2.235281301	1.279749871	2.235281301	1.279749871	2.235281301	1.279749871	2.235281301	1.279749871	2.235281301	1.279749871	2.235281301	1.279749871	2.235281301	1.279749871	2.235281301	1.279749871	2.235281301	1.279749871	2.235281301	1.279749871	2.235281301	1.279749871	2.235281301	1.279749871	2.235281301	1.279749871	2.235281301	1.279749871	2.235281301	1.279749871	2.235281301	1.279749871	2.235281301	1.279749871	2.235281301	1.279749871	2.235281301	1.279749871	2.235281301	1.279749871	2.235281301	1.279749871	2.235281301	1.279749871	2.235281301	1.279749871	2.235281301	1.279749871	2.235281301	1.279749871	2.235281301	1.279749871	2.235281301	1.279749871	2.235281301	1.279749871	2.235281301	1.279749871	2.235281301	1.279749871	2.235281301	1.279749871	2.235281301	1.279749871	2.235281301	1.279749871	2.235281301	1.279749871	2.235281301	1.279749871	2.235281301	1.279749871	2.235281301	1.279749871	2.235281301	1.279749871	2.235281301	1.279749871	2.235281301	1.279749871	2.235281301	1.279749871	2.235281301	1.279749871	2.235281301	1.279749871	2.235281301	1.279749871	2.235281301	1.279749871	2.235281301	1.279749871	2.235281301	1.279749871	2.235281301	1.279749871	2.235281301	1.279749871	2.235281301	1.279749871	2.235281301	1.279749871	2.235281301	1.279749871	2.235281301	1.279749871	2.235281301	1.279749871	2.235281301	1.279749871	2.235281301	1.279749871	2.235281301	1.279749871	2.235281301	1.279749871	2.235281301	1.279749871	2.235281301	1.279749871	2.235281301	1.279749871	2.235281301	1.279749871	2.235281301	1.279749871	2.235281301	1.279749871	2.235281301	1.279749871	2.235281301	1.279749871	2.235281301	1.279749871	2.235281301	1.279749871	2.235281301	1.279749871	2.235281301	1.279749871	2.235281301	1.279749871	2.235281301	1.279749871	2.235281301	1.279749871	2.235281301	1.279749871	2.235281301	1.279749871	2.235281301	1.279749871	2.235281301	1.279749871	2.235281301	1.279749871	2.235281301	1.279749871	2.235281301	1.279749871	2.235281301	1.279749871	2.235281301	1.279749871	2.235281301	1.279749871	2.235281301	1.279749871	2.235281301	1.279749871	2.235281301	1.279749871	2.235281301	1.279749871	2.235281301	1.279749871	2.235281301	1.279749871	2.235281301	1.279749871	2.235281301	1.279749871	2.235281301	1.279749871	2.235281301	1.279749871	2.235281301	1.279749871	2.235281301	1.279749871	2.235281301	1.279749871	2.235281301	1.279749871	2.235281301	1.279749871	2.235281301	1.279749871	2.235281301	1.279749871	2.235281301	1.279749871	2.235281301	1.279749871	2.235281301	1.279749871	2.235281301	1.279749871	2.235281301	1.279749871	2.235281301	1.279749871	2.235281301	1.279749871	2.235281301	1.279749871	2.235281301	1.279749871	2.235281301	1.279749871	2.235281301	1.279749871	2.235281301	1.279749871	2.235281301	1.279749871	2.235281301	1.279749871	2.235281301	1.279749871	2.235281301	1.279749871	2.235281301	1.279749871	2.235281301	1.279749871	2.235281301	1.279749871	2.235281301	1.279749871	2.235281301	1.279749871	2.235281301	1.279749871	2.235281301	1.279749871	2.235281301	1.279749871	2.235281301	1.279749871	2.235281301	1.279749871	2.235281301	1.279749871	2.235281301	1.279749871	2.235281301	1.279749871	2.235281301	1.279749871	2.235281301	1.279749871	2.235281301	1.279749871	2.235281301	1.279749871	2.235281301	1.279749871	2.235281301	1.279749871	2.235281301	1.279749871	2.235281301	1.279749871	2.235281301	1.279749871	2.235281301	1.279749871	2.235281301	1.279749871	2.235281301	1.279749871	2.235281301	1.279749871	2.235281301	1.279749871	2.235281301	1.279749871	2.235281301	1.279749871	2.235281301	1.279749871	2.235281301	1.279749871	2.235281301	1.279749871	2.235281301	1.279749871	2.235281301	1.279749871	2.235281301	1.279749871	2.235281301	1.279749871	2.235281301	1.279749871	2.235281301	1.279749871	2.235281301	1.279749871	2.235281301	1.279749871	2.235281301	1.279749871	2.235281301	1.279749871	2.235281301	1.279749871	2.235281301	1.279749871	2.235281301	1.279749871	2.235281301	1.279749871	2.235281301	1.279749871	2.235281301	1.279749871	2.235281301	1.279749871	2.235281301	1.279749871	2.235281301	1.279749871	2.235281301	1.279749871	2.235281301	1.279749871	2.235281301	1.279749871	2.235281301	1.279749871	2.235281301	1.279749871	2.235281301	1.279749871	2.235281301	1.279749871	2.235281301	1.279749871	2.235281301	1.279749871	2.235281301	1.279749871	2.235281301	1.279749871	2.235281301	1.279749871	2.235281301	1.279749871	2.235281301	1.279749871	2.235281301	1.279749871	2.235281301	1.279749871	2.235281301	1.279749871	2.235281301	1.279749871	2.235281301	1.279749871	2.235281301	1.279749871	2.235281301	1.279749871	2.235281301	1.279749871	2.235281301	1.279749871	2.235281301	1.279749871	2.235281301	1.279749871	2.235281301	1.279749871	2.235281301	1.279749871	2.235281301	1.279749871	2.235281301	1.279749871	2.235281301	1.279749871	2.235281301	1.279749871	2.235281301	1.279749871	2.235281301	1.279749871	2.235281301	1.279749871	2.235281301	1.279749871	2.235281301	1.279749871	2.235281301	1.279749871	2.235281301	1.279749871	2.235281301	1.279749871	2.235281301	1.279749871	2.235281301	1.279749871	2.235281301	1.279749871	2.235281301	1.279749871	2.235281301	1.279749871	2.235281301	1.279749871	2.235281301	1.279749871	2.235281301	1.279749871	2.235281301	1.279749871	2.235281301	1.279749871	2.235281301	1.279749871	2.235281301	1.279749871	2.235281301	1.279749871	2.235281301	1.279749871	2.235281301	1.279749871	2.235281301	1.279749871	2.235281301	1.279749871	2.235281301	1.279749871	2.235281301	1.279749871	2.235281301	1.279749871	2.235281301	1.279749871	2.235281301	1.279749871	2.235281301	1.279749871	2.235281301	1.279749871	2.235281301	1.279749871	2.235281301	1.279749871	2.235281301	1.279749871	2.235281301	1.279749871	2.235281301	1.279749871	2.235281301	1.279749871	2.235281301	1.279749871	2.235281301	1.279749871	2.235281301	1.279749871	2.235281301	1.279749871	2.235281301	1.279749871	2.235281301	1.279749871	2.235281301	1.279749871	2.235281301	1.279749871	2.235281301	1.279749871	2.235281301	1.279749871	2.235281301	1.279749871	2.235281301	1.279749871	2.235281301	1.279749871	2.235281301	1.279749871	2.235281301	1.279749871	2.235281301	1.279749871	2.235281301	1.279749871	2.235281301	1.279749871	2.235281301	1.279749871	2.235281301	1.279749871	2.235281301	1.279749871	2.235281301	1.279749871	2.235281301	1.279749871	2.235281301	1.279749871	2.235281301	1.279749871	2.235281301	1.279749871	2.235281301	1.279749871	2.235281301	1.279749871	2.235281301	1.279749871	2.235281301	1.279749871	2.235281301	1.279749871	2.235281301	1.279749871	2.235281301	1.279749871	2.235281301	1.279749871	2.235281301	1.279749871	2.235281301	1.279749871	2.235281301	1.279749871	2.235281301	1.279749871	2.235281301	1.279749871	2.235281301	1.279749871	2.235281301	1.279749871	2.235281301	1.279749871	2.235281301	1.279749871	2.235281301	1.279749871	2.235281301	1.279749871	2.235281301	1.279749871	2.235281301	1.279749871	2.235281301	1.279749871	2.235281301	1.279749871	2.235281301	1.279749871	2.235281301	1.279749871	2.235281301	1.279749871	2.235281301	1.279749871	2.235281301	1.279749871	2.235281301	1.279749871	2.235281301	1.279749871	2.235281301	1.279749871	2.235281301	1.279749871	2.235281301	1.279749871	2.235281301	1.279749871	2.235281301	1.279749871	2.235281301	1.279749871	2.235281301	1.279749871	2.235281301	1.279749871	2.235281301	1.279749871	2.235281301	1.279749871	2.235281301	1.279749871	2.235281301	1.279749871	2.235281301	1.279749871	2.235281301	1.279749871	2.235281301	1.279749871	2.235281301	1.279749871	2.235281301	1.279749871	2.235281301	1.279749871	2.235281301	1.279749871	2.235281301	1.279749871	2.235281301	1.279749871	2.235281301	1.279749871	2.235281301	1.279749871	2.235281301	1.279749871	2.235281301	1.279749871	2.235281301	1.279749871	2.235281301	1.279749871	2.235281301	1.279749871	2.235281301	1.279749871	2.235281301	1.279749871	2.235281301	1.279749871	2.235281301	1.279749871	2.235281301	1.279749871	2.235281301	1.279749871	2.235281301	1.279749871	2.235281301	1.279749871	2.235281301	1.279749871	2.235281301	1.279749871	2.235281301	1.279749871	2.235281301	1.279749871	2.235281301	1.279749871	2.235281301	1.279749871	2.235281301	1.279749871	2.235281301	1.279749871	2.235281301	1.279749871	2.235281301	1.279749871	2.235281301	1.279749871	2.235281301	1.279749871	2.235281301	1.279749871	2.235281301	1.279749871	2.235281301	1.279749871	2.235281301	1.279749871	2.235281301	1.279749871	2.235281301	1.279749871	2.235281301	1.279749871	2.235281301	1.279749871	2.235281301	1.279749871	2.235281301	1.279749871	2.235281301	1.279749871	2.235281301	1.279749871	2.235281301	1.279749871	2.235281301	1.279749871	2.235281301	1.279749871	2.235281301	1.279749871	2.235281301	1.279749871	2.235281301	1.279749871	2.235281301	1.279749871	2.235281301	1.279749871	2.235281301	1.279749871	2.235281301	1.279749871	2.235281301	1.279749871	2.235281301	1.279749871	2.235281301	1.279749871	2.235281301	1.279749871	2.235281301	1.279749871	2.235281301	1.279749871	2.235281301	1.279749871	2.235281301	1.279749871	2.235281301	1.279749871	2.235281301	1.279749871	2.235281301	1.279749871	2.235281301	1.279749871	2.235281301	1.279749871	2.235281301	1.279749871	2.235281301	1.279749871	2.235281301	1.279749871	2.235281301	1.279749871	1.243806655	15.35634419	1.243806655	15.35634419	1.243806655	15.35634419	1.243806655	15.35634419	1.243806655	15.35634419	1.243806655	15.35634419	1.243806655	15.35634419	1.243806655	15.35634419	1.243806655	15.35634419	1.243806655	15.35634419	1.243806655	15.35634419	1.243806655	15.35634419	1.243806655	15.35634419	1.243806655	15.35634419	1.243806655	15.35634419	1.243806655	15.35634419	1.243806655	15.35634419	1.243806655	15.35634419	1.243806655	15.35634419	1.243806655	15.35634419	1.243806655	15.35634419	1.243806655	15.35634419	1.243806655	15.35634419	1.243806655	15.35634419	1.243806655	15.35634419	1.243806655	15.35634419	1.243806655	15.35634419	1.243806655	15.35634419	1.243806655	15.35634419	1.243806655	15.35634419	1.243806655	15.35634419	1.243806655	15.35634419	1.243806655	15.35634419	1.243806655	15.35634419	1.243806655	15.35634419	1.243806655	15.35634419	1.243806655	15.35634419	1.243806655	15.35634419	1.243806655	15.35634419	1.243806655	15.35634419	1.243806655	15.35634419	1.243806655	15.35634419	1.243806655	15.35634419	1.243806655	15.35634419	1.243806655	15.35634419	1.243806655	15.35634419	1.243806655	15.35634419	1.243806655	15.35634419	1.243806655	15.35634419	1.243806655	15.35634419	1.243806655	15.35634419	1.243806655	15.35634419	1.243806655	15.35634419	1.243806655	15.35634419	1.243806655	15.35634419	1.243806655	15.35634419	1.243806655	15.35634419	1.243806655	15.35634419	1.243806655	15.35634419	1.243806655	15.35634419	1.243806655	15.35634419	1.243806655	15.35634419	1.243806655	15.35634419	1.243806655	15.35634419	1.243806655	15.35634419	1.243806655	15.35634419	1.243806655	15.35634419	1.243806655	15.35634419	1.243806655	15.35634419	1.243806655	15.35634419	1.243806655	15.35634419	1.243806655	15.35634419	1.243806655	15.35634419	1.243806655	15.35634419	1.243806655	15.35634419	1.243806655	15.35634419	1.243806655	15.35634419	1.243806655	15.35634419	1.243806655	15.35634419	1.243806655	15.35634419	1.243806655	15.35634419	1.243806655	15.35634419	1.243806655	15.35634419	1.243806655	15.35634419	1.243806655	15.35634419	1.243806655	15.35634419	1.243806655	15.35634419	1.243806655	15.35634419	1.243806655	15.35634419	1.243806655	15.35634419	1.243806655	15.35634419	1.243806655	15.35634419	1.243806655	15.35634419	1.243806655	15.35634419	1.243806655	15.35634419	1.243806655	15.35634419	1.243806655	15.35634419	1.243806655	15.35634419	1.243806655	15.35634419	1.243806655	15.35634419	1.243806655	15.35634419	1.243806655	15.35634419	1.243806655	15.35634419	1.243806655	15.35634419	1.243806655	15.35634419	1.243806655	15.35634419	1.243806655	15.35634419	1.243806655	15.35634419	1.243806655	15.35634419	1.243806655	15.35634419	1.243806655	15.35634419	1.243806655	15.35634419	1.243806655	15.35634419	1.243806655	15.35634419	1.243806655	15.35634419	1.243806655	15.35634419	1.243806655	15.35634419	1.243806655	15.35634419	1.243806655	15.35634419	1.243806655	15.35634419	1.243806655	15.35634419	1.243806655	15.35634419	1.243806655	15.35634419	1.243806655	15.35634419	1.243806655	15.35634419	1.243806655	15.35634419	1.243806655	15.35634419	1.243806655	15.35634419	1.243806655	15.35634419	1.243806655	15.35634419	1.243806655	15.35634419	1.243806655	15.35634419	1.243806655	15.35634419	1.243806655	15.35634419	1.243806655	15.35634419	1.243806655	15.35634419	1.243806655	15.35634419	1.243806655	15.35634419	1.243806655	15.35634419	1.243806655	15.35634419	1.243806655	15.35634419	1.243806655	15.35634419	1.243806655	15.35634419	1.243806655	15.35634419	1.243806655	15.35634419	1.243806655	15.35634419	1.243806655	15.35634419	1.243806655	15.35634419	1.243806655	15.35634419	1.243806655	15.35634419	1.243806655	15.35634419	1.243806655	15.35634419	1.243806655	15.35634419	1.243806655	15.35634419	1.243806655	15.35634419	1.243806655	15.35634419	1.243806655	15.35634419	1.243806655	15.35634419	1.243806655	15.35634419	1.243806655	15.35634419	1.243806655	15.35634419	1.243806655	15.35634419	1.243806655	15.35634419	1.243806655	15.35634419	1.243806655	15.35634419	1.243806655	15.35634419	1.243806655	15.35634419	1.243806655	15.35634419	1.243806655	15.35634419	1.243806655	15.35634419	1.243806655	15.35634419	1.243806655	15.35634419	1.243806655	15.35634419	1.243806655	15.35634419	1.243806655	15.35634419	1.243806655	15.35634419	1.243806655	15.35634419	1.243806655	15.35634419	1.243806655	15.35634419	1.243806655	15.35634419	1.243806655	15.35634419	1.243806655	15.35634419	1.243806655	15.35634419	1.243806655	15.35634419	1.243806655	15.35634419	1.243806655	15.35634419	1.243806655	15.35634419	1.243806655	15.35634419	1.243806655	15.35634419	1.243806655	15.35634419	1.243806655	15.35634419	1.243806655	15.35634419	1.243806655	15.35634419	1.243806655	15.35634419	1.243806655	15.35634419	1.243806655	15.35634419	1.243806655	15.35634419	1.243806655	15.35634419	1.243806655	15.35634419	1.243806655	15.35634419	1.243806655	15.35634419	1.243806655	15.35634419	1.243806655	15.35634419	1.243806655	15.35634419	1.243806655	15.35634419	1.243806655	15.35634419	1.243806655	15.35634419	1.243806655	15.35634419	1.243806655	15.35634419	1.243806655	15.35634419	1.243806655	15.35634419	1.243806655	15.35634419	1.243806655	15.35634419	1.243806655	15.35634419	1.243806655	15.35634419	1.243806655	15.35634419	1.243806655	15.35634419	1.243806655	15.35634419	1.243806655	15.35634419	1.243806655	15.35634419	1.243806655	15.35634419	1.243806655	15.35634419	1.243806655	15.35634419	1.243806655	15.35634419	1.243806655	15.35634419	1.243806655	15.35634419	1.243806655	15.35634419	1.243806655	15.35634419	1.243806655	15.35634419	1.243806655	15.35634419	1.243806655	15.35634419	1.243806655	15.35634419	1.243806655	15.35634419	1.243806655	15.35634419	1.243806655	15.35634419	1.243806655	15.35634419	1.243806655	15.35634419	1.243806655	15.35634419	1.243806655	15.35634419	1.243806655	15.35634419	1.243806655	15.35634419	1.243806655	15.35634419	1.243806655	15.35634419	1.243806655	15.35634419	1.243806655	15.35634419	1.243806655	15.35634419	1.243806655	15.35634419	1.243806655	15.35634419	1.243806655	15.35634419	1.243806655	15.35634419	1.243806655	15.35634419	1.243806655	15.35634419	1.243806655	15.35634419	1.243806655	15.35634419	1.243806655	15.35634419	1.243806655	15.35634419	1.243806655	15.35634419	1.243806655	15.35634419	1.243806655	15.35634419	1.243806655	15.35634419	1.243806655	15.35634419	1.243806655	15.35634419	1.243806655	15.35634419	1.243806655	15.35634419	1.243806655	15.35634419	1.243806655	15.35634419	1.243806655	15.35634419	1.243806655	15.35634419	1.243806655	15.35634419	1.243806655	15.35634419	1.243806655	15.35634419	1.243806655	15.35634419	1.243806655	15.35634419	1.243806655	15.35634419	1.243806655	15.35634419	1.243806655	15.35634419	1.243806655	15.35634419	1.243806655	15.35634419	1.243806655	15.35634419	1.243806655	15.35634419	1.243806655	15.35634419	1.243806655	15.35634419	1.243806655	15.35634419	1.243806655	15.35634419	1.243806655	15.35634419	1.243806655	15.35634419	1.243806655	15.35634419	1.243806655	15.35634419	1.243806655	15.35634419	1.243806655	15.35634419	1.243806655	15.35634419	1.243806655	15.35634419	1.243806655	15.35634419	1.243806655	15.35634419	1.243806655	15.35634419	1.243806655	15.35634419	1.243806655	15.35634419	1.243806655	15.35634419	1.243806655	15.35634419	1.243806655	15.35634419	1.243806655	15.35634419	1.243806655	15.35634419	1.243806655	15.35634419	1.243806655	15.35634419	1.243806655	15.35634419	1.243806655	15.35634419	1.243806655	15.35634419	1.243806655	15.35634419	1.243806655	15.35634419	1.243806655	15.35634419	1.243806655	15.35634419	1.243806655	15.35634419	1.243806655	15.35634419	1.243806655	15.35634419	1.243806655	15.35634419	1.243806655	15.35634419	1.243806655	15.35634419	1.243806655	15.35634419	1.243806655	15.35634419	1.243806655	15.35634419	1.243806655	15.35634419	1.243806655	15.35634419	1.243806655	15.35634419	1.243806655	15.35634419	1.243806655	15.35634419	1.243806655	15.35634419	1.243806655	15.35634419	1.243806655	15.35634419	1.243806655	15.35634419	1.243806655	15.35634419	1.243806655	15.35634419	1.243806655	15.35634419	1.243806655	15.35634419	1.243806655	15.35634419	1.243806655	15.35634419	1.243806655	15.35634419	1.243806655	15.35634419	1.243806655	15.35634419	1.243806655	15.35634419	1.243806655	15.35634419	1.243806655	15.35634419	1.243806655	15.35634419	1.243806655	15.35634419	1.243806655	15.35634419	1.243806655	15.35634419	1.243806655	15.35634419	1.243806655	15.35634419	1.243806655	15.35634419	1.243806655	15.35634419	1.243806655	15.35634419	1.243806655	15.35634419	1.243806655	15.35634419	1.243806655	15.35634419	1.243806655	15.35634419	1.243806655	15.35634419	1.243806655	15.35634419	1.243806655	15.35634419	1.243806655	15.35634419	1.243806655	15.35634419	1.243806655	15.35634419	1.243806655	15.35634419	1.243806655	15.35634419	1.243806655	15.35634419	1.243806655	15.35634419	1.243806655	15.35634419	1.243806655	15.35634419	1.243806655	15.35634419	1.243806655	15.35634419	1.243806655	15.35634419	1.243806655	15.35634419	1.243806655	15.35634419	1.243806655	15.35634419	1.243806655	15.35634419	1.243806655	15.35634419	1.243806655	15.35634419	1.243806655	15.35634419	1.243806655	15.35634419	1.243806655	15.35634419	1.243806655	15.35634419	1.243806655	15.35634419	1.243806655	15.35634419	1.243806655	15.35634419	1.243806655	15.35634419	1.243806655	15.35634419	1.243806655	15.35634419	1.243806655	15.35634419	1.243806655	15.35634419	1.243806655	15.35634419	1.243806655	15.35634419	1.243806655	15.35634419	1.243806655	15.35634419	1.243806655	15.35634419	1.243806655	15.35634419	1.243806655	15.35634419	1.243806655	15.35634419	1.243806655	15.35634419	1.243806655	15.35634419	1.243806655	15.35634419	1.243806655	15.35634419	1.243806655	15.35634419	1.243806655	15.35634419	1.243806655	15.35634419	1.243806655	15.35634419	1.243806655	15.35634419	1.243806655	15.35634419	1.243806655	15.35634419	1.243806655	15.35634419	1.243806655	15.35634419	1.243806655	15.35634419	1.243806655	15.35634419	1.243806655	15.35634419	1.243806655	15.35634419	1.243806655	15.35634419	1.243806655	15.35634419	1.243806655	15.35634419	1.243806655	15.35634419	1.243806655	15.35634419	1.243806655	15.35634419	1.243806655	15.35634419	1.243806655	15.35634419	1.243806655	15.35634419	1.243806655	15.35634419	1.243806655	15.35634419	1.243806655	15.35634419	1.243806655	15.35634419	1.243806655	15.35634419	1.243806655	15.35634419	1.243806655	15.35634419	1.243806655	15.35634419	1.243806655	15.35634419	1.243806655	15.35634419	1.243806655	15.35634419	1.243806655	15.35634419	1.243806655	15.35634419	1.243806655	15.35634419	1.243806655	15.35634419	1.243806655	15.35634419	1.243806655	15.35634419	1.243806655	15.35634419	1.243806655	15.35634419	1.243806655	15.35634419	1.243806655	15.35634419	1.243806655	15.35634419	1.243806655	15.35634419	1.243806655	15.35634419	1.243806655	15.35634419	1.243806655	15.35634419	1.243806655	15.35634419	1.243806655	15.35634419	1.243806655	15.35634419	1.243806655	15.35634419	1.243806655	15.35634419	1.243806655	15.35634419	1.243806655	15.35634419	1.243806655	15.35634419	1.243806655	15.35634419	1.243806655	15.35634419	1.243806655	15.35634419	1.243806655	15.35634419	1.243806655	15.35634419	1.243806655	15.35634419	1.243806655	15.35634419	1.243806655	15.35634419	1.243806655	15.35634419	1.243806655	15.35634419	1.243806655	15.35634419	1.243806655	15.35634419	1.243806655	15.35634419	1.243806655	15.35634419	1.243806655	15.35634419	1.243806655	15.35634419	1.243806655	15.35634419	1.243806655	15.35634419	1.243806655	15.35634419	1.243806655	15.35634419	1.243806655	15.35634419	1.243806655	15.35634419	1.243806655	15.35634419	1.243806655	15.35634419	1.243806655	15.35634419	1.243806655	15.35634419	1.243806655	15.35634419	1.243806655	15.35634419	1.243806655	15.35634419	1.243806655	15.35634419	1.243806655	15.35634419	1.243806655	15.35634419	1.243806655	15.35634419	1.243806655	15.35634419	1.243806655	15.35634419	1.243806655	15.35634419	1.243806655	15.35634419	1.243806655	15.35634419	1.243806655	15.35634419	1.243806655	15.35634419	1.243806655	15.35634419	1.243806655	15.35634419	1.243806655	15.35634419	1.243806655	15.35634419	1.243806655	15.35634419	1.243806655	15.35634419	1.243806655	15.35634419	1.243806655	15.35634419	1.243806655	15.35634419	1.243806655	15.35634419	1.243806655	15.35634419	1.243806655	15.35634419	1.243806655	15.35634419	1.243806655	15.35634419	1.243806655	15.35634419	1.243806655	15.35634419	1.243806655	15.35634419	1.243806655	15.35634419	1.243806655	15.35634419	1.243806655	15.35634419	1.243806655	15.35634419	1.243806655	15.35634419	1.243806655	15.35634419	1.243806655	15.35634419	1.243806655	15.35634419	1.243806655	15.35634419	1.243806655	15.35634419	1.243806655	15.35634419	1.243806655	15.35634419	1.243806655	15.35634419	1.243806655	15.35634419	1.243806655	15.35634419	1.243806655	15.35634419	1.243806655	15.35634419	1.243806655	15.35634419	1.243806655	15.35634419	1.243806655	15.35634419	1.243806655	15.35634419	1.243806655	15.35634419	1.243806655	15.35634419	1.243806655	15.35634419	1.243806655	15.35634419	1.243806655	15.35634419	1.243806655	15.35634419	1.243806655	15.35634419	1.243806655	15.35634419	1.243806655	15.35634419	1.243806655	15.35634419	1.243806655	15.35634419	1.243806655	15.35634419	1.243806655	15.35634419	1.243806655	15.35634419	1.243806655	15.35634419	1.243806655	15.35634419	1.243806655	15.35634419	1.243806655	15.35634419	1.243806655	15.35634419	1.243806655	15.35634419	1.243806655	15.35634419	1.243806655	15.35634419	1.243806655	15.35634419	1.243806655	15.35634419	1.243806655	15.35634419	1.243806655	15.35634419	1.243806655	15.35634419	1.243806655	15.35634419	1.243806655	15.35634419	1.243806655	15.35634419	1.243806655	15.35634419	1.243806655	15.35634419	1.243806655	15.35634419	1.243806655	15.35634419	1.243806655	15.35634419	1.243806655	15.35634419	1.243806655	15.35634419	1.243806655	15.35634419	1.243806655	15.35634419	1.243806655	15.35634419	1.243806655	15.35634419	1.243806655	15.35634419	1.243806655	15.35634419	1.243806655	15.35634419	1.243806655	15.35634419	1.243806655	15.35634419	1.243806655	15.35634419	1.243806655	15.35634419	1.243806655	15.35634419	1.243806655	15.35634419	1.243806655	15.35634419	1.243806655	15.35634419	1.243806655	15.35634419	1.243806655	15.35634419	1.243806655	15.35634419	1.243806655	15.35634419	1.243806655	15.35634419	1.243806655	15.35634419	1.243806655	15.35634419	1.243806655	15.35634419	1.243806655	15.35634419	1.243806655	15.35634419	1.243806655	15.35634419	1.243806655	15.35634419	1.243806655	15.35634419	1.243806655	15.35634419	1.243806655	15.35634419	1.243806655	15.35634419	1.243806655	15.35634419	1.243806655	15.35634419	1.243806655	15.35634419	1.243806655	15.35634419	1.243806655	15.35634419	1.243806655	15.35634419	1.243806655	15.35634419	1.243806655	15.35634419	1.243806655	15.35634419	1.243806655	15.35634419	1.243806655	15.35634419	1.243806655	15.35634419	1.243806655	15.35634419	1.243806655	15.35634419	1.243806655	15.35634419	1.243806655	15.35634419	1.243806655	15.35634419	1.243806655	15.35634419	1.243806655	15.35634419	1.243806655	15.35634419	1.243806655	15.35634419	1.243806655	15.35634419	1.243806655	15.35634419	1.243806655	15.35634419	1.243806655	15.35634419	1.243806655	15.35634419	1.243806655	15.35634419	1.243806655	15.35634419	1.243806655	15.35634419	1.243806655	15.35634419	1.243806655	15.35634419	1.243806655	15.35634419	1.243806655	15.35634419	1.243806655	15.35634419	1.243806655	15.35634419	1.243806655	15.35634419	1.243806655	15.35634419	1.243806655	15.35634419	1.243806655	15.35634419	1.243806655	15.35634419	1.243806655	15.35634419	1.243806655	15.35634419	1.243806655	15.35634419	1.243806655	15.35634419	1.243806655	15.35634419	1.243806655	15.35634419	1.243806655	15.35634419	1.243806655	15.35634419	1.243806655	15.35634419	1.243806655	15.35634419	1.243806655	15.35634419	1.243806655	15.35634419	1.243806655	15.35634419	1.243806655	15.35634419	1.243806655	15.35634419	1.243806655	15.35634419	1.243806655	15.35634419	1.243806655	15.35634419	1.243806655	15.35634419	1.243806655	15.35634419	1.243806655	15.35634419	1.243806655	15.35634419	1.243806655	15.35634419	1.243806655	15.35634419	1.243806655	15.35634419	1.243806655	15.35634419	1.243806655	15.35634419	1.243806655	15.35634419	1.243806655	15.35634419	1.243806655	15.35634419	1.243806655	15.35634419	1.243806655	15.35634419	1.243806655	15.35634419	1.243806655	15.35634419	1.243806655	15.35634419	1.243806655	15.35634419	1.243806655	15.35634419	1.243806655	15.35634419	1.243806655	15.35634419	1.243806655	15.35634419	1.243806655	15.35634419	1.243806655	15.35634419	1.243806655	15.35634419	1.243806655	15.35634419	1.243806655	15.35634419	1.243806655	15.35634419	1.243806655	15.35634419	1.243806655	15.35634419	1.243806655	15.35634419	1.243806655	15.35634419	1.243806655	15.35634419	1.243806655	15.35634419	1.243806655	15.35634419	1.243806655	15.35634419	1.243806655	15.35634419	1.243806655	15.35634419	1.243806655	15.35634419	1.243806655	15.35634419	1.243806655	15.35634419	1.243806655	15.35634419	1.243806655	15.35634419	1.243806655	15.35634419	1.243806655	15.35634419	1.243806655	15.35634419	1.243806655	15.35634419	1.243806655	15.35634419	1.243806655	15.35634419	1.243806655	15.35634419	1.243806655	15.35634419	1.243806655	15.35634419	1.243806655	15.35634419	1.243806655	15.35634419	1.243806655	15.35634419	1.243806655	15.35634419	1.243806655	15.35634419	1.243806655	15.35634419	1.243806655	15.35634419	1.243806655	15.35634419	1.243806655	15.35634419	1.243806655	15.35634419	1.243806655	15.35634419	1.243806655	15.35634419	1.243806655	15.35634419	1.243806655	15.35634419	1.243806655	15.35634419	1.243806655	15.35634419	1.243806655	15.35634419	1.243806655	15.35634419	1.243806655	15.35634419	1.243806655	15.35634419	1.243806655	15.35634419	1.243806655	15.35634419	1.243806655	15.35634419	1.243806655	15.35634419	1.243806655	15.35634419	1.243806655	15.35634419	1.243806655	15.35634419	1.243806655	15.35634419	1.243806655	15.35634419	1.243806655	15.35634419	1.243806655	15.35634419	1.243806655	15.35634419	1.243806655	15.35634419	1.243806655	15.35634419	1.243806655	15.35634419	1.243806655	15.35634419	1.243806655	15.35634419	1.243806655	15.35634419	1.243806655	15.35634419	1.243806655	15.35634419	1.243806655	15.35634419	1.243806655	15.35634419	1.243806655	15.35634419	1.243806655	15.35634419	1.243806655	15.35634419	1.243806655	15.35634419	1.243806655	15.35634419	1.243806655	15.35634419	1.243806655	15.35634419	1.243806655	15.35634419	1.243806655	15.35634419	1.243806655	15.35634419	1.243806655	15.35634419	1.243806655	15.35634419	1.243806655	15.35634419	1.243806655	15.35634419	1.243806655	15.35634419	1.243806655	15.35634419	1.243806655	15.35634419	1.243806655	15.35634419	1.243806655	15.35634419	1.243806655	15.35634419	1.243806655	15.35634419	1.243806655	15.35634419	1.243806655	15.35634419	1.243806655	15.35634419	1.243806655	15.35634419	1.243806655	15.35634419	1.243806655	15.35634419	1.243806655	15.35634419	1.243806655	15.35634419	1.243806655	15.35634419	1.243806655	15.35634419	1.243806655	15.35634419	1.243806655	15.35634419	1.243806655	15.35634419	1.243806655	15.35634419	1.243806655	15.35634419	1.243806655	15.35634419	1.243806655	15.35634419	1.243806655	15.35634419	1.243806655	15.35634419	1.243806655	15.35634419	1.243806655	15.35634419	1.243806655	15.35634419	1.243806655	15.35634419	1.243806655	15.35634419	1.243806655	15.35634419	1.243806655	15.35634419	1.243806655	15.35634419	1.243806655	15.35634419	1.243806655	15.35634419	1.243806655	15.35634419	1.243806655	15.35634419	1.243806655	15.35634419	1.243806655	15.35634419	1.243806655	15.35634419	1.243806655	15.35634419	1.243806655	15.35634419	1.243806655	15.35634419	1.243806655	15.35634419	1.243806655	15.35634419	1.243806655	15.35634419	1.243806655	15.35634419	1.243806655	15.35634419	1.243806655	15.35634419	1.243806655	15.35634419	1.243806655	15.35634419	1.243806655	15.35634419	1.243806655	15.35634419	1.243806655	15.35634419	1.243806655	15.35634419	1.243806655	15.35634419	1.243806655	15.35634419	1.243806655	15.35634419	1.243806655	15.35634419	1.243806655	15.35634419	1.243806655	15.35634419	1.243806655	15.35634419	1.243806655	15.35634419	1.243806655	15.35634419	1.243806655	15.35634419	1.243806655	15.35634419	1.243806655	15.35634419	1.243806655	15.35634419	1.243806655	15.35634419	1.243806655	15.35634419	1.243806655	15.35634419	1.243806655	15.35634419	1.243806655	15.35634419	1.243806655	15.35634419	1.243806655	15.35634419	1.243806655	15.35634419	1.243806655	15.35634419	1.243806655	15.35634419	1.243806655	15.35634419	1.243806655	15.35634419	1.243806655	15.35634419	1.243806655	15.35634419	1.243806655	15.35634419	1.243806655	15.35634419	1.243806655	15.35634419	1.243806655	15.35634419	1.243806655	15.35634419	1.243806655	15.35634419	1.243806655	15.35634419	1.243806655	15.35634419	1.243806655	15.35634419	1.243806655	15.35634419	1.243806655	15.35634419	1.243806655	15.35634419	1.243806655	15.35634419	1.243806655	15.35634419	1.243806655	15.35634419	1.243806655	15.35634419	1.243806655	15.35634419	1.243806655	15.35634419	1.243806655	15.35634419	1.243806655	15.35634419	1.243806655	15.35634419	1.243806655	15.35634419	1.243806655	15.35634419	1.243806655	15.35634419	1.243806655	15.35634419	1.243806655	15.35634419	1.243806655	15.35634419	1.243806655	15.35634419	1.243806655	15.35634419	1.243806655	15.35634419	1.243806655	15.35634419	1.243806655	15.35634419	1.243806655	15.35634419	1.243806655	15.35634419	1.243806655	15.35634419	1.243806655	15.35634419	1.243806655	15.35634419	1.243806655	15.35634419	1.243806655	15.35634419	1.243806655	15.35634419	1.243806655	15.35634419	1.243806655	15.35634419	1.243806655	15.35634419	1.243806655	15.35634419	1.243806655	15.35634419	1.243806655	15.35634419	1.243806655	15.35634419	1.243806655	15.35634419	1.243806655	15.35634419	1.243806655	15.35634419	1.243806655	15.35634419	1.243806655	15.35634419	1.243806655	15.35634419	1.243806655	15.35634419	1.243806655	15.35634419	1.243806655	15.35634419	1.243806655	15.35634419	1.243806655	15.35634419	1.243806655	15.35634419	1.243806655	15.35634419	1.243806655	15.35634419	1.243806655	15.35634419	1.243806655	15.35634419	1.243806655	15.35634419	1.243806655	15.35634419	2.755347511	26.24770719	2.755347511	26.24770719	2.755347511	26.24770719	2.755347511	26.24770719	2.755347511	26.24770719	2.755347511	26.24770719	2.755347511	26.24770719	2.755347511	26.24770719	2.755347511	26.24770719	2.755347511	26.24770719	2.755347511	26.24770719	2.755347511	26.24770719	2.755347511	26.24770719	2.755347511	26.24770719	2.755347511	26.24770719	2.755347511	26.24770719	2.755347511	26.24770719	2.755347511	26.24770719	2.755347511	26.24770719	2.755347511	26.24770719	2.755347511	26.24770719	2.755347511	26.24770719	2.755347511	26.24770719	2.755347511	26.24770719	2.755347511	26.24770719	2.755347511	26.24770719	2.755347511	26.24770719	2.755347511	26.24770719	2.755347511	26.24770719	2.755347511	26.24770719	2.755347511	26.24770719	2.755347511	26.24770719	2.755347511	26.24770719	2.755347511	26.24770719	2.755347511	26.24770719	2.755347511	26.24770719	2.755347511	26.24770719	2.755347511	26.24770719	2.755347511	26.24770719	2.755347511	26.24770719	2.755347511	26.24770719	2.755347511	26.24770719	2.755347511	26.24770719	2.755347511	26.24770719	2.755347511	26.24770719	2.755347511	26.24770719	2.755347511	26.24770719	2.755347511	26.24770719	2.755347511	26.24770719	2.755347511	26.24770719	2.755347511	26.24770719	2.755347511	26.24770719	2.755347511	26.24770719	2.755347511	26.24770719	2.755347511	26.24770719	2.755347511	26.24770719	2.755347511	26.24770719	2.755347511	26.24770719	2.755347511	26.24770719	2.755347511	26.24770719	2.755347511	26.24770719	2.755347511	26.24770719	2.755347511	26.24770719	2.755347511	26.24770719	2.755347511	26.24770719	2.755347511	26.24770719	2.755347511	26.24770719	2.755347511	26.24770719	2.755347511	26.24770719	2.755347511	26.24770719	2.755347511	26.24770719	2.755347511	26.24770719	2.755347511	26.24770719	2.755347511	26.24770719	2.755347511	26.24770719	2.755347511	26.24770719	2.755347511	26.24770719	2.755347511	26.24770719	2.755347511	26.24770719	2.755347511	26.24770719	2.755347511	26.24770719	2.755347511	26.24770719	2.755347511	26.24770719	2.755347511	26.24770719	2.755347511	26.24770719	2.755347511	26.24770719	2.755347511	26.24770719	2.755347511	26.24770719	2.755347511	26.24770719	2.755347511	26.24770719	2.755347511	26.24770719	2.755347511	26.24770719	2.755347511	26.24770719	2.755347511	26.24770719	2.755347511	26.24770719	2.755347511	26.24770719	2.755347511	26.24770719	2.755347511	26.24770719	2.755347511	26.24770719	2.755347511	26.24770719	2.755347511	26.24770719	2.755347511	26.24770719	2.755347511	26.24770719	2.755347511	26.24770719	2.755347511	26.24770719	2.755347511	26.24770719	2.755347511	26.24770719	2.755347511	26.24770719	2.755347511	26.24770719	2.755347511	26.24770719	2.755347511	26.24770719	2.755347511	26.24770719	2.755347511	26.24770719	2.755347511	26.24770719	2.755347511	26.24770719	2.755347511	26.24770719	2.755347511	26.24770719	2.755347511	26.24770719	2.755347511	26.24770719	2.755347511	26.24770719	2.755347511	26.24770719	2.755347511	26.24770719	2.755347511	26.24770719	2.755347511	26.24770719	2.755347511	26.24770719	2.755347511	26.24770719	2.755347511	26.24770719	2.755347511	26.24770719	2.755347511	26.24770719	2.755347511	26.24770719	2.755347511	26.24770719	2.755347511	26.24770719	2.755347511	26.24770719	2.755347511	26.24770719	2.755347511	26.24770719	2.755347511	26.24770719	2.755347511	26.24770719	2.755347511	26.24770719	2.755347511	26.24770719	2.755347511	26.24770719	2.755347511	26.24770719	2.755347511	26.24770719	2.755347511	26.24770719	2.755347511	26.24770719	2.755347511	26.24770719	2.755347511	26.24770719	2.755347511	26.24770719	2.755347511	26.24770719	2.755347511	26.24770719	2.755347511	26.24770719	2.755347511	26.24770719	2.755347511	26.24770719	2.755347511	26.24770719	2.755347511	26.24770719	2.755347511	26.24770719	2.755347511	26.24770719	2.755347511	26.24770719	2.755347511	26.24770719	2.755347511	26.24770719	2.755347511	26.24770719	2.755347511	26.24770719	2.755347511	26.24770719	2.755347511	26.24770719	2.755347511	26.24770719	2.755347511	26.24770719	2.755347511	26.24770719	2.755347511	26.24770719	2.755347511	26.24770719	2.755347511	26.24770719	2.755347511	26.24770719	2.755347511	26.24770719	2.755347511	26.24770719	2.755347511	26.24770719	2.755347511	26.24770719	2.755347511	26.24770719	2.755347511	26.24770719	2.755347511	26.24770719	2.755347511	26.24770719	2.755347511	26.24770719	2.755347511	26.24770719	2.755347511	26.24770719	2.755347511	26.24770719	2.755347511	26.24770719	2.755347511	26.24770719	2.755347511	26.24770719	2.755347511	26.24770719	2.755347511	26.24770719	2.755347511	26.24770719	2.755347511	26.24770719	2.755347511	26.24770719	2.755347511	26.24770719	2.755347511	26.24770719	2.755347511	26.24770719	2.755347511	26.24770719	2.755347511	26.24770719	2.755347511	26.24770719	2.755347511	26.24770719	2.755347511	26.24770719	2.755347511	26.24770719	2.755347511	26.24770719	2.755347511	26.24770719	2.755347511	26.24770719	2.755347511	26.24770719	2.755347511	26.24770719	2.755347511	26.24770719	2.755347511	26.24770719	2.755347511	26.24770719	2.755347511	26.24770719	2.755347511	26.24770719	2.755347511	26.24770719	2.755347511	26.24770719	2.755347511	26.24770719	2.755347511	26.24770719	2.755347511	26.24770719	2.755347511	26.24770719	2.755347511	26.24770719	2.755347511	26.24770719	2.755347511	26.24770719	2.755347511	26.24770719	2.755347511	26.24770719	2.755347511	26.24770719	2.755347511	26.24770719	2.755347511	26.24770719	2.755347511	26.24770719	2.755347511	26.24770719	2.755347511	26.24770719	2.755347511	26.24770719	2.755347511	26.24770719	2.755347511	26.24770719	2.755347511	26.24770719	2.755347511	26.24770719	2.755347511	26.24770719	2.755347511	26.24770719	2.755347511	26.24770719	2.755347511	26.24770719	2.755347511	26.24770719	2.755347511	26.24770719	2.755347511	26.24770719	2.755347511	26.24770719	2.755347511	26.24770719	2.755347511	26.24770719	2.755347511	26.24770719	2.755347511	26.24770719	2.755347511	26.24770719	2.755347511	26.24770719	2.755347511	26.24770719	2.755347511	26.24770719	2.755347511	26.24770719	2.755347511	26.24770719	2.755347511	26.24770719	2.755347511	26.24770719	2.755347511	26.24770719	2.755347511	26.24770719	2.755347511	26.24770719	2.755347511	26.24770719	2.755347511	26.24770719	2.755347511	26.24770719	2.755347511	26.24770719	2.755347511	26.24770719	2.755347511	26.24770719	2.755347511	26.24770719	2.755347511	26.24770719	2.755347511	26.24770719	2.755347511	26.24770719	2.755347511	26.24770719	2.755347511	26.24770719	2.755347511	26.24770719	2.755347511	26.24770719	2.755347511	26.24770719	2.755347511	26.24770719	2.755347511	26.24770719	2.755347511	26.24770719	2.755347511	26.24770719	2.755347511	26.24770719	2.755347511	26.24770719	2.755347511	26.24770719	2.755347511	26.24770719	2.755347511	26.24770719	2.755347511	26.24770719	2.755347511	26.24770719	2.755347511	26.24770719	2.755347511	26.24770719	2.755347511	26.24770719	2.755347511	26.24770719	2.755347511	26.24770719	2.755347511	26.24770719	2.888795061	30.40338778	2.888795061	30.40338778	2.888795061	30.40338778	2.888795061	30.40338778	2.888795061	30.40338778	2.888795061	30.40338778	2.888795061	30.40338778	2.888795061	30.40338778	2.888795061	30.40338778	2.888795061	30.40338778	2.888795061	30.40338778	2.888795061	30.40338778	2.888795061	30.40338778	2.888795061	30.40338778	2.888795061	30.40338778	2.888795061	30.40338778	2.888795061	30.40338778	2.888795061	30.40338778	2.888795061	30.40338778	2.888795061	30.40338778	2.888795061	30.40338778	2.888795061	30.40338778	2.888795061	30.40338778	2.888795061	30.40338778	2.888795061	30.40338778	2.888795061	30.40338778	2.888795061	30.40338778	2.888795061	30.40338778	2.888795061	30.40338778	2.888795061	30.40338778	2.888795061	30.40338778	2.888795061	30.40338778	2.888795061	30.40338778	2.888795061	30.40338778	2.888795061	30.40338778	2.888795061	30.40338778	2.888795061	30.40338778	2.888795061	30.40338778	2.888795061	30.40338778	2.888795061	30.40338778	2.888795061	30.40338778	2.888795061	30.40338778	2.888795061	30.40338778	2.888795061	30.40338778	2.888795061	30.40338778	2.888795061	30.40338778	2.888795061	30.40338778	2.888795061	30.40338778	2.888795061	30.40338778	2.888795061	30.40338778	2.888795061	30.40338778	2.888795061	30.40338778	2.888795061	30.40338778	2.888795061	30.40338778	2.888795061	30.40338778	2.888795061	30.40338778	2.888795061	30.40338778	2.888795061	30.40338778	2.888795061	30.40338778	2.888795061	30.40338778	2.888795061	30.40338778	2.888795061	30.40338778	2.888795061	30.40338778	2.888795061	30.40338778	2.888795061	30.40338778	2.888795061	30.40338778	2.888795061	30.40338778	2.888795061	30.40338778	2.888795061	30.40338778	2.888795061	30.40338778	2.888795061	30.40338778	2.888795061	30.40338778	2.888795061	30.40338778	2.888795061	30.40338778	2.888795061	30.40338778	2.888795061	30.40338778	2.888795061	30.40338778	2.888795061	30.40338778	2.888795061	30.40338778	2.888795061	30.40338778	2.888795061	30.40338778	2.888795061	30.40338778	2.888795061	30.40338778	2.888795061	30.40338778	2.888795061	30.40338778	2.888795061	30.40338778	2.888795061	30.40338778	2.888795061	30.40338778	2.888795061	30.40338778	2.888795061	30.40338778	2.888795061	30.40338778	2.888795061	30.40338778	2.888795061	30.40338778	2.888795061	30.40338778	2.888795061	30.40338778	2.888795061	30.40338778	2.888795061	30.40338778	2.888795061	30.40338778	2.888795061	30.40338778	2.888795061	30.40338778	2.888795061	30.40338778	2.888795061	30.40338778	2.888795061	30.40338778	2.888795061	30.40338778	2.888795061	30.40338778	2.888795061	30.40338778	2.888795061	30.40338778	2.888795061	30.40338778	2.888795061	30.40338778	2.888795061	30.40338778	2.888795061	30.40338778	2.888795061	30.40338778	2.888795061	30.40338778	2.888795061	30.40338778	2.888795061	30.40338778	2.888795061	30.40338778	2.888795061	30.40338778	2.888795061	30.40338778	2.888795061	30.40338778	2.888795061	30.40338778	2.888795061	30.40338778	2.888795061	30.40338778	2.888795061	30.40338778	2.888795061	30.40338778	2.888795061	30.40338778	2.888795061	30.40338778	2.888795061	30.40338778	2.888795061	30.40338778	2.888795061	30.40338778	2.888795061	30.40338778	2.888795061	30.40338778	2.888795061	30.40338778	2.888795061	30.40338778	2.888795061	30.40338778	2.888795061	30.40338778	2.888795061	30.40338778	2.888795061	30.40338778	2.888795061	30.40338778	2.888795061	30.40338778	2.888795061	30.40338778	2.888795061	30.40338778	2.888795061	30.40338778	2.888795061	30.40338778	2.888795061	30.40338778	2.888795061	30.40338778	2.888795061	30.40338778	2.888795061	30.40338778	2.888795061	30.40338778	2.888795061	30.40338778	2.888795061	30.40338778	2.888795061	30.40338778	2.888795061	30.40338778	2.888795061	30.40338778	2.888795061	30.40338778	2.888795061	30.40338778	2.888795061	30.40338778	2.888795061	30.40338778	2.888795061	30.40338778	2.888795061	30.40338778	2.888795061	30.40338778	2.888795061	30.40338778	2.888795061	30.40338778	2.888795061	30.40338778	2.888795061	30.40338778	2.888795061	30.40338778	2.888795061	30.40338778	2.888795061	30.40338778	2.888795061	30.40338778	2.888795061	30.40338778	2.888795061	30.40338778	2.888795061	30.40338778	2.888795061	30.40338778	2.888795061	30.40338778	2.888795061	30.40338778	2.888795061	30.40338778	2.888795061	30.40338778	2.888795061	30.40338778	2.888795061	30.40338778	2.888795061	30.40338778	2.888795061	30.40338778	2.888795061	30.40338778	2.888795061	30.40338778	2.888795061	30.40338778	2.888795061	30.40338778	2.888795061	30.40338778	2.888795061	30.40338778	2.503357208	32.56510229	2.503357208	32.56510229	2.503357208	32.56510229	2.503357208	32.56510229	2.503357208	32.56510229	2.503357208	32.56510229	2.503357208	32.56510229	2.503357208	32.56510229	2.503357208	32.56510229	2.503357208	32.56510229	2.503357208	32.56510229	2.503357208	32.56510229	2.503357208	32.56510229	2.503357208	32.56510229	2.503357208	32.56510229	2.503357208	32.56510229	2.503357208	32.56510229	2.503357208	32.56510229	2.503357208	32.56510229	2.503357208	32.56510229	2.503357208	32.56510229	2.503357208	32.56510229	2.503357208	32.56510229	2.503357208	32.56510229	2.503357208	32.56510229	2.503357208	32.56510229	2.503357208	32.56510229	2.503357208	32.56510229	2.503357208	32.56510229	2.503357208	32.56510229	2.503357208	32.56510229	2.503357208	32.56510229	2.503357208	32.56510229	2.503357208	32.56510229	2.503357208	32.56510229	2.503357208	32.56510229	2.503357208	32.56510229	2.503357208	32.56510229	2.503357208	32.56510229	2.503357208	32.56510229	2.503357208	32.56510229	2.503357208	32.56510229	2.503357208	32.56510229	2.503357208	32.56510229	2.503357208	32.56510229	2.503357208	32.56510229	2.503357208	32.56510229	2.503357208	32.56510229	2.503357208	32.56510229	2.503357208	32.56510229	2.503357208	32.56510229	2.503357208	32.56510229	2.503357208	32.56510229	2.503357208	32.56510229	2.503357208	32.56510229	2.503357208	32.56510229	2.503357208	32.56510229	2.503357208	32.56510229	2.503357208	32.56510229	2.503357208	32.56510229	2.503357208	32.56510229	2.503357208	32.56510229	2.503357208	32.56510229	2.503357208	32.56510229	2.503357208	32.56510229	2.503357208	32.56510229	2.503357208	32.56510229	2.503357208	32.56510229	2.503357208	32.56510229	2.503357208	32.56510229	2.503357208	32.56510229	2.503357208	32.56510229	2.503357208	32.56510229	2.503357208	32.56510229	2.503357208	32.56510229	2.503357208	32.56510229	2.41337882	3.577489779	2.41337882	3.577489779	2.41337882	3.577489779	2.41337882	3.577489779	2.41337882	3.577489779	2.41337882	3.577489779	2.41337882	3.577489779	2.41337882	3.577489779	2.41337882	3.577489779	2.41337882	3.577489779	2.41337882	3.577489779	2.41337882	3.577489779	2.41337882	3.577489779	2.41337882	3.577489779	2.41337882	3.577489779	2.41337882	3.577489779	2.41337882	3.577489779	2.41337882	3.577489779	2.41337882	3.577489779	2.41337882	3.577489779	2.41337882	3.577489779	2.41337882	3.577489779	2.41337882	3.577489779	2.41337882	3.577489779	2.41337882	3.577489779	2.41337882	3.577489779	2.41337882	3.577489779	2.41337882	3.577489779	2.41337882	3.577489779	2.41337882	3.577489779	2.41337882	3.577489779	2.41337882	3.577489779	2.41337882	3.577489779	2.41337882	3.577489779	2.41337882	3.577489779	2.41337882	3.577489779	2.41337882	3.577489779	2.41337882	3.577489779	2.41337882	3.577489779	2.41337882	3.577489779	2.41337882	3.577489779	2.41337882	3.577489779	2.41337882	3.577489779	2.41337882	3.577489779	2.41337882	3.577489779	2.41337882	3.577489779	2.41337882	3.577489779	2.41337882	3.577489779	2.41337882	3.577489779	2.41337882	3.577489779	2.41337882	3.577489779	2.41337882	3.577489779	2.41337882	3.577489779	2.41337882	3.577489779	2.41337882	3.577489779	2.41337882	3.577489779	2.41337882	3.577489779	2.41337882	3.577489779	2.41337882	3.577489779	2.41337882	3.577489779	2.41337882	3.577489779	2.41337882	3.577489779	2.41337882	3.577489779	2.41337882	3.577489779	2.41337882	3.577489779	2.41337882	3.577489779	2.41337882	3.577489779	2.41337882	3.577489779	2.41337882	3.577489779	2.41337882	3.577489779	2.41337882	3.577489779	2.41337882	3.577489779	2.41337882	3.577489779	2.41337882	3.577489779	2.41337882	3.577489779	2.41337882	3.577489779	2.41337882	3.577489779	2.41337882	3.577489779	2.41337882	3.577489779	2.41337882	3.577489779	2.41337882	3.577489779	2.41337882	3.577489779	2.41337882	3.577489779	2.41337882	3.577489779	2.41337882	3.577489779	2.41337882	3.577489779	2.41337882	3.577489779	2.41337882	3.577489779	2.41337882	3.577489779	2.41337882	3.577489779	2.41337882	3.577489779	2.41337882	3.577489779	2.41337882	3.577489779	2.41337882	3.577489779	2.41337882	3.577489779	2.41337882	3.577489779	2.41337882	3.577489779	2.41337882	3.577489779	2.41337882	3.577489779	2.41337882	3.577489779	2.41337882	3.577489779	2.41337882	3.577489779	2.41337882	3.577489779	2.41337882	3.577489779	2.41337882	3.577489779	2.41337882	3.577489779	2.41337882	3.577489779	2.41337882	3.577489779	2.41337882	3.577489779	2.41337882	3.577489779	2.41337882	3.577489779	2.41337882	3.577489779	2.41337882	3.577489779	2.41337882	3.577489779	2.41337882	3.577489779	2.41337882	3.577489779	2.41337882	3.577489779	2.41337882	3.577489779	2.41337882	3.577489779	2.41337882	3.577489779	2.41337882	3.577489779	2.41337882	3.577489779	2.41337882	3.577489779	2.41337882	3.577489779	2.41337882	3.577489779	2.41337882	3.577489779	2.41337882	3.577489779	2.41337882	3.577489779	2.41337882	3.577489779	2.41337882	3.577489779	2.41337882	3.577489779	2.41337882	3.577489779	2.41337882	3.577489779	2.41337882	3.577489779	2.41337882	3.577489779	2.41337882	3.577489779	2.41337882	3.577489779	2.41337882	3.577489779	2.41337882	3.577489779	2.41337882	3.577489779	2.41337882	3.577489779	2.41337882	3.577489779	2.41337882	3.577489779	2.41337882	3.577489779	2.41337882	3.577489779	2.41337882	3.577489779	2.41337882	3.577489779	2.41337882	3.577489779	2.41337882	3.577489779	2.41337882	3.577489779	2.41337882	3.577489779	2.41337882	3.577489779	2.41337882	3.577489779	2.41337882	3.577489779	2.41337882	3.577489779	2.41337882	3.577489779	2.41337882	3.577489779	2.41337882	3.577489779	2.41337882	3.577489779	2.41337882	3.577489779	2.41337882	3.577489779	2.41337882	3.577489779	2.41337882	3.577489779	2.41337882	3.577489779	2.41337882	3.577489779	2.41337882	3.577489779	2.41337882	3.577489779	2.41337882	3.577489779	2.41337882	3.577489779	2.41337882	3.577489779	2.41337882	3.577489779	2.41337882	3.577489779	2.41337882	3.577489779	2.41337882	3.577489779	2.41337882	3.577489779	2.41337882	3.577489779	2.41337882	3.577489779	2.41337882	3.577489779	2.41337882	3.577489779	2.41337882	3.577489779	2.41337882	3.577489779	2.41337882	3.577489779	2.41337882	3.577489779	2.41337882	3.577489779	2.41337882	3.577489779	2.41337882	3.577489779	2.41337882	3.577489779	2.41337882	3.577489779	2.41337882	3.577489779	2.41337882	3.577489779	2.41337882	3.577489779	2.41337882	3.577489779	2.41337882	3.577489779	2.41337882	3.577489779	2.41337882	3.577489779	2.41337882	3.577489779	2.41337882	3.577489779	2.41337882	3.577489779	2.41337882	3.577489779	2.41337882	3.577489779	2.41337882	3.577489779	2.50807133	23.87929377	2.50807133	23.87929377	2.50807133	23.87929377	2.50807133	23.87929377	2.50807133	23.87929377	2.50807133	23.87929377	2.50807133	23.87929377	2.50807133	23.87929377	2.50807133	23.87929377	2.50807133	23.87929377	2.50807133	23.87929377	2.50807133	23.87929377	2.50807133	23.87929377	2.50807133	23.87929377	2.50807133	23.87929377	2.50807133	23.87929377	2.50807133	23.87929377	2.50807133	23.87929377	2.50807133	23.87929377	2.50807133	23.87929377	2.50807133	23.87929377	2.50807133	23.87929377	2.50807133	23.87929377	2.50807133	23.87929377	2.50807133	23.87929377	2.50807133	23.87929377	2.50807133	23.87929377	2.50807133	23.87929377	2.50807133	23.87929377	2.50807133	23.87929377	2.50807133	23.87929377	2.50807133	23.87929377	2.50807133	23.87929377	2.50807133	23.87929377	2.50807133	23.87929377	2.50807133	23.87929377	2.50807133	23.87929377	2.50807133	23.87929377	2.50807133	23.87929377	2.50807133	23.87929377	2.50807133	23.87929377	2.50807133	23.87929377	2.50807133	23.87929377	2.50807133	23.87929377	2.50807133	23.87929377	2.50807133	23.87929377	2.50807133	23.87929377	2.50807133	23.87929377	2.50807133	23.87929377	2.50807133	23.87929377	2.50807133	23.87929377	2.50807133	23.87929377	2.50807133	23.87929377	2.50807133	23.87929377	2.50807133	23.87929377	2.50807133	23.87929377	2.50807133	23.87929377	2.50807133	23.87929377	2.50807133	23.87929377	2.50807133	23.87929377	2.50807133	23.87929377	2.50807133	23.87929377	2.50807133	23.87929377	2.50807133	23.87929377	2.50807133	23.87929377	2.50807133	23.87929377	2.50807133	23.87929377	2.50807133	23.87929377	2.50807133	23.87929377	2.50807133	23.87929377	2.50807133	23.87929377	2.50807133	23.87929377	2.50807133	23.87929377	2.50807133	23.87929377	2.50807133	23.87929377	2.50807133	23.87929377	2.50807133	23.87929377	2.50807133	23.87929377	2.50807133	23.87929377	2.50807133	23.87929377	2.50807133	23.87929377	2.50807133	23.87929377	2.50807133	23.87929377	2.50807133	23.87929377	2.50807133	23.87929377	2.50807133	23.87929377	2.50807133	23.87929377	2.50807133	23.87929377	2.50807133	23.87929377	2.50807133	23.87929377	2.50807133	23.87929377	2.50807133	23.87929377	2.50807133	23.87929377	2.50807133	23.87929377	2.50807133	23.87929377	2.50807133	23.87929377	2.50807133	23.87929377	2.50807133	23.87929377	2.50807133	23.87929377	2.50807133	23.87929377	2.50807133	23.87929377	2.50807133	23.87929377	2.50807133	23.87929377	2.50807133	23.87929377	2.50807133	23.87929377	2.50807133	23.87929377	2.50807133	23.87929377	2.50807133	23.87929377	2.50807133	23.87929377	2.50807133	23.87929377	2.50807133	23.87929377	2.50807133	23.87929377	2.50807133	23.87929377	2.50807133	23.87929377	2.50807133	23.87929377	2.50807133	23.87929377	2.50807133	23.87929377	2.50807133	23.87929377	2.50807133	23.87929377	2.50807133	23.87929377	2.50807133	23.87929377	2.50807133	23.87929377	2.50807133	23.87929377	2.50807133	23.87929377	2.50807133	23.87929377	2.50807133	23.87929377	2.50807133	23.87929377	2.50807133	23.87929377	2.50807133	23.87929377	2.50807133	23.87929377	2.50807133	23.87929377	2.50807133	23.87929377	2.50807133	23.87929377	2.50807133	23.87929377	2.50807133	23.87929377	2.50807133	23.87929377	2.50807133	23.87929377	2.50807133	23.87929377	2.50807133	23.87929377	2.50807133	23.87929377	2.50807133	23.87929377	2.50807133	23.87929377	2.50807133	23.87929377	2.50807133	23.87929377	2.50807133	23.87929377	2.50807133	23.87929377	2.50807133	23.87929377	2.50807133	23.87929377	2.50807133	23.87929377	2.50807133	23.87929377	2.50807133	23.87929377	2.50807133	23.87929377	2.50807133	23.87929377	2.50807133	23.87929377	2.50807133	23.87929377	2.50807133	23.87929377	2.50807133	23.87929377	2.50807133	23.87929377	2.50807133	23.87929377	2.50807133	23.87929377	2.50807133	23.87929377	2.50807133	23.87929377	2.50807133	23.87929377	2.50807133	23.87929377	2.50807133	23.87929377	2.50807133	23.87929377	2.50807133	23.87929377	2.50807133	23.87929377	2.50807133	23.87929377	2.50807133	23.87929377	2.50807133	23.87929377	2.50807133	23.87929377	2.50807133	23.87929377	2.50807133	23.87929377	2.50807133	23.87929377	2.50807133	23.87929377	2.50807133	23.87929377	2.50807133	23.87929377	2.50807133	23.87929377	2.50807133	23.87929377	2.50807133	23.87929377	2.50807133	23.87929377	2.50807133	23.87929377	2.50807133	23.87929377	2.50807133	23.87929377	2.50807133	23.87929377	2.50807133	23.87929377	2.50807133	23.87929377	2.50807133	23.87929377	2.50807133	23.87929377	2.50807133	23.87929377	2.50807133	23.87929377	2.50807133	23.87929377	2.50807133	23.87929377	2.50807133	23.87929377	2.50807133	23.87929377	2.50807133	23.87929377	2.50807133	23.87929377	2.66495067	4.34250445	2.66495067	4.34250445	2.66495067	4.34250445	2.66495067	4.34250445	2.66495067	4.34250445	2.66495067	4.34250445	2.66495067	4.34250445	2.66495067	4.34250445	2.66495067	4.34250445	2.66495067	4.34250445	2.66495067	4.34250445	2.66495067	4.34250445	2.66495067	4.34250445	2.66495067	4.34250445	2.66495067	4.34250445	2.66495067	4.34250445	2.66495067	4.34250445	2.66495067	4.34250445	2.66495067	4.34250445	2.66495067	4.34250445	2.66495067	4.34250445	2.66495067	4.34250445	2.66495067	4.34250445	2.66495067	4.34250445	2.66495067	4.34250445	2.66495067	4.34250445	2.66495067	4.34250445	2.66495067	4.34250445	2.66495067	4.34250445	2.66495067	4.34250445	2.66495067	4.34250445	2.66495067	4.34250445	2.66495067	4.34250445	2.66495067	4.34250445	2.66495067	4.34250445	2.66495067	4.34250445	2.66495067	4.34250445	2.66495067	4.34250445	2.66495067	4.34250445	2.66495067	4.34250445	2.66495067	4.34250445	2.66495067	4.34250445	2.66495067	4.34250445	2.66495067	4.34250445	2.66495067	4.34250445	2.66495067	4.34250445	2.66495067	4.34250445	2.66495067	4.34250445	2.66495067	4.34250445	2.66495067	4.34250445	2.66495067	4.34250445	2.66495067	4.34250445	2.66495067	4.34250445	2.66495067	4.34250445	2.66495067	4.34250445	2.66495067	4.34250445	2.66495067	4.34250445	2.66495067	4.34250445	2.66495067	4.34250445	2.66495067	4.34250445	2.66495067	4.34250445	2.66495067	4.34250445	2.66495067	4.34250445	2.66495067	4.34250445	2.66495067	4.34250445	2.66495067	4.34250445	2.66495067	4.34250445	2.66495067	4.34250445	2.66495067	4.34250445	2.66495067	4.34250445	2.66495067	4.34250445	2.66495067	4.34250445	2.66495067	4.34250445	2.66495067	4.34250445	2.869775047	19.30054723	2.869775047	19.30054723	2.869775047	19.30054723	2.869775047	19.30054723	2.869775047	19.30054723	2.869775047	19.30054723	2.869775047	19.30054723	2.869775047	19.30054723	2.869775047	19.30054723	2.869775047	19.30054723	2.869775047	19.30054723	2.869775047	19.30054723	2.869775047	19.30054723	2.869775047	19.30054723	2.869775047	19.30054723	2.869775047	19.30054723	2.869775047	19.30054723	2.869775047	19.30054723	2.869775047	19.30054723	2.869775047	19.30054723	2.869775047	19.30054723	2.869775047	19.30054723	2.869775047	19.30054723	2.869775047	19.30054723	2.869775047	19.30054723	2.869775047	19.30054723	2.869775047	19.30054723	2.869775047	19.30054723	2.869775047	19.30054723	2.869775047	19.30054723	2.869775047	19.30054723	2.869775047	19.30054723	2.869775047	19.30054723	2.869775047	19.30054723	2.869775047	19.30054723	2.869775047	19.30054723	2.869775047	19.30054723	2.869775047	19.30054723	2.869775047	19.30054723	2.869775047	19.30054723	2.869775047	19.30054723	2.869775047	19.30054723	2.869775047	19.30054723	2.869775047	19.30054723	2.869775047	19.30054723	2.869775047	19.30054723	2.869775047	19.30054723	2.869775047	19.30054723	2.869775047	19.30054723	2.869775047	19.30054723	2.869775047	19.30054723	2.869775047	19.30054723	2.869775047	19.30054723	2.869775047	19.30054723	2.869775047	19.30054723	2.869775047	19.30054723	2.869775047	19.30054723	2.869775047	19.30054723	2.869775047	19.30054723	2.869775047	19.30054723	2.869775047	19.30054723	2.869775047	19.30054723	2.869775047	19.30054723	2.869775047	19.30054723	2.869775047	19.30054723	2.869775047	19.30054723	2.869775047	19.30054723	2.869775047	19.30054723	2.869775047	19.30054723	2.869775047	19.30054723	2.869775047	19.30054723	2.869775047	19.30054723	2.869775047	19.30054723	2.869775047	19.30054723	2.869775047	19.30054723	2.869775047	19.30054723	2.869775047	19.30054723	2.869775047	19.30054723	2.869775047	19.30054723	2.869775047	19.30054723	2.869775047	19.30054723	2.869775047	19.30054723	2.869775047	19.30054723	2.869775047	19.30054723	2.869775047	19.30054723	2.869775047	19.30054723	2.869775047	19.30054723	2.869775047	19.30054723	2.869775047	19.30054723	2.869775047	19.30054723	2.869775047	19.30054723	2.869775047	19.30054723	2.869775047	19.30054723	2.869775047	19.30054723	2.869775047	19.30054723	2.869775047	19.30054723	2.869775047	19.30054723	2.869775047	19.30054723	2.869775047	19.30054723	2.869775047	19.30054723	2.869775047	19.30054723	2.869775047	19.30054723	2.869775047	19.30054723	2.869775047	19.30054723	2.869775047	19.30054723	2.869775047	19.30054723	2.869775047	19.30054723	2.869775047	19.30054723	2.869775047	19.30054723	2.869775047	19.30054723	2.869775047	19.30054723	2.869775047	19.30054723	2.869775047	19.30054723	2.869775047	19.30054723	2.869775047	19.30054723	2.869775047	19.30054723	2.869775047	19.30054723	2.869775047	19.30054723	2.869775047	19.30054723	2.869775047	19.30054723	2.869775047	19.30054723	2.869775047	19.30054723	2.869775047	19.30054723	2.869775047	19.30054723	2.869775047	19.30054723	2.869775047	19.30054723	2.869775047	19.30054723	2.869775047	19.30054723	2.869775047	19.30054723	2.869775047	19.30054723	2.869775047	19.30054723	2.869775047	19.30054723	2.869775047	19.30054723	2.869775047	19.30054723	2.869775047	19.30054723	2.869775047	19.30054723	2.869775047	19.30054723	2.869775047	19.30054723	2.869775047	19.30054723	2.869775047	19.30054723	2.869775047	19.30054723	2.869775047	19.30054723	2.869775047	19.30054723	2.869775047	19.30054723	2.869775047	19.30054723	2.869775047	19.30054723	2.869775047	19.30054723	2.869775047	19.30054723	2.869775047	19.30054723	2.869775047	19.30054723	2.869775047	19.30054723	2.869775047	19.30054723	2.869775047	19.30054723	2.869775047	19.30054723	2.869775047	19.30054723	2.869775047	19.30054723	2.869775047	19.30054723	2.869775047	19.30054723	2.869775047	19.30054723	2.869775047	19.30054723	2.869775047	19.30054723	2.869775047	19.30054723	2.869775047	19.30054723	2.869775047	19.30054723	2.869775047	19.30054723	2.869775047	19.30054723	2.869775047	19.30054723	2.869775047	19.30054723	2.869775047	19.30054723	2.869775047	19.30054723	2.869775047	19.30054723	2.869775047	19.30054723	2.869775047	19.30054723	2.869775047	19.30054723	2.869775047	19.30054723	2.869775047	19.30054723	2.869775047	19.30054723	2.869775047	19.30054723	2.869775047	19.30054723	2.869775047	19.30054723	2.869775047	19.30054723	2.869775047	19.30054723	2.869775047	19.30054723	2.869775047	19.30054723	2.869775047	19.30054723	2.869775047	19.30054723	2.869775047	19.30054723	2.869775047	19.30054723	2.869775047	19.30054723	2.869775047	19.30054723	2.869775047	19.30054723	2.869775047	19.30054723	2.869775047	19.30054723	2.869775047	19.30054723	2.869775047	19.30054723	2.869775047	19.30054723	2.869775047	19.30054723	2.869775047	19.30054723	2.869775047	19.30054723	2.869775047	19.30054723	2.869775047	19.30054723	2.869775047	19.30054723	2.869775047	19.30054723	2.869775047	19.30054723	2.869775047	19.30054723	2.869775047	19.30054723	2.869775047	19.30054723	2.869775047	19.30054723	2.869775047	19.30054723	2.869775047	19.30054723	2.869775047	19.30054723	2.869775047	19.30054723	2.869775047	19.30054723	2.869775047	19.30054723	2.869775047	19.30054723	2.869775047	19.30054723	2.869775047	19.30054723	2.869775047	19.30054723	2.869775047	19.30054723	2.869775047	19.30054723	2.869775047	19.30054723	2.869775047	19.30054723	2.869775047	19.30054723	2.869775047	19.30054723	2.869775047	19.30054723	2.869775047	19.30054723	2.869775047	19.30054723	2.869775047	19.30054723	2.869775047	19.30054723	2.869775047	19.30054723	2.869775047	19.30054723	2.869775047	19.30054723	2.869775047	19.30054723	2.869775047	19.30054723	2.869775047	19.30054723	2.869775047	19.30054723	2.869775047	19.30054723	2.869775047	19.30054723	2.869775047	19.30054723	2.869775047	19.30054723	2.869775047	19.30054723	2.869775047	19.30054723	2.869775047	19.30054723	2.869775047	19.30054723	2.869775047	19.30054723	2.869775047	19.30054723	2.869775047	19.30054723	2.869775047	19.30054723	2.869775047	19.30054723	2.869775047	19.30054723	2.869775047	19.30054723	2.869775047	19.30054723	2.869775047	19.30054723	2.869775047	19.30054723	2.869775047	19.30054723	2.869775047	19.30054723	2.869775047	19.30054723	2.869775047	19.30054723	2.869775047	19.30054723	2.869775047	19.30054723	2.869775047	19.30054723	2.869775047	19.30054723	2.869775047	19.30054723	2.869775047	19.30054723	2.869775047	19.30054723	2.869775047	19.30054723	2.869775047	19.30054723	2.869775047	19.30054723	2.869775047	19.30054723	2.869775047	19.30054723	2.869775047	19.30054723	2.869775047	19.30054723	2.869775047	19.30054723	2.869775047	19.30054723	2.869775047	19.30054723	2.869775047	19.30054723	2.869775047	19.30054723	2.869775047	19.30054723	2.869775047	19.30054723	2.869775047	19.30054723	2.869775047	19.30054723	2.869775047	19.30054723	2.869775047	19.30054723	2.869775047	19.30054723	2.869775047	19.30054723	2.869775047	19.30054723	2.869775047	19.30054723	2.869775047	19.30054723	2.869775047	19.30054723	2.869775047	19.30054723	2.869775047	19.30054723	2.869775047	19.30054723	2.869775047	19.30054723	2.869775047	19.30054723	2.869775047	19.30054723	2.869775047	19.30054723	2.869775047	19.30054723	2.869775047	19.30054723	2.869775047	19.30054723	2.869775047	19.30054723	2.869775047	19.30054723	2.869775047	19.30054723	2.869775047	19.30054723	2.869775047	19.30054723	2.869775047	19.30054723	2.869775047	19.30054723	2.869775047	19.30054723	2.869775047	19.30054723	2.869775047	19.30054723	2.869775047	19.30054723	2.869775047	19.30054723	2.869775047	19.30054723	2.869775047	19.30054723	2.869775047	19.30054723	2.869775047	19.30054723	2.869775047	19.30054723	2.869775047	19.30054723	2.869775047	19.30054723	2.869775047	19.30054723	2.869775047	19.30054723	2.869775047	19.30054723	2.869775047	19.30054723	2.869775047	19.30054723	2.869775047	19.30054723	2.869775047	19.30054723	2.869775047	19.30054723	2.869775047	19.30054723	2.869775047	19.30054723	2.869775047	19.30054723	2.869775047	19.30054723	2.869775047	19.30054723	2.869775047	19.30054723	2.869775047	19.30054723	2.869775047	19.30054723	2.869775047	19.30054723	2.869775047	19.30054723	2.869775047	19.30054723	2.869775047	19.30054723	2.869775047	19.30054723	2.869775047	19.30054723	2.869775047	19.30054723	2.869775047	19.30054723	2.869775047	19.30054723	2.869775047	19.30054723	2.869775047	19.30054723	2.869775047	19.30054723	2.869775047	19.30054723	2.869775047	19.30054723	2.869775047	19.30054723	2.869775047	19.30054723	2.869775047	19.30054723	2.869775047	19.30054723	2.869775047	19.30054723	2.869775047	19.30054723	2.869775047	19.30054723	2.869775047	19.30054723	2.869775047	19.30054723	2.869775047	19.30054723	2.869775047	19.30054723	2.869775047	19.30054723	2.869775047	19.30054723	2.869775047	19.30054723	2.869775047	19.30054723	2.869775047	19.30054723	2.869775047	19.30054723	2.869775047	19.30054723	2.869775047	19.30054723	2.869775047	19.30054723	2.869775047	19.30054723	1.433630194	22.78985752	1.433630194	22.78985752	1.433630194	22.78985752	1.433630194	22.78985752	1.433630194	22.78985752	1.433630194	22.78985752	1.433630194	22.78985752	1.433630194	22.78985752	1.433630194	22.78985752	1.433630194	22.78985752	1.433630194	22.78985752	1.433630194	22.78985752	1.433630194	22.78985752	1.433630194	22.78985752	1.433630194	22.78985752	1.433630194	22.78985752	1.433630194	22.78985752	1.433630194	22.78985752	1.433630194	22.78985752	1.433630194	22.78985752	1.433630194	22.78985752	1.433630194	22.78985752	1.433630194	22.78985752	1.433630194	22.78985752	1.433630194	22.78985752	1.433630194	22.78985752	1.433630194	22.78985752	1.433630194	22.78985752	1.433630194	22.78985752	1.433630194	22.78985752	1.433630194	22.78985752	1.433630194	22.78985752	1.433630194	22.78985752	1.433630194	22.78985752	1.433630194	22.78985752	1.433630194	22.78985752	1.433630194	22.78985752	1.433630194	22.78985752	1.433630194	22.78985752	1.433630194	22.78985752	1.433630194	22.78985752	1.433630194	22.78985752	1.433630194	22.78985752	1.433630194	22.78985752	1.433630194	22.78985752	1.433630194	22.78985752	1.433630194	22.78985752	1.433630194	22.78985752	1.433630194	22.78985752	1.433630194	22.78985752	1.433630194	22.78985752	1.433630194	22.78985752	1.433630194	22.78985752	1.433630194	22.78985752	1.433630194	22.78985752	1.433630194	22.78985752	1.433630194	22.78985752	1.433630194	22.78985752	1.433630194	22.78985752	1.433630194	22.78985752	1.433630194	22.78985752	1.433630194	22.78985752	1.433630194	22.78985752	1.433630194	22.78985752	1.433630194	22.78985752	1.433630194	22.78985752	1.433630194	22.78985752	1.433630194	22.78985752	1.433630194	22.78985752	1.433630194	22.78985752	1.433630194	22.78985752	1.433630194	22.78985752	1.433630194	22.78985752	1.433630194	22.78985752	1.433630194	22.78985752	1.433630194	22.78985752	1.433630194	22.78985752	1.433630194	22.78985752	1.433630194	22.78985752	1.433630194	22.78985752	1.433630194	22.78985752	1.433630194	22.78985752	1.433630194	22.78985752	1.433630194	22.78985752	1.433630194	22.78985752	1.433630194	22.78985752	1.433630194	22.78985752	1.433630194	22.78985752	1.433630194	22.78985752	1.433630194	22.78985752	1.433630194	22.78985752	1.433630194	22.78985752	1.433630194	22.78985752	1.433630194	22.78985752	1.433630194	22.78985752	1.433630194	22.78985752	1.433630194	22.78985752	1.433630194	22.78985752	1.433630194	22.78985752	1.433630194	22.78985752	1.433630194	22.78985752	1.433630194	22.78985752	1.433630194	22.78985752	1.433630194	22.78985752	1.433630194	22.78985752	1.433630194	22.78985752	1.433630194	22.78985752	1.433630194	22.78985752	1.433630194	22.78985752	1.433630194	22.78985752	1.433630194	22.78985752	1.433630194	22.78985752	1.433630194	22.78985752	1.433630194	22.78985752	1.433630194	22.78985752	1.433630194	22.78985752	1.433630194	22.78985752	1.433630194	22.78985752	1.433630194	22.78985752	1.433630194	22.78985752	1.433630194	22.78985752	1.433630194	22.78985752	1.433630194	22.78985752	1.433630194	22.78985752	1.433630194	22.78985752	1.433630194	22.78985752	1.433630194	22.78985752	1.433630194	22.78985752	1.433630194	22.78985752	1.433630194	22.78985752	1.433630194	22.78985752	1.433630194	22.78985752	1.433630194	22.78985752	1.433630194	22.78985752	1.433630194	22.78985752	1.433630194	22.78985752	1.433630194	22.78985752	1.433630194	22.78985752	1.433630194	22.78985752	1.433630194	22.78985752	1.433630194	22.78985752	1.433630194	22.78985752	1.433630194	22.78985752	1.433630194	22.78985752	1.433630194	22.78985752	1.433630194	22.78985752	1.433630194	22.78985752	1.433630194	22.78985752	1.433630194	22.78985752	1.433630194	22.78985752	1.433630194	22.78985752	1.433630194	22.78985752	1.433630194	22.78985752	1.433630194	22.78985752	1.433630194	22.78985752	1.433630194	22.78985752	1.433630194	22.78985752	1.433630194	22.78985752	1.433630194	22.78985752	1.433630194	22.78985752	1.433630194	22.78985752	1.433630194	22.78985752	1.433630194	22.78985752	1.433630194	22.78985752	1.433630194	22.78985752	1.433630194	22.78985752	1.433630194	22.78985752	1.433630194	22.78985752	1.433630194	22.78985752	1.433630194	22.78985752	1.433630194	22.78985752	1.433630194	22.78985752	1.433630194	22.78985752	1.433630194	22.78985752	1.433630194	22.78985752	1.433630194	22.78985752	1.433630194	22.78985752	1.433630194	22.78985752	1.433630194	22.78985752	1.433630194	22.78985752	1.433630194	22.78985752	1.433630194	22.78985752	1.433630194	22.78985752	1.433630194	22.78985752	1.433630194	22.78985752	1.433630194	22.78985752	1.433630194	22.78985752	1.433630194	22.78985752	1.433630194	22.78985752	1.433630194	22.78985752	1.433630194	22.78985752	1.433630194	22.78985752	1.433630194	22.78985752	1.433630194	22.78985752	1.433630194	22.78985752	1.433630194	22.78985752	1.433630194	22.78985752	1.433630194	22.78985752	1.433630194	22.78985752	1.433630194	22.78985752	1.433630194	22.78985752	1.433630194	22.78985752	1.433630194	22.78985752	1.433630194	22.78985752	1.433630194	22.78985752	1.433630194	22.78985752	1.433630194	22.78985752	1.433630194	22.78985752	1.433630194	22.78985752	1.433630194	22.78985752	1.433630194	22.78985752	1.433630194	22.78985752	1.433630194	22.78985752	1.433630194	22.78985752	1.433630194	22.78985752	1.433630194	22.78985752	1.433630194	22.78985752	1.433630194	22.78985752	1.433630194	22.78985752	1.433630194	22.78985752	1.433630194	22.78985752	1.433630194	22.78985752	1.433630194	22.78985752	1.433630194	22.78985752	1.433630194	22.78985752	1.433630194	22.78985752	1.433630194	22.78985752	1.433630194	22.78985752	1.433630194	22.78985752	1.433630194	22.78985752	1.433630194	22.78985752	1.433630194	22.78985752	1.433630194	22.78985752	1.433630194	22.78985752	1.433630194	22.78985752	1.433630194	22.78985752	1.433630194	22.78985752	1.433630194	22.78985752	1.433630194	22.78985752	1.433630194	22.78985752	1.433630194	22.78985752	1.433630194	22.78985752	1.433630194	22.78985752	1.433630194	22.78985752	1.433630194	22.78985752	1.433630194	22.78985752	1.433630194	22.78985752	1.433630194	22.78985752	1.433630194	22.78985752	1.433630194	22.78985752	1.433630194	22.78985752	1.433630194	22.78985752	1.433630194	22.78985752	1.433630194	22.78985752	1.433630194	22.78985752	1.433630194	22.78985752	1.433630194	22.78985752	1.433630194	22.78985752	1.433630194	22.78985752	1.433630194	22.78985752	1.433630194	22.78985752	2.409633926	22.04102348	2.409633926	22.04102348	2.409633926	22.04102348	2.409633926	22.04102348	2.409633926	22.04102348	2.409633926	22.04102348	2.409633926	22.04102348	2.409633926	22.04102348	2.409633926	22.04102348	2.409633926	22.04102348	2.409633926	22.04102348	2.409633926	22.04102348	2.409633926	22.04102348	2.409633926	22.04102348	2.409633926	22.04102348	2.409633926	22.04102348	2.409633926	22.04102348	2.409633926	22.04102348	2.409633926	22.04102348	2.409633926	22.04102348	2.409633926	22.04102348	2.409633926	22.04102348	2.409633926	22.04102348	2.409633926	22.04102348	2.409633926	22.04102348	2.409633926	22.04102348	2.409633926	22.04102348	2.409633926	22.04102348	2.409633926	22.04102348	2.409633926	22.04102348	2.409633926	22.04102348	2.409633926	22.04102348	2.409633926	22.04102348	2.409633926	22.04102348	2.409633926	22.04102348	2.409633926	22.04102348	2.409633926	22.04102348	2.409633926	22.04102348	2.409633926	22.04102348	2.409633926	22.04102348	2.409633926	22.04102348	2.409633926	22.04102348	2.409633926	22.04102348	2.409633926	22.04102348	2.409633926	22.04102348	2.409633926	22.04102348	2.409633926	22.04102348	2.409633926	22.04102348	2.409633926	22.04102348	2.409633926	22.04102348	2.409633926	22.04102348	2.409633926	22.04102348	2.409633926	22.04102348	2.409633926	22.04102348	2.409633926	22.04102348	2.409633926	22.04102348	2.409633926	22.04102348	2.409633926	22.04102348	2.409633926	22.04102348	2.409633926	22.04102348	2.409633926	22.04102348	2.409633926	22.04102348	2.409633926	22.04102348	2.409633926	22.04102348	2.409633926	22.04102348	2.409633926	22.04102348	2.409633926	22.04102348	2.409633926	22.04102348	2.409633926	22.04102348	2.409633926	22.04102348	2.409633926	22.04102348	2.409633926	22.04102348	2.409633926	22.04102348	2.409633926	22.04102348	2.409633926	22.04102348	2.409633926	22.04102348	2.409633926	22.04102348	2.409633926	22.04102348	2.409633926	22.04102348	2.409633926	22.04102348	2.409633926	22.04102348	2.409633926	22.04102348	2.409633926	22.04102348	2.409633926	22.04102348	2.409633926	22.04102348	2.409633926	22.04102348	2.409633926	22.04102348	2.409633926	22.04102348	2.409633926	22.04102348	2.409633926	22.04102348	2.409633926	22.04102348	2.409633926	22.04102348	2.409633926	22.04102348	2.409633926	22.04102348	2.409633926	22.04102348	2.409633926	22.04102348	2.409633926	22.04102348	2.409633926	22.04102348	2.409633926	22.04102348	2.409633926	22.04102348	2.409633926	22.04102348	2.409633926	22.04102348	2.409633926	22.04102348	2.409633926	22.04102348	2.409633926	22.04102348	2.409633926	22.04102348	2.409633926	22.04102348	2.409633926	22.04102348	2.409633926	22.04102348	2.409633926	22.04102348	2.409633926	22.04102348	2.409633926	22.04102348	2.409633926	22.04102348	2.409633926	22.04102348	2.409633926	22.04102348	2.409633926	22.04102348	2.409633926	22.04102348	2.409633926	22.04102348	2.409633926	22.04102348	2.409633926	22.04102348	2.409633926	22.04102348	2.409633926	22.04102348	2.409633926	22.04102348	2.409633926	22.04102348	2.409633926	22.04102348	2.409633926	22.04102348	2.409633926	22.04102348	2.409633926	22.04102348	2.409633926	22.04102348	2.409633926	22.04102348	2.409633926	22.04102348	2.409633926	22.04102348	2.409633926	22.04102348	2.409633926	22.04102348	2.409633926	22.04102348	2.409633926	22.04102348	2.409633926	22.04102348	2.409633926	22.04102348	2.409633926	22.04102348	2.409633926	22.04102348	2.409633926	22.04102348	2.409633926	22.04102348	2.409633926	22.04102348	2.409633926	22.04102348	2.409633926	22.04102348	2.409633926	22.04102348	2.409633926	22.04102348	2.409633926	22.04102348	2.409633926	22.04102348	2.409633926	22.04102348	2.409633926	22.04102348	2.409633926	22.04102348	2.409633926	22.04102348	2.409633926	22.04102348	2.409633926	22.04102348	2.409633926	22.04102348	2.409633926	22.04102348	2.409633926	22.04102348	2.409633926	22.04102348	2.409633926	22.04102348	2.409633926	22.04102348	2.409633926	22.04102348	2.409633926	22.04102348	2.409633926	22.04102348	2.409633926	22.04102348	2.409633926	22.04102348	2.409633926	22.04102348	2.409633926	22.04102348	2.409633926	22.04102348	2.409633926	22.04102348	2.409633926	22.04102348	2.409633926	22.04102348	2.409633926	22.04102348	2.409633926	22.04102348	2.409633926	22.04102348	2.409633926	22.04102348	2.409633926	22.04102348	2.409633926	22.04102348	2.409633926	22.04102348	2.409633926	22.04102348	2.409633926	22.04102348	2.409633926	22.04102348	2.409633926	22.04102348	2.409633926	22.04102348	2.409633926	22.04102348	2.409633926	22.04102348	2.409633926	22.04102348	2.409633926	22.04102348	2.409633926	22.04102348	2.409633926	22.04102348	2.409633926	22.04102348	2.409633926	22.04102348	2.409633926	22.04102348	2.409633926	22.04102348	2.409633926	22.04102348	2.409633926	22.04102348	2.409633926	22.04102348	2.409633926	22.04102348	2.409633926	22.04102348	2.409633926	22.04102348	2.409633926	22.04102348	2.409633926	22.04102348	2.409633926	22.04102348	2.409633926	22.04102348	2.409633926	22.04102348	2.409633926	22.04102348	2.409633926	22.04102348	2.409633926	22.04102348	2.409633926	22.04102348	2.409633926	22.04102348	2.409633926	22.04102348	2.409633926	22.04102348	2.409633926	22.04102348	2.409633926	22.04102348	2.409633926	22.04102348	2.409633926	22.04102348	2.409633926	22.04102348	2.409633926	22.04102348	2.409633926	22.04102348	2.409633926	22.04102348	2.409633926	22.04102348	2.409633926	22.04102348	2.409633926	22.04102348	2.409633926	22.04102348	2.409633926	22.04102348	2.409633926	22.04102348	2.409633926	22.04102348	2.409633926	22.04102348	2.409633926	22.04102348	2.409633926	22.04102348	2.409633926	22.04102348	2.409633926	22.04102348	2.409633926	22.04102348	2.409633926	22.04102348	2.409633926	22.04102348	2.409633926	22.04102348	2.409633926	22.04102348	2.409633926	22.04102348	2.409633926	22.04102348	2.409633926	22.04102348	2.409633926	22.04102348	2.409633926	22.04102348	2.409633926	22.04102348	2.409633926	22.04102348	2.409633926	22.04102348	2.409633926	22.04102348	2.409633926	22.04102348	2.409633926	22.04102348	2.409633926	22.04102348	2.409633926	22.04102348	2.409633926	22.04102348	2.409633926	22.04102348	2.409633926	22.04102348	2.409633926	22.04102348	2.409633926	22.04102348	2.409633926	22.04102348	2.409633926	22.04102348	2.409633926	22.04102348	2.409633926	22.04102348	2.409633926	22.04102348	2.409633926	22.04102348	2.409633926	22.04102348	2.409633926	22.04102348	2.409633926	22.04102348	2.409633926	22.04102348	2.409633926	22.04102348	2.409633926	22.04102348	2.409633926	22.04102348	2.409633926	22.04102348	2.409633926	22.04102348	2.409633926	22.04102348	2.409633926	22.04102348	2.409633926	22.04102348	2.409633926	22.04102348	2.409633926	22.04102348	2.409633926	22.04102348	2.409633926	22.04102348	2.409633926	22.04102348	2.409633926	22.04102348	2.409633926	22.04102348	2.409633926	22.04102348	2.409633926	22.04102348	2.409633926	22.04102348	2.409633926	22.04102348	2.409633926	22.04102348	2.409633926	22.04102348	2.409633926	22.04102348	2.409633926	22.04102348	2.409633926	22.04102348	2.409633926	22.04102348	2.409633926	22.04102348	2.409633926	22.04102348	2.409633926	22.04102348	2.409633926	22.04102348	2.409633926	22.04102348	2.409633926	22.04102348	2.409633926	22.04102348	2.409633926	22.04102348	2.409633926	22.04102348	2.409633926	22.04102348	2.409633926	22.04102348	2.409633926	22.04102348	2.409633926	22.04102348	2.409633926	22.04102348	2.409633926	22.04102348	2.409633926	22.04102348	2.409633926	22.04102348	2.409633926	22.04102348	2.409633926	22.04102348	2.409633926	22.04102348	2.409633926	22.04102348	2.409633926	22.04102348	2.409633926	22.04102348	2.409633926	22.04102348	2.409633926	22.04102348	2.409633926	22.04102348	2.409633926	22.04102348	2.409633926	22.04102348	2.409633926	22.04102348	2.409633926	22.04102348	2.409633926	22.04102348	2.409633926	22.04102348	2.409633926	22.04102348	2.409633926	22.04102348	2.409633926	22.04102348	2.409633926	22.04102348	2.409633926	22.04102348	2.409633926	22.04102348	2.409633926	22.04102348	2.409633926	22.04102348	2.409633926	22.04102348	2.409633926	22.04102348	2.409633926	22.04102348	2.409633926	22.04102348	2.409633926	22.04102348	2.409633926	22.04102348	2.409633926	22.04102348	2.409633926	22.04102348	2.409633926	22.04102348	2.409633926	22.04102348	2.409633926	22.04102348	2.409633926	22.04102348	2.409633926	22.04102348	2.409633926	22.04102348	2.409633926	22.04102348	2.409633926	22.04102348	2.409633926	22.04102348	2.409633926	22.04102348	2.409633926	22.04102348	2.409633926	22.04102348	2.409633926	22.04102348	2.409633926	22.04102348	2.409633926	22.04102348	2.409633926	22.04102348	2.409633926	22.04102348	2.409633926	22.04102348	2.409633926	22.04102348	2.409633926	22.04102348	2.409633926	22.04102348	2.409633926	22.04102348	2.409633926	22.04102348	2.409633926	22.04102348	2.409633926	22.04102348	2.409633926	22.04102348	2.409633926	22.04102348	2.409633926	22.04102348	2.409633926	22.04102348	2.409633926	22.04102348	2.409633926	22.04102348	2.409633926	22.04102348	2.409633926	22.04102348	2.409633926	22.04102348	2.409633926	22.04102348	2.409633926	22.04102348	2.409633926	22.04102348	2.409633926	22.04102348	2.409633926	22.04102348	2.409633926	22.04102348	2.409633926	22.04102348	2.409633926	22.04102348	2.409633926	22.04102348	2.409633926	22.04102348	2.409633926	22.04102348	2.409633926	22.04102348	2.409633926	22.04102348	2.409633926	22.04102348	2.409633926	22.04102348	2.409633926	22.04102348	2.409633926	22.04102348	2.409633926	22.04102348	2.409633926	22.04102348	2.409633926	22.04102348	2.409633926	22.04102348	2.409633926	22.04102348	2.409633926	22.04102348	2.409633926	22.04102348	2.409633926	22.04102348	2.409633926	22.04102348	2.409633926	22.04102348	2.409633926	22.04102348	2.409633926	22.04102348	2.409633926	22.04102348	2.409633926	22.04102348	2.409633926	22.04102348	2.409633926	22.04102348	2.409633926	22.04102348	2.409633926	22.04102348	2.409633926	22.04102348	2.409633926	22.04102348	2.409633926	22.04102348	2.409633926	22.04102348	2.409633926	22.04102348	2.409633926	22.04102348	2.409633926	22.04102348	2.409633926	22.04102348	2.409633926	22.04102348	2.409633926	22.04102348	2.409633926	22.04102348	2.409633926	22.04102348	2.409633926	22.04102348	2.409633926	22.04102348	2.409633926	22.04102348	2.409633926	22.04102348	2.409633926	22.04102348	2.409633926	22.04102348	2.409633926	22.04102348	2.409633926	22.04102348	2.409633926	22.04102348	2.409633926	22.04102348	2.409633926	22.04102348	2.409633926	22.04102348	2.409633926	22.04102348	2.409633926	22.04102348	2.409633926	22.04102348	2.409633926	22.04102348	2.409633926	22.04102348	2.409633926	22.04102348	2.409633926	22.04102348	2.409633926	22.04102348	2.409633926	22.04102348	2.409633926	22.04102348	2.409633926	22.04102348	2.409633926	22.04102348	2.409633926	22.04102348	2.409633926	22.04102348	2.409633926	22.04102348	2.409633926	22.04102348	2.409633926	22.04102348	2.409633926	22.04102348	2.409633926	22.04102348	2.409633926	22.04102348	2.409633926	22.04102348	2.409633926	22.04102348	2.409633926	22.04102348	2.409633926	22.04102348	2.409633926	22.04102348	2.409633926	22.04102348	2.409633926	22.04102348	2.409633926	22.04102348	2.409633926	22.04102348	2.409633926	22.04102348	2.409633926	22.04102348	2.409633926	22.04102348	2.409633926	22.04102348	2.409633926	22.04102348	2.409633926	22.04102348	2.409633926	22.04102348	2.409633926	22.04102348	2.409633926	22.04102348	2.409633926	22.04102348	2.409633926	22.04102348	2.409633926	22.04102348	2.409633926	22.04102348	2.409633926	22.04102348	2.409633926	22.04102348	2.409633926	22.04102348	2.925044855	2.364552553	2.925044855	2.364552553	2.925044855	2.364552553	2.644875295	-6.670713574	2.644875295	-6.670713574	2.644875295	-6.670713574	2.644875295	-6.670713574	2.644875295	-6.670713574	2.644875295	-6.670713574	2.644875295	-6.670713574	2.644875295	-6.670713574	2.644875295	-6.670713574	2.644875295	-6.670713574	2.644875295	-6.670713574	2.644875295	-6.670713574	2.644875295	-6.670713574	2.644875295	-6.670713574	2.644875295	-6.670713574	2.644875295	-6.670713574	2.644875295	-6.670713574	2.644875295	-6.670713574	2.644875295	-6.670713574	2.644875295	-6.670713574	2.644875295	-6.670713574	2.644875295	-6.670713574	2.644875295	-6.670713574	2.644875295	-6.670713574	2.644875295	-6.670713574	2.644875295	-6.670713574	2.644875295	-6.670713574	2.644875295	-6.670713574	2.644875295	-6.670713574	2.644875295	-6.670713574	2.644875295	-6.670713574	2.644875295	-6.670713574	2.644875295	-6.670713574	2.644875295	-6.670713574	2.644875295	-6.670713574	2.644875295	-6.670713574	2.644875295	-6.670713574	2.644875295	-6.670713574	2.644875295	-6.670713574	2.644875295	-6.670713574	2.644875295	-6.670713574	2.644875295	-6.670713574	2.644875295	-6.670713574	2.644875295	-6.670713574	2.644875295	-6.670713574	2.644875295	-6.670713574	2.644875295	-6.670713574	2.644875295	-6.670713574	2.644875295	-6.670713574	2.644875295	-6.670713574	2.644875295	-6.670713574	2.644875295	-6.670713574	2.644875295	-6.670713574	2.644875295	-6.670713574	2.644875295	-6.670713574	2.644875295	-6.670713574	2.644875295	-6.670713574	2.644875295	-6.670713574	2.644875295	-6.670713574	2.644875295	-6.670713574	2.644875295	-6.670713574	2.644875295	-6.670713574	2.644875295	-6.670713574	2.644875295	-6.670713574	2.644875295	-6.670713574	2.644875295	-6.670713574	2.644875295	-6.670713574	2.644875295	-6.670713574	2.644875295	-6.670713574	2.644875295	-6.670713574	2.644875295	-6.670713574	2.644875295	-6.670713574	2.644875295	-6.670713574	2.644875295	-6.670713574	2.644875295	-6.670713574	2.644875295	-6.670713574	2.644875295	-6.670713574	2.644875295	-6.670713574	2.644875295	-6.670713574	2.644875295	-6.670713574	2.644875295	-6.670713574	2.644875295	-6.670713574	2.644875295	-6.670713574	2.644875295	-6.670713574	2.644875295	-6.670713574	2.644875295	-6.670713574	2.644875295	-6.670713574	2.644875295	-6.670713574	2.644875295	-6.670713574	2.644875295	-6.670713574	2.644875295	-6.670713574	2.644875295	-6.670713574	2.644875295	-6.670713574	2.644875295	-6.670713574	2.644875295	-6.670713574	2.644875295	-6.670713574	2.644875295	-6.670713574	2.644875295	-6.670713574	2.644875295	-6.670713574	2.644875295	-6.670713574	2.644875295	-6.670713574	2.644875295	-6.670713574	2.644875295	-6.670713574	2.644875295	-6.670713574	2.644875295	-6.670713574	2.644875295	-6.670713574	2.644875295	-6.670713574	2.644875295	-6.670713574	2.644875295	-6.670713574	2.644875295	-6.670713574	2.644875295	-6.670713574	2.644875295	-6.670713574	2.644875295	-6.670713574	2.644875295	-6.670713574	2.644875295	-6.670713574	2.644875295	-6.670713574	2.644875295	-6.670713574	2.644875295	-6.670713574	2.644875295	-6.670713574	2.644875295	-6.670713574	2.644875295	-6.670713574	2.644875295	-6.670713574	2.644875295	-6.670713574	2.644875295	-6.670713574	2.644875295	-6.670713574	2.644875295	-6.670713574	2.644875295	-6.670713574	2.644875295	-6.670713574	2.644875295	-6.670713574	2.644875295	-6.670713574	2.644875295	-6.670713574	2.644875295	-6.670713574	2.644875295	-6.670713574	2.644875295	-6.670713574	2.644875295	-6.670713574	2.644875295	-6.670713574	2.644875295	-6.670713574	2.644875295	-6.670713574	2.644875295	-6.670713574	2.644875295	-6.670713574	2.644875295	-6.670713574	1.422514043	-24.38213891	1.422514043	-24.38213891	1.422514043	-24.38213891	1.422514043	-24.38213891	1.422514043	-24.38213891	1.422514043	-24.38213891	1.422514043	-24.38213891	1.422514043	-24.38213891	1.422514043	-24.38213891	1.422514043	-24.38213891	1.422514043	-24.38213891	1.422514043	-24.38213891	1.422514043	-24.38213891	1.422514043	-24.38213891	1.422514043	-24.38213891	1.422514043	-24.38213891	1.422514043	-24.38213891	1.422514043	-24.38213891	1.422514043	-24.38213891	1.422514043	-24.38213891	1.422514043	-24.38213891	1.422514043	-24.38213891	1.422514043	-24.38213891	1.422514043	-24.38213891	1.422514043	-24.38213891	1.422514043	-24.38213891	1.422514043	-24.38213891	1.422514043	-24.38213891	1.422514043	-24.38213891	1.422514043	-24.38213891	1.422514043	-24.38213891	1.422514043	-24.38213891	1.422514043	-24.38213891	1.422514043	-24.38213891	1.422514043	-24.38213891	1.422514043	-24.38213891	1.422514043	-24.38213891	1.422514043	-24.38213891	1.422514043	-24.38213891	1.422514043	-24.38213891	1.422514043	-24.38213891	1.422514043	-24.38213891	1.422514043	-24.38213891	1.422514043	-24.38213891	1.422514043	-24.38213891	1.422514043	-24.38213891	1.422514043	-24.38213891	1.422514043	-24.38213891	1.422514043	-24.38213891	1.422514043	-24.38213891	1.422514043	-24.38213891	1.422514043	-24.38213891	1.422514043	-24.38213891	1.422514043	-24.38213891	1.422514043	-24.38213891	1.422514043	-24.38213891	1.422514043	-24.38213891	1.422514043	-24.38213891	1.422514043	-24.38213891	1.422514043	-24.38213891	1.422514043	-24.38213891	1.422514043	-24.38213891	1.422514043	-24.38213891	1.422514043	-24.38213891	1.422514043	-24.38213891	1.422514043	-24.38213891	1.422514043	-24.38213891	1.422514043	-24.38213891	1.422514043	-24.38213891	1.422514043	-24.38213891	1.422514043	-24.38213891	1.422514043	-24.38213891	1.422514043	-24.38213891	1.422514043	-24.38213891	1.422514043	-24.38213891	1.422514043	-24.38213891	1.422514043	-24.38213891	1.422514043	-24.38213891	1.422514043	-24.38213891	1.422514043	-24.38213891	1.422514043	-24.38213891	1.422514043	-24.38213891	1.422514043	-24.38213891	1.422514043	-24.38213891	1.422514043	-24.38213891	1.422514043	-24.38213891	1.422514043	-24.38213891	1.422514043	-24.38213891	1.422514043	-24.38213891	1.422514043	-24.38213891	1.422514043	-24.38213891	1.422514043	-24.38213891	1.422514043	-24.38213891	1.422514043	-24.38213891	1.422514043	-24.38213891	1.422514043	-24.38213891	1.422514043	-24.38213891	1.422514043	-24.38213891	1.422514043	-24.38213891	1.422514043	-24.38213891	1.422514043	-24.38213891	1.422514043	-24.38213891	1.422514043	-24.38213891	1.422514043	-24.38213891	1.422514043	-24.38213891	1.422514043	-24.38213891	1.422514043	-24.38213891	1.422514043	-24.38213891	1.422514043	-24.38213891	1.422514043	-24.38213891	1.422514043	-24.38213891	1.422514043	-24.38213891	1.422514043	-24.38213891	1.422514043	-24.38213891	1.422514043	-24.38213891	1.422514043	-24.38213891	1.422514043	-24.38213891	1.422514043	-24.38213891	1.422514043	-24.38213891	1.422514043	-24.38213891	1.422514043	-24.38213891	1.422514043	-24.38213891	1.422514043	-24.38213891	1.422514043	-24.38213891	1.422514043	-24.38213891	1.422514043	-24.38213891	1.422514043	-24.38213891	1.422514043	-24.38213891	1.422514043	-24.38213891	1.422514043	-24.38213891	1.422514043	-24.38213891	1.422514043	-24.38213891	1.422514043	-24.38213891	1.422514043	-24.38213891	1.422514043	-24.38213891	1.422514043	-24.38213891	1.422514043	-24.38213891	1.422514043	-24.38213891	1.422514043	-24.38213891	1.422514043	-24.38213891	1.422514043	-24.38213891	1.422514043	-24.38213891	1.422514043	-24.38213891	1.422514043	-24.38213891	1.422514043	-24.38213891	1.422514043	-24.38213891	1.422514043	-24.38213891	1.422514043	-24.38213891	1.422514043	-24.38213891	1.422514043	-24.38213891	1.422514043	-24.38213891	1.422514043	-24.38213891	1.422514043	-24.38213891	1.422514043	-24.38213891	1.422514043	-24.38213891	1.422514043	-24.38213891	1.422514043	-24.38213891	1.422514043	-24.38213891	1.422514043	-24.38213891	1.422514043	-24.38213891	1.422514043	-24.38213891	1.422514043	-24.38213891	1.422514043	-24.38213891	1.422514043	-24.38213891	1.422514043	-24.38213891	1.422514043	-24.38213891	1.422514043	-24.38213891	1.422514043	-24.38213891	1.422514043	-24.38213891	1.422514043	-24.38213891	1.422514043	-24.38213891	1.422514043	-24.38213891	1.422514043	-24.38213891	1.422514043	-24.38213891	1.422514043	-24.38213891	1.422514043	-24.38213891	1.422514043	-24.38213891	1.422514043	-24.38213891	1.422514043	-24.38213891	1.422514043	-24.38213891	1.422514043	-24.38213891	1.422514043	-24.38213891	1.422514043	-24.38213891	1.422514043	-24.38213891	1.422514043	-24.38213891	1.422514043	-24.38213891	1.422514043	-24.38213891	1.422514043	-24.38213891	1.422514043	-24.38213891	1.422514043	-24.38213891	1.422514043	-24.38213891	1.422514043	-24.38213891	1.422514043	-24.38213891	1.422514043	-24.38213891	1.422514043	-24.38213891	1.422514043	-24.38213891	1.422514043	-24.38213891	1.422514043	-24.38213891	1.422514043	-24.38213891	1.422514043	-24.38213891	1.422514043	-24.38213891	1.422514043	-24.38213891	1.422514043	-24.38213891	1.422514043	-24.38213891	1.422514043	-24.38213891	1.422514043	-24.38213891	1.422514043	-24.38213891	1.422514043	-24.38213891	1.422514043	-24.38213891	1.422514043	-24.38213891	1.422514043	-24.38213891	1.422514043	-24.38213891	1.422514043	-24.38213891	1.422514043	-24.38213891	1.422514043	-24.38213891	1.422514043	-24.38213891	1.422514043	-24.38213891	1.422514043	-24.38213891	1.422514043	-24.38213891	1.422514043	-24.38213891	1.422514043	-24.38213891	1.422514043	-24.38213891	1.422514043	-24.38213891	1.422514043	-24.38213891	1.422514043	-24.38213891	1.422514043	-24.38213891	1.422514043	-24.38213891	1.422514043	-24.38213891	1.422514043	-24.38213891	1.422514043	-24.38213891	1.422514043	-24.38213891	1.422514043	-24.38213891	1.422514043	-24.38213891	1.422514043	-24.38213891	1.422514043	-24.38213891	1.422514043	-24.38213891	1.422514043	-24.38213891	1.422514043	-24.38213891	1.422514043	-24.38213891	1.422514043	-24.38213891	1.422514043	-24.38213891	1.422514043	-24.38213891	1.422514043	-24.38213891	1.422514043	-24.38213891	1.422514043	-24.38213891	1.422514043	-24.38213891	1.422514043	-24.38213891	1.422514043	-24.38213891	1.422514043	-24.38213891	1.422514043	-24.38213891	1.422514043	-24.38213891	1.422514043	-24.38213891	1.422514043	-24.38213891	1.422514043	-24.38213891	1.422514043	-24.38213891	1.422514043	-24.38213891	1.422514043	-24.38213891	1.422514043	-24.38213891	1.422514043	-24.38213891	1.422514043	-24.38213891	1.422514043	-24.38213891	1.422514043	-24.38213891	1.422514043	-24.38213891	1.422514043	-24.38213891	1.422514043	-24.38213891	1.422514043	-24.38213891	1.422514043	-24.38213891	1.422514043	-24.38213891	1.422514043	-24.38213891	1.422514043	-24.38213891	1.422514043	-24.38213891	1.422514043	-24.38213891	1.422514043	-24.38213891	1.422514043	-24.38213891	1.422514043	-24.38213891	1.422514043	-24.38213891	1.422514043	-24.38213891	1.422514043	-24.38213891	1.422514043	-24.38213891	1.422514043	-24.38213891	1.422514043	-24.38213891	1.422514043	-24.38213891	1.422514043	-24.38213891	1.422514043	-24.38213891	1.422514043	-24.38213891	1.422514043	-24.38213891	1.422514043	-24.38213891	1.422514043	-24.38213891	1.422514043	-24.38213891	1.422514043	-24.38213891	1.422514043	-24.38213891	1.422514043	-24.38213891	1.422514043	-24.38213891	1.422514043	-24.38213891	1.422514043	-24.38213891	1.422514043	-24.38213891	1.422514043	-24.38213891	1.422514043	-24.38213891	1.422514043	-24.38213891	1.422514043	-24.38213891	1.422514043	-24.38213891	1.422514043	-24.38213891	1.422514043	-24.38213891	1.422514043	-24.38213891	1.422514043	-24.38213891	1.422514043	-24.38213891	1.422514043	-24.38213891	1.422514043	-24.38213891	1.422514043	-24.38213891	1.422514043	-24.38213891	1.422514043	-24.38213891	1.422514043	-24.38213891	1.422514043	-24.38213891	1.422514043	-24.38213891	1.422514043	-24.38213891	1.422514043	-24.38213891	1.422514043	-24.38213891	1.422514043	-24.38213891	1.422514043	-24.38213891	1.422514043	-24.38213891	1.422514043	-24.38213891	1.422514043	-24.38213891	1.422514043	-24.38213891	1.422514043	-24.38213891	1.422514043	-24.38213891	1.422514043	-24.38213891	1.422514043	-24.38213891	1.422514043	-24.38213891	1.422514043	-24.38213891	1.422514043	-24.38213891	1.422514043	-24.38213891	1.422514043	-24.38213891	1.422514043	-24.38213891	1.422514043	-24.38213891	1.422514043	-24.38213891	1.422514043	-24.38213891	1.422514043	-24.38213891	1.422514043	-24.38213891	1.422514043	-24.38213891	1.422514043	-24.38213891	1.422514043	-24.38213891	1.422514043	-24.38213891	1.422514043	-24.38213891	1.422514043	-24.38213891	1.422514043	-24.38213891	1.422514043	-24.38213891	1.422514043	-24.38213891	1.422100237	-48.13100212	1.422100237	-48.13100212	1.422100237	-48.13100212	1.422100237	-48.13100212	1.422100237	-48.13100212	1.422100237	-48.13100212	1.422100237	-48.13100212	1.422100237	-48.13100212	1.422100237	-48.13100212	1.422100237	-48.13100212	1.422100237	-48.13100212	2.048494752	-35.89776351	2.048494752	-35.89776351	2.048494752	-35.89776351	2.048494752	-35.89776351	2.048494752	-35.89776351	2.048494752	-35.89776351	2.048494752	-35.89776351	2.048494752	-35.89776351	2.048494752	-35.89776351	2.048494752	-35.89776351	2.048494752	-35.89776351	2.048494752	-35.89776351	2.048494752	-35.89776351	2.048494752	-35.89776351	2.048494752	-35.89776351	2.048494752	-35.89776351	2.048494752	-35.89776351	2.048494752	-35.89776351	2.048494752	-35.89776351	2.048494752	-35.89776351	2.048494752	-35.89776351	2.048494752	-35.89776351	2.048494752	-35.89776351	2.048494752	-35.89776351	2.048494752	-35.89776351	2.048494752	-35.89776351	2.048494752	-35.89776351	2.048494752	-35.89776351	2.048494752	-35.89776351	2.048494752	-35.89776351	2.048494752	-35.89776351	2.048494752	-35.89776351	2.048494752	-35.89776351	2.048494752	-35.89776351	2.048494752	-35.89776351	2.048494752	-35.89776351	2.048494752	-35.89776351	2.048494752	-35.89776351	2.048494752	-35.89776351	2.048494752	-35.89776351	2.048494752	-35.89776351	2.048494752	-35.89776351	2.048494752	-35.89776351	2.048494752	-35.89776351	2.048494752	-35.89776351	2.048494752	-35.89776351	2.048494752	-35.89776351	2.048494752	-35.89776351	2.048494752	-35.89776351	2.048494752	-35.89776351	2.048494752	-35.89776351	2.048494752	-35.89776351	2.048494752	-35.89776351	2.048494752	-35.89776351	2.048494752	-35.89776351	2.048494752	-35.89776351	2.048494752	-35.89776351	2.048494752	-35.89776351	2.048494752	-35.89776351	2.048494752	-35.89776351	2.048494752	-35.89776351	2.048494752	-35.89776351	2.048494752	-35.89776351	2.048494752	-35.89776351	2.048494752	-35.89776351	2.048494752	-35.89776351	2.048494752	-35.89776351	2.048494752	-35.89776351	2.048494752	-35.89776351	2.048494752	-35.89776351	2.048494752	-35.89776351	2.048494752	-35.89776351	2.048494752	-35.89776351	2.048494752	-35.89776351	2.048494752	-35.89776351	2.048494752	-35.89776351	2.048494752	-35.89776351	2.048494752	-35.89776351	2.14439066	-22.18162097	2.14439066	-22.18162097	2.14439066	-22.18162097	1.112262336	-46.57809164	1.112262336	-46.57809164	1.112262336	-46.57809164	1.112262336	-46.57809164	1.112262336	-46.57809164	1.112262336	-46.57809164	1.112262336	-46.57809164	1.112262336	-46.57809164	1.112262336	-46.57809164	1.112262336	-46.57809164	1.112262336	-46.57809164	1.112262336	-46.57809164	1.112262336	-46.57809164	1.112262336	-46.57809164	2.648528357	-14.04800277	2.648528357	-14.04800277	2.648528357	-14.04800277	2.648528357	-14.04800277	2.648528357	-14.04800277	2.648528357	-14.04800277	2.648528357	-14.04800277	2.648528357	-14.04800277	2.648528357	-14.04800277	2.648528357	-14.04800277	2.648528357	-14.04800277	2.648528357	-14.04800277	2.648528357	-14.04800277	2.648528357	-14.04800277	2.648528357	-14.04800277	2.648528357	-14.04800277	2.648528357	-14.04800277	2.648528357	-14.04800277	2.648528357	-14.04800277	2.648528357	-14.04800277	2.648528357	-14.04800277	2.648528357	-14.04800277	2.648528357	-14.04800277	2.648528357	-14.04800277	2.648528357	-14.04800277	2.648528357	-14.04800277	2.648528357	-14.04800277	2.648528357	-14.04800277	2.648528357	-14.04800277	2.648528357	-14.04800277	2.648528357	-14.04800277	2.648528357	-14.04800277	2.648528357	-14.04800277	2.648528357	-14.04800277	2.648528357	-14.04800277	2.648528357	-14.04800277	2.648528357	-14.04800277	2.648528357	-14.04800277	2.648528357	-14.04800277	2.648528357	-14.04800277	2.648528357	-14.04800277	2.648528357	-14.04800277	2.648528357	-14.04800277	2.648528357	-14.04800277	2.648528357	-14.04800277	2.648528357	-14.04800277	2.648528357	-14.04800277	2.648528357	-14.04800277	2.648528357	-14.04800277	2.648528357	-14.04800277	2.648528357	-14.04800277	2.648528357	-14.04800277	2.648528357	-14.04800277	2.648528357	-14.04800277	2.648528357	-14.04800277	2.648528357	-14.04800277	2.648528357	-14.04800277	2.648528357	-14.04800277	2.648528357	-14.04800277	2.648528357	-14.04800277	2.648528357	-14.04800277	2.648528357	-14.04800277	2.648528357	-14.04800277	2.648528357	-14.04800277	2.648528357	-14.04800277	2.648528357	-14.04800277	2.648528357	-14.04800277	2.648528357	-14.04800277	2.648528357	-14.04800277	2.648528357	-14.04800277	2.648528357	-14.04800277	2.648528357	-14.04800277	2.648528357	-14.04800277	2.648528357	-14.04800277	2.648528357	-14.04800277	2.648528357	-14.04800277	2.648528357	-14.04800277	2.648528357	-14.04800277
[truncated: 9,793,702 more chars]
