# Supplementary material for: Structural analysis of P. falciparum KAHRP and PfEMP1 complexes with host erythrocyte spectrin suggests a model for cytoadherent knob protrusions
Source: PLoS Pathog. 2017 Aug 14;13(8):e1006552. doi: 10.1371/journal.ppat.1006552 (PMC5570508; doi:10.1371/journal.ppat.1006552)
Supplement: S1 Software — Provided here is a compressed file that includes all scripts used for the calculation of docking conformations between two charged proteins. The specific examples of docking the KAHRP 5´ repeat to spectrin β10–14, and predicting the β-catenin–Tcf complex, are shown in separate directories. A README file with simple instructions and software dependencies is also included. (ZIP) [file ppat.1006552.s012.zip › scripts/bench_marking/coordinate/peptide.txt]

0	0	0
3.8	0	0
7.6	0	0
11.4	0	0
15.2	-1	-40
19	-1	-40
22.8	0	0
26.6	-1	-40
30.4	0	0
34.2	-1	-40
38	-1	-40
41.8	1	40
45.6	0	0
49.4	1	40
53.2	0	0
57	0	0
60.8	-1	-40
64.6	-1	-40
68.4	0	0
72.2	0	0
76	0	0
79.8	0	0
83.6	-1	-40
87.4	-1	-40
91.2	0	0
95	0	0
98.8	0	0
102.6	0	0
106.4	0	0
110.2	0	0
114	0	0
117.8	0	0
121.6	0	0
