# Supplementary material for: Structural analysis of P. falciparum KAHRP and PfEMP1 complexes with host erythrocyte spectrin suggests a model for cytoadherent knob protrusions
Source: PLoS Pathog. 2017 Aug 14;13(8):e1006552. doi: 10.1371/journal.ppat.1006552 (PMC5570508; doi:10.1371/journal.ppat.1006552)
Supplement: S1 Software — Provided here is a compressed file that includes all scripts used for the calculation of docking conformations between two charged proteins. The specific examples of docking the KAHRP 5´ repeat to spectrin β10–14, and predicting the β-catenin–Tcf complex, are shown in separate directories. A README file with simple instructions and software dependencies is also included. (ZIP) [file ppat.1006552.s012.zip › scripts/bench_marking/path_finding/apbs.in]

read
    mol pqr out.pqr
end
elec
    mg-manual                                                 # APBS mode
    dime    245 245 245                           	      # Grid dimensions
    nlev    4                                                 # Multigrid level parameter
    grid    2 2 2                                   		# Grid resolution
    gcent   mol 1   # Centre
    npbe                                     	   	      # Solve full nonlinear PBE with npbe
    bcfl    sdh                                 	      # Boundary condition flag
    pdie    2.000000                                          # Solute dielectric
    sdie    78.000000                                         # Solvent dielectric
    ion 1 0.05 2.0         				      # 100 mM Na+
    ion -1 0.05 2.0        				      # 100 mM Cl-
    chgm    spl2                                              # Charge disc method                                                            
    mol     1                                                 # which molecule to use
    srfm    smol                                              # Surface calculation method
    srad    1.400000                                          # Solvent radius (1.4 for water)
    swin    0.3                                               # Surface cubic spline window .. default 0.3
    temp    323.000000                                        # System temperature (298.15 default)
    sdens   10.000000                                         # Surface sphere density
    gamma   0.105                                             # Surface tension parameter for apolar forces (in kJ/mol/A^2)
    calcenergy total                                          # Energy I/O to stdout
    calcforce no                                              # Atomic forces I/O (to stdout)
    write pot dx out 
end
quit
