# Supplementary material for: Structural analysis of P. falciparum KAHRP and PfEMP1 complexes with host erythrocyte spectrin suggests a model for cytoadherent knob protrusions
Source: PLoS Pathog. 2017 Aug 14;13(8):e1006552. doi: 10.1371/journal.ppat.1006552 (PMC5570508; doi:10.1371/journal.ppat.1006552)
Supplement: S1 Software — Provided here is a compressed file that includes all scripts used for the calculation of docking conformations between two charged proteins. The specific examples of docking the KAHRP 5´ repeat to spectrin β10–14, and predicting the β-catenin–Tcf complex, are shown in separate directories. A README file with simple instructions and software dependencies is also included. (ZIP) [file ppat.1006552.s012.zip › scripts/bench_marking/path_finding/out.obj]

# Created by Chimera 1.10.1_b40423

mtllib out.mtl

# Number of vertices: 28388
v -16.0006 65.9196 82.9688
v -15.1789 63.9933 83.0716
v -15.8172 66.2213 83.4783
v -15.6192 63.6956 81.0127
v -16.4408 65.6219 80.9098
v -15.3692 64.9047 80.6124
v -15.3553 64.9924 80.4472
v -16.4261 65.7151 80.7343
v -16.0341 65.7786 79.7182
v -16.5883 68.3334 79.4518
v -17.0149 68.4295 80.4512
v -16.5321 68.5678 80.0295
v -15.2338 69.2086 81.7258
v -15.7166 69.0703 82.1475
v -15.5642 69.0274 82.7469
v -15.1681 69.2015 81.7461
v -15.5057 69.0211 82.765
v -14.2931 70.0586 83.4809
v -13.9022 68.1722 85.1699
v -15.1474 67.2921 84.313
v -13.5278 67.7429 84.9506
v -13.108 67.1597 84.2285
v -14.7626 66.7575 83.6512
v -13.3712 65.4111 83.0182
v -13.8015 65.0203 82.9334
v -15.1458 66.4095 83.5757
v -14.4251 64.2046 83.181
v -12.529 64.1084 83.1345
v -13.1526 63.2928 83.3821
v -12.0838 63.1583 83.1648
v -12.8492 61.1807 80.6231
v -13.918 61.3151 80.8403
v -13.4007 61.5085 80.4843
v -14.5025 63.4521 79.939
v -15.0198 63.2588 80.2949
v -15.7274 64.6539 78.1427
v -14.8448 63.8877 80.2177
v -15.3869 64.9132 78.5959
v -15.9509 64.846 78.3389
v -15.2572 63.4629 80.5034
v -15.0284 64.6857 80.1331
v -16.1692 65.0785 78.4719
v -15.2467 64.9182 80.2661
v -15.9255 65.7043 79.5371
v -17.106 66.8128 77.6671
v -16.8624 67.4387 78.7323
v -17.0022 67.8686 77.402
v -15.8772 69.3163 77.8299
v -15.8035 68.8013 79.1351
v -15.6984 69.0649 79.693
v -15.2294 69.4194 77.7816
v -15.0505 69.168 79.6447
v -13.7912 70.1222 78.2478
v -13.4924 70.3018 78.637
v -14.743 69.3529 80.0453
v -13.1253 70.449 79.6569
v -12.7692 70.3752 80.9318
v -14.3869 69.2791 81.3202
v -13.534 70.1339 83.0671
v -11.1825 70.8476 81.5744
v -11.9922 70.593 83.6915
v -11.6178 70.1637 83.4721
v -11.4163 70.1844 83.7755
v -11.7907 70.6137 83.9948
v -10.6929 70.4529 84.4866
v -10.6936 70.4559 84.4892
v -11.7914 70.6167 83.9975
v -11.0653 70.8865 84.7107
v -11.2896 71.1931 84.8231
v -12.0157 70.9233 84.1098
v -11.8756 71.2389 84.6255
v -12.8499 71.64 84.6894
v -13.0303 71.341 84.1764
v -13.2679 72.0708 84.9865
v -14.3158 70.269 86.7143
v -14.1736 69.3752 86.0615
v -13.9479 69.7522 86.4998
v -13.0598 69.1391 86.6253
v -13.2489 68.7368 86.1922
v -12.5227 69.0066 86.9055
v -12.2861 68.7844 86.7487
v -13.0123 68.5146 86.0354
v -11.9144 68.3538 86.5272
v -11.9131 68.3487 86.5226
v -13.011 68.5095 86.0309
v -12.6366 68.0802 85.8116
v -11.6987 68.0525 86.4163
v -12.4221 67.784 85.7052
v -11.8361 67.7289 85.9026
v -11.746 67.3088 85.5502
v -12.3283 67.3466 85.3383
v -11.4049 66.7755 85.3814
v -11.6184 66.3851 84.4023
v -12.5358 66.9671 84.3868
v -12.7824 65.213 83.1811
v -10.5822 65.6401 84.1296
v -11.7461 64.468 82.9084
v -11.301 63.5179 82.9387
v -10.9733 64.8016 82.748
v -10.8647 65.1224 82.928
v -10.1776 65.5881 83.9781
v -10.8963 63.4659 82.7872
v -10.3748 64.7059 82.4874
v -10.0385 64.5348 82.3257
v -10.5135 63.2711 82.6032
v -8.6743 63.9429 82.4064
v -8.55818 62.9125 79.9736
v -10.3974 62.2407 80.1704
v -9.87665 62.6099 78.0315
v -11.6437 62.3061 77.5489
v -12.1644 61.9369 79.6877
v -12.7159 62.2647 79.549
v -12.0805 62.7331 77.3236
v -13.1527 62.6917 79.3237
v -12.5017 63.2304 77.2583
v -13.0252 63.9869 77.2906
v -13.6761 63.4482 79.3561
v -14.9497 64.6502 77.594
v -13.2796 63.8375 76.14
v -15.1891 64.5096 76.5111
v -13.4371 63.9481 75.5126
v -13.76 64.5988 74.6191
v -15.493 65.1221 75.6702
v -14.8806 65.8483 74.4198
v -15.2849 65.9931 74.3002
v -15.9262 65.2773 75.542
v -15.7671 66.1254 74.5047
v -17.2155 67.3935 75.4496
v -17.2895 66.4709 76.4314
v -17.1972 67.5053 76.089
v -17.3195 67.7925 75.3828
v -17.3011 67.9043 76.0222
v -17.5677 68.0649 74.9882
v -16.3845 69.8064 74.6497
v -15.9543 69.8866 75.6369
v -15.9727 69.7747 74.9975
v -15.4476 69.8302 74.9727
v -15.4292 69.942 75.6121
v -14.0714 71.4381 75.4675
v -14.1507 71.5883 76.2164
v -15.5109 70.0965 76.3828
v -14.2283 70.9981 76.344
v -13.9958 70.7228 77.264
v -15.2717 69.8132 77.3296
v -13.8324 70.5048 77.8085
v -13.7313 71.1517 77.3563
v -13.5678 70.9337 77.9008
v -13.6538 71.7419 77.2287
v -13.6516 71.7438 77.2308
v -13.5656 70.9357 77.9029
v -13.244 71.8874 78.1931
v -13.1943 71.7728 78.5137
v -13.5159 70.8212 78.2235
v -13.2179 71.1671 78.6451
v -13.192 70.6889 79.038
v -13.489 70.3232 78.6327
v -13.1218 70.471 79.6524
v -13.0062 71.2667 79.1988
v -12.9227 71.0901 79.8246
v -12.9739 71.8765 79.0902
v -9.8635 72.0147 78.8282
v -9.72184 71.2324 79.5551
v -9.24891 70.7847 79.4697
v -9.21758 70.7694 79.7233
v -9.69051 71.2171 79.8087
v -8.39487 70.7203 80.4094
v -8.40307 70.7325 80.4373
v -9.69984 71.2311 79.8405
v -7.40479 71.8159 80.6711
v -8.8615 70.8773 80.6266
v -8.20899 71.062 80.8472
v -7.65232 71.8975 81.3352
v -9.97775 71.3227 80.5861
v -8.64723 70.813 81.0924
v -8.91596 70.5682 81.6063
v -10.2836 71.0441 81.171
v -9.4783 70.4135 81.5808
v -9.8186 70.1581 81.8803
v -10.6483 70.7705 81.492
v -9.78525 69.8656 82.895
v -10.0232 69.7847 82.9892
v -10.8863 70.6896 81.5862
v -11.3299 70.0102 83.4837
v -9.94696 69.8192 83.1762
v -11.2558 70.0437 83.6653
v -10.5324 70.3122 84.3764
v -8.22383 68.7607 84.5208
v -8.85796 69.2836 85.683
v -7.21025 68.4119 84.5021
v -7.20918 68.3785 84.5282
v -8.85678 69.2467 85.7119
v -6.5024 68.183 85.6093
v -8.64 68.4574 85.7263
v -7.17854 67.8332 85.6614
v -6.79139 67.4457 86.1927
v -9.17206 68.4423 86.3484
v -8.90135 67.6268 85.6891
v -10.9904 66.9331 85.7935
v -11.202 67.7682 86.4498
v -11.3591 67.4559 85.9348
v -6.64365 66.2256 85.3963
v -8.73547 66.2568 84.795
v -7.86788 66.2397 84.1244
v -7.94587 66.1187 84.025
v -8.81905 66.1272 84.6884
v -7.5249 65.1886 83.6747
v -8.13528 64.7465 83.3048
v -9.42943 65.6851 84.3185
v -8.57316 65.1984 83.3155
v -9.03049 65.1173 82.9536
v -9.91533 65.599 83.934
v -10.1445 64.7155 82.4487
v -8.91094 64.9385 82.8281
v -10.0329 64.5486 82.3315
v -8.66788 63.9586 82.413
v -8.88275 64.9357 82.8513
v -8.63793 63.9556 82.4377
v -8.46421 64.4674 82.8116
v -5.71084 63.9721 82.2102
v -5.88456 63.4604 81.8363
v -4.72263 64.3556 82.0488
v -4.60865 64.7233 80.6039
v -5.75483 63.8789 80.1916
v -5.13006 64.7531 80.3435
v -5.27072 64.9033 80.0835
v -5.90555 64.0398 79.913
v -4.85812 65.4228 79.242
v -5.58759 65.6813 78.6361
v -6.63503 64.2984 79.3071
v -6.05675 65.5056 79.016
v -6.60108 65.7486 78.9033
v -7.21336 64.5567 79.1874
v -7.86242 65.9135 78.4139
v -8.11273 65.7716 78.3675
v -7.49828 64.3952 79.1345
v -8.84236 65.0542 78.0474
v -8.92527 64.8472 78.0244
v -7.58118 64.1882 79.1115
v -8.89966 63.8855 77.1695
v -8.99056 65.3031 77.5097
v -8.96495 64.3414 76.6547
v -9.1583 65.3829 76.8788
v -9.1633 65.4115 76.7417
v -8.96994 64.37 76.5176
v -7.3386 64.8297 75.2956
v -7.572 62.8891 74.254
v -9.20334 62.4294 75.476
v -8.36547 62.5135 73.6009
v -9.96006 62.5909 72.8918
v -10.7979 62.5068 74.7669
v -11.3767 63.1146 74.0742
v -12.7072 63.11 75.1817
v -12.1284 62.5022 75.8744
v -12.5497 62.9994 75.8091
v -10.2994 62.8572 72.3673
v -11.716 63.381 73.5496
v -11.4612 63.3297 71.6186
v -12.5676 63.9014 71.4575
v -12.8224 63.9526 73.3884
v -13.1116 63.8963 71.1062
v -13.3068 65.0439 71.0841
v -13.0299 65.1719 73.3649
v -14.2392 66.3517 73.3179
v -14.1055 66.548 73.1583
v -13.224 65.3371 71.057
v -13.392 65.4371 70.8218
v -14.3187 66.7187 73.0731
v -12.8541 66.626 71.1745
v -11.6794 67.5197 72.1362
v -13.2867 67.5039 73.918
v -11.9458 66.4834 74.048
v -11.8965 66.6218 74.5147
v -13.2434 67.6255 74.328
v -12.2013 69.0534 75.1712
v -12.7741 69.7504 74.6363
v -13.7613 68.2556 73.8445
v -14.0328 68.7006 73.9861
v -13.5306 70.5729 74.8013
v -14.8113 69.5471 74.1558
v -13.4531 71.1631 74.6737
v -12.9091 70.4355 74.5433
v -12.8316 71.0256 74.4157
v -12.6266 71.7486 72.8962
v -13.4972 73.1772 73.4878
v -13.6776 72.4139 74.9905
v -13.8961 74.0951 73.9008
v -13.7232 74.7466 74.8512
v -13.499 73.0866 75.9717
v -13.2531 73.4521 76.3908
v -13.4058 72.1113 77.6497
v -13.6517 71.7457 77.2306
v -13.2441 71.8893 78.1929
v -10.2225 73.1559 77.1288
v -10.0608 72.9339 77.672
v -8.454 73.2185 76.0424
v -8.31515 73.0161 76.1445
v -9.92585 72.7372 77.7713
v -7.43289 72.6712 77.5245
v -7.35752 71.9187 78.5842
v -9.85261 72.006 78.801
v -9.2377 70.7757 79.4417
v -7.24416 71.8584 78.7523
v -9.12434 70.7154 79.6098
v -8.31296 70.6728 80.3097
v -7.24181 71.8602 78.7553
v -8.3109 70.6744 80.3123
v -7.31135 71.757 80.5444
v -5.73021 73.0819 79.0019
v -5.96506 72.845 80.764
v -4.74039 73.9406 79.0369
v -4.27803 73.9252 79.3651
v -5.55326 72.8312 81.0563
v -4.7915 73.1816 81.7523
v -6.43384 72.6491 83.3764
v -7.01599 72.357 82.5027
v -6.75567 72.1882 83.0383
v -7.23302 71.1993 82.8311
v -7.44114 71.4763 82.3182
v -8.43892 70.3975 82.062
v -7.23087 71.1733 82.8548
v -8.43703 70.3746 82.0828
v -8.87544 69.9188 83.1164
v -9.37355 69.9408 82.8974
v -8.87463 70.3939 81.8904
v -9.4344 70.2283 81.8825
v -6.44889 70.3665 83.9016
v -8.09347 69.112 84.1632
v -7.09572 68.7206 84.188
v -6.12868 70.2605 84.0444
v -6.8144 68.6275 84.3134
v -6.10218 68.4354 85.3915
v -5.57636 70.4163 84.2598
v -5.61026 68.5741 85.5834
v -4.97478 69.2592 84.6257
v -4.92695 69.2616 84.6593
v -5.565 68.5764 85.6152
v -4.68853 69.0347 85.1931
v -4.00835 68.4724 86.2371
v -4.95921 68.0756 86.545
v -4.02671 67.7395 86.9964
v -5.14561 65.1935 86.4373
v -5.95575 65.8081 86.0471
v -5.46957 65.4441 85.9234
v -5.72135 65.4921 85.1122
v -6.17999 65.8508 85.3245
v -6.92074 64.8975 83.7007
v -7.36789 65.2474 83.7101
v -6.57824 66.1625 85.3329
v -7.79935 66.1735 84.058
v -4.52601 64.9954 84.3057
v -5.7254 64.4008 82.8942
v -4.73541 64.7322 82.6497
v -3.8388 65.0866 84.1862
v -4.13168 64.8123 82.5446
v -2.92677 65.1555 83.1863
v -2.8225 65.0824 83.0275
v -4.03436 64.7441 82.3964
v -2.49107 64.4024 82.2409
v -2.85423 64.6191 80.0702
v -4.3534 64.9345 80.4893
v -4.41685 65.5022 79.3903
v -4.62159 65.4484 79.3768
v -4.53327 64.8872 80.4775
v -5.04999 64.9272 80.2092
v -2.67802 64.713 79.7873
v -4.24065 65.5961 79.1073
v -2.29772 64.1116 78.9754
v -2.25106 64.1936 78.7397
v -4.19399 65.6781 78.8716
v -3.53112 65.6551 77.7158
v -4.6478 65.8392 77.0717
v -5.31067 65.8623 78.2275
v -5.49847 66.1559 77.6889
v -6.03016 66.2104 77.904
v -5.84235 65.9168 78.4426
v -6.29653 65.7272 78.8339
v -6.30746 66.3312 77.8902
v -6.55752 65.8408 78.8209
v -7.82177 65.9995 78.337
v -6.53447 66.6437 77.4051
v -8.02121 66.2741 77.9109
v -7.75549 66.848 76.2507
v -7.9684 66.7639 76.1892
v -8.2137 66.1981 77.8552
v -9.12504 65.6194 76.8334
v -9.13193 65.5307 76.8905
v -8.21975 66.1201 77.9054
v -8.96418 65.4509 77.5214
v -7.97239 66.7486 76.1548
v -9.12915 65.6037 76.798
v -7.85055 66.4212 75.6568
v -7.86847 66.3404 75.5787
v -9.14759 65.5205 76.7176
v -7.32289 64.9387 75.2715
v -7.47971 66.4845 75.62
v -6.92282 65.087 75.3141
v -6.37605 66.6065 77.2685
v -6.11053 66.109 75.744
v -6.04647 66.287 75.973
v -5.71492 66.3198 77.3065
v -6.26168 64.8003 75.352
v -4.86425 66.0031 76.6893
v -3.90575 65.503 76.1375
v -5.30319 64.3001 74.8003
v -3.07899 64.1939 74.9484
v -3.08534 63.2509 74.3671
v -5.30954 63.3571 74.2189
v -3.65515 62.9278 73.4929
v -3.68853 62.8633 73.4549
v -5.34292 63.2927 74.181
v -3.63007 62.2366 73.4372
v -3.63632 62.2279 73.4351
v -5.34956 63.2835 74.1788
v -4.28206 61.1455 74.0986
v -5.79312 60.4093 73.6107
v -6.86062 62.5473 73.6909
v -7.02794 62.3659 73.0831
v -7.14364 62.3803 73.1107
v -6.97632 62.5617 73.7185
v -7.7698 62.1861 73.0654
v -7.09677 62.2759 72.9103
v -7.72293 62.0817 72.865
v -5.86195 60.3193 73.4378
v -6.97645 62.0213 72.532
v -5.81955 60.9257 72.888
v -5.90169 60.1111 72.9264
v -7.76267 61.8735 72.3536
v -6.05015 61.1855 71.9291
v -6.21664 61.1468 71.2374
v -7.95218 61.8294 71.5663
v -6.94231 60.572 69.9242
v -7.83956 61.2915 68.8214
v -8.84944 62.5489 70.4634
v -7.92108 62.3713 68.6822
v -7.95381 62.4167 68.6605
v -8.88452 62.5976 70.4402
v -8.36523 62.5788 68.2817
v -8.52268 62.7291 68.241
v -9.06374 62.7687 70.3938
v -10.2256 63.2412 69.6451
v -9.02319 63.3705 67.3263
v -10.7953 63.9713 68.604
v -10.2242 64.4315 66.3537
v -10.6606 64.4984 66.2567
v -11.2317 64.0383 68.5069
v -11.8542 64.0251 68.3291
v -11.4394 65.8935 66.163
v -12.5872 65.3382 68.241
v -11.8803 67.1433 67.534
v -12.6081 67.6857 68.2466
v -13.2722 65.8488 68.9117
v -12.7268 67.0634 69.1451
v -12.7073 68.7789 68.9906
v -12.8259 68.1566 69.8891
v -12.5937 68.7123 69.6351
v -11.1857 68.9738 71.4947
v -11.4179 68.418 71.7487
v -10.1325 69.4237 72.9061
v -9.94524 68.7708 73.2729
v -11.2252 67.7462 72.1261
v -9.79726 68.1816 73.3185
v -9.76752 67.9286 73.3761
v -11.1945 67.4858 72.1854
v -11.4609 66.4495 74.0972
v -9.7469 67.9798 73.529
v -11.4397 66.5022 74.2545
v -9.7212 67.7157 74.0762
v -9.74024 67.7767 74.3033
v -11.4593 66.565 74.4882
v -9.86208 68.1041 74.8012
v -9.92511 68.1386 74.9547
v -11.5241 66.6004 74.6462
v -11.1387 67.0341 75.563
v -11.2179 67.0505 75.5885
v -11.6033 66.6168 74.6717
v -11.9164 69.0486 75.3238
v -12.2105 67.3201 75.4757
v -12.2871 67.9441 75.6385
v -11.1555 67.0741 75.6019
v -11.8559 69.0715 75.3368
v -9.94148 68.1775 74.9925
v -9.91142 68.2854 74.8794
v -11.8258 69.1794 75.2237
v -10.0598 68.8746 74.8316
v -10.069 69.0893 74.6234
v -11.8349 69.3941 75.0155
v -9.97241 69.026 73.5805
v -10.1284 69.6303 73.2229
v -11.991 69.9985 74.6579
v -10.4529 70.5673 73.6476
v -10.6301 70.8733 73.552
v -12.1632 70.2959 74.565
v -11.859 71.6049 72.9185
v -10.4182 70.8503 73.1143
v -11.647 71.5819 72.4809
v -11.1468 69.4695 71.2875
v -11.7975 69.5573 70.8594
v -12.2978 71.6697 72.0528
v -12.3145 71.5078 70.9632
v -13.2393 72.1146 70.8518
v -13.2803 72.3144 71.9345
v -14.438 71.8119 70.1381
v -14.7557 72.8064 70.0269
v -13.6371 73.4311 71.8096
v -13.547 73.6227 71.1877
v -13.5413 74.0927 71.3334
v -13.6313 73.9011 71.9553
v -14.0224 74.7764 72.4584
v -12.3248 75.6613 71.0062
v -12.8774 76.2527 72.1504
v -11.541 76.3706 70.8462
v -11.4136 76.5566 70.9936
v -12.75 76.4388 72.2978
v -11.2543 77.8241 71.2106
v -10.6695 78.2582 72.6377
v -12.1996 76.8474 73.641
v -10.3259 78.2416 74.3949
v -10.3595 78.2542 74.4551
v -12.2313 76.8592 73.6977
v -10.7829 78.491 74.8922
v -10.8995 77.5817 76.2122
v -12.3409 76.0033 74.9401
v -11.2952 75.7563 75.0659
v -11.4094 75.3175 75.2189
v -12.4633 75.5332 75.104
v -11.9525 74.2641 76.6518
v -10.9724 75.2975 75.362
v -11.469 74.242 76.8101
v -10.0224 76.1754 76.1356
v -8.87693 75.3608 76.2994
v -10.356 73.4504 76.9692
v -8.68529 74.1077 75.6868
v -8.65082 74.0482 75.7011
v -10.3204 73.3891 76.984
v -8.55477 73.4585 75.8933
v -8.40197 74.1122 75.7618
v -8.29037 73.5264 75.9577
v -8.57591 75.3657 76.379
v -8.27534 75.4037 76.4168
v -7.98979 73.5645 75.9955
v -7.71818 74.6101 75.9093
v -7.63812 74.591 75.9262
v -7.90399 73.5439 76.0136
v -7.02174 73.199 77.3935
v -7.4955 74.7159 75.9838
v -6.86891 73.3329 77.4552
v -8.03672 75.517 76.4966
v -6.71148 73.612 76.8196
v -7.53652 75.155 76.1424
v -7.80333 75.6683 76.5571
v -6.63552 73.4842 77.5158
v -6.71932 74.7646 76.1727
v -6.3194 74.9156 76.2817
v -6.1803 73.6561 77.6398
v -5.19048 74.5149 77.6748
v -5.31751 75.7176 75.5954
v -4.05006 75.4278 76.8937
v -4.04409 76.4582 74.9913
v -2.35903 76.0261 74.7625
v -2.365 74.9957 76.6649
v -1.9847 74.5266 75.7989
v -1.26116 73.8226 76.4979
v -1.64146 74.2917 77.364
v 0.587442 73.9963 76.2508
v 0.611874 73.9365 76.3156
v -1.61703 74.2319 77.4288
v 0.62777 73.7706 78.0107
v 0.490994 74.0355 78.7647
v -1.75778 74.5045 78.2048
v 0.507835 74.328 79.2809
v -0.913814 73.6905 78.867
v -0.584505 73.6714 79.0211
v 0.289413 74.3071 79.745
v -1.98985 74.4823 78.6978
v -0.12128 74.0134 80.1095
v -0.8578 73.1099 80.8033
v -2.7478 73.5525 79.4118
v -1.47415 72.1665 80.7555
v -1.75242 71.948 80.7939
v -3.02608 73.334 79.4502
v -3.53955 72.5904 81.8375
v -3.96257 73.0759 80.1295
v -4.11443 72.8561 80.8355
v -1.46154 72.1397 81.174
v -3.24867 72.7821 82.2176
v -0.845552 73.0839 81.21
v -2.58565 72.3652 82.4063
v -1.06431 72.5652 81.76
v -0.543486 73.1286 81.935
v -2.93782 72.8282 82.9636
v -1.19402 72.7778 83.9025
v -1.83718 73.0163 85.2853
v -3.66991 73.0996 84.5376
v -2.44668 72.7136 86.1252
v -3.35694 70.8663 86.4631
v -4.63702 71.1369 84.8966
v -4.12184 69.2918 85.4561
v -4.66192 69.061 85.1923
v -5.1771 70.9061 84.6327
v -4.90191 69.2864 84.6586
v -4.9422 69.2791 84.6354
v -5.21991 70.8984 84.608
v -5.54174 70.4375 84.27
v -2.87142 70.1488 87.2591
v -3.606 68.5295 86.3019
v -3.62435 67.7966 87.0613
v -1.95835 69.8523 87.462
v -2.65425 67.4815 87.2768
v -1.11084 69.2426 87.1757
v -0.486749 68.6908 87.0917
v -2.03016 66.9298 87.1929
v -0.107298 66.511 87.4921
v -0.592243 64.1523 87.3078
v -2.51511 64.5711 87.0086
v -0.867974 63.5484 86.443
v -1.4118 63.7513 84.4921
v -3.05894 64.774 85.0577
v -2.01876 64.7433 83.3226
v -2.07843 64.7629 83.2865
v -3.11861 64.7936 85.0216
v -2.55383 65.1155 83.4889
v -2.60589 65.1213 83.4709
v -3.17392 64.7998 85.0024
v -3.49788 65.0503 84.4885
v -2.32856 64.7164 82.8209
v -2.78926 65.0718 83.0507
v -2.45576 64.3912 82.2656
v -1.80888 64.3754 82.9016
v -1.93608 64.0501 82.3463
v -1.20193 63.3834 84.0711
v -1.11586 63.2532 83.9842
v -1.85001 63.92 82.2594
v -1.07489 63.1905 82.4442
v -1.21711 62.7298 81.2222
v -1.99223 63.4592 81.0373
v -1.61192 62.8578 80.2255
v -0.243676 61.9251 80.7332
v -0.638493 62.0532 79.7365
v 0.33297 60.9669 79.3929
v -0.0304449 61.0302 78.1654
v -1.00191 62.1164 78.509
v -0.851664 60.2896 76.9178
v -1.10721 60.8517 76.2484
v -1.25745 62.6785 77.8396
v -1.27068 63.0784 76.6492
v -2.14535 64.3804 77.0963
v -2.13212 63.9804 78.2867
v -3.41218 65.4419 77.2628
v -2.30408 64.3078 76.351
v -3.57091 65.3693 76.5174
v -2.74414 64.0602 75.3283
v -1.44056 63.1354 76.2632
v -1.88062 62.8879 75.2405
v -1.27708 60.9087 75.8624
v -1.51467 60.7464 75.5764
v -2.11821 62.7256 74.9546
v -1.71096 61.2994 74.6819
v -1.87575 61.2791 74.529
v -2.30577 62.7025 74.7805
v -3.46248 60.6708 74.5521
v -4.17234 61.1189 74.1612
v -3.01563 63.1506 74.3895
v -3.53305 62.2028 73.4941
v -3.56508 62.2414 73.4716
v -3.04966 63.1915 74.3657
v -3.61948 62.8684 73.4916
v -1.82667 61.1572 74.6165
v -3.40662 60.5321 74.6517
v -1.64637 60.5846 75.502
v -1.85739 59.7391 75.9911
v -3.61763 59.6866 75.1408
v -3.85495 58.8491 75.8178
v -6.24193 58.576 74.6431
v -6.00461 59.4135 73.9662
v -6.14632 58.7775 74.0302
v -5.97216 58.5843 72.497
v -5.83045 59.2203 72.433
v -5.66442 59.3697 71.8153
v -5.70026 59.9398 71.9436
v -5.86629 59.7905 72.5612
v -6.01905 60.9038 71.6083
v -5.67044 59.8268 71.5613
v -5.99286 60.8045 71.2725
v -6.68758 60.1824 69.9641
v -4.41715 58.6834 70.5087
v -5.43428 59.039 68.9115
v -3.84478 58.8513 69.4248
v -3.30667 59.2834 68.1869
v -4.82177 59.5308 67.5025
v -2.52674 59.1744 66.5592
v -3.79937 60.1263 67.1877
v -3.1995 60.0105 66.9379
v -2.66967 59.6097 66.014
v -4.98225 60.0195 66.8903
v -4.75518 60.5803 66.6359
v -6.99483 61.3647 66.3661
v -7.22191 60.8039 66.6205
v -8.14668 62.3217 65.1669
v -8.3741 62.3571 65.3466
v -7.46353 60.8414 66.8115
v -8.00406 62.1406 66.5363
v -8.35681 62.5278 68.2504
v -7.86506 61.2821 68.7626
v -7.94487 62.3625 68.6273
v -9.45369 63.4726 65.9635
v -9.01175 63.1819 67.1121
v -10.2112 64.2167 66.11
v -9.84219 63.2505 64.6994
v -10.6239 63.9807 64.7669
v -10.1639 63.6896 64.3861
v -10.4207 64.3464 63.4436
v -10.8991 64.6845 63.7569
v -10.3052 64.4477 62.8804
v -9.60555 66.2227 62.5808
v -10.1027 66.7049 63.416
v -9.76595 67.2512 63.5423
v -10.244 67.4774 63.8385
v -10.5807 66.931 63.7121
v -10.9698 68.229 64.0836
v -11.897 67.6811 65.7751
v -11.6362 66.3074 65.6374
v -11.5937 67.2879 66.0818
v -11.5487 67.2142 66.2428
v -11.588 66.2284 65.81
v -12.0289 67.4782 67.181
v -11.6124 67.345 66.1724
v -12.0972 67.6184 67.1055
v -11.9146 67.7349 65.8604
v -12.2469 68.4507 65.844
v -12.4754 68.4332 67.0869
v -13.8955 69.6321 66.319
v -14.2935 69.8405 67.3804
v -12.8734 68.6416 68.1483
v -13.2825 69.6244 68.069
v -13.1234 69.7764 68.8637
v -12.7044 68.803 68.9926
v -12.5909 68.7364 69.6371
v -12.7674 70.4782 69.5198
v -12.2126 69.4821 70.3342
v -12.7052 71.437 70.4689
v -12.9021 70.5407 69.4655
v -12.8399 71.4995 70.4146
v -14.06 71.2298 69.7244
v -13.4841 69.9888 68.4955
v -14.6107 70.7076 68.8065
v -14.5077 70.2277 67.8336
v -15.9191 72.2135 67.071
v -15.8678 72.4762 68.1273
v -15.7168 72.622 67.5443
v -14.1955 73.8301 68.7253
v -14.5129 73.5522 69.1791
v -13.2744 74.4601 70.2358
v -13.9836 74.0126 68.52
v -13.0625 74.6426 70.0305
v -13.075 74.2553 69.037
v -13.0168 74.3196 69.0109
v -13.0002 74.7115 70.0026
v -12.7407 74.7933 68.8097
v -12.0915 75.426 68.9455
v -12.2612 75.4317 70.1572
v -11.4811 76.1546 70.0472
v -12.0394 75.4781 68.8819
v -11.4252 76.2104 69.979
v -11.2867 77.1369 69.08
v -11.2141 77.5893 69.5722
v -11.3569 76.6362 70.4423
v -11.194 77.9086 70.6248
v -9.79535 79.5999 68.9353
v -9.77528 79.9192 69.9879
v -8.59041 80.8881 68.9614
v -8.47932 81.1468 69.3337
v -9.6642 80.1779 70.3603
v -8.51472 81.7115 70.2565
v -8.51218 81.8173 71.5953
v -9.66158 80.2868 71.738
v -10.1254 81.3043 73.4694
v -11.0942 79.5641 74.3171
v -10.6909 78.4378 72.6387
v -10.7707 78.6581 74.833
v -10.7646 78.6267 74.8364
v -10.6848 78.4065 72.6421
v -10.3412 78.3898 74.3993
v -11.8231 80.148 75.6408
v -11.5451 79.2785 76.2394
v -11.6053 79.929 76.2108
v -8.08345 80.2859 76.9168
v -8.02327 79.6354 76.9454
v -7.59985 79.3985 76.5083
v -7.82234 78.191 76.9472
v -8.24575 78.4279 77.3843
v -7.73612 77.544 76.9707
v -10.2475 76.5841 75.9278
v -10.7571 77.468 76.3414
v -11.1701 75.6565 75.1794
v -6.84179 78.2716 75.5656
v -6.75557 77.6245 75.5891
v -6.42948 77.3966 75.0662
v -6.36331 76.8218 75.3581
v -6.68941 77.0497 75.8809
v -5.74072 75.9782 75.5786
v -6.20984 76.8727 75.1398
v -5.60589 76.0229 75.3869
v -4.37234 76.8057 74.7539
v -6.3074 77.5648 74.555
v -4.4699 77.4978 74.1692
v -5.33301 79.2147 73.7155
v -4.73872 79.5204 73.7274
v -3.85831 77.8123 74.1814
v -3.48099 79.7638 73.971
v -1.76877 79.4033 73.6981
v -2.14609 77.4519 73.9086
v -0.252246 77.6721 73.6294
v -0.0326458 76.3575 74.0821
v -1.92649 76.1373 74.3612
v -1.02402 74.9556 74.3607
v -1.05905 74.9286 74.4024
v -1.96636 76.1066 74.4087
v -1.60924 75.0888 74.5113
v -1.92669 75.0001 74.8041
v -2.30653 76.0115 74.7225
v -1.9322 74.5121 75.7588
v -1.62516 74.8654 74.7327
v -1.60909 74.3677 75.6823
v -1.07403 74.7183 74.6109
v -0.891179 74.5947 74.6584
v -1.40095 74.2269 75.7365
v 0.447645 74.4007 75.4893
v -0.746121 74.7726 74.4585
v 0.612761 74.6032 75.2618
v 0.283675 76.1492 74.1934
v 0.958029 76.4549 74.4281
v 1.28711 74.9089 75.4964
v 1.84029 75.1744 75.7192
v 1.74379 74.6518 76.5815
v 1.19062 74.3863 76.3587
v 1.19015 74.2077 78.0526
v 1.74965 74.6566 76.5852
v 1.19585 74.2123 78.0561
v 1.96599 74.6523 77.0806
v 2.35416 74.9222 77.4876
v 1.6252 74.5109 78.5063
v 1.60643 74.7885 79.0306
v 3.69198 74.5246 78.0492
v 3.03969 74.3625 79.6322
v 4.70752 74.0771 80.0856
v 4.63547 74.294 80.474
v 2.97187 74.5666 79.9978
v 3.92309 74.7849 81.1475
v 2.23921 74.9601 82.3944
v 1.38699 74.7315 81.1713
v 1.01188 74.4516 81.5821
v 1.95012 74.1059 83.3363
v 0.730963 73.6216 82.4974
v -0.0417974 73.2235 84.411
v 2.65476 73.5652 84.2949
v 0.577242 72.7485 85.2532
v 1.51683 71.9727 85.1951
v 1.50436 71.949 85.3292
v 0.566289 72.7277 85.371
v 2.97387 73.4392 86.4288
v 0.622627 72.5598 85.6906
v 2.78591 73.1873 86.66
v 2.7457 73.4861 86.9077
v 0.353313 72.7714 85.8179
v 2.65084 72.8708 86.9342
v 0.959626 72.2004 85.8878
v 2.21322 72.221 86.4842
v 2.60855 72.8276 87.0246
v 0.315082 72.7324 85.8996
v 0.314753 72.3756 86.3619
v -0.642708 72.7965 86.6128
v -0.586284 73.1287 86.1358
v -1.10653 72.834 87.0364
v -0.112645 71.988 87.2511
v -0.571918 72.0185 87.6802
v 0.362197 71.5442 87.4075
v 0.217687 72.2123 86.8021
v 0.716175 71.7846 86.9263
v 2.50748 72.6576 87.4829
v 3.29009 70.8401 87.9226
v 1.52157 69.9142 87.3788
v 3.92632 69.962 88.2295
v 2.61294 70.2302 87.0068
v 3.30106 70.2438 87.2502
v 3.93228 69.9263 88.2146
v 1.52753 69.8785 87.3639
v 2.9109 69.5891 86.9273
v 2.82641 69.235 86.8729
v 1.43136 69.4754 87.302
v 2.27998 69.0509 86.7815
v 2.07729 68.7053 86.7217
v 1.21416 69.105 87.2379
v 2.3269 67.6628 86.8567
v 2.18391 67.549 86.8697
v 1.07116 68.9913 87.2509
v 1.45061 66.8115 87.6513
v 2.81663 67.1486 87.0855
v 2.08333 66.411 87.867
v 3.8248 66.385 88.5008
v 4.18927 63.8537 87.3955
v 2.44781 63.8797 86.7616
v 2.93012 64.0368 85.8004
v 2.78314 63.9066 85.7054
v 2.30082 63.7495 86.6666
v 2.02509 63.1456 85.8019
v 2.86372 63.7807 85.3451
v 2.10567 63.0197 85.4416
v 4.44171 63.079 84.9865
v 4.17656 63.033 83.6192
v 1.84052 62.9737 84.0742
v 1.8815 62.911 82.5342
v 2.93635 63.6427 82.5977
v 3.39865 63.6673 82.8163
v 4.32531 62.93 83.3162
v 2.03025 62.8079 82.2312
v 4.41792 61.8484 82.3218
v 2.62407 62.6418 81.5919
v 3.98517 62.0897 81.6907
v 4.2646 61.4181 82.0292
v 1.85573 62.3181 81.8982
v 3.00775 61.2668 80.8576
v 2.57205 60.8767 80.7693
v 1.42004 61.928 81.8099
v 2.63693 60.2489 80.8867
v 1.87499 59.9649 80.3989
v 0.658099 61.644 81.3221
v 1.23475 60.6858 79.9819
v 1.57482 59.4267 79.9294
v 0.934575 60.1476 79.5124
v 0.437746 58.0391 79.8654
v -0.136988 57.9978 78.8099
v 0.359841 60.1063 78.4569
v -0.461379 59.3658 77.2093
v -0.709008 56.8692 77.9612
v -1.0334 58.2372 76.3606
v -0.674223 57.7266 76.3002
v -0.795712 57.6646 76.0631
v -1.16248 58.1713 76.1087
v -0.952033 57.1957 75.6837
v -0.958325 57.1971 75.6772
v -1.16922 58.1728 76.1017
v -3.16678 57.2829 75.9284
v -0.972104 56.9624 75.628
v -3.18154 57.0314 75.8757
v -1.09576 55.6506 76.6028
v -2.96691 56.3122 75.631
v -1.59045 55.4478 76.1368
v -1.33016 55.3891 76.7939
v -3.44835 56.7338 76.0932
v -3.60286 56.0995 76.1282
v -3.65678 56.1165 76.1988
v -3.50227 56.7508 76.1638
v -3.89295 55.9319 76.7718
v -6.73701 56.5983 76.2919
v -6.52398 57.4588 75.6539
v -6.67849 56.8245 75.6889
v -6.64685 56.737 74.2431
v -6.49234 57.3713 74.2081
v -6.39673 57.5727 73.5951
v -3.68185 55.5953 73.9149
v -3.43173 56.431 73.267
v -1.6731 56.3129 73.4207
v -1.62054 56.4898 73.0369
v -3.37191 56.6324 72.8302
v -1.83361 56.3396 71.2688
v -2.78283 57.0125 70.2074
v -4.32112 57.3053 71.7688
v -4.01338 58.0907 71.0871
v -2.82585 57.22 69.8929
v -4.0564 58.2982 70.7726
v -3.24865 58.1977 70.0828
v -3.36355 58.3712 69.9193
v -4.17953 58.4842 70.5975
v -3.63603 58.6763 69.5028
v -3.21965 58.2784 69.7532
v -3.50055 58.5889 69.3464
v -2.79477 57.3066 69.5398
v -2.1404 57.5833 68.4641
v -2.92567 58.832 68.4014
v -2.14048 58.7169 66.7766
v -1.47777 57.0519 68.0789
v -1.55031 58.2436 66.4336
v -0.975389 56.7399 67.8019
v -0.737602 56.6701 67.6215
v -1.33853 58.1814 66.2729
v -0.780285 57.9754 66.1012
v -0.868024 57.9772 65.8382
v -1.41667 58.1831 66.0388
v -0.844121 57.7126 65.2381
v -1.59029 58.3545 64.4372
v -2.08125 58.7548 65.3254
v -2.28837 59.0159 63.9684
v -2.69764 60.3869 64.2837
v -2.49616 60.1447 65.6451
v -2.80225 61.6591 65.462
v -2.81464 61.6611 65.4999
v -2.5072 60.1465 65.6789
v -4.57275 61.1831 66.2597
v -3.26758 62.693 65.1011
v -5.02569 62.215 65.8608
v -4.34758 63.2696 65.6839
v -4.80468 63.5808 65.6673
v -5.54599 62.5692 65.842
v -6.78302 63.4554 64.6736
v -4.80424 64.4 65.5873
v -6.78254 64.333 64.5879
v -5.09775 65.7711 65.1956
v -5.15077 65.8778 65.0889
v -6.83245 64.4335 64.4874
v -4.43369 65.5923 63.7132
v -6.90367 64.6216 64.363
v -4.60514 65.7453 63.6122
v -4.68085 65.9607 63.5079
v -7.06507 64.7802 64.2942
v -5.39792 66.2462 64.8836
v -5.53325 66.4083 64.8609
v -7.19244 64.9328 64.2728
v -7.02066 66.2402 64.843
v -7.04626 66.2546 64.8177
v -7.21804 64.9472 64.2476
v -7.56208 65.3719 63.9381
v -7.56312 65.2112 63.7176
v -7.21909 64.7851 64.0251
v -7.61504 65.2618 63.1383
v -9.42916 63.6439 62.8372
v -9.16264 63.0517 63.7026
v -9.49013 63.4926 63.3978
v -7.72903 65.6468 63.7595
v -7.77124 65.6719 63.1777
v -7.21465 66.5319 64.6375
v -7.22381 66.5507 64.6299
v -7.77979 65.6895 63.1706
v -7.68774 66.6443 64.2137
v -7.16043 66.9664 64.6661
v -7.6204 67.086 64.2521
v -6.74597 67.4079 64.8116
v -6.81637 67.6797 64.7703
v -7.69584 67.3773 64.208
v -6.87144 68.2443 64.6282
v -8.03001 69.4227 64.9345
v -9.0146 68.7186 64.5566
v -9.88973 69.3194 64.7145
v -8.09094 69.7324 65.3043
v -9.95065 69.6291 65.0844
v -9.482 70.623 66.0514
v -10.4824 71.018 66.1303
v -10.9511 70.0241 65.1632
v -11.5941 71.727 66.113
v -11.8929 71.6638 66.0174
v -11.2136 69.9686 65.0792
v -12.7192 71.3599 65.4485
v -11.9199 71.8234 65.9714
v -12.7462 71.5195 65.4024
v -11.3663 72.8763 65.0816
v -12.5686 74.2812 65.1948
v -14.0962 73.0969 65.5294
v -13.8939 73.5054 66.0028
v -12.2834 74.9214 66.168
v -13.5736 74.2242 67.0955
v -12.4353 74.9186 67.5828
v -12.7621 74.782 68.7532
v -13.9456 74.0686 68.4278
v -13.0396 74.3076 68.9509
v -12.1903 75.0491 66.1783
v -12.3435 75.0446 67.593
v -11.9362 76.132 66.242
v -11.5834 76.6783 66.8147
v -12.0244 75.5385 68.1108
v -11.2697 77.2056 68.2023
v -11.0814 78.0088 66.17
v -10.7531 78.5749 67.5388
v -10.6366 78.416 66.085
v -9.27938 79.0376 66.1035
v -9.35643 79.2146 67.5579
v -7.98001 80.9609 66.6195
v -7.98185 80.9649 66.6244
v -9.35839 79.2189 67.563
v -8.15345 80.5071 67.5891
v -8.12009 81.4169 66.806
v -8.30032 80.9873 67.782
v -9.15825 82.1179 66.0762
v -9.07665 82.8254 66.4799
v -8.20871 81.7816 68.2353
v -7.94408 82.2553 67.8597
v -7.76845 82.5891 68.4045
v -8.03308 82.1154 68.7801
v -8.0811 82.6527 69.7185
v -6.16282 83.538 68.7796
v -6.52087 83.5748 70.083
v -5.18805 83.9326 68.9738
v -4.52815 83.8199 69.7159
v -5.83958 83.4583 70.849
v -3.80175 84.5595 70.0597
v -3.77112 84.5363 70.1064
v -5.80981 83.4357 70.8944
v -5.69373 83.5146 71.4876
v -8.39616 82.002 72.2175
v -8.51223 81.9231 71.6243
v -10.1255 81.4067 73.4975
v -8.49792 81.5704 72.7032
v -9.03 81.4037 73.3097
v -7.61109 82.7012 73.6418
v -9.36508 82.084 74.8771
v -8.99373 81.9859 75.3994
v -7.39237 82.6354 73.7865
v -8.76864 81.9182 75.5482
v -6.83088 82.2292 74.6666
v -6.12233 80.9709 75.5771
v -7.97309 80.5054 76.5705
v -7.48949 79.618 76.162
v -5.53115 80.077 74.6877
v -6.82572 78.6143 75.1634
v -5.43602 79.3844 73.8214
v -5.43495 79.307 73.7781
v -6.82462 78.5347 75.1188
v -6.4123 77.6597 74.6194
v -4.90915 80.2573 74.6341
v -4.75739 79.581 73.7629
v -3.50021 79.8262 74.0075
v -4.67293 80.5983 74.9578
v -3.23498 80.2091 74.371
v -3.3323 80.7584 74.7112
v -2.24403 80.8686 74.8445
v -2.14672 80.3193 74.5043
v -1.7041 81.132 75.0954
v -0.617095 81.0838 74.3477
v -1.05972 80.2712 73.7566
v 1.43218 79.8796 74.3533
v -0.280888 80.4601 73.2935
v 1.04623 80.2469 73.6212
v 1.43129 79.7475 74.2709
v -1.06064 80.1352 73.6718
v 1.25009 79.8246 73.6936
v 1.2351 79.707 73.6202
v -1.07606 80.0142 73.5963
v 0.440461 78.283 73.5275
v 1.26651 79.6863 73.67
v 0.472789 78.2616 73.5788
v 1.44771 79.6092 74.2473
v 2.7464 78.379 74.9122
v 1.80927 76.9957 74.2631
v 3.64837 77.2309 74.8869
v 3.6597 77.1303 74.8919
v 1.82131 76.8888 74.2685
v 2.70356 75.6083 75.5596
v 4.38521 76.9992 75.5841
v 3.47439 75.4689 76.295
v 3.48121 75.366 76.8257
v 4.97717 76.732 75.6752
v 4.03375 75.1166 76.9108
v 5.87243 76.2181 76.01
v 6.45025 75.2981 76.1085
v 4.57308 74.2579 77.0027
v 6.57919 73.736 76.2121
v 6.55281 73.2815 76.4565
v 4.54845 73.8337 77.2307
v 5.88859 72.3137 77.3792
v 5.81955 72.272 77.5595
v 4.48781 73.7971 77.3892
v 5.34449 72.2878 78.0064
v 5.30838 72.3016 78.0894
v 4.45608 73.8091 77.462
v 5.57728 73.2628 79.4172
v 5.42566 72.2629 78.0936
v 5.69456 73.2241 79.4215
v 5.90072 72.2471 77.6467
v 7.00642 70.9361 78.4968
v 6.80026 71.9132 80.2716
v 7.61038 70.0932 78.8767
v 7.50465 69.6134 79.4413
v 6.69453 71.4334 80.8362
v 7.25662 69.4402 81.4336
v 7.26308 69.4443 81.4413
v 6.70188 71.4381 80.8449
v 6.93749 70.5712 81.7579
v 7.25642 72.0525 83.0821
v 7.02081 72.9193 82.1691
v 6.93331 72.6082 83.2067
v 6.1415 73.6376 83.4486
v 6.229 73.9488 82.411
v 5.51662 74.4396 83.0845
v 5.70894 73.6997 84.3277
v 5.08406 74.5017 83.9636
v 5.84482 74.4864 86.132
v 5.23446 74.9088 86.3531
v 4.45593 74.9363 84.1911
v 4.68089 74.752 86.205
v 3.04136 73.4409 86.3367
v 2.71399 73.5433 84.3311
v 1.57606 71.9508 85.2313
v 4.54427 73.649 89.1923
v 4.01237 73.5317 88.955
v 3.95857 72.918 89.0478
v 4.8938 73.347 89.3036
v 4.30811 72.616 89.1591
v 5.22962 72.8505 89.4174
v 5.2427 72.7868 89.4288
v 4.32161 72.5502 89.1709
v 4.85712 72.291 89.3204
v 4.55506 71.6015 89.2853
v 4.00708 71.8322 89.1344
v 4.66418 70.9829 89.4765
v 5.35626 71.8569 89.5122
v 5.52273 71.2566 89.7196
v 5.74612 72.3489 89.6222
v 7.56104 72.0164 88.6778
v 7.45102 70.9033 88.7163
v 7.85523 70.7308 88.2327
v 7.88476 70.4551 88.3557
v 7.48055 70.6275 88.8393
v 8.58885 69.6992 88.6314
v 7.68522 68.2992 89.0761
v 6.45197 69.034 89.3455
v 7.13459 68.3092 88.8821
v 6.9716 68.188 88.8282
v 6.27732 68.9041 89.2877
v 6.84756 67.1319 88.98
v 6.55112 67.0404 88.9574
v 5.98087 68.8126 89.2652
v 5.69703 66.5589 89.4487
v 4.217 66.6574 88.3684
v 4.50084 68.911 88.1849
v 3.20883 67.421 86.9531
v 2.972 67.683 86.8845
v 4.26401 69.1731 88.1163
v 3.20233 68.9273 86.841
v 2.65558 67.7459 86.8623
v 2.92434 68.9826 86.8215
v 2.38401 68.7828 86.7269
v 6.63791 66.9597 89.0292
v 5.78382 66.4782 89.5205
v 6.04143 66.2248 90.5431
v 4.5169 64.2383 90.8657
v 4.0485 64.2171 89.8878
v 4.4933 63.9968 90.335
v 4.89865 63.1769 89.6343
v 4.48287 63.3385 89.1368
v 5.27771 62.6946 89.4927
v 5.79536 62.6127 88.3309
v 5.03286 63.2515 87.9025
v 5.42597 63.2652 87.3847
v 4.65855 63.8707 86.818
v 4.26544 63.8571 87.3357
v 3.0063 64.0402 85.7407
v 4.69935 63.8547 86.7529
v 3.04709 64.0242 85.6756
v 4.62508 63.3225 85.3171
v 5.41671 63.3202 86.914
v 5.34244 62.7879 85.4781
v 5.63909 62.2096 85.3834
v 4.72553 62.0403 83.5563
v 4.42888 62.6187 83.651
v 4.5089 61.5749 82.6159
v 4.86439 61.6132 83.7209
v 4.6309 61.1997 82.7606
v 4.24037 59.7804 83.4038
v 3.91661 59.5927 82.7378
v 4.34647 61.0347 82.1755
v 3.66271 60.0231 81.4553
v 3.59818 60.1706 81.3115
v 4.28624 61.1724 82.0413
v 3.03239 60.9872 80.8713
v 3.53379 60.1211 81.303
v 2.96397 60.9346 80.8623
v 3.02885 60.3067 80.9797
v 3.31895 59.6273 81.3837
v 2.80059 59.782 81.0653
v 3.55139 59.1721 82.6617
v 3.30194 58.3503 82.465
v 2.55115 58.9602 80.8687
v 3.18085 58.2699 81.3909
v 3.08698 58.0692 81.2436
v 2.45057 58.7452 80.7108
v 2.83491 57.5997 81.0043
v 2.79158 57.5739 80.9611
v 2.40124 58.7157 80.6616
v 1.26417 57.3281 80.5976
v 3.19838 55.9908 80.8334
v 1.72721 55.5261 80.4522
v 3.1063 53.8533 80.7676
v 2.76332 53.577 80.8015
v 1.38423 55.2497 80.4861
v 1.67447 54.7606 80.1587
v -0.370247 54.5076 78.7239
v -0.660491 54.9967 79.0513
v -0.920848 54.2831 77.8343
v -0.940609 55.7575 76.7882
v -0.682984 56.675 77.8606
v -0.649729 57.5438 76.2056
v -0.958129 55.7495 76.7551
v -0.668499 57.5352 76.17
v -0.825903 57.0674 75.7897
v 0.97239 53.3901 77.9229
v 0.258696 53.3014 77.1305
v 1.91685 52.7111 77.409
v 2.24918 53.0598 76.1696
v 0.591026 53.6501 75.8911
v 1.20256 54.1281 74.9511
v -0.766531 55.3371 74.6362
v -1.13888 54.7122 75.6144
v -3.38513 55.329 74.7856
v -3.86112 54.7942 75.789
v -1.55704 54.2424 76.496
v -4.08528 54.6873 76.3861
v -1.93847 54.902 76.5828
v -3.46933 55.1967 76.5207
v -3.87488 55.858 76.7558
v -1.36066 55.3351 76.841
v -3.63758 56.038 76.1818
v -2.86837 55.968 74.9196
v -1.26863 55.973 74.8284
v -0.772878 55.3756 74.5271
v -3.39148 55.3675 74.6765
v -1.418 56.1128 74.0897
v -0.0977407 55.3956 73.2883
v -0.824871 56.1303 73.0015
v -0.927924 55.9304 71.2285
v 0.00213671 55.348 73.2357
v -0.828046 55.8828 71.1758
v 0.289044 55.7415 71.7538
v 0.376242 55.588 71.5562
v -0.728791 55.7081 70.9509
v -0.226413 55.396 70.6738
v 1.01395 55.2387 71.2455
v 0.499468 54.9985 70.3203
v 1.04712 55.152 70.6694
v 1.74789 55.0839 69.7394
v 1.2504 54.9255 69.3238
v 2.30494 55.1191 69.4496
v 2.36005 56.5231 67.9082
v 1.30895 56.4173 67.6861
v 2.81482 57.5312 66.2574
v 2.55694 57.6985 66.1104
v 1.01541 56.6077 67.5187
v 0.97273 57.913 65.9984
v 0.884666 57.8633 65.9583
v 0.927349 56.5581 67.4786
v 0.908569 57.5987 65.3581
v -0.427371 57.5289 65.3357
v -0.40859 56.4883 67.4562
v -0.451273 57.7935 65.9358
v 0.928298 57.8823 65.9517
v 0.9522 57.6176 65.3515
v 1.5257 57.5471 65.1071
v 1.43602 57.3801 64.9366
v 0.856913 57.4402 65.1704
v 2.34783 56.3317 64.8635
v 1.95188 55.9867 64.1859
v 0.460963 57.0952 64.4928
v 1.2101 56.6901 63.8179
v 1.03686 56.6597 63.6405
v 0.275317 57.0627 64.3027
v 0.65927 56.4696 63.2371
v -0.434325 57.3881 62.1183
v -0.969488 58.1081 63.0292
v -1.18759 58.6074 62.6586
v -1.3064 58.635 62.7632
v -1.0968 58.1377 63.1413
v -1.85483 58.8254 62.8299
v -1.23952 59.1941 62.0682
v -1.79187 59.3518 62.1756
v -1.21423 59.7791 61.1733
v -2.01143 61.8158 61.9044
v -2.49223 61.1411 62.818
v -2.18642 62.8742 61.9169
v -2.10837 63.0485 62.2786
v -2.41419 61.3153 63.1797
v -2.4796 62.7159 64.2053
v -2.21236 63.4594 62.323
v -2.59797 63.1836 64.2558
v -3.19126 64.6895 63.0846
v -3.68367 64.9115 63.6194
v -3.09037 63.4056 64.7907
v -4.1919 63.8957 65.4112
v -4.32329 65.4897 63.792
v -4.75383 64.4036 65.5628
v -5.04036 65.7752 65.1677
v -2.34885 63.9886 61.1382
v -3.34662 65.2919 61.736
v -2.89139 65.5337 60.7765
v -3.08048 65.6768 60.7209
v -3.54753 65.4439 61.6769
v -3.51167 65.8297 61.1473
v -4.4063 68.071 62.7194
v -4.44215 67.6852 63.2491
v -4.34988 69.1096 62.9629
v -4.34321 69.1142 62.9877
v -4.43456 67.6904 63.2772
v -5.15163 67.9759 64.6529
v -4.36472 69.215 63.0456
v -5.17612 68.0907 64.7188
v -6.36097 68.7886 64.7072
v -6.68458 68.2751 64.67
v -5.54448 67.5063 64.6764
v -6.61788 67.7125 64.8148
v -6.68986 67.3467 64.8376
v -5.62161 67.1143 64.7009
v -7.10383 66.9047 64.6923
v -5.912 69.1057 64.8547
v -4.369 69.4353 63.5703
v -4.45781 69.5563 63.0214
v -6.45405 69.1299 64.683
v -5.16897 70.6061 63.9246
v -6.17623 71.8042 64.8088
v -7.33896 70.1824 65.4598
v -7.55105 72.2097 66.2489
v -7.98537 72.1151 66.359
v -7.72053 70.0993 65.5564
v -9.11159 70.99 66.3036
v -8.15507 72.2843 66.3072
v -9.26067 71.1386 66.2581
v -8.70786 73.0262 65.0516
v -9.43609 73.1096 64.871
v -9.91905 71.214 66.0948
v -10.505 72.9891 65.1719
v -11.0529 72.8267 65.2098
v -10.4595 71.0538 66.1322
v -11.568 71.7677 66.1153
v -9.88731 73.8639 63.8279
v -10.9186 73.6805 64.2158
v -10.1683 74.2079 62.2095
v -10.9898 75.5014 62.3065
v -11.6503 74.8326 64.3022
v -11.1941 75.2983 64.1509
v -11.2373 75.3556 64.1983
v -11.6915 74.8873 64.3475
v -11.392 75.9554 64.2445
v -11.1932 75.3699 64.159
v -11.3461 75.9703 64.2035
v -10.9888 75.5781 62.3152
v -10.4598 76.9381 62.149
v -10.832 77.2918 64.042
v -10.3872 77.699 63.957
v -10.2982 77.0924 62.078
v -10.2302 77.8489 63.888
v -9.80663 78.3536 61.8887
v -9.56524 78.9487 62.0782
v -9.96315 78.5072 64.0976
v -9.07583 79.0789 63.2156
v -8.88653 79.5521 63.721
v -9.77921 78.9669 64.5887
v -8.77177 80.5802 63.9393
v -8.70672 80.7616 64.4824
v -9.71206 79.1542 65.1494
v -9.42226 81.7933 65.0253
v -9.1755 79.4139 65.2624
v -8.98308 81.4694 65.1575
v -9.06272 81.7895 65.6119
v -9.31978 79.1501 65.7894
v -8.01914 81.0698 66.3153
v -8.83881 80.9705 63.9294
v -9.54725 81.991 64.502
v -9.47294 81.9438 63.4139
v -9.5972 84.4966 63.6253
v -9.65792 84.2646 64.6902
v -9.33513 84.52 64.2267
v -7.67578 84.1456 65.8143
v -8.18004 83.9311 66.1043
v -6.93737 83.4968 67.438
v -7.57109 84.1864 65.783
v -6.83268 83.5376 67.4067
v -6.77371 83.7225 66.3378
v -6.63108 83.7825 66.3553
v -6.67985 83.6019 67.4254
v -6.15403 84.1162 66.3974
v -5.57777 84.2487 66.7276
v -6.02391 83.7527 67.8012
v -5.05731 84.1347 68.053
v -4.95542 84.501 66.4912
v -4.39055 84.4051 67.7998
v -3.65557 85.1813 68.0239
v -4.13531 84.2829 65.841
v -2.72207 84.9329 67.2837
v -2.87359 84.3435 67.0361
v -2.17062 84.1987 66.9507
v -2.0191 84.7881 67.1982
v -0.965966 84.3612 66.6952
v -0.710408 84.7661 66.8517
v -1.72821 85.249 67.3764
v -0.672657 85.182 67.1928
v -0.538031 85.8414 67.7263
v -1.59358 85.9084 67.9098
v 0.255018 87.0105 67.229
v 0.279368 87.3255 67.8051
v -1.56923 86.2234 68.4859
v -0.971669 86.2559 68.7526
v -1.9634 84.9203 71.1365
v -2.56097 84.8879 70.8697
v -2.38084 84.6045 73.4401
v -2.04816 84.2901 71.4195
v -1.95784 84.1479 72.7085
v -2.39551 84.5912 73.4397
v -2.57564 84.8746 70.8693
v -2.81167 83.8327 72.7815
v -3.64489 83.3319 72.4058
v -3.40885 84.3738 70.4936
v -5.34171 83.3567 71.8639
v -4.01781 83.6135 70.3472
v -4.94672 83.1308 71.0137
v -4.13022 83.3613 73.8652
v -5.81332 83.3853 73.2821
v -5.38359 82.9165 74.2043
v -4.0543 83.3418 74.1328
v -5.31597 82.8992 74.4427
v -3.63814 84.1003 74.791
v -3.04078 82.7776 75.9376
v -4.78393 81.7211 75.4639
v -3.45693 82.0191 75.2795
v -2.4308 82.3837 76.0058
v -2.84696 81.6252 75.3477
v -2.30702 81.8886 75.5986
v -0.963399 82.6094 76.1775
v -0.839618 82.1143 75.7703
v -0.43185 82.9143 76.3867
v 0.457879 83.0785 75.6536
v 0.105686 82.2888 74.9915
v 2.13453 81.0505 74.9788
v 2.01499 81.3107 74.6257
v 0.556683 83.0715 75.2236
v 0.593975 83.1939 75.6459
v 2.27503 81.1695 74.9709
v 1.93042 82.9028 74.4891
v 2.73869 83.1062 74.6188
v 3.1095 81.3795 75.1048
v 3.69343 81.4628 75.2647
v 3.93992 78.9144 75.692
v 3.356 78.8311 75.532
v 4.23882 77.6688 75.4872
v 5.54705 79.2712 75.6594
v 5.79549 78.0145 75.4557
v 6.69075 77.5005 75.7905
v 5.98562 79.521 75.2563
v 7.11556 77.7424 75.4
v 6.41005 79.6831 74.8487
v 6.92863 79.6617 74.1321
v 7.61785 77.7217 74.7059
v 7.26514 77.9533 74.2366
v 7.57116 77.7112 73.8845
v 7.9265 77.4774 74.3508
v 7.78189 77.6884 73.2893
v 8.0249 75.6729 72.8557
v 8.16951 75.462 73.9172
v 8.70728 73.5029 73.1229
v 8.87245 73.3862 73.5139
v 8.34646 75.337 74.336
v 8.47541 73.7749 74.4397
v 9.06482 71.6073 74.2016
v 8.6815 71.869 75.1765
v 8.74439 70.2044 75.3761
v 8.30062 70.3398 76.4454
v 8.26382 71.9965 76.1829
v 7.70648 70.9485 77.0886
v 8.31781 70.2516 76.5448
v 7.72366 70.8602 77.188
v 8.32762 70.0172 77.5679
v 8.9662 69.345 76.3309
v 8.97602 69.1107 77.354
v 9.59528 68.4768 76.3084
v 9.62276 67.2349 76.9484
v 9.0073 67.6971 78.0826
v 10.4632 65.7277 78.3024
v 9.94242 65.4383 79.1587
v 8.4865 67.4076 78.9389
v 8.93211 65.282 79.5241
v 8.09731 65.2392 80.0041
v 7.6517 67.3648 79.4189
v 7.38581 67.4647 81.414
v 7.23532 67.1647 81.563
v 7.85103 65.1438 80.3246
v 7.87427 64.8178 80.5809
v 7.18986 67.0945 81.9207
v 6.3253 66.4816 81.7658
v 6.32552 66.4795 81.7725
v 7.19005 67.0928 81.9266
v 7.48705 64.3915 81.5263
v 7.00792 66.9532 82.1199
v 7.27195 64.4326 81.7606
v 7.57928 64.3599 81.8161
v 7.27614 67.0632 82.1971
v 6.90797 64.9068 82.8833
v 7.09417 64.9799 83.2005
v 7.43972 67.1274 82.4758
v 8.13774 65.6987 84.0069
v 8.6094 66.7583 84.7807
v 7.91139 68.1871 83.2496
v 8.47486 69.2624 84.3741
v 8.44218 70.452 83.2529
v 7.8787 69.3766 82.1285
v 7.63824 70.4942 82.5401
v 8.14467 71.8058 83.8949
v 7.2996 72.0352 83.2708
v 6.97649 72.591 83.3954
v 7.8172 71.918 85.033
v 6.60373 72.7186 84.691
v 6.99296 73.0308 86.6873
v 6.97841 73.0622 86.6853
v 6.58827 72.752 84.6888
v 6.69929 73.5655 86.4829
v 8.41269 71.4814 85.6046
v 7.63094 72.5631 87.2997
v 7.92949 71.3117 86.7685
v 8.95857 70.5704 85.6314
v 8.55085 70.2747 86.7989
v 9.17403 69.5408 87.2637
v 8.79785 69.4698 84.9583
v 9.01331 68.4402 86.5907
v 8.54533 68.4589 86.242
v 8.52948 68.2762 86.2563
v 8.99839 68.2682 86.6041
v 8.91747 66.7937 85.3784
v 8.99538 66.7503 85.4255
v 9.07631 68.2247 86.6512
v 9.04434 66.8566 85.9975
v 9.34535 66.7323 86.2506
v 9.35967 68.1077 86.8895
v 10.3483 66.3676 86.2829
v 10.8156 66.3492 87.2044
v 9.77021 68.0915 87.6991
v 11.3333 66.3065 87.6065
v 11.1098 66.0946 88.472
v 9.57385 67.9053 88.4594
v 10.0602 66.328 88.2755
v 9.16177 66.0155 88.7921
v 8.73522 67.6135 88.9416
v 8.2174 66.4813 88.8846
v 7.03057 67.1157 89.0096
v 7.69256 68.1709 89.0514
v 7.14239 68.1729 88.8559
v 8.913 65.4501 88.9609
v 7.95309 65.8805 89.064
v 7.34003 65.0998 90.0248
v 7.18649 65.3235 90.1117
v 7.78856 66.1203 89.1572
v 7.0523 65.4874 90.6555
v 7.32052 64.9826 90.2558
v 7.17848 65.1664 90.7912
v 7.72036 64.5158 90.1196
v 5.78601 62.7891 90.5751
v 5.37296 63.5547 91.2164
v 5.40263 63.2706 90.7075
v 7.35037 65.0741 90.0316
v 7.75046 64.6081 89.8935
v 8.92342 65.4242 88.9678
v 9.44915 64.6274 88.9315
v 8.27619 63.8113 89.8572
v 10.4605 64.2877 89.169
v 10.5436 63.6884 89.0343
v 8.3544 63.2472 89.7305
v 9.57044 62.8003 88.6551
v 8.07769 62.0467 87.1081
v 6.75515 62.4399 88.0731
v 7.28383 61.9914 85.6968
v 7.26751 61.9984 85.6918
v 6.73883 62.447 88.0682
v 6.65074 61.9785 85.575
v 6.67309 63.0164 87.1351
v 6.64233 62.8719 86.2837
v 6.25124 62.0694 85.574
v 6.36281 62.5326 88.0672
v 6.02886 63.18 87.1046
v 7.32795 61.5593 85.5092
v 6.71496 61.5119 85.381
v 7.67517 61.0434 85.4924
v 7.53017 60.6578 85.2025
v 6.55958 61.0987 85.0703
v 7.38166 60.1723 84.9136
v 7.17694 60.0171 84.7096
v 6.32655 60.9221 84.8381
v 5.70253 59.0893 84.5209
v 8.20567 58.828 83.7567
v 6.8735 57.7358 83.4363
v 7.56668 57.9341 82.6115
v 7.54699 57.823 82.5677
v 6.85258 57.6177 83.3898
v 7.09416 57.4555 82.8003
v 4.52068 56.3307 82.0551
v 4.2791 56.4929 82.6445
v 3.78174 56.1569 81.3007
v 2.91311 57.4731 81.1642
v 3.29037 57.9911 82.4892
v 3.17005 57.9346 81.4135
v 4.76532 56.1274 81.8508
v 3.99666 55.9783 81.1212
v 4.72691 54.6155 80.7944
v 4.7073 54.607 80.7862
v 3.97943 55.9708 81.1141
v 3.99535 53.8306 81.0871
v 5.27308 54.1763 81.0135
v 4.56113 53.3999 81.3144
v 5.17961 53.5356 81.1386
v 5.46251 50.994 80.1718
v 4.84404 50.8583 80.3477
v 5.66099 50.6286 79.6639
v 4.17294 51.1216 77.7205
v 3.35599 51.3512 78.4043
v 3.05433 51.9597 77.2672
v 2.08472 52.6406 77.787
v 2.25231 52.1263 78.996
v 1.16347 53.3099 78.3531
v 5.34525 52.3421 76.5008
v 4.08424 53.0319 76.1957
v 5.0166 53.5496 76.2985
v 4.79529 53.9611 76.0744
v 3.88981 53.3935 75.9988
v 4.4657 54.7587 75.1519
v 3.82999 54.9087 74.9614
v 3.2541 53.5435 75.8084
v 2.34643 54.6786 74.54
v 3.98412 56.0051 74.1338
v 2.52187 55.9266 73.5979
v 2.5027 56.2499 72.072
v 2.37275 56.4462 72.8031
v 3.27725 56.2968 74.0619
v 3.92639 56.6601 74.253
v 2.44497 56.9049 72.1912
v 2.45616 56.6722 73.7336
v 2.31372 56.9541 73.7732
v 2.31983 57.1525 72.226
v 3.74616 58.9875 73.2921
v 2.35005 58.0066 72.1018
v 3.065 58.9827 72.6261
v 3.7537 58.9861 73.2844
v 2.32646 57.1513 72.2192
v 4.06742 58.2878 72.0666
v 4.47184 57.5513 71.5728
v 2.68176 56.5042 71.7853
v 3.38496 56.5435 70.9658
v 2.82141 55.4255 70.5011
v 2.15574 55.4606 71.3515
v 2.25996 55.3877 70.7819
v 4.80968 57.343 71.3025
v 3.70294 56.3475 70.7115
v 5.28602 56.3412 70.5569
v 4.89516 55.8934 67.9408
v 3.33505 55.926 68.2492
v 4.52168 56.3838 67.7253
v 4.5038 56.4046 67.703
v 3.31822 55.9455 68.2282
v 4.60667 56.4831 67.0695
v 4.29823 56.7186 66.841
v 3.02792 56.1672 68.0131
v 3.49067 55.9712 65.3701
v 2.95909 56.6078 67.7216
v 3.32959 56.4717 65.571
v 2.90905 56.2789 65.2505
v 2.48049 56.4567 67.9004
v 2.92723 57.4692 66.2502
v 2.53722 56.4877 65.0228
v 2.60058 57.6527 66.0502
v 1.61427 57.5269 65.0865
v 1.56866 57.5719 65.1275
v 2.558 57.6947 66.0884
v 0.973944 57.9087 65.9734
v 6.11563 56.6892 65.8581
v 5.30807 55.9418 64.3872
v 6.45917 57.0103 64.7253
v 6.43197 57.7146 63.1812
v 5.27711 56.7435 62.6297
v 5.1115 57.2463 62.2408
v 2.59118 56.0229 61.7322
v 2.75679 55.5201 62.1211
v 1.5295 56.0882 61.5901
v 0.791352 56.3465 63.1686
v 1.91658 55.8141 63.9178
v 1.17716 56.529 63.5677
v 2.59558 57.7724 60.8979
v 1.53337 57.6252 60.8571
v 2.52776 58.9537 60.4878
v 1.97531 59.3874 60.5604
v 0.980916 58.0589 60.9298
v 0.452352 59.9141 60.4531
v -0.866521 59.6293 61.0907
v -0.17775 57.8087 61.49
v -0.915042 59.0542 61.9912
v 2.64261 60.9121 60.3788
v 1.21191 61.6496 60.2463
v 2.61276 62.9023 60.2638
v 1.85553 63.7518 60.0727
v 0.45468 62.499 60.0552
v 0.600333 64.6733 59.1638
v 0.121062 64.6344 58.9814
v -0.0545274 62.4577 59.8614
v -0.765198 64.3204 58.4195
v -0.814911 64.2711 58.3804
v -0.104241 62.4085 59.8223
v -0.631802 64.068 57.7897
v -0.67378 62.6962 59.7804
v -1.07422 63.9558 58.2376
v -1.32062 63.7299 57.6925
v -0.793059 62.0704 59.725
v -1.50373 63.9331 58.2832
v -2.13442 64.0038 58.6854
v -1.42375 62.1411 60.1273
v -1.67013 63.1599 60.3556
v -2.85631 64.9284 59.4231
v -2.30432 63.9722 61.0036
v -2.84369 65.5162 60.6323
v -3.28791 65.3397 59.2371
v -3.24992 65.9033 60.4573
v -3.69169 66.0704 60.8672
v -3.40868 65.5008 59.135
v -3.81246 66.2315 60.765
v -4.73549 66.6426 59.5737
v -5.54381 68.2888 60.6495
v -4.67127 67.9806 61.908
v -5.66151 69.3093 60.9895
v -5.53983 69.5641 61.227
v -4.54959 68.2354 62.1455
v -4.47577 69.254 62.4588
v -5.61421 70.175 61.4665
v -4.54111 69.7907 62.6692
v -5.26378 70.8728 63.5238
v -6.09892 71.1299 61.2251
v -5.74849 71.8277 63.2824
v -5.75404 72.4979 62.451
v -6.08932 73.0972 62.9362
v -6.08377 72.427 63.7677
v -8.03108 73.559 63.9833
v -8.16893 73.1618 64.8906
v -6.22563 72.0183 64.7014
v -7.60045 72.4238 66.1415
v -6.18349 73.2667 62.6882
v -8.12258 73.7237 63.7423
v -7.73544 73.9633 61.919
v -8.39851 73.8771 61.7705
v -8.76691 73.6399 63.598
v -9.01528 73.9774 61.9729
v -8.61846 73.6844 61.1955
v -9.23523 73.7847 61.3979
v -8.53876 73.3697 60.667
v -8.87479 75.0774 58.8432
v -9.61252 75.7021 59.3501
v -8.77124 76.1455 58.8981
v -9.10063 77.3086 59.4262
v -9.94191 76.8651 59.8782
v -9.49366 78.1539 59.9562
v -8.32954 77.9671 59.0794
v -8.81623 78.7324 59.6515
v -7.58751 78.6267 58.2862
v -6.49329 79.373 59.2132
v -7.72201 79.4787 60.5785
v -7.22317 79.1768 60.617
v -7.20445 79.2393 60.8274
v -7.70439 79.5375 60.7766
v -6.62166 80.2774 61.8786
v -6.91396 80.5196 61.9989
v -7.97956 79.7655 60.8899
v -7.78609 81.9857 61.5663
v -9.30957 81.6716 62.7004
v -9.31798 79.4895 61.8862
v -8.79439 79.6945 62.997
v -9.3176 81.6769 62.7494
v -8.80242 79.6998 63.046
v -8.6926 80.7192 63.3039
v -6.42587 80.8251 62.0785
v -7.26307 82.3132 61.6516
v -5.85546 80.8227 61.9562
v -5.67653 81.0016 62.0204
v -7.05939 82.5169 61.7246
v -6.32653 82.1062 62.3593
v -6.02129 83.6973 63.0362
v -6.75416 84.1079 62.4015
v -6.49208 84.1314 63.0029
v -5.81228 83.9853 63.8355
v -6.28308 84.4194 63.8022
v -5.15674 84.2644 64.6408
v -6.1765 84.1608 66.3068
v -7.44384 84.3015 65.6985
v -6.65495 83.8299 66.259
v -5.29214 83.4648 63.6363
v -4.69978 83.8071 64.4658
v -3.43458 83.1865 63.6367
v -2.569 83.4203 64.9722
v -3.93934 84.0126 65.639
v -2.65052 84.0358 66.8062
v -2.08446 83.3902 65.0038
v -2.16599 84.0057 66.8379
v -0.961891 84.1916 66.5962
v -1.78509 83.4024 64.7918
v -0.69889 84.2024 66.4099
v -0.234851 83.8894 64.8588
v 0.317068 84.3789 64.9467
v -0.214014 84.6324 66.4872
v 0.249202 85.7499 64.178
v 0.303345 84.4616 66.0417
v 0.64756 85.1657 64.5156
v 0.278543 85.7799 64.1985
v -0.188237 84.6587 66.5051
v 0.93762 85.7996 65.9826
v 0.852527 85.9676 66.167
v -0.272172 84.8244 66.687
v -0.173827 85.2484 67.0053
v 0.841103 86.0253 66.2021
v -0.186654 85.3132 67.0447
v 0.606394 86.4823 66.5475
v 0.919482 86.2137 65.9906
v 0.694398 86.6939 66.3101
v 0.258178 86.2449 64.2075
v 0.244421 86.3737 64.1828
v 0.680641 86.8228 66.2854
v -0.178993 86.845 64.0514
v -0.229822 87.1475 64.0739
v 0.629813 87.1254 66.308
v 0.631127 87.9621 65.5959
v 0.728156 89.1526 66.8621
v 0.732902 88.3902 67.6533
v 0.983451 88.9357 67.3916
v 3.52527 88.3159 68.5335
v 3.27472 87.7704 68.7951
v 4.58041 88.4348 68.4766
v 4.69415 88.2068 68.4609
v 3.39556 87.5282 68.7784
v 4.55014 86.4372 69.7503
v 3.99383 86.2111 70.1574
v 2.83926 87.302 69.1855
v 3.72024 86.0971 70.7387
v 3.00117 85.758 70.8835
v 2.12019 86.963 69.3303
v 1.76881 85.8502 69.7959
v 1.30061 85.9581 69.7352
v 1.58725 87.0858 69.2612
v 0.336212 86.0161 70.2088
v 1.45132 85.6155 70.0493
v 0.507771 85.6262 70.5663
v 2.11835 85.1304 71.0529
v 2.0631 85.0764 71.1822
v 0.449064 85.5688 70.7037
v 1.69074 84.9175 71.6668
v 1.45479 84.8624 71.9387
v 0.196226 85.5098 70.995
v 1.60315 85.0558 72.5202
v 1.03792 84.6866 72.9447
v -0.404309 85.1174 71.4461
v -0.821748 84.8016 73.7497
v 1.08667 84.7688 73.0449
v -0.769951 84.889 73.856
v -0.249774 85.0599 74.2017
v 1.85026 84.9585 71.8045
v 2.00201 85.1527 72.3849
v 2.75202 85.4774 71.4569
v 4.79489 83.885 72.8224
v 3.92478 83.6539 73.6701
v 5.3424 82.1905 73.8776
v 5.06028 81.9895 74.3607
v 3.65152 83.4593 74.138
v 4.63585 81.8273 74.7683
v 5.63125 83.7183 72.1367
v 6.15512 82.0284 73.2114
v 6.27178 82.2195 72.1065
v 7.05434 80.1757 71.7636
v 6.96304 79.9183 72.8574
v 7.1994 78.5299 71.9381
v 7.22998 78.4253 72.1046
v 6.99276 79.8167 73.0192
v 7.53536 78.0827 72.5664
v 7.5583 77.9199 73.2021
v 7.01644 79.6486 73.6754
v 7.34947 77.9407 73.798
v 7.6237 78.0036 71.5707
v 7.90593 77.6857 72.0639
v 7.88705 77.8499 70.994
v 8.13273 76.1852 70.8129
v 8.13716 76.1189 71.8934
v 8.09986 75.5488 70.6618
v 7.82879 74.9312 70.969
v 7.88203 75.5376 72.1825
v 8.57392 73.3765 72.4946
v 7.92561 74.4322 70.4348
v 8.65898 72.9382 72.0254
v 9.405 72.625 70.1339
v 10.4246 71.9295 70.7108
v 9.55471 72.3271 72.5322
v 11.9187 71.6755 71.7465
v 9.93017 71.6523 72.6124
v 11.3357 71.2294 72.1579
v 12.0597 71.6562 72.2005
v 9.68221 72.3097 72.9427
v 11.3546 71.103 72.8005
v 10.7105 70.2041 74.1296
v 9.11633 71.5201 74.1104
v 8.80303 70.1051 75.2722
v 11.0184 69.537 74.5858
v 9.1109 69.438 75.7284
v 9.7224 68.5585 75.7791
v 11.7542 68.3901 74.539
v 10.3688 67.5509 75.738
v 12.299 67.1091 74.6502
v 11.9528 65.9832 74.4931
v 10.0225 66.425 75.5808
v 10.1109 64.9004 74.6391
v 10.0792 64.8603 74.7011
v 9.99088 66.3849 75.6429
v 10.8822 64.7601 76.8163
v 10.3382 64.2978 74.563
v 11.177 64.1199 76.6591
v 10.6871 63.2335 75.6609
v 10.6952 63.2276 75.6622
v 11.1856 64.1136 76.6604
v 11.8856 63.5698 74.1707
v 11.3022 63.4174 76.3836
v 11.7718 63.0526 74.7134
v 11.9108 63.5708 74.1776
v 11.2108 64.1146 76.6673
v 11.8225 63.8863 76.6451
v 11.9323 64.171 76.7423
v 11.3207 64.3994 76.7644
v 12.3063 65.6261 74.5096
v 11.412 64.7192 76.8495
v 12.3218 65.8281 74.7349
v 12.4833 66.0703 74.8187
v 11.5222 64.905 77.1163
v 12.1338 64.6766 77.0941
v 12.3807 65.1839 78.6782
v 11.769 65.4122 78.7004
v 12.6927 65.2157 79.2438
v 11.9386 64.7325 80.4856
v 10.9678 64.8988 80.0198
v 10.5888 64.6017 80.4615
v 9.72441 64.9903 79.9813
v 10.1034 65.2874 79.5395
v 9.09313 65.1312 79.9049
v 9.46256 64.3341 80.9349
v 8.83128 64.4749 80.8585
v 8.38759 64.0707 81.7813
v 7.48611 64.3916 81.5216
v 7.87349 64.8158 80.5826
v 6.32453 66.4796 81.7675
v 6.81837 65.1512 80.4926
v 6.25263 65.7588 80.9254
v 9.85963 63.7682 81.284
v 8.76132 63.5382 82.1099
v 10.0853 63.5179 83.8129
v 9.98669 63.6091 83.8907
v 8.66268 63.6294 82.1876
v 8.87222 63.4797 83.4407
v 8.63083 63.6999 83.5074
v 8.42129 63.8495 82.2543
v 8.76009 65.1581 84.1372
v 8.29205 65.4965 83.9929
v 7.91986 64.2122 82.0997
v 7.26982 64.7498 83.1846
v 8.78921 63.6475 83.5981
v 8.90792 65.1092 84.2218
v 9.90368 63.7769 84.048
v 10.3577 64.0885 84.3343
v 9.33169 65.4 84.4891
v 10.4085 64.9639 84.9458
v 10.3197 66.2731 86.0222
v 9.25365 66.5502 85.4348
v 9.31868 66.644 86.0073
v 11.3421 63.8218 84.5782
v 11.4544 64.6805 85.2049
v 12.4971 64.3579 85.3377
v 12.723 65.4261 86.1599
v 11.6803 65.7488 86.0272
v 12.198 65.7061 86.4293
v 13.4261 65.5779 87.3727
v 12.9011 65.8579 87.642
v 13.9163 65.718 88.3255
v 13.0094 64.0315 89.9725
v 11.8689 63.9382 89.5167
v 12.8433 63.5887 89.7122
v 12.6213 62.3754 88.6495
v 11.6468 62.725 88.454
v 12.1718 62.445 88.1847
v 12.0947 62.4048 88.0761
v 11.5697 62.6848 88.3454
v 10.4719 61.9186 88.0499
v 12.181 62.0794 87.3782
v 10.5477 61.6327 87.4368
v 10.9607 61.0401 86.4034
v 8.72995 60.712 86.0079
v 8.58791 61.3445 87.0894
v 8.1734 60.7259 85.6585
v 7.80731 61.1286 85.5966
v 8.24327 61.7236 87.0312
v 7.46122 61.6452 85.6143
v 8.86778 60.2061 85.7349
v 8.30203 60.2538 85.4037
v 8.10829 59.792 85.103
v 10.107 59.566 84.2723
v 9.197 59.2296 83.8181
v 10.0575 58.309 82.4805
v 9.17493 57.8782 82.2552
v 8.42163 58.8512 83.6202
v 7.79805 57.959 82.4652
v 9.05583 57.2439 81.8048
v 7.68595 57.3619 82.0413
v 7.2418 56.9656 82.2411
v 8.95912 56.901 81.184
v 7.14509 56.6228 81.6202
v 7.90649 56.9398 80.927
v 7.78376 56.8145 80.7314
v 7.01358 56.4885 81.4105
v 7.59572 56.4713 80.2976
v 7.52031 56.4033 80.2585
v 6.92776 56.4112 81.366
v 6.88934 54.8993 80.3096
v 7.72652 56.3137 80.021
v 7.12406 54.7973 80.0393
v 9.02125 55.846 79.6822
v 8.99795 55.2859 77.7655
v 7.10014 54.2223 78.0718
v 6.87648 54.4238 77.4866
v 6.82931 54.2341 77.4393
v 7.05297 54.0326 78.0245
v 7.15797 53.0266 77.6416
v 7.41488 52.5485 78.9682
v 7.30988 53.5546 79.3511
v 7.2164 52.9139 79.4761
v 8.8199 55.8993 77.2554
v 6.69371 55.0535 76.963
v 7.39158 56.5994 76.17
v 6.98848 56.4945 75.6107
v 6.29062 54.9485 76.4038
v 6.13552 55.8719 75.8617
v 5.90344 55.7241 75.6689
v 6.04193 54.7902 76.1972
v 5.56091 55.487 75.2598
v 5.95261 55.9599 75.4846
v 5.6072 55.709 75.0862
v 6.79249 56.5888 75.2066
v 6.06205 57.5404 74.3317
v 4.96549 56.545 74.3176
v 5.3851 57.8763 72.1084
v 4.55057 57.0263 74.0617
v 4.78957 57.9486 72.5807
v 4.23125 58.2297 72.1422
v 3.9518 56.8554 74.3473
v 3.91753 58.9279 73.3599
v 3.84324 58.9436 73.3958
v 3.88654 56.8692 74.3788
v 2.4108 56.9102 73.8768
v 2.62414 58.287 74.1533
v 2.72986 58.437 74.1177
v 6.96174 57.916 74.1145
v 6.28479 58.2519 71.8912
v 7.69674 58.5729 73.6407
v 8.11554 58.8626 73.2496
v 6.70359 58.5417 71.5
v 8.27731 59.1815 71.2482
v 8.31128 58.9784 70.9447
v 6.73756 58.3386 71.1965
v 7.2139 57.3369 70.4508
v 8.64081 58.8266 70.7172
v 7.54344 57.185 70.2234
v 9.35131 58.1823 70.2407
v 9.4226 58.0546 70.1978
v 7.61983 57.0482 70.1774
v 10.0331 57.3534 70.7575
v 10.3945 56.4701 69.7186
v 7.98121 56.165 69.1386
v 9.33983 57.0744 68.9059
v 9.18511 57.1408 68.0211
v 7.8051 56.2405 68.1315
v 9.21449 56.7233 66.431
v 8.37561 56.5662 65.6912
v 6.96622 56.0835 67.3917
v 6.69561 56.6525 66.5427
v 4.63861 56.4645 67.0724
v 4.90922 55.8956 67.9214
v 4.53574 56.386 67.7058
v 8.15755 56.6119 65.2563
v 6.47755 56.6981 66.1079
v 7.17473 57.0569 65.3914
v 6.98098 57.0739 65.2078
v 6.26992 56.7162 65.9111
v 6.59472 57.034 64.7718
v 7.13494 57.0757 65.0683
v 6.73966 57.0358 64.6405
v 8.1149 56.632 64.9101
v 8.56719 57.7056 63.3711
v 7.137 57.9789 63.2885
v 8.17152 58.2306 63.3612
v 8.16523 58.2604 63.3466
v 7.13148 58.0051 63.2756
v 9.09443 58.1541 62.5139
v 9.05484 58.3154 62.4459
v 7.09669 58.1468 63.2159
v 7.08715 59.1127 61.9995
v 6.39448 58.881 61.8488
v 6.48815 57.9433 63.0835
v 5.41012 58.0546 62.2928
v 5.35093 57.8979 62.3528
v 6.43291 57.797 63.1395
v 5.11257 57.3401 62.1933
v 5.31688 57.9531 62.2149
v 5.0764 57.3988 62.0469
v 5.97359 58.3647 60.8052
v 3.84647 58.7294 59.5518
v 2.94927 57.7634 60.7935
v 2.83849 58.9458 60.396
v 3.92688 60.9248 59.4331
v 2.90914 60.8746 60.2917
v 4.18554 61.9795 59.5253
v 4.17202 62.0203 59.5618
v 2.89726 60.9104 60.3238
v 2.90263 62.9004 60.2012
v 4.19859 62.1754 59.4011
v 2.9292 63.0555 60.0404
v 3.37822 63.2664 59.6093
v 2.91811 63.7654 59.3742
v 2.46909 63.5546 59.8053
v 2.5997 64.2089 59.0058
v 2.12677 64.4687 59.1412
v 1.99616 63.8143 59.9406
v 0.732688 64.7322 59.0395
v 2.23508 64.8368 58.4158
v 0.834634 65.0787 58.3568
v 0.176055 64.5892 57.1652
v -0.56132 64.1242 57.7922
v 0.140609 64.641 58.9469
v -0.74443 64.3274 58.3829
v 2.44459 65.4528 57.9489
v 0.385568 65.2052 56.6983
v 1.64728 66.4763 56.3026
v 1.39767 66.4123 55.3009
v 0.135965 65.1412 55.6966
v 1.3345 66.399 54.6466
v 0.58046 66.5057 53.9136
v -0.618077 65.2478 54.9636
v -1.28426 65.46 54.1404
v -3.8329 65.0949 55.758
v -3.32592 64.8599 56.6823
v -3.50902 65.063 57.273
v -3.9543 66.0084 55.7857
v -3.63801 66.0336 57.3024
v -4.95134 67.144 57.8488
v -4.16459 67.2515 57.3958
v -3.65441 66.6704 56.3402
v -3.95778 66.5491 55.4864
v -4.95482 67.6847 57.5495
v -4.77262 68.4896 56.852
v -5.77562 69.0104 57.122
v -6.02939 68.2427 57.8387
v -5.98196 68.8376 57.6402
v -6.5 69.2274 58.6534
v -6.55187 68.6358 58.8606
v -6.73254 69.678 59.0889
v -6.1948 70.0355 57.8683
v -6.40549 70.5439 58.2476
v -5.97599 70.1381 57.3367
v -5.74543 70.5726 57.2327
v -6.14305 71.0384 58.1292
v -6.0786 72.4486 56.4966
v -6.2709 73.038 56.998
v -6.33535 71.6277 58.6307
v -7.58039 73.3767 58.7894
v -7.60839 73.3112 60.6888
v -6.36679 71.5542 60.7633
v -6.001 72.5518 60.9867
v -5.94739 72.513 61.0743
v -6.30933 71.5126 60.8572
v -5.96446 72.8806 62.083
v -5.9816 72.5949 61.0435
v -6.00112 72.9684 62.0501
v -7.55307 73.665 61.2809
v -5.99139 72.5856 61.0208
v -7.56356 73.655 61.2565
v -7.59922 73.3435 60.7213
v -6.80723 73.8885 56.4841
v -8.05807 74.1343 58.3316
v -6.77265 74.2479 57.0295
v -6.77513 75.1874 57.1468
v -8.06028 74.971 58.436
v -7.85672 76.0261 58.4409
v -6.57532 75.6621 57.0062
v -7.65691 76.5008 58.3003
v -6.76569 76.8217 57.7606
v -6.79202 76.8908 57.7578
v -7.68512 76.5748 58.2973
v -7.02136 77.4035 57.5992
v -6.70573 76.8993 57.6574
v -6.94013 77.4115 57.5047
v -6.51106 75.7452 56.8956
v -6.49653 75.7598 56.8661
v -6.92736 77.4243 57.4787
v -6.25921 76.3608 56.7692
v -5.20631 77.6323 56.1236
v -6.00236 78.5414 56.9116
v -4.67235 79.5719 55.6042
v -3.78399 80.468 57.4457
v -5.22191 79.3288 58.5294
v -3.55084 79.3149 59.428
v -3.95454 79.1668 60.1765
v -5.6256 79.1807 59.2779
v -5.18971 80.0559 61.6345
v -5.89452 78.9384 59.9526
v -5.62748 79.4746 61.3964
v -5.77265 80.1609 61.7034
v -6.20854 79.2856 59.3467
v -6.9207 79.084 60.7588
v -5.88085 80.2351 61.7509
v -7.03563 79.1629 60.8092
v -6.45284 80.201 61.8604
v -3.6222 79.4667 60.2751
v -4.85738 80.3559 61.7332
v -3.08068 80.9336 60.7874
v -3.07082 81.8987 61.466
v -4.84846 81.2283 62.3467
v -3.5264 82.086 62.7312
v -3.58957 82.1507 62.802
v -4.90396 81.2852 62.4089
v -5.44713 82.429 62.8016
v -2.36321 82.7745 61.5764
v -2.79819 82.9873 62.8448
v -1.93579 83.2098 61.5945
v -1.42475 83.5723 61.9976
v -2.25523 83.3724 63.2731
v -0.772337 84.7514 62.5989
v -0.372143 84.8654 63.5931
v -1.7997 83.5022 64.4048
v -0.249453 83.9892 64.4718
v -0.202061 85.0365 63.7339
v -0.0558532 84.184 64.632
v -0.123719 85.555 63.8633
v -0.434257 85.1141 63.5037
v -0.388021 85.6432 63.6013
v -0.811436 86.1144 63.4698
v -0.765211 84.8542 62.3928
v -1.18815 85.8186 62.2054
v -1.41711 83.6824 61.7768
v -0.980461 83.8348 60.681
v -0.724226 85.9805 61.0411
v -0.095933 84.5225 59.8489
v 0.0756413 84.9023 59.4748
v -0.552651 86.3604 60.6669
v -0.507263 85.1842 58.3415
v 0.0758984 86.1752 60.2346
v 0.0551016 85.4003 58.708
v -0.341767 85.5613 58.1478
v -0.364273 86.7897 60.4464
v -0.126669 87.4502 58.2828
v -0.497106 88.0321 58.4059
v -0.780195 87.4431 60.5846
v -0.480561 87.9711 60.3285
v -0.980405 88.613 61.067
v -1.28004 88.085 61.3231
v -1.55193 89.4376 61.6112
v -0.758024 89.0404 64.2252
v -0.486134 87.6878 63.937
v 0.389883 88.4706 65.4671
v -0.859609 89.4291 64.5031
v 0.29427 88.8365 65.7286
v -0.604792 89.9972 65.3328
v 0.11006 90.8946 66.5481
v 0.967096 89.6811 66.8725
v 1.03575 90.2846 66.7379
v 1.09072 90.288 66.7812
v 1.02253 89.6845 66.9161
v 1.29622 89.5008 67.449
v 1.44804 90.5417 66.9583
v 1.67911 89.7726 67.6387
v 1.85226 90.891 67.1943
v 3.3622 90.9019 67.4454
v 3.39783 89.7849 67.9245
v 4.46046 89.8174 67.9034
v 3.93011 91.2931 66.954
v 5.06889 90.2366 67.377
v 6.07128 90.6703 67.4984
v 6.48941 89.0723 68.7284
v 5.46244 88.7325 68.5347
v 6.09521 87.7474 69.0302
v 5.33445 87.2228 68.9587
v 4.70169 88.2078 68.4632
v 4.55815 86.4383 69.7528
v 5.74591 87.1921 69.3188
v 4.99531 86.4057 70.1354
v 5.64196 86.4962 70.158
v 5.65078 86.3084 70.6568
v 5.00413 86.2179 70.6342
v 4.73053 86.104 71.2155
v 6.6521 83.9678 71.4495
v 5.73186 83.7633 72.0082
v 6.36647 82.2619 71.9855
v 7.51977 83.4078 70.2651
v 7.18313 81.7348 70.8708
v 7.92918 81.6704 69.509
v 7.92137 80.1233 69.578
v 7.17531 80.1877 70.9397
v 7.59128 78.3891 70.4861
v 7.57344 78.326 70.7239
v 7.15851 80.1283 71.1636
v 7.31008 78.4796 71.3006
v 8.08072 80.0231 69.4427
v 7.76059 78.2826 70.3424
v 8.9791 79.5056 69.1415
v 9.33829 79.0695 69.0429
v 8.16944 77.7862 70.2302
v 10.4541 78.0324 69.4923
v 10.6432 77.0216 69.6941
v 8.37037 76.7122 70.4446
v 10.4546 76.4425 69.4774
v 10.371 76.009 69.4182
v 8.28676 76.2788 70.3853
v 8.2539 75.6424 70.2342
v 10.3563 75.1921 69.0131
v 8.23923 74.8254 69.8292
v 8.7533 73.7915 68.9112
v 8.7315 73.7336 68.9637
v 8.21442 74.7595 69.8889
v 9.69381 72.9523 69.588
v 8.78573 73.7546 68.9057
v 9.75554 72.9763 69.522
v 10.3932 75.1501 69.0068
v 11.9591 74.4608 68.0364
v 11.3214 72.287 68.5516
v 12.0201 73.9422 67.0777
v 12.0406 73.894 67.0333
v 11.3419 72.2388 68.5072
v 11.6966 71.9622 67.5498
v 12.0665 71.3623 67.8602
v 11.7119 71.6389 68.8175
v 13.7065 71.6656 69.8177
v 13.4364 72.2332 70.3511
v 11.4339 72.223 69.3665
v 12.8994 71.9607 70.4401
v 13.8462 72.1756 72.6463
v 13.3093 71.9031 72.7353
v 14.1754 71.8256 73.5851
v 14.1747 71.8249 73.5857
v 13.3085 71.9025 72.736
v 13.6359 71.5534 73.6717
v 13.2649 71.4121 73.7488
v 12.9375 71.7612 72.8131
v 12.8387 71.3858 73.298
v 12.363 71.2893 73.1374
v 12.4423 71.6608 72.6459
v 11.7484 71.1076 73.2588
v 12.5221 71.1143 73.6011
v 11.9188 70.9201 73.7556
v 12.9353 71.1294 74.0644
v 13.2491 68.8614 74.8446
v 12.2418 68.5861 74.5585
v 12.7274 67.2812 74.6674
v 14.6636 68.3722 74.3776
v 14.0062 66.8389 74.2453
v 15.1251 66.8277 73.6239
v 15.0065 65.6581 73.5666
v 13.902 65.8113 74.195
v 14.9167 65.0144 73.4811
v 14.507 64.5634 73.4176
v 13.5163 65.3867 74.1353
v 13.398 63.5832 73.8486
v 12.6199 63.6031 74.1989
v 12.8327 65.4042 74.4429
v 12.5316 63.9185 76.6664
v 13.1456 62.9584 74.3001
v 13.0573 63.2738 76.7676
v 13.2678 62.0701 74.9052
v 13.4364 61.0799 75.5131
v 13.2493 62.1466 77.4596
v 12.7278 60.9207 76.9708
v 11.888 60.4905 78.6982
v 12.3571 61.6896 79.2948
v 11.7834 59.2755 79.8087
v 11.504 60.6184 78.9917
v 11.452 60.3997 79.0383
v 11.6997 59.3124 79.8891
v 12.2734 61.7266 79.3752
v 11.3152 59.6283 80.3129
v 11.2003 59.7817 80.5389
v 12.1585 61.88 79.6011
v 12.4836 62.1062 80.1124
v 11.9717 62.0762 79.9554
v 10.9118 60.2017 80.2911
v 11.0408 59.9116 80.7603
v 12.3335 62.2283 80.3208
v 11.0084 61.9411 80.2865
v 10.8572 62.6603 80.987
v 12.1912 62.9052 80.9802
v 10.9392 61.8877 83.2526
v 12.1094 63.042 81.0281
v 10.8773 62.0532 83.2581
v 10.8853 62.1973 83.3601
v 12.1405 63.1966 81.0814
v 10.8034 62.9699 81.0945
v 10.793 62.3797 83.4257
v 10.7111 63.1522 81.1601
v 10.8867 62.9381 83.6962
v 10.0427 62.9735 81.9744
v 10.1319 62.8891 83.0061
v 11.8185 61.8207 84.4973
v 11.8519 62.412 84.7049
v 13.0388 62.86 85.4722
v 10.6105 62.052 80.7885
v 10.6924 61.2794 83.0541
v 10.6429 60.0224 81.2623
v 9.89637 56.2941 80.5021
v 9.5118 56.6099 80.926
v 9.54272 55.868 79.9418
v 9.1128 56.0022 79.8242
v 9.07048 56.7477 80.8052
v 7.80909 56.4545 80.149
v 7.7705 56.4829 80.2099
v 9.02656 56.78 80.8745
v 7.96943 56.8269 80.6382
v 11.6204 55.9877 79.5556
v 11.2222 55.5695 79.0197
v 11.8147 55.6048 78.5005
v 9.69406 56.1161 76.3494
v 9.15644 56.0676 76.9242
v 7.73705 56.7721 75.8299
v 10.0744 56.727 75.6879
v 8.11741 57.383 75.1684
v 8.85241 58.0399 74.6947
v 10.682 57.0576 75.3774
v 9.45998 58.3706 74.3842
v 9.90367 58.3577 74.8596
v 10.1971 58.743 74.6155
v 9.77176 58.7799 74.1248
v 11.4861 58.9944 72.9424
v 11.3828 58.9786 72.7889
v 9.66202 58.763 73.9617
v 11.1397 57.7454 72.0465
v 9.67429 58.9811 73.1638
v 10.5837 58.3549 71.9852
v 10.3488 57.8275 71.3927
v 8.87114 58.8451 73.3079
v 9.03291 59.1639 71.3065
v 10.0778 57.5306 70.9271
v 8.76192 58.867 70.8409
v 9.46432 58.22 70.3561
v 11.8094 58.8193 72.9232
v 11.5929 57.5762 72.1892
v 12.1875 56.8852 72.7104
v 11.7225 56.3473 72.5276
v 11.128 57.0383 72.0064
v 11.4343 55.8921 72.5044
v 11.6786 54.7646 70.5009
v 11.406 55.7549 69.7259
v 11.9775 55.4404 69.7195
v 12.2656 55.981 68.8708
v 11.6941 56.2956 68.8772
v 11.6147 56.6951 68.3633
v 10.7247 56.8661 68.6337
v 10.8041 56.4666 69.1476
v 9.69968 57.0712 68.4042
v 10.8331 56.9995 68.2148
v 9.79487 57.1885 68.0362
v 9.90856 56.7776 66.4481
v 11.1385 56.9597 68.0599
v 10.214 56.7378 66.2933
v 11.1761 56.3169 66.0094
v 10.3698 56.3886 63.1704
v 9.40773 56.8094 63.4542
v 9.94127 57.2282 62.6117
v 9.10297 58.1259 62.527
v 8.56943 57.7072 63.3696
v 8.17376 58.2322 63.3597
v 12.9928 58.2951 64.0235
v 12.5643 59.1347 63.4647
v 12.6224 58.8368 64.0465
v 12.2001 59.5257 64.4414
v 12.1421 59.8236 63.8596
v 12.8341 61.4945 63.5313
v 13.1059 61.1094 62.0465
v 12.421 59.4283 62.3354
v 12.8119 59.673 60.7287
v 10.9815 58.4262 59.8785
v 10.3658 58.0284 61.3808
v 10.4393 58.7267 59.91
v 9.57049 59.3561 60.1654
v 9.49708 58.6578 61.6363
v 7.57592 59.4922 60.5338
v 7.31848 59.3386 60.8661
v 9.23964 58.5041 61.9686
v 7.27195 59.3014 61.5221
v 7.10501 59.2015 60.8432
v 7.05848 59.1644 61.4992
v 6.73665 58.7559 60.5384
v 6.07001 58.4726 60.8822
v 6.39184 58.8811 61.843
v 5.40764 58.0546 62.2874
v 7.47778 59.4604 60.0141
v 7.10942 59.0148 59.7093
v 9.47235 59.3243 59.6457
v 9.34118 60.1195 58.6415
v 6.97826 59.81 58.7051
v 7.34661 60.2556 59.0099
v 7.1585 60.5515 58.8046
v 6.79015 60.1059 58.4998
v 8.63665 61.4897 57.5758
v 7.53186 61.2928 58.5804
v 7.70516 61.4151 58.4883
v 8.37206 61.7428 57.4142
v 6.48897 60.3941 58.3158
v 6.74763 61.4488 58.408
v 6.54342 61.5087 58.2953
v 6.28476 60.454 58.2031
v 6.38891 62.2365 57.0788
v 4.35612 62.6888 57.6076
v 4.25197 60.9063 58.7319
v 4.51063 61.961 58.8241
v 4.1762 63.0653 57.8557
v 4.33072 62.3375 59.0721
v 3.51035 63.4285 59.2804
v 3.93401 63.4089 57.6549
v 3.26816 63.7721 59.0797
v 2.94974 64.2156 58.7113
v 3.79553 64.2674 56.8703
v 2.81127 65.0741 57.9267
v 3.28112 65.3937 56.0646
v 3.02534 65.7236 56.0502
v 2.52013 65.4495 57.9103
v 1.72281 66.4731 56.264
v 2.89666 65.6755 55.1888
v 1.57634 66.4184 55.2835
v 1.51317 66.4052 54.6292
v 2.98918 65.6436 54.928
v 1.61847 66.3688 54.3324
v 2.1524 66.284 54.0114
v 1.938 66.2687 53.6409
v 1.39068 66.3525 53.9388
v 2.1261 64.9273 52.5447
v 1.46584 65.2576 51.8588
v 0.730408 66.6827 53.2528
v 0.986223 66.6075 51.9863
v 0.305501 67.8841 51.6526
v -0.0444356 68.1359 52.873
v -0.656626 69.0141 52.867
v -0.925668 68.8504 53.2775
v -0.350677 67.9496 53.3403
v -2.16065 66.8191 53.6008
v -1.35002 69.1452 53.4749
v -2.61528 67.1349 53.8123
v -2.16221 67.906 54.4201
v -3.22842 67.8252 55.4461
v -3.75756 67.0483 54.9115
v -4.58572 68.9557 56.3154
v -3.5869 67.4313 55.8427
v -3.94391 68.2315 56.4133
v -3.14122 68.0045 55.3492
v -4.49853 69.1349 56.2185
v -4.62848 69.8894 54.7288
v -5.96566 71.3907 55.7181
v -5.74665 70.5363 57.1418
v -6.07999 72.4074 56.3931
v -4.48123 72.7477 53.514
v -4.50285 73.8491 54.0514
v -3.94684 72.9476 53.7843
v -3.81315 73.0155 53.8302
v -4.35959 73.9218 54.1005
v -3.81357 73.5668 54.1387
v -3.23178 74.4022 54.8547
v -3.74147 74.8094 54.8613
v -3.46958 75.7698 55.3099
v -6.0652 76.1658 56.0352
v -6.33709 75.2054 55.5866
v -6.30251 75.5648 56.1321
v -2.92503 74.3738 55.0898
v -3.14367 75.7397 55.5596
v -1.15421 75.6129 55.4644
v -1.1349 75.9426 55.429
v -3.12435 76.0693 55.5242
v -0.987648 76.4799 55.0837
v -1.09576 77.0361 55.0778
v -3.23247 76.6255 55.5182
v -1.73814 78.2458 54.5963
v -2.26271 78.6576 54.4698
v -3.75704 77.0373 55.3917
v -3.22307 78.9768 54.8723
v -2.2011 80.1742 53.4138
v -3.16147 80.4935 53.8163
v -2.55537 80.674 53.6404
v -2.65152 82.7238 55.4135
v -3.25762 82.5432 55.5893
v -2.34463 83.0336 55.9048
v -2.33498 81.8226 57.7597
v -3.24797 81.3322 57.4443
v -2.4809 81.6054 59.8491
v -2.36732 80.9672 58.1952
v -2.16459 81.0447 58.8463
v -2.59836 81.0156 59.9558
v -3.36885 80.7252 57.5541
v -3.18613 79.5408 59.5233
v -1.73438 82.7275 57.9039
v -1.89728 82.4846 59.9891
v -1.4845 82.9291 60.057
v -1.55028 82.8981 57.8674
v -1.31122 83.0898 60.0227
v -0.966724 84.155 58.0558
v -0.794192 84.5816 58.312
v -1.12637 83.5467 60.2972
v -0.250961 84.2164 59.4412
v -1.59491 83.4699 55.7471
v -1.00594 84.6573 56.1931
v -1.03576 83.7781 55.5857
v 0.698573 84.1882 55.2367
v 0.517726 85.0176 55.8864
v 1.89787 84.4179 55.0176
v 2.23547 84.7018 55.3579
v 0.855332 85.3015 56.2267
v 1.91859 87.3318 55.5656
v 1.12236 87.7064 55.5068
v 0.155823 85.6306 56.1751
v 0.377783 87.5204 56.2829
v 0.446849 89.4803 55.5377
v -0.223858 89.1003 56.3105
v 0.175385 89.54 56.1323
v 0.221816 89.76 58.4662
v -0.182505 89.2962 58.3891
v -0.127331 89.3903 60.3097
v 0.276954 89.8446 58.4936
v -0.0721927 89.475 60.3371
v 0.57617 89.7646 59.5249
v 0.590046 89.8065 59.5508
v -0.0573238 89.5198 60.3648
v 0.660049 90.3471 59.7612
v 0.641326 90.4393 59.8631
v -0.0786362 89.6248 60.4808
v -0.650161 90.4494 61.025
v 1.28152 91.5051 60.4527
v 0.0785557 91.6626 61.6962
v -0.0605907 92.2277 61.9997
v -1.61656 90.3756 64.7351
v -1.47742 89.8105 64.4316
v -1.2226 90.3786 65.2614
v 0.538157 92.8303 63.1082
v 0.93212 92.8333 63.6345
v 1.44816 92.4854 63.4386
v 2.02905 92.4938 64.9538
v 1.51301 92.8416 65.1497
v 2.69666 92.3596 65.7584
v 1.74604 91.0908 67.0888
v 0.430951 91.3974 66.6641
v 1.33521 90.7538 66.8462
v 3.12781 90.9875 64.1073
v 3.66196 91.0363 65.0147
v 3.65103 90.1189 63.3461
v 3.81928 89.7193 63.5647
v 3.83021 90.6367 65.2333
v 5.53243 89.4989 65.27
v 5.90105 90.1154 65.8577
v 4.15404 91.1783 65.7496
v 6.32617 90.5396 66.1275
v 6.80661 89.6665 65.1366
v 7.23173 90.0907 65.4064
v 7.83143 90.0455 65.1499
v 8.07645 90.7523 65.598
v 7.47675 90.7975 65.8545
v 8.20805 91.7126 66.0854
v 9.08603 90.6416 68.8207
v 8.40957 89.6597 68.7607
v 9.39451 90.1321 68.6173
v 9.54166 89.8086 68.5286
v 8.56725 89.313 68.6657
v 9.16694 89.2678 68.4092
v 8.97798 88.3216 68.1343
v 8.37828 88.3669 68.3908
v 8.15804 86.5682 68.9393
v 8.02882 86.6238 69.0697
v 8.24906 88.4225 68.5213
v 7.7514 87.1358 68.8353
v 7.44978 86.5994 69.6213
v 7.20641 87.1129 69.3544
v 7.19368 86.412 70.1958
v 8.1577 83.9439 69.0708
v 7.9016 83.7565 69.6453
v 8.28856 81.9986 68.9256
v 8.29359 83.9727 68.7861
v 8.41647 82.0258 68.6577
v 8.28022 83.1552 68.0944
v 8.54851 82.9431 67.5801
v 8.7039 81.7986 68.1067
v 10.1586 83.4347 66.9313
v 10.1704 83.4172 66.9214
v 8.71495 81.7821 68.0973
v 9.08915 81.4517 67.7155
v 9.17306 81.3223 67.909
v 8.79958 81.6515 68.2925
v 9.65009 81.0256 68.0679
v 9.21174 81.33 67.8095
v 9.6865 81.0329 67.9742
v 11.2748 81.6558 67.9489
v 11.7108 80.3571 69.0027
v 10.0806 79.8588 68.927
v 11.2494 78.8781 69.3681
v 13.7989 79.368 67.9157
v 13.2719 77.92 68.3152
v 13.7652 79.0783 67.3791
v 13.7201 78.8126 67.0298
v 13.2282 77.6626 67.9768
v 13.371 77.1582 67.0228
v 13.4168 76.6657 67.3
v 13.2714 77.1991 68.2377
v 13.2469 76.6311 67.93
v 13.0597 75.1349 67.1197
v 12.8898 75.1003 67.7497
v 12.9508 74.5817 66.791
v 13.2574 76.2353 65.2021
v 13.1485 75.6821 64.8735
v 13.7235 77.3668 63.9494
v 13.6438 77.2805 63.7424
v 13.0689 75.5958 64.6665
v 14.4155 74.8273 63.243
v 14.5168 73.4179 64.0419
v 13.1765 74.0983 65.5153
v 14.644 72.0956 64.9988
v 13.1751 72.8171 65.05
v 13.3629 72.5609 64.984
v 14.204 71.6367 65.5283
v 12.7366 73.6394 66.0447
v 12.5904 72.2575 65.4751
v 12.4529 72.206 65.6298
v 12.58 73.5807 66.2209
v 12.236 71.6489 66.7373
v 12.5243 72.1002 65.5895
v 12.3173 71.5285 66.6914
v 14.1288 71.4576 65.6585
v 14.3401 69.9501 66.1326
v 12.5287 70.021 67.1655
v 12.8411 69.1777 66.5794
v 12.8307 69.1572 66.6031
v 12.5168 69.9977 67.1926
v 12.5715 69.2755 67.9527
v 12.4609 69.8116 68.47
v 12.4063 70.5338 67.7098
v 14.0366 70.8605 69.6716
v 12.3062 70.8139 68.6823
v 13.0514 70.9594 69.5648
v 12.6414 69.4493 68.5516
v 14.212 70.5084 69.7509
v 13.6751 70.236 69.84
v 14.0469 69.6403 70.2597
v 14.5839 69.9127 70.1707
v 14.2732 68.0006 70.3144
v 14.7112 67.9421 70.5083
v 15.0361 69.8523 70.3708
v 15.2929 67.7112 70.555
v 15.9327 67.8363 71.065
v 15.6578 69.9738 70.8664
v 16.0685 69.9839 71.3307
v 16.3196 70.3989 71.1123
v 15.9193 70.406 70.6389
v 16.8916 70.7425 71.0645
v 15.9429 72.9952 72.2361
v 14.8843 72.8638 71.9172
v 15.3256 72.7592 72.3398
v 14.6296 72.294 73.0075
v 14.1596 72.3793 72.6123
v 14.4887 72.0293 73.5511
v 15.6614 72.4059 73.2855
v 15.5631 72.1459 73.8406
v 16.2634 72.658 73.1386
v 17.2101 70.4092 71.9673
v 16.596 69.6923 72.5627
v 16.6534 70.0497 72.0582
v 16.4391 69.8956 71.9212
v 16.3729 69.532 72.42
v 16.3298 67.7418 71.6977
v 15.6718 67.0884 73.432
v 15.7335 68.8971 74.1052
v 15.1947 68.6255 74.1911
v 14.4675 67.3242 70.0609
v 15.034 67.0548 70.0797
v 13.9144 67.0816 68.0521
v 13.8182 65.7122 68.0582
v 14.9317 65.5999 70.0862
v 14.2911 64.7368 70.0615
v 14.427 64.6338 70.1013
v 15.076 65.4905 70.1285
v 14.9816 64.858 70.2726
v 16.0156 64.7352 70.7333
v 16.184 65.3589 70.6222
v 16.406 64.3764 70.9797
v 15.5823 64.6092 73.5511
v 15.2465 65.6239 73.5491
v 15.1407 64.9825 73.4647
v 15.1434 64.0322 73.4923
v 14.6744 64.3697 73.4023
v 13.5774 63.3756 73.8322
v 15.4396 63.3227 73.3625
v 13.9145 62.568 73.6845
v 13.9432 61.7271 74.3644
v 15.554 63.1441 73.249
v 14.0577 61.5485 74.2508
v 14.5211 62.5123 73.1258
v 14.6291 61.8952 72.6738
v 14.1525 61.0064 73.8537
v 14.1002 61.1337 73.2862
v 13.8849 60.3345 73.163
v 13.9498 60.254 73.7377
v 13.8019 59.8817 72.7348
v 12.3599 59.0644 73.3549
v 12.6038 59.4912 74.3166
v 11.9221 57.5413 75.5563
v 12.558 58.0218 76.5793
v 13.1625 59.9133 75.2153
v 12.4344 59.6709 76.6517
v 12.5565 57.9947 77.7699
v 12.4329 59.6454 77.7723
v 12.3623 58.3775 78.825
v 11.6032 57.9095 75.4974
v 11.9957 59.2002 73.608
v 11.8336 59.0176 73.2136
v 11.363 57.4915 75.4062
v 10.5446 58.7661 74.8867
v 14.01 60.7254 72.7289
v 13.9281 60.2759 72.297
v 14.5324 61.4577 72.0766
v 14.5264 61.3892 71.7112
v 13.9225 60.2114 71.953
v 14.7063 60.9611 70.7441
v 14.641 60.6756 70.5247
v 13.8572 59.9258 71.7336
v 15.257 59.5625 69.9765
v 15.1867 59.2858 69.979
v 13.791 59.6654 71.736
v 14.2698 58.1607 70.9215
v 14.1994 57.8632 71.4428
v 13.7248 59.3855 72.2267
v 14.5967 57.3444 72.3013
v 13.7715 56.9964 73.1798
v 12.8406 59.0127 73.1678
v 13.2831 57.0907 72.9703
v 13.6403 56.6738 73.3958
v 13.1338 56.7234 73.2162
v 12.2836 57.1191 75.6034
v 12.4156 56.2467 73.9032
v 12.0984 56.3943 74.7938
v 11.1224 56.533 75.287
v 11.9726 56.1373 72.8997
v 11.654 55.7076 72.8313
v 12.0004 55.5548 73.2942
v 11.6462 56.1435 75.1386
v 11.8316 55.7743 75.6653
v 12.2771 55.0411 73.1637
v 12.6818 55.3787 73.2781
v 12.6394 54.6907 70.2113
v 12.2398 54.4367 70.4695
v 12.6163 55.0671 69.6837
v 15.0214 55.8225 70.9149
v 14.9984 56.199 70.3873
v 15.2986 55.8823 71.374
v 13.1196 55.5611 73.4038
v 13.6278 55.6526 73.5606
v 12.2694 55.9568 75.791
v 13.3664 56.2088 73.7403
v 12.3936 56.4746 75.3134
v 15.9232 57.7547 68.8677
v 15.0064 56.6296 69.8102
v 16.2338 57.0303 68.1244
v 14.6483 56.869 66.8547
v 13.3218 56.4583 68.4611
v 12.7085 56.5296 65.9032
v 12.676 56.7998 68.135
v 12.285 56.8452 66.504
v 12.0478 56.2284 66.0532
v 12.6611 56.1571 68.6112
v 12.0102 56.8712 68.1037
v 15.0472 58.4069 65.6253
v 13.1323 58.1636 64.5969
v 14.5093 59.8 65.9598
v 13.2857 58.7168 65.8311
v 13.4643 58.9292 66.0079
v 14.3912 59.923 65.9314
v 13.0142 58.2866 64.5686
v 12.6438 58.8282 64.5916
v 13.9818 60.5695 65.9371
v 12.2344 59.4747 64.5973
v 12.5402 60.4229 65.978
v 12.4294 60.5339 65.9277
v 12.1082 59.601 64.54
v 12.7446 61.5679 63.6273
v 12.1673 61.7418 64.3756
v 12.0364 61.2096 65.5031
v 12.5164 60.6378 65.9868
v 12.8411 61.6831 63.693
v 13.9547 60.8141 65.9472
v 13.2623 62.058 64.0433
v 14.0829 61.4313 65.6945
v 14.3112 61.8617 66.1676
v 13.1884 62.7036 63.9077
v 13.7901 62.1455 66.4501
v 12.8494 62.2862 64.2287
v 13.2981 61.8553 66.1596
v 13.7797 62.1575 66.4552
v 13.1783 62.7153 63.9126
v 12.6772 63.1717 65.8918
v 12.7089 63.2962 65.871
v 13.2092 62.8366 63.8924
v 13.2283 63.604 64.0715
v 13.8892 63.7128 63.4767
v 13.853 62.9427 63.3129
v 14.4014 64.0197 63.2014
v 14.7292 63.7467 62.2933
v 14.1723 62.6767 62.4283
v 15.0309 63.278 61.3853
v 14.9345 62.7972 61.0226
v 14.0726 62.1791 62.053
v 15.3958 61.6134 60.4492
v 14.7451 60.8514 60.1491
v 13.3609 61.3457 61.7247
v 13.045 59.8891 60.4345
v 14.5572 60.5986 58.177
v 12.8571 59.6362 58.4624
v 12.7206 60.5672 57.909
v 11.5241 60.0825 57.5651
v 11.7914 59.2046 58.1561
v 11.3487 59.6006 57.9762
v 10.0726 60.659 57.6215
v 9.89717 60.1772 58.0326
v 9.29036 61.2804 57.2212
v 8.80337 61.3966 57.7024
v 9.34285 60.3095 58.5803
v 7.34827 60.4457 58.9487
v 10.7162 61.1212 56.9089
v 9.85578 61.6864 56.5951
v 10.4742 62.0551 55.2323
v 9.22656 62.7977 54.9642
v 8.75971 62.3388 56.3596
v 7.72135 63.3758 55.3503
v 7.50324 63.3219 55.522
v 8.55612 62.2885 56.5199
v 6.80263 62.7977 56.1736
v 6.5158 62.2976 57.0992
v 8.30414 61.8492 57.3331
v 6.67031 61.5698 58.3157
v 7.40898 63.3187 55.417
v 6.70248 62.7942 56.0621
v 6.81773 63.1331 55.5119
v 4.10948 64.234 55.6227
v 3.99424 63.8951 56.1729
v 3.45568 65.0667 55.4519
v 4.2668 64.2622 55.02
v 3.59389 65.0915 54.9224
v 3.46266 64.6242 53.3234
v 2.84768 65.2066 53.2312
v 3.05362 65.6032 54.8414
v 2.22144 66.2407 53.9187
v 2.56731 65.2298 52.9477
v 1.95756 66.2626 53.6518
v 2.14688 64.9208 52.5563
v 4.88466 63.9713 51.4521
v 4.46423 63.6623 51.0607
v 4.72246 63.6546 50.4653
v 2.95507 63.1221 49.7057
v 2.69684 63.1298 50.3011
v 2.72202 63.0468 49.2243
v 1.72734 64.8727 48.7694
v 1.56463 65.2083 49.7833
v 1.82286 65.2006 49.1878
v 1.99712 65.7315 49.2566
v 1.73888 65.7392 49.852
v 1.2261 67.0306 50.2233
v 3.11283 66.6143 49.089
v 2.20629 67.8062 50.0761
v 3.25838 67.5853 50.0246
v 3.37035 68.1795 50.2618
v 2.30466 68.3282 50.2845
v 3.58701 70.1771 49.0596
v 2.59482 69.0106 50.554
v 3.34962 70.1098 49.8556
v 3.07261 70.813 49.5044
v 1.82451 68.9217 50.6997
v 1.77851 70.8219 51.2231
v 0.54013 70.5893 51.7433
v 0.736562 68.7173 51.1567
v 0.318281 69.6649 52.2219
v 0.12733 69.4719 52.3164
v 0.556799 68.5356 51.2455
v -0.405329 69.6655 52.4599
v 0.203295 69.7204 52.2772
v -0.333815 69.8994 52.423
v 0.416913 70.6487 51.8026
v -0.284631 71.6771 52.3799
v -0.950141 70.8029 52.9303
v -2.08786 71.4374 53.3471
v -2.64321 69.8173 54.026
v -1.46851 69.2907 53.5639
v -2.28071 68.0516 54.5092
v -3.3652 69.7968 54.5475
v -2.95461 68.0325 54.9959
v -4.42855 69.9193 54.3504
v -3.13287 69.1174 55.2147
v -3.52891 69.6407 55.0469
v -2.92006 71.773 53.3743
v -3.98342 71.8955 53.1772
v -3.45326 72.1027 53.4504
v -2.35667 72.5603 53.984
v -2.89466 72.8833 54.055
v -2.8872 73.4335 54.3654
v -1.92905 72.6303 54.4188
v -2.45957 73.5034 54.8002
v 0.0524904 73.7965 54.0686
v -1.97012 73.3303 55.1661
v -0.100621 73.56 54.5961
v 0.0725954 73.9818 54.2092
v -2.43804 73.702 54.9508
v -0.636797 74.8991 55.3168
v 0.237157 74.4291 53.9249
v -0.449482 75.4083 54.9932
v 0.0984652 75.8737 54.1751
v 0.0393077 75.9572 54.1826
v -0.512334 75.497 55.0012
v -0.365078 76.0344 54.6558
v -0.0679094 76.347 54.0148
v -0.478992 76.4485 54.4775
v -0.174663 76.3008 52.655
v -0.272085 76.8995 52.5902
v -0.576414 77.0472 54.4127
v -1.21879 78.2569 53.9313
v 0.712571 78.5197 51.6456
v -0.234136 79.877 52.9867
v 0.898059 79.3913 52.8383
v 1.3971 80.2057 53.4059
v 0.333902 80.8039 53.6327
v 1.33589 81.5616 54.1982
v 1.11396 81.8362 54.2304
v 0.0981175 81.0957 53.6669
v 0.609886 82.2136 54.2235
v 0.102843 82.4669 54.1809
v -0.408925 81.349 53.6243
v -0.763193 81.8489 53.851
v -1.02295 83.5269 55.1503
v -1.88899 82.9088 54.8204
v -1.5821 83.2187 55.3117
v 1.28512 82.0586 54.2426
v 0.791732 82.4498 54.2364
v 1.84453 82.2944 54.1031
v 1.93233 82.7725 54.1744
v 0.88581 82.9621 54.3128
v 2.06236 83.3408 54.206
v 2.73193 82.6379 53.9577
v 2.81512 83.214 54.002
v 3.2182 82.2638 53.7191
v 3.48142 82.3777 53.7295
v 3.04637 83.314 54.0112
v 4.2638 82.9701 51.6744
v 3.59565 83.1876 53.9954
v 4.57698 82.9134 52.2208
v 4.94877 83.3705 51.9912
v 3.64813 83.6658 54.2896
v 5.46737 83.9621 54.1681
v 5.46469 83.9793 54.1702
v 3.64578 83.681 54.2914
v 5.07158 85.1766 52.8837
v 4.02706 84.7549 54.2493
v 4.38193 85.1496 53.91
v 4.89386 85.2551 52.7891
v 3.48964 83.7499 54.2083
v 4.33798 85.395 52.5544
v 3.49883 84.7449 54.0725
v 3.82781 85.3881 53.4305
v 3.78847 86.388 53.2675
v 2.94761 84.7294 54.9118
v 4.317 86.644 54.1845
v 4.34218 86.7044 54.3949
v 2.96973 84.7825 55.0967
v 4.11895 85.8815 55.7386
v 4.09197 85.8911 55.7702
v 2.94603 84.7909 55.1245
v 2.72739 87.4333 55.2999
v 2.65776 85.0225 55.5506
v 2.46169 87.051 55.7283
v 4.11289 85.9039 55.7513
v 2.74832 87.446 55.2809
v 4.33612 86.7268 54.4077
v 4.24574 86.8054 54.1786
v 2.65794 87.5246 55.0519
v 3.72501 86.5317 53.2623
v 3.97424 88.046 52.4684
v 2.93777 89.2248 54.1605
v 4.52558 88.5056 53.2872
v 5.68513 88.4626 55.4309
v 4.09733 89.1818 56.3042
v 5.32764 88.5382 57.8184
v 5.31863 88.5942 57.8497
v 4.08708 89.2455 56.3398
v 4.25653 89.1456 57.3723
v 3.28207 90.5584 57.6689
v 3.11262 90.6583 56.6364
v 2.84116 90.718 57.231
v 2.8149 90.7841 58.2215
v 2.37398 90.9437 57.7836
v 2.48928 91.2733 59.1131
v 0.666722 90.3565 59.735
v 0.299418 89.9002 58.4915
v 0.597133 89.8165 59.5229
v 3.91558 89.7559 59.4441
v 3.45626 90.37 60.1871
v 5.0191 89.1304 59.6698
v 4.96109 88.9391 59.9529
v 3.39825 90.1787 60.4702
v 3.49865 89.6277 60.304
v 3.48595 89.614 60.3418
v 3.38629 90.1659 60.5058
v 3.75416 89.5662 61.8378
v 3.10147 90.487 62.4327
v 2.73359 91.0868 61.1007
v 2.50226 91.4066 63.0676
v 1.45014 91.8984 62.8203
v 1.80928 91.5188 60.8835
v 0.540139 92.2433 62.49
v 3.49165 89.5968 60.3402
v 3.75953 89.55 61.8363
v 4.95009 88.7428 61.5838
v 5.20515 88.8066 63.3432
v 3.98361 89.6061 63.382
v 5.71948 89.3701 65.062
v 6.35882 88.5279 63.0894
v 6.87315 89.0913 64.8082
v 6.94912 88.2449 63.1444
v 7.11677 88.1972 63.1763
v 7.0408 89.0436 64.8401
v 8.06562 89.4226 64.8533
v 7.80436 87.8849 63.0155
v 8.7532 89.1103 64.6925
v 8.17143 87.9344 62.4739
v 8.30385 88.2159 64.4427
v 8.04915 87.7011 63.4713
v 8.601 87.2847 62.7056
v 9.18276 88.4606 64.9243
v 8.23392 87.2352 63.2472
v 8.26166 87.0266 63.3839
v 9.2105 88.2521 65.0609
v 9.04195 86.1145 64.0127
v 9.16432 86.0713 64.0805
v 9.34051 88.2061 65.133
v 10.0802 86.1561 64.6686
v 10.2558 86.2135 64.6948
v 9.51613 88.2636 65.1592
v 11.1917 86.7292 64.0028
v 10.3901 87.8832 65.3987
v 11.1832 87.1311 64.7996
v 11.3087 86.8965 63.9477
v 9.64933 88.454 65.0965
v 11.0126 88.305 62.9593
v 10.335 89.1746 64.2406
v 10.575 89.1484 63.8644
v 11.064 89.8693 62.8831
v 9.70069 90.0183 65.0202
v 11.6636 90.2268 64.1716
v 11.7118 90.463 64.3343
v 9.75558 90.2871 65.2054
v 10.091 90.7598 65.5388
v 9.38491 91.2165 65.6796
v 8.99898 90.7764 65.3562
v 9.07635 91.7353 65.8577
v 10.3799 91.6304 66.1637
v 10.0798 92.1528 66.346
v 10.9491 91.5219 66.2322
v 10.8306 90.6056 68.511
v 9.95284 91.1711 68.7874
v 10.2539 90.6571 68.5843
v 10.7622 89.4891 68.1804
v 10.1813 89.4711 68.2331
v 9.85235 88.9061 68.0925
v 11.3595 89.1614 66.5715
v 10.5322 88.5332 66.2611
v 12.3941 88.9221 65.2618
v 12.3575 88.8836 65.178
v 10.4906 88.4894 66.1657
v 12.0477 86.9276 64.8871
v 11.9918 86.7974 64.9765
v 10.4269 88.3411 66.2675
v 11.1666 86.2911 65.8031
v 10.1926 85.6928 66.893
v 9.45295 87.7428 67.3574
v 8.63301 85.9894 68.1624
v 10.0932 83.9387 67.1807
v 8.53352 84.2353 68.4501
v 8.49101 83.3858 67.7992
v 12.1891 86.6876 65.1007
v 11.3912 86.1661 65.9445
v 12.0284 86.0274 65.9492
v 11.5641 83.939 67.2655
v 10.9269 84.0777 67.2608
v 12.2509 82.9054 68.2606
v 12.0084 82.5378 68.1537
v 10.6772 83.6993 67.1508
v 11.6397 82.0566 68.0739
v 11.2778 81.6943 67.8118
v 10.3048 83.3264 66.8811
v 9.2146 81.367 67.6778
v 14.7393 80.5388 67.591
v 14.3707 80.0576 67.5113
v 15.0884 80.7483 67.1378
v 15.0877 80.7473 67.1345
v 14.3699 80.0566 67.5079
v 14.3363 79.7669 66.9714
v 15.1288 80.7421 66.9761
v 14.3774 79.7617 66.813
v 14.6735 79.9953 66.3269
v 14.2612 79.2013 65.6402
v 13.9481 78.9349 66.0979
v 14.0717 78.4156 64.8111
v 13.9403 78.279 64.854
v 13.8205 78.8022 66.1396
v 13.4742 77.1475 66.1068
v 14.3723 79.2605 65.5597
v 14.1908 78.479 64.7249
v 14.4453 79.0568 64.9271
v 14.7648 79.0879 64.4886
v 14.5332 78.5123 64.255
v 16.7562 78.8084 64.1187
v 16.777 78.4324 63.5286
v 14.5552 78.1129 63.6279
v 16.2377 78.1571 62.6232
v 15.9567 77.8012 62.1228
v 14.2567 77.7348 63.0963
v 15.565 75.7848 61.9169
v 14.0262 77.3716 62.5196
v 14.9898 75.9973 61.7196
v 15.3693 75.5807 62.0317
v 14.034 77.5025 63.227
v 14.7827 75.0363 62.7579
v 13.5669 76.8848 63.0606
v 14.0749 75.2948 62.76
v 16.7596 73.8049 61.5628
v 16.2722 73.1338 62.2556
v 16.4042 73.3568 61.6825
v 15.7665 72.5068 61.1946
v 15.6291 72.2764 61.7635
v 15.4829 72.1582 60.6997
v 15.4816 72.1569 60.7
v 15.6279 72.2752 61.7638
v 15.6707 70.2477 61.7478
v 15.8314 70.2505 62.0823
v 15.7791 72.2778 62.0786
v 15.985 70.8843 62.9129
v 15.9506 70.1524 62.1351
v 16.1043 70.7863 62.9657
v 16.8158 69.9834 62.7023
v 16.2932 68.5575 65.6374
v 15.5817 69.3604 65.9007
v 15.6705 68.7577 65.6609
v 15.0692 68.6516 65.7048
v 14.9804 69.2543 65.9447
v 13.9079 67.5384 67.133
v 13.4271 67.9243 67.2668
v 14.4697 69.6643 66.0869
v 12.9549 68.9266 66.5392
v 13.3469 67.9561 67.3619
v 12.88 68.9563 66.628
v 12.6276 69.0468 67.981
v 13.4482 67.5707 68.1214
v 12.7352 68.6373 68.7879
v 14.0013 67.8134 70.1302
v 13.9981 67.9588 70.2232
v 12.7318 68.7918 68.8867
v 13.7629 69.5971 70.1655
v 15.4007 67.9447 65.4374
v 14.2199 66.873 66.8813
v 16.0235 67.7446 65.4139
v 15.7931 67.1035 64.7676
v 14.003 66.2697 66.273
v 15.1703 67.3037 64.7911
v 14.912 67.1958 64.5154
v 13.7599 66.1681 66.0135
v 14.2312 65.6122 63.7245
v 14.0713 65.1207 63.8145
v 13.6094 65.7054 66.0982
v 13.5591 64.8138 64.0898
v 13.3635 64.4562 64.2563
v 13.4253 65.3689 66.2549
v 12.8441 64.1484 66.0558
v 13.0395 63.9721 66.6236
v 13.6092 65.2029 66.7894
v 14.142 62.958 67.187
v 14.288 63.2072 68.3006
v 13.7466 65.4375 67.8375
v 14.3637 63.2905 68.9193
v 14.325 63.3512 69.0618
v 13.7079 65.4982 67.98
v 14.1809 64.5228 69.9833
v 14.6383 63.2862 69.1934
v 14.4942 64.4578 70.1149
v 15.0482 64.6835 70.2861
v 15.2717 62.8489 69.5177
v 15.6763 64.2498 70.6077
v 16.0865 63.9194 70.8614
v 15.2966 61.6439 70.5238
v 16.1097 62.7947 71.8005
v 15.1536 62.1146 71.4771
v 15.1087 62.7153 68.3099
v 15.1362 62.8275 68.928
v 15.6299 62.4314 68.0273
v 16.1315 61.1688 68.9453
v 15.6084 61.6391 69.792
v 16.2848 60.5862 69.198
v 16.6188 61.0585 68.3955
v 16.772 60.4759 68.6482
v 17.6822 60.294 68.0841
v 17.7828 58.8704 68.4403
v 16.8865 58.8554 69.0537
v 17.2851 58.5994 68.5816
v 16.599 57.6643 68.4051
v 16.1513 57.8534 68.8644
v 16.4485 57.1231 68.1214
v 17.5911 57.7567 67.7247
v 17.4491 57.2163 67.4351
v 18.0709 58.077 67.6336
v 17.2337 59.3741 65.7184
v 16.5522 58.6059 65.3833
v 16.7018 59.1345 65.6903
v 16.0498 59.2839 65.7572
v 15.8946 58.7565 65.4507
v 15.4096 60.1715 65.7743
v 16.5009 59.5948 65.8605
v 15.893 60.5046 65.8851
v 17.0446 59.8074 65.8786
v 15.1073 67.1487 64.4415
v 14.4265 65.5652 63.6506
v 15.73 66.9485 64.4181
v 16.5142 66.5882 63.7356
v 15.2106 65.2049 62.9682
v 16.0825 66.0632 62.6447
v 16.259 65.633 61.7688
v 15.4115 64.7152 61.9712
v 15.673 64.1896 61.0821
v 16.463 66.0948 60.6971
v 15.8917 64.6842 59.9339
v 16.5273 64.1707 59.21
v 16.0853 62.4601 60.2021
v 15.4756 63.0742 60.8676
v 15.9078 61.8755 60.3026
v 14.6601 61.4281 57.4593
v 14.6385 60.9563 57.8597
v 13.6081 61.6744 57.4179
v 13.5653 61.641 57.4637
v 14.5976 60.9244 57.9034
v 12.7661 60.9329 57.6018
v 13.507 61.6869 57.3576
v 12.7037 60.9821 57.4881
v 13.3334 61.8298 56.8195
v 12.5225 62.0559 56.2335
v 11.7806 61.2395 56.8211
v 11.5386 62.1734 55.1445
v 13.4946 63.6581 55.765
v 12.645 63.9971 54.6112
v 12.7693 64.4858 55.0299
v 12.1403 65.3812 54.1714
v 12.0161 64.8925 53.7527
v 11.6554 65.1763 53.2806
v 8.81158 63.1257 54.2204
v 9.17226 62.8418 54.6924
v 7.67024 63.4173 55.0945
v 8.3518 63.4686 53.5326
v 7.23748 63.7401 54.4472
v 7.44738 64.0131 53.93
v 7.3876 64.0316 53.9155
v 7.17719 63.7587 54.4325
v 6.57146 63.6006 54.4659
v 7.11778 64.2428 53.6692
v 6.28232 63.8269 54.2019
v 6.78642 64.4966 53.2604
v 6.55356 64.5725 53.1849
v 6.01725 63.9134 54.116
v 5.21311 64.2753 52.4193
v 7.0493 65.3891 52.1745
v 5.7774 65.2048 51.2692
v 5.9293 65.1647 50.1093
v 5.59319 64.5187 50.0558
v 5.39482 64.4696 51.2084
v 5.23262 64.1528 50.2216
v 4.33848 66.6186 48.7058
v 3.80442 66.5431 48.6849
v 4.84834 68.8145 48.3355
v 4.62397 67.1416 49.093
v 5.00455 68.0276 48.9322
v 4.71427 68.9158 48.5766
v 3.65181 66.6584 48.9593
v 3.79736 67.6295 49.8949
v 4.48065 69.3233 48.7976
v 3.53145 68.0934 50.1465
v 3.73864 70.096 48.9511
v 4.96059 69.9399 47.4503
v 4.25281 70.7566 47.5076
v 4.82782 70.5089 47.4409
v 4.86851 70.6205 47.3761
v 4.29385 70.8691 47.4422
v 5.27421 71.1646 46.1856
v 5.06586 71.4557 46.0947
v 4.09775 71.1431 47.3567
v 4.31005 71.9859 45.5611
v 3.59466 72.7754 45.847
v 3.38236 71.9326 47.6426
v 2.82952 73.5705 46.4061
v 2.74588 73.6035 46.4867
v 3.29275 71.9679 47.729
v 2.32932 73.21 47.7681
v 1.81665 72.7638 49.3079
v 2.78007 71.5217 49.2688
v 1.4677 71.575 50.9728
v 0.969523 73.7656 49.8088
v 0.567659 72.6394 51.5049
v 1.01188 74.0684 50.3585
v 0.938924 74.3923 50.7263
v 0.489483 72.9865 51.899
v 0.397288 75.1198 51.3693
v 0.21998 75.2616 51.9715
v 0.312175 73.1283 52.5012
v 0.428566 73.9579 53.1748
v 0.113685 73.5958 53.7305
v -0.0462457 72.7161 53.1337
v -1.86349 72.4153 54.0566
v 0.0578506 75.8315 52.6586
v 0.286132 74.4586 53.7784
v 0.150935 75.9053 54.0182
v 0.828376 74.5182 50.4859
v 0.278827 75.2547 51.1117
v 0.502485 75.1015 50.5163
v 1.98753 78.2557 50.2624
v 1.76387 78.409 50.8578
v 2.22442 78.6412 51.2637
v 1.52811 78.835 51.9429
v 1.06756 78.6028 51.537
v 1.20993 79.4644 52.7429
v 2.7029 79.1234 52.3042
v 2.24201 79.7177 53.0604
v 3.28296 80.8123 53.4345
v 2.49098 81.3735 53.8193
v 1.54623 80.2107 53.3985
v 2.05329 81.807 54.0512
v 2.03945 81.8094 54.0562
v 1.53321 80.2129 53.4032
v 1.48171 81.5694 54.1953
v 2.83899 79.0923 52.2809
v 3.41905 80.7812 53.4111
v 4.37685 80.7445 51.4439
v 4.30741 81.2599 51.4005
v 3.3496 81.2966 53.3677
v 4.13198 81.889 51.3125
v 4.1766 81.1734 51.0425
v 4.00118 81.8025 50.9545
v 3.60741 81.9119 50.4777
v 3.56506 83.1405 50.6926
v 3.95618 83.1078 51.1829
v 3.33143 83.694 50.5284
v 3.58218 84.0993 50.6389
v 4.22488 83.5421 51.3014
v 3.85393 85.4626 52.0223
v 4.34667 85.3844 52.5272
v 4.77812 83.4543 51.8683
v 4.90361 85.2431 52.7586
v 5.07806 85.1718 52.8773
v 4.95258 83.383 51.9869
v 5.47117 83.9746 54.1638
v 3.21877 84.3926 50.4256
v 3.50709 85.7425 51.8188
v 3.48672 84.8915 50.5705
v 4.0673 86.3798 49.5262
v 4.09568 87.2514 50.76
v 5.02258 87.4609 49.8105
v 5.16152 87.943 50.0615
v 4.22716 87.7076 50.9975
v 5.10576 88.2059 50.6284
v 5.20668 88.7589 51.9022
v 4.31703 88.2001 52.132
v 4.91046 88.6786 52.9095
v 5.91773 89.2476 52.1502
v 5.62151 89.1673 53.1575
v 6.23145 91.0949 51.7588
v 6.26742 91.1242 51.8149
v 5.65748 89.1966 53.2136
v 6.63578 91.0665 52.351
v 7.29716 91.1581 53.2995
v 6.31887 89.2882 54.1621
v 7.51015 90.2592 55.3466
v 6.91466 89.4351 56.6211
v 5.72338 88.4641 55.4366
v 5.36124 88.5396 57.8234
v 6.89589 89.6371 56.7502
v 5.34475 88.717 57.9368
v 4.28625 89.2854 57.4715
v 4.56975 89.1719 57.802
v 6.85625 89.4801 57.17
v 6.92995 89.8884 56.9959
v 4.32032 89.5367 57.7173
v 5.37467 88.9378 58.1528
v 8.03801 89.5301 58.3601
v 6.34814 88.623 59.3512
v 7.49381 88.1826 60.3735
v 6.91629 88.3415 61.0413
v 5.84077 88.7626 59.938
v 5.95891 88.5749 61.5279
v 4.95082 88.7422 61.5826
v 4.95513 88.9095 59.986
v 3.49233 89.5962 60.3391
v 7.39983 88.3494 61.9889
v 6.44245 88.5829 62.4755
v 7.03276 88.2999 62.5306
v 8.84023 89.3982 58.4887
v 8.29602 88.0507 60.5021
v 10.2274 88.9543 59.4883
v 10.317 89.0153 59.7133
v 8.38556 88.1117 60.727
v 10.3306 89.1387 60.8086
v 10.8449 88.021 62.6186
v 8.89982 86.994 62.5371
v 11.1613 86.647 63.6484
v 9.642 86.3189 62.4655
v 10.6941 86.1905 63.0082
v 11.1398 86.6175 63.6832
v 8.8753 86.9604 62.5767
v 9.88902 85.8767 63.7893
v 9.84364 85.8864 63.8359
v 8.82992 86.9701 62.6233
v 9.23131 86.0147 63.8066
v 9.09178 86.0895 63.9153
v 8.68168 87.0496 62.7388
v 8.3146 87.0001 63.2804
v 9.83839 85.914 64.0282
v 9.22637 86.0406 63.9876
v 10.1461 86.1235 64.5698
v 9.88863 85.9114 64.0006
v 10.1964 86.121 64.5423
v 11.1394 86.6479 63.8688
v 10.8868 90.071 59.5873
v 10.9004 90.1943 60.6826
v 11.084 91.8094 59.4345
v 11.5098 92.3317 60.173
v 11.3263 90.7166 61.421
v 11.9874 91.8673 62.031
v 11.8203 91.2429 63.3902
v 11.1592 90.0921 62.7802
v 11.7472 90.4226 64.0813
v 11.9081 91.5482 63.7844
v 11.8243 90.6908 64.4276
v 10.2105 91.0019 65.638
v 11.1178 90.9214 65.5938
v 11.9932 91.1899 64.6717
v 12.0761 91.9192 64.0519
v 10.3673 91.3481 65.8876
v 10.9373 91.2561 65.9723
v 12.6095 92.2094 64.4861
v 11.4059 91.511 66.3537
v 12.7615 91.7604 64.9308
v 13.8127 90.2076 65.846
v 12.3295 90.1468 67.1577
v 13.3641 89.9075 65.8481
v 13.974 89.9456 65.7705
v 13.5057 89.6774 65.7818
v 15.0759 88.5965 66.8097
v 14.7192 87.6939 66.3687
v 13.1728 88.8349 65.3702
v 14.3637 87.4048 65.3882
v 14.2545 87.3139 65.2816
v 13.0769 88.7551 65.2765
v 12.7671 86.799 64.9856
v 14.3112 87.0639 65.4145
v 12.8169 86.5794 65.1023
v 12.7431 85.9042 65.951
v 14.3848 87.0057 65.5034
v 12.8166 85.846 66.04
v 14.739 87.3182 66.4772
v 15.3186 86.4384 66.9896
v 13.4324 84.9112 66.5844
v 14.4155 84.0597 67.1454
v 13.9172 83.8073 67.65
v 12.9197 84.6514 67.1036
v 13.5681 83.5977 68.1033
v 15.1978 84.5076 66.6858
v 15.5891 85.5608 66.6228
v 16.3366 86.0626 67.0316
v 15.4665 83.6718 67.1889
v 16.5028 85.7363 66.5201
v 16.6337 85.6425 66.4323
v 15.6028 83.5741 67.0974
v 17.1525 85.3866 66.3515
v 15.9415 84.131 66.1461
v 16.4319 84.6995 65.9346
v 17.4458 84.853 65.5977
v 15.9272 82.9839 66.2635
v 16.1442 82.7746 65.1793
v 16.1351 81.3502 65.4213
v 15.9179 81.5133 66.5134
v 15.8228 81.2467 65.9668
v 15.0664 80.5065 66.4097
v 15.1302 80.7426 66.9745
v 14.6748 79.9958 66.3255
v 15.3196 80.4318 65.6849
v 14.928 79.9211 65.6007
v 16.9944 79.4433 64.6023
v 16.8783 79.2184 64.4701
v 14.8129 79.6981 65.4696
v 14.8859 79.4944 64.8371
v 15.7155 80.9282 65.8459
v 17.3937 79.944 64.7647
v 16.0269 81.029 65.2994
v 16.58 82.1955 64.3461
v 17.9468 81.1105 63.8115
v 17.8018 81.8427 63.0184
v 19.1228 80.5029 61.5396
v 19.2678 79.7706 62.3327
v 19.0267 79.9224 61.7694
v 18.6112 78.8602 61.6511
v 18.8487 78.6994 62.2134
v 18.3094 78.424 61.308
v 18.5714 79.4072 60.9998
v 18.2694 78.9756 60.651
v 18.1659 79.1311 60.0272
v 17.3872 77.7969 59.9367
v 17.5364 77.7199 60.5658
v 16.9902 77.327 59.7151
v 16.8718 77.1907 59.8559
v 17.4249 77.5916 60.6983
v 16.9355 75.5892 60.5873
v 16.5453 76.7973 59.093
v 16.6486 75.2436 59.917
v 16.2474 74.9718 58.7836
v 16.241 73.2022 59.3982
v 16.643 73.6889 60.457
v 16.2803 73.2336 60.5079
v 16.2217 73.1647 59.4
v 16.2623 73.1987 60.5095
v 16.0143 72.8996 59.9656
v 15.7918 72.4596 58.9119
v 15.5844 72.1946 59.4774
v 15.7237 71.7652 58.0946
v 15.2609 71.3587 58.155
v 15.0576 71.7319 59.5462
v 15.8509 69.5685 58.2035
v 14.8302 71.6065 58.9644
v 15.4506 69.9483 57.9581
v 15.8056 69.5388 58.2245
v 15.0095 71.7004 59.5685
v 14.4025 69.9876 59.7087
v 14.4833 69.9802 60.0187
v 15.1015 71.692 59.9214
v 15.2906 69.7828 60.9693
v 14.5362 69.7296 59.9162
v 15.3508 69.4975 60.8526
v 15.9489 69.2623 58.4468
v 16.3912 68.7506 58.6005
v 15.8207 68.9538 61.0159
v 16.2333 67.9929 60.7537
v 16.556 68.0169 61.1122
v 16.188 68.981 61.424
v 17.0532 68.812 61.9913
v 16.3416 67.2228 58.0993
v 16.1871 66.5669 60.2859
v 15.7228 65.1256 58.8632
v 16.0366 64.5889 59.3303
v 16.4628 66.0954 60.6963
v 16.527 64.1715 59.2091
v 15.9426 64.8162 58.1675
v 16.4331 64.3987 58.0463
v 16.5485 66.9316 57.4446
v 15.8058 64.927 57.8633
v 15.8995 66.4665 57.4996
v 16.448 66.8462 57.0574
v 16.3262 64.3081 57.6349
v 15.8853 66.5374 56.9712
v 15.4839 66.3023 56.4482
v 15.9248 64.0729 57.1119
v 15.4344 64.4904 57.2332
v 14.8709 63.9426 56.8397
v 15.3613 63.5252 56.7185
v 14.0446 63.6605 56.2255
v 13.4436 61.87 56.7938
v 14.6772 61.4871 57.3654
v 13.6241 61.7295 57.3303
v 14.6415 64.378 56.9237
v 13.8431 64.043 56.2993
v 14.691 66.1899 56.1388
v 14.4619 66.2667 55.9864
v 13.6418 64.1104 56.1654
v 12.9369 65.0007 55.4857
v 14.0808 66.9966 55.3014
v 12.5558 65.7307 54.8007
v 13.1166 67.4064 53.5096
v 12.6995 67.0611 52.8802
v 12.1386 65.3854 54.1714
v 11.6537 65.1805 53.2806
v 11.0806 67.7524 51.8992
v 10.0348 65.8718 52.2996
v 9.74034 66.3742 52.5954
v 8.79918 65.907 52.4519
v 9.09369 65.4046 52.1561
v 7.74849 65.9812 52.2967
v 7.04072 64.527 53.0653
v 8.28806 63.7493 53.0309
v 7.3879 64.2752 53.4619
v 8.80519 66.2267 52.5221
v 7.75377 66.2621 52.3584
v 8.08769 67.8273 51.8584
v 7.41178 67.8809 51.6365
v 7.15997 66.3091 52.1635
v 6.23683 67.2118 51.6107
v 6.09002 67.0257 51.5555
v 7.02294 66.1354 52.1119
v 5.73075 66.7086 51.1467
v 5.72757 66.6983 51.1448
v 7.02015 66.1263 52.1102
v 5.90015 65.9019 50.045
v 5.66499 67.0638 50.8582
v 5.84518 66.223 49.7932
v 7.13414 68.3136 50.696
v 5.56052 66.8177 49.9401
v 6.39529 68.2691 50.5568
v 7.05572 68.5261 50.3018
v 5.77628 66.4098 49.4469
v 6.28614 68.6056 49.0765
v 8.06227 69.6144 49.6074
v 7.17042 69.5617 48.4664
v 7.78654 70.4523 48.4938
v 7.77496 70.4627 48.3896
v 7.16025 69.5709 48.3749
v 8.95386 69.2416 46.8227
v 7.73489 69.1554 45.5538
v 6.08935 69.4951 47.2602
v 6.51544 70.5387 46.0387
v 5.36053 71.0728 46.1735
v 5.07473 69.9643 47.3786
v 4.94907 70.5348 47.3648
v 7.67648 69.2069 45.2598
v 6.45703 70.5903 45.7447
v 6.94605 70.1967 44.6457
v 6.24471 70.8364 44.0235
v 5.65871 71.3184 45.0365
v 4.86806 71.8567 44.5651
v 6.23123 70.8618 43.9409
v 4.85361 71.8839 44.4765
v 4.44185 71.5855 43.1728
v 3.79026 71.6527 43.3738
v 4.24033 71.9472 44.6657
v 3.48806 71.9575 43.8655
v 2.61005 72.8876 44.7947
v 3.41394 72.8226 45.5403
v 2.66084 73.6146 46.1198
v 1.7995 73.6379 44.4747
v 1.94874 74.2738 45.8387
v 1.94872 74.3648 45.2618
v 1.78582 74.7209 45.3259
v 1.79539 74.609 45.8991
v 1.08543 75.5305 45.4407
v 1.01433 75.7624 46.0786
v 1.73292 74.8127 46.4595
v 1.2441 74.5055 47.739
v 0.830138 76.3763 46.5805
v 1.07074 75.0833 48.2113
v 0.806663 76.0194 48.6826
v 0.47369 75.0969 50.1367
v 0.757344 74.215 49.58
v 0.801504 74.5139 50.1317
v 0.690286 77.2247 46.7229
v 0.666811 76.8679 48.8251
v 1.01534 77.8544 47.533
v 3.01601 78.7316 48.4428
v 2.94412 77.8664 49.8607
v 4.3121 78.9476 48.3143
v 4.3134 78.9467 48.3148
v 2.94542 77.8656 49.8612
v 4.72017 79.9033 50.0256
v 3.18752 77.9246 50.3324
v 4.65848 79.6134 50.4686
v 4.47182 80.0946 50.3354
v 2.69706 78.0569 50.1711
v 2.93395 78.4423 51.1724
v 4.31193 78.9486 48.3142
v 4.7187 79.9051 50.0249
v 3.01586 78.7325 48.4427
v 4.52488 80.1034 49.2808
v 3.40884 79.3081 48.2894
v 2.69915 79.2811 48.3591
v 4.35819 80.5295 49.9298
v 3.77832 81.306 49.4304
v 3.61531 81.038 48.5539
v 3.0713 80.0159 48.0381
v 2.27623 79.635 48.1039
v 3.32523 81.6852 49.1569
v 2.66023 81.8118 48.0733
v 2.60346 81.869 48.1148
v 3.26846 81.7424 49.1985
v 2.47368 82.1921 48.6372
v 2.39951 83.4136 49.8804
v 3.19865 82.892 50.3686
v 2.96814 83.4476 50.207
v 2.43452 84.6393 49.8456
v 3.00081 84.5914 50.1745
v 3.28153 85.0787 50.3341
v 3.31714 85.7804 47.9804
v 4.05694 86.0811 48.6956
v 5.05903 87.1817 47.8178
v 5.19021 87.5059 48.4065
v 4.17219 86.366 49.2128
v 5.13495 87.446 49.4747
v 5.39889 88.0733 48.4592
v 5.33136 87.9801 49.5243
v 5.59233 88.2847 49.0493
v 5.79163 88.6701 49.4031
v 5.53237 88.3688 49.8811
v 5.49977 88.6583 50.4368
v 6.00691 88.9235 49.4628
v 5.73047 88.9299 50.5008
v 6.04419 90.7772 50.1094
v 6.1411 89.0818 48.9863
v 6.18798 90.9468 49.5988
v 6.50298 89.5312 49.0722
v 7.10662 89.8485 48.472
v 6.87507 91.3079 48.9157
v 7.22038 90.5076 46.5211
v 7.76712 91.1467 48.0987
v 7.85788 90.9363 47.4693
v 7.25079 90.8373 46.4154
v 6.90548 91.6376 48.8099
v 7.3195 92.3557 48.112
v 6.79017 92.9987 48.3836
v 6.30296 92.3695 49.119
v 6.52748 92.9597 48.9037
v 6.13943 93.518 49.8147
v 5.88715 92.9677 50.0952
v 6.04472 94.0374 50.1569
v 6.54033 93.9581 51.8588
v 6.41372 92.8835 51.9034
v 6.78207 92.8259 52.4395
v 8.27582 94.5616 52.1275
v 8.62596 93.467 52.725
v 9.92476 93.7325 53.3568
v 9.79107 92.9277 54.1038
v 8.47379 92.5509 53.5752
v 9.48443 92.4553 53.9503
v 9.42923 92.1917 54.0396
v 8.41464 92.2685 53.6708
v 8.62763 91.3696 55.7179
v 9.54048 92.2373 54.1146
v 8.74684 91.4184 55.7983
v 9.74135 91.7095 55.0513
v 10.3706 91.8084 55.9277
v 9.3761 91.5173 56.6747
v 10.9605 92.8119 57.5215
v 10.9468 91.7956 59.1006
v 9.36241 90.5011 58.2538
v 10.7496 90.0572 59.2534
v 10.6636 92.0863 55.6443
v 11.2535 93.0897 57.2381
v 11.4869 93.6301 56.9466
v 11.8076 94.7091 59.2033
v 11.5741 94.1687 59.4949
v 12.2888 95.2346 59.9839
v 12.6497 94.7025 60.673
v 11.9575 93.6034 60.227
v 12.9306 93.962 61.5996
v 12.8938 93.7236 61.6895
v 11.9185 93.3501 60.3225
v 12.3961 92.8857 62.1805
v 13.5928 94.197 63.0438
v 13.1387 93.3887 63.6194
v 13.6688 93.754 63.4832
v 14.388 93.0553 64.4085
v 13.8579 92.6899 64.5447
v 14.0099 92.2409 64.9894
v 15.1968 92.7409 64.4943
v 14.8187 91.9265 65.0752
v 15.3107 91.7106 65.1238
v 14.983 90.3309 65.7732
v 14.4456 90.3561 65.8145
v 15.5198 88.9829 66.8511
v 16.3864 90.4015 65.0813
v 17.0234 89.0585 66.1098
v 18.3343 90.4898 64.6034
v 19.1479 89.6366 64.528
v 17.7892 88.2554 66.0388
v 17.943 87.9105 65.5357
v 17.9974 87.8289 65.6082
v 17.8441 88.1732 66.1119
v 18.4363 87.4449 65.5757
v 17.233 85.5044 66.4812
v 16.555 86.0942 67.082
v 16.7193 85.7676 66.57
v 18.0008 87.8418 65.4876
v 18.4394 87.457 65.4622
v 19.2098 89.563 64.4764
v 19.4082 89.4358 64.3639
v 18.6137 87.3453 65.3633
v 19.8495 89.009 64.1313
v 20.0046 87.991 63.0247
v 18.7499 86.4509 64.3912
v 18.3835 86.9615 63.236
v 17.0488 85.5464 63.2329
v 17.5773 85.2077 64.3885
v 16.706 85.3675 63.7639
v 16.5372 85.2322 63.9736
v 17.429 85.0888 64.5727
v 16.1262 83.0272 64.0813
v 16.6332 84.5019 64.9905
v 16.209 83.8456 64.8464
v 16.3273 85.2498 63.5863
v 15.9286 83.0438 63.7167
v 15.9403 83.5288 62.0747
v 16.0671 83.3739 62.0303
v 16.0511 82.8942 63.6738
v 17.2729 82.5415 62.3461
v 16.2895 83.5599 61.6822
v 17.4878 82.7211 62.0099
v 16.5895 85.0351 61.789
v 16.8102 83.3087 61.3721
v 16.5123 84.1031 61.3098
v 16.6862 85.0642 61.6974
v 17.5914 82.7523 61.9118
v 18.2608 84.7446 61.1863
v 18.9631 84.5573 61.3422
v 18.2525 82.576 62.0585
v 19.3618 84.046 61.2466
v 19.1773 82.8486 59.0539
v 18.0788 81.449 59.9948
v 17.3137 82.4542 58.4534
v 17.2477 82.3507 58.419
v 18.0167 81.3516 59.9624
v 17.4786 80.5849 59.1762
v 18.1777 79.397 59.9494
v 18.6747 80.2335 60.6902
v 18.5824 79.6553 60.9272
v 16.9749 82.0684 57.8439
v 17.2058 80.3026 58.6011
v 18.0458 81.1593 56.2275
v 16.982 80.0266 57.9999
v 17.584 80.6404 56.2991
v 18.1567 80.389 55.9887
v 17.3167 79.5323 58.3623
v 16.8289 79.1204 57.4976
v 16.9512 77.825 58.0456
v 17.4391 78.2369 58.9103
v 17.0421 77.767 58.6888
v 16.509 77.0668 58.0396
v 16.6 77.0088 58.6829
v 16.1633 76.048 57.7859
v 16.0908 75.8838 57.9941
v 16.5223 76.8328 58.9059
v 16.2243 75.0073 58.5965
v 16.1276 75.8088 57.8757
v 16.2638 74.927 58.4696
v 16.3786 75.5587 57.4121
v 16.2972 74.4687 56.6345
v 16.1712 73.6863 57.5845
v 16.0569 72.8428 56.9284
v 16.1166 74.3927 56.0662
v 15.8763 72.7668 56.3601
v 16.8239 72.1703 54.8695
v 17.1044 70.9034 55.6481
v 16.1227 71.6538 57.0441
v 16.7742 69.8846 57.0133
v 17.1309 70.8893 55.644
v 16.7991 69.8713 57.0094
v 17.5018 70.5046 55.7214
v 17.0683 68.5601 54.3683
v 16.3347 67.7881 55.5598
v 15.765 67.5381 55.3801
v 16.9545 68.6142 54.2747
v 15.6355 67.5997 55.2735
v 16.5079 68.7376 53.9973
v 15.8621 68.9159 53.7148
v 14.9896 67.778 54.991
v 14.0254 68.1878 53.1992
v 15.9637 68.9508 53.3037
v 14.127 68.2227 52.788
v 14.4472 68.5082 52.2904
v 12.6413 67.8882 50.7731
v 12.3211 67.6027 51.2707
v 11.8565 67.956 50.0387
v 10.5919 68.3898 50.5264
v 10.8817 68.0965 51.8258
v 8.82391 68.3189 51.8583
v 8.81464 68.2122 52.0009
v 10.8724 67.9899 51.9685
v 9.53214 66.6116 52.6646
v 10.4352 68.4082 50.3157
v 8.64555 68.3398 51.6185
v 8.58964 68.6151 51.0252
v 7.32082 68.2203 50.9616
v 7.37673 67.945 51.5549
v 6.20384 67.2722 51.5339
v 7.16824 68.2833 50.7713
v 6.06023 67.3314 51.3548
v 5.6991 67.0335 50.9335
v 10.193 69.4469 49.1363
v 8.31391 69.7974 49.6828
v 8.03817 70.6353 48.5692
v 8.9013 70.7788 49.2154
v 9.73905 70.286 49.4151
v 10.2857 69.5568 49.0185
v 8.14374 70.7604 48.435
v 9.32265 69.5393 46.8681
v 10.6152 68.558 48.915
v 9.69767 68.4023 46.7504
v 10.2274 68.0224 46.7009
v 9.44049 67.267 44.0784
v 8.91079 67.6469 44.1279
v 9.66585 67.1923 43.4697
v 9.86127 68.8388 42.5568
v 9.10621 69.2933 43.215
v 9.20566 69.9285 43.0767
v 9.12485 69.946 43.0993
v 9.0254 69.3109 43.2376
v 8.13111 70.2881 42.8691
v 9.49789 71.2904 42.9684
v 8.45884 71.4692 42.7541
v 10.1613 72.8611 41.636
v 9.16479 72.4624 42.8751
v 9.45882 72.7077 42.689
v 9.63521 73.7557 41.9845
v 7.9678 72.3042 43.0793
v 7.63319 73.8194 43.47
v 7.29714 73.7782 43.3416
v 7.63175 72.2631 42.9509
v 6.54005 73.5434 41.2272
v 6.01333 72.5321 40.8096
v 7.10503 71.2517 42.5333
v 5.43647 72.0293 41.5706
v 4.94667 72.5369 39.8101
v 4.22233 72.0348 40.4329
v 4.46092 72.4941 40.0406
v 2.57442 74.1458 40.8271
v 2.33583 73.6866 41.2193
v 2.03363 73.9913 41.711
v 2.58043 74.2538 40.8496
v 2.03964 74.0993 41.7336
v 2.53106 74.7898 40.8892
v 2.57852 75.6061 41.4992
v 2.09366 75.0285 42.4279
v 1.96863 76.1801 43.087
v 1.37776 75.6511 43.9657
v 1.46588 74.4664 43.3615
v 0.926363 75.9774 44.2587
v 1.05585 75.554 45.0496
v 1.59536 74.043 44.1524
v 1.75822 74.7428 44.961
v 2.07888 77.0326 43.1864
v 1.67128 77.4453 43.4307
v 2.36171 78.7134 41.938
v 2.21129 78.8568 41.9881
v 1.50007 77.6085 43.4878
v 1.94226 79.0597 42.4096
v 1.54267 79.3594 42.649
v 1.10048 77.9081 43.7272
v 1.36826 79.3529 43.1601
v 1.30806 80.1819 44.8226
v 1.03196 78.8518 45.6195
v 1.31551 79.2839 46.5636
v 1.6734 80.5844 45.0286
v 1.68085 79.6863 46.7697
v 2.02237 81.8668 46.6439
v 1.49601 80.9276 44.7899
v 1.83231 82.2344 46.3882
v 1.82467 82.0473 45.0455
v 1.98415 83.8156 44.8678
v 1.98242 83.8988 46.221
v 1.81385 84.3487 46.6251
v 2.85114 84.3909 44.7773
v 2.68084 84.924 46.5345
v 3.2837 84.5223 45.7582
v 3.48184 84.6579 45.8389
v 2.89316 85.0694 46.621
v 3.91879 85.0281 45.9554
v 4.39442 85.4582 46.5785
v 3.43456 85.559 47.3303
v 5.17645 86.9603 47.1677
v 5.71099 85.0183 45.6181
v 6.67505 86.4596 46.0745
v 6.76414 85.8501 46.1893
v 7.47679 85.9305 46.2031
v 7.43222 86.545 46.0892
v 8.14929 84.9 45.6065
v 8.88308 85.1222 45.9393
v 8.16601 86.7672 46.4221
v 9.71967 87.6038 45.0712
v 9.67583 87.6156 45.0281
v 8.12218 86.7791 46.379
v 9.07785 87.7049 44.7763
v 7.83305 88.1301 44.2797
v 6.87738 87.2044 45.8825
v 7.42372 88.4234 44.695
v 7.0497 90.2915 46.4407
v 6.50336 89.0725 47.6282
v 6.95668 89.6586 48.4014
v 6.60672 89.5211 48.7333
v 6.10502 88.916 48.0059
v 6.25129 89.0711 48.6263
v 7.49386 89.1884 43.1982
v 7.08453 89.4816 43.6135
v 7.53184 89.5551 42.6741
v 8.17916 91.7637 43.1549
v 7.73184 91.6903 44.0943
v 8.70226 92.5248 43.6929
v 9.19903 92.7087 44.9541
v 8.29729 91.8997 45.5298
v 8.23889 93.2891 47.3341
v 8.71567 92.9813 47.269
v 9.45633 92.5337 45.433
v 9.99495 92.3578 45.3607
v 9.03481 92.9381 47.7407
v 9.97582 91.2283 47.2357
v 10.4854 91.2473 48.2846
v 9.48249 92.9548 48.6622
v 10.3796 92.2098 49.8536
v 10.2212 93.2277 50.5318
v 9.34341 93.8491 49.258
v 9.23961 93.8629 49.8325
v 9.18425 93.9923 49.8184
v 9.2913 93.9708 49.2447
v 9.11566 94.5158 50.1607
v 6.61735 94.6704 49.3372
v 6.95937 94.1151 48.4761
v 6.7072 94.1456 49.002
v 9.21628 93.9277 49.9235
v 9.14796 94.4506 50.2666
v 10.1962 93.2971 50.6292
v 10.1304 93.5686 51.6006
v 9.08597 94.7062 51.181
v 10.681 93.8675 52.4733
v 11.1726 92.9474 51.2661
v 11.5966 93.3218 52.1794
v 12.2579 92.4729 50.8583
v 12.4565 92.445 50.9757
v 11.7952 93.2939 52.2968
v 13.2419 93.5344 52.4922
v 13.195 93.7377 52.5798
v 11.7515 93.4837 52.3785
v 13.1694 94.3617 52.6635
v 12.2332 94.8066 54.7731
v 10.9291 93.8745 54.2318
v 12.0141 94.453 55.7737
v 11.74 93.6213 56.257
v 10.6732 93.0982 54.6829
v 10.6854 92.1371 55.5345
v 9.82507 91.789 55.0777
v 9.91738 92.7923 54.2815
v 9.6186 92.3115 54.1392
v 11.7334 93.5891 56.3329
v 10.6785 92.103 55.6151
v 11.5018 93.6468 56.9174
v 12.1496 94.9558 56.2536
v 11.944 95.0989 56.8332
v 12.4402 95.3898 55.9114
v 12.6983 95.7745 56.161
v 12.2205 95.5111 57.1006
v 12.9666 96.241 56.3886
v 13.3732 96.5687 57.078
v 12.6833 95.8841 57.8853
v 12.9774 97.5679 59.0924
v 12.7836 97.5209 59.2052
v 12.4895 95.837 57.9981
v 12.2815 97.6683 59.3367
v 11.7282 97.0952 60.0973
v 11.8598 95.1848 58.8639
v 12.3379 95.6824 59.6644
v 11.8199 96.9219 60.8407
v 12.4361 95.4967 60.4608
v 12.4558 96.1818 61.2966
v 12.7471 95.6211 61.7287
v 12.7103 94.969 60.8676
v 12.9912 94.2284 61.7942
v 13.8075 95.8061 63.1875
v 13.9893 94.4026 63.1672
v 14.0901 93.9725 63.6143
v 14.5224 95.9366 63.2748
v 14.8049 94.1029 63.7016
v 15.054 94.9961 63.1329
v 15.325 94.9494 63.1733
v 15.0954 94.0528 63.7449
v 15.8923 94.9552 63.3131
v 16.8349 94.2476 63.3515
v 16.1683 93.2474 63.7886
v 17.0911 92.7153 63.7171
v 16.8061 92.1293 64.1366
v 15.8654 92.6248 64.2343
v 15.8981 91.6086 64.8954
v 17.2704 91.4685 64.2681
v 16.3315 90.9918 65.0181
v 18.2718 91.1617 64.5315
v 17.3748 91.7784 64.2191
v 18.3828 91.4909 64.4794
v 18.6034 92.1077 64.5093
v 18.8958 91.9934 64.7092
v 18.6751 91.3766 64.6793
v 19.3525 92.0779 65.1646
v 20.7952 90.7529 65.0656
v 20.1178 90.0516 64.5803
v 20.5591 89.6248 64.3477
v 22.1507 90.9874 64.2515
v 21.9147 89.8593 63.5335
v 23.8832 90.544 63.3491
v 23.9696 89.8292 61.6173
v 22.001 89.1445 61.8017
v 22.8688 88.891 59.9552
v 22.6325 88.4957 59.8984
v 21.7647 88.7492 61.7449
v 23.338 86.7628 60.8037
v 21.5569 88.2436 61.7664
v 22.8471 86.6144 60.9946
v 22.9419 86.1971 61.3355
v 21.3687 88.1836 62.2767
v 21.0473 86.8498 61.239
v 19.8378 86.6427 61.7737
v 20.0107 87.9511 62.8771
v 18.3896 86.9216 63.0884
v 19.7128 86.2828 61.7054
v 18.2492 86.5175 63.0116
v 19.3714 85.7684 61.6496
v 18.3126 84.8557 61.2792
v 17.1904 85.6048 62.6413
v 16.7317 85.1617 61.7791
v 16.4189 85.058 61.9867
v 16.8344 85.4867 62.8775
v 16.1004 83.5853 61.9015
v 15.9883 83.5698 62.0157
v 16.7193 85.4708 62.9948
v 16.3766 85.2919 63.5257
v 20.3325 85.9547 61.5178
v 20.0672 85.4 61.439
v 20.4659 84.8887 61.3434
v 20.7397 86.0446 61.3509
v 20.923 84.9895 61.156
v 22.5966 85.293 61.4612
v 22.7674 84.3671 61.4451
v 21.0938 84.0636 61.1399
v 23.1285 84.0974 61.9138
v 23.373 83.3633 61.3028
v 21.3383 83.3296 60.529
v 23.0119 83.633 60.8342
v 23.2542 83.536 59.6023
v 21.5806 83.2325 59.2971
v 23.5606 83.4438 59.0295
v 23.5546 83.4467 58.9871
v 21.5745 83.2354 59.2547
v 22.8768 83.4508 58.1573
v 22.4216 83.3273 57.5561
v 21.0564 83.0949 58.5704
v 21.9433 82.6297 56.5379
v 21.1077 82.628 56.1736
v 20.2208 83.0933 58.2062
v 19.2682 83.0801 57.1572
v 18.353 82.866 57.8967
v 19.179 82.8496 59.0479
v 17.3155 82.4552 58.4474
v 18.1877 82.6527 57.384
v 17.1273 82.2124 57.8638
v 18.1982 81.3033 56.2474
v 19.1918 83.0055 57.0502
v 19.3412 81.7048 55.8674
v 21.0207 82.5431 56.0518
v 21.5131 81.6846 55.4696
v 19.8336 80.8463 55.2852
v 21.2485 81.3982 54.9395
v 21.0768 80.8331 53.3347
v 19.6618 80.2812 53.6804
v 20.3106 79.8604 51.8737
v 20.0939 79.637 51.8479
v 19.4451 80.0579 53.6546
v 18.955 79.3747 52.9903
v 18.5052 78.9548 53.6669
v 18.9331 79.5798 54.4248
v 18.4357 77.4445 53.9283
v 17.5051 77.4956 54.5612
v 17.9443 79.6341 55.0973
v 17.484 79.3813 54.7012
v 17.4298 79.4118 54.7443
v 17.8862 79.6668 55.1434
v 16.5583 78.3982 56.6523
v 17.4033 79.3794 54.7149
v 16.53 78.3635 56.6208
v 17.4237 77.4937 54.5751
v 17.4749 76.756 54.9011
v 16.5844 77.5797 56.9673
v 16.4784 76.2344 56.3855
v 16.4177 75.7874 57.3055
v 16.5153 77.071 58.0144
v 16.1691 76.0518 57.7624
v 17.1813 75.1088 54.1992
v 16.2044 74.6969 55.7303
v 16.2096 73.4725 53.9988
v 16.1235 73.2649 54.1468
v 16.1241 74.5031 55.8684
v 16.8324 72.296 54.6444
v 15.7063 74.0143 55.7095
v 16.1482 72.4695 54.8634
v 16.1682 73.278 54.1085
v 16.8798 72.3099 54.6037
v 17.0843 72.6749 54.106
v 18.5109 71.6822 53.9642
v 18.3064 71.3173 54.4619
v 18.5346 70.8805 54.6828
v 18.0612 69.8275 52.4194
v 18.1395 69.2511 53.3257
v 17.8568 69.4625 52.9171
v 17.0065 69.7418 51.9233
v 16.8021 69.3768 52.421
v 16.1957 69.5293 50.7799
v 15.8525 69.4311 50.8917
v 16.4114 69.2651 52.5482
v 15.7076 69.5675 51.4402
v 15.6627 69.5538 51.4649
v 16.3633 69.2505 52.5747
v 14.8468 68.8079 51.5614
v 15.6625 69.55 51.4325
v 14.8465 68.8037 51.5267
v 15.81 69.4146 50.8845
v 14.7162 69.8814 49.2463
v 13.6014 69.3351 49.662
v 13.0848 69.59 49.3296
v 12.9954 69.4247 49.3379
v 13.5057 69.1579 49.6709
v 12.616 69.0715 49.0704
v 12.9246 69.5953 49.2073
v 12.5493 69.2321 48.9476
v 13.723 70.0688 47.0157
v 13.3066 69.8711 46.6783
v 12.1387 69.0371 48.6147
v 11.9615 68.5678 46.359
v 13.6725 69.604 46.2952
v 12.3723 68.2678 45.9289
v 13.2092 67.3868 45.6418
v 11.3003 65.7182 44.3042
v 10.3442 66.495 44.5078
v 10.5696 66.4203 43.8991
v 11.6491 65.6081 43.5398
v 10.9401 66.3034 43.0869
v 11.5321 66.0272 43.06
v 13.0612 69.2876 43.24
v 12.4691 69.5637 43.2669
v 13.5581 70.8247 44.4664
v 13.3084 70.9944 44.5195
v 12.1889 69.7542 43.3265
v 13.2252 71.596 44.4
v 13.1691 71.6249 44.4044
v 12.1328 69.7832 43.3309
v 12.0998 71.6875 44.2662
v 12.0173 71.7177 44.2023
v 12.0443 69.8155 43.2624
v 11.3887 70.9052 43.7823
v 11.9503 71.8113 44.123
v 11.317 71.0056 43.6974
v 11.8064 72.2183 43.7296
v 11.6372 72.2957 43.5397
v 11.1243 71.0937 43.4812
v 11.6921 72.6759 42.1188
v 12.1287 72.6496 43.663
v 12.2187 73.0551 42.2508
v 13.3758 72.2486 44.1751
v 13.4797 72.3421 44.1515
v 12.3165 73.1431 42.2286
v 13.2432 73.6537 42.4622
v 13.3423 73.6163 42.1359
v 12.4098 73.1078 41.9216
v 14.5213 72.6993 41.42
v 14.2881 72.8696 40.1852
v 12.1599 73.2903 40.5986
v 13.4909 73.7807 40.2203
v 13.2611 74.1052 39.8553
v 11.9437 73.5957 40.2551
v 12.3822 73.441 37.7602
v 11.5545 74.0214 39.3863
v 11.7195 73.9669 38.4091
v 11.194 73.6172 37.5497
v 10.7928 73.7664 40.0512
v 10.6198 73.7757 37.3793
v 11.0616 74.1491 39.7795
v 10.9194 74.154 37.6142
v 10.4769 74.3588 37.39
v 10.6486 74.3545 40.062
v 10.3004 74.9532 37.4187
v 10.9665 74.5287 39.9177
v 10.6637 75.0701 37.5453
v 10.2792 75.0232 37.4373
v 10.6281 74.4223 40.0801
v 9.6417 75.9608 38.8098
v 9.6343 75.9579 38.8119
v 10.6211 74.4195 40.0822
v 9.37906 75.7052 38.2669
v 10.0763 75.3059 40.0244
v 9.58736 75.8198 39.3274
v 9.24287 75.6379 38.3128
v 10.4929 74.3561 40.1254
v 8.76226 75.2098 38.4208
v 9.73526 74.8649 40.2176
v 8.85027 75.3056 39.372
v 7.91394 75.4992 39.4594
v 9.69447 74.6285 41.103
v 8.64979 76.18 39.8965
v 8.6897 76.4574 40.2233
v 9.73203 74.8897 41.4106
v 9.83052 75.9338 41.1501
v 9.92323 76.0535 41.63
v 9.83136 75.0179 41.9248
v 9.11997 76.9401 42.8195
v 9.17464 76.7951 43.1806
v 9.88993 74.8626 42.3116
v 7.87095 74.8525 43.7754
v 9.31529 74.1784 42.9384
v 8.60611 74.1912 43.4476
v 8.37127 77.3779 43.323
v 7.06758 75.4352 43.9177
v 6.96814 76.7752 44.5772
v 6.48766 76.7345 44.5661
v 6.64547 75.3995 43.908
v 5.40351 75.623 43.6027
v 5.44367 75.3834 43.2945
v 6.68075 75.189 43.6372
v 5.573 75.2456 41.9901
v 6.19173 74.4885 41.5891
v 7.22433 74.5238 43.2849
v 6.46724 74.289 41.1705
v 6.00239 75.0705 41.0979
v 6.30089 74.8003 40.739
v 7.19623 75.9557 39.6941
v 6.9796 74.2565 37.9724
v 6.11057 73.3075 39.2264
v 6.64454 74.1033 37.4338
v 5.14322 74.6153 37.2997
v 4.79163 73.7574 39.1087
v 4.28444 73.8833 39.2422
v 4.86969 75.702 37.5883
v 4.01091 74.97 39.5308
v 3.78777 75.419 39.7306
v 5.07801 76.2101 37.7701
v 3.97079 75.8654 39.8903
v 4.7976 76.7236 37.4935
v 4.3804 75.6674 39.7119
v 5.08344 76.3605 37.733
v 4.82162 76.7523 37.5121
v 3.9932 75.8923 39.9077
v 5.43858 76.3939 38.3285
v 6.60798 76.5194 39.5493
v 5.02055 76.0025 40.9801
v 5.41414 75.6341 40.9531
v 5.23215 75.5316 41.9261
v 4.86067 75.9124 41.8349
v 5.10282 75.6695 43.2305
v 4.67395 75.9627 43.3436
v 4.48389 76.17 41.9343
v 4.00995 76.7841 43.5531
v 3.80127 76.9746 43.4178
v 4.28911 76.3477 41.8079
v 3.96939 78.6592 42.154
v 2.64905 78.5356 41.7596
v 2.96877 76.2241 41.4135
v 2.38672 76.8422 42.9952
v 3.91129 77.172 43.6923
v 4.07208 78.8435 42.4102
v 4.49293 78.0249 44.3204
v 4.67614 78.2593 44.3789
v 4.24309 79.0623 42.4648
v 4.25499 79.2936 42.9522
v 4.32562 79.3629 42.9162
v 4.30513 79.1232 42.4332
v 5.77428 79.7658 43.0511
v 5.81724 79.7567 42.9574
v 4.34288 79.1151 42.3508
v 6.19835 79.4593 42.3394
v 5.76172 80.9712 40.6008
v 3.94912 80.4786 40.7829
v 4.13678 81.517 40.9964
v 2.87565 81.6682 40.9085
v 2.84118 80.6114 40.7057
v 2.65924 81.0569 40.9499
v 1.57822 82.2554 42.7961
v 1.36181 81.6441 42.8375
v 1.4984 82.5396 43.3787
v 1.4391 82.3563 43.6971
v 1.30252 81.4608 43.1559
v 1.15727 81.199 43.6054
v 4.57513 83.5478 42.5761
v 4.49531 83.8321 43.1587
v 5.80738 83.3395 42.7524
v 5.99475 83.4 43.2841
v 4.68268 83.8925 43.6904
v 5.13213 83.7209 44.1382
v 4.98206 83.9194 44.3649
v 4.53261 84.091 43.9171
v 5.20947 84.6368 45.1237
v 4.00884 84.991 45.7492
v 3.16597 84.4941 44.6291
v 3.5775 84.6186 45.6199
v 5.44845 83.6821 44.4723
v 5.61921 84.4284 45.2181
v 6.31108 83.3611 43.6182
v 6.53363 83.3011 43.7573
v 5.81473 84.3756 45.3402
v 7.51022 84.083 45.2755
v 7.59333 84.5668 45.576
v 5.88775 84.8007 45.6042
v 6.95351 85.617 46.1745
v 6.63349 83.3126 43.6871
v 7.61008 84.0946 45.2053
v 7.56654 84.0519 43.0754
v 8.39472 84.533 43.0489
v 8.43826 84.5756 45.1787
v 9.07624 85.3874 42.9315
v 9.09911 85.407 42.9451
v 8.46276 84.5967 45.1933
v 8.92185 85.9638 42.9367
v 8.93216 84.477 44.8901
v 9.26192 85.6101 43.0695
v 9.16381 86.1089 43.0708
v 8.73817 84.7618 45.3459
v 10.1062 85.799 43.8179
v 10.388 86.0546 44.2437
v 9.02 85.0174 45.7717
v 9.85659 87.499 44.9036
v 9.20786 85.1467 46.0168
v 9.98614 87.4553 45.2092
v 10.2975 86.0775 44.1206
v 9.76614 87.5219 44.7805
v 9.16815 87.6111 44.5286
v 10.1406 86.0298 43.8655
v 9.01126 87.5634 44.2736
v 9.19411 86.3117 43.1126
v 8.29462 87.1769 41.8504
v 7.9874 88.5483 42.8368
v 8.26083 88.6671 41.7888
v 8.21816 88.7343 41.7851
v 7.94206 88.6197 42.8329
v 7.98005 88.9864 42.3088
v 8.00942 89.3194 41.3755
v 7.75827 89.608 41.8736
v 7.52778 88.7603 40.1791
v 7.52007 89.0461 40.0372
v 7.75056 89.8938 41.7317
v 7.97684 89.8184 40.6648
v 7.95582 90.1742 40.6309
v 7.72803 90.2751 41.6954
v 7.84622 90.7314 40.4934
v 8.7269 92.2413 40.9647
v 8.73048 91.9937 42.2319
v 9.23735 92.3757 42.4051
v 9.15974 92.398 42.5916
v 8.64731 92.0175 42.4317
v 9.11355 92.7478 43.0576
v 10.0188 92.7991 42.4337
v 9.92229 93.1255 42.9089
v 10.9243 93.319 42.2326
v 12.0233 93.1812 44.3245
v 10.8878 93.0043 44.7468
v 12.8418 93.1746 45.0193
v 12.8663 92.3528 45.357
v 10.9123 92.1825 45.0845
v 12.5258 91.997 45.0437
v 12.5029 91.8031 45.0468
v 10.8907 91.9999 45.0874
v 11.2302 90.7104 45.5182
v 11.1783 90.7092 45.5548
v 10.8451 91.9988 45.1196
v 10.9435 90.8197 46.9612
v 11.1785 90.7091 45.5548
v 10.9437 90.8196 46.9612
v 11.5707 90.7074 47.1077
v 11.352 91.0762 48.3271
v 10.725 91.1884 48.1807
v 11.3114 91.4506 49.3535
v 11.0942 91.5035 49.452
v 10.4923 91.2451 48.2864
v 10.3864 92.2076 49.8554
v 11.2374 91.595 49.5403
v 10.5399 92.3056 49.95
v 11.702 91.9091 49.7021
v 11.4014 91.4551 49.3557
v 11.8563 91.7774 49.5283
v 11.4484 91.081 48.3295
v 11.6423 91.078 48.2673
v 12.0267 91.7748 49.4736
v 13.1465 92.4123 48.1935
v 14.3153 92.9742 49.6805
v 13.0536 92.2684 50.78
v 14.3866 92.3195 51.4501
v 14.3844 92.3204 51.4544
v 13.0516 92.2693 50.7838
v 13.8794 93.3462 52.2866
v 14.4075 92.3322 51.454
v 13.9012 93.3572 52.2862
v 14.3362 92.9869 49.6844
v 14.3094 92.9414 52.0939
v 14.6553 92.6438 50.1308
v 14.7198 93.1461 49.7278
v 14.2621 93.5071 52.3271
v 14.791 92.4913 51.4974
v 15.6858 92.5942 51.9788
v 15.1043 93.6039 52.7802
v 15.1979 94.2196 52.8764
v 15.7706 92.5768 52.0565
v 15.2828 94.2021 52.9541
v 15.6116 93.1494 52.9642
v 15.6591 93.1645 53.0047
v 15.3336 94.2183 52.9975
v 17.2749 94.8111 52.4926
v 17.0733 95.3103 52.2829
v 15.1194 94.7486 52.7747
v 16.5013 96.1148 51.8279
v 16.0828 97.6456 53.2738
v 14.6747 96.375 54.3109
v 14.7421 96.7874 55.2997
v 13.1871 96.4744 55.7247
v 12.9047 96.0187 54.7947
v 12.9324 96.0224 55.4558
v 12.3841 95.1385 55.5426
v 12.3172 95.0716 54.8877
v 12.0931 94.7024 55.8817
v 15.2696 96.4334 54.9077
v 16.1201 96.9473 53.6404
v 16.3276 97.6861 53.4545
v 14.9706 96.8252 55.4684
v 16.7395 97.4834 53.8877
v 15.9761 96.4364 54.8502
v 16.2532 96.5323 54.6053
v 16.748 97.4874 53.8989
v 14.9786 96.829 55.479
v 16.968 97.8927 54.3306
v 15.8454 96.642 55.4546
v 16.8488 97.1558 54.892
v 17.3864 97.8962 55.08
v 15.3691 96.8322 56.1784
v 17.7091 97.6762 55.6009
v 16.0788 96.4324 55.8569
v 17.2702 96.8178 55.553
v 18.0957 96.3363 55.417
v 15.7087 95.6551 56.0168
v 17.6903 95.6279 54.497
v 15.9234 95.8579 55.0367
v 16.6417 95.8533 54.4649
v 17.6486 95.483 54.4458
v 15.6698 95.5198 55.969
v 15.7307 94.9321 55.0728
v 15.7101 94.8025 55.158
v 15.6517 95.4059 56.0439
v 16.4852 93.7562 55.2263
v 16.4813 93.7007 55.3343
v 15.6478 95.3504 56.1519
v 15.5463 94.8285 55.9095
v 15.5379 94.7904 55.9962
v 15.6399 95.3146 56.2335
v 16.1532 94.4756 57.2949
v 15.8824 95.4836 58.2227
v 15.3691 96.3226 57.1613
v 15.7333 96.3586 59.1743
v 15.4648 96.7105 59.2107
v 15.1332 96.6318 57.1932
v 15.2608 98.0298 59.1244
v 14.182 98.5179 58.8424
v 14.0544 97.1199 56.9112
v 13.7528 98.1953 58.9025
v 15.4413 98.9695 61.2929
v 15.1862 98.7094 61.6918
v 15.3838 98.2198 62.0713
v 12.776 97.6081 62.6402
v 12.5784 98.0977 62.2607
v 12.1012 98.1749 62.0211
v 15.8905 98.3828 60.6789
v 15.8951 97.5519 61.3724
v 16.1815 97.1123 60.9801
v 16.3032 96.7239 61.5043
v 16.0168 97.1635 61.8966
v 16.95 96.0771 62.0643
v 15.9035 95.1471 63.2683
v 14.8256 96.1049 63.2671
v 15.337 95.1532 63.1257
v 16.5489 95.3516 60.0696
v 17.1659 94.8715 60.8039
v 16.5989 94.599 59.0092
v 16.461 93.6737 59.1933
v 17.028 93.9463 60.988
v 17.0876 92.3892 58.8698
v 16.5018 93.7288 60.6975
v 16.4926 92.6203 59.19
v 17.087 92.3637 58.8885
v 17.0274 93.9238 61.0045
v 16.7559 92.4473 60.907
v 16.7888 92.4398 60.9297
v 17.0584 93.9167 61.0259
v 17.8176 92.0803 60.9254
v 18.2896 92.273 61.1595
v 17.4731 94.086 61.2315
v 19.0284 92.9193 61.5629
v 18.434 93.1175 63.9418
v 16.9509 94.2602 63.3215
v 17.2154 92.7288 63.685
v 18.6943 91.968 60.9068
v 19.4332 92.6143 61.3101
v 18.7425 91.6795 59.462
v 19.6386 91.0463 59.4474
v 20.3292 91.981 61.2956
v 20.5499 90.9374 61.0331
v 21.3243 90.996 61.451
v 21.1036 92.0396 61.7135
v 23.2928 91.6807 61.2666
v 23.3905 92.1295 61.3845
v 21.2013 92.4885 61.8314
v 22.8497 93.0182 62.0947
v 22.3927 94.2283 62.7745
v 20.7157 93.7741 62.5537
v 21.1724 93.8587 63.0092
v 23.0683 93.8648 64.9861
v 21.8902 93.4724 65.3589
v 23.8654 93.9049 65.7276
v 24.2536 92.3637 65.6698
v 22.3026 91.835 65.2975
v 24.0134 92.121 65.1381
v 24.0559 91.6057 64.525
v 22.3481 91.2828 64.6404
v 24.3628 91.1416 64.2261
v 24.3199 91.033 64.0511
v 22.3025 91.1673 64.4545
v 24.035 90.7239 63.5522
v 25.7946 90.4036 63.7652
v 25.6019 90.0552 63.2484
v 26.1333 89.8204 62.9513
v 25.2959 89.2619 61.8948
v 24.7645 89.4967 62.1918
v 25.2042 88.9363 61.3356
v 24.4511 89.2464 60.7459
v 24.0115 89.8069 61.6021
v 22.9107 88.8687 59.9401
v 24.5597 89.0037 60.6521
v 23.0193 88.6259 59.8462
v 23.7248 86.893 60.7515
v 25.1613 88.7898 61.1624
v 24.3264 86.6791 61.2619
v 24.7926 86.4955 62.2177
v 23.7038 85.4542 62.7321
v 23.087 85.4939 61.8474
v 23.4481 85.2241 62.3161
v 25.9259 86.1376 61.9804
v 25.9775 86.002 61.4605
v 27.0322 88.2044 60.6444
v 25.9027 86.5827 60.5931
v 26.3503 87.5173 60.2469
v 27.1374 88.1264 60.57
v 26.0827 85.924 61.3861
v 27.4186 87.2275 60.0859
v 27.8074 86.7794 60.0276
v 26.4958 85.4479 61.3242
v 26.8997 85.9325 60.1566
v 27.1007 85.4129 60.0015
v 26.7093 84.8959 61.1595
v 28.5186 85.2843 59.6762
v 28.5303 84.6396 59.5217
v 26.721 84.2512 61.0049
v 26.7509 83.7158 60.9403
v 24.2507 82.642 60.6931
v 23.8751 83.029 60.7236
v 23.514 83.2987 60.2549
v 24.4416 82.6325 60.3791
v 23.7313 83.2878 59.8975
v 24.0378 83.1956 59.3247
v 26.3962 83.1296 60.1657
v 26.2626 83.7616 59.0818
v 28.1266 83.9724 58.6401
v 28.0606 83.8927 58.3235
v 26.1966 83.6818 58.7653
v 27.0004 84.0897 58.2042
v 26.9155 84.0297 58.0365
v 26.1057 83.6176 58.5857
v 26.7354 83.7741 57.5435
v 25.906 83.5584 56.9368
v 25.1616 83.372 57.8951
v 24.713 82.6703 56.0141
v 24.0223 82.5175 56.2358
v 24.4709 83.2192 58.1169
v 23.6818 83.2509 57.3927
v 23.5303 82.3819 56.1908
v 23.2495 83.1317 57.3532
v 22.8858 82.4071 56.3069
v 23.2636 81.4567 54.911
v 22.6191 81.4818 55.0271
v 22.3545 81.1954 54.497
v 23.643 81.4114 54.1065
v 22.7338 81.1502 53.6925
v 23.1679 81.2509 53.214
v 22.3118 81.0088 52.3863
v 21.8777 80.9081 52.8648
v 21.1115 79.9353 51.4038
v 22.5578 81.0227 52.0706
v 21.3576 79.9492 51.088
v 21.7145 79.6818 50.6574
v 21.0134 78.6745 50.4827
v 20.5704 78.8182 50.8919
v 20.0279 76.8587 51.6073
v 19.4905 77.215 52.2564
v 19.9587 79.2237 51.6307
v 18.8362 79.0117 52.7995
v 19.3692 77.066 52.6031
v 18.7149 78.8627 53.1463
v 18.6604 77.3458 53.3705
v 18.9296 75.0021 52.7418
v 18.1894 75.1347 53.5191
v 18.1994 72.9091 53.267
v 17.1954 72.8477 53.9407
v 17.2445 75.0769 54.1532
v 16.2728 73.4407 53.9529
v 18.7144 74.7636 51.141
v 17.9544 72.6376 51.4448
v 17.4397 72.9176 51.1447
v 17.1635 71.7921 50.5683
v 17.6782 71.5121 50.8684
v 16.7858 71.0845 49.8531
v 16.7522 72.2657 50.2762
v 16.4245 71.5006 49.5965
v 16.2605 72.6042 48.1582
v 15.4074 71.1491 47.2909
v 15.675 70.2223 48.8345
v 14.8479 70.4093 46.7149
v 13.8572 70.155 47.0829
v 14.6978 69.9715 49.1975
v 13.0652 69.6857 49.2777
v 15.7752 71.8045 45.838
v 15.1755 70.993 45.4208
v 15.3215 71.5945 45.412
v 15.8189 72.1475 45.6224
v 15.3652 71.9375 45.1964
v 16.5787 72.9576 44.3294
v 16.5752 72.9565 44.3231
v 15.3612 71.9362 45.1893
v 17.1471 72.025 43.3821
v 15.6454 72.5097 44.0838
v 16.0186 72.5283 43.7062
v 16.2472 72.1744 42.5002
v 14.4614 72.0856 44.3074
v 15.2967 72.5069 41.8436
v 14.4395 72.704 43.9876
v 15.0576 72.9593 42.1988
v 14.749 72.77 41.6919
v 13.838 72.3851 44.1348
v 13.6016 73.6968 42.4454
v 17.6088 72.5587 39.9257
v 16.4928 72.8445 39.5818
v 17.4863 73.1857 39.7678
v 17.2685 73.8318 39.5829
v 16.3015 73.4121 39.4194
v 16.615 73.8882 39.5481
v 16.0184 74.2704 39.4718
v 15.7399 73.7719 39.3476
v 14.9463 75.3539 38.3772
v 14.7867 75.2393 38.3223
v 15.5909 73.6649 39.2963
v 14.4594 74.447 37.2026
v 14.6209 73.8154 38.9433
v 14.2062 74.0835 38.2274
v 13.5259 73.6616 37.4491
v 14.7469 72.9548 39.5192
v 13.113 73.2199 37.3783
v 14.6698 73.3572 39.4142
v 13.2562 73.6221 37.5616
v 12.8764 73.355 37.5781
v 14.533 73.0769 39.6999
v 13.7697 74.0167 39.6679
v 12.6018 74.9938 34.5308
v 12.1889 74.5521 34.4599
v 11.4442 75.2809 34.3177
v 11.192 75.0059 34.2293
v 11.9368 74.2771 34.3715
v 11.3331 74.4094 34.3271
v 11.0609 73.3827 34.4389
v 11.6533 73.2081 34.488
v 10.5777 72.9188 34.4219
v 10.097 72.9443 37.0859
v 11.1288 73.2359 37.3945
v 10.5572 73.4094 37.2302
v 9.59315 73.4221 37.0728
v 10.0293 73.9101 37.2165
v 8.44809 74.7272 38.1676
v 8.77001 75.162 38.3182
v 10.3297 74.3158 37.3571
v 10.1472 74.9085 37.3844
v 8.77441 75.1712 38.3221
v 10.1515 74.9175 37.3882
v 9.25501 75.5993 38.2142
v 9.38332 75.7069 38.2641
v 10.2761 75.022 37.4367
v 9.63857 75.9596 38.8091
v 8.74065 73.0061 36.6148
v 7.49091 74.2602 37.6533
v 7.15585 74.1069 37.1147
v 8.90621 73.8464 34.7904
v 7.34173 75.0504 35.0662
v 9.0849 74.9489 34.7478
v 9.22804 76.4754 34.936
v 7.48905 76.6213 35.2599
v 8.30472 77.2026 35.6906
v 8.17458 77.3683 35.7134
v 7.35891 76.7869 35.2828
v 6.94441 77.2665 35.1524
v 6.88276 78.2076 37.9963
v 5.72853 78.0564 37.301
v 6.40215 77.7795 38.1043
v 6.96231 78.1823 38.2502
v 6.4817 77.7542 38.3582
v 7.21755 78.435 38.7953
v 8.02302 78.9595 37.3932
v 8.27826 79.2122 37.9383
v 8.81223 79.5789 37.8307
v 8.77996 79.7512 38.2579
v 8.246 79.3845 38.3655
v 8.83554 80.6351 38.8557
v 8.82455 80.6346 38.8703
v 8.23349 79.3839 38.3822
v 7.66581 81.3593 39.2329
v 7.11103 81.0612 39.5547
v 7.67872 79.0859 38.704
v 6.9215 80.4079 39.954
v 7.28895 79.0179 41.7011
v 8.05591 77.659 40.4975
v 8.47046 77.8761 42.5804
v 9.00399 77.1633 42.5748
v 8.66322 76.8477 40.4911
v 9.80726 76.2766 41.3853
v 6.9592 79.1787 42.3867
v 8.17308 78.0211 43.1988
v 6.65205 78.145 44.3282
v 6.7153 77.7582 44.4469
v 8.22865 77.6812 43.303
v 6.80579 77.1205 44.5544
v 6.03732 77.6736 44.5157
v 6.12781 77.0359 44.6233
v 5.04366 75.9244 43.6599
v 5.84484 77.7759 44.53
v 4.85118 76.0268 43.6742
v 4.17676 76.8445 43.8643
v 5.82569 77.8168 44.5207
v 4.15874 76.8829 43.8556
v 4.74039 77.7358 44.4837
v 5.77675 78.394 44.4189
v 4.69432 78.2791 44.3879
v 4.27431 79.3146 42.9617
v 5.82542 78.4429 44.3996
v 4.32298 79.3636 42.9425
v 5.77164 79.7665 43.0773
v 5.97151 78.4044 44.3551
v 5.91773 79.728 43.0328
v 6.29624 79.4313 42.4129
v 5.95292 81.7483 40.2014
v 5.79331 81.0772 40.5839
v 4.1692 81.6258 40.979
v 6.38988 83.5969 41.4948
v 4.60616 83.4744 42.2725
v 5.83842 83.2661 42.4487
v 6.41137 83.6089 41.5114
v 5.8599 83.2781 42.4653
v 6.79295 84.0174 41.8537
v 6.7266 83.9857 40.7104
v 7.10819 84.3942 41.0527
v 6.65305 85.5677 39.3974
v 6.69652 85.6395 39.4359
v 7.15767 84.4759 41.0966
v 7.47224 84.9052 40.7095
v 7.80064 85.2897 41.4027
v 7.48607 84.8603 41.7898
v 8.10205 86.2329 41.8178
v 8.88915 85.9531 42.916
v 8.382 84.5419 43.0398
v 9.06437 85.3957 42.9231
v 7.85417 85.5539 40.8232
v 8.14908 86.465 41.3087
v 7.03206 86.2094 39.5358
v 7.03725 86.2602 39.5252
v 8.15427 86.5159 41.2981
v 7.63515 87.3149 39.9894
v 7.78438 88.0579 40.4191
v 8.28538 87.1687 41.6756
v 8.25093 88.6583 41.6015
v 6.35364 87.0116 38.3334
v 6.85702 88.1702 38.6328
v 6.53901 87.3889 37.9283
v 6.75972 87.8439 37.2904
v 7.09353 88.6578 37.9493
v 6.53596 87.8551 36.7024
v 6.90606 88.1454 36.3412
v 7.48675 88.9663 37.5655
v 7.60028 88.6116 37.0285
v 8.95731 89.2262 36.9095
v 8.84377 89.5809 37.4464
v 9.36194 89.9433 37.6227
v 8.89068 90.3301 38.2127
v 8.37251 89.9678 38.0364
v 8.6149 91.2061 38.7676
v 7.81709 90.6666 40.2381
v 7.46439 89.3536 39.7102
v 7.92487 90.1053 40.3597
v 10.6749 90.805 38.755
v 10.1824 91.6234 39.244
v 11.8077 91.0693 39.2231
v 11.9277 91.3986 39.8243
v 10.3023 91.9527 39.8452
v 11.8802 92.5368 40.9276
v 10.9607 93.0964 41.853
v 9.49448 92.4444 40.6581
v 10.0527 92.5914 42.0794
v 13.6385 90.679 40.4035
v 13.8276 91.7177 41.5868
v 15.5629 90.9088 41.9065
v 15.7181 91.2653 41.9815
v 13.9924 92.0964 41.6665
v 16.4535 91.5684 41.2363
v 14.9529 91.7795 42.2692
v 15.6991 91.6195 42.1388
v 16.5878 92.0044 41.4693
v 14.1267 92.5324 41.8995
v 16.2207 92.8919 42.3993
v 16.1269 93.3527 42.4752
v 14.027 93.022 41.9801
v 15.6216 94.3046 42.5393
v 14.9136 95.1411 42.6395
v 13.319 93.8585 42.0804
v 13.9459 95.8012 42.7648
v 13.0579 95.6185 44.4752
v 12.3083 93.6505 44.0273
v 13.0922 93.587 44.7582
v 13.2129 95.654 44.7117
v 13.2472 93.6225 44.9947
v 13.4387 95.7274 45.1962
v 13.8888 95.6256 45.6934
v 13.6426 93.533 45.4315
v 14.0348 93.5943 47.0785
v 13.3662 92.1093 47.1946
v 13.0553 92.2284 45.5335
v 11.8621 90.775 47.2684
v 13.1528 91.4051 45.7544
v 12.5571 90.6137 46.646
v 11.7694 90.7226 47.16
v 12.9739 92.1824 45.4382
v 12.64 91.8161 45.1299
v 11.6478 90.6867 47.0882
v 12.5265 91.7825 45.0628
v 11.2555 90.6884 45.5354
v 14.1103 96.0282 46.2606
v 14.2563 93.9969 47.6456
v 14.7749 94.3708 47.4954
v 15.9221 93.5939 49.5217
v 15.4035 93.22 49.672
v 16.7852 93.4237 50.1316
v 16.7837 93.3695 50.1605
v 15.4018 93.1584 49.7049
v 15.4731 92.5036 51.4745
v 17.13 93.3786 50.4996
v 15.8673 92.514 51.8605
v 17.3725 92.8352 51.8137
v 17.3751 92.8618 52.0218
v 15.8702 92.5438 52.0942
v 17.3208 94.7649 52.4872
v 16.3024 92.5347 52.4961
v 17.4426 94.3122 52.7916
v 17.3201 94.7652 52.4879
v 15.8695 92.5441 52.0949
v 15.704 93.119 53
v 17.4459 92.9098 51.8309
v 17.3955 94.8157 52.2855
v 17.2024 93.4522 50.5166
v 17.1575 93.8186 50.2348
v 17.3475 95.2082 51.9835
v 17.4663 95.3846 50.4697
v 17.4075 95.4824 50.4768
v 17.2921 95.3003 51.9901
v 16.7201 96.1048 51.5351
v 17.0737 95.8972 50.0295
v 16.4059 96.4952 51.1141
v 16.3553 96.5878 49.5787
v 15.6847 98.0513 49.7392
v 15.7747 97.8727 51.2651
v 14.9098 98.9977 49.5552
v 16.2314 100.212 49.6856
v 17.0962 99.0868 51.3955
v 17.0887 99.3413 49.8778
v 18.3356 98.8067 49.8177
v 18.2698 98.5837 51.339
v 18.8935 98.4759 49.7498
v 18.8967 98.4735 49.7513
v 18.2728 98.5813 51.3404
v 19.0572 98.1136 50.2699
v 19.3775 97.8797 50.6144
v 18.5743 98.3612 51.6646
v 19.2062 98.5638 52.5295
v 16.9648 97.9042 54.3215
v 16.333 97.7016 53.4566
v 16.7449 97.4988 53.8898
v 19.6023 97.7319 50.6885
v 19.4178 98.4247 52.5992
v 20.4739 98.2556 52.7236
v 20.3507 99.3712 54.3577
v 19.3018 99.4746 54.1373
v 19.7442 99.3532 54.5993
v 21.0218 98.6124 55.9863
v 20.4153 98.5944 56.2279
v 21.4431 98.2807 56.3564
v 20.6841 95.3549 55.284
v 19.6563 95.6686 55.1555
v 20.0494 93.7995 53.9911
v 20.0414 93.7987 53.9898
v 19.6483 95.6678 55.1542
v 19.1517 94.9987 54.2497
v 19.6745 93.54 53.951
v 18.8063 94.7552 54.2132
v 19.54 92.6705 54.5345
v 19.2224 92.5522 54.4808
v 18.5074 94.6438 54.1626
v 17.3049 93.0868 54.8871
v 16.5248 93.779 55.1365
v 17.6716 95.3854 54.4298
v 15.7551 94.8284 55.0558
v 19.2135 92.2912 54.8081
v 17.297 92.8575 55.1746
v 17.6748 92.3829 56.4344
v 16.9594 93.0514 56.8463
v 16.6685 93.4448 55.5365
v 16.3483 94.2555 57.4156
v 16.1534 94.4646 57.2922
v 16.4736 93.6538 55.4131
v 15.5381 94.7787 55.9933
v 19.7729 91.757 55.3676
v 18.2342 91.8487 56.9938
v 18.5752 91.2921 57.0437
v 18.5876 91.3061 57.1149
v 18.2465 91.8627 57.065
v 18.9901 91.2989 57.6327
v 17.9712 91.7557 59.421
v 17.2277 92.3196 58.8533
v 17.923 92.0443 60.8658
v 17.8112 92.0624 60.9069
v 17.1159 92.3377 58.8944
v 16.7829 92.4231 60.9124
v 18.6392 91.2355 57.0738
v 19.0417 91.2282 57.5915
v 19.8369 91.7003 55.3976
v 20.153 91.4959 55.4682
v 19.3578 91.0239 57.6621
v 20.9533 90.7153 56.3227
v 21.1687 90.7015 56.5824
v 19.5732 91.0101 57.9218
v 21.3522 90.6477 57.661
v 21.4993 90.7863 58.4717
v 19.7203 91.1487 58.7325
v 20.894 90.5998 58.6207
v 20.8785 90.4297 59.2929
v 19.7048 90.9786 59.4047
v 20.616 90.8698 60.9904
v 21.1314 90.403 59.3389
v 20.8689 90.8431 61.0364
v 21.7367 90.5896 59.19
v 22.2509 90.529 59.4399
v 21.3831 90.7825 61.2864
v 23.3516 91.4671 61.102
v 23.0602 90.8198 58.7397
v 24.1609 91.758 60.4018
v 24.6006 91.1976 59.5456
v 24.6714 91.2733 59.5324
v 24.2318 91.8337 60.3886
v 24.0756 92.8035 57.9574
v 24.8355 92.2009 59.9428
v 24.7405 92.7911 58.4632
v 24.1837 93.3371 58.1633
v 24.3399 92.3674 60.5945
v 25.051 93.3114 58.7836
v 26.3254 93.7756 59.4395
v 25.7905 92.8958 61.341
v 26.3219 92.6611 61.0439
v 26.5591 92.6546 61.4732
v 26.0277 92.8894 61.7703
v 26.1953 93.0712 62.374
v 25.7537 93.3009 62.4405
v 25.5585 93.1335 61.841
v 25.435 93.7466 62.7545
v 25.2519 93.7896 62.7024
v 25.3622 93.1795 61.7851
v 24.7055 94.0065 62.4718
v 25.1758 94.4158 63.4905
v 24.6287 94.6381 63.2666
v 25.4259 94.6781 64.008
v 26.0522 93.7421 63.3982
v 26.3099 93.9986 63.9149
v 26.3762 93.2963 63.0896
v 24.9932 91.2423 64.7265
v 24.9269 91.9446 65.5518
v 24.681 91.7055 65.0211
v 27.042 93.5039 59.225
v 27.1375 92.3517 60.7998
v 28.6114 93.2305 59.2606
v 28.8126 93.1362 59.3981
v 27.3513 92.2516 60.9458
v 28.1683 92.1419 59.8932
v 28.1725 92.1396 59.8967
v 27.3558 92.2491 60.9496
v 29.4233 92.7762 60.2257
v 30.1153 91.0674 60.9575
v 28.0477 90.5402 61.6814
v 28.5368 90.0366 60.8743
v 27.18 88.5407 60.9854
v 26.6908 89.0444 61.7925
v 26.5991 88.7187 61.2334
v 26.1454 88.6817 61.3294
v 26.2372 89.0074 61.8885
v 25.6572 86.4006 62.3644
v 25.8202 88.8729 61.7256
v 25.3554 86.5979 62.1609
v 25.0162 86.5365 62.3904
v 25.5076 89.1622 61.9181
v 25.4158 88.8365 61.359
v 25.3755 86.7949 61.6278
v 25.5925 87.9232 61.0787
v 26.3987 88.4513 60.956
v 25.8798 86.1981 62.0363
v 26.9796 88.2733 60.708
v 25.6653 86.3146 61.6537
v 26.5622 88.0672 60.4962
v 30.4517 90.576 60.6622
v 28.8733 89.5452 60.579
v 29.9532 89.4637 60.0101
v 29.8205 88.6861 59.7881
v 28.7223 88.6601 60.3262
v 28.9103 87.7298 59.8564
v 30.1552 88.3568 59.4689
v 29.2689 87.377 59.5145
v 30.4311 86.6864 59.0686
v 30.3932 86.5991 59.1059
v 29.2332 87.2948 59.5495
v 29.82 86.3839 59.3329
v 28.5422 85.5574 59.6779
v 28.0306 86.5169 59.8742
v 27.1229 85.6699 60.0031
v 30.5974 86.1773 59.2218
v 30.0242 85.9622 59.4489
v 31.2346 85.4655 59.7082
v 30.8184 83.5234 59.0863
v 29.5503 83.7515 58.7411
v 30.5576 83.4954 58.6165
v 30.3544 83.6824 56.5892
v 29.347 83.9385 56.7138
v 30.173 83.5172 54.7842
v 30.0718 83.5479 54.7342
v 29.2459 83.9692 56.6639
v 28.1699 82.7719 54.9762
v 27.3172 82.5348 55.688
v 28.3933 83.7321 57.3757
v 27.1076 83.6895 56.8686
v 26.8269 83.7822 57.5053
v 28.0738 83.8376 58.1004
v 27.0127 84.0383 57.9959
v 26.0072 82.3611 55.7152
v 25.9567 83.5368 56.8925
v 24.7707 82.6458 55.9636
v 25.8254 81.7897 55.4648
v 24.5888 82.0744 55.7132
v 25.8585 80.3828 55.6443
v 25.1236 79.7781 54.3433
v 23.7524 81.386 54.2323
v 24.9974 80.5686 53.6053
v 24.94 80.5996 53.4508
v 23.695 81.417 54.0778
v 23.2199 81.2565 53.1853
v 24.9808 80.4536 52.8251
v 23.2607 81.1105 52.5596
v 24.3632 80.0796 51.4206
v 23.8122 79.9931 50.9595
v 22.6952 81.0217 52.0864
v 23.1446 80.1488 50.5728
v 23.0344 80.1535 50.5374
v 22.5849 81.0263 52.0509
v 21.7386 79.6851 50.6399
v 23.1645 79.0069 48.9679
v 21.8545 78.6639 49.242
v 22.1947 77.9876 47.807
v 20.9226 77.6085 47.7172
v 20.6507 78.3052 49.157
v 19.414 77.7326 48.3163
v 19.3899 77.7286 48.3545
v 20.6262 78.3011 49.1958
v 19.0306 76.9153 49.2446
v 19.0776 76.8805 49.6246
v 20.6681 78.2701 49.5342
v 19.6873 76.4598 50.6717
v 18.0805 75.2177 49.7563
v 18.8113 74.999 50.7874
v 17.8385 74.9445 50.3039
v 17.6867 74.7053 50.6625
v 18.678 74.7888 51.1024
v 17.3982 72.9463 51.1008
v 16.9236 74.6569 49.966
v 16.6351 72.8979 50.4044
v 16.1433 73.2364 48.2865
v 16.9603 74.6972 49.9149
v 16.1801 73.2767 48.2353
v 16.6929 74.671 48.4807
v 16.9623 74.6561 48.0705
v 16.4867 73.2597 47.7684
v 18.2 74.255 47.2323
v 18.346 73.5046 46.3057
v 16.6327 72.5092 46.8418
v 18.9036 73.0239 46.0256
v 18.6659 72.9604 45.315
v 16.3887 72.4441 46.1124
v 17.0793 73.2182 44.7598
v 18.7393 72.8657 45.0538
v 17.1455 73.1328 44.5243
v 17.7962 72.2257 43.6111
v 18.9302 72.6874 45.0088
v 17.9922 72.0426 43.5649
v 18.8751 71.4559 43.7803
v 19.3916 70.7524 40.9886
v 18.5409 71.2951 40.5988
v 19.2001 71.281 40.7055
v 19.3677 72.2946 40.2328
v 18.7204 72.3813 40.0923
v 19.7591 72.6956 40.0687
v 19.6606 73.047 40.0176
v 18.6084 72.7813 40.0342
v 18.4859 73.4083 39.8762
v 19.9906 73.982 40.1555
v 18.8614 74.4726 40.0331
v 19.2339 76.0469 39.0621
v 17.7655 76.2147 38.6965
v 17.3014 74.6509 39.6446
v 16.6457 74.6526 39.6057
v 17.5436 76.3784 38.7048
v 16.4256 74.815 39.614
v 15.357 75.9032 38.5206
v 17.5101 76.7125 38.2403
v 15.3235 76.2373 38.0561
v 15.3769 76.6947 37.6298
v 15.365 76.6786 37.6111
v 15.3123 76.2221 38.0385
v 15.3535 76.4955 36.9777
v 15.0571 75.9715 36.8417
v 15.0334 75.7289 37.9105
v 14.7141 74.9526 36.7775
v 13.7159 76.4663 34.6133
v 13.4108 75.4334 34.6121
v 13.2308 76.0273 34.6421
v 12.7261 75.8878 34.5667
v 12.8853 75.2882 34.5336
v 12.1437 76.0157 34.3918
v 11.8618 75.7278 34.3893
v 12.6034 75.0004 34.5311
v 11.4458 75.2874 34.318
v 10.0517 77.3212 35.1088
v 9.63567 76.8809 35.0374
v 8.7242 77.6199 35.795
v 10.4691 77.958 35.6212
v 9.15372 78.2752 36.3223
v 9.94293 78.8945 36.7598
v 10.5574 78.0083 35.6206
v 10.0339 78.9463 36.7591
v 10.6161 80.4184 35.5994
v 9.98643 81.0098 36.0341
v 9.40424 79.5377 37.1938
v 9.67869 81.2881 36.537
v 9.28975 81.6584 37.3612
v 9.0153 79.908 38.0181
v 9.04229 80.7729 38.645
v 9.21263 81.8343 37.47
v 8.97453 80.9274 38.7405
v 7.83653 81.6926 39.0851
v 9.02177 82.9624 37.4063
v 7.64567 82.8207 39.0215
v 7.46048 84.5442 37.9136
v 9.07074 83.2284 36.7829
v 7.5035 84.7779 37.3659
v 7.54525 85.0031 36.3093
v 6.00828 87.0284 36.8948
v 6.06889 86.6684 37.9124
v 6.23653 87.0243 37.481
v 9.11983 83.2052 36.5337
v 7.59145 84.9812 36.0748
v 8.95379 83.6696 35.307
v 9.68107 85.4303 33.8138
v 8.27597 86.6384 34.6693
v 10.1803 86.7521 34.4332
v 10.2009 87.6396 34.8775
v 8.29802 87.5892 35.1454
v 9.07919 88.0206 35.758
v 11.2184 88.1797 35.773
v 10.2374 88.6353 36.7773
v 10.6421 89.3524 37.4905
v 11.2909 88.1704 35.8034
v 10.7246 89.3419 37.5251
v 11.8045 88.2176 35.9646
v 12.3706 88.2023 36.3674
v 11.2907 89.3266 37.9279
v 13.0236 88.6279 37.819
v 13.0631 88.7165 37.8781
v 11.3301 89.4152 37.987
v 12.3042 89.2684 38.4215
v 12.3054 89.5162 38.5082
v 11.3314 89.6808 38.0799
v 12.3846 90.0816 38.6301
v 12.4862 89.4907 38.5172
v 12.5547 90.0576 38.6385
v 14.0631 90.0879 36.9055
v 15.4597 90.3954 38.2627
v 13.7818 90.3278 39.8308
v 14.3773 89.4376 39.9055
v 14.3897 89.4601 40.0555
v 13.7926 90.3475 39.9626
v 16.447 90.2553 40.3104
v 13.9739 89.9964 40.2799
v 16.1211 89.8836 40.5937
v 16.398 90.3726 40.688
v 13.7496 90.4505 40.2944
v 15.6819 90.664 41.7896
v 16.4359 90.4745 40.686
v 15.7176 90.7599 41.7878
v 16.453 91.0315 41.0304
v 16.9411 90.8839 39.999
v 16.9582 91.4409 40.3434
v 15.9662 91.0465 38.1013
v 16.2462 91.2351 37.9442
v 17.2382 91.6295 40.1864
v 17.8076 92.3393 38.6131
v 17.9637 93.0456 38.9883
v 17.3943 92.3358 40.5615
v 17.3646 94.4783 40.1232
v 17.0166 94.6077 40.7612
v 17.0361 92.469 41.2181
v 16.6427 93.3292 42.1629
v 16.813 94.8137 40.8959
v 16.4455 93.5287 42.2934
v 15.9601 94.4916 42.3461
v 16.371 95.6636 40.8155
v 15.5053 95.3662 42.2634
v 16.2164 96.0305 41.2562
v 16.037 96.4691 41.4111
v 15.3147 95.8322 42.428
v 14.2982 96.4083 42.5789
v 16.1391 97.4379 41.6423
v 14.3936 97.3126 42.7947
v 14.7826 97.6153 43.0142
v 16.9279 98.0738 42.3066
v 15.6206 98.2909 43.72
v 16.2322 98.0732 43.7486
v 16.2633 98.1821 43.9128
v 15.6517 98.3998 43.8842
v 16.0835 99.7808 44.4981
v 14.5692 100.139 44.8874
v 14.0428 98.7809 44.2978
v 13.9403 99.0053 44.7783
v 14.3378 97.1695 46.8398
v 14.4954 96.6913 46.6444
v 15.562 97.0656 48.2591
v 15.7032 96.8647 48.2124
v 14.6366 96.4904 46.5977
v 15.3011 94.833 47.8325
v 16.356 96.5042 49.4495
v 15.9539 94.4725 49.0697
v 17.0743 95.8136 49.9003
v 17.2907 95.4576 50.1831
v 16.1703 94.1165 49.3525
v 17.0032 93.8828 49.9829
v 14.1434 97.6247 47.0272
v 15.3406 97.5837 48.4724
v 14.586 98.5576 48.3629
v 13.5383 99.0294 46.1642
v 13.9378 100.063 47.4383
v 14.1386 100.165 46.3721
v 16.431 101.441 46.9268
v 16.2302 101.339 47.9929
v 16.5456 101.155 47.4778
v 17.1276 100.432 48.0816
v 16.8172 100.61 48.6019
v 17.7112 99.764 48.7264
v 17.1862 100.417 48.0126
v 17.7739 99.7479 48.6524
v 17.6325 99.9729 48.0579
v 18.2691 99.5644 47.7156
v 18.4503 99.3139 48.2887
v 19.0082 98.9831 48.2208
v 18.154 98.3459 46.258
v 18.8859 97.6885 46.6721
v 18.9876 97.5898 44.0515
v 18.5788 97.12 46.1986
v 18.6496 97.067 44.5256
v 19.2798 96.9216 44.085
v 19.1867 97.0009 46.7066
v 18.9434 95.826 45.968
v 19.0189 95.7861 46.0058
v 19.2726 96.9554 46.7497
v 20.6777 95.6528 45.6336
v 20.9833 95.8435 45.7957
v 19.5782 97.1461 46.9119
v 21.4963 96.2528 45.8294
v 21.7831 96.5355 46.1042
v 19.8649 97.4289 47.1866
v 21.8475 97.9236 47.2272
v 21.5756 98.8287 49.4796
v 19.593 98.334 49.439
v 19.7535 97.9742 49.9576
v 21.7475 98.6298 49.779
v 19.9253 97.7753 50.257
v 20.5353 97.5375 50.2207
v 20.492 97.3742 50.5633
v 19.8821 97.612 50.5996
v 20.7536 98.1357 52.6347
v 20.6856 97.3461 50.5492
v 20.9473 98.1076 52.6206
v 21.0872 97.1289 51.518
v 21.1083 97.1306 51.5191
v 20.9712 98.1095 52.6219
v 22.3098 98.0185 51.0264
v 23.4904 98.6065 51.9834
v 22.1518 98.6974 53.5789
v 23.2048 98.4071 53.7731
v 22.9572 98.6356 55.4569
v 21.9042 98.9258 55.2627
v 22.3255 98.5942 55.6328
v 23.258 98.0075 56.3894
v 22.6263 97.9661 56.5652
v 23.8081 97.6217 57.2235
v 23.3284 95.7369 57.5041
v 22.0802 95.8207 56.8846
v 23.2395 94.4694 57.3392
v 22.7282 93.6644 56.25
v 21.5689 95.0157 55.7954
v 21.8446 93.4529 54.891
v 21.3574 93.5591 54.5301
v 21.0143 95.1366 55.3846
v 20.3796 93.5812 54.0917
v 21.3524 93.517 54.5393
v 20.374 93.5332 54.1021
v 20.2396 92.6638 54.6856
v 21.8503 92.982 54.8946
v 20.8063 92.0548 55.09
v 22.7095 92.535 55.9736
v 22.708 92.3462 56.0794
v 20.8048 91.866 55.1959
v 21.6051 91.0853 56.0504
v 22.8575 92.2052 56.5239
v 21.7546 90.9443 56.4949
v 21.9381 90.8905 57.5734
v 22.993 92.2959 56.7561
v 22.0736 90.9812 57.8057
v 23.0182 92.8892 57.0365
v 24.0361 92.736 57.9068
v 23.0915 90.8281 58.6759
v 24.632 91.2058 59.4818
v 22.7392 92.6631 56.002
v 22.7643 93.2564 56.2824
v 21.8764 93.0945 54.9195
v 24.3187 95.6606 58.1392
v 24.3667 94.3825 58.0621
v 25.2118 94.2298 58.6948
v 25.5265 96.3022 57.8499
v 26.4196 94.8714 58.4054
v 27.3054 95.4564 57.8267
v 28.1347 94.6261 58.4406
v 27.1482 94.1419 58.9448
v 28.7252 93.914 58.9605
v 29.4621 95.1768 57.8254
v 29.9745 94.4324 58.3815
v 31.1169 94.5784 58.9843
v 30.7125 94.1358 59.8074
v 29.5939 94.0158 59.1562
v 30.249 93.7132 59.9649
v 29.4233 92.777 60.2243
v 28.8167 93.1347 59.4004
v 28.1724 92.1404 59.8954
v 30.8243 94.1144 60.079
v 30.3608 93.6918 60.2365
v 31.1254 94.4365 60.3907
v 32.582 93.1745 61.292
v 32.0188 92.2553 61.2624
v 32.4824 92.6779 61.1049
v 33.0733 91.7111 60.2502
v 32.6097 91.2886 60.4077
v 34.6829 90.7994 59.9117
v 34.166 90.244 58.2989
v 32.0928 90.7332 58.7948
v 31.7582 90.6124 58.2451
v 31.67 90.5015 58.3231
v 32.0047 90.6223 58.8729
v 31.3175 89.5044 58.4381
v 30.2 90.6 56.895
v 30.0261 89.5909 57.1835
v 29.4551 90.9517 55.8689
v 29.2916 90.8732 55.8587
v 29.8626 89.5124 57.1733
v 28.9579 88.5507 55.3732
v 29.2435 88.2321 55.4062
v 30.1134 89.2325 57.2022
v 30.5957 88.1249 54.7958
v 30.1911 88.7698 57.2042
v 30.5992 87.8001 55.2127
v 30.9819 88.0232 54.9245
v 30.4527 89.1431 57.3153
v 30.7698 87.5814 56.6173
v 31.6319 87.774 54.9409
v 31.4198 87.3322 56.6337
v 32.9527 88.2542 54.9681
v 32.9745 88.2481 54.9847
v 31.4443 87.3254 56.6524
v 33.3684 87.7266 55.8615
v 33.9583 87.2244 57.0419
v 32.0342 86.8232 57.8328
v 32.4683 86.3519 57.9352
v 32.0061 86.1192 58.8233
v 31.572 86.5905 58.7208
v 32.0909 85.8285 59.268
v 32.1807 86.0853 58.7725
v 32.2442 85.7986 59.2234
v 33.488 85.9261 59.4119
v 33.4839 85.9159 59.4457
v 32.2404 85.7892 59.255
v 33.7332 86.1429 59.9547
v 33.6912 84.01 60.7655
v 32.2024 83.8608 59.988
v 33.4432 83.85 60.2311
v 33.483 83.5537 59.9948
v 32.2396 83.5842 59.7675
v 33.7277 82.9854 59.8429
v 33.6382 82.7358 59.5726
v 32.1553 83.3493 59.513
v 33.365 82.3506 59.1102
v 32.808 82.0751 58.282
v 31.6659 83.1073 58.7854
v 31.5224 83.0218 58.2738
v 32.7231 81.954 57.6112
v 31.4375 82.9007 57.6031
v 31.5135 80.2779 56.9278
v 31.5473 82.8008 57.0995
v 31.6107 80.6142 56.5365
v 31.265 80.3073 56.7856
v 31.189 82.9302 57.4608
v 30.8476 80.5758 56.3545
v 31.1947 82.7442 56.6524
v 30.9853 81.2998 55.9736
v 30.2734 80.9564 55.7216
v 30.6148 83.3108 56.828
v 30.9565 83.1864 56.4279
v 30.8208 83.4262 56.2167
v 30.4604 83.5837 56.5876
v 30.279 83.4185 54.7825
v 30.8313 83.4123 56.2128
v 30.291 83.4027 54.7781
v 30.4502 82.329 54.6766
v 30.2968 82.3154 54.5685
v 30.1279 83.3883 54.6633
v 28.226 82.6123 54.9053
v 30.2677 82.077 54.5945
v 28.1951 82.359 54.933
v 29.937 80.9458 55.3897
v 29.6333 80.6674 55.6865
v 27.8914 82.0806 55.2298
v 28.1411 81.0438 55.1773
v 27.0395 80.7574 55.5951
v 26.7898 81.7942 55.6476
v 26.7058 80.3867 55.8049
v 27.722 79.9828 55.6209
v 27.3054 79.7062 55.8276
v 29.2142 79.6063 56.1302
v 29.1976 78.1225 55.0816
v 27.2908 78.4026 54.9064
v 27.7054 78.4989 54.5723
v 25.4239 79.6244 53.4648
v 25.2864 79.3914 53.9334
v 25.1827 80.1285 53.1388
v 25.5879 79.4754 53.1132
v 25.3468 79.9795 52.7871
v 24.7197 79.6177 51.3836
v 27.5377 79.4824 52.0989
v 26.6191 79.6246 50.3955
v 28.0427 80.1338 50.0489
v 28.0015 79.9118 49.5642
v 26.5789 79.4083 49.9233
v 26.968 78.6097 48.7889
v 24.9107 78.054 48.4021
v 24.4496 78.8331 49.523
v 23.7989 78.9581 49.0981
v 24.6729 78.0511 48.0169
v 23.5462 78.955 48.6888
v 22.554 77.9387 47.5444
v 24.6812 78.0048 47.9906
v 22.5623 77.8924 47.5181
v 24.0931 77.4973 47.2289
v 23.8904 76.9043 46.9659
v 22.3596 77.2995 47.2551
v 22.5634 76.9323 46.835
v 21.5736 76.5522 46.7294
v 21.4008 76.9313 47.1527
v 20.2573 75.5021 46.9333
v 19.6273 75.9672 47.2862
v 20.8079 77.369 47.4849
v 19.3069 77.5091 48.0994
v 19.62 75.9625 47.2923
v 19.3005 77.5049 48.1048
v 18.9289 76.6608 48.9603
v 18.3798 74.4592 47.4078
v 17.6888 75.1574 49.0759
v 17.1203 74.8354 48.2247
v 16.8202 74.7226 48.4551
v 17.3472 75.0291 49.3381
v 17.1052 74.756 49.8858
v 21.6791 76.3981 46.6138
v 20.3659 75.3435 46.8144
v 20.8713 74.8153 46.5211
v 22.0745 76.3438 44.1792
v 21.2676 74.7608 44.0803
v 21.8713 76.606 43.6662
v 21.2896 76.7216 43.3132
v 20.6656 74.8804 43.715
v 20.6843 74.3758 41.9526
v 21.2582 73.0644 42.2678
v 21.302 73.4263 44.0645
v 21.1667 72.1699 42.868
v 20.6337 72.1174 40.4982
v 20.4976 71.1552 40.972
v 20.2967 71.6804 40.689
v 20.5192 74.4167 42.0273
v 21.0965 76.701 43.3558
v 21.1998 76.7999 43.2176
v 20.6005 74.4489 41.8634
v 19.6184 75.3777 42.4186
v 19.3425 75.5362 41.6212
v 20.3431 74.5968 41.1192
v 19.6115 76.7055 40.0946
v 19.2544 75.9765 41.943
v 19.5233 77.1458 40.4163
v 19.1997 77.397 40.917
v 19.3012 77.5818 40.8873
v 19.6188 77.3197 40.3883
v 20.9313 77.5725 42.714
v 19.491 77.7302 40.6992
v 20.563 77.9368 42.5988
v 21.0868 77.852 42.5958
v 19.7743 77.5991 40.2702
v 20.9138 78.9355 41.7439
v 21.2525 79.4068 41.0379
v 20.0932 78.0428 39.6057
v 20.7162 79.6886 40.15
v 20.7474 79.788 39.8215
v 20.1266 78.1492 39.2538
v 22.2108 79.2434 38.3651
v 20.6501 78.6476 38.2006
v 20.9949 78.8309 38.0452
v 22.3067 78.6973 37.9338
v 20.2168 77.6353 38.8478
v 22.3836 76.6396 38.1501
v 21.8484 75.3309 38.3559
v 19.6817 76.3265 39.0536
v 20.8917 75.1031 37.6342
v 19.6453 74.9718 36.7341
v 18.5086 76.203 38.2063
v 19.1353 75.9198 36.5885
v 18.5406 76.3995 36.2865
v 17.9488 76.6544 37.922
v 17.5594 76.9108 35.9612
v 17.2571 77.099 36.0434
v 17.6249 76.8561 38.0101
v 15.4874 76.664 36.7518
v 15.3738 76.5326 36.9666
v 17.518 76.7324 38.2123
v 15.3853 76.7158 37.6
v 16.5662 77.6365 34.2638
v 14.701 77.2759 34.7262
v 16.0007 78.5756 33.7569
v 15.1077 79.4634 33.7499
v 13.808 78.1637 34.7192
v 14.7658 79.5978 34.2971
v 14.3051 80.0236 34.6982
v 13.3473 78.5894 35.1203
v 12.4206 80.6403 34.9227
v 11.8139 80.3734 34.9976
v 12.7405 78.3225 35.1952
v 11.7214 77.9646 35.0357
v 12.2741 76.5671 34.397
v 13.3093 76.8844 34.5379
v 12.8514 76.4174 34.5717
v 14.3518 80.2497 34.469
v 12.4673 80.8665 34.6935
v 14.1832 80.7513 33.2483
v 13.947 80.9653 32.9467
v 12.2164 81.0938 34.373
v 12.4491 81.6432 33.8593
v 11.5167 81.8645 33.6487
v 11.2593 81.3209 34.1568
v 10.7855 82.0636 33.4328
v 9.27712 82.4269 34.7928
v 9.7509 81.6842 35.5167
v 9.44316 81.9625 36.0195
v 11.6081 81.9861 33.455
v 10.8793 82.1885 33.234
v 11.3002 81.659 31.2882
v 10.9362 83.8042 30.5407
v 10.4926 84.4677 32.4399
v 11.2952 84.2374 30.2598
v 11.6881 84.3821 30.3861
v 10.9136 84.6227 32.5752
v 12.2487 84.5425 30.7125
v 12.5005 84.6701 30.8875
v 11.1654 84.7503 32.7501
v 12.4181 85.8323 32.8334
v 11.8236 86.4806 33.3541
v 10.5709 85.3986 33.2709
v 10.962 86.7243 33.9562
v 12.4117 87.8244 33.8986
v 11.4786 87.9049 34.4346
v 12.0181 87.9153 34.4065
v 12.9246 88.1086 34.2452
v 12.5311 88.1995 34.7531
v 13.7532 90.1312 34.5069
v 13.7892 90.2681 35.6839
v 12.568 88.3401 35.9614
v 14.026 89.8988 36.3378
v 14.0469 89.8083 36.6318
v 12.5888 88.2495 36.2554
v 13.2419 88.6751 37.707
v 14.0605 90.0386 36.8848
v 13.2555 88.9054 37.9599
v 12.4838 89.4447 38.4978
v 16.0491 92.2948 35.8227
v 16.3459 91.9793 36.4802
v 16.7586 92.3733 35.4913
v 16.7598 92.373 35.4917
v 16.3471 91.979 36.4806
v 17.9084 93.0832 37.1495
v 17.5885 92.6806 34.7857
v 18.7371 93.3909 36.4435
v 18.9557 95.006 35.3461
v 18.7449 95.9171 36.645
v 18.5264 94.3019 37.7424
v 17.9114 95.6991 38.9126
v 18.9486 97.116 36.8446
v 18.1093 96.8641 39.1065
v 19.5086 97.5185 37.6799
v 20.2818 98.178 38.7627
v 18.8607 97.505 40.1587
v 20.8511 98.5191 39.6084
v 20.8597 98.53 39.6595
v 18.8696 97.5163 40.2119
v 19.1572 97.9606 40.9978
v 18.8442 98.0937 41.0371
v 18.5566 97.6493 40.2511
v 18.3334 97.9539 40.7095
v 17.5516 98.2512 42.7617
v 17.0814 98.1064 42.38
v 16.3954 98.1079 43.8266
v 17.7038 98.3234 42.9358
v 16.5519 98.1823 44.0058
v 16.3551 99.7809 44.5856
v 16.8269 99.0753 44.7187
v 17.5838 98.2538 43.8056
v 18.4473 98.2334 43.6331
v 17.0753 99.6937 45.261
v 17.6307 98.9693 45.8527
v 17.8023 100.047 47.0114
v 17.2469 100.772 46.4196
v 17.3545 100.491 46.9749
v 20.8667 98.5553 39.6791
v 19.1645 97.987 41.0183
v 20.5487 98.2628 40.6888
v 21.0109 98.4937 43.0804
v 19.6136 98.2113 43.3423
v 21.6307 98.744 43.9144
v 21.6321 98.4552 44.1932
v 19.6151 97.8919 43.6508
v 20.7128 97.6579 43.6826
v 20.4595 96.6062 44.0936
v 19.369 96.8699 44.0502
v 20.6836 95.645 45.5547
v 20.6595 95.6286 45.5624
v 19.3456 96.854 44.0577
v 19.003 95.7649 45.9433
v 20.773 96.8006 44.1735
v 20.9971 95.8394 45.6345
v 21.5101 96.2487 45.6682
v 21.0217 97.0565 44.1453
v 21.7589 96.5046 45.64
v 21.9035 97.9268 44.5998
v 22.0897 98.0858 44.8352
v 21.9709 96.6855 45.9081
v 22.0353 98.0735 47.0311
v 22.9861 99.2616 44.7951
v 23.0556 99.412 46.9854
v 23.9571 100.06 44.8188
v 25.3912 99.7764 45.3307
v 24.4898 99.1284 47.4973
v 25.4087 98.5356 47.4837
v 25.5376 98.6963 49.1795
v 24.6187 99.2892 49.1932
v 25.0067 98.8675 50.1109
v 22.3154 98.0865 50.8899
v 21.9274 98.5082 49.9722
v 20.7152 97.416 50.4139
v 22.3071 98.0166 51.0163
v 20.7069 97.346 50.5404
v 21.1059 97.1288 51.5102
v 26.3373 97.8277 49.7951
v 25.8063 97.9989 50.7264
v 26.135 97.5226 51.0397
v 25.9997 97.6997 51.4509
v 25.6711 98.176 51.1376
v 26.3425 97.9297 52.4424
v 25.2777 98.3649 53.1707
v 24.4591 98.6714 51.9666
v 24.7761 98.2468 52.8968
v 24.4221 98.2011 53.0019
v 24.0798 98.6225 52.0792
v 23.7942 98.4232 53.8689
v 24.6462 98.2153 53.1574
v 24.0343 98.4384 54.0356
v 25.1554 98.3353 53.4161
v 25.9426 97.7502 54.6583
v 24.9303 97.7724 55.4496
v 25.2773 97.4151 56.3979
v 26.36 97.2184 54.7155
v 25.6948 96.8833 56.4551
v 27.4969 96.1179 56.239
v 26.9237 96.2099 53.431
v 28.1385 94.97 54.7769
v 27.536 94.865 54.6431
v 27.5695 94.7154 54.6037
v 28.1741 94.811 54.735
v 26.872 94.5184 53.0224
v 26.963 93.6806 53.0676
v 28.2776 93.8575 54.7866
v 28.5188 92.8103 54.6901
v 29.6754 92.9302 55.1562
v 29.5941 93.9939 55.3171
v 29.7837 93.3905 55.4984
v 30.2772 93.7438 56.3872
v 30.1229 94.3725 56.2696
v 32.094 93.6163 57.0955
v 32.0859 93.9749 57.4653
v 30.1137 94.7806 56.6904
v 31.7685 94.1822 57.8492
v 33.9517 93.4993 58.4295
v 33.8923 93.6409 58.9468
v 35.5019 92.7292 58.6083
v 33.9723 93.5055 58.2679
v 35.5252 92.7363 58.4244
v 35.8676 92.9454 57.907
v 37.8471 91.7672 58.7406
v 37.5048 91.5581 59.2579
v 37.8253 91.0147 59.4402
v 34.9591 88.9949 58.4596
v 34.6385 89.5383 58.2773
v 34.9774 88.2194 57.6664
v 34.9568 88.2592 57.5684
v 34.6164 89.5809 58.1722
v 34.2169 87.8416 56.8999
v 34.1134 88.0524 56.6441
v 34.5129 89.7918 57.9165
v 34.5688 88.4702 56.7772
v 34.826 89.1618 55.9541
v 34.7863 90.5265 57.042
v 35.1286 90.7357 56.5247
v 34.9609 91.2703 56.6298
v 34.6185 91.0612 57.1472
v 33.1757 92.0339 57.1458
v 32.826 91.5623 57.7007
v 34.2205 90.5244 57.7788
v 31.8127 90.8927 57.725
v 32.1456 92.8557 56.8544
v 31.0382 92.365 56.7617
v 30.332 92.9359 56.1311
v 30.2789 92.7962 56.0626
v 30.9813 92.2153 56.6883
v 30.1415 92.3707 55.6873
v 34.9473 89.2285 55.7012
v 35.2574 90.8066 56.256
v 33.9962 89.2559 54.6635
v 35.477 89.978 55.7949
v 34.8198 89.2314 55.0064
v 34.4027 89.3584 54.2277
v 35.7138 90.9217 55.7666
v 35.9421 89.8728 53.9186
v 36.0864 90.1365 53.7827
v 35.878 91.2218 55.6119
v 36.6186 91.2014 54.6505
v 38.9158 91.8435 55.8872
v 38.4928 91.9526 57.0197
v 38.9771 91.3987 56.2634
v 39.0465 91.1895 56.4571
v 38.5672 91.7284 57.2272
v 40.0684 90.7262 56.5763
v 39.9822 90.16 57.2492
v 38.481 91.1622 57.9001
v 38.7047 90.1707 58.0444
v 38.6138 90.1821 58.2632
v 38.3901 91.1736 58.1189
v 38.3683 90.4211 58.8185
v 37.898 87.8885 58.9341
v 37.6526 88.1276 59.4894
v 37.3989 86.9587 58.9188
v 36.9985 86.8941 59.1997
v 37.1968 88.054 59.8092
v 36.4641 86.0565 60.3818
v 34.4548 86.5394 59.6187
v 35.129 88.5509 59.0239
v 35.1819 87.3307 58.5098
v 35.1318 87.4094 58.3114
v 35.072 88.6405 58.7981
v 35.0828 87.8886 57.9823
v 35.0594 87.3028 58.1705
v 35.0059 87.7755 57.8326
v 34.2695 87.3232 57.183
v 35.0347 87.1907 58.1889
v 34.2414 87.1956 57.204
v 34.0251 86.15 58.7764
v 33.8658 86.083 58.7107
v 34.0721 87.1244 57.1341
v 32.5821 86.252 58.0274
v 35.1043 87.2401 58.393
v 34.0996 86.2029 58.995
v 34.3689 86.4391 59.4894
v 37.1412 86.6663 59.0992
v 36.622 85.8045 60.2706
v 36.9792 85.3731 60.4696
v 34.5953 83.4016 61.3125
v 34.1608 83.7691 61.1408
v 34.517 82.9153 60.9295
v 34.2609 82.9084 60.5262
v 33.9047 83.7621 60.7375
v 33.65 83.6099 60.2039
v 34.2444 82.8721 60.4784
v 33.634 83.5748 60.1577
v 33.8774 83.0063 60.0044
v 34.3811 82.1932 60.156
v 34.0087 82.3543 59.6947
v 33.762 81.9417 59.2411
v 34.8221 81.6785 60.0067
v 34.2159 81.412 59.0875
v 35.1562 80.1606 59.4861
v 34.9787 79.9473 59.2354
v 34.0383 81.1988 58.8367
v 34.8135 79.3783 59.4996
v 34.713 79.2671 59.3118
v 33.9379 81.0876 58.6489
v 34.3143 78.9577 58.8986
v 34.0991 78.8858 58.6096
v 33.7226 81.0157 58.3599
v 33.0939 79.6088 57.5293
v 32.7211 79.8213 57.4515
v 33.3499 81.2282 58.2821
v 32.1402 79.552 57.5988
v 32.9328 79.4205 57.5532
v 32.3519 79.1511 57.7004
v 33.938 78.6974 58.6335
v 33.5881 77.715 58.7504
v 32.002 78.1687 57.8174
v 32.7846 77.011 58.1415
v 31.9618 75.8849 56.8672
v 31.0655 76.8869 56.3668
v 31.6639 74.6686 56.774
v 31.9103 74.6065 56.0731
v 31.3119 76.8247 55.6659
v 32.0887 74.5428 55.4458
v 32.0966 74.549 55.4091
v 31.3204 76.8313 55.6265
v 32.1463 75.807 54.5027
v 31.815 76.1296 53.9651
v 30.989 77.1539 55.089
v 30.5716 77.4224 54.6579
v 31.7377 76.4307 53.2644
v 30.4944 77.7236 53.9571
v 30.867 77.8491 53.436
v 30.3322 78.2876 53.1592
v 29.9595 78.1621 53.6803
v 28.8975 78.5725 53.105
v 28.3516 78.4532 53.9118
v 29.3381 78.0263 54.5988
v 27.8459 78.4028 54.0896
v 28.184 79.4001 52.1879
v 27.6552 79.4806 52.1273
v 28.1602 80.1319 50.0772
v 28.3882 79.3819 52.1807
v 28.3926 80.1113 50.069
v 29.5012 79.6763 51.3263
v 29.867 79.5435 50.973
v 28.8089 79.9601 49.6669
v 29.8399 79.6688 49.4484
v 29.7935 79.6105 49.303
v 28.7595 79.8981 49.5124
v 29.2158 79.7129 49.0779
v 28.8696 79.6148 48.7562
v 28.4133 79.8 49.1907
v 27.3556 78.5046 48.4374
v 28.9924 79.5013 48.5619
v 27.4713 78.3977 48.2546
v 29.8619 77.7683 48.4219
v 29.6936 77.1057 48.2469
v 27.3128 77.774 48.0898
v 29.3571 76.0949 48.4445
v 27.4953 77.4616 47.6516
v 29.1137 76.1324 47.9324
v 29.1927 75.7085 47.5623
v 27.1484 77.3875 47.2077
v 29.4327 76.086 47.0945
v 27.7901 77.6785 47.3296
v 29.3525 76.8158 47.2586
v 29.714 76.6341 46.6243
v 27.4132 77.9034 46.7651
v 29.8002 77.2432 46.8394
v 29.992 77.9614 46.8398
v 27.5938 78.5795 46.7654
v 29.1226 79.6944 46.9798
v 29.1051 79.7262 46.9388
v 27.5773 78.6094 46.7269
v 27.5787 78.9769 45.7004
v 27.426 78.5436 45.5451
v 27.4246 78.1761 46.5716
v 27.2146 78.1343 45.9773
v 26.6037 77.2259 46.2479
v 26.8084 77.2599 46.8445
v 26.2203 76.7524 46.0828
v 26.6355 77.5433 45.2903
v 26.2525 77.0725 45.1169
v 26.6944 77.795 44.2308
v 24.6062 77.7621 43.3339
v 24.2871 77.0415 44.2727
v 22.7415 77.3132 43.5456
v 22.6903 77.1928 43.6095
v 24.2358 76.9211 44.3367
v 22.9201 76.9496 44.1207
v 24.2682 78.7186 42.6022
v 22.4234 78.2135 42.8569
v 22.3338 79.3196 42.0212
v 24.4693 79.0794 42.3058
v 22.535 79.6804 41.7248
v 24.4655 79.6731 42.0334
v 24.4759 79.7354 41.9698
v 22.5454 79.7427 41.6612
v 23.4377 80.4294 41.1201
v 23.1212 80.507 40.6557
v 22.1852 79.831 41.1326
v 23.108 79.5544 38.8337
v 22.4984 79.3786 38.6102
v 21.5756 79.6552 40.9091
v 21 79.9068 40.0368
v 23.6486 80.5717 40.6288
v 23.7083 79.628 38.8031
v 24.9324 80.4031 40.1031
v 25.7019 80.1329 39.5625
v 24.5259 79.341 38.2288
v 26.2703 79.8787 38.678
v 26.6679 79.8391 37.4417
v 24.9784 79.2959 36.8214
v 24.9062 78.9118 36.3417
v 24.4686 78.328 36.7821
v 24.4871 78.6404 37.3159
v 24.4358 76.586 37.5686
v 24.4361 77.9681 35.9542
v 24.4013 76.2057 36.6936
v 25.0986 75.543 36.1824
v 24.1605 73.2791 37.8378
v 23.4632 73.9418 38.349
v 23.5912 73.5514 37.8697
v 22.6292 73.6393 37.5319
v 22.493 74.0304 38.0083
v 21.5765 73.7214 37.2649
v 22.6571 73.4762 37.3784
v 21.6064 73.5467 37.1005
v 22.207 73.3405 36.9569
v 22.3343 74.3109 34.0489
v 21.7416 74.5777 34.0109
v 21.7736 75.1804 33.7608
v 20.0752 75.4292 34.1429
v 20.0432 74.8265 34.393
v 19.5332 75.7745 34.2474
v 20.4587 76.204 33.5718
v 19.9166 76.5494 33.6764
v 19.8885 77.1149 33.3461
v 19.0618 77.2236 33.6026
v 19.0899 76.6581 33.933
v 18.042 77.138 33.8936
v 19.0086 77.4 33.4786
v 17.9953 77.293 33.7846
v 18.3993 77.6397 33.5444
v 17.8443 78.1254 33.3817
v 17.4728 77.7502 33.6314
v 17.0327 78.705 33.037
v 18.2599 78.5169 33.1032
v 17.4781 79.1245 32.7386
v 18.0851 79.0778 32.8964
v 18.247 79.8059 32.6149
v 17.6501 79.8981 32.4395
v 17.5275 80.4328 32.0785
v 16.4564 80.1903 31.9622
v 16.5023 79.6382 32.3149
v 15.8855 80.3023 31.7359
v 14.5185 80.3083 33.0106
v 15.0499 79.6446 33.6692
v 14.708 79.779 34.2164
v 16.6222 80.4939 31.6978
v 16.0528 80.6085 31.4692
v 16.0142 80.9419 30.9389
v 14.7927 80.7865 31.0145
v 14.9032 80.4622 31.5404
v 14.1683 80.8304 30.8113
v 13.1371 81.3801 32.269
v 13.9327 80.9797 32.9124
v 12.4342 81.6581 33.8238
v 12.3857 81.6887 31.8808
v 11.7022 81.9587 33.4457
v 11.3911 81.6325 31.2792
v 13.5824 81.4501 29.5972
v 12.5175 81.408 29.1298
v 13.5077 81.8415 29.0782
v 13.4139 82.0113 28.7773
v 12.4292 81.5677 28.8467
v 12.7755 82.02 28.5802
v 11.822 82.4174 27.9928
v 11.4675 81.9686 28.2543
v 11.6439 82.8055 27.594
v 10.7489 84.4821 29.1535
v 10.5087 83.7648 29.9251
v 10.8714 84.1984 29.6494
v 11.715 85.1251 29.1981
v 11.8976 84.8814 29.6968
v 12.4732 85.0775 29.9739
v 12.6856 83.2837 27.4905
v 13.578 82.9815 28.0302
v 12.9286 82.9254 27.883
v 14.6096 81.7098 29.6452
v 14.5349 82.1012 29.1262
v 15.2341 81.6659 29.8484
v 16.0248 82.9472 29.8553
v 15.3256 83.3826 29.1331
v 16.4545 83.9275 29.8347
v 15.2581 85.6016 31.0139
v 13.9638 85.2881 30.4754
v 14.8896 86.1631 32.1421
v 14.7124 86.1493 32.2478
v 13.7866 85.2743 30.581
v 13.7043 86.4366 32.5269
v 15.1657 87.1695 32.8349
v 14.1575 87.4568 33.114
v 15.8439 88.9349 32.7602
v 15.5811 89.3073 33.0632
v 13.8947 87.8292 33.417
v 14.6982 89.859 33.7001
v 15.7318 90.0696 32.628
v 14.8451 90.6016 33.2762
v 15.5227 90.6351 32.8772
v 17.6951 90.9943 32.1772
v 17.486 91.5599 32.4264
v 18.3465 90.9734 32.1161
v 18.6507 91.2748 32.3901
v 17.7902 91.8613 32.7004
v 19.6941 92.0566 32.2341
v 19.7087 92.2523 32.372
v 17.8057 92.0691 32.8469
v 19.6663 93.3266 32.4959
v 19.544 93.9443 33.698
v 17.6666 92.7722 34.2153
v 19.0337 95.0976 34.7757
v 17.8224 92.7305 34.5278
v 19.0846 94.8775 35.0452
v 20.878 95.2115 32.6915
v 20.5522 96.54 33.63
v 21.5125 97.0283 33.4554
v 20.9148 98.8905 35.3759
v 19.9544 98.4022 35.5505
v 20.5144 98.8047 36.3858
v 22.0674 99.3386 35.8709
v 21.667 99.2528 36.8808
v 22.2484 99.3958 37.1501
v 22.0254 99.4903 37.5811
v 21.4441 99.3473 37.3118
v 21.9014 100.13 38.4385
v 20.9059 99.2759 39.6277
v 20.311 98.3754 38.6654
v 20.8783 98.7034 39.5176
v 20.9224 99.2405 39.818
v 20.8958 98.6658 39.7198
v 20.5799 98.3813 40.7323
v 21.2187 99.8953 40.4729
v 20.9171 99.1266 41.4777
v 21.2583 101.085 41.5546
v 21.3156 101.049 42.3354
v 20.9761 99.0895 42.2813
v 21.5828 100.639 42.696
v 21.772 100.416 43.2646
v 21.1708 98.8606 42.8664
v 21.7712 99.0663 43.7264
v 23.0668 100.693 44.3884
v 22.9418 99.3163 44.7424
v 23.9067 100.122 44.7588
v 24.1732 102.09 43.8978
v 25.0453 101.56 44.2539
v 24.7593 101.915 43.7873
v 25.2193 101.995 43.5446
v 25.5383 101.646 43.9938
v 25.5706 102.331 43.1604
v 26.9438 100.902 41.9436
v 26.9514 100.175 42.7416
v 27.0667 99.6372 42.3822
v 27.2299 99.2925 42.9503
v 27.1147 99.8303 43.3097
v 29.3538 98.6886 43.1117
v 29.3559 98.6495 43.3607
v 27.1168 99.7912 43.5588
v 27.5651 98.826 44.1186
v 26.1981 98.7789 45.6544
v 25.5608 99.7376 45.307
v 25.5783 98.4968 47.4599
v 26.9646 98.5022 45.8475
v 26.4508 98.1819 47.6797
v 27.8136 97.9288 47.672
v 27.7495 97.5196 49.7819
v 26.3867 97.7727 49.7896
v 26.1843 97.4675 51.0342
v 28.1521 96.899 50.2593
v 26.587 96.8469 51.5116
v 26.8584 97.1805 52.4958
v 26.6219 96.849 51.8937
v 27.4083 96.6449 50.4472
v 28.2039 96.6991 50.3157
v 26.9038 97.0049 52.5453
v 26.6387 96.647 51.568
v 26.5773 95.8562 51.9211
v 26.8499 96.3101 52.8555
v 26.767 94.7582 52.4836
v 26.8139 94.6237 53.0345
v 26.8968 96.1756 53.4064
v 27.5073 94.8282 54.6168
v 26.581 95.8454 51.8988
v 26.7703 94.7487 52.4641
v 28.2269 94.8846 51.0665
v 28.459 93.4679 51.2619
v 26.9742 93.5041 52.6358
v 27.3638 92.3518 51.8569
v 27.197 92.0565 52.2301
v 26.8276 93.2448 52.9636
v 28.3835 92.3745 54.586
v 28.0082 91.959 54.5124
v 27.0694 91.6744 52.7188
v 27.3007 91.9428 52.1939
v 28.4747 92.2746 54.5542
v 29.2201 91.6189 52.5853
v 30.122 90.1471 53.5367
v 29.267 90.9816 55.3901
v 28.9299 88.6741 54.8398
v 30.2099 90.0769 53.5379
v 29.0178 88.6039 54.841
v 30.37 88.4968 54.2306
v 31.2489 90.157 53.4804
v 31.4089 88.5769 54.1732
v 32.7541 88.9693 54.2843
v 32.1726 90.7811 52.7899
v 33.5768 89.5251 53.6692
v 33.27 90.4298 52.2256
v 33.9997 90.3582 52.0472
v 34.2267 89.4614 53.5103
v 35.7685 89.9744 53.211
v 34.0198 90.3866 52.0261
v 35.7862 89.9994 53.1924
v 35.0415 91.1492 51.8878
v 35.5669 91.5857 51.9726
v 36.3116 90.4359 53.2773
v 36.8438 91.5008 54.1451
v 37.061 91.3698 53.3329
v 36.377 91.4152 52.1691
v 36.0656 92.0514 51.6977
v 37.3424 91.9665 53.8701
v 37.6862 91.9105 52.1328
v 39.8517 91.6689 52.7484
v 39.2449 91.7543 54.4109
v 40.4536 90.8157 53.6528
v 40.5828 90.7185 53.9903
v 39.3584 91.6689 54.7074
v 40.4978 90.7518 55.0258
v 40.1646 90.8599 56.2298
v 39.0657 91.764 55.7652
v 39.1363 91.3143 56.1338
v 41.2345 90.5062 54.0506
v 41.1496 90.5395 55.0861
v 41.5184 90.2907 54.6025
v 40.2123 86.9542 55.3234
v 39.8435 87.203 55.807
v 38.1864 85.5581 55.6975
v 37.9121 85.7759 56.2833
v 39.5313 87.4509 56.4737
v 37.823 87.0115 57.0735
v 37.8374 87.0314 57.1292
v 39.5467 87.4722 56.5334
v 37.725 86.6024 57.5083
v 37.7601 86.6419 57.6101
v 39.5866 87.5172 56.6493
v 38.3091 87.5279 57.4444
v 37.8172 87.0011 57.0891
v 37.7061 86.5738 57.4706
v 37.9066 85.7661 56.298
v 37.401 84.9267 56.7896
v 37.2004 85.7345 57.9623
v 37.0436 83.9201 58.8017
v 37.1681 84.1429 59.2892
v 37.313 85.9359 58.403
v 37.1632 84.5906 59.7238
v 37.4304 84.5913 56.6234
v 37.0762 83.5491 58.6178
v 36.8101 83.5877 57.1187
v 36.8521 82.8622 57.0975
v 37.117 82.8442 58.5973
v 37.9335 81.434 58.3136
v 37.3302 80.4805 60.3234
v 36.4497 81.7896 60.8203
v 36.8312 80.2749 60.3234
v 36.0744 80.1083 60.2673
v 35.7143 81.6277 60.7658
v 35.9092 79.5394 60.5315
v 35.2216 79.5302 60.0819
v 35.0462 81.6188 60.3289
v 35.3868 80.0992 59.8177
v 37.0083 79.8979 60.3979
v 36.8431 79.3289 60.6621
v 37.4858 80.1493 60.3889
v 38.5587 79.2797 59.698
v 38.0644 78.339 59.8757
v 39.4371 77.4337 59.355
v 38.6903 76.1371 59.6406
v 37.3177 77.0424 60.1614
v 37.2833 75.7498 59.7846
v 36.6345 75.6715 60.0703
v 36.6283 76.9592 60.4649
v 36.1404 76.0227 60.2212
v 34.2854 77.0559 59.9646
v 34.7733 77.9924 60.2083
v 34.3746 77.6829 59.7952
v 33.5405 76.9168 59.0578
v 33.6297 77.5438 58.8884
v 32.8211 76.8607 58.2627
v 33.4226 76.4775 59.1786
v 32.7175 76.4747 58.3688
v 33.0485 76.1669 58.7383
v 32.6578 75.4385 58.4192
v 32.3498 75.789 58.0684
v 32.1055 74.5595 58.1414
v 32.9797 75.1237 58.8223
v 32.4504 74.2222 58.5733
v 32.963 74.5017 58.8007
v 34.3491 72.7561 58.515
v 33.923 72.3676 58.2698
v 35.0592 71.2643 57.9586
v 34.1288 70.5263 57.1779
v 32.9926 71.6296 57.4891
v 33.7107 69.5568 56.9559
v 33.2573 69.6703 55.8657
v 32.5259 71.7464 56.3672
v 32.2649 71.7548 55.3346
v 31.6809 74.2167 55.0689
v 31.8613 74.5488 56.0647
v 32.043 74.489 55.438
v 31.7146 74.2511 55.0101
v 32.0787 74.5255 55.3755
v 32.1271 75.7817 54.4667
v 32.043 73.4642 53.4465
v 32.5009 74.886 52.6869
v 32.9354 73.9317 52.7782
v 33.182 74.0076 52.3982
v 32.7475 74.962 52.3069
v 33.4018 74.5539 51.5236
v 33.3074 75.0678 51.177
v 32.653 75.4758 51.9602
v 32.2185 75.924 49.9661
v 31.6547 76.8574 50.2987
v 32.0892 76.4093 52.2929
v 31.6568 77.417 50.6325
v 31.5912 77.7081 50.8263
v 32.0236 76.7003 52.4866
v 31.1529 78.1187 52.6582
v 31.2108 78.0494 50.6588
v 30.7725 78.46 52.4907
v 30.3974 79.0183 51.6633
v 30.0626 79.1064 51.8612
v 30.3914 78.5603 52.716
v 28.9496 78.812 52.7156
v 30.7452 78.5522 49.8633
v 29.9883 79.46 50.9645
v 29.9699 79.5794 49.4393
v 30.7245 78.4699 49.6996
v 29.9504 79.502 49.2852
v 30.252 77.8647 48.919
v 30.1302 77.8741 48.7794
v 29.8358 79.5108 49.1539
v 29.2607 79.607 48.9194
v 31.0161 77.7468 50.0837
v 30.5436 77.1416 49.3031
v 31.014 77.1872 49.75
v 31.033 77.0132 49.7477
v 30.5627 76.9675 49.3008
v 30.1751 75.9649 49.4364
v 32.2256 75.9031 49.945
v 31.2976 74.9201 49.6221
v 33.3145 75.0469 51.1559
v 32.3837 75.097 49.5407
v 33.063 75.1419 50.0389
v 33.3621 74.849 51.1088
v 31.3424 74.7339 49.5778
v 32.4341 73.5003 49.909
v 31.483 72.6611 49.7742
v 30.4472 73.944 49.4509
v 31.1623 72.8688 49.3929
v 31.0899 72.7704 47.1087
v 30.3697 73.8386 47.0037
v 30.6831 74.0993 46.501
v 32.0495 72.8843 46.8305
v 31.7755 74.229 46.1844
v 33.2596 73.1303 46.2946
v 33.8293 73.865 45.9462
v 32.3452 74.9637 45.8361
v 34.5106 74.6428 44.912
v 34.4974 74.778 44.8323
v 32.3302 75.1176 45.7454
v 33.5015 74.2573 43.3966
v 32.1215 75.1444 45.5389
v 33.2592 74.3233 43.3295
v 33.5027 74.4139 43.339
v 32.3315 75.2959 45.6798
v 34.4985 74.9347 44.7747
v 34.8788 75.8664 45.2208
v 32.7644 76.3565 46.1875
v 32.8506 76.9656 46.4027
v 33.2586 76.2677 46.5936
v 34.516 75.6231 45.8278
v 35.0643 75.9599 45.4466
v 33.0617 77.072 46.6598
v 33.5321 77.1176 47.1066
v 33.4042 77.9313 47.1581
v 32.9338 77.8856 46.7113
v 33.542 79.0385 47.1535
v 33.4297 79.1309 47.067
v 32.8214 77.9781 46.6248
v 32.7457 79.3658 46.2703
v 31.4818 79.2374 45.6469
v 31.3827 77.8319 45.9152
v 30.8428 79.4551 43.9322
v 31.012 78.594 45.9452
v 30.689 79.565 44.7588
v 29.971 79.6295 44.3123
v 30.5109 78.0063 46.2954
v 30.7159 79.3906 45.9809
v 30.4995 79.4887 46.2441
v 30.2646 78.118 46.595
v 29.3952 79.8509 46.735
v 30.4879 79.6156 46.1199
v 29.382 79.9954 46.5936
v 29.7115 79.8857 44.4706
v 29.576 79.9273 44.4474
v 29.2465 80.037 46.5705
v 27.7118 79.2694 45.3537
v 29.3674 79.4417 43.6933
v 27.5154 78.8123 44.6439
v 27.4099 78.7139 44.0095
v 26.8434 77.9289 44.2722
v 26.9821 78.0735 44.8911
v 26.7745 77.6682 45.3289
v 28.9486 79.9012 42.1589
v 26.9912 79.1734 42.4752
v 26.9873 79.7672 42.2029
v 28.933 80.077 41.9966
v 26.9717 79.9429 42.0406
v 28.5489 80.6808 41.1951
v 28.4824 80.7139 41.0986
v 26.8959 79.9807 41.9307
v 26.9841 80.4815 40.5926
v 25.0167 80.3618 40.3258
v 24.8056 79.8535 41.6473
v 23.7273 80.5332 40.8367
v 28.5886 80.717 40.79
v 27.098 80.4849 40.262
v 27.5734 80.2072 39.331
v 28.9185 80.7052 40.5647
v 27.9032 80.1954 39.1056
v 29.9968 79.255 39.4611
v 30.0963 79.0356 37.8322
v 27.9906 80.0026 37.6745
v 30.1001 79.6247 37.5479
v 30.1997 80.5307 37.0296
v 28.078 80.7986 37.2192
v 28.5632 81.8431 36.7709
v 28.344 81.8614 36.5873
v 27.8855 80.8146 37.0579
v 27.8254 81.2228 34.9363
v 26.4705 80.5964 34.9179
v 26.6952 80.2642 37.0417
v 24.9339 79.3428 35.9362
v 24.9231 81.295 33.68
v 23.5557 79.965 34.8337
v 22.9695 80.878 34.9597
v 22.7604 80.7509 34.8787
v 23.3694 79.8518 34.7616
v 22.1809 80.0542 34.3124
v 22.0678 78.8333 34.153
v 23.2625 78.6966 34.6108
v 22.3184 77.4532 34.1096
v 23.2 76.5392 34.9741
v 24.0477 77.8825 35.3807
v 24.1144 75.7064 35.6275
v 24.4946 75.7807 36.1415
v 24.4106 77.9534 35.8713
v 25.0717 75.5275 36.0948
v 23.991 77.1752 36.1847
v 24.2784 76.0613 36.2935
v 24.1826 75.2475 35.2799
v 24.757 74.9898 35.2258
v 23.7457 75.127 34.8404
v 22.8116 72.8463 36.479
v 23.8229 72.709 36.8644
v 23.2565 72.9862 36.9046
v 24.0683 75.4271 35.3448
v 23.6303 75.3082 34.9058
v 23.1506 76.2399 34.6712
v 22.0042 78.8239 34.0917
v 22.2508 77.4432 34.0445
v 21.6805 78.354 33.8187
v 20.7678 80.1281 33.6997
v 20.3669 79.7396 33.4023
v 20.3464 81.7799 33.3148
v 20.279 81.7784 33.297
v 20.2995 79.7382 33.3845
v 19.4406 80.3938 33.2528
v 18.4888 79.187 32.8551
v 19.2882 78.4561 32.9618
v 18.6602 78.6252 33.0622
v 20.0951 81.8932 33.1422
v 19.2675 80.5019 33.1072
v 18.9192 81.4472 32.4087
v 17.9859 80.8184 31.9476
v 18.2677 79.8282 32.6131
v 17.548 80.4548 32.0767
v 17.5486 81.2287 31.4805
v 17.0835 80.8907 31.5807
v 16.5085 81.3671 30.8133
v 17.8134 81.9267 31.2747
v 16.8099 82.1616 30.579
v 19.1856 82.5999 29.9755
v 17.8653 82.9516 30.7708
v 18.2453 83.0095 30.6648
v 19.0982 82.8313 29.7885
v 16.7104 82.4251 30.3662
v 18.801 83.28 29.8288
v 18.6131 83.6141 29.6294
v 16.5225 82.7592 30.1667
v 16.8917 83.7623 30.1082
v 18.549 84.2025 29.2772
v 16.8355 84.2792 29.7989
v 18.1799 84.4535 29.5819
v 18.1614 86.1106 30.7981
v 16.817 85.9364 31.0151
v 18.2646 87.7917 31.8619
v 17.462 86.093 31.7724
v 18.023 86.7941 32.1108
v 18.1127 87.8417 32.0104
v 16.6751 85.983 31.1537
v 16.5025 86.5973 32.3013
v 18.0789 87.8893 32.0267
v 16.4666 86.6479 32.3187
v 17.1449 88.4133 32.244
v 18.5077 88.7832 31.5388
v 17.6004 89.363 31.7256
v 18.2518 89.3421 31.6645
v 19.3229 89.138 31.4213
v 19.118 89.719 31.5397
v 19.9584 88.512 30.3788
v 20.4907 88.7208 30.547
v 19.6503 89.9279 31.708
v 20.635 90.7889 31.5921
v 21.3535 88.6793 30.5312
v 21.447 90.7498 31.5772
v 21.6388 89.5035 31.7153
v 22.2966 89.6228 32.0179
v 22.1518 90.8777 31.9014
v 24.3962 90.5276 31.2646
v 24.4377 91.1764 31.0666
v 22.1919 91.5045 31.7101
v 23.0763 92.1001 31.8871
v 22.7054 92.6796 31.7057
v 21.8429 92.0499 31.5394
v 22.0454 92.6322 31.6661
v 20.9462 93.0174 31.6994
v 20.7342 92.4384 31.573
v 20.6235 93.5004 31.7501
v 21.8891 93.7159 31.8573
v 21.5111 94.158 31.8987
v 22.5379 93.8409 31.9106
v 22.6535 94.28 32.1881
v 21.6126 94.5437 32.1424
v 23.3091 95.4084 32.2213
v 22.9706 96.0007 32.7106
v 21.2967 95.0966 32.5992
v 21.9891 96.8974 33.3503
v 24.5633 97.2417 33.204
v 23.6813 98.2159 33.8745
v 25.4489 97.6456 33.6871
v 25.7156 97.8223 35.2439
v 23.9647 98.4036 35.5286
v 26.0096 97.8688 36.2708
v 25.9665 97.8729 36.3925
v 23.9216 98.4077 35.6502
v 24.1026 98.4649 36.9294
v 26.1559 98.0447 36.8603
v 24.2919 98.6367 37.3972
v 25.3501 98.4663 38.0769
v 25.008 99.009 38.848
v 23.9024 99.2544 38.275
v 24.7571 101.274 39.4931
v 24.6615 101.356 39.425
v 23.804 99.3385 38.2049
v 23.464 99.9963 38.9866
v 23.9043 102.025 39.3046
v 22.7793 100.601 38.8777
v 23.0189 102.67 39.084
v 21.7353 102.746 39.7389
v 21.5133 100.677 39.5238
v 21.5841 101.95 40.5048
v 22.7311 104.463 41.3348
v 22.6705 103.823 42.2459
v 23.0142 104.055 41.7849
v 23.905 103.624 42.1808
v 23.5981 103.374 42.6581
v 24.5179 103.532 42.1726
v 24.6702 103.247 42.3677
v 23.7504 103.088 42.8533
v 24.0176 102.677 43.2139
v 24.6793 103.241 42.3709
v 24.0267 102.672 43.2171
v 24.9451 102.83 42.7324
v 25.1263 102.593 42.9985
v 24.2079 102.435 43.4832
v 24.7926 102.246 43.3891
v 25.3728 101.291 39.6434
v 25.6386 100.88 40.0049
v 25.5646 99.0242 38.9839
v 26.2244 98.6252 39.6101
v 26.3683 100.438 40.6975
v 26.4744 99.1599 41.0999
v 26.4965 97.5226 39.8965
v 26.7842 97.9048 41.4259
v 28.3289 96.1505 40.2393
v 26.8524 97.0846 41.5866
v 27.7886 96.0214 40.8674
v 28.435 96.1667 40.3534
v 26.8903 97.921 41.54
v 28.829 96.3524 40.8468
v 27.3114 97.1513 41.9733
v 28.2526 96.3897 41.6367
v 28.8991 96.4145 40.9026
v 26.9605 97.9831 41.5958
v 29.0844 97.3791 41.7571
v 30.9445 96.4749 40.391
v 31.1297 97.4395 41.2455
v 32.9396 97.6886 40.3708
v 32.9484 98.099 40.4914
v 31.1397 97.9066 41.3828
v 31.5584 98.3736 41.5792
v 29.7869 99.1184 43.5857
v 29.3682 98.6515 43.3893
v 27.5759 98.8278 44.1437
v 30.063 98.7352 44.621
v 27.8184 98.4911 45.0533
v 30.2777 98.5294 45.2083
v 30.2589 98.1831 45.5094
v 27.8019 98.1869 45.3178
v 28.7667 97.5698 47.069
v 31.2558 98.2833 46.5026
v 29.7636 97.67 48.0622
v 31.7704 98.4574 48.6586
v 31.6951 97.4961 50.3858
v 29.6837 96.6486 49.8973
v 31.9489 96.5547 50.8799
v 31.9082 96.1753 50.9374
v 29.643 96.2692 49.9548
v 29.7237 95.2563 50.3748
v 28.3247 95.3089 50.7702
v 28.2441 96.3217 50.3502
v 26.6789 96.2696 51.6025
v 32.3509 94.9871 51.1594
v 30.1664 94.0682 50.5968
v 32.3773 94.0912 50.5614
v 32.3791 93.9106 50.5562
v 30.1682 93.8875 50.5916
v 30.9924 92.4474 51.578
v 29.3489 91.9544 52.2315
v 28.5247 93.3945 51.2451
v 27.4295 92.2783 51.8401
v 32.559 93.8733 50.747
v 31.1723 92.4102 51.7688
v 32.8249 94.1926 51.2485
v 33.7793 93.4234 51.6448
v 32.1266 91.6409 52.1651
v 33.224 91.2896 51.6008
v 33.9525 93.3775 51.6812
v 33.3972 91.2438 51.6372
v 34.0264 92.0356 51.2231
v 34.0345 92.0312 51.2269
v 33.4059 91.239 51.6413
v 34.5022 91.898 51.5497
v 34.0358 92.035 51.2266
v 34.5035 91.9016 51.5494
v 33.9626 93.3768 51.6849
v 35.8652 93.9304 51.4713
v 36.1749 92.388 51.3617
v 37.8106 92.2935 51.7504
v 37.068 92.6086 50.9342
v 36.424 93.1504 50.8418
v 36.2431 94.199 50.412
v 38.1886 92.5622 50.6912
v 38.2039 92.7389 49.578
v 39.2688 92.9286 49.6074
v 39.2845 92.7574 50.7214
v 39.5393 92.7161 50.1163
v 40.2764 92.4857 50.4022
v 40.0744 92.5106 51.0278
v 40.8951 92.4099 50.267
v 41.5424 91.3046 51.0208
v 40.7621 91.3362 51.8287
v 41.364 90.483 52.7332
v 41.9697 89.9916 50.3935
v 41.818 89.088 52.0666
v 42.0134 88.1067 50.7923
v 42.2406 87.2976 51.4231
v 42.0593 88.2285 52.7368
v 42.3431 88.0129 53.2887
v 40.5874 86.2286 51.8558
v 40.5867 86.8771 53.7485
v 40.3029 87.0927 53.1966
v 39.5764 87.3226 53.66
v 39.8602 87.107 54.2119
v 37.8771 85.6924 54.721
v 38.8861 86.82 55.1029
v 38.6062 86.6129 55.1631
v 37.962 86.4546 54.8431
v 38.9533 87.4601 54.2382
v 39.392 87.4076 53.4991
v 37.7151 85.7671 54.5797
v 38.7163 87.4887 54.2652
v 38.5415 87.5701 54.1634
v 37.5615 85.8386 54.4902
v 38.2139 87.7609 53.1707
v 37.9768 87.7398 53.0244
v 37.3383 85.8187 54.3525
v 37.8661 86.6811 51.8102
v 37.0895 85.7477 54.1661
v 37.5775 86.5452 51.8149
v 37.8935 86.5526 51.7723
v 37.3658 85.6903 54.3147
v 37.0101 85.2611 52.4394
v 36.7996 83.4844 52.9997
v 37.1808 84.1294 54.807
v 36.2895 82.6747 54.5797
v 36.3304 82.6363 54.6666
v 37.2193 84.0932 54.8887
v 36.5698 83.0207 55.1442
v 36.3712 82.5254 54.734
v 36.6135 82.9019 55.2164
v 36.6008 81.9452 54.7349
v 36.8172 81.4329 55.6705
v 36.8434 82.3576 56.2104
v 38.1112 80.385 55.8802
v 38.0991 80.3463 56.0631
v 36.8309 82.3178 56.3986
v 37.4968 80.8158 57.3367
v 37.5532 81.0116 57.6101
v 36.8874 82.5136 56.6719
v 37.9645 81.1277 57.9397
v 37.7497 80.7556 57.4776
v 38.1371 80.9028 57.8233
v 38.3448 80.2878 56.1999
v 38.6451 80.1839 56.2809
v 38.4086 80.8089 57.8964
v 39.246 80.1987 56.1318
v 39.9161 79.0915 56.8746
v 39.034 79.7754 58.5898
v 39.9781 77.998 58.0936
v 40.8 77.9087 55.676
v 40.9172 76.7414 56.8202
v 40.6982 76.5664 55.7591
v 40.8207 76.2067 55.7931
v 41.0397 76.3817 56.8542
v 40.9436 75.9382 56.3796
v 40.0335 74.1249 58.258
v 40.1296 74.5684 58.7326
v 39.5423 73.754 58.4406
v 38.321 74.3817 59.1465
v 38.9083 75.1961 59.4384
v 37.4885 74.8641 59.5943
v 37.9195 73.7842 59.0779
v 37.1105 74.3017 59.5298
v 37.8963 72.5909 59.3045
v 36.9201 72.1664 58.9197
v 36.0646 73.847 59.1175
v 35.0206 73.3012 58.7445
v 34.6395 73.7371 59.1735
v 35.6835 74.2828 59.5465
v 35.1301 74.5474 59.6647
v 33.3464 74.4828 59.0928
v 33.7562 75.3397 59.5789
v 33.3599 75.1051 59.1119
v 36.7611 71.8696 58.7502
v 34.8503 72.9833 58.5629
v 35.5918 71.5056 58.0095
v 37.2259 70.7286 58.7191
v 36.1208 70.2068 57.9741
v 37.0955 69.6986 58.0359
v 37.0303 69.5671 57.9941
v 36.0516 70.0671 57.9297
v 36.0623 68.2411 58.5716
v 35.2528 68.2177 58.5186
v 35.2421 70.0437 57.8766
v 33.9575 68.3933 58.9592
v 33.0306 68.7598 58.4538
v 34.2573 70.433 57.3398
v 33.8356 69.4662 57.1132
v 32.19 67.9738 57.5606
v 32.9678 68.6548 56.191
v 32.7454 68.2335 55.8118
v 33.0216 69.0047 54.793
v 33.244 69.426 55.1722
v 33.2409 69.629 53.9751
v 33.2414 69.6299 53.9753
v 33.2445 69.427 55.1724
v 33.4634 70.0499 54.3563
v 33.488 70.1528 54.4415
v 33.2691 69.5299 55.2575
v 32.2756 71.6279 54.7848
v 33.4449 70.1659 54.2393
v 32.2366 71.6396 54.602
v 33.2229 69.7459 53.8583
v 33.3828 70.2622 52.841
v 32.3811 72.1065 53.6823
v 32.6909 71.4869 51.3043
v 32.663 72.5371 52.8168
v 32.783 72.2969 51.8952
v 32.4333 72.565 50.9898
v 32.1235 73.1845 53.3678
v 33.0271 73.6133 52.6887
v 32.5757 72.8969 50.7271
v 33.1892 73.9911 52.3897
v 33.409 74.5374 51.5151
v 32.5535 72.985 50.5642
v 33.3837 74.6377 51.3297
v 32.4558 73.2889 50.1298
v 32.7662 70.4025 49.8573
v 32.6979 70.3494 49.3253
v 33.8201 68.6652 49.4613
v 33.7876 68.5857 48.8359
v 32.6634 70.2649 48.6609
v 33.5315 68.5641 47.7786
v 33.3217 68.8652 46.9634
v 32.4404 70.5848 47.7948
v 32.9518 70.4636 47.4128
v 32.6912 71.3626 46.7788
v 32.1799 71.4838 47.1608
v 31.7745 71.8345 47.0969
v 33.0289 72.3986 46.4611
v 32.0712 72.7447 46.8178
v 33.2842 72.9714 46.2801
v 33.6617 71.9857 46.0465
v 33.9169 72.5585 45.8655
v 34.4116 72.494 45.4404
v 34.3861 72.8227 45.3609
v 33.8914 72.8871 45.786
v 33.5692 73.2629 43.3355
v 34.3361 73.5131 44.8136
v 34.2375 73.5917 44.2022
v 33.5274 74.0712 43.4462
v 33.8437 73.8071 45.9119
v 34.5232 74.5919 44.8819
v 35.0141 72.2775 44.9636
v 34.1209 72.784 42.9865
v 35.248 72.3125 42.9819
v 35.1111 72.0295 42.5235
v 34.0006 72.5353 42.5838
v 34.1558 72.2715 42.1398
v 32.4917 74.2093 41.3786
v 32.5387 74.2378 41.9151
v 31.6676 75.4172 40.7001
v 32.2861 76.2658 41.1154
v 33.1159 75.0298 42.3028
v 33.6571 76.656 42.3927
v 34.2132 76.3704 43.3411
v 33.6044 74.7789 43.136
v 34.6003 75.2996 44.5717
v 35.0433 77.3841 44.0731
v 35.3296 76.1902 45.2148
v 36.0036 76.9935 45.9072
v 35.854 76.7966 46.2648
v 35.1981 76.0172 45.529
v 33.6844 77.1829 47.2004
v 34.7373 75.7457 46.2966
v 34.0547 76.2339 47.0658
v 36.1459 77.4756 46.6614
v 33.9763 77.8619 47.597
v 34.1142 78.9691 47.5923
v 34.4895 78.7164 47.9864
v 36.0865 77.5425 47.2546
v 36.4672 77.7881 46.8612
v 34.4355 79.2816 47.7921
v 36.4911 78.115 47.8801
v 36.5255 78.1771 47.8998
v 34.4698 79.3436 47.8119
v 35.7952 79.6561 48.3373
v 35.7879 79.866 48.2307
v 34.4626 79.5535 47.7052
v 35.4418 80.5941 46.4252
v 35.1187 80.4756 46.0817
v 34.1395 79.435 47.3617
v 34.6863 80.2494 45.6416
v 34.0267 80.0292 45.3277
v 33.48 79.2148 47.0478
v 32.7899 79.4395 46.2535
v 33.2934 80.1438 44.5019
v 32.1457 79.5401 45.5279
v 31.9705 80.1377 44.1513
v 31.7464 80.0357 44.1371
v 31.9365 79.445 45.5146
v 31.3604 79.6914 43.7816
v 31.9979 80.1344 43.7857
v 31.6276 79.7962 43.4083
v 33.5927 79.9627 43.5419
v 33.6133 79.9325 43.2764
v 31.6482 79.7661 43.1428
v 33.8677 78.1928 42.803
v 31.821 79.8447 42.7836
v 33.815 78.4313 42.4784
v 33.8997 78.3934 42.0829
v 31.6802 79.9667 42.4226
v 33.6453 80.1332 42.5562
v 33.646 80.173 42.4956
v 31.6809 80.0066 42.362
v 32.3241 79.1568 40.5442
v 30.1514 79.1261 39.7897
v 29.5082 79.976 41.6076
v 29.0543 80.592 40.8533
v 33.0199 79.9855 40.6816
v 33.5271 80.3755 41.4304
v 33.6695 80.155 42.4891
v 32.3476 79.1387 40.5377
v 33.9239 78.4152 42.0158
v 33.6207 77.8133 42.0445
v 32.0444 78.5368 40.5664
v 32.2518 77.355 40.7877
v 30.649 76.5845 39.0484
v 30.3415 77.7181 38.7184
v 30.6888 76.7254 38.4344
v 30.669 76.7693 38.2523
v 30.3203 77.7651 38.5233
v 30.5498 77.3614 38.0667
v 30.6181 78.3822 37.0572
v 30.3929 78.8496 37.4508
v 30.3968 79.4387 37.1665
v 31.4425 78.5913 36.3594
v 31.2726 79.6609 36.4251
v 31.7947 80.0263 34.5325
v 31.3606 80.7841 34.5591
v 30.8385 80.4188 36.4517
v 29.6806 81.1171 34.0896
v 30.875 80.888 36.3517
v 29.88 81.488 34.3223
v 29.4679 81.2556 34.2348
v 30.6259 80.5573 36.5969
v 30.1548 81.9559 35.9737
v 29.8439 81.9971 36.28
v 30.272 80.6042 36.9456
v 28.6355 81.9167 36.6869
v 29.7955 82.0553 36.1437
v 28.5804 81.9829 36.5317
v 28.6048 81.6974 34.7719
v 28.4509 81.6296 34.7808
v 28.4266 81.9151 36.5406
v 27.908 81.2766 34.8896
v 28.5311 81.4402 34.5668
v 27.9882 81.0872 34.6756
v 28.9853 81.1115 34.2232
v 27.6358 82.047 31.2996
v 26.6387 82.0227 31.752
v 27.0387 82.9506 31.3581
v 25.9655 83.6629 31.9462
v 25.5656 82.7349 32.3402
v 24.3879 84.0921 32.4959
v 23.7262 83.4946 33.742
v 24.8124 82.0548 33.7586
v 22.8588 81.6378 35.0382
v 23.526 83.5523 33.6881
v 22.6309 81.7034 34.977
v 21.7183 82.654 34.064
v 21.3952 82.147 33.8592
v 22.3077 81.1965 34.7722
v 21.7549 80.4736 34.2121
v 23.1789 83.998 32.9155
v 21.3232 83.1614 33.1845
v 21.3873 83.7389 31.3748
v 21.3432 83.6289 31.3381
v 21.2792 83.0514 33.1478
v 21.3316 83.1379 31.1144
v 20.3109 82.262 30.9888
v 20.1173 82.0544 33.0049
v 18.9387 81.5888 32.2881
v 21.6422 83.7475 31.0039
v 21.5943 83.242 30.8209
v 22.113 84.1824 30.8942
v 21.3914 84.373 28.5529
v 20.9604 83.4095 28.764
v 20.9206 83.9381 28.6626
v 19.79 86.2079 28.9551
v 19.3192 85.773 29.0648
v 19.6252 86.7658 29.2501
v 19.438 86.7898 29.4302
v 19.132 85.797 29.245
v 18.692 85.8543 29.5536
v 18.9837 87.1924 30.6551
v 18.2929 86.2079 30.6297
v 18.4055 87.896 31.6814
v 22.8771 86.2935 30.5177
v 22.7123 86.8514 30.8126
v 24.832 86.6521 32.0945
v 24.7915 86.9885 32.2168
v 22.6694 87.2087 30.9426
v 22.739 87.1844 31.5939
v 22.514 87.7795 31.6402
v 22.4444 87.8038 30.9888
v 22.5972 88.7344 32.1173
v 22.5686 87.7352 31.7208
v 22.6451 88.6955 32.1882
v 24.9951 88.8227 31.8164
v 24.9662 89.0733 31.7311
v 22.6197 88.9156 32.1133
v 24.7545 89.7434 31.3703
v 25.6381 88.8853 30.9483
v 25.409 89.5602 30.6077
v 26.0423 88.5054 30.5897
v 26.06 88.5165 30.5626
v 25.4262 89.5711 30.5813
v 26.2141 88.8204 29.4362
v 26.4716 90.2651 28.6968
v 25.6771 90.9784 29.861
v 26.624 90.6236 28.1688
v 27.1541 91.3506 28.3194
v 26.1935 91.6866 30.0077
v 26.8071 93.0515 29.8397
v 25.741 93.634 30.8752
v 25.155 92.2541 31.0164
v 23.8126 93.2064 31.8356
v 25.6843 94.117 30.9763
v 23.7559 93.6893 31.9367
v 24.3467 94.8525 31.9847
v 26.8069 95.7444 31.3975
v 25.4033 96.3842 32.3812
v 26.2889 96.7881 32.8643
v 27.946 95.7727 31.8091
v 27.3611 96.8148 33.2516
v 27.9469 96.7544 33.5309
v 26.843 98.058 35.438
v 26.3221 98.0417 35.0465
v 26.6539 98.1019 36.0611
v 28.8078 97.4751 36.0752
v 28.6187 97.5191 36.6984
v 30.8467 97.4662 36.5955
v 30.87 97.3057 37.1815
v 28.6419 97.3587 37.2843
v 29.7585 96.7014 38.0074
v 28.9357 96.4792 39.0761
v 27.8191 97.1366 38.3531
v 28.6873 96.3166 39.6609
v 28.497 96.2664 39.7557
v 27.6288 97.0863 38.4479
v 26.6442 97.6243 39.4717
v 29.2603 96.5368 39.23
v 29.0119 96.3742 39.8147
v 29.4058 96.5598 40.3081
v 30.7052 96.3694 39.0385
v 30.8508 96.3924 40.1167
v 31.8167 96.9738 38.2126
v 32.0072 96.8974 38.2859
v 31.0413 96.316 40.19
v 33.0247 97.549 40.1942
v 32.4834 97.6716 37.8014
v 33.443 98.2292 39.7686
v 33.6913 98.7788 37.8637
v 34.9912 99.4737 38.2336
v 34.743 98.9242 40.1385
v 36.0375 99.1819 38.8179
v 36.9456 98.6087 39.6837
v 35.5408 98.4206 40.8991
v 37.8726 98.2493 40.7308
v 37.8782 98.2116 40.846
v 35.5463 98.3828 41.0143
v 35.9717 98.1532 41.9812
v 34.5087 98.7025 42.6555
v 34.1807 98.8956 41.6438
v 32.9611 99.2803 42.8909
v 34.6176 98.6552 43.4102
v 33.0768 99.2302 43.6927
v 33.2915 99.0244 44.28
v 34.9573 96.958 44.4985
v 33.6524 97.2212 45.4362
v 33.6128 96.5728 45.3914
v 33.6015 96.5715 45.4205
v 33.6412 97.2199 45.4653
v 33.8221 95.9222 46.2332
v 33.7494 96.0489 46.4715
v 33.5585 97.3641 45.7365
v 34.3869 97.058 47.7652
v 33.9883 98.2496 48.1078
v 33.1598 98.5556 46.0791
v 33.5624 98.7137 48.26
v 34.3588 98.1819 51.0463
v 33.9111 98.6499 51.0257
v 34.3033 97.7806 51.5598
v 35.6666 96.9829 50.2508
v 35.6112 96.5817 50.7643
v 35.9035 96.005 50.6678
v 32.7627 94.3238 51.198
v 32.4703 94.9005 51.2945
v 32.4967 94.0046 50.6965
v 35.3345 96.239 48.6951
v 35.5714 95.2612 49.1121
v 35.3055 94.9419 48.6106
v 35.3381 94.8966 48.6221
v 35.604 95.2159 49.1236
v 35.6873 94.3989 48.3737
v 36.3264 93.5454 49.3744
v 36.2432 94.3624 50.1243
v 38.2039 92.8976 49.2984
v 36.293 93.4557 49.7999
v 37.2793 92.7313 49.3887
v 36.101 93.0244 47.6025
v 37.9849 92.3913 47.5767
v 35.9854 92.388 46.7228
v 36.0516 92.2511 46.5671
v 38.0538 92.2488 47.4146
v 36.418 91.8378 46.756
v 36.4855 91.7337 46.6512
v 38.1285 92.1337 47.2987
v 36.2855 92.4545 45.4316
v 37.56 91.7027 47.2152
v 36.283 91.9145 45.9313
v 36.3416 92.3784 45.3632
v 38.183 92.0597 47.2323
v 38.633 92.0516 46.8012
v 40.2582 92.9618 48.2691
v 39.8609 92.9994 48.7477
v 40.7775 92.8678 48.5431
v 40.8571 92.7273 48.9896
v 39.9404 92.8589 49.1943
v 40.8022 92.5746 49.5785
v 40.7742 92.5695 49.6378
v 39.9115 92.8536 49.2555
v 40.1565 92.644 49.7783
v 42.4507 90.1969 48.7225
v 42.3458 90.1237 49.3198
v 42.6613 88.4382 48.6819
v 42.6422 88.3821 48.8208
v 42.3267 90.0676 49.4586
v 42.7763 88.1294 49.3849
v 42.4898 88.0306 50.1931
v 42.0377 89.9679 50.2737
v 42.0815 88.0829 50.6726
v 42.6711 87.7872 50.373
v 42.2644 87.8375 50.854
v 43.2301 87.5114 50.4741
v 42.541 85.1518 50.7473
v 41.5752 85.4779 51.1272
v 41.337 84.0508 50.5582
v 39.6831 84.3818 50.5672
v 40.0186 85.7895 51.1358
v 38.5121 85.9429 51.0995
v 38.545 86.4982 51.5644
v 40.0538 86.3844 51.6338
v 39.736 87.2582 52.9608
v 38.1624 86.6838 51.7784
v 39.3005 87.4695 53.2044
v 38.2916 87.7428 52.9907
v 38.261 87.762 53.1552
v 39.2676 87.4901 53.3807
v 38.592 87.5712 54.1468
v 39.5958 84.3228 50.5495
v 38.4353 85.891 51.084
v 37.6268 84.508 51.6559
v 39.4755 83.1995 50.5236
v 37.5066 83.3848 51.6299
v 37.513 82.3066 51.4229
v 36.8389 82.0826 52.5685
v 36.8325 83.1608 52.7755
v 36.608 81.4676 53.829
v 36.5863 81.495 53.8685
v 36.8108 83.1883 52.8151
v 36.5291 81.817 54.4055
v 36.5124 81.9104 54.4833
v 36.7931 83.2875 52.8978
v 36.2835 82.4909 54.4845
v 36.8189 81.222 54.0661
v 36.748 81.56 54.5915
v 38.1394 80.6491 53.7816
v 38.2863 80.4967 54.2041
v 36.8961 81.4063 55.0177
v 38.1926 80.3576 55.2063
v 38.4114 80.4886 54.2144
v 38.3229 80.3491 55.217
v 39.0035 80.4742 54.4781
v 39.1037 80.4775 54.5704
v 38.4272 80.3526 55.3131
v 39.035 80.3621 55.1943
v 39.9907 80.4679 54.6608
v 39.9296 80.3525 55.2855
v 40.5014 80.6275 54.3532
v 41.4242 78.0789 54.2911
v 40.8235 77.8838 55.2253
v 40.7232 76.5399 55.2802
v 41.4446 77.9743 54.1424
v 40.7442 76.4323 55.1272
v 41.6942 76.2195 53.7079
v 41.7633 75.0385 53.9178
v 40.8151 75.2201 55.3426
v 40.938 74.9516 55.9291
v 41.5876 74.5989 53.8251
v 40.7577 74.5003 55.834
v 41.6937 73.8263 53.6999
v 40.8927 73.1179 53.5722
v 39.9567 73.7919 55.7064
v 39.2531 72.9614 55.5797
v 39.2883 72.9203 55.6518
v 39.9941 73.7482 55.783
v 40.0633 71.3895 55.0948
v 40.1799 71.1257 55.9318
v 40.1268 73.448 56.7357
v 39.4133 72.6377 56.5485
v 39.4095 72.6342 56.5783
v 40.1227 73.4442 56.7674
v 39.3396 72.0773 56.844
v 39.3342 72.0968 57.1942
v 40.117 73.4651 57.1427
v 39.6257 73.0942 57.3253
v 39.6355 73.1104 57.3846
v 40.1267 73.4814 57.2019
v 39.4039 71.999 57.8168
v 39.4272 72.0759 58.0358
v 40.1533 73.5689 57.4511
v 39.662 73.198 57.6338
v 39.6246 73.0932 57.3349
v 39.3943 71.9839 57.7732
v 39.3332 72.0959 57.2031
v 39.3352 71.7726 57.1449
v 39.3963 71.6795 57.7184
v 40.1722 70.8356 56.243
v 40.1746 70.8215 56.2522
v 39.3986 71.6655 57.7277
v 39.9652 70.553 56.7264
v 39.9803 70.2114 57.1225
v 39.4129 71.3439 58.1006
v 40.3329 69.7577 57.422
v 39.2073 68.8518 58.2637
v 38.424 70.548 58.8401
v 38.3791 69.5051 58.1655
v 39.0712 68.683 58.274
v 38.251 69.3462 58.1751
v 38.6544 68.2322 58.3994
v 38.1224 68.0348 58.3759
v 37.719 69.1489 58.1517
v 36.794 67.7967 58.7391
v 38.4029 67.0785 58.6814
v 37.092 66.7807 59.0637
v 37.8687 66.0313 58.9895
v 37.3314 65.4094 59.3177
v 36.5212 66.1199 59.4123
v 36.0841 65.7102 59.6748
v 35.93 65.9438 59.7829
v 36.367 66.3536 59.5204
v 35.4286 66.2345 60.6992
v 34.8458 67.429 60.4627
v 35.7036 67.7133 59.2513
v 34.8211 67.5479 59.8919
v 34.482 67.8543 59.523
v 35.3402 68.0415 58.856
v 34.0398 68.2275 59.2767
v 34.1874 67.8163 60
v 33.7426 68.1892 59.7579
v 34.2492 67.6817 60.5645
v 32.6886 65.7795 60.6155
v 32.0707 66.1513 59.8125
v 32.5297 65.7957 60.0542
v 32.7125 65.2996 59.0018
v 32.2551 65.6509 58.7511
v 33.007 64.8942 58.56
v 33.2836 65.6171 57.1736
v 32.5155 66.3313 57.4462
v 33.0814 66.5377 55.6936
v 34.4739 65.0066 56.6111
v 34.238 65.9445 55.147
v 35.366 65.0971 55.9986
v 36.2802 65.5048 55.1651
v 35.1264 66.3406 54.3371
v 35.1255 66.4416 53.7373
v 33.016 69.1009 54.1882
v 33.0169 68.9999 54.788
v 33.2362 69.6241 53.9702
v 33.4179 68.0278 52.0181
v 33.6381 68.551 51.8001
v 33.9867 68.1695 50.0033
v 33.9886 68.6729 49.8943
v 33.6401 69.0707 51.6877
v 32.9235 70.4097 50.2616
v 33.7392 67.2226 52.0463
v 34.2979 67.3896 50.0306
v 34.6462 67.2241 50.5567
v 35.5706 66.3941 49.5398
v 35.168 66.6085 49.0734
v 35.3143 66.4632 48.4766
v 34.449 66.9011 48.1504
v 34.2953 67.05 48.7444
v 34.0392 67.0284 47.6871
v 35.1557 66.4309 47.4079
v 34.752 66.5542 46.9382
v 35.691 66.1204 47.2822
v 36.9033 67.7287 46.0013
v 35.9643 68.1625 45.6573
v 37.7976 68.8212 45.5462
v 37.3955 69.9003 45.6645
v 35.5859 69.1783 45.7687
v 37.1025 70.9331 45.5051
v 37.033 70.9949 45.516
v 35.5157 69.2406 45.7797
v 36.0328 71.3708 45.549
v 35.1108 71.5813 45.5401
v 34.648 69.4387 45.7712
v 34.3609 71.0729 46.1462
v 37.0457 71.0342 45.4479
v 36.0465 71.413 45.476
v 37.1195 71.2063 44.8948
v 36.9919 71.4962 44.5283
v 35.9013 71.743 45.0589
v 36.1352 71.778 43.0772
v 38.2217 71.3934 43.8752
v 37.535 71.661 42.3337
v 39.2474 71.5419 43.1891
v 39.7567 72.0528 42.2406
v 38.0443 72.1719 41.3852
v 38.4895 72.6495 41.2977
v 38.0261 72.9077 40.3499
v 37.5809 72.4301 40.4374
v 37.1733 72.3392 39.9346
v 34.7054 71.9286 42.0095
v 35.113 72.0195 42.5123
v 34.1578 72.2615 42.1286
v 34.3025 72.2214 39.3382
v 33.7549 72.5543 39.4573
v 33.4781 72.8964 39.1444
v 32.2559 74.0845 40.4855
v 32.3636 73.9066 40.9838
v 31.5471 75.1323 40.3286
v 32.252 73.8745 39.3857
v 31.543 74.9073 39.1503
v 31.6913 74.5973 38.1187
v 31.0444 75.3235 37.8075
v 30.8961 75.6334 38.8391
v 30.9338 75.7825 38.2269
v 30.9673 76.0808 36.9714
v 30.8574 76.5333 37.3978
v 30.7398 77.1235 37.2049
v 33.1079 76.74 36.1136
v 32.8804 77.7826 36.3471
v 34.6455 77.7888 36.0638
v 34.6432 77.898 36.0528
v 32.8782 77.8854 36.3368
v 34.5006 78.8161 35.5173
v 34.3448 79.0246 35.4424
v 32.7113 78.1088 36.2566
v 33.1426 79.5136 34.4233
v 34.8758 79.0325 34.8618
v 33.747 79.5226 33.7624
v 35.666 78.5835 33.5473
v 35.6636 78.5817 33.5334
v 33.7446 79.5207 33.7485
v 33.5866 79.254 33.1749
v 31.238 79.985 33.4815
v 31.3959 80.2518 34.0551
v 29.7159 80.5847 33.5856
v 31.2302 80.3889 31.0421
v 29.7081 80.9886 31.1462
v 31.4278 80.8172 29.6899
v 31.2321 81.2513 29.401
v 29.5001 81.4498 30.8392
v 30.685 81.3697 28.4721
v 29.9734 81.9174 30.6315
v 30.8144 81.8392 28.92
v 30.517 82.027 28.3596
v 29.3216 82.1482 30.7197
v 30.849 82.2815 28.8316
v 31.0291 82.8312 29.0092
v 29.5146 82.7373 30.9099
v 31.1154 83.4574 29.0346
v 30.4927 82.6951 30.7885
v 31.248 83.0487 29.8742
v 31.1265 83.528 29.0711
v 29.5264 82.8123 30.9486
v 29.4589 84.0843 30.8867
v 28.6131 84.0363 30.8219
v 28.6806 82.7643 30.8838
v 28.0834 83.6679 30.9422
v 28.5701 84.0905 30.7981
v 28.0404 83.7221 30.9185
v 28.3604 84.7627 29.9949
v 26.9777 85.8485 30.4894
v 26.4665 84.958 31.4814
v 25.6396 85.9769 31.9108
v 25.2895 85.6126 32.1229
v 26.0945 84.5709 31.7067
v 24.5013 84.8899 32.2854
v 24.975 85.9387 32.0899
v 24.2077 85.1943 32.2547
v 23.0291 85.5355 30.5128
v 22.0874 84.235 30.9932
v 23.3804 84.0518 32.6767
v 21.6166 83.8001 31.1029
v 23.2258 85.9625 31.5611
v 23.8822 86.0908 32.0753
v 26.95 86.1678 30.4318
v 25.6099 86.3189 31.8491
v 26.4392 87.1807 30.9403
v 25.9175 87.8598 31.1331
v 25.1189 86.9581 32.0306
v 25.5133 88.2397 31.4917
v 25.1487 88.4802 31.813
v 24.7757 87.1845 32.333
v 22.7222 87.3927 31.7174
v 22.9692 87.7036 32.2866
v 24.7158 88.4864 32.3554
v 27.078 86.4619 29.9258
v 26.5849 87.5155 30.3643
v 26.739 87.8194 29.2379
v 29.3447 86.517 29.4563
v 29.3191 87.8821 28.7036
v 31.4397 87.5234 29.0618
v 31.484 87.6156 28.8954
v 29.3662 87.9801 28.5268
v 30.163 88.4526 28.0654
v 29.778 88.4745 27.4229
v 28.9811 88.002 27.8843
v 29.1335 88.3606 27.3563
v 29.1247 92.0177 27.6823
v 28.4802 91.9037 27.6157
v 28.7931 92.828 28.8412
v 27.9605 92.6648 29.1984
v 27.5957 91.7304 27.9953
v 27.2486 93.4313 29.5157
v 28.1404 92.8583 29.1274
v 27.4398 93.6368 29.4402
v 28.0553 93.4597 29.2857
v 29.0868 95.4699 31.09
v 28.4713 95.647 31.2445
v 29.7434 95.7721 31.8827
v 29.4886 95.8046 32.423
v 28.1813 95.684 31.8596
v 28.1821 96.6657 33.5814
v 30.0554 96.0262 32.8639
v 28.8273 96.9179 34.0833
v 30.5957 96.6524 34.0598
v 30.7094 97.2795 35.5308
v 28.941 97.545 35.5543
v 30.98 97.5361 36.0746
v 31.8416 97.5228 34.8526
v 32.1122 97.7793 35.3964
v 32.3295 97.5412 34.4138
v 32.8764 97.5935 34.5221
v 32.6591 97.8316 35.5047
v 34.1453 99.0686 35.4005
v 34.0636 99.1805 35.5627
v 32.5774 97.9435 35.6669
v 33.7738 99.0177 35.9884
v 35.5249 99.8187 38.0397
v 35.0577 99.5784 38.1645
v 36.1131 99.301 38.7392
v 36.9581 100.341 37.2212
v 37.5462 99.8232 37.9208
v 37.4997 99.9858 37.29
v 38.74 99.0516 36.9577
v 38.7865 98.8889 37.5885
v 39.2479 98.4416 37.726
v 39.0646 98.5606 38.7284
v 38.6032 99.0079 38.591
v 39.3289 98.6001 39.7708
v 40.0641 96.8699 38.7639
v 40.207 97.1147 39.802
v 40.5877 95.7262 38.8647
v 40.62 95.3608 39.419
v 40.2392 96.7494 40.3563
v 40.9552 94.9985 40.9425
v 40.4682 95.3373 42.317
v 39.8113 97.047 41.5638
v 39.5324 95.8388 42.4331
v 39.1062 96.1408 42.7043
v 39.4101 97.3313 41.8192
v 39.1306 96.046 43.2803
v 38.7749 96.1954 43.3437
v 39.0544 97.4807 41.8826
v 38.2587 96.7124 42.5621
v 37.4167 97.3466 42.1809
v 38.3146 98.0379 41.5477
v 36.4393 97.9671 42.7329
v 37.4537 96.6365 43.1184
v 36.4742 97.2988 43.6153
v 38.0677 96.1287 43.8324
v 37.5364 95.4649 44.3112
v 35.905 96.5875 44.1282
v 35.7529 95.0605 44.9665
v 34.77 95.3937 45.352
v 34.9799 96.9011 44.4911
v 33.853 95.8703 46.2008
v 33.8387 95.8903 46.2035
v 34.9645 96.9226 44.494
v 33.6204 96.5352 45.3866
v 35.044 94.8926 45.981
v 34.0938 95.4301 46.7534
v 34.7789 96.3536 48.0862
v 34.1654 95.6915 47.5718
v 34.2796 95.0615 46.6642
v 35.0683 94.8263 46.0301
v 34.8033 96.2874 48.1352
v 34.7743 94.9903 48.0507
v 35.2125 94.7083 46.0606
v 34.9184 94.8722 48.0812
v 35.2676 94.3745 47.8328
v 36.0066 93.4169 45.7928
v 36.0617 93.0831 47.5649
v 35.9486 92.4428 46.6877
v 36.0855 93.264 45.6335
v 36.0223 92.3001 46.5391
v 36.1773 92.6255 45.5208
v 36.2117 92.5538 45.5033
v 36.0544 92.2332 46.5228
v 36.4206 91.8209 46.7142
v 36.3174 93.3791 45.1701
v 36.4092 92.7406 45.0574
v 38.0324 93.9877 44.4901
v 38.2238 93.519 43.9393
v 36.6271 92.2071 44.4305
v 38.91 92.1659 43.3784
v 37.2691 92.1286 43.2896
v 37.6805 92.122 43.1103
v 38.905 91.992 43.3733
v 36.6218 92.0207 44.4251
v 38.1865 91.1943 43.2615
v 37.9161 90.3917 43.4679
v 36.3514 91.2181 44.6315
v 37.0296 89.2175 44.9665
v 37.0072 89.2381 45.1345
v 36.329 91.2386 44.7995
v 36.5237 90.6655 46.0959
v 36.6472 91.136 46.3001
v 36.4696 91.7741 45.032
v 38.7534 91.4828 46.4894
v 36.4333 91.9467 45.4446
v 38.4493 91.6809 46.7086
v 36.7175 90.6664 46.3354
v 38.8288 90.9797 46.5273
v 38.9941 89.6872 45.5203
v 39.4192 90.0566 45.1296
v 39.2289 91.3274 46.1595
v 39.6139 91.3002 43.9071
v 39.672 91.7596 43.9081
v 39.291 91.8195 46.1606
v 39.296 92.0958 43.6136
v 39.9266 91.7135 45.5488
v 39.9264 91.8621 44.1856
v 39.4043 92.3163 43.6376
v 39.4003 92.042 46.1848
v 38.6892 93.6607 44.1834
v 39.4374 92.5724 46.2583
v 38.8516 93.8722 44.6113
v 39.2015 94.0061 44.2738
v 39.9491 92.4121 46.2817
v 40.0922 93.339 43.7386
v 40.0236 92.0785 45.9589
v 40.1489 92.8471 43.7845
v 40.355 93.2974 43.7391
v 40.1964 92.3729 46.2821
v 40.5171 92.2761 44.0215
v 41.1772 91.8539 44.1233
v 40.9036 91.9205 46.3912
v 41.4439 91.7928 46.6043
v 40.8578 91.2798 45.7329
v 40.7929 91.3137 44.9947
v 41.3949 91.3716 44.0821
v 41.6848 91.2594 46.5586
v 41.4464 90.1379 45.3288
v 41.665 89.9874 45.4246
v 41.8972 91.1132 46.6517
v 42.4456 89.8949 44.6628
v 42.4743 89.8816 44.6788
v 41.9268 91.0994 46.6683
v 42.2589 89.7052 45.2406
v 42.6228 89.4937 45.5344
v 42.2804 90.894 46.9538
v 44.1198 89.6779 46.3874
v 44.278 89.0484 47.9766
v 42.4554 90.1977 48.7116
v 42.6658 88.439 48.6713
v 44.3615 88.9231 48.0588
v 42.7552 88.3047 48.7594
v 42.8884 88.0527 49.3241
v 44.4213 88.8777 48.097
v 42.9519 88.0045 49.3647
v 43.5133 87.7306 49.4571
v 44.6537 88.8065 48.1904
v 43.7623 87.6543 49.5571
v 45.4686 88.5749 48.8631
v 46.4604 86.888 49.0639
v 44.7542 85.9674 49.758
v 45.7223 85.7073 48.5778
v 45.1891 84.6176 48.4178
v 44.2523 84.9417 49.6074
v 45.1335 83.1335 48.4742
v 44.5322 82.7897 48.5399
v 43.6081 84.5734 49.6779
v 43.2865 82.7772 48.6566
v 42.9529 82.7324 48.8447
v 43.2941 84.5312 49.8549
v 42.1372 83.3914 49.61
v 42.6851 82.2036 49.0147
v 41.8695 82.8626 49.78
v 44.036 81.3372 50.3157
v 42.0481 82.5439 49.3737
v 43.8259 81.2921 49.8133
v 43.8908 81.137 50.3332
v 41.7242 82.6625 49.7975
v 42.5399 82.0035 49.0322
v 42.3835 81.8231 49.0209
v 41.5679 82.4821 49.7862
v 41.5915 80.6737 51.058
v 40.1183 81.2558 51.951
v 40.0518 83.0812 50.7051
v 39.5592 81.2686 51.7033
v 39.0297 81.308 51.5182
v 39.5068 83.1217 50.5146
v 37.5443 82.2288 51.4139
v 38.9153 81.172 51.9795
v 37.4266 82.0888 51.8887
v 38.4165 81.0723 52.3167
v 37.9822 80.8944 52.9184
v 36.9797 81.9057 52.508
v 36.7488 81.2907 53.7684
v 38.0177 80.8595 52.9861
v 36.7854 81.2548 53.8381
v 38.1081 80.6796 53.5688
v 38.6781 80.8229 52.8876
v 38.7423 80.6445 53.4741
v 39.818 80.7963 53.3922
v 39.8185 80.796 53.3973
v 38.7427 80.6442 53.4791
v 39.3348 80.6298 53.7428
v 38.7436 80.8683 52.7419
v 39.8835 80.8417 53.2465
v 39.8016 80.9552 52.6524
v 41.8292 80.65 52.3145
v 41.9111 80.5365 52.9086
v 43.938 80.7329 52.2346
v 44.3548 79.7501 53.2472
v 42.3161 79.5815 53.8925
v 44.9216 79.4954 54.118
v 42.8011 79.2285 53.4238
v 44.5177 79.1788 53.583
v 44.905 78.7806 54.074
v 42.299 78.8435 53.847
v 44.0209 77.3189 53.7218
v 43.4065 76.5766 53.904
v 41.6194 78.0224 54.0485
v 41.8695 76.2677 53.6138
v 43.6507 75.4692 54.0338
v 42.1402 75.0397 53.7578
v 43.9137 75.0011 54.0955
v 43.9265 74.6637 53.9846
v 42.1527 74.7111 53.6498
v 42.2738 73.9415 53.5198
v 43.9266 74.6635 53.9846
v 42.2739 73.9413 53.5198
v 43.7584 74.0984 53.7076
v 44.0431 72.4046 52.8739
v 42.5586 72.2476 52.6861
v 44.6236 71.1219 52.7582
v 44.5167 70.8403 52.0245
v 42.437 71.927 51.8509
v 44.1336 70.5189 50.8923
v 43.9936 70.4527 50.7415
v 42.2969 71.8608 51.7002
v 42.1701 71.6867 51.0834
v 40.8836 71.5753 51.3793
v 41.0103 71.7494 51.9961
v 39.8211 71.3547 51.4924
v 39.694 71.4311 51.7278
v 40.8753 71.8306 52.2462
v 40.0151 70.2969 53.8625
v 40.0168 71.3952 55.0139
v 40.8773 73.0808 53.5567
v 39.2386 72.9265 55.5651
v 40.0698 73.4021 53.6516
v 39.1356 73.3004 54.8275
v 39.2955 71.1493 51.6418
v 39.6431 70.0339 53.7823
v 38.5657 69.7057 51.5821
v 38.4934 69.0486 51.7281
v 39.5796 69.4566 53.9106
v 40.0151 68.3452 53.8443
v 41.5109 69.2187 55.9896
v 40.8938 70.2241 55.7953
v 41.1353 69.4437 56.4775
v 40.7028 69.7562 56.9435
v 40.5138 70.4986 56.2047
v 40.3255 70.2101 56.676
v 41.794 68.7889 56.4057
v 41.4184 69.0138 56.8936
v 42.281 68.4001 56.5923
v 42.0514 67.614 57.536
v 41.1887 68.2277 57.8373
v 42.1089 67.0995 59.4956
v 40.9291 66.8512 60.055
v 39.8458 67.9452 58.4741
v 39.3835 67.5378 58.5877
v 40.6828 66.4981 60.1539
v 39.1196 67.1594 58.6937
v 39.8506 65.8845 59.4843
v 39.4087 65.6415 59.4915
v 38.7037 66.9307 58.7005
v 38.1695 65.8834 59.0086
v 38.9977 64.5305 59.8942
v 37.7827 64.8378 59.3876
v 38.5308 64.1357 59.6565
v 37.6527 63.0222 58.9115
v 36.9562 63.7898 58.6864
v 37.2289 61.8824 58.7971
v 37.0683 61.8466 58.5986
v 36.7842 63.7515 58.4737
v 35.5026 63.9488 58.7781
v 36.0054 63.8476 58.2712
v 37.0886 62.3431 58.1863
v 36.9129 61.7718 57.9422
v 35.3257 63.8636 58.031
v 36.6177 63.6714 57.7705
v 36.558 63.7813 57.3722
v 35.2623 63.9804 57.6078
v 36.1544 64.0709 56.9953
v 36.7617 63.7277 57.1218
v 36.3708 64.014 56.7292
v 37.2047 63.3718 56.8723
v 37.3353 63.4406 56.4666
v 36.5107 64.0877 56.2944
v 37.5048 63.4609 55.9087
v 37.8689 64.4212 54.924
v 36.9251 65.1806 55.1736
v 37.3263 65.9055 54.493
v 36.7968 66.2134 54.4707
v 36.3225 65.5311 55.1482
v 35.1666 66.4672 53.7208
v 37.0969 66.5492 53.9645
v 35.4985 66.8386 53.1609
v 36.4566 66.8288 51.7037
v 38.1124 67.1162 53.7894
v 37.6125 67.4742 51.5043
v 37.9309 68.0329 51.6285
v 38.4002 67.9613 50.7475
v 38.0818 67.4026 50.6233
v 39.5717 68.067 50.0669
v 39.5709 68.0476 50.0416
v 38.0809 67.3805 50.5944
v 39.8694 67.6754 49.7903
v 39.5916 67.1696 48.9871
v 37.8032 66.8746 49.7912
v 37.9523 66.6053 48.5967
v 35.9326 66.1253 48.3383
v 35.6573 66.3647 49.5167
v 35.3952 66.4358 48.455
v 39.9164 66.9667 47.799
v 38.258 66.4143 47.4785
v 39.77 67.0495 47.1716
v 39.068 67.8668 45.7182
v 37.5972 67.1836 46.1105
v 38.5348 68.242 45.6622
v 40.1269 69.2687 45.0285
v 39.5937 69.6439 44.9726
v 40.2519 70.964 43.719
v 39.5513 71.2038 43.6037
v 38.8931 69.8837 44.8573
v 38.4886 71.0964 44.2394
v 37.2242 71.1152 44.8793
v 37.4538 69.905 45.5856
v 37.1569 70.9374 45.4314
v 41.4494 69.7935 45.8343
v 41.5744 71.4888 44.5247
v 43.0722 70.7803 46.2577
v 43.6958 71.5636 46.0389
v 42.1981 72.2721 44.306
v 42.986 72.9512 43.9662
v 41.2609 73.7649 41.5919
v 40.473 73.0858 41.9316
v 39.2058 73.6825 40.9888
v 41.276 73.9176 41.5195
v 39.2209 73.8352 40.9164
v 40.798 74.863 40.0611
v 40.6426 74.8492 39.7579
v 39.0654 73.8214 40.6133
v 39.6465 74.6715 39.344
v 38.5097 74.5211 38.6349
v 37.789 73.6526 39.8171
v 36.9362 73.084 39.4018
v 37.9009 75.0683 38.3511
v 36.2527 73.6984 39.0832
v 36.7627 75.1373 39.0633
v 36.0825 75.4042 39.0719
v 35.4785 74.0021 39.0929
v 34.5112 74.4609 38.9289
v 36.077 75.4136 39.0702
v 34.5058 74.4703 38.9272
v 35.7057 76.1905 37.6721
v 35.6701 76.191 37.6389
v 34.4745 74.4707 38.898
v 34.0723 75.2361 37.5962
v 36.6833 75.3861 38.9133
v 36.3958 76.1593 37.4936
v 37.8205 75.3205 38.199
v 38.6182 75.8674 37.3782
v 37.2916 76.7732 36.572
v 39.004 76.2756 37.1157
v 39.038 76.3408 37.0683
v 37.3256 76.8385 36.5245
v 38.326 77.0926 36.7983
v 38.3382 77.2788 36.5908
v 37.3387 77.038 36.3022
v 38.4252 77.6058 36.1151
v 38.3396 77.7147 35.9289
v 37.2413 77.162 36.0902
v 37.8372 77.6012 34.3309
v 35.893 78.2089 33.8241
v 35.2971 77.7697 35.5835
v 35.0752 78.7033 35.1049
v 39.486 78.7684 35.6032
v 39.1421 78.8006 33.96
v 39.3632 79.4131 34.0258
v 39.4907 79.5022 32.7672
v 39.2696 78.8897 32.7015
v 39.4628 78.9821 31.5955
v 39.3985 78.6636 31.5562
v 39.2034 78.5619 32.6611
v 39.1391 78.3761 32.0334
v 38.8327 77.6945 32.2324
v 38.8751 77.8314 32.8743
v 38.6897 77.1049 32.0368
v 35.7385 77.6283 31.9004
v 35.7395 78.3875 32.7294
v 33.6626 79.0597 32.3709
v 34.5333 79.2162 31.9003
v 35.4958 78.5313 31.6898
v 35.9417 78.2215 30.8999
v 33.8785 79.6899 31.3079
v 36.108 78.8015 31.1052
v 36.1143 78.819 31.0978
v 33.8852 79.7087 31.2999
v 36.2489 79.1247 30.582
v 35.0436 79.9776 31.5615
v 35.6712 79.8183 31.3662
v 36.2645 79.3768 30.4267
v 33.9013 79.968 31.1401
v 33.9419 80.4211 29.7822
v 34.5689 80.7423 29.6988
v 36.1656 80.0378 30.1361
v 36.3981 79.3761 29.9379
v 34.0713 80.4205 29.3088
v 36.4255 78.9947 29.446
v 34.295 80.6246 29.3106
v 36.503 79.2874 29.4394
v 36.6514 79.3422 29.1812
v 34.2972 80.768 29.0439
v 36.6313 79.7349 29.6645
v 36.8006 80.2203 29.8287
v 34.4611 81.2382 29.203
v 36.5348 81.3998 30.3364
v 36.5512 81.5672 30.2834
v 34.4788 81.4174 29.1462
v 35.6467 82.6434 28.6111
v 35.0797 82.6175 27.4109
v 33.9451 81.393 28.0166
v 33.7054 81.7703 27.5706
v 33.507 81.5164 27.4613
v 33.7449 81.137 27.9064
v 33.1978 81.2553 26.9775
v 33.5272 81.9806 27.2005
v 33.2182 81.7235 26.7144
v 34.8887 82.8429 27.0143
v 34.3238 83.7794 26.5245
v 32.6865 82.605 26.2534
v 33.1033 83.4809 26.7494
v 30.9464 83.4993 28.5293
v 30.5297 82.6234 28.0334
v 30.8616 82.8728 28.5082
v 34.0275 85.0288 26.7998
v 32.8244 84.6568 27.0085
v 33.6237 85.3617 27.1869
v 32.8793 85.9156 28.0648
v 32.1237 85.1781 27.8347
v 32.2191 87.2883 28.4859
v 31.8523 87.199 28.8289
v 31.757 85.0889 28.1777
v 32.0095 85.443 28.6644
v 31.7055 85.2164 28.9725
v 31.4709 84.8756 28.4678
v 29.4628 86.0151 29.5096
v 30.8721 84.6529 29.141
v 29.8647 85.2438 29.6513
v 29.0756 84.981 29.9426
v 31.056 83.7677 28.9316
v 29.3841 84.3389 30.7385
v 31.0174 84.215 30.013
v 30.5779 84.3723 30.5051
v 31.7911 85.3882 29.0801
v 29.538 86.1661 29.6042
v 31.6468 87.1475 29.2202
v 34.2265 86.6959 27.8071
v 33.4871 88.0227 28.2434
v 35.411 88.1258 27.4003
v 35.3791 88.4358 27.369
v 33.4571 88.3145 28.2139
v 33.6474 88.906 28.1772
v 32.8108 89.1469 28.0521
v 32.6468 88.5478 28.0927
v 31.3985 89.443 27.2125
v 32.9053 90.8675 28.556
v 31.4957 91.2137 27.731
v 32.0065 92.0607 28.8221
v 30.9789 92.8492 28.7973
v 30.326 92.1114 27.7028
v 30.4461 92.6377 28.6849
v 29.8848 92.692 28.7361
v 29.7246 92.1696 27.7577
v 29.3577 92.9709 28.9121
v 29.908 92.723 28.7566
v 29.3811 93.0022 28.9327
v 29.3735 93.6126 29.0789
v 30.3036 92.8991 28.9035
v 29.7974 93.8013 29.2364
v 30.8448 93.0953 29.0031
v 31.5819 93.6145 30.1269
v 30.6364 94.3922 30.5155
v 31.1048 94.8253 31.3779
v 31.8689 93.4818 30.3647
v 31.3918 94.6927 31.6158
v 33.3996 94.3436 31.6376
v 33.4228 94.4815 31.6781
v 31.4135 94.8214 31.6536
v 33.5957 95.5299 31.4072
v 33.3297 96.3528 31.6126
v 31.1798 95.5443 31.8341
v 32.3633 96.1223 32.4488
v 31.4572 96.7327 33.4102
v 30.3837 96.0806 32.6787
v 30.9694 96.7144 33.849
v 34.3073 97.7558 33.1292
v 33.341 97.5253 33.9653
v 34.6099 99.0005 34.8438
v 34.5373 97.9386 32.9559
v 34.8399 99.1832 34.6705
v 34.9647 99.6694 34.4728
v 37.0078 100.811 35.9213
v 37.1655 100.483 36.3193
v 37.7071 100.128 36.388
v 36.377 99.5448 34.3496
v 36.9891 98.6862 34.599
v 36.4474 99.0413 34.5303
v 36.4208 98.9996 34.5247
v 36.9624 98.6445 34.5934
v 36.1182 97.755 32.8102
v 36.7038 96.9956 32.9117
v 37.548 97.8851 34.695
v 38.3478 96.2943 32.9026
v 37.9033 96.726 34.5344
v 38.1125 96.3171 34.0556
v 38.9297 96.2283 33.2132
v 38.1663 97.8149 35.025
v 38.8569 96.0496 34.2767
v 39.4095 95.9054 35.1271
v 38.7189 97.6707 35.8753
v 39.2268 97.0608 36.6436
v 39.8825 95.355 35.6034
v 39.6999 96.5105 37.1199
v 39.8425 95.4442 37.0041
v 39.9568 95.44 37.1712
v 39.8223 96.506 37.2988
v 40.3753 95.4064 37.5776
v 40.0465 95.1839 37.0638
v 40.4598 95.1653 37.4765
v 40.2816 94.6488 36.1253
v 40.6906 93.1347 36.7799
v 40.819 93.8352 38.0516
v 41.6898 91.818 36.9289
v 41.4216 91.3914 37.5198
v 40.5834 93.4604 38.5708
v 41.1553 91.0602 38.0141
v 40.1391 92.7255 38.1099
v 40.3411 91.735 37.8643
v 41.1404 91.0498 38.0439
v 40.5704 93.4513 38.597
v 41.93 91.5756 39.6735
v 40.7425 93.2533 39.4294
v 41.4222 92.3183 40.0149
v 42.3579 92.094 40.0046
v 40.9463 93.9067 38.8878
v 41.3267 93.3433 40.3379
v 42.8915 92.3854 40.5631
v 41.8603 93.6348 40.8965
v 43.2513 92.6462 41.0454
v 42.741 92.3037 43.5377
v 41.35 93.2922 43.3887
v 41.3912 92.2716 43.7137
v 42.7629 91.2675 43.9446
v 41.4105 91.3613 44.0712
v 41.4641 90.1262 45.3164
v 42.9228 91.1602 44.0067
v 41.624 90.0188 45.3785
v 42.407 89.9245 44.6194
v 43.5537 90.9234 44.0823
v 43.0008 89.7016 44.6905
v 44.0437 90.4936 44.1634
v 44.0536 90.4839 44.1685
v 43.0101 89.6925 44.6953
v 44.3003 89.6872 46.1447
v 44.2193 89.673 46.217
v 42.9234 89.6773 44.7728
v 42.736 89.4881 45.3405
v 45.8497 90.0103 43.8623
v 45.8782 89.2711 45.8757
v 46.3646 88.9536 45.9339
v 46.4959 89.3588 46.6782
v 46.0018 89.6526 46.5764
v 46.9128 89.4814 47.1339
v 47.2013 88.4796 46.2557
v 47.6243 88.5946 46.7078
v 47.3759 87.9751 45.8546
v 47.036 85.8817 47.7528
v 47.3043 86.6242 48.4943
v 46.6189 85.4271 47.9726
v 47.2562 85.3909 47.1558
v 46.8392 84.9363 47.3756
v 47.9272 83.1867 47.2876
v 47.2901 82.7614 47.8692
v 46.2022 84.5109 47.9571
v 46.0234 83.0398 48.0694
v 47.2296 82.3265 48.1782
v 45.9702 82.6578 48.3409
v 46.2743 81.7605 49.731
v 44.6427 81.8015 49.995
v 44.5368 82.6938 48.5728
v 43.2918 82.668 48.694
v 48.1482 81.4161 48.4115
v 47.1929 80.8502 49.9643
v 47.4845 80.4144 49.5712
v 47.5672 80.2356 49.8307
v 47.2757 80.6714 50.2238
v 47.8139 80.3581 51.1223
v 46.7217 81.2623 52.0919
v 46.1834 81.5756 51.1934
v 46.1424 81.3763 51.8132
v 43.9027 80.8125 51.4838
v 43.9436 81.0118 50.864
v 41.7948 80.7273 51.5848
v 41.6251 80.6338 51.0486
v 43.769 80.9156 50.3122
v 42.4181 81.7821 49.0112
v 46.0979 80.9087 53.2436
v 45.5187 81.0226 52.9649
v 46.017 80.6932 53.8524
v 46.7138 80.9642 53.3642
v 46.5968 80.7454 53.9659
v 47.0623 80.8032 54.3888
v 46.5453 80.5452 55.0003
v 46.0753 80.4851 54.5826
v 46.4203 80.4773 55.6156
v 45.8759 78.2053 55.7802
v 45.5309 78.2131 54.7472
v 44.6051 76.7893 54.3502
v 46.0769 77.947 55.8547
v 44.7928 76.5481 54.4198
v 45.2136 76.2292 54.5348
v 46.6855 77.5577 55.9761
v 45.8602 75.8156 54.6637
v 46.3989 75.8189 54.6244
v 46.7225 74.2746 54.1414
v 46.2285 74.0578 54.114
v 46.6127 73.214 53.6133
v 46.4256 73.1175 53.6324
v 46.0415 73.9613 54.1331
v 45.8733 73.3962 53.8561
v 46.1017 72.5789 53.5037
v 45.5494 72.8576 53.7273
v 45.9469 71.5199 53.5079
v 47.6071 72.1537 52.4751
v 47.2695 71.1463 52.6043
v 48.6382 71.9938 51.7772
v 48.675 71.8382 51.6788
v 47.3063 70.9908 52.5059
v 48.673 69.6618 52.4359
v 47.3089 68.2582 52.451
v 45.9422 69.5872 52.5211
v 46.1631 68.1743 51.4537
v 45.4732 68.3039 51.1393
v 45.2523 69.7168 52.2066
v 44.9708 69.2401 51.0997
v 44.9799 67.9208 50.2872
v 44.4094 68.8039 50.1297
v 42.594 67.8572 49.5733
v 42.044 68.7478 49.7137
v 43.7834 69.8177 50.2896
v 41.6706 69.1365 49.7471
v 41.5829 69.4824 49.6541
v 43.6957 70.1636 50.1966
v 41.8723 71.3976 50.5385
v 41.1826 69.4183 49.9239
v 41.472 71.3335 50.8083
v 40.7246 69.5788 50.159
v 40.2062 69.6794 50.4453
v 40.8818 71.448 51.1342
v 39.8195 71.2349 51.2617
v 39.875 69.5314 50.5641
v 39.4646 71.0764 51.389
v 38.7454 69.6282 51.3134
v 41.3296 66.8461 47.81
v 40.8574 66.9718 47.5802
v 40.711 67.0547 46.9527
v 42.4456 68.0022 47.5018
v 41.9812 68.3705 46.6019
v 44.077 68.9203 47.1529
v 44.0626 69.3034 46.8255
v 41.9668 68.7537 46.2745
v 43.5896 69.7405 46.6979
v 44.8965 70.0482 46.2859
v 44.4235 70.4852 46.1583
v 45.4683 70.1684 46.0814
v 45.5056 70.2966 46.0456
v 44.4655 70.6292 46.1182
v 45.5587 71.3558 44.4458
v 44.8797 72.2553 44.369
v 43.7441 71.5848 46.0366
v 43.0343 72.9724 43.9639
v 43.3341 72.4435 45.9504
v 42.9749 73.1455 44.9016
v 45.9019 73.8776 43.0106
v 44.1203 74.6961 42.5206
v 45.8139 74.8728 43.519
v 45.7349 75.2411 43.5879
v 44.0412 75.0644 42.5895
v 44.1501 76.3035 42.4
v 43.456 76.2005 41.3278
v 43.3471 74.9614 41.5173
v 42.8691 75.9068 40.0588
v 43.4706 76.2263 41.3151
v 42.8837 75.9327 40.0461
v 44.0695 76.7927 40.5993
v 43.338 78.7567 39.1136
v 42.1522 77.8967 38.5605
v 42.5125 80.1563 38.1123
v 42.3189 80.1576 37.963
v 41.9586 77.8979 38.4112
v 41.2428 78.5736 38.0454
v 41.2211 78.5066 37.964
v 41.9369 77.8309 38.3298
v 41.4529 77.9146 37.8948
v 40.4688 74.9988 38.4292
v 40.9528 74.9152 38.8641
v 39.9228 74.7302 38.548
v 40.5045 78.3243 37.1223
v 40.7363 77.7323 37.0531
v 39.9056 78.653 36.2971
v 38.6413 77.5907 36.1412
v 39.2972 76.5232 36.8756
v 38.5678 77.2628 36.6185
v 40.5521 78.6539 37.2102
v 39.9474 78.9425 36.3744
v 40.8466 80.2647 36.3745
v 40.5081 80.4673 35.7056
v 39.65 79.1205 35.7868
v 39.5266 80.0462 34.8064
v 39.4644 79.9417 34.7163
v 39.592 79.0229 35.7027
v 39.4838 79.7028 34.1391
v 39.6258 80.2324 34.608
v 39.6553 80.0116 34.024
v 40.6135 80.6651 35.4949
v 40.759 81.4632 35.0456
v 39.8007 80.8097 33.5747
v 39.9678 81.5571 34.3056
v 39.9429 81.7225 34.1448
v 39.7741 80.9869 33.4024
v 39.9795 82.1453 33.7444
v 39.973 82.1724 33.6582
v 39.7666 81.0177 33.3043
v 40.5665 82.1885 32.2441
v 40.4016 81.4795 31.3367
v 39.6017 80.3087 32.397
v 39.5707 79.7659 31.2357
v 38.6931 82.3545 29.6171
v 37.9105 80.6161 29.5647
v 37.6261 83.0731 29.0099
v 37.7387 81.5435 30.0946
v 37.6326 82.4667 29.8773
v 37.5511 83.0639 29.0073
v 37.8331 80.6066 29.562
v 37.3231 83.025 28.426
v 37.6471 80.9116 29.8571
v 37.2032 83.0024 28.886
v 37.1135 82.9774 28.4193
v 37.6293 80.5603 29.5555
v 37.2841 81.7072 30.0894
v 36.8546 82.9573 28.4329
v 37.0566 81.6895 30.1014
v 36.222 82.7827 28.4039
v 36.5419 84.4574 26.2245
v 35.9093 84.2828 26.1954
v 36.7859 85.2956 25.6139
v 35.8576 86.6741 26.2403
v 34.8527 85.8519 26.9084
v 35.6648 86.5933 26.7845
v 35.6564 86.606 26.806
v 34.8437 85.8656 26.9315
v 34.44 86.1985 27.3186
v 35.6566 86.8231 26.9737
v 34.4402 86.4311 27.4984
v 35.6246 87.861 27.0916
v 35.7306 86.8397 26.8407
v 35.7039 87.8788 26.9491
v 35.9196 86.906 26.2932
v 36.8642 87.4916 25.5465
v 36.7791 88.5452 26.0991
v 37.6566 88.6687 25.4948
v 37.6882 89.2894 25.6215
v 36.8151 89.2518 26.2432
v 37.0959 90.4595 26.0882
v 36.7781 90.5612 26.2441
v 36.4533 89.3675 26.4207
v 36.3569 90.4231 26.5517
v 35.4383 90.2323 27.4126
v 35.5347 89.1767 27.2815
v 33.7986 89.626 28.0923
v 35.1649 91.2625 27.6976
v 33.533 90.6271 28.3692
v 35.0245 91.6844 28.0043
v 34.8427 92.1341 28.4955
v 33.332 91.1245 28.9124
v 32.3922 92.293 29.1443
v 33.0407 92.1144 29.5722
v 34.4733 92.0216 29.1928
v 34.9472 92.5239 28.7947
v 32.4967 92.6828 29.4436
v 33.9643 92.2911 29.9448
v 33.866 92.761 30.5302
v 32.4104 93.0956 29.9579
v 33.9798 93.9298 31.2018
v 34.4657 92.7683 30.4321
v 34.5442 93.9367 31.1094
v 35.3877 92.9431 29.2229
v 35.4229 92.9698 29.2245
v 34.5819 93.9653 31.1112
v 35.9178 94.4502 30.0579
v 35.8758 94.5876 30.0678
v 34.5398 94.1027 31.121
v 34.7824 95.1275 30.8153
v 37.7307 96.4287 31.1197
v 36.7532 97.0836 31.9329
v 38.3943 96.3771 31.9813
v 39.0029 94.8129 30.0431
v 39.6666 94.7613 30.9047
v 39.2477 94.483 30.5225
v 39.3887 93.7081 30.9234
v 39.8088 93.9798 31.3091
v 40.1405 93.5846 31.7065
v 39.5935 95.8966 33.7388
v 39.2939 96.1558 33.2219
v 39.2439 95.9725 34.286
v 40.7522 94.7341 34.6404
v 40.4026 94.8101 35.1876
v 40.5832 94.3829 35.6456
v 40.2281 94.701 36.0824
v 40.0476 95.1283 35.6244
v 39.9966 95.2326 37.0238
v 41.0863 93.4868 34.2607
v 40.9173 93.1355 35.2659
v 41.9165 91.8187 35.4148
v 39.4615 92.1709 33.5276
v 40.2917 90.5029 34.6818
v 39.2925 91.8196 34.5328
v 38.6201 91.4231 35.5384
v 39.6193 90.1064 35.6874
v 39.3529 89.7751 36.1817
v 39.4973 89.3075 35.9461
v 39.7637 89.6387 35.4519
v 38.0474 87.9523 34.8108
v 39.1908 86.8382 34.6803
v 40.9071 88.5246 35.3214
v 40.6407 88.1934 35.8157
v 41.2828 88.0184 36.0444
v 41.5491 88.3496 35.5501
v 42.1582 87.4341 36.3521
v 43.7388 89.6295 37.658
v 43.1297 90.5451 36.856
v 43.2911 90.0777 37.8283
v 42.5765 90.764 38.2768
v 42.4151 91.2314 37.3044
v 42.9384 91.426 39.4284
v 41.973 91.5765 39.6524
v 41.4497 91.3819 37.5285
v 41.1833 91.0507 38.0228
v 43.4459 89.9986 38.4435
v 43.8079 90.6606 39.5951
v 43.8937 89.5504 38.2732
v 44.2435 89.0833 38.6882
v 44.1577 90.1935 40.0101
v 45.0075 90.0245 40.5735
v 45.0727 91.0275 40.7762
v 44.2229 91.1966 40.2127
v 44.5827 91.4574 40.6951
v 44.2574 89.0625 38.693
v 45.0214 90.0037 40.5783
v 44.7461 89.4309 40.4302
v 45.6814 88.3683 42.801
v 45.9567 88.9411 42.9491
v 45.5824 87.6503 43.5742
v 45.5835 87.6677 43.611
v 45.9578 88.961 42.9911
v 46.5874 87.4338 44.6386
v 46.5937 88.1828 45.3304
v 45.9642 89.7099 43.6829
v 46.4714 88.6733 45.7665
v 45.5943 87.1239 43.4551
v 46.5997 86.8148 44.4612
v 46.1866 85.959 42.4866
v 46.4183 85.6958 42.5522
v 46.8314 86.5516 44.5267
v 46.9697 85.3377 42.5416
v 47.3545 84.3315 43.1836
v 47.2162 85.5454 45.1688
v 46.8095 84.5441 45.0254
v 47.0398 84.3645 45.626
v 47.4465 85.3659 45.7694
v 48.1175 83.1617 45.9013
v 46.8557 84.0776 45.0929
v 47.9335 82.8748 45.3682
v 47.4008 83.8651 43.2512
v 47.7348 83.4376 42.9672
v 48.2675 82.4473 45.0843
v 48.3524 81.9906 44.6211
v 49.1315 81.7344 45.0167
v 49.0466 82.1911 45.4798
v 49.7116 81.4322 45.0427
v 49.3144 79.7045 47.4383
v 48.6494 80.4634 47.8754
v 47.9857 79.4617 49.0351
v 49.3287 79.1779 47.3701
v 48 78.935 48.9668
v 49.2971 77.4876 49.1875
v 49.2929 77.5942 49.9111
v 47.9957 79.0416 49.6904
v 50.3506 78.1746 50.548
v 48.0681 78.4615 49.9706
v 49.8771 77.8474 50.6056
v 50.311 78.2175 50.7024
v 47.9506 79.0904 49.8661
v 48.1973 79.2129 51.1577
v 50.6092 78.5469 51.2852
v 48.5368 79.5879 51.8211
v 49.352 79.6757 52.7414
v 47.8774 81.0021 54.119
v 46.9701 80.9972 53.2847
v 47.3014 80.834 54.3146
v 48.202 80.9471 55.0486
v 47.6233 80.7795 55.2363
v 47.5075 80.7136 55.8536
v 49.1596 78.2671 55.0974
v 48.4651 78.0336 55.9024
v 49.9144 76.8137 54.5038
v 49.2827 76.4187 54.1937
v 47.8334 77.6386 55.5923
v 47.4704 75.8944 54.2662
v 49.5914 75.0569 53.3146
v 47.7586 74.6233 53.4456
v 47.7921 73.6109 52.8213
v 49.6286 75.0264 53.2687
v 47.8316 73.5785 52.7725
v 49.5175 74.4206 52.3803
v 49.6383 74.1042 52.2199
v 47.9523 73.262 52.6121
v 48.9414 72.9675 51.8976
v 50.5641 73.6092 51.706
v 49.7548 72.5327 51.4462
v 51.761 71.6951 51.5807
v 51.679 71.5055 51.6232
v 49.6728 72.3431 51.4886
v 50.528 71.0697 51.4048
v 49.5918 70.4878 51.6008
v 48.8503 71.8318 51.6609
v 48.8483 69.6554 52.4179
v 50.7735 69.4793 51.8319
v 49.8865 68.7693 52.6209
v 51.3305 69.14 51.8016
v 51.4313 68.1259 51.6005
v 49.975 67.8784 52.4443
v 50.7435 66.2619 52.3395
v 50.5874 66.1711 52.6275
v 49.8281 67.7929 52.7154
v 50.6326 65.9492 53.209
v 49.7329 65.7316 53.7825
v 48.9883 67.5898 53.2507
v 49.1207 66.3372 53.1557
v 47.3953 66.4066 52.2576
v 47.4725 67.6509 52.4617
v 46.4538 66.1796 51.7505
v 46.38 66.2757 51.6592
v 47.4078 67.7353 52.3815
v 46.262 67.6514 51.3841
v 45.1322 66.0208 49.7925
v 45.1657 67.4275 49.7441
v 45.0069 66.5101 48.5167
v 44.9995 66.5291 48.5035
v 45.1588 67.4452 49.7318
v 42.7728 67.3816 49.0179
v 44.4892 68.074 49.4878
v 43.4348 68.046 49.1722
v 44.9688 66.4607 48.4847
v 42.7442 67.3177 49.0004
v 44.8088 65.5751 49.3223
v 42.7041 67.0026 48.7725
v 44.5113 65.4348 49.0274
v 44.4818 65.1031 48.7372
v 42.457 66.9031 48.4863
v 44.6611 66.0164 47.934
v 44.7979 66.9821 47.0357
v 42.5847 67.8044 47.6478
v 44.2354 68.6952 47.3192
v 45.7979 67.3953 46.3409
v 45.2978 69.1342 46.581
v 45.8257 69.3544 46.3442
v 47.2845 67.41 47.0339
v 47.2324 69.3683 46.9999
v 48.5764 68.6487 48.0232
v 49.0449 70.0807 48.2898
v 47.6496 70.6437 47.2373
v 48.4972 70.3927 48.3513
v 48.4955 70.4027 48.3549
v 47.648 70.6532 47.2407
v 48.0068 71.8512 47.4468
v 47.9734 71.8948 47.2534
v 47.6141 70.6973 47.0446
v 48.7894 71.5712 45.5094
v 48.5204 70.8526 44.911
v 47.3595 70.0174 46.4784
v 47.9897 70.6331 44.7587
v 46.0832 70.8531 44.2348
v 45.6121 70.219 45.9982
v 45.6711 71.2739 44.3957
v 47.5223 73.2773 42.6129
v 47.0651 73.622 42.8247
v 47.9437 73.9711 43.1024
v 47.9134 74.0246 43.1307
v 47.0357 73.6738 42.852
v 47.3119 74.1351 43.193
v 46.7411 74.4025 43.2986
v 46.46 73.9435 42.9586
v 46.407 74.9428 43.4637
v 47.4386 74.716 43.5446
v 47.1545 75.2787 43.7273
v 48.0454 74.6295 43.4968
v 48.838 74.9712 45.3371
v 47.9701 75.6304 45.6211
v 48.2433 76.947 46.5264
v 48.2132 77.0365 46.4071
v 47.9359 75.7322 45.4853
v 49.2078 77.8002 45.5801
v 48.7604 78.1183 44.6436
v 47.4884 76.0503 44.5489
v 47.718 77.9753 44.6568
v 46.7235 78.1215 44.1656
v 46.4939 76.1965 44.0576
v 45.376 77.7101 42.7874
v 44.6177 76.7558 42.3177
v 45.7356 75.2422 43.5879
v 44.1508 76.3046 42.4001
v 44.4913 76.7892 41.7843
v 44.0243 76.338 41.8667
v 44.6232 76.9044 41.1509
v 45.5248 78.6984 42.3469
v 45.6567 78.8136 41.7135
v 46.8723 79.1099 43.7251
v 46.6974 79.6858 43.746
v 45.4818 79.3896 41.7344
v 46.112 79.8955 43.6845
v 46.042 80.0351 43.6713
v 45.4075 79.5379 41.7203
v 45.1266 79.9767 42.6747
v 45.0508 80.1734 42.5619
v 45.3316 79.7347 41.6075
v 46.3919 81.923 41.9259
v 45.6723 82.476 40.5214
v 44.6121 80.2877 40.203
v 43.7866 81.6872 39.2017
v 45.7787 82.7507 40.2052
v 43.893 81.9619 38.8855
v 45.0087 83.2791 39.6205
v 44.0237 84.735 38.5066
v 42.908 83.4178 37.7716
v 42.2562 84.2885 37.6875
v 41.8285 83.9006 36.9859
v 42.4803 83.0299 37.07
v 41.6988 83.0568 36.3166
v 41.1991 80.3898 36.7397
v 41.9807 80.3629 37.4931
v 40.9046 78.7789 37.5755
v 40.6939 84.4423 36.5229
v 40.5641 83.5985 35.8536
v 39.9661 83.8098 35.679
v 39.9742 83.7342 35.56
v 40.5722 83.5229 35.7346
v 39.8388 83.7992 34.5011
v 40.0643 82.2491 33.8593
v 40.8288 81.7585 35.0041
v 40.033 81.8327 34.2669
v 39.7556 83.9253 35.5948
v 39.6468 83.967 34.5316
v 39.1636 85.505 34.8517
v 39.1782 85.6239 34.225
v 39.6597 84.0715 33.9811
v 39.447 84.9884 33.0156
v 39.4688 84.9712 32.9945
v 39.68 84.0554 33.9614
v 39.9765 84.9359 32.6272
v 40.3455 84.511 32.4447
v 40.0042 83.6821 33.8011
v 40.6021 83.907 32.4067
v 40.883 84.8902 30.045
v 41.1395 84.2863 30.007
v 40.7559 85.2574 29.0482
v 39.4602 84.1216 28.143
v 39.6647 82.9934 28.9766
v 39.1335 83.8116 28.5147
v 39.0289 83.756 28.5353
v 39.5526 82.9338 28.9986
v 38.2623 83.6142 27.8103
v 37.4452 83.0543 28.3771
v 38.7355 82.374 29.5654
v 37.666 83.0915 28.9613
v 39.0735 83.8275 28.4748
v 38.3101 83.6907 27.7454
v 39.4037 84.1365 28.1054
v 39.3836 85.0074 27.3448
v 38.2871 84.6821 26.8797
v 38.3192 85.493 26.1895
v 39.7037 85.719 27.3489
v 38.6393 86.2045 26.1936
v 39.4186 87.1071 26.6466
v 39.3806 87.259 26.3977
v 38.6059 86.338 25.9749
v 39.3983 87.5151 25.9233
v 39.6137 90.0533 26.8783
v 39.6031 89.9699 26.3455
v 39.0108 91.14 26.8122
v 39.5277 90.1462 28.0068
v 38.9352 91.2217 27.8037
v 38.8123 91.1749 28.3269
v 39.5058 90.0516 28.2621
v 38.7904 91.0802 28.5822
v 39.8454 89.803 28.6013
v 39.7031 89.68 29.0352
v 38.6285 90.9401 29.0761
v 38.6289 90.3643 29.3834
v 38.4691 90.505 29.6472
v 38.4687 91.0807 29.3399
v 38.7065 91.9685 30.8463
v 38.5981 92.9429 30.315
v 38.3536 92.116 28.7754
v 38.7412 93.5544 30.2469
v 38.7137 93.6072 30.2027
v 38.324 92.1726 28.728
v 38.4644 93.9297 29.7205
v 37.4303 94.5248 28.8803
v 37.2254 92.8049 27.8352
v 36.8347 93.0395 28.1252
v 39.1728 92.8949 31.0383
v 39.311 93.5068 30.964
v 40.0573 93.369 31.7501
v 38.2817 91.804 32.6686
v 39.1105 92.2099 33.4822
v 38.9415 91.8586 34.4874
v 37.7922 91.8062 32.8415
v 38.4215 91.861 34.6711
v 36.7693 91.6483 33.9744
v 36.4004 91.5171 34.8055
v 38.0016 91.7116 35.6171
v 37.0807 91.7775 36.2316
v 37.2333 91.6742 36.4762
v 38.1638 91.6019 35.877
v 37.8595 91.6386 36.4592
v 38.0863 91.5386 36.584
v 38.3906 91.5019 36.0018
v 39.1234 89.854 36.6451
v 37.9765 91.5018 37.4328
v 39.0137 89.8172 37.4939
v 37.4345 90.0562 39.0334
v 37.4046 89.92 39.0239
v 38.9838 89.681 37.4843
v 37.5753 88.5371 37.4109
v 37.9338 88.1832 36.0473
v 39.3423 89.3271 36.1207
v 37.8924 87.9719 34.9853
v 37.6897 88.2294 36.0476
v 37.6483 88.0181 34.9856
v 36.7857 88.4552 35.482
v 36.0515 88.2727 34.3669
v 36.9141 87.8356 33.8705
v 36.5633 87.6632 33.3425
v 36.7207 87.6554 33.2405
v 37.0715 87.8278 33.7685
v 37.2245 87.9727 32.3458
v 38.8411 87.1321 32.2725
v 38.9116 86.871 33.685
v 38.8656 86.67 32.6286
v 38.981 86.4113 32.67
v 39.0354 86.5937 33.7294
v 39.8105 85.924 32.154
v 39.969 85.0402 32.6077
v 39.1939 85.7099 34.1831
v 39.4617 85.0693 32.9762
v 38.9578 86.5689 32.4879
v 39.7856 86.0929 31.9588
v 38.9279 87.0368 32.14
v 38.9738 87.3088 31.2631
v 39.8378 86.4024 30.9606
v 39.9026 88.0832 29.6858
v 40.4131 87.7257 29.2069
v 40.4188 85.9954 30.4154
v 40.3481 86.2284 29.3737
v 40.3893 87.5561 27.6749
v 40.3243 86.0587 27.8417
v 40.1249 87.4939 27.2076
v 38.5115 87.9876 31.3242
v 39.4403 88.7621 29.7469
v 38.3298 89.3195 30.1935
v 37.3554 88.2251 31.8947
v 37.0139 89.5898 30.8429
v 35.9007 90.2386 31.8831
v 36.0236 90.4767 31.8661
v 37.1368 89.8279 30.8259
v 37.4524 91.3313 31.9558
v 35.8905 90.6597 32.3319
v 37.3271 91.5035 32.3942
v 36.3351 91.3657 33.5569
v 35.6778 90.4721 32.523
v 36.1483 91.2009 33.7248
v 35.4733 90.6335 33.1244
v 35.2942 90.5139 33.4545
v 35.9909 91.0959 34.0148
v 35.9557 88.6662 34.7214
v 35.5385 90.5805 34.6998
v 35.4994 89.5775 35.0211
v 36.0916 88.9581 35.649
v 36.1102 91.3524 34.8298
v 35.6895 90.7277 36.5052
v 35.8196 90.853 36.5832
v 36.2245 91.4624 34.8983
v 36.8922 91.719 36.331
v 36.1719 90.6779 37.3869
v 37.2238 91.5542 37.0875
v 37.8493 91.5111 37.1086
v 36.2193 90.6873 37.701
v 37.8967 91.5205 37.4227
v 37.3547 90.0748 39.0233
v 36.1521 90.5342 37.6877
v 37.2875 89.9217 39.01
v 37.4582 88.5388 37.397
v 35.9924 90.5181 37.0807
v 37.2985 88.5227 36.79
v 36.3945 88.7485 36.2245
v 35.1898 90.2539 33.1298
v 35.8513 88.4062 34.3967
v 35.3942 90.0926 32.5284
v 34.9474 88.9074 33.9008
v 34.7956 89.4676 33.2802
v 35.3938 90.0876 32.524
v 35.851 88.4012 34.3922
v 35.0567 89.0225 32.569
v 35.1302 88.8934 32.4925
v 35.929 88.264 34.3109
v 36.4408 87.6544 33.2865
v 35.2131 88.8847 32.3409
v 36.5289 87.6452 33.1255
v 37.0561 87.9637 32.2448
v 35.2404 88.9473 32.2598
v 37.0815 88.0222 32.1691
v 35.589 90.0077 32.1955
v 36.1923 88.7638 31.481
v 36.1096 88.8706 31.4775
v 39.7561 83.9876 35.7269
v 39.164 85.5673 34.9838
v 40.4838 84.6202 36.5707
v 40.4962 85.1733 36.8906
v 39.1764 86.1204 35.3036
v 39.2178 86.3317 36.3656
v 39.2289 86.5711 36.3175
v 39.1875 86.3598 35.2555
v 40.6374 87.715 36.3909
v 39.2945 86.4785 36.5028
v 40.703 87.6224 36.5762
v 40.5728 85.3201 37.0278
v 40.6957 85.314 37.0323
v 40.8259 87.6163 36.5807
v 41.7013 87.032 36.8884
v 42.2079 84.4835 37.6854
v 43.2135 86.2015 37.5416
v 43.9754 84.93 38.5045
v 45.3202 86.7162 39.7992
v 44.5583 87.9877 38.8362
v 45.047 88.356 40.5734
v 45.8694 86.3878 40.6885
v 45.5963 88.0276 41.4627
v 46.088 86.2175 41.2839
v 46.1152 86.1301 42.2431
v 45.6235 87.9403 42.422
v 45.5316 87.2742 43.2412
v 46.2545 85.9958 40.435
v 46.473 85.8255 41.0305
v 47.0245 85.4674 41.0198
v 45.0602 80.1793 42.5979
v 46.4013 81.9289 41.9619
v 45.7299 81.4598 43.0789
v 45.9066 81.4906 43.201
v 46.6024 81.9639 42.1008
v 47.2201 80.517 43.7548
v 45.8764 81.4558 43.2111
v 47.1857 80.4774 43.7663
v 46.1365 80.2215 43.7406
v 46.1711 80.0784 43.7253
v 47.2225 80.3253 43.7501
v 46.7602 79.8801 43.7894
v 47.5596 79.0581 43.8815
v 48.0219 79.5033 43.8423
v 48.602 79.2011 43.8683
v 45.7648 81.4113 43.161
v 46.0169 80.1738 43.6868
v 45.1 80.1241 42.6913
v 48.5561 77.1746 46.9865
v 49.5982 77.9573 46.2396
v 49.5666 76.2671 48.0571
v 48.4929 77.0536 46.9422
v 49.4947 76.1294 48.0067
v 49.2203 75.6266 47.6882
v 50.3255 74.5463 48.4414
v 50.5999 75.0491 48.7599
v 51.0383 74.8472 49.1991
v 51.2796 76.0258 49.4999
v 50.8413 76.2277 49.0607
v 51.7109 76.9741 49.8009
v 52.0958 75.3992 50.9322
v 52.4279 76.4236 51.0593
v 52.1935 75.9462 51.3009
v 52.1475 76.5907 52.3467
v 52.3846 77.0304 52.0438
v 52.0089 76.5975 52.9605
v 51.0146 77.9612 53.0929
v 51.4565 78.3033 52.1674
v 50.2598 79.4146 53.6866
v 51.8056 75.4487 52.2721
v 51.664 75.4456 52.8853
v 51.68 74.8661 51.973
v 50.1343 73.5236 49.0275
v 50.8471 73.8245 49.7851
v 50.9043 71.5009 49.4355
v 50.9502 71.4969 49.4693
v 50.893 73.8206 49.8189
v 52.0499 71.8808 49.9228
v 51.1742 71.2556 49.158
v 52.2467 71.6688 49.6493
v 52.2634 71.2478 49.2453
v 52.9979 71.3377 49.2218
v 52.9381 71.7535 49.6271
v 53.518 71.2208 48.8864
v 54.4685 69.8536 50.9253
v 53.8253 70.4773 51.5302
v 53.9403 69.9822 51.2433
v 52.842 69.5839 51.6467
v 52.7914 70.1024 51.91
v 52.3513 69.1332 51.7009
v 51.5639 69.5269 51.76
v 52.0997 70.4482 51.9618
v 51.0069 69.8662 51.7903
v 53.5202 68.8771 51.012
v 53.078 68.3759 51.0208
v 54.0448 68.7391 50.6921
v 52.9238 70.3776 48.2772
v 51.887 70.1168 48.4551
v 52.4088 70.5017 48.6177
v 52.3296 70.5865 48.6745
v 51.8022 70.2076 48.516
v 51.2452 70.547 48.5463
v 50.4641 69.294 48.22
v 51.0211 68.9547 48.1897
v 49.9165 68.9393 48.1261
v 49.9018 67.7161 48.6773
v 51.0064 67.7315 48.7409
v 49.8877 66.7316 49.0855
v 50.3115 66.3637 49.4333
v 51.4567 67.3406 49.1105
v 51.1774 65.4361 49.7072
v 51.7065 65.8139 51.6446
v 52.0589 67.7706 51.3158
v 51.3292 65.9304 52.0738
v 51.7938 65.6631 51.7591
v 51.4219 65.7702 52.1955
v 52.0383 65.289 52.9162
v 51.7865 65.4213 53.2121
v 51.1869 65.8938 52.4717
v 51.2373 65.6695 53.0519
v 51.2062 65.1536 54.4364
v 50.6911 65.4175 54.2042
v 51.1554 64.9253 55.0528
v 49.4252 62.832 54.52
v 49.0626 63.4473 53.7027
v 49.0792 62.2016 53.4407
v 48.9806 62.233 53.2854
v 48.964 63.4787 53.5474
v 48.0432 61.4517 53.4235
v 47.9463 61.5069 53.2266
v 48.8601 63.5378 53.3365
v 47.816 63.5488 52.4061
v 47.6363 64.3326 52.6391
v 48.691 64.2756 53.5559
v 48.0137 64.7902 52.9149
v 47.0485 64.9883 52.3554
v 47.4259 65.4459 52.6311
v 46.4843 65.2188 52.124
v 47.0226 64.9265 52.357
v 46.4584 65.157 52.1256
v 44.9707 64.9589 53.8683
v 43.4906 64.7932 52.6521
v 44.8858 64.9809 50.8335
v 44.6028 64.5878 50.3973
v 44.8311 65.592 49.3443
v 45.114 65.9851 49.7805
v 44.9898 66.4765 48.5055
v 44.7869 64.3709 51.6204
v 44.5208 64.4226 52.1376
v 44.1843 63.7861 53.1097
v 45.3399 63.5178 50.8834
v 45.6229 63.9109 51.3197
v 46.1531 63.5668 51.2858
v 45.8701 63.1737 50.8496
v 46.7174 63.3363 51.5171
v 47.0445 62.942 51.198
v 46.1973 62.7794 50.5304
v 47.2684 60.9739 52.1653
v 46.8126 62.6909 50.5506
v 47.5982 61.2759 51.8376
v 47.3254 60.8055 51.9453
v 46.2621 62.5877 50.28
v 46.7854 60.0796 51.1205
v 46.4143 62.2048 49.8851
v 46.8357 60.1853 50.5619
v 46.45 59.936 50.9008
v 45.9267 62.4441 50.0604
v 46.0983 59.843 50.3557
v 46.1604 61.8829 49.4945
v 46.2656 60.2891 49.6755
v 46.9257 59.8046 49.5369
v 46.7541 62.4057 49.2415
v 47.8498 60.1093 50.0464
v 46.8803 62.3056 49.8525
v 47.7212 60.5358 50.4466
v 48.1973 60.3125 50.1601
v 47.1233 62.6216 49.3623
v 48.9151 61.0744 50.3773
v 47.726 62.6529 50.2099
v 48.496 61.9881 50.6461
v 48.9567 61.1037 50.3486
v 47.1649 62.651 49.3336
v 48.0121 62.8136 50.0012
v 48.0348 62.8298 49.9685
v 47.1875 62.6672 49.3009
v 47.5334 62.7262 48.7506
v 45.5365 63.9069 47.1762
v 45.066 63.9216 47.6282
v 45.5617 64.3953 46.7767
v 45.4512 64.619 46.8341
v 44.9475 64.1614 47.6897
v 45.0994 65.1301 46.9481
v 45.8377 65.0611 46.0069
v 45.4893 65.5759 46.1138
v 46.1879 65.0338 45.4815
v 48.2402 66.5746 46.4282
v 47.5416 67.1167 47.0605
v 48.8496 68.3371 48.0515
v 48.8449 65.933 46.879
v 49.4921 67.6553 48.5305
v 49.5021 66.6744 48.9472
v 48.9008 64.9957 47.1973
v 49.5579 65.7371 49.2655
v 49.0913 64.7572 49.2938
v 49.1968 64.7096 49.3689
v 49.6572 65.6924 49.3362
v 50.5667 64.8095 49.6166
v 49.2718 63.4851 49.8808
v 50.6327 63.7337 50.0663
v 50.2164 61.7752 50.2282
v 50.8136 61.6625 50.2616
v 51.1573 63.6347 50.0956
v 51.8191 62.3359 50.5235
v 53.1074 63.3524 51.6161
v 52.4456 64.6511 51.1881
v 52.7803 64.1371 52.2662
v 53.515 62.7075 52.4616
v 53.2443 63.4031 53.2287
v 53.6989 62.8162 54.0465
v 53.1739 63.9457 55.1488
v 52.7193 64.5326 54.331
v 52.6686 64.3042 54.9474
v 52.406 63.6456 56.5409
v 51.9007 64.0041 56.3395
v 52.2976 63.3511 57.1142
v 51.4876 63.1321 57.3446
v 51.0907 63.7852 56.5699
v 50.2783 63.1323 57.5922
v 48.7189 62.0539 55.8651
v 49.4339 62.6394 54.735
v 48.1429 61.2533 53.7573
v 48.1379 61.3672 53.5997
v 49.4282 62.7691 54.5556
v 49.082 62.1424 53.4742
v 48.3709 61.7458 56.0732
v 47.8181 60.9656 53.9516
v 48.1609 60.7501 55.6808
v 47.7134 59.1824 55.5225
v 47.4003 59.5023 53.8038
v 46.5936 57.4853 55.0628
v 47.5973 58.4513 53.8509
v 47.359 57.7901 54.2379
v 46.4286 57.4064 54.8263
v 47.2553 59.433 53.5961
v 46.397 57.6174 53.4643
v 46.3798 57.6266 53.4508
v 47.2392 59.4415 53.5834
v 46.6873 58.5271 52.9851
v 45.3405 57.4841 52.6101
v 45.583 58.3758 52.092
v 44.7669 57.9291 51.5254
v 44.7321 58.4301 51.1369
v 45.544 58.9383 51.6558
v 45.1923 58.8452 51.1107
v 45.7489 56.0416 49.9946
v 46.3339 56.1635 49.8282
v 46.418 54.8775 51.1398
v 46.7549 54.8937 51.1342
v 46.6708 56.1798 49.8225
v 47.1685 55.777 50.6916
v 47.5436 55.889 50.5361
v 47.0727 56.2998 49.6558
v 48.0903 55.6835 50.5561
v 48.9623 56.587 50.3145
v 48.0653 57.3283 49.3809
v 48.9224 57.7786 49.8995
v 49.1629 56.6173 50.3859
v 49.1373 57.8109 49.976
v 50.4705 57.6721 49.9467
v 50.6535 59.0706 49.6182
v 49.3307 59.2888 49.6289
v 50.1194 59.9867 49.813
v 51.5085 59.4816 49.7412
v 51.0793 60.4482 49.9511
v 51.5488 60.0209 50.0454
v 51.8821 60.4463 50.3132
v 51.4126 60.8735 50.2189
v 52.3453 61.6428 50.4861
v 52.9449 60.036 52.6007
v 53.279 61.2824 52.4956
v 53.4302 61.194 54.0852
v 52.9246 59.8887 52.7222
v 53.4099 61.0467 54.2067
v 52.8439 59.6172 53.3095
v 52.6974 59.11 54.21
v 53.2634 60.5394 55.1072
v 53.155 60.2449 55.6805
v 52.56 58.8885 54.4238
v 53.0175 60.0235 55.8942
v 52.5274 59.5967 55.8323
v 51.1512 60.3138 58.062
v 51.5554 60.7854 58.2632
v 50.5352 60.3909 58.1783
v 50.5118 60.4476 58.194
v 51.5303 60.8461 58.28
v 50.3185 60.9808 58.4725
v 49.5035 60.078 58.184
v 49.3015 60.608 58.4624
v 49.0915 59.6123 58.07
v 47.6704 60.4849 56.6164
v 47.8804 61.4805 57.0088
v 45.686 62.3228 56.3917
v 45.9678 62.541 55.6873
v 48.1622 61.6987 56.3044
v 47.9522 60.703 55.912
v 47.7322 60.7667 56.286
v 46.0008 62.3703 56.09
v 50.335 59.4529 57.7797
v 49.9302 58.9818 57.6623
v 50.9493 59.3677 57.66
v 51.1689 58.7797 56.2717
v 50.1497 58.3937 56.274
v 51.1166 58.0205 54.8906
v 50.3869 57.6964 54.4852
v 49.463 58.0887 55.8924
v 48.7791 56.0339 54.97
v 48.7631 56.0004 55.0567
v 49.4479 58.0572 55.974
v 48.7284 56.1965 56.264
v 46.7588 57.1454 57.1415
v 47.5449 58.974 56.8218
v 46.4146 57.2638 56.4432
v 45.7237 56.04 57.5102
v 45.3521 56.1291 56.8217
v 43.4685 55.5111 57.5166
v 42.9296 55.6532 56.1822
v 44.8132 56.2713 55.4873
v 43.006 55.4231 55.6067
v 43.0048 55.4128 55.5178
v 44.812 56.2603 55.393
v 43.8686 56.007 54.1738
v 44.3856 56.5746 53.6039
v 45.4005 56.9065 54.7443
v 45.4293 57.1469 53.3871
v 44.1457 56.7023 52.8834
v 45.1723 57.2837 52.6152
v 44.6077 57.7394 51.5301
v 44.4287 54.9311 51.6468
v 44.8946 55.9438 50.2765
v 44.8874 54.57 51.6741
v 45.0405 54.5449 51.6498
v 45.0407 55.9198 50.2533
v 45.6229 54.7407 51.4303
v 45.3678 53.693 51.9044
v 45.9736 53.8278 51.7031
v 45.2986 53.1103 52.1088
v 46.4956 52.5744 53.4161
v 47.2453 53.2584 53.092
v 47.5624 53.2371 53.6665
v 48.6033 54.2783 53.1306
v 48.2862 54.2997 52.5561
v 49.0826 55.0561 51.9517
v 48.0118 55.4807 50.7573
v 47.0673 54.7829 51.1965
v 47.4601 55.6736 50.7498
v 49.1489 55.3838 53.9674
v 49.5619 56.0273 52.6869
v 50.7568 57.0463 53.4825
v 51.2763 57.1548 52.4624
v 50.0183 56.1226 51.7906
v 51.3377 57.1707 51.3707
v 52.4948 57.8453 52.4426
v 52.4229 57.7857 51.3531
v 52.5755 58.1168 51.8553
v 46.3323 52.4598 54.3102
v 47.389 53.1153 54.6164
v 47.1739 52.5916 55.8914
v 48.5921 53.8153 56.6333
v 48.8072 54.339 55.3584
v 48.7714 54.578 56.5579
v 45.5689 54.8839 58.1148
v 45.8263 55.6191 58.0011
v 43.5739 55.079 58.0205
v 45.388 53.1503 58.3561
v 43.393 53.3454 58.2617
v 44.2922 52.7082 57.715
v 43.2451 51.8137 56.653
v 42.2012 52.3272 57.053
v 42.8227 51.9606 56.2776
v 42.4902 52.0262 55.9704
v 41.8449 52.3974 56.7238
v 41.985 52.3587 56.1164
v 40.9045 53.3125 55.6901
v 40.6969 53.4108 56.2709
v 40.0067 54.1344 55.8855
v 39.8248 54.1902 56.2815
v 40.4897 53.4743 56.7216
v 40.088 53.9874 56.7619
v 40.1987 54.0761 57.8949
v 40.6085 53.5694 57.9357
v 40.0789 54.3377 58.4471
v 42.37 56.3444 58.3716
v 43.0427 55.7014 57.8556
v 42.5511 57.5557 58.0616
v 42.1783 57.6824 56.7034
v 42.6183 55.8456 56.3095
v 42.0743 56.2003 56.3773
v 41.9793 56.1014 56.1662
v 42.5165 55.7396 56.0833
v 42.6171 55.5044 55.5135
v 41.9425 56.0997 56.1318
v 42.58 55.5027 55.4788
v 41.5707 56.1788 55.6883
v 41.4535 56.1026 55.388
v 42.4544 55.4211 55.157
v 43.3549 56.0148 53.837
v 42.6101 55.368 54.3499
v 42.0679 55.393 54.7921
v 40.9845 55.6383 54.8394
v 42.886 55.5504 53.2884
v 41.952 54.9237 54.5693
v 41.9037 54.5082 54.3246
v 42.8408 55.1626 53.0601
v 42.4256 54.108 53.4897
v 43.7422 53.2902 52.1682
v 43.9975 54.4442 51.8991
v 44.4294 54.0529 51.9421
v 44.0723 52.997 52.1536
v 44.7374 53.7792 51.9285
v 44.6629 53.1973 52.1332
v 45.0487 51.6864 54.6585
v 45.5819 51.9638 54.4908
v 45.1606 51.7544 55.7182
v 45.3741 51.9318 55.8243
v 45.8106 52.1539 54.6044
v 46.6195 52.2666 56.204
v 43.3989 51.3262 55.0271
v 43.7113 51.4379 56.0421
v 43.3179 51.5614 55.6287
v 42.3502 51.8507 54.7611
v 42.3392 52.0509 55.3804
v 41.8327 52.3836 55.5213
v 41.8679 56.251 56.219
v 41.5004 56.3212 55.7704
v 41.984 57.7301 56.5543
v 41.6655 57.9446 56.3653
v 41.182 56.5356 55.5814
v 40.7302 58.215 54.6797
v 39.114 57.2033 53.8919
v 39.7621 55.6468 54.8893
v 38.4784 56.9199 53.0663
v 39.5278 56.3825 54.876
v 38.755 57.1703 53.7921
v 38.1322 56.9318 53.3217
v 39.439 55.6579 55.1277
v 38.7463 57.2159 54.1632
v 38.376 57.5922 55.1112
v 39.1137 55.9884 55.9605
v 38.4731 57.5439 56.4594
v 38.4659 57.5331 56.4837
v 39.107 55.9784 55.9832
v 38.6445 56.5948 56.9527
v 38.9247 55.1985 57.8018
v 39.3532 54.7518 56.7291
v 39.587 54.5839 57.2374
v 39.1253 54.9933 58.2443
v 39.7743 54.3923 57.6503
v 39.6508 54.6566 58.2004
v 39.1678 54.9827 58.6958
v 39.6907 54.6466 58.6253
v 38.9005 54.7709 59.7202
v 40.4733 55.5593 60.8811
v 41.3528 55.4798 59.8522
v 40.7924 56.0147 60.6066
v 41.3015 57.2978 59.9858
v 41.8319 56.6875 59.2678
v 42.0489 57.876 58.8981
v 40.2813 58.7712 59.8882
v 41.1527 59.1704 58.8124
v 40.5839 59.0832 58.9111
v 40.5483 59.1996 58.8002
v 41.1191 59.2799 58.708
v 40.0227 60.64 58.6295
v 40.1215 60.7161 58.5741
v 41.2121 59.3515 58.6558
v 41.1732 61.7723 59.6545
v 41.3887 59.9031 58.3207
v 41.3789 61.5846 58.9621
v 41.9505 62.0614 58.9082
v 41.895 59.6056 58.0002
v 41.1983 61.5053 57.8747
v 41.2755 61.5063 57.4995
v 41.9671 59.6065 57.65
v 41.2574 60.5002 57.1471
v 41.11 59.3467 55.7157
v 41.8376 58.593 56.3924
v 40.926 58.9531 54.7105
v 40.8956 60.4447 55.325
v 40.7116 60.0512 54.3198
v 40.5708 60.51 54.7599
v 39.7379 61.073 53.9063
v 39.8787 60.6142 53.4662
v 39.2157 61.1177 52.7713
v 39.3168 60.5272 52.176
v 39.9938 59.9421 52.7886
v 39.5224 59.9993 52.321
v 39.4922 58.8425 52.1038
v 39.9615 58.7024 52.5559
v 39.276 58.331 51.8088
v 38.7227 59.5424 51.4756
v 38.4999 59.0369 51.1752
v 38.5639 60.0971 51.3802
v 36.6089 60.1309 52.8651
v 36.4054 59.0731 52.7661
v 36.6461 59.5783 53.0529
v 37.0007 58.9119 53.9497
v 36.7631 58.401 53.6705
v 37.2916 58.7768 54.5339
v 36.9993 58.9257 53.9535
v 37.2901 58.7916 54.538
v 37.1493 59.2505 54.9781
v 37.588 58.7477 55.6428
v 37.7288 58.2888 55.2027
v 37.864 58.1996 56.5455
v 37.3212 59.5646 56.2566
v 37.6129 58.9684 57.1233
v 37.1447 60.0506 57.5612
v 37.1359 59.9588 57.7835
v 37.6036 58.8701 57.3615
v 37.0829 58.5816 58.4902
v 37.4013 57.457 58.3132
v 37.9032 57.8115 57.1949
v 38.0466 56.8906 57.7084
v 37.4672 56.46 59.3173
v 38.1126 55.8936 58.7124
v 37.9607 55.5822 59.735
v 38.464 57.6488 61.6891
v 38.8484 56.641 61.8475
v 38.968 57.2292 61.6917
v 39.7626 59.198 59.8834
v 40.2667 58.7785 59.8859
v 40.5703 59.09 58.909
v 39.6808 59.2986 59.8036
v 40.4939 59.1838 58.8345
v 39.9683 60.6243 58.6638
v 39.5183 59.4648 59.9537
v 39.8167 60.7794 58.8039
v 40.8465 61.8401 59.9008
v 40.3819 61.8785 59.7852
v 39.2401 59.8365 59.8307
v 38.9968 59.7627 60.2383
v 40.3251 62.1381 60.1853
v 38.8173 60.9965 59.3193
v 38.7422 61.0647 59.3591
v 40.2396 62.2157 60.2307
v 39.3753 62.0915 59.5512
v 38.8456 63.5855 59.9518
v 39.71 63.7097 60.6313
v 39.3126 63.9803 60.1895
v 39.8854 65.0527 60.3312
v 40.2828 64.7821 60.7729
v 40.7134 65.7673 60.8979
v 41.2675 65.5046 61.4172
v 40.9136 64.483 61.3641
v 41.3969 64.936 61.4485
v 42.2113 64.1359 61.6487
v 41.7863 63.6256 61.5786
v 42.7997 63.9585 61.7812
v 43.7913 63.1163 59.3658
v 42.8399 62.7308 59.0123
v 44.2938 62.7493 57.3045
v 43.7632 62.5719 56.8412
v 42.2762 62.5423 58.5201
v 42.8081 63.0232 57.1037
v 42.7228 63.0013 57.0641
v 42.1856 62.5191 58.478
v 41.4195 61.9361 57.4698
v 42.7097 62.9464 56.8777
v 41.4064 61.8812 57.2834
v 43.6648 62.4951 56.6152
v 43.5099 62.4538 56.0536
v 41.2514 61.84 56.7218
v 42.9978 62.7814 55.8838
v 42.9467 62.7854 55.7818
v 41.1999 61.844 56.6189
v 41.1772 60.859 56.2114
v 41.01 61.5221 56.2024
v 42.3234 62.9103 55.886
v 42.6096 62.9981 55.3156
v 40.8159 61.0869 55.7119
v 40.8599 62.0585 56.1487
v 40.6797 62.131 56.0095
v 40.6245 61.164 55.564
v 40.2997 61.2293 54.9988
v 40.5509 62.2719 55.9335
v 40.1628 61.379 54.9181
v 41.2769 63.5669 55.2891
v 40.8411 63.8372 55.0033
v 39.727 61.6493 54.6324
v 39.5929 63.4539 55.0882
v 38.9112 63.5146 54.737
v 38.9512 61.7184 54.2326
v 38.5245 61.6847 53.058
v 38.2603 61.8267 53.8804
v 38.4587 62.7653 54.7416
v 37.9902 63.4509 55.0186
v 37.6034 61.621 53.3396
v 37.9027 61.6459 54.5531
v 37 60.2122 54.6609
v 36.8103 60.3614 53.4343
v 36.86 59.8232 53.6575
v 37.6276 63.2704 55.9361
v 37.49 61.4404 55.5975
v 37.4657 63.2382 56.4957
v 37.4442 63.1579 56.6573
v 37.4669 61.3543 55.7706
v 37.2727 61.623 57.1342
v 37.2257 63.2921 57.0229
v 37.067 61.7493 57.4784
v 36.7828 63.6473 57.2736
v 40.2398 65.2937 54.6201
v 39.0646 64.7334 54.7516
v 39.9188 66.307 54.3495
v 39.8244 66.359 54.3545
v 38.9817 64.7792 54.756
v 38.439 66.2636 54.3251
v 39.6626 67.6418 53.864
v 38.2969 67.3905 53.8941
v 38.1409 68.3452 51.7478
v 38.2472 68.7428 52.1261
v 39.4838 68.1712 53.8459
v 41.121 65.4746 54.2524
v 40.8 66.4879 53.9818
v 42.0663 65.1755 53.5246
v 42.7131 65.8238 53.3966
v 41.4873 67.1767 53.8458
v 41.9743 66.7879 54.0323
v 44.2946 65.8484 54.9552
v 43.6545 66.814 55.6882
v 44.3671 65.6572 55.5532
v 44.2681 65.4799 56.3642
v 43.5484 66.6241 56.5573
v 43.8359 65.6268 56.8006
v 43.3501 65.6364 57.5086
v 43.0322 66.6342 57.3095
v 43.8028 65.5521 59.3074
v 43.8008 65.5542 59.3093
v 43.0301 66.6365 57.3115
v 42.9687 66.2407 59.2984
v 43.1362 65.1178 61.7918
v 42.3484 65.8334 61.6156
v 42.545 65.2853 61.6592
v 43.8961 65.1827 57.3499
v 44.3488 65.0984 59.1487
v 44.8513 64.7314 57.0874
v 43.9204 65.4757 56.9347
v 44.8756 65.0243 56.6722
v 44.3518 65.3301 56.4971
v 44.7273 65.3753 55.421
v 45.2542 65.07 55.5868
v 44.6578 65.5641 54.8219
v 45.0221 64.6494 53.9469
v 45.6185 64.1552 54.7118
v 47.0773 64.5977 52.4405
v 45.6362 63.8313 54.4976
v 46.9421 64.2089 52.454
v 46.8567 63.9191 52.1742
v 45.4109 63.5166 54.4611
v 44.8145 64.0107 53.6962
v 43.2872 63.0028 54.2359
v 43.8836 62.5087 55.0008
v 43.3683 62.8358 54.84
v 42.3697 63.3894 54.4733
v 42.4586 63.2191 55.0754
v 41.4433 63.577 55.2603
v 41.4468 63.5196 55.3873
v 42.4618 63.1655 55.1939
v 40.7109 62.2274 56.0259
v 46.7196 63.8236 51.9972
v 44.6855 63.9208 53.5296
v 46.1554 64.0541 51.7659
v 46.0024 64.5676 52.3186
v 45.2018 64.5891 52.9269
v 48.4729 63.0203 49.7654
v 49.4175 61.3104 50.1128
v 47.9457 62.9054 48.5595
v 49.0533 61.759 50.3663
v 47.9319 62.972 49.1537
v 47.58 62.7381 48.7303
v 49.029 61.1326 50.2944
v 48.0844 62.8425 49.9469
v 49.0881 64.5803 49.2735
v 48.5248 64.3738 48.0965
v 48.8978 64.8292 47.1782
v 46.5471 63.9522 45.7883
v 46.174 63.4967 46.7066
v 46.1938 63.9886 46.311
v 49.6476 70.4986 48.4319
v 49.0999 70.1439 48.338
v 48.0568 71.8974 47.4858
v 48.0244 71.8664 47.4615
v 49.063 70.1087 48.3103
v 48.5143 70.4189 48.3707
v 49.9396 70.9676 48.6125
v 48.3134 72.3094 47.6445
v 49.1696 72.9903 48.2045
v 49.1862 73.1086 48.0304
v 48.328 72.4133 47.4916
v 49.0811 72.6423 46.1295
v 48.768 72.1518 45.8879
v 48.045 71.9699 47.2732
v 48.8661 71.6516 45.5306
v 48.368 73.7872 42.9978
v 48.4786 73.2357 42.7312
v 47.9466 73.0934 42.5083
v 49.1272 75.3113 47.4547
v 49.0237 74.7827 45.5701
v 48.5874 75.4424 47.162
v 48.44 75.5506 47.0771
v 48.8715 74.8944 45.4825
v 48.2736 76.8776 46.6579
v 48.5762 75.6271 47.2604
v 48.4008 76.949 46.829
v 49.1154 75.5075 47.5593
v 36.3884 99.0266 34.5109
v 36.0858 97.7819 32.7963
v 36.3251 99.5318 34.3326
v 39.3591 77.8449 30.1574
v 39.4267 78.189 30.6723
v 39.1955 77.318 30.3782
v 39.0327 77.2157 30.809
v 39.264 78.0867 31.1032
v 38.8685 77.2337 31.3972
v 38.8647 77.2569 31.4596
v 39.2601 78.1107 31.1676
v 39.0061 77.8451 31.6602
v 36.0241 78.2148 30.216
v 35.9543 78.2014 30.8228
v 36.2554 79.0859 30.5101
v 36.2501 79.11 30.5736
v 35.9492 78.2248 30.8842
v 36.1155 78.8048 31.0897
v 36.1126 78.3439 29.7643
v 36.3439 79.2149 30.0585
v 36.373 78.8385 29.5628
v 38.7434 80.8691 52.7403
v 39.8014 80.9559 52.6508
v 39.2423 80.9688 52.4032
v 39.5222 95.7015 43.2218
v 40.4573 95.2688 42.5412
v 39.5222 95.7749 42.6423
v 39.5083 91.4663 43.7954
v 39.1222 91.7842 43.4939
v 38.4193 90.9717 43.3908
v 39.5773 91.2647 43.8648
v 38.4977 90.7422 43.4698
v 39.3774 90.0161 45.0815
v 38.9581 89.5965 45.1213
v 38.0784 90.3225 43.5096
v 37.1919 89.1483 45.0082
v 38.934 89.6089 45.4478
v 37.1678 89.1607 45.3347
v 36.6647 90.5976 46.2717
v 37.0337 90.1004 46.5939
v 38.5389 89.4144 46.0883
v 33.3624 64.9408 59.8699
v 33.7034 64.5097 59.4902
v 33.4725 64.9746 60.442
v 39.3387 72.0715 56.8316
v 40.1755 71.1169 55.948
v 39.4086 72.6283 56.5658
v 28.7532 81.6538 34.656
v 29.2074 81.3251 34.3124
v 29.926 82.017 36.0419
v 33.9598 79.8062 43.9271
v 34.2142 78.0664 43.4538
v 33.6897 79.9837 44.4986
v 34.7061 80.0033 44.9731
v 35.2307 78.0859 43.9282
v 34.9763 79.8257 44.4016
v 35.5799 79.9417 44.2996
v 35.8343 78.202 43.8263
v 36.724 78.8049 43.7404
v 36.7287 78.7983 43.7429
v 35.8394 78.1949 43.8289
v 36.7997 77.8044 45.663
v 36.7338 78.8026 43.745
v 36.8051 77.809 45.6652
v 37.2699 78.0663 44.7332
v 37.3559 78.1499 44.7977
v 36.903 77.9042 45.7387
v 37.5106 79.7179 44.8127
v 37.5432 79.8422 45.0763
v 36.9365 78.0317 46.0093
v 35.884 80.5658 45.6602
v 36.9313 78.1536 46.2856
v 35.9387 80.5434 45.9564
v 35.7163 80.565 46.1597
v 36.7689 78.0309 46.5088
v 37.4049 78.8295 46.7577
v 37.3554 78.7803 47.042
v 36.7195 77.9817 46.7932
v 36.7434 78.3086 47.812
v 37.3559 78.7821 47.0435
v 36.7439 78.3105 47.8135
v 36.0135 79.7895 48.251
v 37.3995 78.9043 46.99
v 36.0571 79.9116 48.1975
v 35.7109 80.6398 46.392
v 37.4876 79.832 44.9301
v 35.8268 80.5554 45.5101
v 35.6646 80.1516 44.4985
v 35.4724 80.0895 44.5541
v 35.6346 80.4933 45.5657
v 35.2022 80.2671 45.1256
v 37.5024 79.7189 44.785
v 35.6798 80.0355 44.3495
v 37.3484 78.1509 44.7728
v 36.3594 79.5959 43.8152
v 37.1792 78.6494 44.0675
v 37.2943 78.0958 44.7419
v 35.6182 79.9729 44.3144
v 36.76 78.8342 43.7544
v 33.6197 79.9744 43.7141
v 33.3495 80.152 44.2856
v 32.0233 80.1454 43.9478
v 23.9428 104.217 41.2897
v 24.5572 104.15 41.2447
v 23.6173 104.617 40.8622
v 34.506 88.8053 56.0811
v 33.5786 88.8554 55.023
v 34.0467 88.4085 55.9046
v 19.1855 77.4493 40.9905
v 20.8225 77.4479 42.8111
v 19.241 76.0258 42.0121
v 30.5728 82.1283 54.7892
v 30.2612 81.0003 55.5964
v 30.9457 83.225 56.3179
v 16.4844 90.2018 40.1751
v 15.5096 90.3644 38.2774
v 14.4271 89.4066 39.9203
v 9.85465 73.6234 34.2851
v 10.1197 74.7056 34.1966
v 10.3033 74.121 34.2956
v 11.9701 72.318 43.7699
v 13.1952 71.8712 44.2968
v 12.1241 71.9173 44.1658
v 13.787 67.9151 44.8959
v 14.2045 69.6023 45.9412
v 13.7714 67.385 45.2677
v 13.2422 61.9013 87.9781
v 12.7928 61.9709 87.5133
v 13.6955 61.6084 87.9784
v 15.1039 62.6986 86.7798
v 14.3959 63.2118 86.1489
v 14.8453 63.1423 86.6137
v 14.0003 65.4734 87.7797
v 13.5509 65.543 87.3149
v 14.0259 65.6874 88.2748
v 12.6625 65.6322 74.8213
v 12.3946 64.4326 76.6984
v 12.1269 63.9749 76.6447
v 12.4772 65.4538 74.4239
v 12.2152 63.6595 74.1772
v 11.9233 63.7191 74.0774
v 12.2207 65.5062 74.3363
v 10.3789 64.4235 74.4822
v 11.879 63.5736 74.1663
v 10.3399 64.2956 74.5603
v 10.689 63.2311 75.658
v 1.84968 84.9583 71.8027
v 2.75139 85.4772 71.455
v 2.2234 85.1176 71.3193
v 2.24686 85.1949 70.9978
v 2.77632 85.5594 71.1135
v 1.57127 85.6757 69.9979
v 8.39174 68.3277 86.1071
v 8.7878 66.8421 85.2379
v 8.65326 69.3462 84.8313
v 8.16492 67.3233 85.1216
v 8.08608 68.7907 84.8834
v -10.4084 70.8064 73.1436
v -11.137 69.4256 71.3167
v -10.0852 69.8627 72.7332
v -9.97751 68.8802 74.6446
v -9.88092 68.8168 73.6017
v -9.82909 68.2909 74.6924
v -9.82783 68.2867 74.6903
v -9.87966 68.8126 73.5996
v -9.73169 68.2233 73.6452
v -9.82781 68.2855 74.6904
v -9.73167 68.2221 73.6453
v -9.70598 67.9581 74.1924
v -7.55804 66.5091 75.6706
v -6.45665 66.6319 77.3205
v -7.67987 66.8365 76.1686
v -13.2022 70.0303 87.2326
v -12.671 69.9347 87.5378
v -13.6041 70.5345 87.4137
v -12.5758 72.3285 85.6677
v -11.5491 71.8919 85.6329
v -12.1248 71.91 85.4031
v 45.5123 62.4252 55.0767
v 47.1981 60.8136 53.5974
v 45.7345 62.5719 55.0403
v 47.3277 61.026 53.6322
v -2.39289 55.7752 75.6005
v -1.958 55.5369 75.8078
v 12.7735 62.1507 64.3935
v 13.0318 61.756 65.8514
v 14.5166 73.9124 38.8575
v 14.2623 74.0838 38.4406
v 28.028 77.6695 47.4613
v 29.107 77.1416 47.4915
v 39.9964 91.9034 45.6471
v 40.0494 92.2218 44.1308
v 46.4975 62.1028 49.8248
v 46.8821 62.2283 49.985
v 47.5613 60.7416 50.5672
v 46.9207 60.3329 50.3354
v -15.6213 65.345 82.6034
v -15.3158 64.6289 82.6417
v -16.7553 65.5505 82.0854
v -15.9143 65.1468 81.2332
v -15.6088 64.4307 81.2715
v -15.9336 63.6242 82.1883
v -17.0671 66.1689 80.4958
v -17.4216 66.895 80.3507
v -17.4026 67.7155 80.3345
v -16.6375 66.2057 79.4938
v -16.9711 66.8891 79.3572
v -16.9532 67.6613 79.342
v -16.7126 68.9499 80.9679
v -16.2508 69.1778 81.5712
v -16.2299 69.0882 80.5462
v -15.7681 69.3161 81.1495
v -16.5368 69.0102 82.4202
v -17.1832 68.5275 82.7362
v -17.4743 67.7575 83.0068
v -17.3284 66.9166 83.1561
v -16.7865 66.2407 83.1421
v -16.2948 68.9739 82.9898
v -16.8705 68.5439 83.2712
v -17.1298 67.8582 83.5123
v -16.9998 67.1092 83.6452
v -16.5171 66.5073 83.6327
v -14.8012 69.306 83.2955
v -15.9222 68.999 83.4605
v -15.9945 68.5479 84.1306
v -15.6894 67.8756 84.4664
v -14.5184 67.9414 84.5173
v -14.7475 70.0345 84.2398
v -14.8265 69.5423 84.9709
v -14.4935 68.8088 85.3372
v -14.2737 67.6792 84.3551
v -13.9784 67.269 83.8473
v -14.4338 66.3912 83.0839
v -13.9208 65.8948 82.8505
v -14.6929 66.1559 83.0329
v -14.1973 65.6437 82.7961
v -15.1048 65.7724 82.9212
v -14.8248 64.9157 82.7678
v -15.3532 65.7028 82.8851
v -15.1052 64.837 82.7271
v -13.7818 63.7987 83.4638
v -13.1582 64.6143 83.2162
v -13.24 62.4297 83.486
v -13.4059 61.6358 83.1611
v -13.608 61.1138 82.4902
v -13.7945 60.997 81.6446
v -12.1712 62.2952 83.2688
v -12.3372 61.5013 82.9438
v -12.5392 60.9793 82.2729
v -12.7258 60.8625 81.4274
v -14.4118 61.7788 80.3746
v -14.8056 62.4736 80.1796
v -13.8945 61.9722 80.0186
v -14.2883 62.6669 79.8237
v -14.8002 64.6889 79.4837
v -15.1199 65.0533 79.4917
v -15.4595 65.1123 78.8313
v -15.2647 65.2074 79.5798
v -15.6042 65.2664 78.9195
v -16.5766 66.1307 79.4354
v -16.9219 66.77 79.1388
v -16.8202 65.5048 78.3702
v -17.1655 66.1441 78.0736
v -16.7442 67.6606 78.0496
v -16.571 68.2865 78.9962
v -15.7882 68.8908 78.4133
v -16.6927 68.7694 77.6823
v -15.6507 68.8559 78.7031
v -15.1739 68.9318 78.6676
v -14.3691 69.1599 79.2543
v -13.9001 69.5152 78.7341
v -14.1715 69.2787 79.5117
v -13.7057 69.6321 78.9873
v -14.0162 69.4247 80.0383
v -13.4232 69.8265 79.896
v -13.7593 69.3714 80.9583
v -13.1662 69.7732 80.8159
v -14.1545 69.1687 82.0698
v -13.8362 69.4878 82.7218
v -14.6493 69.1196 82.3395
v -14.3227 69.4395 82.987
v -12.8293 70.0463 82.558
v -12.5363 70.1387 81.7401
v -12.8939 70.804 83.3785
v -12.0418 70.2808 82.8769
v -11.7316 70.3783 82.0659
v -12.1105 71.0647 81.2523
v -13.8068 71.1677 84.1374
v -14.435 70.7604 84.4092
v -14.7433 70.2303 84.9176
v -14.6474 69.7223 85.5235
v -13.9796 71.912 84.9508
v -14.5554 71.5387 85.1999
v -14.838 71.0528 85.6658
v -14.7501 70.5872 86.2212
v -12.5606 66.6609 83.646
v -12.6529 66.0044 83.1947
v -12.9197 66.7817 83.5466
v -13.0182 66.1273 83.0936
v -12.1798 65.6681 83.2592
v -11.7496 66.1012 83.7105
v -11.4649 65.1541 83.0711
v -11.0348 65.5873 83.5224
v -10.6926 64.0685 82.466
v -10.3789 63.9089 82.3152
v -9.59771 63.5031 82.1143
v -10.2065 62.3996 82.4975
v -10.054 61.7832 81.8179
v -10.1299 61.72 80.8931
v -9.51668 62.784 80.4166
v -8.36725 63.0714 82.3007
v -8.2148 62.455 81.6212
v -8.29068 62.3919 80.6964
v -10.6728 62.5634 79.4366
v -10.475 62.7036 78.6244
v -11.1846 61.62 79.8716
v -11.6785 62.3905 79.1619
v -11.4807 62.5307 78.3497
v -10.6639 61.9892 77.7327
v -12.5371 61.4673 80.0593
v -13.0885 61.7951 79.9206
v -12.207 62.7452 79.0362
v -11.7971 62.7611 78.2716
v -12.4409 62.9739 78.9156
v -12.031 62.9898 78.151
v -12.7198 63.2522 78.8585
v -12.4726 63.4567 78.0743
v -13.0179 63.6831 78.8769
v -12.7707 63.8876 78.0927
v -14.0877 64.0805 79.358
v -14.5146 64.5733 78.9784
v -14.8327 64.7835 78.3274
v -14.3585 64.0818 79.549
v -14.5698 64.5736 79.0173
v -15.0751 64.7847 78.4983
v -14.2792 64.7423 77.2462
v -13.5676 64.4971 77.134
v -14.4408 64.6474 76.5153
v -13.7348 64.3989 76.3781
v -14.5177 64.7301 76.1863
v -13.8667 64.5214 75.8153
v -14.716 65.1297 75.6376
v -14.072 64.9353 75.2471
v -15.195 65.6951 75.1628
v -15.5339 65.8165 75.0626
v -16.6144 65.5064 75.6398
v -17.1087 65.9391 75.9623
v -16.4982 66.3687 74.6087
v -17.0234 66.8285 74.9512
v -17.2435 68.8091 76.0993
v -16.7386 69.5522 75.9548
v -17.517 68.8598 75.0559
v -17.0735 69.5126 74.929
v -14.7457 70.2021 75.7578
v -14.2458 70.7529 75.7046
v -14.8021 70.3088 76.29
v -14.3014 70.858 76.2287
v -14.7317 70.3508 76.3556
v -14.5335 70.116 77.1402
v -14.4135 69.9528 77.4506
v -14.3796 69.6377 77.8123
v -12.4449 71.5791 80.3016
v -11.7018 71.8779 80.5328
v -10.872 71.9148 80.4629
v -10.1546 71.6809 80.1087
v -12.5096 72.3516 79.5536
v -11.7875 72.642 79.7784
v -10.9811 72.6779 79.7104
v -10.284 72.4506 79.3662
v -9.14197 70.7789 80.1662
v -9.14932 70.7899 80.1912
v -9.36824 70.862 80.7785
v -9.6092 70.6425 81.2393
v -10.2275 70.0108 82.0019
v -10.4036 69.9509 82.0717
v -11.2407 70.176 82.0265
v -11.4048 69.9247 82.7286
v -11.4391 70.2819 82.0185
v -11.6001 70.0288 82.7207
v -10.6885 69.7131 83.2888
v -10.6226 69.743 83.4506
v -10.2028 69.8961 83.8639
v -9.73341 70.3867 84.7449
v -9.1069 70.0019 85.2338
v -8.7149 68.9821 85.025
v -9.12477 69.8959 83.5554
v -8.48002 69.4999 84.0585
v -8.66074 68.7797 85.048
v -8.03775 68.4501 84.6015
v -8.66014 68.761 85.0626
v -8.03719 68.4328 84.615
v -8.01035 67.9407 85.3853
v -9.74048 68.0203 86.6499
v -10.4699 67.7781 86.6863
v -9.48631 67.1926 85.9994
v -10.2369 66.9433 86.0369
v -8.14992 67.4539 85.413
v -7.35603 67.3858 85.6024
v -8.05869 66.7005 84.9212
v -7.27162 66.6887 85.1475
v -8.27544 65.8416 83.8794
v -8.72348 65.5171 83.6079
v -9.00975 65.6089 83.7287
v -9.42258 65.5357 83.402
v -10.0952 65.4171 83.0468
v -10.2828 65.4093 83.0783
v -9.31005 64.3193 82.1721
v -9.31515 64.3068 82.1669
v -7.99239 63.5387 82.7085
v -7.21624 63.2916 82.686
v -6.46376 63.2637 82.3747
v -7.81867 64.0504 83.0824
v -7.04251 63.8034 83.0599
v -6.29004 63.7755 82.7486
v -5.40834 64.0664 81.8479
v -5.67212 63.4448 80.9684
v -5.30516 64.3993 80.5397
v -4.53599 64.3419 81.2863
v -5.59398 64.9675 79.7331
v -6.13992 65.161 79.2797
v -6.39268 64.9633 79.323
v -6.88839 65.1847 79.2204
v -7.66584 65.3118 79.0426
v -7.87499 65.1933 79.0038
v -8.38215 64.7488 78.8675
v -8.44454 64.593 78.8502
v -8.41537 63.9008 78.8425
v -8.92921 63.7829 78.0856
v -7.69988 63.1406 79.3554
v -8.83431 63.3538 79.2122
v -9.34815 63.2359 78.4553
v -9.01836 62.838 77.4133
v -8.61426 64.2766 75.8343
v -8.00845 64.4474 75.3805
v -8.67488 63.113 76.4386
v -8.77059 62.9768 75.1366
v -8.16477 63.1475 74.6828
v -7.04354 63.5727 75.2166
v -9.18018 62.7568 74.7908
v -8.87049 62.7879 74.0977
v -10.0089 62.1232 75.1023
v -10.2791 62.8102 74.3021
v -9.96942 62.8413 73.6091
v -9.17101 62.2073 73.2272
v -11.5456 62.3123 75.2208
v -12.1244 62.9201 74.5281
v -12.2222 62.5204 76.6184
v -12.6435 63.0177 76.5531
v -10.5488 63.2132 73.4666
v -10.794 63.4056 73.0876
v -11.5915 63.7497 72.5733
v -12.3746 64.1544 72.4592
v -12.5491 64.319 72.6308
v -12.6603 64.2974 71.7532
v -12.646 64.8884 72.6198
v -12.7525 64.8391 71.7427
v -13.5737 65.8347 73.6089
v -13.5143 64.7291 73.8511
v -14.11 65.4138 74.5301
v -14.6647 65.9627 73.7451
v -13.2703 66.5698 72.9198
v -12.7274 66.2787 72.3071
v -12.7094 65.7994 71.5827
v -13.5055 67.0783 72.7617
v -12.9305 67.0419 72.0163
v -14.1592 67.9075 73.191
v -13.2132 67.3008 73.001
v -12.5822 67.307 72.3015
v -12.6725 67.9792 71.3087
v -12.7775 66.798 74.1106
v -12.7413 66.8997 74.4534
v -13.0523 68.4732 74.9309
v -13.4047 68.902 74.6018
v -14.2397 68.0551 73.258
v -14.779 67.5565 72.9868
v -15.2103 66.916 73.1159
v -15.3986 66.3341 73.6047
v -14.5773 68.4724 73.3185
v -15.1912 67.9049 73.0098
v -15.6822 67.1758 73.1567
v -15.8965 66.5135 73.7131
v -13.5411 69.2168 74.5916
v -14.1388 69.8667 74.7219
v -14.3097 69.8559 74.7225
v -13.7989 70.4636 74.9172
v -14.6907 70.0254 75.2116
v -14.1731 70.6301 75.3977
v -12.6168 71.6181 73.781
v -13.5044 71.6064 74.6091
v -13.3057 72.7486 74.2491
v -13.319 72.3462 73.0953
v -13.3968 73.0528 74.7415
v -13.4772 73.6709 74.3408
v -13.2764 73.5065 75.4032
v -13.3588 74.1168 74.9912
v -13.8203 72.5056 76.6667
v -13.5744 72.8712 77.0859
v -13.1153 72.632 78.458
v -12.6567 73.2743 78.5839
v -11.9677 73.677 78.5434
v -11.1974 73.7532 78.3452
v -10.5123 73.4862 78.0321
v -13.277 72.854 77.9149
v -12.8184 73.4962 78.0408
v -12.1294 73.899 78.0002
v -11.3591 73.9751 77.802
v -10.674 73.7082 77.489
v -9.79084 72.6326 76.8818
v -9.17237 72.7422 76.2546
v -9.72555 72.5374 76.9299
v -9.10556 72.6448 76.3037
v -9.41027 72.1824 77.8859
v -8.67655 71.9626 77.8747
v -7.94435 72.1436 77.7408
v -9.38843 71.9643 78.1931
v -8.67328 71.9299 77.9208
v -7.92126 71.913 78.0656
v -9.73406 71.2774 79.0848
v -9.74349 71.2849 79.1083
v -8.47213 70.6385 78.9515
v -7.7402 71.0835 78.6177
v -8.42277 70.6123 79.0247
v -7.69084 71.0572 78.6909
v -7.65068 70.6845 79.7826
v -7.24496 71.1346 79.1914
v -7.64962 70.6853 79.7839
v -7.2438 71.1355 79.1929
v -7.71356 71.0938 80.5765
v -7.78998 71.142 80.6802
v -6.95278 71.7851 79.6611
v -6.87489 72.5966 80.6408
v -5.88892 72.6449 79.8346
v -6.75176 72.8029 78.8636
v -5.30649 72.68 80.1246
v -4.82741 73.1086 79.449
v -5.1741 72.6756 80.2186
v -4.67524 73.1035 79.557
v -6.13693 73.079 81.5162
v -6.67968 72.9031 82.0529
v -5.44685 73.4598 82.2687
v -6.05624 73.2623 82.8713
v -7.8197 70.8643 82.0271
v -7.9924 71.2088 81.2232
v -7.65686 70.6726 82.2968
v -7.65524 70.6531 82.3146
v -8.11838 69.9856 82.9712
v -7.50805 70.4512 82.8741
v -7.5925 69.443 83.6752
v -6.98217 69.9086 83.5781
v -6.63311 69.4411 83.7706
v -6.41003 69.3673 83.8701
v -5.76169 68.781 84.6729
v -5.77182 69.4785 84.158
v -5.52584 68.8475 84.7649
v -5.51288 69.5515 84.259
v -5.37802 67.5852 86.9645
v -5.7487 66.9127 87.0116
v -5.96221 66.2559 86.6726
v -4.49694 67.1888 87.4674
v -4.91314 66.4338 87.5203
v -5.15287 65.6964 87.1397
v -6.3044 65.841 84.5903
v -6.57703 65.4902 83.9926
v -6.57703 66.0544 84.5961
v -6.86766 65.7176 83.9988
v -7.06782 66.4338 84.5819
v -7.11715 66.4814 84.6297
v -6.12306 65.413 84.1463
v -6.34066 64.4384 83.4011
v -5.27522 65.0607 83.5742
v -5.14127 65.033 84.8127
v -4.60225 65.142 83.4299
v -4.09745 65.209 83.3421
v -3.52694 65.1494 82.7727
v -3.44065 65.089 82.6412
v -3.24391 64.7405 82.1378
v -4.19719 64.4009 81.772
v -4.31721 64.4725 81.0546
v -3.52234 64.9066 80.4735
v -2.67642 64.0117 81.5302
v -2.81303 64.0932 80.7136
v -3.50537 65.3929 79.8627
v -3.37817 65.4608 79.6584
v -3.27471 65.6334 79.2164
v -2.50284 65.0436 79.164
v -3.26049 65.6584 79.1446
v -2.48862 65.0686 79.0922
v -4.76985 65.638 78.5422
v -4.10699 65.6149 77.3863
v -7.22363 66.0382 78.7065
v -7.26014 65.9609 78.7755
v -7.08913 66.4024 78.2065
v -7.26149 66.6397 77.8382
v -8.0462 66.8287 77.1481
v -8.19615 66.7694 77.1047
v -8.83787 65.9825 77.4529
v -8.84334 65.912 77.4982
v -8.77535 66.3863 76.4466
v -8.77852 66.3741 76.4193
v -8.76016 66.2075 76.0643
v -8.77329 66.1483 76.007
v -8.97644 65.2636 75.8274
v -8.26005 65.0352 75.2597
v -8.98246 65.2218 75.8367
v -8.26608 64.9934 75.2689
v -7.56105 65.7009 75.207
v -7.22606 65.825 75.2426
v -6.4342 65.5999 75.3687
v -6.08366 66.5741 76.6218
v -5.87472 66.4835 76.6338
v -6.22527 65.5093 75.3807
v -5.60345 65.3722 75.3469
v -5.06846 65.8327 75.8588
v -5.09736 65.1081 75.0556
v -4.56237 65.5686 75.5675
v -4.57995 64.2872 74.3589
v -3.73542 64.2468 74.4152
v -4.58356 63.7502 74.0279
v -3.73903 63.7098 74.0841
v -4.55711 63.3358 73.5712
v -4.58213 63.2875 73.5428
v -4.88976 63.1144 73.5422
v -4.24844 62.719 73.2637
v -4.89375 63.1089 73.5409
v -4.25228 62.7136 73.2624
v -5.41909 62.4516 73.7536
v -5.00082 61.6139 73.7222
v -6.2323 62.8324 74.4541
v -6.01765 62.16 73.5604
v -5.59938 61.3223 73.5289
v -5.16479 60.6944 74.3738
v -6.19842 61.6552 72.6205
v -6.81733 61.8497 71.9817
v -6.94076 61.821 71.4689
v -7.61552 61.8711 70.7487
v -7.22715 61.3875 70.1172
v -8.06787 62.2338 70.1927
v -7.67949 61.7502 69.5613
v -8.29614 62.7453 70.0105
v -7.95477 62.68 69.3555
v -8.31984 62.7782 69.9948
v -7.97761 62.7117 69.3404
v -8.44746 62.9823 69.8329
v -8.25068 62.9752 69.0149
v -8.53832 63.0691 69.8094
v -8.33328 63.0541 68.9935
v -9.68238 63.1442 70.1659
v -9.58386 62.3778 70.9543
v -10.0393 62.4105 71.6816
v -10.7597 63.2214 71.8864
v -10.7457 62.8503 70.2056
v -11.2011 62.8829 70.9329
v -9.66761 63.5714 69.0717
v -9.0171 63.3757 68.5353
v -9.93204 63.9102 68.5884
v -9.2551 63.6807 68.1003
v -10.6903 64.673 68.0145
v -10.4677 64.8523 67.1375
v -10.8774 64.7017 67.9729
v -10.6548 64.881 67.0959
v -11.3706 63.3418 68.9318
v -11.6414 62.9293 69.5962
v -11.9824 62.8944 70.3495
v -12.3164 63.2449 71.0206
v -11.985 63.3696 68.7291
v -12.2398 62.9814 69.3544
v -12.5608 62.9485 70.0634
v -12.8751 63.2784 70.6951
v -11.5634 64.7816 67.8035
v -11.0905 64.9691 66.9824
v -11.7625 65.1382 67.7796
v -11.3078 65.3583 66.9563
v -12.2351 66.0001 68.3858
v -11.9735 66.668 68.1242
v -12.6951 66.3429 68.8362
v -12.4494 67.0226 68.5901
v -13.6599 65.8084 69.8819
v -13.1387 67.0205 70.1758
v -12.6449 68.4345 70.6629
v -12.1399 68.5283 71.3299
v -12.4127 68.9903 70.4089
v -11.9077 69.0841 71.076
v -10.7263 68.581 71.9338
v -10.2546 68.95 72.3585
v -10.5908 68.1086 72.1992
v -10.1211 68.4846 72.62
v -10.2616 67.8924 72.4496
v -10.24 67.7084 72.4914
v -11.3799 66.7697 72.5533
v -11.4803 66.3788 73.2742
v -11.6718 66.7901 72.5237
v -11.7722 66.3993 73.2446
v -10.5485 66.5112 74.0054
v -9.88932 67.0869 73.7247
v -10.5396 66.5331 74.071
v -9.88071 67.1083 73.7885
v -10.6613 66.5662 74.3479
v -10.0212 67.0182 74.2814
v -10.6739 66.6064 74.4977
v -10.0335 67.0578 74.4288
v -10.6865 66.7064 74.8176
v -10.0792 67.2917 74.9366
v -10.7219 66.7257 74.9037
v -10.1139 67.3106 75.021
v -11.7853 68.4487 75.8322
v -11.5242 67.7019 75.9311
v -11.7469 68.4632 75.8404
v -11.4851 67.7167 75.9395
v -11.0733 69.0776 75.5073
v -10.357 68.7431 75.3785
v -11.0548 69.1437 75.438
v -10.3386 68.8092 75.3092
v -10.8525 69.2847 75.2341
v -10.8593 69.4442 75.0795
v -11.0032 69.7512 74.8013
v -10.2753 69.6073 74.2404
v -11.0612 69.9757 74.6685
v -10.3332 69.8318 74.1076
v -11.1099 70.5026 74.447
v -11.2338 70.7165 74.3801
v -12.1546 71.0443 74.302
v -12.041 71.5329 73.6874
v -12.6318 71.1336 74.2881
v -12.5263 71.6238 73.6732
v -11.1246 71.4455 73.241
v -10.9451 71.4261 72.8704
v -11.4919 71.4191 71.7645
v -11.327 70.9042 71.2435
v -11.1998 70.1855 71.0676
v -11.7371 71.4521 71.6032
v -11.4227 70.9171 71.1805
v -11.445 70.2185 70.9063
v -13.3991 72.4759 71.1306
v -13.8359 72.2862 70.4526
v -13.5899 73.0735 71.0638
v -14.0121 72.8377 70.391
v -13.774 73.4395 72.6928
v -14.1567 74.3419 73.1526
v -13.6053 74.4645 71.9532
v -13.6869 75.6549 72.0962
v -12.5707 75.7986 71.6749
v -13.1849 75.0261 70.9486
v -12.0067 76.0823 71.6851
v -11.9167 76.2137 71.7892
v -11.9108 76.7346 72.32
v -11.3346 77.2683 71.9012
v -11.657 76.9231 72.9395
v -11.0675 77.4666 72.553
v -11.5877 76.7173 74.0347
v -10.9629 76.9672 74.3403
v -10.4992 77.5273 74.4727
v -11.5993 76.7216 74.0554
v -10.9675 76.9689 74.3486
v -10.5119 77.532 74.4955
v -11.8513 76.8299 74.3507
v -11.3979 77.1718 74.8501
v -11.0034 77.7852 75.05
v -11.8848 76.5686 74.7301
v -11.4047 77.1185 74.9275
v -11.0409 77.4925 75.4748
v -12.3781 74.8166 75.3566
v -12.189 74.3468 75.9295
v -13.2349 75.3062 75.1657
v -13.2023 74.302 75.1911
v -13.0283 73.8228 75.761
v -12.749 74.0298 76.7156
v -11.5631 74.5027 75.7682
v -11.2405 74.4879 75.8738
v -10.7926 74.2801 76.4513
v -10.2269 74.7154 76.1715
v -9.94169 75.4173 76.0546
v -10.4632 74.0459 76.4984
v -10.1808 74.6826 76.1781
v -9.59328 75.1696 76.1044
v -10.033 73.4323 76.2003
v -9.40133 73.6808 75.7155
v -10.0136 73.3989 76.2084
v -9.3824 73.6481 75.7234
v -9.91122 73.1295 76.3859
v -9.25673 73.1553 75.9816
v -9.84553 72.9731 76.4831
v -9.18998 72.9963 76.0803
v -8.3579 74.5392 75.8125
v -8.13937 74.5669 75.8399
v -7.3388 73.161 76.5716
v -7.6742 72.7304 76.6784
v -6.92089 73.4839 76.6657
v -7.15061 74.0026 76.1189
v -6.82642 73.5666 76.7039
v -7.05994 74.082 76.1555
v -6.98877 74.3088 76.1462
v -6.47118 73.9241 76.6404
v -6.16695 74.039 76.7233
v -6.0672 73.4944 78.4107
v -5.07738 74.3531 78.4457
v -5.51383 74.6162 76.7544
v -4.74141 75.2346 76.2253
v -3.81497 75.4098 76.1163
v -3.81272 75.7967 75.402
v -3.10043 75.5362 76.9554
v -2.7668 75.141 75.974
v -2.76456 75.5279 75.2597
v -3.09446 76.5666 75.053
v -1.38624 73.7866 76.8455
v -0.805817 73.5351 76.4107
v -0.0746679 73.6128 76.1904
v -1.37843 73.7675 76.8662
v -0.80417 73.531 76.4151
v -0.0668622 73.5937 76.2111
v -1.10953 73.6907 77.9745
v -0.235124 73.511 78.2012
v -1.16758 73.8031 78.2945
v -0.291626 73.6205 78.5127
v -1.53697 73.7635 79.0889
v -0.805266 73.5799 79.6417
v -1.82488 73.4103 79.3601
v -1.08479 73.237 79.905
v -2.27217 72.7987 79.4067
v -1.78129 72.2645 79.9245
v -2.4092 72.6911 79.4256
v -1.91833 72.157 79.9434
v -2.94383 72.0374 81.7935
v -2.27246 71.7961 81.4015
v -2.7636 72.1561 82.029
v -2.09223 71.9148 81.637
v -1.78084 72.1358 82.0851
v -2.53024 72.6027 83.5196
v -1.89187 72.5843 83.8633
v -3.28582 73.3307 83.6958
v -3.01786 72.7835 84.5679
v -2.34694 72.753 84.8416
v -1.49975 73.2193 84.5457
v -3.329 72.5948 84.9802
v -2.87775 72.4524 85.5658
v -4.36158 72.7797 85.0076
v -4.75211 71.9872 85.1525
v -3.97354 71.2868 85.2194
v -3.50131 71.187 85.7973
v -3.09769 72.4125 86.5676
v -3.46526 71.6665 86.704
v -4.37784 70.474 84.7259
v -4.1889 69.7973 84.9311
v -4.76662 70.3079 84.5359
v -4.57768 69.6312 84.7411
v -4.91316 70.114 84.4118
v -4.94692 70.1079 84.3923
v -5.90963 71.4533 84.5081
v -6.34908 72.087 84.0622
v -6.23146 70.9923 84.17
v -6.6709 71.626 83.7242
v -5.18354 69.837 84.2894
v -5.21332 69.8188 84.2806
v -3.52917 69.6544 85.7189
v -3.24779 70.2336 86.0893
v -3.1794 69.1376 86.2924
v -2.90918 69.7332 86.6445
v -3.05975 68.1846 86.7533
v -2.68944 68.8341 86.6824
v -2.62 69.5584 86.8689
v -2.73072 68.0777 86.8265
v -2.60906 68.808 86.7003
v -2.32428 69.4623 86.9346
v -2.06538 67.8881 86.7162
v -1.46677 68.5711 86.6769
v -1.78008 67.6358 86.6778
v -1.18148 68.3188 86.6386
v -1.46407 66.4762 87.1147
v -0.759324 66.3228 87.2244
v -2.28519 66.2039 87.8161
v -2.484 65.237 87.7406
v -1.81439 64.7723 86.9816
v -1.10964 64.6189 87.0912
v -0.362328 65.7852 88.1153
v -0.561136 64.8183 88.0398
v -1.95216 64.4806 86.5323
v -1.34624 64.1044 86.3242
v -2.90627 64.2643 86.4241
v -3.11127 64.3408 85.6888
v -2.33724 64.6243 85.1509
v -1.73132 64.2481 84.9428
v -1.25913 63.2416 85.8586
v -1.46413 63.3181 85.1232
v -2.64761 65.1345 84.5524
v -2.26479 65.1232 83.9139
v -2.68975 65.1484 84.5269
v -2.30693 65.1371 83.8884
v -2.83226 65.2227 84.313
v -2.87551 65.2276 84.2981
v -3.94968 64.5384 85.364
v -4.664 64.6811 85.8839
v -4.27364 64.789 84.8501
v -4.98797 64.9316 85.37
v -3.06657 65.2601 83.979
v -3.35981 65.2913 83.7189
v -1.40087 64.0394 82.8414
v -1.13183 63.795 83.4734
v -1.33866 63.9453 82.7785
v -1.06962 63.701 83.4106
v -2.57932 63.9437 80.4034
v -2.19902 63.3423 79.5916
v -0.0373843 61.6506 79.4464
v -0.351165 61.7053 78.3866
v -0.523773 61.8729 77.7139
v -0.464402 61.151 77.0851
v -0.61096 62.0647 77.4855
v -0.551588 61.3428 76.8568
v -1.87298 63.2215 78.0289
v -1.88621 63.6215 76.8384
v -2.19831 64.7621 78.0189
v -2.68145 65.3137 77.6324
v -2.26945 64.8896 78.2899
v -2.75259 65.4412 77.9034
v -2.63125 65.1062 77.0582
v -2.76136 65.0467 76.4473
v -2.9572 65.0053 75.7423
v -3.19354 65.0996 75.4741
v -2.42744 63.384 75.3557
v -1.98738 63.6315 76.3784
v -1.39968 62.2517 75.0938
v -1.17317 61.5089 75.3272
v -1.54795 62.1504 74.9153
v -1.32144 61.4076 75.1487
v -1.79163 62.0801 74.6483
v -1.93958 62.0619 74.511
v -2.64798 62.1372 74.1518
v -3.09708 61.3484 74.0632
v -2.9681 62.3393 73.9755
v -3.4172 61.5505 73.8869
v -3.14002 62.7209 73.8174
v -3.16895 62.7558 73.7971
v -3.80656 61.5427 73.6799
v -3.89934 61.5652 73.627
v -2.60951 60.8108 74.3123
v -2.56866 60.7094 74.3852
v -2.4169 60.2365 74.8698
v -2.56549 59.6411 75.2142
v -4.33589 59.9256 75.1848
v -5.06213 59.957 74.9689
v -5.65652 59.7745 74.5349
v -4.57321 59.0882 75.8617
v -5.29945 59.1195 75.6459
v -5.89384 58.9371 75.2118
v -6.08592 59.352 73.176
v -6.22763 58.7161 73.24
v -5.7401 60.3951 72.1084
v -5.76833 60.6508 72.3996
v -6.18516 60.6296 70.4712
v -6.37907 60.9262 70.4408
v -5.8528 60.0527 70.5657
v -6.30945 59.2637 69.5188
v -4.95241 59.2313 69.8094
v -5.29231 58.9081 71.116
v -4.58556 59.2112 69.0982
v -5.1487 59.0436 68.1138
v -4.13375 59.5739 68.0589
v -3.59389 58.8553 68.724
v -5.71117 60.1124 66.4445
v -6.51714 60.3947 66.3475
v -5.4841 60.6733 66.1902
v -6.29007 60.9555 66.0931
v -7.31596 61.667 66.4649
v -7.67122 62.2501 65.9064
v -7.43008 61.6847 66.5551
v -7.77989 62.267 65.9923
v -7.62512 61.5672 66.8201
v -8.02047 60.8665 67.7578
v -7.94915 61.9228 68.3947
v -8.49334 62.1627 67.3677
v -8.69041 62.4804 66.8318
v -9.10941 62.7211 65.6633
v -9.33963 63.9085 66.5017
v -9.34822 64.0503 66.6627
v -10.528 63.995 65.4906
v -9.75191 63.264 65.3805
v -10.9776 65.4249 63.4592
v -10.6871 66.1618 63.3349
v -10.3741 65.0982 62.6188
v -10.1189 65.7456 62.5096
v -10.7337 67.5409 64.0781
v -11.5514 66.5177 64.3991
v -11.5924 67.0335 65.6444
v -11.8225 67.8658 64.6871
v -11.4464 66.9442 66.5291
v -11.3382 66.7004 66.786
v -12.773 69.1065 67.023
v -13.2948 69.5471 66.7409
v -13.0566 69.255 67.7793
v -13.5784 69.6955 67.4971
v -12.6835 69.3091 69.2018
v -12.3617 69.9434 69.7947
v -12.0312 70.1951 70.228
v -12.2124 70.9143 70.2776
v -11.75 70.2461 70.5838
v -11.9402 70.9637 70.622
v -13.4309 71.5322 69.9704
v -13.7625 72.0428 70.3333
v -13.4684 70.9665 69.4352
v -13.9593 70.501 68.6171
v -15.4156 70.9755 68.6364
v -15.894 71.6485 68.3779
v -15.4114 70.5285 67.6426
v -15.9485 71.2842 67.3523
v -15.6323 73.1178 68.4061
v -15.1384 73.5101 68.7895
v -15.4524 73.3424 67.8573
v -14.8978 73.7828 68.2879
v -13.7029 73.7081 69.7401
v -13.8865 73.1442 70.3811
v -13.4844 73.8883 69.4349
v -13.3275 74.0235 69.2829
v -11.6329 75.6561 69.5001
v -11.5873 75.7016 69.4445
v -11.1549 78.807 70.3515
v -10.6303 79.5505 70.116
v -11.1749 78.4877 69.299
v -10.6503 79.2312 69.0635
v -8.92081 80.215 69.599
v -8.83688 80.4104 69.8804
v -8.82884 80.7636 70.5186
v -8.827 80.8401 71.4865
v -9.85446 80.2599 72.4752
v -10.026 80.6363 73.1156
v -10.5707 79.9508 71.7079
v -11.0046 79.1713 72.0876
v -10.5288 79.0486 73.0652
v -10.678 79.4652 73.6861
v -10.9811 80.9881 73.441
v -11.3895 80.2544 73.7984
v -10.2487 78.5913 73.3295
v -10.2789 78.6745 74.1592
v -10.2451 78.5728 73.3315
v -10.2753 78.656 74.1612
v -10.1957 78.4159 73.4588
v -10.1839 78.3009 73.4554
v -11.3567 78.844 75.4816
v -11.6457 79.7391 74.9275
v -11.4289 79.321 76.9609
v -11.0396 79.3841 77.5777
v -10.4398 79.4578 77.9909
v -9.72549 79.5301 78.134
v -9.01134 79.5896 77.9843
v -8.41189 79.6267 77.5657
v -11.4891 79.9715 76.9323
v -11.0998 80.0346 77.5491
v -10.4999 80.1082 77.9623
v -9.78568 80.1806 78.1055
v -9.07153 80.2401 77.9557
v -8.47208 80.2772 77.5371
v -8.04534 79.0442 77.2444
v -7.62192 78.8073 76.8073
v -8.88269 77.939 77.6444
v -9.62958 77.5646 77.5243
v -10.3083 77.3941 77.0524
v -8.37305 77.055 77.2308
v -9.11994 76.6806 77.1106
v -9.79869 76.5101 76.6388
v -10.5695 77.0348 75.663
v -10.7253 76.3516 75.2247
v -10.6451 77.0952 75.5943
v -10.7944 76.4067 75.162
v -10.551 76.0835 75.4046
v -10.3734 75.7611 75.5686
v -7.07789 77.611 76.4007
v -7.16411 78.2581 76.3772
v -6.36501 76.4076 75.6364
v -7.12635 76.4191 76.5395
v -7.25629 75.3023 76.1774
v -6.12458 75.4242 76.1572
v -4.96967 76.2408 74.8937
v -4.71837 75.9748 75.0755
v -5.36494 76.7068 74.6182
v -5.43716 77.2192 74.1853
v -4.75862 78.3275 73.5619
v -4.34614 78.5397 73.5702
v -3.54498 78.3594 73.8069
v -3.40655 79.0754 73.7297
v -2.94338 77.657 74.3812
v -2.31482 78.1004 73.6108
v -2.17639 78.8164 73.5336
v -2.56607 79.6085 74.1708
v -1.20067 77.2654 73.5247
v -1.04293 76.3211 73.8499
v -1.59472 75.4553 74.209
v -1.62638 75.4309 74.2467
v -2.3373 75.0685 75.0397
v -2.37657 75.0794 75.0697
v -0.451922 73.9609 75.5498
v -0.348078 73.6605 76.1154
v -0.151895 74.3183 74.9194
v -0.0252698 74.4737 74.7449
v 0.707646 75.2616 74.4819
v 1.19809 75.484 74.6525
v 1.30537 74.0335 77.1779
v 0.848948 73.6788 77.1439
v 1.63317 74.2261 77.3181
v 1.63793 74.23 77.3211
v 2.10086 74.5882 78.2944
v 3.1467 74.2774 78.7334
v 3.78559 73.9815 80.0327
v 3.73137 74.1447 80.3249
v 3.33299 74.5322 80.6946
v 2.46911 74.9667 80.3237
v 1.89211 75.0267 80.7509
v 1.94217 74.6769 81.7245
v 3.38892 75.21 81.4938
v 2.77588 75.2738 81.9477
v 0.681797 74.757 80.5078
v 0.283829 74.478 80.897
v 1.7278 74.4937 81.9665
v 1.48738 73.7833 82.7499
v 0.364387 73.1173 82.9693
v 0.0769109 72.9692 83.6812
v -0.384427 72.8277 82.6389
v -0.626435 72.6972 83.3708
v 0.85927 72.9617 84.2061
v 1.64678 73.3106 83.7812
v 0.999662 72.854 84.3971
v 1.82102 73.1769 84.0183
v -1.27055 73.2898 85.7683
v -1.83961 73.0066 86.6427
v -0.868029 71.2122 88.1815
v -1.40222 70.3776 88.0975
v 0.0475922 70.6876 87.9401
v -0.519966 69.8008 87.8508
v 1.47964 71.7356 86.9677
v 2.14296 72.0589 87.1738
v 0.925709 70.8947 87.6837
v 2.01659 70.4886 87.2693
v 2.67147 70.8315 87.4707
v 2.71108 71.7929 88.2189
v 2.15849 69.7481 86.9437
v 2.08194 69.4272 86.8945
v 1.68811 68.411 86.7041
v 1.58115 68.3259 86.7138
v 0.887585 68.1945 86.9965
v 1.03209 67.3644 87.1489
v 0.248779 68.8934 87.4976
v 0.0230786 68.0278 86.9082
v 0.167582 67.1977 87.0606
v 0.628227 66.7136 87.8979
v 2.98266 66.061 88.0915
v 1.81175 65.8552 88.5903
v 1.71649 64.9351 88.8143
v 1.841 64.0704 88.4367
v 2.12848 63.6555 87.6298
v 3.25645 64.1595 87.2612
v 3.55322 65.8292 89.2242
v 3.45795 64.9091 89.4481
v 3.58246 64.0443 89.0705
v 3.86995 63.6294 88.2636
v 1.69573 63.3185 87.1606
v 0.864532 63.2458 87.4764
v 0.0278435 63.5508 87.5302
v 1.42 62.7146 86.2958
v 0.588799 62.6419 86.6116
v -0.24789 62.9468 86.6655
v 2.72619 63.4382 84.8885
v 3.63937 63.4613 84.7106
v 2.61737 63.4193 84.3273
v 3.53055 63.4425 84.1494
v 1.65018 63.0372 83.2948
v 1.19793 62.2615 84.0862
v 0.261093 62.0558 84.0696
v -0.6199 62.4334 84.0308
v -0.870335 63.2755 83.218
v 1.2389 62.1988 82.5462
v 0.302071 61.9931 82.5296
v -0.578926 62.3707 82.4908
v 2.27613 61.9184 81.0784
v 1.95282 61.6289 81.0129
v 1.73827 61.6215 81.063
v 2.20348 60.9796 80.7101
v 1.33036 61.4695 80.8019
v 1.79557 60.8276 80.4489
v 0.989646 61.4193 80.4887
v 0.275195 61.642 80.0221
v 1.00518 59.3723 79.2296
v 0.8177 58.5767 79.3628
v 0.660898 59.3476 78.5973
v 0.473416 58.552 78.7305
v 0.116635 59.8569 77.6511
v -0.202542 60.6124 77.4128
v -0.151713 58.6698 77.4398
v -0.0305297 58.1588 78.0378
v -0.520348 57.9425 76.8929
v -0.399164 57.4314 77.4908
v -1.89759 58.2005 75.7097
v -2.65125 57.8647 75.6443
v -1.55013 58.9661 76.4189
v -2.31044 59.1401 75.6433
v -3.06409 58.8043 75.5779
v -3.54769 58.0761 76.2456
v -2.5341 57.3015 75.3708
v -1.6966 57.2689 75.2756
v -2.54201 57.1667 75.3426
v -1.70414 57.1405 75.2487
v -4.07301 57.3919 76.7106
v -4.99992 57.8024 76.7992
v -5.93413 57.8279 76.3965
v -4.43014 56.5353 77.2864
v -5.30256 56.9217 77.3699
v -6.18185 56.9457 76.9908
v -6.65355 57.4501 74.9257
v -6.80806 56.8159 74.9607
v -6.48399 58.0012 74.4164
v -6.38838 58.2027 73.8035
v -6.1444 57.0585 73.0292
v -5.58399 56.6089 72.6656
v -4.83652 56.321 72.5829
v -4.06344 56.2572 72.7989
v -6.39452 56.2227 73.6771
v -5.83411 55.7731 73.3136
v -5.08664 55.4853 73.2308
v -4.31355 55.4214 73.4469
v -2.5389 56.6764 73.4232
v -2.4967 56.8185 73.115
v -2.9539 56.9925 72.2011
v -2.37183 56.8817 71.6103
v -3.96798 56.691 72.2319
v -3.51031 57.3869 71.5789
v -2.92824 57.2761 70.9881
v -2.42969 56.3982 70.6706
v -5.06317 57.5832 71.7539
v -5.65474 58.0414 72.0148
v -4.75543 58.3685 71.0722
v -5.347 58.8268 71.3331
v -3.1449 57.7882 70.7115
v -3.17714 57.9438 70.4758
v -2.96652 58.0515 69.4699
v -2.44514 58.272 68.6128
v -2.37921 59.0626 67.6429
v -2.6473 59.3802 67.492
v -1.78365 58.4817 67.3918
v -1.78362 58.0639 68.0137
v -1.3831 58.1605 67.159
v -1.35636 57.7213 67.7653
v -1.08746 58.0376 67.0361
v -0.873242 57.4774 67.546
v -0.955417 57.9989 66.936
v -0.731507 57.4358 67.4385
v -2.07256 59.0343 64.6584
v -2.51899 59.3757 65.5086
v -2.42295 60.208 64.9284
v -2.72016 59.6283 64.1491
v -2.43075 60.9548 65.6256
v -2.44046 60.9564 65.6553
v -2.97034 60.4781 66.4165
v -3.77819 60.8835 66.6437
v -3.02284 60.3046 66.5248
v -3.83849 60.6842 66.7681
v -3.67135 61.7409 66.1321
v -3.98598 62.4577 65.855
v -6.43238 62.9934 65.527
v -6.15374 61.6898 65.7896
v -7.42038 62.172 65.8845
v -7.35504 62.6277 64.6243
v -6.36402 63.7502 65.3391
v -5.61467 63.7978 65.7155
v -6.36379 64.172 65.298
v -5.61445 64.1974 65.6765
v -6.59014 65.0146 65.1145
v -5.94279 65.5672 65.348
v -6.61394 65.0625 65.0666
v -5.96778 65.6175 65.2977
v -6.66468 65.1272 64.9826
v -6.06864 65.6604 65.2217
v -5.34909 66.0122 64.9867
v -4.78797 66.0447 64.3696
v -6.72487 65.2279 64.9744
v -6.0843 65.7912 65.2009
v -6.78561 65.3006 64.9643
v -6.1481 65.8676 65.1902
v -7.25533 65.551 64.6841
v -7.27732 65.5634 64.6624
v -7.24584 64.0781 63.6325
v -7.68388 63.4334 63.4154
v -8.3968 63.0517 63.4415
v -7.64002 64.6019 62.7718
v -8.04889 64.0002 62.5692
v -8.71432 63.6438 62.5935
v -7.76874 66.0305 64.0548
v -7.77518 66.0437 64.0495
v -7.91746 66.1333 63.7391
v -8.51062 66.2854 62.6099
v -9.60256 66.6255 63.1947
v -8.51962 67.3226 63.5754
v -8.34687 68.1399 64.0602
v -7.4434 68.9142 64.4984
v -9.55916 68.1959 63.9082
v -10.3681 68.8602 64.1449
v -8.9818 69.1543 65.1117
v -9.02189 69.3581 65.3551
v -9.83725 70.0421 65.7128
v -10.667 70.3697 65.7782
v -11.2653 70.3447 65.7747
v -11.5029 70.974 66.1257
v -11.4392 70.308 65.7191
v -11.6902 70.9344 66.0658
v -11.8803 70.1339 65.4335
v -12.4389 70.6501 65.5705
v -11.7814 69.4251 64.664
v -12.2432 68.7467 65.0058
v -12.5433 69.16 65.9242
v -13.155 69.5983 66.1004
v -13.3656 70.7412 64.9758
v -13.8912 69.9691 65.3649
v -12.2503 72.4524 65.4836
v -13.5302 72.259 64.9196
v -13.0933 73.4375 65.5629
v -12.0646 73.5349 64.6516
v -14.7553 73.1619 65.7551
v -15.3309 73.0176 66.1256
v -15.7388 72.6853 66.5868
v -14.5529 73.5704 66.2284
v -15.1286 73.4261 66.599
v -15.5365 73.0937 67.0601
v -13.0402 73.7775 65.8008
v -12.8076 74.2994 66.5943
v -12.946 74.4115 67.4306
v -13.2474 74.2854 68.5101
v -12.1966 74.8153 66.8926
v -12.1187 74.9223 66.9013
v -11.8298 75.5196 66.9557
v -11.582 75.9033 67.3579
v -11.3548 76.2338 68.2661
v -11.3664 76.1871 68.8625
v -11.2127 76.9687 67.45
v -11.2174 77.9774 67.8901
v -10.7778 78.1214 66.8915
v -11.5325 77.4282 66.5113
v -10.5282 78.3745 66.8385
v -10.1376 79.0763 67.5273
v -9.33577 78.9207 66.8548
v -10.0385 78.9032 66.0737
v -8.47146 79.5572 67.6123
v -7.92935 80.245 67.2427
v -8.47208 79.5586 67.614
v -7.92993 80.2462 67.2443
v -8.62278 79.7334 67.8277
v -9.71352 79.5388 68.1697
v -8.96612 80.0328 68.9059
v -8.50858 80.827 68.1958
v -8.14612 81.5648 67.1908
v -8.47117 81.9932 66.5444
v -8.09893 81.9739 67.4243
v -8.42778 82.3694 66.7592
v -7.44209 83.3741 69.8461
v -7.11084 83.3315 68.5358
v -5.75184 83.4567 69.5559
v -5.24195 83.3696 70.1292
v -5.0733 83.2724 70.2811
v -4.26405 83.7097 69.9676
v -5.06488 83.266 70.2939
v -4.25529 83.7031 69.9809
v -6.53166 83.7813 70.9897
v -7.32183 83.7603 71.1471
v -8.00639 83.3771 71.332
v -8.4346 82.7162 71.5037
v -6.41558 83.8602 71.5829
v -7.20576 83.8391 71.7404
v -7.8903 83.456 71.9252
v -8.31853 82.7951 72.0969
v -9.28705 81.5305 73.4804
v -8.63034 81.7565 72.9944
v -9.95277 82.165 74.0956
v -8.88762 81.8863 74.2051
v -8.22155 82.1206 73.736
v -8.21783 82.7848 72.835
v -9.89845 82.4254 75.2864
v -10.553 82.4429 75.6603
v -11.1897 82.1327 75.9193
v -11.673 81.5608 76.0083
v -11.9002 80.8488 75.9084
v -9.56041 82.3487 75.8343
v -10.2559 82.3672 76.2316
v -10.9323 82.0376 76.5067
v -11.4458 81.43 76.6013
v -11.6872 80.6735 76.4951
v -8.51869 81.6743 74.6868
v -7.98201 81.952 74.0046
v -8.42115 81.645 74.7513
v -7.88693 81.9233 74.0674
v -8.07316 81.5821 75.3169
v -7.34694 81.6987 74.9865
v -8.26305 81.5612 76.4584
v -7.62045 80.7781 75.8987
v -6.92684 80.9526 75.5264
v -6.38059 81.9113 75.4773
v -7.13941 79.9736 75.6174
v -6.63707 80.4707 75.4025
v -6.70329 79.3142 74.9613
v -6.22763 79.8516 74.7865
v -6.692 78.9736 74.4942
v -6.17663 79.2592 73.9965
v -6.69128 78.921 74.4647
v -6.17592 79.2074 73.9675
v -6.32392 78.129 74.0063
v -5.96084 78.741 73.6937
v -6.2554 78.067 73.9643
v -5.89342 78.68 73.6524
v -4.2022 80.2515 74.1821
v -3.9979 80.5464 74.462
v -0.313597 80.2933 73.1916
v 0.580342 80.1731 73.2001
v -0.320582 80.2385 73.1574
v 0.573525 80.1196 73.1667
v -0.830422 79.3058 73.1248
v -0.247098 78.6399 73.0983
v -1.17894 78.9985 73.176
v -0.595615 78.3326 73.1496
v 1.02838 78.8986 73.4206
v 1.05458 78.8813 73.4621
v 1.22894 78.8029 73.7884
v 0.938999 77.5984 74.2595
v 2.24052 77.8447 74.3063
v 1.90074 78.9647 74.9088
v 2.859 77.0924 74.1991
v 2.86697 77.0215 74.2027
v 2.03721 76.1968 74.4346
v 2.36183 75.7256 74.9096
v 1.42663 75.8899 74.5474
v 1.75125 75.4188 75.0225
v 3.46422 76.1422 75.1127
v 3.99027 76.0471 75.6146
v 2.46941 75.3526 76.4039
v 2.5983 75.2638 76.9213
v 3.85912 75.5453 76.0826
v 4.20298 76.1665 75.6103
v 4.11416 75.4302 76.1218
v 4.47302 76.0446 75.6519
v 4.6598 75.0531 76.2698
v 5.37016 75.4787 75.9218
v 4.85239 74.7465 76.3026
v 5.57762 75.1483 75.9572
v 4.99352 73.7921 76.4435
v 5.75352 73.5944 76.144
v 4.98153 73.5857 76.5545
v 5.74087 73.3765 76.2611
v 4.70402 73.1056 77.1527
v 5.1978 72.5455 77.2074
v 4.66299 73.0808 77.2599
v 5.15368 72.5189 77.3227
v 4.6375 72.8529 77.6212
v 4.61312 72.8622 77.6772
v 4.32583 73.5663 78.3135
v 4.7585 73.3554 79.068
v 4.01337 73.8588 78.5536
v 4.40527 73.6862 79.3394
v 5.37973 72.5732 78.9173
v 5.47585 72.5415 78.9208
v 5.71511 72.576 79.0431
v 5.79111 72.2158 78.3888
v 6.59156 72.8016 79.7582
v 6.48845 71.6591 79.6376
v 6.56446 71.2989 78.9833
v 6.79772 71.8246 77.9835
v 6.47973 71.1065 79.8566
v 6.80022 70.3865 79.3048
v 6.44446 70.9464 80.045
v 6.76495 70.2264 79.4931
v 6.53171 70.8025 81.3144
v 6.7425 70.055 81.5384
v 6.53583 70.8051 81.3193
v 6.74627 70.0574 81.5429
v 7.0939 71.9183 81.1997
v 7.2071 72.444 81.6697
v 7.32951 71.0514 82.1127
v 7.4427 71.5771 82.5826
v 5.9339 74.4877 81.7062
v 5.34542 74.6152 80.9908
v 5.22152 74.9785 82.3797
v 4.63303 75.106 81.6644
v 4.90759 74.1958 84.7731
v 5.19996 74.1899 85.6064
v 4.59999 74.4086 84.8845
v 4.89919 74.398 85.7154
v 4.35734 74.5304 84.814
v 4.44026 74.4625 85.5563
v 3.56057 75.0014 84.3091
v 2.85484 74.4371 84.3658
v 3.19044 73.5973 84.9078
v 3.3111 73.5595 85.647
v 3.83817 74.8133 86.316
v 3.17392 74.2821 86.3693
v 2.45533 72.7808 84.2666
v 2.02868 72.1837 84.6041
v 2.41811 72.7946 84.2438
v 1.99146 72.1975 84.5814
v 2.29635 71.9619 85.8049
v 2.86709 72.5423 86.2355
v 2.26826 71.9612 85.8432
v 2.84064 72.5417 86.2716
v 4.37856 75.1806 86.8106
v 4.10765 75.2441 87.562
v 3.93386 74.9268 88.2769
v 3.8993 74.3059 88.782
v 4.92232 75.3514 86.9784
v 4.64264 75.4168 87.7541
v 4.46321 75.0893 88.4922
v 4.42754 74.4482 89.0137
v 3.21413 73.5625 88.557
v 2.74464 73.5456 87.7981
v 3.13445 72.9498 88.637
v 2.64974 72.9323 87.8535
v 3.48141 71.2601 88.6897
v 4.1232 70.3942 89.0189
v 6.67564 71.0468 89.5924
v 6.83125 72.1515 89.5024
v 7.91136 70.0406 88.6259
v 7.04337 69.8957 89.4536
v 7.08783 68.7647 89.0312
v 8.20477 69.0563 89.1711
v 6.53073 68.0704 88.7734
v 6.31233 68.003 88.7567
v 5.70525 68.1018 88.8406
v 5.59656 67.2388 88.9109
v 4.95218 68.9309 89.1268
v 4.92547 68.1536 88.2715
v 4.81678 67.2906 88.3418
v 4.66833 66.6772 89.3104
v 4.31595 68.6528 87.3445
v 3.81675 68.077 86.8685
v 4.2026 68.7782 87.3117
v 3.7034 68.2025 86.8357
v 3.88096 69.2272 87.3215
v 3.63589 69.7837 87.3941
v 3.77061 66.7356 87.4559
v 3.48363 66.5363 87.5527
v 4.92992 66.4347 89.772
v 4.22624 65.9166 89.9473
v 3.89745 65.0894 89.9905
v 5.29124 66.1866 90.764
v 4.67305 65.7314 90.918
v 4.38419 65.0047 90.956
v 3.86753 64.302 86.8773
v 3.40307 64.3695 86.2889
v 3.81442 64.2996 86.9189
v 3.34996 64.3672 86.3306
v 3.91324 64.3526 86.2179
v 3.94145 64.3416 86.1729
v 3.87279 63.8761 85.2611
v 3.72869 63.6847 85.0014
v 4.84826 63.7096 85.9805
v 5.46142 63.2527 86.1182
v 4.83094 62.603 85.0054
v 4.50978 62.5435 84.3631
v 5.12759 62.0246 84.9107
v 4.80643 61.9651 84.2684
v 4.66254 62.1594 83.0854
v 4.57992 62.4078 82.8182
v 4.61839 60.3784 82.9468
v 4.3719 60.2355 82.4398
v 4.15797 60.5068 81.7009
v 4.10473 60.6285 81.5822
v 3.85749 61.1172 81.238
v 3.8397 61.3191 81.2281
v 3.43888 59.321 81.6802
v 3.25288 58.7082 81.5336
v 1.87001 58.0062 80.3065
v 1.23008 58.5568 79.7395
v 2.09617 57.3174 80.5827
v 1.39578 56.3748 80.8549
v 2.45106 55.9363 80.4713
v 2.9072 56.7364 81.1871
v 2.10291 54.8769 80.1059
v 2.62297 54.2461 80.2248
v 1.89639 54.7105 80.1263
v 2.41645 54.0797 80.2452
v 0.773036 54.9475 80.3958
v 0.174278 54.7941 80.0941
v -0.32724 54.8114 79.6237
v 1.06328 54.4584 80.0684
v 0.464523 54.305 79.7667
v -0.0369949 54.3222 79.2963
v -0.649614 54.7441 78.3515
v -1.07215 55.8971 78.5499
v -0.66776 56.0982 77.3909
v -1.28251 55.0741 77.3938
v -0.315784 57.1696 77.0717
v -0.334128 57.3064 77.1426
v -0.471924 56.548 76.3435
v -0.484038 56.5424 76.3205
v -0.698223 56.2895 76.1365
v -0.80947 56.2095 76.0134
v -0.419519 53.5717 77.6418
v 0.200397 53.6978 78.5048
v 1.20446 53.2878 77.1718
v 1.43966 53.5346 76.2946
v -0.07761 53.7061 75.5274
v -0.722061 54.1018 75.4243
v 0.441479 54.1919 74.5371
v -0.292084 54.6423 74.4198
v -1.75614 54.9748 75.9462
v -2.46632 55.2041 75.8903
v -3.06648 55.3345 75.4627
v -1.86961 54.8473 76.1854
v -2.47995 55.1887 75.919
v -3.21367 55.1692 75.773
v -2.6427 55.2356 75.927
v -1.81632 55.1438 76.279
v -2.47355 55.2244 75.9303
v -3.14454 55.5538 75.8945
v -1.80805 55.1584 76.2662
v -2.47256 55.2261 75.9288
v -3.13381 55.5728 75.8779
v -4.59893 54.2174 76.1378
v -5.28304 54.0322 75.9277
v -5.99784 54.1696 75.7988
v -6.5973 54.6016 75.7775
v -6.95896 55.2399 75.8681
v -7.00893 55.9541 76.0521
v -4.40686 54.2949 75.5252
v -5.13369 54.0981 75.302
v -5.89314 54.2441 75.1651
v -6.53004 54.7031 75.1424
v -6.91429 55.3813 75.2387
v -6.96739 56.1401 75.4342
v -2.06445 56.2088 74.9579
v -2.9433 56.0339 74.4852
v -2.19923 56.3149 74.264
v -3.09801 56.1553 74.0795
v -2.34064 56.4258 73.8931
v -0.865014 56.3503 72.0782
v -1.49755 56.6361 72.1064
v -0.413875 56.2169 71.8768
v -0.0956519 56.0119 72.6664
v -0.361788 56.1921 71.8494
v -0.0435644 55.9871 72.639
v -1.21211 55.441 70.3752
v -1.58054 55.4752 69.6684
v -1.76393 55.8042 68.9653
v -1.72734 56.3654 68.3995
v -0.709737 55.1289 70.0982
v -1.07817 55.1632 69.3914
v -1.26155 55.4922 68.6883
v -1.22497 56.0534 68.1225
v 1.34098 55.3607 68.2241
v 2.3902 55.5287 68.4146
v 1.73188 57.2217 67.572
v 2.31737 57.6548 67.0165
v 1.62615 57.2903 67.5117
v 2.2255 57.7143 66.9641
v 0.770793 57.2398 67.2322
v 0.755122 57.719 66.674
v 0.70776 57.2043 67.2035
v 0.692088 57.6835 66.6453
v 0.520858 57.2391 67.013
v 0.513546 57.6442 66.1874
v -0.05991 57.2087 67.0032
v -0.0672229 57.6139 66.1776
v -0.248441 57.1543 67.1874
v -0.264112 57.6335 66.6292
v -0.483932 57.2845 67.3058
v -0.499603 57.7637 66.7476
v 1.68897 57.0835 64.7239
v 1.39656 56.8288 64.2235
v -0.386213 57.1723 63.9714
v -0.837059 57.5509 63.5102
v 0.0780964 56.5659 62.9461
v -0.317989 56.8985 62.5409
v -2.32726 59.8791 62.131
v -2.58748 60.5439 62.3697
v -1.82364 60.3793 61.1225
v -2.11984 61.1361 61.3941
v -1.93559 61.9535 62.4004
v -1.88926 62.057 62.6151
v -2.24974 61.8865 63.8814
v -2.80464 60.8874 63.6984
v -2.48131 61.128 64.7833
v -2.92404 62.2288 64.7957
v -2.03805 62.9692 63.683
v -1.902 63.0911 62.9768
v -2.11635 63.2786 63.7164
v -1.97503 63.3796 63.008
v -2.60626 63.9002 64.1025
v -2.82391 64.4527 63.6729
v -2.96024 64.0599 64.4871
v -3.17789 64.6123 64.0574
v -3.55706 63.6453 65.2544
v -3.7031 63.058 65.5102
v -3.89568 64.5501 65.0788
v -3.70606 64.929 64.4104
v -4.23998 64.8613 65.1717
v -4.07936 65.2665 64.5111
v -4.82061 65.1564 65.5423
v -4.86662 65.1531 65.5647
v -4.54229 65.8292 64.5118
v -4.6354 65.9157 64.4453
v -2.51497 64.2906 62.5947
v -3.45981 64.8804 62.383
v -2.62592 64.7208 61.6317
v -2.44829 63.6271 61.7067
v -4.23696 65.8268 61.9093
v -4.66128 66.4094 62.3049
v -4.73463 67.0736 62.7838
v -4.2011 66.2127 61.3796
v -4.62543 66.7953 61.7752
v -4.69878 67.4595 62.2541
v -4.19862 68.3752 63.0591
v -4.19253 68.3793 63.0817
v -4.63613 67.6852 64.0776
v -4.79883 66.8426 63.2633
v -4.84384 66.2264 64.2721
v -5.51591 67.1282 64.639
v -4.49024 68.3354 64.335
v -4.18625 68.7634 63.7088
v -4.50361 68.3981 64.371
v -4.1985 68.8208 63.7418
v -5.79614 68.3956 64.8859
v -6.09822 67.9164 64.8511
v -6.36335 67.0051 64.9134
v -6.29012 66.4201 65.0461
v -4.86616 69.3706 64.5678
v -6.07056 69.798 64.8087
v -5.59268 70.3469 64.5267
v -7.11108 69.7054 64.7601
v -6.62799 70.461 65.2981
v -6.19561 71.0641 65.056
v -5.91684 71.2612 64.0125
v -7.3631 70.6506 66.1369
v -7.44301 71.4145 66.4342
v -7.57598 70.6043 66.1908
v -7.67577 71.3638 66.4932
v -8.4579 70.2964 66.1481
v -8.71431 70.0424 65.9735
v -8.60602 71.5984 66.5688
v -8.73589 71.7279 66.5291
v -9.36449 72.0206 66.2334
v -9.15166 72.7473 65.7689
v -9.63031 72.051 66.1675
v -9.44437 72.7808 65.6963
v -10.2468 71.9114 66.1636
v -10.4643 72.5702 65.8211
v -10.557 71.8195 66.185
v -10.7772 72.4774 65.8427
v -11.3737 72.4465 65.8011
v -11.6557 72.4911 65.6858
v -10.6015 74.2873 63.7396
v -10.3178 74.4867 62.9811
v -10.9999 74.9146 63.7867
v -10.7502 75.1675 63.0322
v -12.1513 75.0433 64.8394
v -12.3324 75.102 65.5039
v -11.8937 76.1256 64.7812
v -12.0913 76.1897 65.5062
v -10.7823 75.8723 63.3119
v -11.2873 76.7013 64.0671
v -10.4218 76.7989 63.1986
v -10.9283 76.3305 62.1748
v -11.1644 77.7732 64.6082
v -11.2543 78.0315 65.3749
v -10.7196 78.1803 64.5231
v -10.8094 78.4387 65.2898
v -10.1094 77.0836 63.1392
v -9.99939 77.1886 63.0909
v -9.68506 77.9752 63.3396
v -9.52743 78.163 62.5955
v -9.52877 78.3605 63.4623
v -9.38067 78.5248 62.7107
v -9.38274 78.71 63.7404
v -9.21739 79.1233 64.1818
v -9.13791 79.3209 64.4955
v -8.76777 79.9136 64.2569
v -9.09241 79.4477 64.8754
v -8.72305 80.0383 64.6303
v -8.69478 79.9891 64.9714
v -8.61993 80.7887 64.9306
v -8.43725 79.422 65.8897
v -7.92914 80.1719 66.0951
v -8.42301 79.3823 66.0004
v -7.9154 80.1337 66.202
v -8.41479 81.5854 65.9357
v -8.49802 81.8715 66.3402
v -8.92899 81.3887 64.7209
v -9.04054 81.5652 64.2539
v -10.0835 82.6767 64.4784
v -10.1257 83.5435 64.5502
v -10.075 82.7137 63.3875
v -10.1224 83.687 63.468
v -9.19737 84.5294 65.2333
v -8.65561 84.4071 65.7517
v -8.81803 84.8174 64.8364
v -8.20975 84.6801 65.4184
v -7.5587 83.3719 66.6598
v -8.23206 82.5415 66.9418
v -7.21576 83.5036 66.458
v -7.13915 83.5334 66.435
v -5.2122 84.0359 67.3355
v -4.66386 84.2582 67.1273
v -4.71225 84.3697 68.8182
v -3.99735 85.1437 69.1059
v -3.86397 84.5877 67.5435
v -4.34894 84.3339 66.9717
v -3.31931 84.4428 67.1116
v -3.84658 84.2002 66.5734
v -0.740652 85.9696 68.01
v -0.0355661 86.39 67.7504
v -0.727332 86.142 68.3251
v -0.0222471 86.5623 68.0655
v -1.90906 86.398 69.2258
v -2.2289 86.1937 69.9671
v -2.46235 85.6529 70.5558
v -1.31149 86.4305 69.4926
v -1.63134 86.2262 70.2339
v -1.8648 85.6854 70.8226
v -2.56838 84.1433 71.2532
v -2.65739 83.7504 71.9743
v -3.07034 83.8416 71.0269
v -3.15935 83.4488 71.7479
v -4.55095 83.0785 72.3032
v -5.56938 83.5902 72.5713
v -4.92035 83.1009 73.414
v -3.87919 83.5722 73.1337
v -6.68226 83.2682 73.669
v -6.18002 82.8092 74.559
v -4.69969 82.9689 74.0233
v -4.63686 82.9528 74.2448
v -4.54979 82.938 74.5688
v -3.92644 83.3843 74.6982
v -5.23178 82.4995 75.2665
v -4.21014 82.186 75.2207
v -3.56252 82.5785 75.3967
v -3.54362 83.6515 75.7159
v -4.14248 81.8581 75.1937
v -4.68125 81.1051 75.3423
v -4.03934 80.8148 74.7234
v -3.34164 81.3275 75.1429
v -1.57219 81.9001 75.808
v -1.69597 82.3953 76.2151
v 0.580406 81.6816 74.4738
v 1.37285 81.1979 74.4689
v 0.294354 81.2047 74.2191
v 1.09478 80.7344 74.2212
v 1.45766 81.9432 74.2484
v 0.887687 82.6314 74.4821
v 2.27913 81.9911 74.4415
v 2.88243 82.1429 74.5383
v 3.0428 80.8636 75.617
v 3.0672 80.1838 75.882
v 3.17829 79.4629 75.8518
v 3.62673 80.9469 75.7769
v 3.65113 80.2671 76.0419
v 3.76221 79.5462 76.0118
v 3.84926 78.2968 75.3164
v 3.33428 77.9149 74.7928
v 5.02802 77.8138 75.7026
v 4.7547 79.0641 75.9144
v 5.3465 77.4324 75.7628
v 6.24176 76.9185 76.0976
v 6.21068 77.9487 75.357
v 5.78457 78.6084 75.3082
v 6.47552 78.0995 75.1136
v 6.05454 78.7621 75.0601
v 6.69832 78.1787 74.8762
v 6.43449 78.9045 74.6701
v 7.00232 78.1662 74.4561
v 6.74457 78.8917 74.2415
v 8.36335 76.8878 74.1741
v 8.45171 76.155 74.0165
v 8.21874 77.0987 73.1126
v 8.3071 76.3659 72.955
v 7.97805 74.6638 73.8889
v 8.18054 73.9261 73.5899
v 8.06896 74.5996 74.1041
v 8.26702 73.8651 73.7945
v 8.19467 74.5451 74.4938
v 8.45821 75.4019 75.1759
v 8.04898 75.4176 75.9205
v 7.27911 75.3777 76.2781
v 6.63516 74.5131 75.9515
v 8.58716 73.8398 75.2795
v 8.17793 73.8555 76.0241
v 7.40806 73.8156 76.3817
v 8.88027 73.2601 74.8091
v 8.95573 72.5623 75.0788
v 9.25035 72.9057 73.8587
v 9.32079 72.2544 74.1105
v 8.43406 71.0271 75.2842
v 8.08889 71.1325 76.1159
v 7.78972 71.5018 76.5494
v 7.91327 72.5751 76.6145
v 7.27682 73.053 76.7162
v 6.2815 72.6345 76.7905
v 7.33403 71.5632 77.5471
v 6.65782 72.071 77.6552
v 7.48162 71.0076 77.8999
v 8.08559 70.1646 78.2798
v 9.14854 68.6789 76.8196
v 9.17423 67.5183 77.4178
v 8.88206 66.9683 78.1375
v 9.14736 66.2791 78.2047
v 9.72878 65.8229 78.2653
v 8.67056 66.8507 78.4852
v 9.0496 66.2248 78.3654
v 9.51728 65.7054 78.6131
v 8.23161 66.5941 78.8544
v 8.40133 65.7846 79.0773
v 7.76892 66.5704 79.1204
v 7.93864 65.7608 79.3433
v 7.41577 67.7406 80.0122
v 7.31802 67.7774 80.7457
v 8.28753 68.0608 79.496
v 8.22581 69.0047 79.5054
v 7.32044 69.1984 80.0267
v 7.22925 69.1347 80.7592
v 7.9444 68.0762 81.4817
v 7.89017 68.9054 81.49
v 6.6467 66.788 81.0602
v 6.57412 66.1089 80.536
v 7.05264 65.4556 80.2437
v 6.45477 66.368 82.232
v 6.30638 65.5697 82.1921
v 6.61494 64.8389 82.0141
v 6.77094 66.5641 82.7171
v 6.62959 65.7361 82.9806
v 6.84345 66.5925 82.8407
v 6.71078 65.768 83.1189
v 7.53128 66.9882 83.2937
v 7.79523 66.448 83.8727
v 7.74645 67.4716 83.6467
v 8.0104 66.9314 84.2257
v 8.01105 68.907 83.7288
v 8.21755 68.7064 82.5996
v 7.98609 69.8155 82.8726
v 8.78102 69.7817 83.7241
v 7.5954 71.3846 82.7113
v 8.40454 71.2342 83.4034
v 7.42636 72.0495 83.7251
v 7.13095 72.1507 84.7518
v 6.37078 72.6647 85.4132
v 6.51469 72.7801 86.1514
v 6.36062 72.6866 85.4118
v 6.50486 72.8013 86.15
v 6.24418 73.1024 85.6361
v 5.65045 73.7423 85.3923
v 7.10934 73.9699 86.9671
v 7.25822 74.2733 87.6393
v 7.11597 74.4147 88.3645
v 6.7112 74.3657 88.9968
v 6.12528 74.1362 89.4092
v 5.47598 73.7722 89.5188
v 7.37559 73.4539 87.1542
v 7.51979 73.7478 87.8053
v 7.38201 73.8848 88.5077
v 6.98996 73.8373 89.1202
v 6.42243 73.615 89.5197
v 5.79351 73.2624 89.6258
v 7.12917 72.2999 86.3678
v 7.43835 71.8824 85.7473
v 7.4699 72.0501 86.6949
v 7.76314 71.6443 86.0591
v 7.62022 71.8713 87.1
v 7.79377 72.3156 88.009
v 7.55691 71.376 88.3483
v 8.10248 71.0487 87.5221
v 8.36075 70.5652 87.6152
v 9.00702 69.7959 87.9809
v 8.7375 69.8591 86.367
v 8.63828 69.1796 85.9515
v 8.73142 67.3429 86.2324
v 8.78065 67.3154 86.2622
v 8.93534 67.4634 86.4923
v 9.17622 67.3639 86.6948
v 9.47991 67.3481 86.9987
v 9.84712 66.7018 86.7734
v 9.7409 67.3378 87.5134
v 10.1292 66.6906 87.3297
v 9.82073 67.169 87.7747
v 10.4309 66.4722 87.7386
v 9.7566 67.1082 88.023
v 10.3562 66.4013 88.0279
v 9.60149 67.0689 88.2072
v 8.92585 66.8338 88.5956
v 7.50672 65.4608 89.4313
v 7.36684 65.6646 89.5104
v 7.16003 65.7141 89.7404
v 7.31484 66.6939 89.1891
v 6.35556 66.3009 89.651
v 6.63613 65.9913 90.6836
v 7.11462 64.6124 91.3069
v 6.6918 64.0499 91.593
v 6.04317 63.656 91.5593
v 7.65195 63.9223 90.6722
v 7.19896 63.3196 90.9787
v 6.50405 62.8976 90.9425
v 8.26859 64.8546 89.2016
v 8.67781 64.2343 89.1733
v 8.79625 63.8763 89.1177
v 9.64261 64.0609 88.8511
v 8.82954 63.6362 89.0638
v 9.67779 63.8071 88.7941
v 8.7719 63.0005 88.987
v 7.92434 62.2709 89.6143
v 7.22108 61.9159 88.8855
v 7.58274 62.4002 87.7546
v 9.16902 61.8889 88.5467
v 8.5126 61.5575 87.8664
v 7.08521 62.843 87.5338
v 7.32062 62.8951 86.8237
v 7.39383 62.5812 86.1466
v 7.0805 62.8451 87.5323
v 7.32018 62.8953 86.8236
v 7.38911 62.5832 86.1452
v 6.18083 62.9281 86.1251
v 5.73458 63.0302 85.9861
v 5.95636 60.0925 84.2922
v 5.34361 61.2936 84.6252
v 4.93149 60.5769 83.5091
v 4.71958 59.4608 84.308
v 6.51881 59.4866 84.3251
v 6.13695 58.434 84.5476
v 6.5771 57.9253 84.1399
v 7.35262 58.5227 83.5528
v 7.55859 59.4415 84.733
v 7.94527 58.9945 84.3748
v 6.43394 56.8987 83.416
v 5.76991 56.4166 83.2765
v 4.99826 56.2712 83.0003
v 6.67552 56.7366 82.8266
v 6.01149 56.2544 82.6871
v 5.23985 56.109 82.4108
v 4.09262 56.5118 81.9029
v 3.55335 57.1051 82.7191
v 3.30369 57.7073 81.7789
v 3.14415 56.6947 81.3662
v 4.41652 55.3798 80.7346
v 4.40144 55.3732 80.7283
v 3.94492 55.3063 80.6685
v 3.95088 54.5055 80.6584
v 3.47829 55.3182 80.5008
v 3.44384 54.5185 80.4762
v 4.7711 52.6873 81.5028
v 4.90036 51.9416 81.3819
v 4.92619 51.2939 80.9729
v 5.38958 52.823 81.327
v 5.51884 52.0773 81.2061
v 5.54467 51.4297 80.797
v 4.23849 50.5645 79.7229
v 3.69116 50.7458 79.008
v 5.05544 50.3349 79.0391
v 4.50812 50.5162 78.3243
v 2.68751 51.5894 78.6782
v 2.46705 52.1689 77.5079
v 1.89341 52.9367 78.7628
v 2.01767 52.3659 79.8345
v 2.21225 52.9182 80.5221
v 2.30065 54.0928 80.2017
v 0.928829 53.5495 79.1917
v 1.12341 54.1018 79.8793
v 3.72907 51.7113 77.5245
v 3.53749 52.2425 76.4475
v 4.66518 52.6858 76.5506
v 4.7229 51.4435 76.7874
v 4.06416 54.2498 75.7781
v 3.59229 54.3611 75.6367
v 2.5916 54.2635 75.4599
v 1.86701 53.9148 75.7204
v 3.03484 55.0148 74.8178
v 2.48427 55.1599 73.8892
v 3.1708 55.982 74.0878
v 3.95109 55.3315 74.3897
v 2.2788 56.1294 72.8466
v 1.95561 55.0505 73.3741
v 0.9258 54.814 73.2261
v 0.326443 55.681 72.566
v 2.00523 55.4801 71.8754
v 1.10051 55.2724 71.7454
v 2.60076 56.3234 73.5879
v 2.22787 56.707 72.9518
v 2.11751 56.9254 72.9824
v 2.82598 57.5274 71.7635
v 3.47207 57.9491 71.7069
v 3.05353 57.1129 71.4857
v 3.71785 57.5015 71.4068
v 2.52461 55.8996 71.6394
v 3.21661 55.8957 70.8095
v 3.91019 57.191 71.0635
v 4.18078 57.0242 70.847
v 4.47158 56.4123 70.3969
v 3.64855 55.6887 70.3031
v 3.54753 55.3514 69.6105
v 3.43105 55.4396 68.8474
v 4.15729 56.0522 68.2934
v 5.22823 55.6413 70.123
v 5.12091 55.2829 69.3871
v 4.99715 55.3766 68.5764
v 3.92975 56.2893 68.1078
v 3.91445 56.3071 68.0887
v 3.9858 56.5055 67.81
v 3.76113 56.6771 67.6435
v 3.32484 57.0505 67.0821
v 3.47048 56.997 66.2366
v 2.75872 57.0487 67.581
v 2.92238 57.4196 66.9764
v 2.6804 57.0918 67.586
v 2.84701 57.4611 66.9812
v 3.03615 57.0041 65.5933
v 2.7475 57.1662 65.4165
v 2.17083 57.7395 65.4839
v 2.13283 57.777 65.518
v 1.80204 58.0481 65.9926
v 1.80111 58.0514 66.0117
v 2.13509 57.07 64.8909
v 1.97359 56.937 64.7551
v 4.07148 56.5563 65.9009
v 4.48068 55.5488 65.0412
v 5.44908 56.534 65.1559
v 5.28824 56.2962 66.512
v 5.7429 56.6601 64.4537
v 5.53467 56.0768 63.3829
v 5.71933 57.2704 63.1157
v 6.65824 57.1288 63.843
v 4.91204 56.2302 62.1215
v 4.28355 55.8053 61.8396
v 3.51488 55.552 61.8395
v 4.74643 56.733 61.7326
v 4.11794 56.3081 61.4508
v 3.34927 56.0548 61.4507
v 2.15568 55.9564 61.9896
v 2.20689 55.2958 63.0195
v 1.48142 56.1924 63.4314
v 1.0464 55.8912 62.3794
v 1.59985 56.7344 60.9676
v 2.67125 56.7584 61.0236
v 2.01857 58.3747 60.9469
v 1.60693 58.6979 61.001
v 0.715924 58.708 61.1256
v 0.522285 59.3877 60.951
v -0.0999007 58.5318 61.52
v -0.35223 59.1988 61.3738
v -0.395627 58.4524 61.9104
v -0.612515 58.0968 62.4416
v 1.26628 59.8368 60.6752
v 0.814783 60.7456 59.9819
v 1.84258 61.1535 60.5183
v 2.29372 60.118 60.1465
v 1.77527 62.425 60.5554
v 1.21486 63.0537 60.414
v 0.158633 63.3541 60.1919
v 0.215248 64.1993 59.8454
v -0.0473003 63.3374 60.1135
v 0.0209514 64.1835 59.7714
v -0.607676 62.9515 59.894
v -0.963179 63.5317 59.5975
v -1.02112 64.0351 59.0552
v -0.627754 62.9316 59.8782
v -0.972358 63.5226 59.5903
v -1.04119 64.0153 59.0394
v -0.991308 63.3922 59.6097
v -1.14582 63.8783 59.0144
v -0.905972 62.7951 59.8389
v -1.09956 63.4602 59.5723
v -1.31941 63.8787 59.0001
v -1.16071 62.8236 60.0014
v -1.21603 63.4732 59.6466
v -1.57415 63.9073 59.1626
v -2.00089 61.8869 60.9054
v -2.17715 62.9367 61.0392
v -1.75406 63.9137 59.6469
v -2.21176 64.4999 60.1146
v -2.3305 64.8499 60.9036
v -2.36609 64.8629 61.0112
v -3.22704 65.9202 60.0208
v -3.31884 66.0426 59.9432
v -4.22426 66.6664 60.21
v -4.40043 66.5094 61.299
v -4.72031 67.1608 61.7247
v -4.92158 68.0865 61.138
v -5.2889 66.9041 60.0763
v -5.58998 67.5172 60.4769
v -4.86249 68.7435 61.2637
v -4.77327 68.9304 61.4378
v -4.8166 69.5522 61.7137
v -4.87205 70.0075 61.8923
v -4.69326 70.4235 63.1572
v -4.61971 70.2166 63.4681
v -5.10427 71.0062 62.719
v -5.23663 70.7426 61.942
v -5.39251 71.574 62.5755
v -5.52487 71.3104 61.7985
v -6.49783 73.0237 64.2355
v -7.24129 73.4558 64.3178
v -6.57227 72.8093 64.7254
v -7.3142 73.2458 64.7976
v -6.38046 72.2835 65.3841
v -6.88702 72.433 65.9147
v -6.34579 72.1332 65.4595
v -6.85235 72.2827 65.9902
v -7.94066 72.9794 65.6515
v -8.40154 72.8634 65.7892
v -7.24738 73.861 63.8023
v -6.50721 73.6849 63.4032
v -7.29654 73.9494 63.6728
v -6.55738 73.7752 63.271
v -8.0692 74.1771 62.8447
v -8.54733 74.1149 62.7376
v -8.94269 74.0758 62.8488
v -9.86129 74.2594 63.0373
v -9.80678 73.8547 60.758
v -10.0995 74.2952 60.0789
v -10.0277 74.9775 59.5589
v -9.0478 73.432 60.0971
v -9.30847 73.8244 59.4922
v -9.24458 74.432 59.0291
v -9.6328 77.4708 60.0688
v -10.5965 77.1026 60.8881
v -9.92559 77.6576 61.8768
v -10.0687 78.3626 60.8434
v -7.95577 78.5997 59.1965
v -8.38327 79.4319 59.987
v -7.21385 79.1057 59.8251
v -7.15454 79.3262 58.6217
v -7.2728 79.7449 61.5446
v -7.48713 79.9225 61.6328
v -8.33589 80.3757 61.4482
v -8.26108 81.2342 61.7097
v -8.7493 79.8914 60.6277
v -9.40051 79.7571 61.1124
v -8.865 80.2666 61.842
v -8.86174 81.1103 62.1568
v -8.66225 82.129 61.2679
v -9.4035 81.9762 61.8197
v -8.57496 80.4256 62.9626
v -8.76561 81.1572 62.8528
v -8.58045 80.4291 62.9961
v -8.77111 81.1608 62.8863
v -7.36605 81.3318 62.0831
v -6.97678 81.5755 62.1465
v -6.89653 81.853 62.1451
v -6.37504 81.3008 62.2579
v -6.77123 81.9783 62.19
v -6.2589 81.417 62.2996
v -6.74141 83.3512 61.8972
v -6.00855 82.9406 62.5319
v -7.16244 84.7083 62.556
v -7.75362 85.0859 62.7989
v -8.43016 85.1784 63.0901
v -9.08045 84.9705 63.3816
v -6.90036 84.7318 63.1574
v -7.49155 85.1094 63.4003
v -8.16809 85.2019 63.6915
v -8.81839 84.994 63.983
v -5.81343 84.2091 64.3226
v -6.86875 84.8601 64.7782
v -6.75576 84.1134 65.862
v -5.67127 84.6516 65.4982
v -4.03143 83.317 64.2404
v -4.25056 84.1061 64.9733
v -3.38003 83.4929 65.2454
v -2.92324 83.5268 64.2144
v -3.45598 83.8431 66.404
v -3.61593 84.0637 66.5689
v -2.57075 83.3619 66.0138
v -2.22492 83.3404 66.0364
v -1.15751 83.5573 66.1786
v -1.57541 83.2589 65.5858
v -0.993358 83.564 66.0623
v -1.39772 83.2662 65.4599
v -0.258798 83.9027 65.7255
v 0.154099 84.2689 65.7913
v 0.696055 84.6235 65.2407
v 0.552465 85.1467 66.4469
v 0.488699 85.2726 66.5851
v 0.495385 85.5563 66.7328
v 0.485173 85.6079 66.7642
v 0.343551 85.8794 66.9662
v 0.0401993 86.3354 67.5546
v 1.01064 86.6092 65.5499
v 0.846053 86.4397 64.7566
v 1.00238 86.6865 65.5351
v 0.837804 86.517 64.7418
v 0.941575 87.0271 65.4073
v 0.604541 87.0358 64.5314
v 0.921643 87.1458 65.4162
v 0.584611 87.1545 64.5403
v 0.400566 87.7531 67.0066
v 0.415356 88.5529 66.2534
v 1.17418 88.5095 68.3245
v 1.83475 88.4293 68.79
v 2.58425 88.1656 68.9579
v 1.42473 89.055 68.0629
v 2.08531 88.9748 68.5284
v 2.8348 88.7111 68.6963
v 3.88905 88.0764 68.4233
v 3.98913 87.8757 68.4095
v 3.84575 86.6979 69.0957
v 3.42992 86.5289 69.4
v 3.06603 86.5621 69.4166
v 3.39633 86.1104 69.999
v 2.61408 86.349 69.5076
v 2.94438 85.8972 70.09
v 0.878344 86.3706 69.4213
v 0.786301 87.5439 68.7209
v -0.0779973 86.5459 68.3566
v -0.464737 86.4742 69.6684
v 1.26242 85.0976 70.6913
v 1.21829 85.0545 70.7945
v 0.987102 84.9772 71.1122
v 0.793651 84.9321 71.3351
v 0.614089 84.9501 71.37
v 1.13919 84.7807 71.9393
v 0.244028 84.7083 71.648
v 0.782303 84.5475 72.2073
v -0.921947 84.6237 72.0242
v -1.08448 84.5007 72.9211
v -1.59936 84.5381 71.8897
v -1.76189 84.4151 72.7866
v -0.151713 84.4706 73.7286
v 0.533291 84.4283 73.4321
v -0.116873 84.5294 73.8002
v 0.56701 84.4851 73.5014
v -1.19332 85.4732 74.2626
v -1.61386 85.7521 74.9193
v -1.93603 85.6622 75.6769
v -2.08666 85.224 76.3634
v -2.0315 84.5371 76.8227
v -1.78313 83.7575 76.9505
v -1.3979 83.0623 76.7178
v -0.648251 85.6097 74.5844
v -1.04407 85.8722 75.2025
v -1.3473 85.7876 75.9156
v -1.48907 85.3752 76.5616
v -1.43716 84.7287 76.9939
v -1.20338 83.9949 77.1143
v -0.84082 83.3405 76.8953
v 0.547125 84.6973 73.8266
v 0.278374 85.4447 74.715
v 0.794525 85.2953 75.3489
v 1.07433 84.6765 75.8278
v 0.99614 83.8573 75.9436
v 1.17397 83.311 74.8995
v 1.61482 85.1537 73.5582
v 2.13097 85.0042 74.1921
v 2.41077 84.3854 74.671
v 2.33258 83.5663 74.7868
v 2.59026 85.367 72.9596
v 3.2326 85.1165 73.4564
v 3.72899 84.4793 73.7207
v 3.37701 85.7051 72.0675
v 4.05947 85.4389 72.5954
v 4.58686 84.762 72.8762
v 4.11707 82.9261 73.5982
v 4.64052 82.3857 73.6748
v 3.93529 82.7966 73.9095
v 4.45547 82.2539 73.9917
v 3.73196 82.7264 74.1373
v 4.09349 82.127 74.3688
v 3.10314 82.4832 74.4685
v 3.4538 81.8796 74.7058
v 5.18966 81.5405 75.2309
v 5.65664 80.9784 75.4936
v 5.94135 80.2561 75.5027
v 5.6141 81.7026 74.8233
v 6.08108 81.1406 75.086
v 6.3658 80.4182 75.0951
v 5.09149 82.4966 73.2211
v 4.88872 83.1242 72.8303
v 5.63985 82.3873 72.7716
v 5.44583 83.0131 72.3736
v 6.81221 81.5024 73.1797
v 7.10977 80.7253 73.0493
v 6.90825 81.71 72.0758
v 7.19646 80.9573 71.9495
v 6.81022 79.1577 72.4284
v 6.83455 79.0745 72.5608
v 6.93592 78.8266 72.8711
v 6.9526 78.7081 73.3334
v 6.88373 78.7361 73.7347
v 6.8176 78.746 74.0786
v 8.23647 76.9357 71.9629
v 8.23824 77.0531 70.8867
v 7.94467 75.8579 71.2718
v 7.71166 75.327 71.5358
v 7.68544 74.786 72.5938
v 7.95095 73.9567 72.7135
v 7.74293 74.8405 72.8646
v 8.0048 74.0077 72.9672
v 7.90705 73.565 71.9435
v 7.62047 74.1629 71.3567
v 7.94375 73.3759 71.741
v 7.66168 73.9505 71.1293
v 8.8963 72.4473 71.4951
v 9.1721 72.3315 70.7958
v 9.48723 72.0442 71.8294
v 9.80883 71.8972 71.1561
v 10.5661 71.2069 72.396
v 9.97856 71.6042 72.9522
v 10.5977 71.1574 72.8995
v 9.57413 72.1055 73.7402
v 9.60915 71.0887 73.7145
v 10.1993 70.6015 73.7216
v 11.2316 70.8704 73.7082
v 8.6316 70.7825 74.5662
v 8.5924 70.8489 74.6356
v 9.29318 69.7087 74.7106
v 10.0167 69.7463 74.2772
v 9.47003 69.3255 74.9726
v 10.1936 69.3631 74.5392
v 10.0926 68.5993 75.1386
v 10.5691 68.9591 74.6998
v 10.5367 67.907 75.1103
v 11.0461 68.2156 74.6695
v 10.7081 67.1657 75.0455
v 11.4446 66.9971 74.6304
v 10.5703 66.7176 74.9829
v 11.3067 66.549 74.5679
v 9.76373 65.7116 75.0024
v 9.74152 65.6834 75.0459
v 9.96301 65.9601 76.3525
v 10.2993 65.3471 76.7952
v 10.2039 67.0001 76.2838
v 9.76028 66.4282 77.0715
v 10.0774 65.8596 77.5823
v 11.1247 65.4605 77.5458
v 10.3103 64.4137 76.2677
v 10.0036 64.4519 75.4598
v 10.4474 64.1158 76.1945
v 10.1271 64.1838 75.394
v 10.8376 63.5757 76.296
v 10.8448 63.5704 76.2972
v 11.5313 62.9256 75.6145
v 11.711 65.3403 77.84
v 12.3226 65.1119 77.8178
v 11.3516 65.3566 79.4281
v 12.2998 65.1634 79.9287
v 6.16682 65.5497 81.7947
v 6.62309 64.7296 81.6981
v 6.16715 65.5497 81.7964
v 6.6234 64.7296 81.6997
v 8.88463 64.0504 81.2595
v 9.22304 63.5682 81.557
v 8.94467 63.1901 82.817
v 9.44131 63.1825 83.4558
v 8.88828 63.2422 82.8614
v 9.38492 63.2346 83.5003
v 8.06954 64.0566 83.0499
v 8.20025 64.5615 83.7763
v 7.88483 64.1902 82.993
v 8.02842 64.6857 83.7233
v 7.48731 64.3365 82.6493
v 7.17748 64.4709 82.3913
v 7.68077 65.0612 83.7727
v 7.54194 65.243 83.7853
v 8.5751 64.3517 84.0259
v 8.69783 64.3111 84.0962
v 9.37126 64.3822 84.4031
v 9.71077 64.6152 84.6172
v 9.42932 66.0934 84.8293
v 10.5196 65.7532 85.333
v 11.6055 65.2922 85.5049
v 12.6482 64.9695 85.6376
v 11.2984 66.2145 86.5684
v 11.8161 66.1718 86.9705
v 12.5955 65.9089 86.9932
v 13.1205 65.6289 86.7238
v 12.4491 66.0102 88.4184
v 12.0427 65.6291 89.1395
v 11.8239 64.8476 89.5537
v 13.5192 65.8518 89.0076
v 13.1622 65.517 89.6411
v 12.9699 64.8304 90.005
v 11.6862 63.2148 89.1337
v 12.6606 62.8652 89.3292
v 10.9489 62.4393 88.1079
v 10.1066 63.2632 88.6734
v 11.2253 62.3657 87.872
v 11.2885 62.1271 87.3604
v 9.95476 61.1827 87.4952
v 9.22714 61.0757 87.3662
v 10.2858 60.5278 86.4698
v 9.45757 60.406 86.323
v 8.51742 61.2162 86.2561
v 8.23557 61.5263 86.2084
v 8.02595 61.8442 86.218
v 7.89004 62.1094 86.2812
v 8.7173 59.2465 84.631
v 9.561 59.5853 85.1976
v 9.45028 58.9462 82.9136
v 8.85263 58.6546 82.7611
v 7.99835 58.6042 82.9491
v 7.81856 58.5849 83.0628
v 8.46429 57.9868 82.1884
v 8.36283 57.4464 81.8047
v 8.05182 57.3652 81.7857
v 7.98054 57.1125 81.3282
v 6.59013 55.7393 80.7291
v 6.37653 56.0535 81.8979
v 5.55825 55.9461 82.0814
v 4.95795 55.5251 81.095
v 6.33811 54.5416 80.8415
v 5.51983 54.4342 81.025
v 7.05017 55.7093 80.0802
v 7.22705 55.6324 79.8766
v 7.59974 55.1776 79.4764
v 8.31591 55.5735 79.3416
v 7.39453 54.1616 79.5847
v 7.38489 53.9296 78.7909
v 7.58581 54.8427 78.3306
v 8.30221 55.2442 78.2149
v 9.28473 55.2267 79.2393
v 9.27533 55.0008 78.4661
v 7.33318 53.8174 78.667
v 7.43818 52.8113 78.2841
v 7.13103 53.7201 80.0653
v 6.67432 53.8987 80.6389
v 6.01766 54.0599 80.974
v 7.03755 53.0794 80.1904
v 6.58085 53.258 80.764
v 5.92419 53.4193 81.0991
v 7.12235 52.2921 79.8867
v 6.7508 51.7021 80.1659
v 6.16452 51.2436 80.2666
v 7.32082 51.9267 79.3788
v 6.94928 51.3367 79.658
v 6.363 50.8782 79.7587
v 6.78307 52.8092 76.9534
v 6.12738 52.5616 76.5407
v 6.45441 54.0167 76.751
v 5.79872 53.7691 76.3384
v 7.32275 55.1171 77.8164
v 8.13945 55.449 77.9237
v 7.23467 55.4206 77.564
v 8.05318 55.7462 77.6766
v 6.73844 56.002 76.6411
v 6.43891 55.9241 76.2255
v 5.51554 54.2464 76.0241
v 5.09847 55.0094 75.1077
v 6.07869 56.3005 75.2315
v 5.49753 57.0576 74.5354
v 4.8389 58.0054 73.6709
v 4.16694 57.7016 74.4721
v 4.15377 58.4978 74.0928
v 4.13827 57.7077 74.486
v 4.12164 58.5046 74.1083
v 3.08473 56.7442 74.3039
v 3.11988 56.5598 74.1929
v 2.36596 57.5979 74.1354
v 3.25839 58.8647 73.8357
v 3.22923 58.8779 73.8046
v 2.3368 57.6111 74.1043
v 4.15429 58.7449 72.6764
v 4.01066 58.7959 72.6102
v 5.67956 58.3251 72.8452
v 5.94235 58.1946 73.7083
v 6.08612 58.4948 72.747
v 6.34891 58.3644 73.6101
v 6.60591 58.85 72.4326
v 7.1458 58.9728 73.1016
v 6.82969 59.0049 72.2237
v 7.36958 59.1276 72.8926
v 7.38007 59.0589 71.1858
v 7.40732 58.8961 70.9424
v 6.22623 57.8481 71.5289
v 5.53162 57.4893 71.5671
v 6.70257 56.8463 70.7832
v 6.00796 56.4876 70.8214
v 7.47898 58.013 70.2625
v 7.8835 58.6182 70.4445
v 7.70963 57.9067 70.1032
v 8.11415 58.5119 70.2853
v 8.07379 57.5767 69.8371
v 8.74285 57.9458 69.8435
v 8.12336 57.4879 69.8073
v 8.79053 57.8604 69.8148
v 8.25517 57.0565 69.7547
v 9.01458 57.1258 69.7243
v 9.67238 57.2357 70.0953
v 8.3763 56.7604 69.4065
v 9.04681 57.047 69.6316
v 9.79351 56.9396 69.7471
v 8.50738 56.8338 68.9649
v 8.37577 56.8903 68.2123
v 7.9431 56.775 67.4684
v 8.481 56.9593 66.8194
v 7.48684 56.6896 67.066
v 8.02474 56.8738 66.417
v 6.28342 55.7523 67.3874
v 5.55138 55.6855 67.5759
v 6.01281 56.3213 66.5384
v 5.28078 56.2544 66.7269
v 7.53676 56.9727 66.0824
v 7.37596 57.0064 65.7618
v 7.48725 57.0294 64.7621
v 6.92942 57.249 63.7817
v 7.84961 57.8895 63.5291
v 8.33091 56.8748 63.9325
v 7.86593 58.2642 63.3837
v 8.59714 58.3197 63.1
v 7.84433 58.3522 63.3467
v 8.57374 58.415 63.0598
v 6.95168 58.7771 62.7258
v 6.41371 58.5972 62.6087
v 5.59668 57.6605 62.8677
v 5.5959 57.5915 62.9026
v 5.2511 58.0604 61.3671
v 4.54138 56.9759 61.3313
v 3.69885 57.1203 60.8348
v 3.61688 58.3405 60.4041
v 5.43858 57.9418 60.0896
v 4.59605 58.0863 59.5932
v 2.65185 59.5461 60.0608
v 2.67789 60.2569 60.0224
v 3.63402 59.4126 59.1703
v 3.66366 60.2218 59.1265
v 3.7858 61.3109 60.1382
v 3.77674 61.3382 60.1627
v 2.93239 61.563 60.6512
v 2.93436 62.2927 60.6063
v 2.7541 61.5642 60.6897
v 2.74316 62.294 60.6476
v 3.71648 62.6119 60.0285
v 3.73817 62.7386 59.8973
v 1.40593 64.5292 59.6925
v 1.30286 64.4833 59.7893
v 1.462 64.7872 59.1321
v 1.55363 65.0987 58.5184
v 0.351978 64.9603 57.7939
v -0.267828 64.5694 58.3209
v 0.613704 65.2146 57.7403
v 1.42627 65.3123 58.2339
v 0.687059 65.4303 57.5769
v 1.49962 65.528 58.0704
v 0.768196 66.062 56.4195
v 0.578724 66.0133 55.6591
v 0.269737 65.8278 55.4323
v 0.711239 66.2912 55.0455
v -0.26013 65.9027 54.9172
v 0.181372 66.3661 54.5304
v -0.973698 64.4491 55.0181
v -1.60658 63.9242 55.3203
v -2.34086 63.819 55.7864
v -2.97247 64.1627 56.2867
v -1.61898 64.7082 54.1917
v -2.21465 64.2142 54.4762
v -2.90577 64.1152 54.9148
v -3.50024 64.4387 55.3857
v -3.0606 64.2887 56.961
v -2.59018 63.876 57.2487
v -1.9814 63.6805 57.5046
v -3.24371 64.4918 57.5517
v -2.77328 64.0792 57.8394
v -2.1645 63.8837 58.0954
v -3.46622 65.1842 56.4739
v -3.57138 65.9755 56.4979
v -4.10319 66.6938 57.8224
v -3.77508 65.4753 58.1653
v -3.93526 66.3037 59.1644
v -5.08035 66.6186 58.661
v -6.39388 68.3904 59.9361
v -6.56468 69.4173 60.2315
v -5.74883 71.6585 57.7889
v -5.72465 72.1876 57.1764
v -5.86913 72.0272 58.1027
v -5.84495 72.5563 57.4902
v -6.60879 72.218 59.1081
v -7.07549 72.8736 59.1676
v -6.98284 71.1272 59.6717
v -6.62665 72.1762 60.3198
v -7.09206 72.8348 60.2918
v -8.15707 72.9309 59.7166
v -5.79111 72.1907 61.3794
v -5.63443 71.9057 61.6534
v -6.62945 73.6413 61.6616
v -6.7654 73.8636 62.1372
v -6.60331 73.4133 60.9711
v -6.61042 73.4065 60.9545
v -6.66274 73.1532 60.6368
v -6.6695 73.1295 60.6128
v -7.01773 73.7419 58.2605
v -6.51939 73.613 57.5788
v -7.25931 74.125 58.029
v -6.78329 74.0315 57.3259
v -7.18579 74.2856 57.9155
v -7.18749 74.9311 57.996
v -7.02954 75.6311 58.0175
v -6.88204 75.9814 57.9137
v -8.22046 77.2604 58.5316
v -7.49168 78.0058 57.805
v -6.42466 76.5999 57.3533
v -6.41474 76.6098 57.3331
v -6.41797 76.9519 57.2
v -6.61245 77.9971 56.9824
v -5.57045 77.9755 56.6803
v -5.90076 77.0127 56.2042
v -5.36118 79.0084 56.8442
v -4.8643 79.3933 56.3558
v -6.1652 79.5948 57.6663
v -4.88877 79.4849 57.8235
v -4.35157 79.9106 57.4187
v -4.8577 80.7708 56.4632
v -4.43271 78.9632 59.0593
v -4.6932 78.8677 59.5423
v -5.79412 78.958 60.7729
v -6.63986 78.958 59.9824
v -6.87463 79.03 59.8724
v -6.38875 79.4245 61.5079
v -6.4668 79.478 61.5421
v -6.81115 79.5324 61.5196
v -6.94853 79.5945 61.5344
v -4.57888 79.5877 61.4814
v -4.11899 79.2566 60.9385
v -4.39666 79.7521 61.5355
v -3.93677 79.4211 60.9926
v -4.10679 80.5485 61.8041
v -3.44658 80.7632 61.4526
v -4.1013 81.0862 62.1822
v -3.44073 81.3353 61.8549
v -4.14338 81.4994 62.7394
v -4.19118 81.5483 62.793
v -4.5276 82.2287 63.1582
v -4.41282 82.9957 63.7764
v -3.14328 81.9407 62.1622
v -2.50463 82.7311 62.2618
v -2.22134 82.9368 62.2913
v -1.7766 83.2523 62.6421
v -1.47836 83.5469 63.2232
v -0.924072 84.0623 62.9712
v -1.21658 83.6214 63.8736
v -0.682975 84.131 63.5702
v -0.945876 83.4995 64.407
v -0.933761 83.4167 64.7282
v 0.106858 84.8081 64.1209
v 0.421776 84.9727 64.3867
v -0.806936 85.1263 61.9648
v -0.893278 84.3207 61.8032
v -0.543365 85.2183 61.3033
v -0.639992 84.4091 61.1675
v -0.181443 85.5806 60.7686
v 0.0486844 85.0465 60.3319
v -0.0570795 85.8559 60.4974
v 0.173048 85.3218 60.0607
v 0.357674 85.6844 59.5197
v 0.00306779 87.387 59.9309
v 0.0939802 87.6397 59.1031
v -0.189408 87.6894 59.9949
v -0.0810931 87.9148 59.1613
v -1.27535 88.7623 61.5953
v -1.6384 87.8641 62.022
v -1.6035 87.701 62.8207
v -1.18415 87.6368 63.5176
v -0.57445 88.4116 63.9031
v -1.91029 89.2167 62.3101
v -1.87539 89.0536 63.1088
v -1.45604 88.9894 63.8058
v 0.284726 88.0856 64.5082
v 0.458175 87.72 64.6008
v 0.036482 88.9619 64.737
v -0.0387052 89.2496 64.9426
v 0.0255221 89.546 65.4989
v 0.4599 89.1925 66.4499
v 0.613706 90.2844 66.4988
v -0.428818 90.3756 66.0991
v 2.49548 89.8497 68.0371
v 2.56946 90.9587 67.5443
v 3.44648 89.127 68.4168
v 4.50625 89.1982 68.3667
v 3.91062 90.26 67.4401
v 4.37886 90.5825 67.035
v 5.17893 89.6691 68.2251
v 6.18819 90.0673 68.3994
v 4.80128 87.3873 68.5107
v 4.74712 86.7196 68.9973
v 4.79693 87.3867 68.5094
v 4.74259 86.7189 68.996
v 5.03044 86.6875 69.2967
v 5.40605 86.6595 69.6254
v 5.13598 85.7845 71.7664
v 5.47724 85.2104 72.1184
v 5.68933 84.4911 72.2045
v 6.05623 85.989 71.2077
v 6.39749 85.4149 71.5597
v 6.60957 84.6955 71.6458
v 5.85656 82.9336 71.8382
v 5.77682 82.8979 71.9401
v 6.39187 83.0397 71.416
v 6.96495 82.0166 71.5588
v 7.02512 82.6311 70.5516
v 7.28797 83.7072 70.9962
v 7.38545 81.5658 70.1028
v 7.39068 80.9654 71.0209
v 7.37898 80.2857 70.1599
v 8.13674 80.9009 69.6591
v 7.02026 79.2077 70.7001
v 7.00794 79.1641 70.8643
v 6.96278 79.2804 71.2488
v 6.87611 79.3198 71.748
v 7.46327 78.8443 69.9338
v 7.58417 79.4795 69.6012
v 7.58101 78.7703 69.8338
v 7.69827 79.4077 69.5043
v 8.0016 78.4705 69.6221
v 8.45498 78.9256 69.1753
v 8.24527 78.1747 69.5552
v 8.68017 78.6521 69.1135
v 8.79087 77.3902 69.6298
v 9.69068 77.4872 69.3391
v 8.8552 77.0464 69.6984
v 9.75036 77.1682 69.4028
v 8.78352 76.6236 69.6593
v 9.58691 76.5196 69.2865
v 8.74242 76.4105 69.6302
v 9.54581 76.3065 69.2574
v 8.71575 75.7527 69.4894
v 9.52942 75.8936 69.1757
v 8.70831 75.3381 69.2838
v 9.52198 75.479 68.9702
v 8.30606 74.2915 69.2827
v 8.28628 74.239 69.3304
v 8.23609 73.8836 69.624
v 8.81117 73.1811 69.5071
v 8.10789 73.7383 69.8664
v 8.68297 73.0358 69.7494
v 9.16452 73.1997 69.1708
v 9.21497 73.2193 69.1168
v 10.2553 73.4567 68.9522
v 10.5016 74.2962 68.7533
v 10.9071 72.6597 69.6116
v 11.0082 73.1252 68.4856
v 11.2545 73.9648 68.2867
v 11.5448 74.8336 69.0965
v 11.0476 72.7852 67.857
v 11.3175 73.4246 67.2877
v 11.0574 72.7621 67.8357
v 11.3273 73.4015 67.2664
v 12.1327 71.4475 69.5275
v 12.89 71.4576 69.9073
v 11.9791 71.7703 69.8309
v 12.7394 71.7742 70.2048
v 12.037 71.7919 70.007
v 10.9287 72.3615 70.1006
v 11.2903 71.5748 71.0015
v 12.4086 72.0953 71.1535
v 12.8537 72.3031 71.2121
v 13.0023 72.2822 72.0444
v 13.3907 72.5755 71.1231
v 13.5393 72.5546 71.9554
v 11.8492 70.3082 74.4383
v 11.9685 69.4461 74.7349
v 12.8677 70.5348 74.7278
v 12.9836 69.6971 75.0159
v 12.4658 67.9113 74.4287
v 12.0682 67.7515 74.4128
v 13.0827 68.0694 74.4949
v 13.4293 67.0297 74.6774
v 14.1343 67.7057 74.1478
v 14.0255 68.5832 74.8556
v 14.3159 65.4575 73.6554
v 13.9832 65.0912 73.6039
v 13.2271 64.539 73.7469
v 12.6976 64.5525 73.9853
v 12.6213 65.0965 74.1964
v 12.5214 64.3031 73.9979
v 12.3997 63.5458 74.299
v 12.3013 63.1053 74.9884
v 12.2628 63.1447 75.8106
v 12.2982 63.6495 76.4609
v 12.3424 63.3425 76.213
v 12.2917 63.0615 75.5118
v 12.3942 63.1578 74.768
v 12.5297 63.1128 76.2491
v 12.354 62.9851 75.5238
v 12.5815 62.9281 74.804
v 12.7955 62.5822 76.3584
v 12.8754 62.1255 75.6517
v 12.8916 62.0181 76.7047
v 12.9626 61.6133 75.9661
v 12.8158 61.5774 77.2897
v 13.268 61.8478 78.1546
v 12.9452 61.6825 78.8187
v 12.0604 61.1904 78.8437
v 12.7455 60.6395 77.625
v 12.4416 60.4838 78.25
v 11.8403 61.2614 79.0177
v 11.4788 59.7404 79.3414
v 11.4532 59.7517 79.3661
v 11.8146 61.2727 79.0423
v 11.5801 61.4221 79.3548
v 11.1167 60.8556 79.5502
v 11.0188 60.193 79.9041
v 11.5393 61.4765 79.4349
v 11.1033 60.8734 79.5764
v 10.9781 60.2474 79.9842
v 12.9 61.8051 79.2038
v 13.5453 62.1271 78.7645
v 13.9422 62.7698 78.3868
v 13.9968 63.5815 78.1601
v 13.6962 64.3704 78.1378
v 13.1115 64.9502 78.3253
v 13.1815 62.0357 79.7385
v 13.7889 62.3387 79.325
v 14.1624 62.9436 78.9695
v 14.2138 63.7076 78.7561
v 13.9309 64.4501 78.7351
v 13.3805 64.9958 78.9116
v 11.3131 61.6242 79.7462
v 10.9116 60.914 79.8733
v 11.6401 62.2368 80.2223
v 11.5101 62.8552 80.8247
v 11.3139 62.9465 80.9047
v 10.6102 62.7108 81.2308
v 10.2448 62.4175 81.8923
v 10.3456 62.1693 82.6574
v 11.4638 63.1214 80.9171
v 12.0124 64.0525 81.0195
v 11.2793 64.5245 80.3728
v 10.6672 63.8793 81.0288
v 10.2678 62.5445 81.7384
v 10.2999 62.2415 82.6269
v 10.2317 62.6157 81.7639
v 10.2639 62.3127 82.6525
v 11.5012 62.6828 84.0784
v 11.4458 62.1084 83.8317
v 12.3181 62.7213 85.2356
v 11.7137 63.1434 84.4667
v 11.8673 63.9677 85.1237
v 12.892 63.6371 85.2192
v 12.1758 62.4032 85.2343
v 13.0947 62.2471 86.0558
v 12.7686 61.9504 86.7803
v 11.5397 61.8244 86.6476
v 11.8743 61.2078 85.0809
v 11.5483 60.911 85.8054
v 10.3209 62.1207 82.5849
v 10.2888 62.4237 81.6964
v 10.2246 61.8832 82.5074
v 10.1925 62.1862 81.6189
v 10.3974 60.5873 82.7145
v 10.3787 60.1134 82.039
v 11.1499 60.6288 83.4979
v 10.9056 59.9137 84.0063
v 10.0443 59.5538 83.4493
v 10.0256 59.0799 82.7738
v 11.1004 59.3718 81.706
v 10.8561 58.6567 82.2144
v 10.3841 60.5825 80.7958
v 10.3721 61.3357 80.62
v 10.6519 60.5079 80.458
v 10.6398 61.2611 80.2822
v 11.5793 59.245 80.8382
v 11.6347 58.709 81.2879
v 11.4732 58.0993 81.5957
v 11.1185 57.5057 81.7163
v 10.6231 57.0158 81.6318
v 10.0598 56.7018 81.3548
v 11.9639 58.9292 80.4144
v 12.0193 58.3931 80.8641
v 11.8578 57.7834 81.1719
v 11.5031 57.1898 81.2925
v 11.0076 56.6999 81.208
v 10.4444 56.3859 80.9309
v 8.43822 56.7875 80.3969
v 8.40296 56.8134 80.4525
v 8.46285 56.3444 79.8327
v 8.38807 56.2168 79.7168
v 10.4334 55.4791 79.651
v 10.8106 55.8949 80.2037
v 10.7492 55.056 78.4654
v 10.1398 54.9733 77.8199
v 9.55695 55.3435 77.256
v 11.329 55.0777 77.9314
v 10.7035 54.9928 77.2689
v 10.1052 55.3728 76.6899
v 8.41637 56.7223 76.6112
v 8.17418 56.6012 76.8496
v 8.43973 56.9593 76.1509
v 9.1706 56.7143 76.3449
v 8.68534 57.3538 75.7238
v 9.41622 57.1087 75.9178
v 7.59067 57.4959 74.5078
v 8.32567 58.1528 74.034
v 9.35049 57.915 75.2512
v 9.80185 57.4301 75.6181
v 9.77093 58.1438 75.0364
v 10.2223 57.6589 75.4033
v 10.2364 59.2545 73.7198
v 10.8734 59.3342 73.2804
v 10.1666 59.2438 73.6161
v 10.806 59.3239 73.1803
v 10.2404 59.004 72.4819
v 8.81328 59.3131 72.7257
v 8.87289 59.4306 71.9881
v 8.28349 59.3254 72.6848
v 8.34311 59.4429 71.9473
v 9.85349 58.6371 71.0595
v 9.65271 58.4172 70.7145
v 11.3743 58.4335 72.2619
v 11.7539 58.2917 72.3815
v 10.6463 56.6634 71.5146
v 10.5288 56.2563 70.8551
v 10.8064 55.9244 70.2015
v 11.0112 55.5627 72.0723
v 10.9079 55.2051 71.4929
v 11.1518 54.9134 70.9187
v 10.2923 56.9508 68.8638
v 9.96451 56.9537 69.3208
v 9.76809 57.2268 67.1731
v 9.24781 57.1861 67.1603
v 10.2639 57.2082 66.9289
v 10.6034 57.2897 67.5777
v 10.4822 57.1797 66.8183
v 10.8217 57.2612 67.467
v 9.81282 56.1952 65.738
v 9.49845 56.0126 64.9433
v 9.35091 56.2363 64.1115
v 10.7749 55.7744 65.4541
v 10.4605 55.5917 64.6594
v 10.313 55.8154 63.8276
v 10.5357 57.2209 62.1448
v 11.2275 57.4214 61.9155
v 11.8846 57.7913 61.9675
v 12.3815 58.2602 62.2908
v 12.6235 58.7384 62.8238
v 10.9642 56.3813 62.7035
v 11.656 56.5818 62.4742
v 12.3131 56.9518 62.5262
v 12.8101 57.4206 62.8495
v 13.052 57.8988 63.3825
v 12.2652 60.7006 63.4369
v 12.5096 59.5396 63.1617
v 12.4717 60.4079 62.3084
v 13.1922 61.2179 62.8513
v 12.3593 59.4789 61.4586
v 12.4159 58.5761 62.1788
v 11.9281 57.9194 61.8933
v 11.1446 57.7101 61.5883
v 10.8215 58.4314 60.7443
v 12.8074 58.914 60.5892
v 12.3729 58.3292 60.3349
v 11.675 58.1427 60.0632
v 10.4781 58.6023 60.7559
v 9.75802 59.124 60.9676
v 8.89431 59.3556 61.6642
v 8.14555 59.6808 61.2345
v 8.78399 59.2897 61.8066
v 8.03523 59.615 61.3769
v 8.70093 59.0986 62.1143
v 7.96142 59.3982 61.9465
v 8.58677 58.982 62.4092
v 7.84726 59.2816 62.2414
v 5.80275 58.6078 62.1106
v 5.80502 58.6077 62.1155
v 5.55372 58.4339 61.5482
v 5.47669 58.3477 61.4867
v 7.75214 59.6894 59.6692
v 8.67651 59.8104 59.6443
v 7.69889 60.0122 59.2615
v 8.62326 60.1332 59.2366
v 7.05719 60.7542 58.6871
v 6.96479 60.8427 58.6306
v 6.03624 61.1938 58.1103
v 6.07503 61.8576 57.6916
v 5.06834 60.3728 57.9615
v 4.69984 61.4911 58.458
v 4.73863 62.155 58.0392
v 5.17249 62.1552 56.8372
v 4.60049 62.4193 58.2511
v 4.44228 62.7504 58.4692
v 4.04505 62.9554 59.2877
v 3.92763 62.8113 59.58
v 4.01239 63.4366 58.5987
v 3.81056 63.723 58.4314
v 3.62778 64.007 58.2076
v 3.51398 64.7125 57.5628
v 3.28992 65.5226 57.1067
v 3.10825 65.7569 57.0965
v 2.36205 66.1345 57.5743
v 2.06568 66.515 56.9624
v 2.31175 66.1367 57.6001
v 2.01538 66.5171 56.9881
v 2.46122 66.2783 56.0571
v 2.34606 66.2353 55.2862
v 2.33692 66.2788 54.8936
v 2.41528 66.2517 54.6727
v 1.76867 66.2254 53.2531
v 2.04318 65.6934 52.7328
v 1.34083 66.4394 52.8087
v 1.61534 65.9074 52.2883
v 0.118439 67.2878 53.0559
v 0.448595 67.139 51.8133
v -0.750231 67.4149 53.7912
v -1.42839 66.9913 53.8888
v 0.152731 67.0885 53.2152
v -0.192901 66.5507 54.1344
v -0.891571 66.1589 54.2194
v -1.68684 66.0086 53.4831
v -1.74533 67.5057 54.0938
v -1.26055 68.3031 53.9669
v -1.85747 67.5836 54.1459
v -1.3608 68.3727 54.0135
v -3.31831 67.243 54.2367
v -2.81843 68.0069 54.8163
v -3.64506 68.4778 56.1763
v -3.59279 68.5853 56.1182
v -4.60929 69.7552 55.6007
v -5.31699 69.2459 56.3629
v -5.81735 69.8077 56.733
v -5.60799 70.8765 56.3396
v -5.50534 70.0082 54.8835
v -6.04141 70.6101 55.2801
v -5.46649 71.1909 56.8945
v -5.58949 71.8813 56.6183
v -5.46567 71.2151 56.9554
v -5.58861 71.9074 56.6838
v -6.54666 72.7609 55.7487
v -6.56625 73.1988 54.9964
v -6.13309 73.5947 54.3533
v -5.37214 73.8345 54.0047
v -6.40489 71.7234 55.1115
v -6.42333 72.1356 54.4035
v -6.01564 72.5082 53.7981
v -5.29942 72.734 53.4701
v -4.4026 75.1204 54.5962
v -5.15469 75.3103 54.6456
v -5.84601 75.3407 54.9995
v -4.13071 76.0808 55.0448
v -4.8828 76.2706 55.0942
v -5.57412 76.301 55.4481
v -6.76339 74.5998 56.0127
v -6.72882 74.9592 56.5581
v -3.44938 75.0138 55.2476
v -3.17649 74.9886 55.4567
v -2.49122 75.7836 55.8884
v -1.76159 75.7371 55.8535
v -2.47732 76.0209 55.8629
v -1.74769 75.9744 55.828
v -2.39351 76.3363 55.844
v -1.58383 76.4919 55.6771
v -2.45614 76.6584 55.8405
v -1.64646 76.814 55.6736
v -2.87606 77.4715 55.6994
v -2.2908 78.1061 55.3384
v -3.08521 77.6357 55.649
v -2.49995 78.2703 55.2879
v -3.68067 77.7736 55.6048
v -3.48271 78.4927 55.4122
v -4.64686 77.3002 55.4587
v -4.6614 78.1763 56.1
v -4.46344 78.8953 55.9075
v -4.11289 79.2398 54.9393
v -3.3181 79.6038 54.1483
v -2.35773 79.2845 53.7458
v -3.35333 81.222 53.9029
v -3.43978 81.8762 54.2766
v -3.40594 82.3434 54.873
v -2.74723 81.4026 53.7271
v -2.83368 82.0567 54.1008
v -2.79984 82.5239 54.6971
v -3.44503 82.404 56.3482
v -3.44157 81.97 57.013
v -2.53204 82.8945 56.6636
v -2.52858 82.4604 57.3284
v -3.14102 79.9355 57.888
v -3.07071 79.4797 58.6458
v -3.31634 79.8269 57.8422
v -3.22662 79.3831 58.6051
v -2.741 80.1628 59.9273
v -3.10421 80.1011 60.5535
v -2.01766 81.6225 59.2171
v -1.96335 81.7033 58.4394
v -1.63675 82.1963 59.3085
v -1.57611 82.2867 58.5323
v -2.29224 82.768 60.7099
v -1.86705 83.2036 60.7552
v -1.21621 82.5662 59.3735
v -1.31023 82.4903 58.5633
v -1.11373 82.6612 59.3532
v -1.20368 82.5891 58.5422
v -0.7035 83.3697 59.4759
v -0.571965 83.7765 58.7248
v -0.62337 83.5678 59.5948
v -0.496535 83.9629 58.8369
v -0.547157 83.779 59.9337
v -0.415102 84.0397 60.281
v -1.15129 83.4994 57.8106
v -1.38417 84.5428 57.1696
v -1.18767 83.9654 56.0826
v -2.02545 83.3395 56.8587
v -0.313225 84.9448 55.8225
v -0.247272 84.1054 55.1639
v 1.26647 84.5257 55.6778
v 1.51246 84.7325 55.9258
v 0.956343 86.1894 56.4965
v 1.37242 86.9839 56.2378
v 0.740609 86.2909 56.4806
v 1.11883 87.1032 56.2191
v 0.263471 86.5546 56.6028
v -0.655113 85.701 56.559
v -0.875095 85.6704 57.4311
v -0.059732 86.5096 57.8841
v -0.444332 87.5918 56.6721
v -0.667351 87.5607 57.5563
v -0.0854225 88.2524 56.0766
v 0.602283 88.5282 55.2752
v -0.443367 89.4739 56.9433
v -0.428177 89.5458 57.7068
v -0.0710793 89.9595 56.8428
v -0.0540237 90.0403 57.7001
v 0.095883 89.0543 59.3563
v -0.131813 88.1394 59.3685
v 0.367872 89.3773 59.409
v 0.407859 89.4386 59.4288
v -0.631905 89.1343 60.643
v -1.20343 89.9589 61.1872
v 0.197035 90.4234 60.6681
v -0.427753 91.2134 61.2303
v 0.720022 91.2941 61.1498
v 0.83672 91.1105 60.0434
v -0.680347 91.5876 61.4879
v -1.42934 91.3528 61.5817
v -2.02831 91.0021 61.9602
v -2.36517 90.6011 62.5524
v -2.37689 90.2249 63.2476
v -2.06129 89.9439 63.9156
v -0.819492 92.1527 61.7914
v -1.56849 91.9179 61.8852
v -2.16745 91.5672 62.2636
v -2.50431 91.1663 62.8558
v -2.51604 90.79 63.551
v -2.20044 90.509 64.2191
v -1.5539 90.9918 65.5059
v -1.66431 91.7178 65.5844
v -1.53578 92.4381 65.4842
v -1.18933 93.0351 65.2214
v -0.681541 93.4113 64.8392
v -0.0953369 93.5051 64.3998
v 0.473518 93.3014 63.9751
v -1.94786 90.9888 64.9797
v -2.05827 91.7148 65.0582
v -1.92974 92.4352 64.9579
v -1.58329 93.0321 64.6951
v -1.07551 93.4083 64.3129
v -0.489304 93.5022 63.8735
v 0.0795593 93.2984 63.4489
v 1.31682 92.9981 64.3551
v 1.83286 92.6503 64.1592
v 2.02723 92.4253 65.4661
v 1.11855 92.7803 65.9478
v 0.708706 92.2333 66.5213
v 1.14949 91.2538 66.6945
v 2.35012 92.3057 66.4595
v 1.99006 91.8251 66.9634
v 3.35477 91.9207 65.2179
v 2.77816 91.9942 64.3387
v 3.3459 90.3965 64.282
v 3.45378 90.1403 64.4221
v 4.30009 90.1899 65.6222
v 4.92862 89.7698 65.6357
v 4.51579 90.5506 65.9661
v 5.16085 90.1581 66.006
v 4.66061 90.6542 66.2458
v 5.49496 90.4089 66.3909
v 4.56209 90.7047 66.7756
v 5.38455 90.4655 66.9847
v 6.95599 91.0947 66.4114
v 6.69905 91.164 67.1853
v 6.77064 90.9878 67.9812
v 7.15274 90.6106 68.5988
v 7.74911 90.1273 68.8824
v 7.7179 91.9923 66.6095
v 7.47607 92.0575 67.3379
v 7.54345 91.8916 68.087
v 7.90309 91.5366 68.6683
v 8.4644 91.0817 68.9353
v 7.9826 87.4323 68.4347
v 7.88776 87.4731 68.5305
v 7.86656 87.7975 68.5419
v 7.43048 88.8161 68.9296
v 6.37497 88.3484 68.7174
v 6.98095 87.5063 69.2196
v 6.48013 87.2827 69.4638
v 6.42204 86.5925 70.312
v 7.7798 85.8867 70.2858
v 8.12715 85.1788 70.2097
v 8.17046 84.4213 69.9819
v 8.0359 86.0741 69.7112
v 8.38325 85.3662 69.6352
v 8.42656 84.6087 69.4074
v 7.72015 82.8351 69.1876
v 7.4636 82.6008 69.6041
v 7.88828 82.9647 68.7835
v 7.97843 82.9839 68.5947
v 8.6594 82.1379 67.4339
v 8.95709 82.6164 66.9318
v 9.51045 83.0951 66.7463
v 8.66283 82.1327 67.431
v 8.95786 82.6152 66.9311
v 9.51428 83.0893 66.743
v 8.74547 81.2961 68.9873
v 8.48012 80.695 69.4119
v 9.59958 80.6938 68.7164
v 9.35191 80.1328 69.1127
v 10.5837 81.0793 67.9046
v 9.83693 80.6188 68.683
v 10.9027 80.1291 68.6757
v 11.4412 81.1978 68.7329
v 10.6213 79.2273 68.9496
v 10.0036 78.5705 69.0461
v 11.6118 79.5293 68.9944
v 12.183 78.6444 69.6458
v 13.0022 78.2564 69.2193
v 13.302 78.7287 68.1145
v 12.6747 80.1159 69.2894
v 13.5204 79.7153 68.8491
v 13.2906 78.5505 67.7906
v 13.2538 78.3337 67.5055
v 13.1509 76.8716 68.9101
v 12.7129 76.6632 69.492
v 12.0514 76.6185 69.8586
v 11.3084 76.7472 69.9311
v 13.1189 76.2832 68.6444
v 12.6535 76.0617 69.2627
v 11.9507 76.0142 69.6521
v 11.1613 76.1509 69.7292
v 13.2374 75.8212 67.883
v 13.4073 75.8558 67.253
v 13.3409 74.8736 66.1706
v 13.4112 75.2646 65.4891
v 13.4498 75.4267 66.4993
v 13.52 75.8178 65.8178
v 12.985 76.3531 64.6176
v 13.1961 76.9717 64.2783
v 12.928 76.2913 64.4696
v 13.1391 76.91 64.1303
v 13.283 74.9891 64.2196
v 13.7841 74.7031 63.6898
v 13.4003 74.9817 65.2933
v 13.3506 74.0476 64.7532
v 13.8495 73.7944 64.2049
v 14.7274 74.2494 63.833
v 13.0003 73.4659 65.2605
v 13.9477 72.173 64.927
v 13.8071 72.0262 65.0963
v 12.8597 73.3192 65.4298
v 12.4867 73.0128 65.6491
v 12.3629 72.9665 65.7883
v 12.0971 73.0172 66.3092
v 11.9704 72.3057 66.4994
v 11.7178 73.2375 66.8805
v 11.5911 72.526 67.0707
v 12.7696 71.1558 66.1851
v 13.442 71.1295 65.8016
v 12.9115 70.1434 66.5034
v 13.5839 70.1171 66.12
v 13.3151 70.408 69.7167
v 12.7158 70.009 69.2596
v 13.4113 70.215 69.7602
v 12.8139 69.8121 69.304
v 14.3515 68.9979 70.6244
v 14.6542 68.9574 70.7583
v 14.9769 69.2039 70.8573
v 15.0733 68.3999 70.9264
v 15.3575 69.2784 71.1607
v 15.4607 68.4757 71.2353
v 15.8959 71.0845 70.2183
v 15.7204 71.8624 70.1745
v 15.4409 72.5262 70.5197
v 15.1341 72.8936 71.1591
v 16.8702 71.3644 70.6789
v 16.7093 72.0775 70.6388
v 16.4531 72.6859 70.9553
v 16.1719 73.0226 71.5413
v 16.1911 71.774 74.1581
v 16.7159 71.1759 74.1425
v 16.9942 70.5146 73.798
v 16.9503 69.9706 73.2188
v 16.839 72.3172 73.4295
v 17.3199 71.769 73.4152
v 17.5751 71.1629 73.0996
v 17.5348 70.6643 72.5686
v 16.0099 68.5765 72.2288
v 16.4481 69.1486 73.3876
v 15.5514 68.1212 73.4373
v 16.4072 67.3473 72.6935
v 15.6188 69.3242 74.736
v 15.3665 69.9451 75.116
v 15.0272 70.6347 75.1688
v 14.6693 71.2545 74.8837
v 14.3647 71.6798 74.3181
v 15.0801 69.0526 74.8219
v 14.8277 69.6735 75.202
v 14.4885 70.3632 75.2547
v 14.1305 70.9829 74.9696
v 13.8259 71.4082 74.404
v 15.2365 67.9165 73.5675
v 14.82 67.7178 73.7137
v 15.9218 68.426 71.8682
v 15.9629 69.2353 71.9522
v 15.6912 68.4809 71.5008
v 15.7422 69.2879 71.6006
v 14.3378 66.6999 69.6466
v 13.9061 66.7102 68.8646
v 14.2918 66.0449 69.6495
v 13.8623 66.0882 68.8674
v 16.7361 65.6468 71.1915
v 16.9085 65.8569 71.9902
v 16.6521 65.9293 72.7907
v 16.04 65.8435 73.3649
v 16.891 64.6292 71.4799
v 17.0424 64.8138 72.1815
v 16.8172 64.8775 72.8848
v 16.2794 64.8021 73.3892
v 14.0546 63.8564 73.3978
v 13.9088 64.0251 73.4111
v 14.3261 63.6356 73.3723
v 14.5687 63.0543 73.2659
v 14.0756 62.1939 73.5524
v 14.6639 62.8213 73.1585
v 14.0953 62.1632 73.5328
v 14.6836 62.7906 73.139
v 14.0854 61.9981 73.5766
v 14.1693 61.5186 73.2254
v 13.4276 59.6393 74.0701
v 13.2424 59.223 73.0909
v 12.2689 59.2478 75.1692
v 12.0007 58.4806 75.657
v 12.4175 59.36 75.4082
v 12.1796 58.6158 75.9449
v 12.6321 59.9867 75.882
v 12.856 60.9407 76.1255
v 12.2497 58.823 76.7252
v 12.2484 58.8017 77.6597
v 12.1307 59.0388 78.3137
v 11.6753 59.7453 79.0877
v 12.6126 57.7447 79.1007
v 12.5565 57.0533 79.3413
v 12.2044 56.4296 79.5027
v 12.8068 57.3619 78.0456
v 12.7507 56.6704 78.2861
v 12.3986 56.0468 78.4476
v 11.5878 58.8103 75.2562
v 11.7454 59.3289 74.4972
v 10.8475 58.153 75.3732
v 10.302 57.8054 75.3501
v 10.8299 59.2593 74.3335
v 11.3112 59.3532 73.7088
v 10.6232 59.2455 74.1721
v 11.1045 59.3394 73.5474
v 14.0875 60.667 71.2516
v 14.0349 60.437 71.0748
v 13.8897 59.8403 70.8675
v 14.4254 59.7012 70.195
v 13.8566 59.71 70.8687
v 14.3907 59.5647 70.1963
v 13.7257 58.823 71.3159
v 13.6734 58.602 71.7033
v 13.5519 58.5618 72.2397
v 13.8824 57.7883 72.268
v 13.1299 58.3839 72.6889
v 13.4827 57.6198 72.6935
v 12.8913 58.4191 72.7534
v 13.0533 57.7154 72.6811
v 12.1513 58.2803 72.5779
v 12.2897 57.5722 72.5
v 12.7306 54.4459 72.949
v 12.9927 53.993 72.3727
v 12.9822 53.8226 71.6132
v 12.7024 53.9875 70.9057
v 13.1981 54.7012 73.0337
v 13.4964 54.1856 72.3777
v 13.4845 53.9917 71.5131
v 13.1659 54.1794 70.7079
v 13.3747 55.0066 69.6073
v 14.1051 55.2046 69.7168
v 14.6798 55.6267 69.9928
v 13.3978 54.6301 70.1349
v 14.1281 54.8282 70.2443
v 14.7028 55.2502 70.5204
v 15.041 56.9238 70.6434
v 14.7518 57.5263 71.0256
v 15.3361 56.5191 71.599
v 15.0819 57.0484 71.9348
v 15.1818 55.1568 71.6302
v 14.8342 54.6894 72.1462
v 14.3634 54.6246 72.7624
v 13.915 54.9827 73.2881
v 14.8885 54.9967 71.2064
v 14.4929 54.4646 71.7938
v 13.9569 54.3909 72.4952
v 13.4465 54.7985 73.0936
v 14.636 58.5883 70.1994
v 14.7778 57.6405 70.7946
v 15.0456 57.0838 70.3906
v 15.2234 57.3674 69.3132
v 15.6946 58.7656 69.8522
v 15.9624 58.209 69.4482
v 15.0459 56.888 69.0621
v 15.504 57.0375 68.433
v 14.6191 55.9662 69.3566
v 13.925 55.8956 68.8008
v 14.0071 56.7823 68.2302
v 14.5021 56.9356 67.6307
v 15.8693 56.4058 67.6976
v 15.216 56.3394 67.1744
v 12.3534 57.1205 67.3583
v 11.9075 57.0784 67.3324
v 11.9215 56.8376 66.5642
v 11.3566 57.1344 67.3048
v 11.3707 56.8936 66.5366
v 13.4535 56.8741 65.8277
v 14.1846 57.002 66.1863
v 13.0825 56.035 65.3389
v 13.4556 56.1366 64.5951
v 13.6221 56.7784 64.082
v 13.4901 57.6063 64.0828
v 13.6955 57.807 65.0819
v 14.4172 57.8988 65.4695
v 15.0003 56.4035 66.3237
v 15.3515 56.4991 65.6236
v 15.5082 57.1032 65.1407
v 15.3839 57.8825 65.1414
v 13.0728 58.345 65.2736
v 13.9629 59.4028 66.1546
v 13.925 59.4422 66.1455
v 13.035 58.3844 65.2645
v 12.6668 59.1059 65.2789
v 13.049 59.4422 65.8182
v 13.6831 59.7426 66.0581
v 12.5007 59.3683 65.2812
v 12.9723 59.5633 65.8192
v 13.517 60.005 66.0604
v 12.1679 59.8206 65.4243
v 12.0757 59.9128 65.3825
v 11.9468 60.1612 63.9047
v 12.1896 60.9117 63.5564
v 11.9954 60.1213 63.8525
v 12.2373 60.8726 63.5052
v 12.6371 62.9592 64.4143
v 12.451 63.1287 65.1495
v 12.6576 63.0395 64.4009
v 12.4717 63.2102 65.1359
v 14.4297 63.0357 61.7989
v 14.346 62.6179 61.4838
v 14.1583 62.0715 61.2568
v 14.6544 61.8594 60.6555
v 13.7619 61.6075 61.074
v 14.281 61.4221 60.4833
v 12.8302 60.7612 61.0085
v 12.6729 60.6155 61.2069
v 13.8044 60.4134 59.8971
v 13.3317 59.1044 59.4966
v 13.6904 60.2601 58.7008
v 15.0318 60.0668 59.2112
v 11.3119 58.7358 58.4971
v 11.0156 58.451 59.1273
v 10.8103 59.0742 58.3591
v 10.4776 58.7545 59.0666
v 10.5778 59.7886 57.8676
v 10.7532 60.2705 57.4565
v 9.67927 60.8754 57.7623
v 9.24059 60.9801 58.1958
v 8.78714 60.4394 59.0656
v 8.05213 60.4896 59.2013
v 8.78597 60.3061 59.1085
v 8.05097 60.3563 59.2443
v 7.76241 61.112 58.7918
v 8.3067 61.4677 58.3256
v 7.65398 61.1725 58.7094
v 8.20688 61.5234 58.2498
v 10.148 62.0951 55.9667
v 9.17491 62.6744 55.7576
v 8.28976 63.1016 56.0553
v 8.13617 63.0637 56.1762
v 7.68257 62.749 56.6333
v 7.491 62.415 57.2515
v 7.60742 61.9554 58.0941
v 7.65648 61.8785 58.1527
v 6.4997 62.0753 57.804
v 6.38811 62.0215 57.786
v 5.92499 62.6224 55.7934
v 5.10318 62.7816 55.7193
v 4.4108 63.2379 55.8554
v 6.04023 62.9613 55.2432
v 5.21842 63.1205 55.1691
v 4.52605 63.5768 55.3052
v 3.89414 64.5932 55.8686
v 3.73586 64.8898 56.4241
v 3.64739 65.0947 54.0439
v 3.19176 65.5262 53.9756
v 2.73992 66.0772 54.395
v 2.68259 66.1132 54.472
v 2.62021 65.8472 53.4672
v 2.38111 65.867 53.2254
v 2.21032 65.769 52.9142
v 2.19461 65.774 52.9054
v 2.52441 64.3229 52.6229
v 3.02222 63.84 52.4694
v 3.56516 63.5451 52.119
v 4.0713 63.4828 51.6246
v 2.94484 64.6319 53.0143
v 3.44265 64.149 52.8608
v 3.98559 63.8542 52.5104
v 4.49173 63.7918 52.016
v 3.95328 63.2363 50.8447
v 3.33395 63.0497 50.5785
v 4.21152 63.2286 50.2492
v 3.59218 63.042 49.983
v 1.90082 63.5549 50.2033
v 1.47665 64.3335 50.0092
v 2.02269 63.4202 49.1383
v 1.65005 64.1043 48.9679
v 1.6003 66.3856 50.1978
v 1.21959 65.3306 50.7631
v 1.38024 65.9974 51.8152
v 0.769888 66.6716 51.0237
v 1.86574 66.3812 49.9424
v 1.64615 67.4765 49.9898
v 2.64211 66.9955 49.8258
v 2.47524 66.2391 48.9907
v 3.16987 69.5652 50.4262
v 1.73717 69.7639 51.3474
v 0.981249 69.6219 51.6649
v 0.658501 69.0942 51.827
v 0.50401 68.938 51.9034
v 0.311862 69.0005 52.1329
v 0.152809 68.5882 52.3906
v -1.50127 71.046 53.3
v -1.36842 69.9828 52.9642
v -1.9662 69.6897 53.8683
v -2.53598 70.5588 53.3835
v -1.64832 68.6843 54.2482
v -1.56307 68.5796 54.1841
v -2.39099 69.0401 54.6004
v -2.87035 69.0265 54.9466
v -4.24236 70.2793 53.5697
v -4.07508 71.0219 53.1288
v -3.179 70.1568 53.7668
v -3.01172 70.8994 53.3259
v -0.911677 73.1991 55.1877
v -2.00142 74.1248 55.5125
v -1.32186 74.5764 55.6506
v -2.28278 74.5129 55.5928
v -1.6147 74.9804 55.7341
v -0.056959 74.4917 54.8648
v 0.0858089 74.8798 54.6181
v -0.00563741 76.5089 53.609
v -0.078811 76.9586 53.5603
v -0.802682 77.7596 54.3155
v -1.25648 77.7499 54.8966
v -0.582414 78.0992 53.4804
v -0.228767 77.5922 52.9794
v -1.19675 79.1249 53.0683
v 0.0523674 79.1436 52.8714
v 0.406015 78.6366 52.3705
v -0.250042 77.7676 51.7272
v 0.772998 81.1414 54.0806
v 0.571274 81.391 54.1099
v -1.02351 81.0756 53.2666
v -1.65761 80.6599 53.1921
v -1.37778 81.5754 53.4933
v -2.01188 81.1598 53.4188
v -1.35813 82.5344 54.1284
v -0.492096 83.1525 54.4583
v 0.714186 83.6835 54.6151
v 1.91158 83.9745 54.4716
v 4.07707 82.6537 53.6294
v 4.46393 82.5456 52.9298
v 4.58659 83.7782 54.5737
v 4.58479 83.7898 54.5751
v 3.6802 84.8488 54.862
v 4.24313 85.3029 54.6879
v 4.47746 85.9635 54.4386
v 3.68658 84.8641 54.9154
v 4.24438 85.3059 54.6983
v 4.48562 85.9831 54.5068
v 3.65592 85.118 55.5843
v 3.63634 85.125 55.6072
v 2.76267 85.6096 56.0941
v 2.68533 86.4098 56.1642
v 3.30952 87.1832 55.7666
v 3.81793 86.6086 55.9419
v 3.32325 87.1915 55.7542
v 3.83165 86.617 55.9295
v 3.71112 87.4434 54.8574
v 3.64721 87.499 54.6954
v 3.14563 87.7002 54.33
v 3.55652 87.3179 53.6409
v 2.10058 88.2986 54.2423
v 3.26507 88.4259 53.9495
v 3.66417 87.972 53.298
v 3.2286 87.2211 52.5413
v 3.84509 88.7013 54.065
v 3.50669 89.8403 54.6879
v 3.9778 89.8229 55.5589
v 4.6651 88.6709 55.581
v 5.0945 89.1211 53.8146
v 5.5656 89.1037 54.6856
v 4.17108 88.8344 56.9753
v 4.62576 88.5965 57.5348
v 4.16466 88.8743 56.9976
v 4.6198 88.6336 57.5556
v 3.78945 90.0865 56.47
v 3.9589 89.9866 57.5025
v 2.5109 90.9633 56.331
v 1.83791 90.9769 56.0224
v 1.20413 90.6968 55.7612
v 0.713585 90.1691 55.5903
v 2.23944 91.0231 56.9256
v 1.56644 91.0367 56.617
v 0.932671 90.7566 56.3558
v 0.442123 90.2288 56.1848
v 2.35749 90.9506 58.4939
v 1.46003 91.0737 57.8699
v 0.667736 90.6752 58.1403
v 0.655921 90.0947 59.0745
v 1.68636 91.3875 59.1889
v 0.990303 91.0374 59.4264
v 3.20099 90.9937 59.5893
v 3.625 90.4658 58.7637
v 3.68916 89.7129 59.879
v 4.26722 89.2544 59.6876
v 3.65524 89.6011 60.0445
v 4.23331 89.1426 59.8531
v 3.35701 89.8453 61.2214
v 2.82421 90.597 61.707
v 2.35386 90.9737 61.7218
v 2.2689 91.0911 62.4441
v 1.71362 91.2729 61.5713
v 1.58173 91.4123 62.2826
v 1.20294 91.3412 61.4006
v 0.725795 91.6135 62.0046
v 0.901799 91.3334 61.1548
v 0.397222 91.605 61.7364
v 3.41107 89.5162 61.1249
v 3.41563 89.5023 61.1237
v 4.29108 89.0089 61.8489
v 4.0346 89.7818 62.5782
v 4.4953 89.0601 63.2577
v 5.26319 89.0067 62.4282
v 4.22667 89.0317 64.1107
v 4.91261 88.9385 64.7746
v 4.18872 89.0579 64.1529
v 4.86568 88.9708 64.8267
v 5.56445 88.7497 64.2831
v 6.41767 88.5435 64.0953
v 6.81799 88.359 64.1293
v 6.94288 88.3235 64.1531
v 7.8472 88.6104 64.6116
v 7.48355 88.1407 63.9689
v 8.20636 88.4472 64.5276
v 7.84271 87.9776 63.8849
v 8.43075 88.1078 64.6487
v 8.0671 87.6382 64.006
v 8.44524 87.9989 64.7201
v 8.08159 87.5293 64.0774
v 8.8808 87.3916 65.2151
v 8.81482 86.5549 64.8047
v 8.92769 87.375 65.241
v 8.85872 86.5394 64.8291
v 9.57606 87.4646 65.4642
v 9.85676 86.6866 65.288
v 9.67656 87.4975 65.4792
v 9.95726 86.7195 65.303
v 10.4892 89.8841 65.11
v 11.2245 89.9623 64.7922
v 10.5202 90.0358 65.2145
v 11.253 90.1017 64.8882
v 10.3929 92.4224 67.0483
v 10.4815 92.3058 67.8498
v 10.3175 91.8397 68.4976
v 11.2414 91.7735 66.8877
v 11.324 91.6647 67.6358
v 11.171 91.2296 68.2405
v 10.3218 88.4107 67.2878
v 11.1746 89.0538 67.4734
v 10.9585 89.046 65.8104
v 11.656 89.1917 65.4361
v 10.935 89.0212 65.7565
v 11.6344 89.1689 65.3866
v 10.1977 87.5419 66.1134
v 10.4784 86.7639 65.9372
v 10.1672 88.074 67.0332
v 9.6404 87.1995 66.7372
v 9.9211 86.4215 66.5609
v 10.9069 86.0239 66.5688
v 8.81244 87.331 67.5231
v 8.50765 86.6793 67.8223
v 8.49625 87.7163 68.0402
v 8.19146 87.0646 68.3395
v 8.9317 85.6089 67.5905
v 9.50641 85.4995 67.1228
v 8.81021 85.144 68.5777
v 8.86192 84.3786 67.7923
v 9.43663 84.2693 67.3245
v 10.3699 84.8474 67.3083
v 9.15969 83.7134 67.1927
v 9.20494 83.3649 67.0203
v 11.323 85.8739 66.5638
v 11.2117 85.3784 67.0282
v 11.0731 84.75 67.2721
v 11.9602 85.7352 66.5685
v 11.849 85.2397 67.0329
v 11.7104 84.6113 67.2768
v 11.5098 83.6086 67.2423
v 11.9976 83.1767 67.6106
v 11.3382 83.3485 67.1667
v 11.8286 82.9206 67.5362
v 11.173 83.0909 67.0722
v 11.5318 82.4786 67.4163
v 10.9353 82.8529 66.9
v 11.298 82.2445 67.247
v 9.71055 82.6655 66.6073
v 9.28448 81.8997 66.9187
v 9.66146 82.6986 66.622
v 9.23891 81.9305 66.9324
v 9.93191 81.0693 67.6358
v 10.6985 81.1909 67.6855
v 9.93009 81.0458 67.7192
v 10.6967 81.1669 67.771
v 11.8882 81.74 68.8357
v 12.4165 81.256 69.314
v 13.0918 80.7262 69.3885
v 13.7442 80.2841 69.0405
v 14.2096 80.0408 68.3574
v 12.2568 82.2212 68.9155
v 12.7851 81.7371 69.3938
v 13.4604 81.2074 69.4683
v 14.1128 80.7653 69.1202
v 14.5782 80.522 68.4372
v 13.8668 78.7794 65.3987
v 13.7525 78.6606 65.4361
v 13.375 78.0307 66.1815
v 13.2931 78.0391 66.9076
v 13.4229 77.7014 65.3638
v 13.2515 76.9804 64.6489
v 15.1578 78.9005 63.8183
v 16.0042 79.0132 63.7664
v 15.1693 78.6925 63.4917
v 16.0152 78.8142 63.4539
v 15.2389 78.4029 62.8734
v 15.0416 78.1531 62.5222
v 14.3015 76.7139 61.8202
v 13.5719 76.0492 62.7043
v 15.4029 74.7654 63.0314
v 15.9392 74.2702 63.0263
v 16.2557 73.6762 62.7438
v 15.9482 75.3279 62.287
v 16.4488 74.8657 62.2822
v 16.7442 74.3112 62.0185
v 15.324 71.6264 61.9747
v 15.3398 70.8797 61.9688
v 15.4287 71.6282 62.1927
v 15.448 70.8816 62.1941
v 15.6853 71.6494 62.6585
v 16.1111 72.7171 62.7043
v 15.9441 73.1485 63.3976
v 15.339 73.4145 63.9053
v 14.6252 72.6069 64.3074
v 16.3379 71.351 63.5777
v 16.1604 71.8094 64.3143
v 15.5175 72.092 64.8537
v 16.5877 70.9861 63.6625
v 16.7857 70.8852 64.505
v 16.6479 70.5093 65.2788
v 16.2094 69.9539 65.7872
v 17.2992 70.1832 63.3992
v 17.4972 70.0824 64.2416
v 17.3594 69.7064 65.0155
v 16.9209 69.151 65.5238
v 14.263 68.6946 65.9069
v 13.8468 68.0287 66.368
v 14.0515 68.8645 65.9658
v 13.6469 68.1892 66.4237
v 13.6089 69.3335 66.0287
v 13.5162 69.5378 66.0614
v 12.5777 68.9693 67.2738
v 12.5317 69.1566 67.2506
v 12.8283 68.3813 67.6985
v 12.9188 68.037 68.3769
v 12.839 68.2677 69.4246
v 13.3048 67.9645 69.9184
v 12.8367 68.3723 69.4915
v 13.3026 68.0658 69.9832
v 12.9683 69.3297 69.6659
v 12.9012 69.8177 69.4172
v 13.8237 68.7791 70.4594
v 14.048 68.8132 70.5338
v 13.6485 67.3721 69.5926
v 13.4428 67.2818 68.8458
v 13.9356 67.0708 69.55
v 13.73 66.9806 68.8031
v 14.0297 67.7135 66.3555
v 14.4649 68.1307 65.8203
v 14.2205 67.3066 66.2016
v 14.663 67.7082 65.6605
v 14.2274 67.1377 66.1755
v 14.6194 67.4235 65.5984
v 15.2822 67.6474 65.3174
v 14.1594 66.9484 65.9846
v 14.6034 67.3788 65.5534
v 15.2062 67.4361 65.1043
v 14.0879 66.9377 65.8297
v 14.5253 67.3252 65.2743
v 13.9392 66.8755 65.671
v 14.371 67.2607 65.1095
v 13.316 65.9882 65.2004
v 13.5011 65.7698 64.3012
v 13.2657 65.8336 65.2287
v 13.4471 65.6039 64.3316
v 13.1401 65.5437 65.4331
v 13.1211 65.207 64.6748
v 13.0345 65.3505 65.523
v 13.0112 65.0059 64.7684
v 12.9969 64.8077 66.2569
v 13.1646 64.6564 66.744
v 13.3768 64.4909 67.3019
v 13.5834 63.6207 67.4561
v 13.4349 64.5901 67.7452
v 13.6448 63.7256 67.9248
v 13.3485 64.8345 68.0507
v 13.3347 64.149 68.3626
v 13.7093 63.5793 68.6831
v 13.3378 64.8513 68.09
v 13.3344 64.1496 68.364
v 13.6986 63.5961 68.7225
v 13.4356 65.4183 68.8045
v 13.6167 65.0448 69.5715
v 13.4862 65.5165 68.8404
v 13.6673 65.1431 69.6074
v 14.1885 63.804 69.6815
v 14.4527 63.7492 69.7925
v 14.7352 63.8089 70.0052
v 15.1942 63.492 70.2402
v 15.4328 63.2586 70.4389
v 16.353 63.2767 71.2284
v 15.4488 62.481 71.0882
v 15.5573 62.1602 69.9109
v 15.9207 62.7451 72.6129
v 14.9385 62.0581 72.4019
v 15.5491 62.3294 69.3955
v 16.0686 61.9022 68.524
v 15.7904 61.0561 69.4174
v 15.2679 61.1395 70.324
v 14.9127 60.1818 70.0822
v 15.923 60.0554 69.7632
v 16.9289 59.7254 69.0616
v 17.82 59.6347 68.4473
v 17.6954 57.2432 66.6582
v 17.5887 57.5607 65.9148
v 17.1628 58.0685 65.4398
v 18.3007 58.1022 66.9084
v 18.2012 58.3985 66.2145
v 17.8036 58.8725 65.7711
v 15.6382 59.4089 65.8329
v 14.8997 59.1042 65.9851
v 16.3002 61.117 66.2236
v 16.6066 61.462 66.8888
v 16.724 61.4404 67.6895
v 17.4023 60.3454 66.176
v 17.6715 60.6484 66.7605
v 17.7746 60.6295 67.4639
v 15.297 62.5776 67.2666
v 14.8239 62.3732 66.5993
v 14.7759 62.8614 67.5492
v 14.3027 62.657 66.8819
v 13.4091 63.323 67.0051
v 13.1058 62.653 66.3925
v 12.752 64.2592 65.0471
v 12.6531 63.6356 64.9119
v 13.793 64.232 63.8765
v 14.3052 64.5389 63.6012
v 14.5253 66.5838 63.7998
v 14.6683 66.5493 63.7458
v 14.8529 66.1813 63.5423
v 15.3343 66.6922 63.8257
v 15.3957 65.9319 63.0699
v 15.8771 66.4428 63.3533
v 15.7599 65.06 61.2888
v 15.9209 65.4243 60.4432
v 15.9533 63.9129 60.579
v 16.5929 63.3512 59.8955
v 15.5843 62.506 60.4368
v 15.1306 62.2738 60.5667
v 16.5267 61.5561 59.9221
v 16.8055 61.1823 59.28
v 16.6616 60.8651 58.5669
v 16.1377 60.6986 57.9946
v 15.3892 60.7324 57.733
v 16.7801 62.1015 59.7749
v 17.0932 61.6818 59.054
v 16.9316 61.3256 58.2533
v 16.3433 61.1388 57.6108
v 15.503 61.1767 57.317
v 13.633 61.1035 58.054
v 13.6023 60.8559 58.262
v 11.4878 61.999 56.1706
v 10.7271 61.9145 56.2333
v 12.017 62.3205 55.7235
v 12.3614 62.8265 54.5526
v 12.8997 63.7754 55.2981
v 13.2454 62.6297 55.7136
v 12.4504 64.4684 54.1188
v 12.5746 64.9571 54.5375
v 12.0376 64.2541 53.3524
v 11.8028 63.5753 53.1236
v 11.3518 62.9715 53.1052
v 10.7612 62.5457 53.3004
v 10.1316 62.3701 53.6759
v 9.5701 62.4748 54.1678
v 11.6769 64.5379 52.8803
v 11.4422 63.8591 52.6515
v 10.9911 63.2554 52.6332
v 10.4006 62.8295 52.8283
v 9.77093 62.654 53.2038
v 9.20942 62.7586 53.6957
v 8.52769 63.3755 54.9391
v 8.57027 63.3409 55.1522
v 8.28641 63.4738 54.6493
v 7.90206 63.7604 54.0744
v 5.43684 64.3921 53.4157
v 5.03814 63.6699 54.5281
v 4.16727 64.6451 54.0714
v 4.23399 64.0319 52.8314
v 5.83846 64.6608 52.7887
v 5.57786 64.5476 51.7292
v 6.27375 65.3778 51.9016
v 6.874 64.8117 52.5786
v 5.25088 63.8887 49.4127
v 5.0628 64.0299 48.5947
v 4.72211 64.5362 48.0013
v 4.32616 65.2628 47.8021
v 3.98807 66.0022 48.0539
v 5.60924 64.2867 49.3452
v 5.444 64.4108 48.6265
v 5.1447 64.8555 48.1052
v 4.79684 65.4939 47.9302
v 4.49981 66.1434 48.1515
v 3.73417 67.0218 49.5524
v 3.25259 66.9824 49.6682
v 4.33691 68.15 49.7661
v 4.67591 68.6256 49.2787
v 4.1709 68.4396 49.9232
v 4.52184 68.8944 49.4245
v 3.91495 68.9151 50.1854
v 3.99527 69.6915 49.722
v 3.84719 68.9514 50.2339
v 3.93118 69.7258 49.7679
v 3.8051 70.2956 48.1017
v 4.54269 69.5096 48.0047
v 4.91108 71.1927 46.9544
v 4.74536 71.4243 46.8821
v 4.29437 71.7167 46.9473
v 4.37222 72.0257 46.2889
v 3.80834 72.253 47.1416
v 3.88619 72.5621 46.4831
v 3.48006 72.7014 47.4725
v 3.27368 73.3128 47.0109
v 3.42992 72.7212 47.5208
v 3.22577 73.3317 47.0571
v 2.90361 72.6541 47.962
v 2.82313 71.5831 48.381
v 2.48221 72.2873 49.2277
v 1.85971 72.8252 48.4201
v 2.72073 71.5873 50.0702
v 2.22889 71.6072 50.7088
v 2.89957 71.154 50.2143
v 2.41458 71.1573 50.8584
v 1.67493 72.2601 50.6914
v 1.80426 72.7007 50.0744
v 1.09273 72.9487 51.0356
v 1.24167 73.3661 50.407
v 1.12215 73.3704 51.0811
v 1.06802 73.6107 51.354
v 0.859498 73.7268 51.9728
v 0.824677 74.5324 51.7728
v 0.753989 73.8112 52.3312
v 0.719169 74.6169 52.1311
v -0.505303 72.253 53.5279
v -1.17742 72.1417 53.8693
v -0.661596 71.5718 53.0337
v -1.32853 71.4831 53.3914
v -1.01187 72.4724 54.3379
v -0.247877 72.9286 54.2119
v -1.03534 72.5494 54.4676
v -0.269654 73 54.3322
v 0.600041 74.7441 52.6709
v 0.486755 75.1423 53.151
v 0.411952 75.1868 53.978
v 0.369408 75.1612 54.1053
v 0.247675 75.9721 53.3229
v 0.048139 76.3749 53.3198
v -0.125162 75.837 50.8101
v -0.245956 76.5614 50.5783
v -0.0621033 77.2995 50.4574
v 0.393755 77.9202 50.469
v 1.04069 78.3132 50.6108
v 0.0984974 75.6837 50.2147
v -0.0222969 76.4082 49.9829
v 0.161552 77.1463 49.862
v 0.617416 77.7669 49.8735
v 1.26435 78.16 50.0154
v 1.1856 78.8608 52.2579
v 0.903858 78.7948 52.344
v 2.72866 80.2189 53.4765
v 2.1142 80.6543 53.7751
v 1.87654 80.8681 54.0094
v 1.86689 80.8698 54.0129
v 1.50452 80.7694 54.0076
v 1.39049 80.7633 54.0099
v 3.13051 80.0397 53.4277
v 2.91435 79.4104 53.0065
v 3.21968 80.0193 53.4124
v 3.00353 79.39 52.9912
v 4.10636 80.9425 52.9844
v 4.46741 80.9287 52.2429
v 4.06441 81.2538 52.9582
v 4.42547 81.2399 52.2166
v 4.03155 81.6413 52.9479
v 4.33107 81.8681 52.1611
v 4.10118 82.2123 53.139
v 4.4007 82.4391 52.3522
v 4.47387 84.2695 51.3872
v 4.3362 84.9822 51.6548
v 4.8137 84.2156 51.7354
v 4.65358 84.9318 51.98
v 5.07191 84.1271 51.8999
v 5.11797 84.7837 52.2267
v 5.19695 84.076 51.9849
v 5.24301 84.7326 52.3117
v 5.61476 83.3834 52.5852
v 5.81471 83.6115 53.4245
v 5.6129 83.3773 52.5873
v 5.81285 83.6054 53.4266
v 5.51858 84.7658 53.6252
v 5.51358 84.7695 53.6302
v 3.9228 85.0054 51.0692
v 3.69773 85.187 50.9371
v 3.6788 85.4197 51.1216
v 3.2898 86.3214 51.4247
v 3.51283 86.8931 51.0236
v 4.15666 86.6448 50.2621
v 3.27239 85.4624 50.1819
v 3.49237 86.0264 49.7862
v 6.20405 89.3274 52.728
v 6.54866 89.7984 52.2711
v 6.55873 90.4483 51.9147
v 6.21869 89.3393 52.7509
v 6.55545 89.804 52.2816
v 6.57337 90.4602 51.9375
v 6.42315 89.5468 52.9822
v 6.79783 90.263 52.6518
v 6.77096 89.595 53.481
v 7.14565 90.3111 53.1506
v 7.04709 89.4355 54.8982
v 5.83042 89.0677 54.8341
v 6.62324 88.849 55.8054
v 7.0217 90.0387 56.0186
v 5.62163 87.879 56.1802
v 5.47894 87.9087 57.1207
v 5.61126 87.8785 56.1787
v 5.47039 87.9083 57.1194
v 6.15093 88.7075 57.7578
v 6.73377 89.0435 57.3067
v 6.14133 88.8108 57.8238
v 6.72332 89.156 57.3785
v 5.43085 88.8358 58.0264
v 6.34004 88.9583 57.7751
v 4.23068 89.912 58.5734
v 5.29593 89.2675 58.9049
v 6.15875 88.9392 57.9494
v 6.74229 89.2959 57.5154
v 5.78039 89.1419 58.9127
v 6.72517 88.7561 58.6468
v 7.35921 89.0964 58.2749
v 7.39177 90.1207 57.861
v 6.79654 88.1912 59.9107
v 6.35529 88.3126 60.4209
v 5.77072 88.4518 60.7169
v 5.00291 88.5792 60.7586
v 4.10337 89.0874 59.9858
v 4.10815 89.1111 59.9593
v 3.72295 88.9789 60.7566
v 4.26526 88.6613 61.219
v 3.72252 88.9792 60.7574
v 4.2648 88.6617 61.2198
v 7.83887 88.0212 59.723
v 8.08362 88.2524 59.0485
v 8.1571 88.8092 58.5456
v 8.13323 87.9728 59.7701
v 8.19059 88.2348 59.0656
v 8.45147 88.7608 58.5928
v 9.16538 87.84 60.2913
v 9.91716 88.1918 59.8968
v 9.20443 87.8667 60.3895
v 9.95622 88.2184 59.9949
v 9.15927 88.09 61.0306
v 9.894 88.4779 61.0614
v 8.26077 88.2766 61.6284
v 8.47806 87.8043 62.3932
v 9.46488 87.4257 62.1063
v 10.1996 87.8137 62.1371
v 10.2058 89.3035 61.7099
v 10.4231 88.8313 62.4747
v 9.18856 86.1122 63.0711
v 9.15573 86.1193 63.1048
v 8.86498 86.3322 63.1418
v 8.74505 86.3965 63.2352
v 8.58012 86.4229 63.5737
v 8.53459 86.4457 63.6627
v 10.6187 86.1044 63.9487
v 10.619 86.0766 63.7794
v 11.2982 87.343 63.0549
v 11.418 87.546 63.2983
v 11.3503 90.6658 60.2978
v 11.4181 91.2623 59.8368
v 11.6452 91.0275 60.8091
v 11.713 91.624 60.3482
v 11.8068 91.1693 61.7949
v 11.0768 90.4897 62.1194
v 11.6611 90.6249 62.9799
v 11.738 91.6404 62.7294
v 11.6196 90.1432 63.3845
v 11.5435 89.9651 63.4667
v 11.4656 90.5442 65.0733
v 10.8703 90.6589 65.5198
v 11.3946 90.4004 65.0144
v 10.7967 90.5099 65.4587
v 11.6862 91.1012 65.4967
v 12.1265 91.3576 64.7541
v 11.8714 91.202 65.6474
v 12.3368 91.472 64.9253
v 11.9135 91.2359 65.9149
v 12.4098 91.3272 65.394
v 12.128 91.17 67.0355
v 12.567 90.2706 66.4838
v 13.11 90.2928 66.0036
v 13.5835 91.3723 65.7068
v 12.63 90.0612 66.3254
v 11.9736 89.4433 67.0052
v 11.9015 89.3212 65.8851
v 13.0083 89.2041 65.6955
v 14.151 89.1879 65.706
v 14.7408 88.7819 66.0921
v 13.9719 88.7347 65.4846
v 14.5527 88.3061 65.8596
v 13.9181 88.2409 65.0822
v 13.8454 88.1803 65.0111
v 12.8979 88.2019 64.8274
v 12.7842 87.484 64.7206
v 12.4481 88.2823 64.7658
v 12.3344 87.5644 64.659
v 13.5932 86.9366 64.9282
v 13.6364 86.7459 65.0296
v 13.3542 86.0013 65.5371
v 13.9313 86.4281 65.3397
v 13.4062 85.9602 65.6
v 13.9833 86.387 65.4025
v 13.5515 85.7665 65.9719
v 14.2332 86.0523 66.0404
v 14.67 86.623 66.2263
v 13.778 85.4227 66.1721
v 14.3087 85.9376 66.1072
v 14.8754 86.3112 66.4079
v 13.8423 84.3342 66.7785
v 13.3988 84.1096 67.2277
v 13.1798 83.9402 67.4507
v 12.1935 84.4234 67.3434
v 12.0646 83.3541 67.5839
v 12.8625 83.3762 68.3363
v 14.1755 83.3944 68.477
v 14.7166 82.9293 68.6788
v 15.0908 82.2891 68.6711
v 15.2282 81.5931 68.4551
v 15.1033 80.971 68.0713
v 14.5246 83.604 68.0238
v 15.0657 83.1388 68.2256
v 15.4399 82.4986 68.2178
v 15.5773 81.8026 68.0019
v 15.4524 81.1806 67.618
v 15.497 84.2696 66.4572
v 15.9044 85.0811 66.1944
v 15.5386 84.2398 66.4294
v 15.9438 85.0528 66.1679
v 16.1047 82.2548 66.4313
v 16.3161 82.0683 65.3418
v 15.3912 80.0249 64.8253
v 16.1927 79.8396 64.438
v 15.3485 79.942 64.7766
v 16.1496 79.756 64.3889
v 15.4752 79.585 64.3744
v 16.2105 79.4831 64.239
v 15.3967 79.3214 64.1485
v 16.1316 79.2183 64.012
v 16.454 80.0919 64.5942
v 15.8187 80.4669 65.0049
v 16.6565 80.3458 64.6766
v 16.0199 80.7191 65.0867
v 16.6392 80.5563 64.7087
v 17.8364 80.6282 64.508
v 17.0419 81.4054 64.0148
v 16.4696 81.7132 65.0426
v 18.7842 80.9456 63.506
v 19.2846 80.438 62.9458
v 18.6391 81.6778 62.713
v 19.1395 81.1703 62.1528
v 18.3367 78.0754 62.7081
v 17.5421 77.9731 63.2126
v 17.7974 77.8 61.8028
v 17.0028 77.6977 62.3072
v 18.0409 78.2718 60.5415
v 17.9231 78.3833 59.9108
v 16.927 77.0342 60.8565
v 16.7459 76.2932 60.8154
v 17.216 77.5441 61.9743
v 16.0418 77.1606 61.7153
v 15.8968 76.4144 61.6391
v 16.7405 75.5448 61.7783
v 16.592 76.382 60.2315
v 16.3607 76.1034 59.691
v 16.896 74.4253 60.0717
v 16.5289 74.0404 58.9596
v 15.4884 72.0874 58.7359
v 15.0658 71.7164 58.7911
v 14.8997 70.8983 58.1137
v 14.4149 70.9576 59.7654
v 14.4778 70.9518 60.0066
v 14.8491 71.2379 60.5607
v 14.9203 70.5185 60.9555
v 15.0793 71.5195 61.0322
v 15.1506 70.8001 61.4271
v 15.2673 68.934 60.3531
v 15.3659 68.675 59.648
v 15.6177 68.7963 58.9438
v 15.4162 68.7618 60.4048
v 15.3902 68.6469 59.6564
v 15.7503 68.6428 58.99
v 16.1472 69.6411 61.683
v 17.0124 69.4721 62.2502
v 17.6306 68.1303 62.2225
v 17.7246 67.3556 62.715
v 17.301 66.7704 63.2892
v 17.0633 67.418 61.3154
v 17.1459 66.7374 61.7481
v 16.7737 66.2233 62.2525
v 16.0252 67.8034 59.9224
v 16.0857 68.094 59.0965
v 16.6619 67.2588 60.5395
v 16.0064 67.2234 59.7321
v 16.0657 67.475 58.8934
v 16.8503 67.9641 58.3711
v 15.7535 65.9628 60.0847
v 15.5814 65.4284 59.5572
v 15.9314 65.6585 60.3495
v 15.7734 65.0999 59.8431
v 15.882 65.4035 60.364
v 15.9074 64.6422 59.7756
v 15.8821 65.4034 60.3642
v 15.9075 64.6421 59.7758
v 15.6035 65.7257 57.7397
v 15.6475 64.9326 57.6072
v 15.4756 65.8016 57.3485
v 15.4757 64.832 57.3834
v 15.3039 65.701 57.1246
v 14.6353 63.508 56.6294
v 15.2064 62.3064 56.6105
v 14.0799 61.8533 57.1546
v 13.9085 62.5897 56.1307
v 13.7869 64.8581 56.6571
v 14.1138 65.6858 56.5952
v 13.7032 64.8862 56.6014
v 14.0193 65.7174 56.5324
v 13.1595 65.6501 55.7986
v 13.7224 66.1173 55.9834
v 12.8946 66.1576 55.3224
v 13.4574 66.6248 55.5072
v 12.289 66.3975 54.3947
v 12.5005 67.0292 53.908
v 12.0372 66.189 54.0147
v 12.2486 66.8207 53.5279
v 11.5742 65.9935 53.1644
v 11.9684 66.7024 53.0135
v 11.048 65.3087 52.3007
v 10.5969 66.4108 52.5722
v 10.9912 67.1198 52.4213
v 12.0937 67.1893 51.9003
v 8.41224 65.6243 52.4231
v 8.62163 64.4144 52.2222
v 7.76912 64.3029 53.1215
v 7.33377 65.1113 52.3547
v 7.78115 67.1446 52.3281
v 7.28164 67.1842 52.1641
v 6.60413 66.7643 52.0507
v 6.48252 66.6101 52.0049
v 6.20446 66.4302 51.865
v 6.20215 66.4226 51.8636
v 6.25111 65.7865 51.7405
v 5.81524 65.6992 50.9368
v 6.25854 65.5985 51.7569
v 5.82268 65.5112 50.9532
v 5.63662 66.2894 50.5748
v 5.58522 66.5897 50.3394
v 5.6838 67.6608 50.3703
v 5.45276 67.1678 49.151
v 5.6482 68.0095 49.0091
v 5.35913 66.337 48.441
v 4.92597 67.2443 48.8795
v 5.12141 68.0861 48.7375
v 5.86899 68.5328 48.0706
v 6.65266 68.7656 49.7136
v 6.85812 68.9217 48.7059
v 7.46132 69.64 49.1557
v 7.70679 68.886 49.88
v 7.33065 69.5588 47.4514
v 8.03401 69.4297 46.8427
v 7.01786 69.5367 47.1258
v 7.66316 69.4035 46.4567
v 6.28152 70.2277 46.8222
v 5.42243 70.6249 46.9225
v 5.26942 70.91 46.8567
v 5.19584 70.9883 46.867
v 7.3945 70.1025 45.7447
v 7.352 70.1401 45.5308
v 5.75784 71.6013 44.3264
v 5.74777 71.6203 44.2647
v 4.61385 71.9164 43.7938
v 4.05937 71.9736 43.9648
v 3.73486 72.2333 45.1676
v 2.95102 72.2614 44.3987
v 2.71773 73.4303 45.3558
v 2.07928 74.0213 45.1037
v 1.66494 74.6561 47.1659
v 2.04453 74.0427 46.3742
v 2.56414 73.5827 47.1901
v 1.57794 73.6805 47.6476
v 1.51843 75.1044 47.3238
v 1.43303 75.5715 46.7067
v 1.40553 75.4807 47.6315
v 1.31611 75.9613 47.0253
v 0.686668 74.6362 48.8354
v 0.398602 75.5444 49.3456
v 1.18978 76.346 48.065
v 1.19855 76.4794 47.2794
v 1.09983 76.8918 48.1566
v 1.1086 77.0251 47.3711
v 1.09624 77.3931 48.2722
v 0.693676 77.5973 49.3512
v 1.2617 78.1243 49.8085
v 2.13335 78.2286 50.0059
v 2.78988 78.1357 49.0424
v 1.03894 78.4952 47.9952
v 1.53797 78.9582 48.397
v 2.30374 79.0498 48.5703
v 3.26777 77.7979 49.0221
v 3.79689 78.2161 48.424
v 3.26839 77.7975 49.0224
v 3.7975 78.2157 48.4243
v 3.90493 78.1797 50.7499
v 4.47422 78.8333 50.8026
v 3.71282 78.9134 51.433
v 4.31766 79.5633 51.1038
v 3.67746 79.1554 51.8456
v 4.2823 79.8052 51.5165
v 4.87693 79.7733 49.3196
v 4.72763 79.4223 48.6918
v 4.87587 79.7746 49.3192
v 4.72658 79.4236 48.6913
v 4.15337 79.7732 48.521
v 3.06567 82.1976 49.891
v 2.25823 82.6759 49.3729
v 3.26491 85.7031 49.8852
v 3.55287 86.0754 49.2767
v 2.4156 85.35 49.3345
v 2.74337 85.7738 48.6419
v 4.80107 86.4957 48.3641
v 4.89567 86.7295 48.7886
v 4.78735 86.7674 49.4237
v 4.69617 86.7794 49.6962
v 6.20524 89.8429 50.5097
v 5.53871 89.1419 51.3476
v 6.34088 90.073 51.7045
v 5.85242 90.9892 50.9562
v 6.42706 89.8375 49.7997
v 6.52099 89.9483 49.4662
v 6.55692 90.2511 49.4295
v 7.09252 90.5326 48.897
v 5.8693 92.9402 51.0819
v 6.02793 94.0115 51.0856
v 6.1534 92.0129 51.9887
v 6.52176 91.9552 52.5248
v 7.61586 93.263 52.8898
v 7.3251 94.3696 52.2826
v 9.34256 93.412 52.9817
v 9.22101 92.6803 53.6608
v 8.48032 91.535 54.1049
v 8.56139 91.1928 54.8841
v 7.60884 91.9226 53.6028
v 7.85759 90.9162 53.898
v 7.93866 90.574 54.6772
v 7.82183 91.0237 55.6498
v 9.08429 91.3063 55.127
v 9.37971 91.6093 54.5085
v 9.16373 91.3388 55.1806
v 9.45622 91.6406 54.5601
v 10.0589 91.5407 57.1604
v 10.6587 92.0308 57.481
v 9.03004 91.3027 57.6502
v 10.0509 90.9475 58.0823
v 10.6507 91.4376 58.4029
v 10.6144 92.5973 58.497
v 10.1289 90.0508 58.5511
v 9.71909 89.1853 58.7354
v 11.1449 90.8858 59.0982
v 11.253 90.8967 59.3614
v 11.009 92.0921 56.7348
v 11.2125 92.2852 56.5379
v 10.9813 93.4787 57.741
v 10.9464 93.8182 58.3425
v 11.154 94.0598 58.9565
v 11.2147 94.019 57.4495
v 11.1799 94.3586 58.051
v 11.3875 94.6001 58.6649
v 12.0839 94.6267 59.6799
v 12.4123 94.1426 60.3069
v 12.6786 93.6649 60.7778
v 12.6488 93.4715 60.8507
v 12.4272 92.846 61.1141
v 12.1433 92.1384 61.0103
v 12.577 93.2595 62.9554
v 13.0641 94.0754 62.4189
v 13.4625 93.1259 64.1752
v 13.9927 93.4912 64.039
v 13.1987 92.5294 64.6078
v 13.3507 92.0803 65.0526
v 14.575 91.2649 65.6785
v 15.0967 91.1293 65.6538
v 14.8539 89.7305 65.8163
v 15.2495 89.2248 66.1981
v 14.5363 89.4542 65.7867
v 14.9422 88.9573 66.1694
v 15.3881 89.5039 66.0527
v 16.3781 89.2391 66.7188
v 16.429 89.5563 65.5395
v 15.7841 90.5701 65.6497
v 17.3631 88.9477 65.4613
v 17.7681 89.2128 64.901
v 18.1251 89.7797 64.5856
v 17.6393 88.658 65.4356
v 17.8746 89.1012 64.8911
v 18.4292 89.4609 64.5574
v 17.9613 87.7393 66.7896
v 17.7202 87.1185 67.2563
v 17.1965 86.5059 67.3652
v 18.5457 87.0399 66.2084
v 18.3207 86.4604 66.644
v 17.8319 85.8887 66.7456
v 18.3914 87.9376 64.6171
v 18.6975 88.7744 64.2254
v 18.4234 87.917 64.5989
v 18.7391 88.7477 64.2018
v 18.7855 87.6153 64.4699
v 19.272 88.2702 63.9849
v 18.8213 87.3807 64.2148
v 19.3152 87.9869 63.677
v 18.3497 85.6542 64.2154
v 17.9279 86.0546 63.036
v 15.7866 83.804 64.1898
v 15.9431 84.6433 64.1488
v 15.6818 83.8129 63.9963
v 15.8335 84.6525 63.9467
v 15.719 83.0974 62.8384
v 15.8166 82.9781 62.8042
v 16.559 82.3897 63.0023
v 16.9407 81.8853 63.4877
v 16.6133 82.8165 62.0327
v 16.7989 82.9717 61.7423
v 18.0025 83.1617 61.3001
v 18.2563 83.9172 61.025
v 18.3671 83.0645 61.381
v 18.6365 83.8158 61.1094
v 18.6083 82.8557 61.4734
v 19.016 83.396 61.175
v 18.975 81.9665 61.9766
v 19.2272 81.3552 61.2962
v 18.8469 81.1356 60.4552
v 18.4865 82.0654 60.0263
v 18.8902 82.5798 59.6805
v 20.1294 83.3984 61.1596
v 20.3974 82.7489 60.4367
v 19.9933 82.5157 59.5431
v 17.5461 81.8615 59.7122
v 17.2656 82.2301 59.1471
v 17.5018 81.7922 59.6892
v 17.2199 82.1584 59.1233
v 18.4927 80.7972 60.2006
v 17.9843 79.9959 59.4293
v 16.9819 81.448 58.8677
v 16.787 81.2464 58.4569
v 16.845 80.32 56.9896
v 17.511 78.8686 58.5689
v 17.0231 78.4567 57.7041
v 16.2107 76.5929 58.2485
v 16.1447 76.4434 58.438
v 16.0239 75.9641 58.828
v 16.041 75.9377 58.9668
v 16.4141 74.2701 58.0577
v 16.5107 74.9816 57.0503
v 16.2727 73.0444 58.305
v 16.1461 72.2789 57.5614
v 15.9041 73.6969 56.7857
v 15.7672 73.6393 56.355
v 16.1529 72.1729 55.6078
v 16.3395 71.3302 56.1257
v 16.1061 70.6429 57.041
v 15.8919 71.568 57.7712
v 15.5024 70.4362 57.8192
v 16.5269 69.7927 57.7923
v 16.8078 70.193 56.1489
v 16.8279 70.1823 56.1458
v 17.0819 69.9887 56.2301
v 17.4643 69.204 57.0212
v 17.6056 68.3601 56.6267
v 17.1483 67.7868 56.0351
v 16.7227 68.3773 55.1088
v 18.1226 69.8817 55.7324
v 18.2546 69.094 55.3642
v 17.8277 68.5589 54.8119
v 16.4839 67.1138 56.1737
v 15.9234 66.8216 56.0323
v 16.344 68.3621 55.0968
v 16.2627 68.4007 55.0299
v 15.9572 68.4751 54.8303
v 15.491 68.6038 54.6264
v 14.3644 68.0468 54.6323
v 14.007 68.1987 53.9682
v 13.7484 67.5171 54.8427
v 13.391 67.669 54.1786
v 14.4795 68.7812 53.2951
v 15.1571 69.0498 53.4854
v 14.5503 68.8055 53.0088
v 15.2279 69.0741 53.199
v 13.7413 67.6684 52.2219
v 13.0887 67.4443 51.6736
v 14.0614 67.9539 51.7242
v 13.4089 67.7299 51.1759
v 12.0614 67.9446 50.7124
v 11.523 67.6264 51.5434
v 10.8773 68.3508 51.169
v 11.1553 67.9768 50.2783
v 10.2707 68.4694 52.1004
v 9.50865 68.5518 52.1124
v 10.2644 68.3968 52.1975
v 9.50233 68.4791 52.2096
v 10.6346 67.5495 52.5333
v 10.14 67.0408 52.7902
v 10.7793 67.3845 52.4851
v 10.2847 66.8758 52.7421
v 8.97331 67.4458 52.6307
v 8.43406 67.1602 52.525
v 9.3404 68.8186 51.4263
v 10.0098 68.8454 50.922
v 9.24912 68.8293 51.3036
v 9.92669 68.8552 50.8104
v 8.04728 68.0349 51.5334
v 7.99136 68.3102 50.9401
v 6.66225 67.9338 51.363
v 6.53881 67.9847 51.2091
v 6.22562 67.9273 51.0401
v 6.20127 67.949 50.9864
v 9.19548 68.9114 50.75
v 9.87169 68.8356 50.49
v 8.30826 68.9107 50.1232
v 9.01279 69.6947 49.8605
v 9.70127 69.5663 49.6603
v 10.188 68.6679 49.5233
v 8.04795 70.3153 49.2321
v 7.82638 70.1542 49.1658
v 8.21783 70.61 47.5612
v 8.67195 70.1396 46.9576
v 8.03519 70.4626 47.5386
v 8.4893 69.9922 46.9351
v 10.1006 69.3424 47.3103
v 10.4751 69.3493 48.1464
v 10.2354 68.9337 47.2679
v 10.5922 68.9942 48.1097
v 9.26443 67.85 46.3533
v 8.95464 67.5039 45.694
v 8.82858 67.4315 44.9007
v 9.79413 67.4701 46.3038
v 9.48433 67.124 45.6445
v 9.35828 67.0517 44.8512
v 8.8055 68.3942 43.491
v 9.56056 67.9396 42.8328
v 8.56913 69.8557 43.2245
v 8.31589 68.8693 43.6457
v 7.80024 68.8295 44.4188
v 7.46285 69.7704 44.883
v 7.50779 69.9001 43.2277
v 7.05478 69.8652 43.9068
v 7.68789 72.9827 43.4847
v 7.42426 72.9505 43.384
v 6.82505 72.2806 42.4539
v 6.39555 72.7843 41.7758
v 6.73751 72.1125 42.3845
v 6.30801 72.6162 41.7064
v 6.43619 71.6297 42.5874
v 5.81761 71.918 42.2305
v 6.56087 70.6508 43.0581
v 5.872 71.3779 43.4962
v 5.20862 71.6462 43.2115
v 4.81708 71.3453 42.1679
v 4.88205 71.8082 40.9445
v 5.52626 72.3378 40.2596
v 3.54777 72.2789 40.3084
v 2.94984 72.6805 40.4148
v 2.52332 73.1759 40.7354
v 3.78637 72.7382 39.9161
v 3.18844 73.1397 40.0226
v 2.76192 73.6351 40.3432
v 2.06714 72.9683 41.4994
v 2.11773 72.2899 41.9509
v 2.4775 71.7868 42.4838
v 3.07471 71.5593 42.9919
v 1.76495 73.273 41.9911
v 1.81554 72.5947 42.4426
v 2.17531 72.0916 42.9756
v 2.77251 71.8641 43.4836
v 1.51989 75.2767 43.9124
v 1.61797 74.956 44.5115
v 1.11526 76.6977 43.6553
v 1.55555 76.329 43.3978
v 2.11168 78.0458 43.2354
v 2.36762 78.5159 42.6821
v 2.00678 78.1458 43.2704
v 2.27043 78.6085 42.7145
v 1.89657 78.4813 43.2188
v 1.59771 78.7054 43.3978
v 1.38698 78.6742 43.627
v 0.600243 78.415 44.639
v 1.33419 79.4013 45.0851
v 0.928787 79.7982 43.9611
v 0.515341 78.1185 46.1825
v 0.861649 78.6396 47.0582
v 1.68165 79.5988 45.6223
v 1.90304 79.8427 45.7472
v 2.19753 80.3134 46.9678
v 2.32674 81.1384 46.9202
v 2.49216 80.2881 47.628
v 2.63744 81.1116 47.6165
v 2.2404 81.6231 45.939
v 2.11077 81.1467 45.339
v 2.12938 81.8378 45.7896
v 2.00445 81.3524 45.1959
v 1.98126 82.2254 45.7042
v 1.64877 83.0883 46.2882
v 2.11841 83.7461 45.5514
v 1.62966 82.9544 44.9392
v 1.53106 83.307 46.6356
v 1.49729 82.66 47.1889
v 1.89024 82.1331 47.7309
v 1.3343 83.7199 47.0655
v 1.29841 83.0325 47.6534
v 1.71591 82.4727 48.2292
v 2.18234 83.9004 45.829
v 2.83692 84.3348 45.7607
v 4.23363 85.7065 47.5882
v 4.89616 86.2394 47.5264
v 4.16776 85.8307 47.953
v 4.83028 86.3637 47.8912
v 5.06325 86.0471 46.9175
v 5.77778 86.938 46.3138
v 6.10636 85.6986 46.1567
v 4.92271 85.4387 45.8283
v 7.78731 85.6218 46.1859
v 8.33702 85.7882 46.4353
v 8.56979 87.4676 46.1852
v 9.15877 87.7848 45.6731
v 8.54448 87.4745 46.1604
v 9.13346 87.7916 45.6483
v 8.2453 87.4262 45.9748
v 8.59988 87.7697 45.3802
v 7.40685 87.7127 45.6403
v 7.76143 88.0562 45.0457
v 7.24554 88.0059 45.5296
v 6.10839 87.8393 46.1804
v 5.95773 88.5917 46.8836
v 6.95482 89.4579 46.8865
v 6.65472 89.0583 44.993
v 6.50407 89.8107 45.6961
v 7.33362 89.6652 47.738
v 7.36804 89.8994 47.0127
v 7.43201 89.7898 47.7844
v 7.4741 90.0337 47.0626
v 7.12513 88.853 44.0974
v 7.53446 88.5598 43.6821
v 6.94438 90.3213 43.6124
v 7.17875 91.121 43.7865
v 7.3917 90.3948 42.6729
v 7.62607 91.1945 42.847
v 7.86486 91.9461 44.849
v 8.81912 92.7495 44.3559
v 8.22283 91.921 46.3985
v 8.20047 92.4529 47.0893
v 7.38111 91.5891 45.7729
v 7.75008 91.441 46.7985
v 7.77639 92.0224 47.4481
v 7.43399 93.0162 47.5476
v 8.58959 92.1683 46.8141
v 8.93265 91.9609 45.9637
v 9.16388 92.2197 47.8695
v 9.50989 91.591 47.6838
v 9.47126 92.2311 48.5022
v 9.84003 91.6033 48.3633
v 9.71188 92.5845 49.4243
v 9.59438 93.3401 49.9277
v 8.93184 94.503 48.8366
v 8.28205 94.7331 48.5145
v 7.54718 94.5887 48.3802
v 8.73055 95.0859 49.7234
v 8.0344 95.3325 49.3784
v 7.24712 95.1777 49.2345
v 9.48954 93.7435 50.561
v 9.43677 93.9611 51.3394
v 9.29535 94.0763 51.6957
v 9.8995 93.7586 52.1852
v 8.9061 94.0068 52.1505
v 9.53069 93.6928 52.6161
v 11.8535 92.6469 51.6429
v 12.0012 92.6261 51.7302
v 12.5032 93.3447 52.5936
v 12.4653 93.5092 52.6644
v 12.4458 93.8567 52.7974
v 11.3013 94.0345 52.7625
v 10.9793 94.1875 53.4881
v 11.7587 94.1832 54.3454
v 12.657 94.9887 53.1007
v 12.2904 95.1629 53.9266
v 11.7114 93.8393 54.9557
v 11.5458 93.3368 55.2477
v 11.5467 92.6648 55.8486
v 11.5421 92.6423 55.902
v 11.3158 92.3317 56.0798
v 11.6258 92.913 56.5701
v 11.3067 92.3215 56.0976
v 11.6167 92.9028 56.5879
v 11.5597 94.4201 56.8335
v 11.7879 94.317 56.2539
v 12.9561 96.1753 58.5525
v 13.0653 96.8009 59.001
v 12.8266 96.1439 58.6279
v 12.9358 96.7695 59.0764
v 12.6141 96.1328 58.809
v 12.5344 96.8338 59.3215
v 12.3295 95.838 59.2002
v 12.2791 96.5694 59.6724
v 12.2607 96.465 59.9529
v 12.3366 96.3214 60.5688
v 13.0583 94.9578 61.7584
v 13.2701 94.2992 62.6428
v 13.9571 95.1146 62.9948
v 13.0434 95.6963 62.6304
v 14.1014 94.8345 63.0645
v 14.6226 94.9296 63.1282
v 16.874 90.8969 64.5277
v 17.5867 90.9594 64.349
v 16.9119 90.4886 64.5714
v 17.6274 90.521 64.3959
v 19.3147 90.6048 64.9019
v 19.9921 91.3061 65.3872
v 20.6727 90.2838 64.559
v 21.3407 89.6307 64.0814
v 21.8834 90.4933 63.8318
v 21.5768 90.7588 64.7993
v 22.4556 90.1927 63.0858
v 23.187 90.4471 63.0173
v 22.1002 89.1354 62.826
v 22.5133 89.7152 61.9288
v 23.2447 89.9695 61.8603
v 24.0687 89.82 62.6416
v 21.945 89.2019 61.046
v 22.2657 89.1082 60.3635
v 21.7822 88.9295 61.0069
v 22.1029 88.8358 60.3244
v 21.4661 87.6385 61.0553
v 22.0121 86.9492 60.7287
v 20.964 87.6515 61.6602
v 20.7819 87.9418 62.7368
v 19.9705 87.4814 62.0994
v 20.5246 86.6345 61.6487
v 18.9898 87.7528 62.9111
v 18.9855 87.7813 63.0168
v 18.8515 86.8542 62.1269
v 18.7649 86.605 62.0796
v 18.5513 86.2326 62.0679
v 17.7859 85.5728 61.8002
v 16.2586 85.1631 62.3231
v 15.9785 84.4375 61.9507
v 16.1978 85.1547 62.3851
v 15.9188 84.4293 62.0115
v 15.8011 85.0108 62.8974
v 15.6511 84.3457 62.3142
v 15.7782 84.9913 62.9256
v 15.6287 84.3266 62.3418
v 16.1139 84.3624 61.7833
v 16.264 84.3423 61.6094
v 17.4875 85.1853 61.3117
v 17.4494 85.1035 61.2433
v 19.5198 84.9569 61.5266
v 19.9185 84.4456 61.4309
v 21.8253 85.0616 61.0286
v 21.9617 84.3225 61.0157
v 21.882 84.2099 60.9713
v 22.6477 84.2226 61.2624
v 22.0317 83.7604 60.5972
v 22.7974 83.7731 60.8884
v 22.1568 83.7366 60.5281
v 22.3502 83.6591 59.5447
v 22.1705 83.6721 59.2372
v 22.8979 83.7498 59.1389
v 22.1661 83.6742 59.2069
v 22.8936 83.7519 59.1086
v 22.1116 83.6004 58.6212
v 21.7359 83.4985 58.1249
v 21.1752 83.4045 57.7709
v 21.514 83.2268 56.9944
v 20.7247 83.4036 57.5745
v 21.0635 83.2259 56.798
v 19.6571 83.2397 57.7591
v 18.8124 83.0421 58.4417
v 18.503 83.0832 58.8892
v 17.8194 82.9385 58.6689
v 18.5018 83.0825 58.8935
v 17.8182 82.9379 58.6732
v 17.2264 82.1617 57.0702
v 17.6272 81.8215 56.4654
v 17.1293 82.07 57.0575
v 17.5301 81.7298 56.4527
v 18.2062 82.1795 56.5766
v 19.0147 82.4635 56.3078
v 20.195 82.1752 55.5982
v 20.558 81.5424 55.1691
v 20.4477 81.2527 54.9384
v 19.8511 80.3409 54.5502
v 20.3019 80.7732 53.5767
v 21.266 80.8928 54.2045
v 19.6977 80.3034 52.6193
v 19.5461 80.1472 52.6012
v 18.3345 79.0625 54.0981
v 18.1451 78.2495 53.909
v 17.8207 79.0907 54.4475
v 17.6534 78.2764 54.2434
v 17.1831 79.7585 55.7426
v 16.6645 79.263 56.332
v 17.2956 80.0587 56.094
v 16.777 79.5632 56.6833
v 16.3954 79.0497 56.0517
v 16.7324 79.4417 55.3139
v 16.3833 79.0348 56.0382
v 16.721 79.4277 55.3012
v 16.3288 77.7433 55.944
v 16.6794 77.4021 55.1415
v 16.3477 77.4712 56.0642
v 16.697 77.1481 55.2538
v 16.3362 76.8917 56.7475
v 16.281 76.4855 57.5836
v 16.7489 76.3257 55.4309
v 16.6785 75.3345 56.2247
v 16.5534 75.2289 54.9635
v 17.6893 75.7918 54.7289
v 15.7853 74.3802 55.1388
v 15.7873 73.9235 54.4929
v 15.739 74.2684 55.2184
v 15.7388 73.8065 54.5762
v 15.5975 73.1749 55.2366
v 17.6996 71.9465 54.674
v 17.9041 72.3114 54.1763
v 17.7859 71.303 55.1922
v 18.0773 70.868 55.3244
v 18.852 70.3561 54.1508
v 18.7034 69.743 53.6401
v 18.8722 71.0853 53.3586
v 18.703 70.3874 52.7773
v 17.5097 68.7363 53.6219
v 17.1399 68.8766 53.2542
v 16.3874 69.7339 51.6677
v 16.1098 69.6545 51.7581
v 15.424 69.3023 52.2197
v 15.1278 69.0802 52.76
v 14.5451 68.5495 50.7629
v 14.0807 68.7477 50.0673
v 15.5452 69.1913 50.2134
v 15.1372 69.3654 49.6023
v 13.2405 68.2931 50.088
v 12.383 68.3117 49.4369
v 12.4657 69.891 48.2703
v 12.9276 70.2204 47.51
v 12.3946 69.8573 48.2127
v 12.8543 70.1855 47.4506
v 11.549 68.9041 47.9611
v 11.4808 68.7233 47.0921
v 11.5632 68.2598 48.8521
v 10.9091 68.7029 48.0872
v 10.7597 68.4965 47.2342
v 11.3065 67.683 46.6292
v 12.5602 69.3762 46.1899
v 12.8299 69.1793 45.9075
v 11.8123 67.5727 46.3315
v 11.1273 66.8958 46.1536
v 10.5696 66.4863 45.4607
v 12.6821 66.7325 46.0207
v 12.0374 66.0954 45.8533
v 11.5124 65.71 45.2011
v 11.04 66.5824 42.4213
v 11.2463 67.073 41.9237
v 11.5261 67.6974 41.6732
v 11.8351 68.3562 41.7095
v 12.1242 68.9449 42.027
v 12.3473 69.3699 42.5752
v 11.632 66.3062 42.3944
v 11.8383 66.7969 41.8968
v 12.1182 67.4212 41.6463
v 12.4272 68.0801 41.6826
v 12.7162 68.6688 42.0001
v 12.9393 69.0938 42.5483
v 12.6806 69.7703 43.9655
v 13.0829 70.2362 44.4087
v 12.5031 69.8909 44.0032
v 12.9168 70.3492 44.444
v 12.4007 70.0755 44.1671
v 12.8049 70.7938 44.5858
v 12.3769 70.0878 44.169
v 12.7811 70.8061 44.5877
v 11.8274 70.2385 43.9021
v 11.8151 70.949 44.251
v 11.7731 70.2583 43.86
v 11.763 70.968 44.2107
v 11.5876 70.2522 43.5865
v 11.5863 69.7942 42.7296
v 10.9967 69.5956 42.4023
v 10.3841 69.2563 42.341
v 9.64458 69.3828 42.9585
v 10.9307 70.8839 43.2495
v 10.3411 70.6852 42.9222
v 9.72845 70.3459 42.8609
v 10.9359 71.8229 43.1764
v 11.149 72.417 42.6648
v 10.3653 70.9256 42.9507
v 9.97868 71.9387 42.8746
v 10.2278 72.5284 42.3743
v 10.9777 72.5178 41.6194
v 11.5832 72.6726 42.8761
v 12.0103 72.9801 42.9832
v 12.3246 73.232 43.1615
v 12.7774 72.9164 43.9146
v 12.3598 73.2637 43.1535
v 12.815 72.9502 43.9061
v 13.07 73.3572 41.4749
v 13.8686 73.2027 41.2852
v 12.9478 73.4464 40.8277
v 13.7526 73.2873 40.6714
v 12.7957 73.7054 40.5253
v 12.6038 73.9766 40.2203
v 11.5288 74.2764 39.0857
v 11.4733 74.2783 38.2415
v 11.4826 74.8846 39.17
v 11.3622 75.1 38.226
v 10.3099 75.2041 40.0638
v 9.93572 75.7877 39.582
v 10.306 75.2026 40.065
v 9.93172 75.7861 39.5832
v 9.4514 75.4549 39.8214
v 9.79694 75.3174 40.6258
v 9.40067 75.9059 40.1682
v 9.81757 75.4609 40.7948
v 9.4222 76.0556 40.3445
v 10.0756 75.7398 42.3009
v 9.80527 76.4703 42.6409
v 10.1026 75.6681 42.4796
v 9.83083 76.4025 42.8098
v 8.03911 75.7398 44.073
v 8.55264 76.505 43.8387
v 7.91396 75.8306 44.0951
v 8.42749 76.5958 43.8609
v 6.98588 76.0086 44.4389
v 6.6055 75.9764 44.4301
v 6.21984 74.8645 43.1774
v 5.81408 74.8853 42.5741
v 6.60299 74.3957 42.9292
v 6.22476 74.3827 42.308
v 6.5894 74.1978 42.8027
v 6.30059 74.1082 41.9961
v 6.61847 73.9 42.8253
v 6.32966 73.8104 42.0187
v 6.6195 75.2383 39.9514
v 6.78289 74.1258 40.4568
v 6.70477 73.5131 39.836
v 6.46904 74.0582 38.7557
v 7.74487 75.1879 39.3729
v 7.65596 74.4905 38.6663
v 6.1116 73.8925 38.7586
v 6.30836 74.1858 38.098
v 5.38715 73.3098 39.0336
v 5.22005 74.1966 38.679
v 5.34962 74.5127 38.0124
v 5.82108 74.1059 37.2143
v 4.75138 73.0603 39.3344
v 4.23863 73.0898 39.4991
v 4.87049 74.3973 38.8905
v 5.19741 74.6759 38.151
v 4.71821 75.0023 39.0512
v 5.04513 75.2809 38.3117
v 3.07464 74.5083 39.8942
v 2.96524 75.0134 40.0498
v 4.65837 75.4168 39.3442
v 5.08481 75.5283 38.4998
v 4.70446 75.5292 39.3844
v 5.14087 75.6651 38.5487
v 4.95936 75.57 39.1154
v 5.22542 75.8323 38.3665
v 4.77342 75.7992 39.6395
v 5.31919 75.9887 39.0432
v 5.33406 75.8594 40.2248
v 5.93348 76.0546 39.6845
v 4.84172 75.6503 42.5325
v 4.49594 75.8867 42.6237
v 3.99409 76.2719 42.7475
v 3.84845 76.4049 42.653
v 3.76542 77.0512 41.5373
v 3.64103 77.9506 41.6719
v 3.91951 76.4809 40.5769
v 3.42633 77.0195 41.436
v 3.30193 77.9188 41.5706
v 3.59979 78.7924 40.923
v 2.8612 76.3125 42.3581
v 2.56941 75.8504 42.4222
v 2.675 77.571 42.9222
v 2.77275 78.202 42.4618
v 2.49983 77.6794 43.031
v 2.60521 78.3057 42.5658
v 3.54258 78.2741 42.6917
v 3.47994 77.6464 43.1626
v 3.60246 78.3815 42.8411
v 3.54254 77.7587 43.3188
v 3.91526 78.8501 43.1854
v 4.07225 78.5447 43.898
v 4.0139 78.9763 43.2169
v 4.17544 78.6768 43.9309
v 4.95399 79.7154 42.6641
v 4.98512 79.7088 42.5962
v 5.21208 79.5966 42.1591
v 4.33261 79.01 41.4484
v 4.16344 79.5957 40.7749
v 4.9266 80.5852 41.0223
v 6.18696 79.3427 41.3388
v 5.99938 79.9922 40.5919
v 2.17397 80.1057 40.9199
v 1.9334 79.4356 41.4097
v 1.89978 80.4813 41.1937
v 1.62595 79.7185 41.7512
v 1.94935 81.3337 41.325
v 1.48338 81.5446 42.0029
v 2.16575 81.9449 41.2836
v 1.69978 82.1558 41.9615
v 1.06468 80.8068 42.7825
v 1.15188 80.0438 42.5985
v 0.948326 80.6245 43.2773
v 1.02493 79.9542 43.1157
v 1.19002 81.1149 44.2486
v 1.47638 82.2605 44.4292
v 1.72633 83.2439 43.0664
v 2.25982 83.8092 42.8636
v 2.99585 84.1267 42.8096
v 3.79229 84.1348 42.9147
v 1.80614 82.9596 42.4838
v 2.33964 83.525 42.281
v 3.07567 83.8424 42.2269
v 3.8721 83.8505 42.3321
v 5.1054 83.4008 43.0314
v 5.26882 83.4535 43.4952
v 4.76054 84.2285 44.6437
v 3.84687 84.4958 44.1534
v 3.67533 84.5486 45.209
v 4.60703 84.9925 45.3313
v 5.70146 83.762 44.8744
v 5.95679 83.3681 44.284
v 5.83221 83.7267 44.9561
v 6.09751 83.3302 44.372
v 6.65617 84.131 45.587
v 6.71629 84.4809 45.8043
v 6.35025 85.1691 46.0777
v 6.19599 85.3591 46.0898
v 7.33801 85.041 46.0335
v 7.8148 85.3268 46.0596
v 7.15807 83.3256 44.6175
v 7.22779 83.3337 44.5685
v 7.94429 83.8217 44.5363
v 7.92803 83.8058 43.7406
v 8.47782 84.1317 44.5192
v 8.46155 84.1157 43.7235
v 8.94531 84.3524 44.6752
v 9.26928 84.4446 44.0065
v 9.31753 84.826 43.3641
v 8.95369 84.3596 44.6801
v 9.27137 84.4464 44.0078
v 9.32495 84.8324 43.3685
v 9.32486 84.4905 44.1671
v 9.44993 84.9202 43.4766
v 9.55195 84.7504 45.0027
v 10.0777 85.1491 44.4154
v 9.69499 84.8801 45.2188
v 10.2207 85.2788 44.6315
v 9.84285 85.5846 46.2618
v 10.2583 86.2732 46.1707
v 10.3122 86.9769 45.7747
v 10.321 86.9131 44.4351
v 10.2472 86.9319 44.3348
v 9.9565 87.0709 44.0921
v 9.84541 87.0371 43.9115
v 9.15963 87.1382 43.4857
v 8.11657 87.8914 43.7152
v 8.41729 87.8523 42.444
v 8.4081 86.5998 42.6221
v 8.01227 89.2112 40.9626
v 8.00667 89.4189 40.8595
v 7.73901 90.9814 41.9364
v 8.1021 91.6038 42.1308
v 7.85587 91.3519 40.7052
v 8.17485 91.8988 40.8759
v 10.2155 93.5141 43.5165
v 10.577 93.4688 44.2046
v 11.2581 93.7615 42.9242
v 11.6695 93.7098 43.7075
v 11.5636 92.7893 44.5968
v 12.2788 92.8516 44.6966
v 11.5792 92.2642 44.8125
v 12.2945 92.3265 44.9123
v 11.7098 92.0665 44.8055
v 11.6923 91.918 44.8079
v 10.9587 91.2817 45.1629
v 10.9164 91.2806 45.1928
v 10.4862 91.4091 45.5717
v 10.5233 90.9646 46.2659
v 10.0144 91.6083 45.7055
v 10.0072 91.1825 46.4123
v 10.9687 90.5911 46.2562
v 10.9688 90.591 46.2563
v 10.861 91.1154 47.5421
v 11.488 91.0031 47.6885
v 10.3081 91.4493 49.232
v 10.3029 91.4509 49.2306
v 10.8709 92.8238 50.5048
v 11.9928 92.3643 50.1895
v 11.6925 91.2534 49.0174
v 11.8484 91.251 48.9674
v 12.8488 91.9742 49.0036
v 12.3735 92.3745 50.1245
v 13.6511 92.3599 50.0242
v 13.5413 93.0949 48.9343
v 13.7073 92.0828 51.1567
v 13.7055 92.0836 51.1601
v 13.1859 92.3528 51.5126
v 13.4906 92.7493 52.0659
v 12.8014 92.4663 51.6366
v 13.0905 92.8674 52.1949
v 14.1867 92.7346 52.0254
v 14.2062 92.7445 52.0251
v 14.6428 92.3813 51.203
v 14.5314 92.8795 52.0619
v 15.29 92.9667 52.47
v 14.5203 93.7207 52.4505
v 13.8449 93.7681 52.3796
v 14.5774 94.3437 52.5262
v 13.8599 94.394 52.4509
v 15.2119 93.2102 52.6589
v 15.2731 93.1976 52.7149
v 15.9482 94.6644 53.1615
v 16.6694 94.8846 52.9739
v 15.8118 95.0022 53.0196
v 16.5376 95.2108 52.8369
v 15.4954 95.4663 52.8178
v 16.0141 95.9791 52.4624
v 14.3508 95.4825 52.6764
v 14.1427 96.2434 53.3952
v 15.233 96.4261 53.7244
v 15.7615 96.903 53.335
v 15.7779 96.8055 51.7353
v 15.582 97.5217 52.4118
v 13.6987 96.4495 54.4057
v 13.8846 96.8529 55.383
v 15.7711 96.445 54.2257
v 16.549 96.6518 55.2469
v 15.5683 94.7394 55.7248
v 15.875 94.1324 55.424
v 15.5659 94.7054 55.791
v 15.8726 94.0984 55.4901
v 15.7233 94.9163 56.8648
v 15.7062 95.9019 56.6657
v 15.4974 95.7572 57.6388
v 16.2195 95.0629 57.7271
v 15.1397 96.1573 57.8617
v 15.2742 96.1706 58.6048
v 14.9824 96.3636 57.883
v 15.1048 96.3927 58.6277
v 14.5896 97.0137 57.8507
v 14.6395 97.561 58.6068
v 14.3663 97.1147 57.7923
v 14.4162 97.662 58.5484
v 14.0414 97.0051 57.7785
v 13.9259 97.4172 58.5416
v 13.7314 96.7543 57.8544
v 13.5798 97.1372 58.6264
v 13.3592 98.9082 59.1738
v 13.2709 99.5136 59.7757
v 13.5135 99.8358 60.5334
v 14.0165 99.7811 61.2268
v 14.6339 99.3653 61.6543
v 13.8362 99.1442 59.0807
v 13.7586 99.6761 59.6096
v 13.9717 99.9591 60.2752
v 14.4137 99.911 60.8843
v 14.956 99.5458 61.2599
v 14.6092 98.853 62.1777
v 13.8984 98.7851 62.4602
v 13.1792 98.5176 62.4897
v 14.8068 98.3634 62.5571
v 14.096 98.2955 62.8397
v 13.3768 98.028 62.8691
v 12.7326 98.9827 62.0198
v 12.8872 99.5761 61.3205
v 12.9894 99.6754 60.4014
v 13.0044 99.2468 59.5761
v 12.9269 98.4365 59.1262
v 12.2367 98.9525 61.8094
v 12.3725 99.4738 61.1951
v 12.4623 99.5611 60.3876
v 12.4755 99.1845 59.6626
v 12.4074 98.4726 59.2673
v 11.7504 97.4204 61.6169
v 12.3767 96.7491 62.1801
v 16.3334 96.489 61.9649
v 15.584 96.8757 62.9098
v 15.3744 95.6368 63.0683
v 16.5698 95.8242 62.9545
v 17.2792 95.6527 61.3014
v 16.6778 96.2408 60.6359
v 16.5453 94.6342 60.0284
v 16.4566 94.0396 60.1467
v 16.1386 93.1815 59.9408
v 16.7717 93.1955 61.139
v 16.7982 93.1895 61.1573
v 17.2389 93.2906 61.353
v 17.5172 92.6176 61.3162
v 17.5302 93.4095 61.4975
v 17.8295 92.7451 61.4711
v 18.1805 93.5225 61.7969
v 17.8528 94.7362 61.5931
v 17.8559 95.0584 62.3637
v 17.4805 94.8603 63.083
v 17.8179 93.6434 63.2479
v 19.4606 93.6593 61.9744
v 19.4641 94.0261 62.8515
v 19.0369 93.8006 63.6703
v 17.0175 93.4282 63.2717
v 16.9213 93.4178 63.2965
v 19.1964 91.9147 60.9486
v 18.9363 91.5626 60.2525
v 19.741 91.5298 60.9398
v 19.4809 91.1777 60.2437
v 21.8757 91.8922 62.0722
v 22.7116 91.7551 61.9016
v 21.9286 92.1354 62.1361
v 22.7645 91.9983 61.9655
v 21.9725 92.7676 62.2658
v 20.946 93.2417 61.9877
v 21.6071 93.7352 62.8094
v 22.6094 93.7271 62.2418
v 20.2368 94.0356 62.9855
v 19.745 94.0397 63.4779
v 19.3118 93.7857 63.9595
v 18.9997 93.3104 64.3606
v 18.854 92.6826 64.6232
v 20.6935 94.1202 63.4409
v 20.2017 94.1242 63.9333
v 19.7685 93.8702 64.4149
v 19.4564 93.3949 64.8161
v 19.3107 92.7672 65.0786
v 21.2476 94.2247 63.8672
v 21.5177 94.0793 64.7515
v 22.4635 94.5728 63.5822
v 22.7177 94.436 64.4144
v 22.6209 93.3654 65.181
v 23.351 93.5252 65.3172
v 22.0322 92.6252 65.6578
v 22.8925 92.2872 65.1406
v 23.6136 92.4826 65.2782
v 23.9991 93.1074 66.0089
v 23.1081 92.1341 64.9619
v 23.1423 91.7195 64.4685
v 22.9566 91.5593 64.2731
v 23.7019 91.5071 64.1198
v 22.9267 91.4837 64.1514
v 23.673 91.434 64.0021
v 22.7863 91.2919 63.915
v 23.4223 91.1291 63.5838
v 22.6776 91.1631 63.7695
v 23.3135 91.0003 63.4383
v 24.7582 90.1972 63.5129
v 25.0005 90.5373 64.0141
v 25.1701 89.6467 62.7988
v 25.7015 89.4119 62.5018
v 23.7589 89.8912 60.8133
v 23.3429 89.5367 60.1852
v 23.7341 89.9044 60.8223
v 23.3181 89.5499 60.1942
v 23.7941 89.1777 60.0702
v 23.8789 88.9883 59.9969
v 23.1915 87.8775 59.7809
v 23.4531 87.235 60.1166
v 22.93 87.7895 59.8162
v 23.1916 87.1469 60.1519
v 24.3935 87.3703 60.4688
v 24.7128 88.1775 60.4307
v 24.7144 87.2562 60.741
v 25.0337 88.0634 60.703
v 23.5365 86.3028 61.6322
v 24.0987 86.1649 62.5431
v 23.5784 84.5245 62.7208
v 24.0895 83.9464 62.994
v 24.8465 83.6426 63.0635
v 25.6491 83.6933 62.911
v 26.2854 84.0851 62.5768
v 26.5872 84.7145 62.1491
v 26.4746 85.4152 61.7411
v 23.8182 84.8396 63.0876
v 24.2673 84.3317 63.3277
v 24.9323 84.0648 63.3888
v 25.6375 84.1093 63.2548
v 26.1965 84.4536 62.9611
v 26.4615 85.0065 62.5854
v 26.3626 85.6221 62.2269
v 26.3568 86.0548 60.5705
v 26.868 86.5536 60.073
v 26.561 85.8195 60.5399
v 27.0628 86.329 60.0438
v 26.9125 84.919 60.2571
v 27.6184 85.0705 59.6785
v 26.9175 84.6466 60.1918
v 27.6233 84.7981 59.6132
v 26.683 84.0808 61.7905
v 26.2902 83.7805 62.4254
v 25.643 83.4272 62.7477
v 24.9066 83.1109 62.6749
v 24.2691 82.9125 62.2257
v 23.8932 82.8827 61.5147
v 26.7175 83.5661 61.6304
v 26.3724 83.3023 62.1882
v 25.8038 82.9919 62.4713
v 25.1569 82.714 62.4074
v 24.5968 82.5397 62.0127
v 24.2666 82.5135 61.3881
v 24.7994 83.0068 58.9746
v 25.6276 83.2174 58.8842
v 25.1108 82.4665 60.0716
v 25.8383 82.6516 59.9921
v 27.1247 84.2238 58.7363
v 27.0773 84.1665 58.5089
v 24.8021 83.476 57.2331
v 24.6362 83.2166 56.5377
v 24.3267 83.3708 57.3857
v 24.1608 83.1114 56.6903
v 23.7887 83.0273 56.7049
v 23.3891 82.9171 56.6684
v 22.7657 81.7938 55.7731
v 23.4102 81.7686 55.657
v 21.2709 80.7168 52.0551
v 20.6912 80.6626 52.3952
v 21.5752 80.7709 51.7351
v 21.7566 80.7812 51.5024
v 19.9736 78.2867 51.0129
v 19.7702 77.5519 51.2811
v 19.6314 78.5135 51.4262
v 19.4559 77.7603 51.6608
v 19.2379 79.2875 52.0927
v 19.3397 79.5986 52.2561
v 18.701 78.3419 52.5474
v 18.9407 77.6837 52.3484
v 18.6241 78.2474 52.7673
v 18.8638 77.5892 52.5683
v 18.4613 78.1074 53.2244
v 18.2831 78.1857 53.6669
v 18.8369 76.6118 53.7695
v 18.6594 75.7785 53.8255
v 19.5339 76.3809 52.9756
v 19.3682 75.603 53.0278
v 17.7353 74.464 53.256
v 17.7391 73.6177 53.1602
v 17.2286 74.433 53.596
v 17.21 73.5853 53.5152
v 16.5876 74.3979 53.746
v 16.5444 74.4197 53.7775
v 18.1658 73.5333 52.6587
v 18.4454 74.3347 52.4576
v 18.6485 72.5489 52.3125
v 18.0552 73.4107 51.8358
v 18.3462 74.2247 51.7195
v 19.3242 74.6857 51.9033
v 17.8857 72.1045 51.0653
v 17.3709 72.3845 50.7652
v 17.0993 71.2577 50.4945
v 17.7104 70.3884 51.2299
v 16.5548 69.8226 51.3497
v 16.8141 70.0973 50.1707
v 16.0254 71.9493 48.8344
v 16.3606 70.7621 49.0765
v 15.4413 70.953 48.2405
v 16.1877 71.7635 47.5664
v 15.038 70.5848 48.3568
v 14.7211 70.6565 47.5445
v 14.6697 70.4903 48.4936
v 14.3475 70.5606 47.6832
v 13.873 69.9461 49.4831
v 13.8877 69.874 49.5222
v 12.9462 70.286 48.5771
v 13.2558 70.4694 47.7192
v 12.9068 70.2606 48.5573
v 13.2188 70.4457 47.7007
v 15.1892 70.606 46.0699
v 15.7906 71.37 46.5667
v 14.75 71.0281 44.792
v 14.0655 71.0286 44.4615
v 14.8438 71.6339 44.7059
v 14.0753 71.6344 44.3349
v 15.7854 72.7151 44.8166
v 15.7827 72.7142 44.8117
v 14.9078 73.2274 43.2047
v 13.6691 73.1319 43.8815
v 13.5805 73.6235 43.2483
v 13.4433 73.1048 43.892
v 13.3547 73.5964 43.2588
v 14.2388 73.4426 41.9081
v 14.0455 73.3825 41.6773
v 15.4405 71.9224 41.2661
v 15.7757 71.7788 40.5159
v 16.1766 72.1301 39.8742
v 16.411 71.509 41.843
v 16.7925 71.3457 40.989
v 17.2488 71.7455 40.2586
v 15.2795 74.3543 39.3465
v 14.9876 74.9361 38.9896
v 15.1825 74.2846 39.3131
v 14.8867 74.8637 38.9548
v 13.3751 74.3624 38.9091
v 13.0269 74.1045 38.0946
v 13.1671 74.3986 38.9857
v 12.8246 74.1397 38.1691
v 13.4812 72.9741 36.7647
v 13.6348 72.9494 36.0243
v 13.5439 73.1505 35.3006
v 13.2262 73.5384 34.734
v 12.7434 74.0379 34.4344
v 13.8941 73.4158 36.8356
v 14.0477 73.3911 36.0952
v 13.9568 73.5922 35.3715
v 13.6391 73.9801 34.8049
v 13.1563 74.4796 34.5053
v 11.7801 72.5477 34.9146
v 11.7716 72.1697 35.6154
v 11.6302 72.1772 36.399
v 11.3945 72.5682 37.0515
v 10.6939 72.3135 34.8129
v 10.6862 71.967 35.4552
v 10.5566 71.9739 36.1735
v 10.3405 72.3323 36.7715
v 9.48307 74.4124 37.2304
v 8.90151 74.7129 37.5802
v 9.69236 74.6951 37.3283
v 9.11871 75.0063 37.6818
v 9.34289 75.1815 37.6409
v 9.34638 75.1889 37.644
v 9.66887 75.3798 37.6637
v 9.78039 75.4733 37.7071
v 9.90025 75.7373 37.928
v 9.90263 75.7382 37.9285
v 8.66923 74.4736 37.488
v 9.09229 73.9914 37.0835
v 8.06279 74.1777 37.1621
v 8.52453 73.7144 36.7784
v 7.75542 74.0119 36.7078
v 8.33646 73.6083 36.5245
v 6.79756 73.9319 36.2684
v 6.87441 74.322 35.4215
v 7.87921 74.6401 35.3436
v 8.4528 74.1987 35.2425
v 8.42155 72.8503 35.8611
v 8.48999 73.1976 35.1068
v 8.27237 75.1385 35.186
v 7.36971 75.8691 34.9278
v 8.38485 76.338 35.3339
v 9.11208 75.7445 34.6133
v 6.86658 76.276 34.8032
v 6.1788 75.7767 34.6976
v 5.46267 75.4105 34.9916
v 4.89213 75.2662 35.6138
v 4.60579 75.3789 36.413
v 4.67321 75.7213 37.1951
v 6.48102 76.7855 34.7011
v 5.83368 76.3156 34.6017
v 5.15965 75.9709 34.8784
v 4.62266 75.8351 35.464
v 4.35315 75.9412 36.2162
v 4.41661 76.2635 36.9523
v 7.49056 77.2833 35.5902
v 6.74067 77.9605 35.4395
v 6.40744 78.383 36.0016
v 6.03612 78.4182 36.6846
v 6.37965 78.0051 37.5534
v 7.95811 78.1056 36.0184
v 7.60407 78.5546 36.6157
v 7.20955 78.5919 37.3413
v 5.15973 77.5099 37.5627
v 5.79781 77.1988 38.3823
v 6.47759 77.3003 39.0722
v 6.77067 76.6721 39.5573
v 7.2909 76.0197 39.6975
v 7.21344 77.9811 39.5093
v 7.50653 77.3529 39.9944
v 8.02675 76.7005 40.1346
v 7.6373 78.9613 38.3548
v 7.38205 78.7086 37.8097
v 8.68341 79.9015 38.7154
v 8.67342 79.901 38.7287
v 8.20006 79.8491 39.0851
v 7.98478 80.5982 39.4077
v 7.88076 79.6775 39.2703
v 7.66548 80.4267 39.5929
v 7.53201 79.5984 39.6266
v 7.23473 78.4085 39.1605
v 7.38571 77.8373 39.8783
v 7.78783 78.6306 40.843
v 6.48899 79.748 40.3986
v 6.63607 79.1916 41.0979
v 8.60635 77.7971 41.0586
v 8.76131 77.8783 41.8373
v 8.9551 77.3312 41.0549
v 9.08249 77.4492 41.8339
v 9.3959 76.6349 40.7791
v 9.41641 76.3326 40.5716
v 9.64766 76.8499 42.0467
v 9.73471 76.6824 42.2303
v 8.04636 78.7274 42.281
v 7.82694 78.8345 42.7373
v 7.63386 78.1456 44.0546
v 7.6749 77.8945 44.1316
v 7.76746 77.4692 44.2438
v 7.86613 77.2593 44.2577
v 5.54079 76.2861 44.4161
v 5.81496 76.0564 44.3725
v 5.25487 76.3168 44.3528
v 5.62931 76.9759 44.6753
v 5.13831 76.3788 44.3615
v 5.51274 77.0379 44.684
v 4.55409 77.1563 44.4254
v 5.168 77.4991 44.6704
v 4.54156 77.1831 44.4193
v 5.15506 77.5268 44.6641
v 4.23896 78.938 43.8495
v 4.22487 78.9227 43.8425
v 4.57858 79.3602 43.7828
v 5.15473 79.0071 44.3416
v 4.60386 79.3856 43.7728
v 5.18001 79.0325 44.3316
v 4.98936 79.7778 42.9967
v 4.99163 79.7773 42.974
v 5.95081 79.3374 43.9652
v 6.05941 79.3087 43.9321
v 6.49115 79.427 43.2317
v 6.36808 79.0378 43.9678
v 6.8677 79.2835 43.2168
v 6.75129 78.8918 43.9527
v 6.26416 80.7033 40.1437
v 6.43626 81.3644 39.7495
v 5.05846 81.3634 41.0823
v 5.03346 81.2795 41.0957
v 5.19884 81.8354 40.9296
v 4.10098 82.5222 40.9638
v 4.27194 83.2454 41.4698
v 5.50782 83.1426 41.8442
v 5.8847 82.6447 40.1861
v 6.05566 83.3679 40.6921
v 6.16706 83.4344 43.1227
v 7.10011 84.1736 42.5111
v 7.32221 84.6621 40.3619
v 7.15343 85.0972 39.7481
v 7.35245 84.712 40.3888
v 7.18144 85.1435 39.7729
v 7.99362 85.4574 41.7857
v 7.75818 84.7522 42.5539
v 8.70108 85.206 42.7727
v 8.34111 86.1379 42.4891
v 8.15685 86.3154 40.5367
v 7.74076 86.2202 39.8763
v 8.15969 86.3432 40.5309
v 7.74359 86.248 39.8706
v 8.13633 86.9891 40.5929
v 8.24939 87.552 40.9184
v 8.48333 87.9186 41.6421
v 8.49131 87.9257 41.793
v 8.16358 88.432 40.9152
v 7.94556 89.0288 40.7112
v 7.03381 87.8269 39.4861
v 6.50896 86.71 39.083
v 7.01394 88.1128 37.3293
v 7.33083 88.3614 37.02
v 8.10439 89.3905 37.4158
v 8.21792 89.0358 36.8789
v 8.55949 90.4789 38.5632
v 7.57264 89.7732 38.727
v 7.83193 89.9869 39.9042
v 7.91219 91.0352 39.3743
v 9.44267 91.54 38.7512
v 9.8329 90.7102 38.194
v 10.9344 91.1602 39.4533
v 11.0229 91.4032 39.8967
v 10.6614 91.965 40.4854
v 11.2405 92.1793 40.8826
v 10.0992 92.3072 41.0512
v 10.6372 92.5465 41.4897
v 9.75734 92.2916 41.3985
v 9.10905 92.1201 41.6575
v 11.9984 91.8115 40.5411
v 12.7087 92.5929 40.8673
v 13.4413 92.2847 41.1153
v 13.4929 91.1829 41.047
v 12.6555 91.4479 39.7713
v 13.2992 91.1772 39.9892
v 14.6319 91.3298 42.1322
v 14.7425 91.5837 42.1856
v 14.6706 92.655 42.5035
v 15.4592 92.7904 42.6917
v 14.6133 92.9363 42.5498
v 15.4042 93.0608 42.7363
v 14.3473 93.479 42.5413
v 14.9422 93.9576 42.7499
v 13.887 94.0229 42.6065
v 14.4819 94.5014 42.8151
v 13.3463 94.3782 42.6972
v 13.5812 95.1064 42.9538
v 11.9982 94.1443 42.6721
v 12.7791 94.2615 43.7898
v 13.0601 94.9992 43.9577
v 12.7855 96.0522 43.2847
v 13.4407 94.2109 44.5061
v 13.428 94.9613 44.4015
v 13.5324 94.2319 44.6459
v 13.5197 94.9823 44.5414
v 13.697 94.2641 44.8769
v 13.7684 95.0496 44.9521
v 13.9387 94.2094 45.144
v 14.0306 94.9903 45.2417
v 13.9763 93.3148 46.2315
v 13.1443 92.9779 45.5468
v 13.4862 92.2262 46.3166
v 13.4676 92.9624 47.2098
v 12.6457 91.1148 45.3796
v 12.4613 90.6224 45.9065
v 12.1388 90.478 46.5618
v 12.6072 91.1034 45.3568
v 12.4485 90.6186 45.899
v 12.0955 90.4652 46.5362
v 11.9271 91.0814 45.0395
v 11.9081 91.0979 45.0266
v 11.3839 90.4458 46.3286
v 11.3194 90.4631 46.3449
v 12.5232 91.0025 47.509
v 13.076 91.4928 47.4818
v 12.3668 91.2182 48.2201
v 12.9196 91.7085 48.193
v 14.5366 94.0785 46.8206
v 14.6899 94.6917 46.4291
v 14.4516 95.2608 46.0144
v 14.6252 94.2395 47.0475
v 14.7297 94.7638 46.5308
v 14.5402 95.4219 46.2412
v 14.4559 94.0667 48.5083
v 14.8709 93.7856 49.2414
v 14.9745 94.4406 48.358
v 15.3895 94.1595 49.0912
v 16.1653 93.2237 49.732
v 16.1639 93.1745 49.7583
v 15.3493 92.4965 50.4695
v 14.8472 92.4874 50.4864
v 16.0686 92.4312 51.0142
v 16.5526 92.751 50.529
v 16.3169 92.4378 51.2573
v 16.7832 92.757 50.7548
v 16.6685 92.4538 51.8834
v 16.6708 92.4773 52.0674
v 16.8962 92.889 52.892
v 17.3223 93.5532 53.0025
v 16.2995 93.6947 53.401
v 16.9288 94.3358 53.2015
v 16.284 93.7104 53.4026
v 16.9132 94.3516 53.2032
v 17.7358 93.8005 52.3523
v 17.7822 93.832 52.2271
v 17.7964 94.5079 51.5988
v 17.7229 93.9893 50.926
v 17.7745 94.687 51.4609
v 17.7022 94.1585 50.7958
v 17.5963 95.4182 51.2557
v 17.548 95.4985 51.2615
v 17.1794 95.9433 50.993
v 16.8959 96.2956 50.613
v 16.5062 96.7346 50.3539
v 15.8888 97.0927 51.18
v 15.9575 97.9319 50.4852
v 15.8059 97.2226 49.6487
v 15.9425 98.4038 50.6332
v 15.6146 98.8302 49.985
v 16.1207 98.7838 51.6896
v 16.6239 99.0298 50.7004
v 16.296 99.4563 50.0522
v 15.2558 99.9088 49.9797
v 17.1062 98.9872 50.5986
v 18.1262 98.5499 50.5494
v 18.4193 98.2922 50.4968
v 18.4218 98.2903 50.4979
v 18.5805 98.1781 50.8172
v 18.8526 97.9795 51.1099
v 18.0786 98.9517 51.8885
v 17.4341 99.1908 52.3033
v 16.8229 99.011 52.7919
v 16.4177 98.463 53.2163
v 18.7104 99.1544 52.7533
v 18.0659 99.3935 53.1681
v 17.4548 99.2136 53.6568
v 17.0496 98.6656 54.0812
v 19.0686 98.0231 52.0241
v 19.1318 97.7707 51.3176
v 19.2136 97.9277 52.0719
v 19.2817 97.6722 51.367
v 19.4529 98.9836 52.951
v 19.4118 99.3558 53.4961
v 20.5112 98.8495 53.0973
v 20.4676 99.2448 53.6765
v 18.7309 99.495 54.6495
v 18.1383 99.1833 55.0243
v 17.6547 98.6082 55.1792
[truncated: 3,396,524 more chars]
