# Supplementary material for: Structural analysis of P. falciparum KAHRP and PfEMP1 complexes with host erythrocyte spectrin suggests a model for cytoadherent knob protrusions
Source: PLoS Pathog. 2017 Aug 14;13(8):e1006552. doi: 10.1371/journal.ppat.1006552 (PMC5570508; doi:10.1371/journal.ppat.1006552)
Supplement: S1 Software — Provided here is a compressed file that includes all scripts used for the calculation of docking conformations between two charged proteins. The specific examples of docking the KAHRP 5´ repeat to spectrin β10–14, and predicting the β-catenin–Tcf complex, are shown in separate directories. A README file with simple instructions and software dependencies is also included. (ZIP) [file ppat.1006552.s012.zip › scripts/bench_marking/path_finding/out.pqr]

REMARK   1 PQR file generated by PDB2PQR (Version 2.1.1)
REMARK   1
REMARK   1 Command line used to generate this file:
REMARK   1 --with-ph=7.0 --ph-calc-method=propka --apbs-input --whitespace --ff=amber --ffout=amber --chain --verbose --summary model.B99990001.pdb model.B99990001.pqr
REMARK   1
REMARK   1 Forcefield Used: AMBER
REMARK   1 Naming Scheme Used: amber
REMARK   1
REMARK   1 pKas calculated by propka and assigned using pH 7.00
REMARK   1
REMARK   5
REMARK   6 Total charge on this protein: 8.0000 e
REMARK   6
ATOM       1  N    ASP A   1     -15.898   65.880   77.067  0.0782 1.8240
ATOM       2  CA   ASP A   1     -14.893   66.965   77.029  0.0292 1.9080
ATOM       3  C    ASP A   1     -14.448   67.322   78.403  0.5621 1.9080
ATOM       4  O    ASP A   1     -13.277   67.627   78.619 -0.5889 1.6612
ATOM       5  CB   ASP A   1     -15.478   68.217   76.358 -0.0235 1.9080
ATOM       6  CG   ASP A   1     -15.521   67.955   74.860  0.8194 1.9080
ATOM       7  OD1  ASP A   1     -14.610   67.241   74.361 -0.8084 1.6612
ATOM       8  OD2  ASP A   1     -16.461   68.464   74.193 -0.8084 1.6612
ATOM       9  H2   ASP A   1     -16.483   65.946   76.260  0.2200 0.6000
ATOM      10  H3   ASP A   1     -15.429   64.998   77.073  0.2200 0.6000
ATOM      11  H1   ASP A   1     -16.452   65.974   77.894  0.2200 0.6000
ATOM      12  HA   ASP A   1     -14.101   66.596   76.526  0.1141 1.1000
ATOM      13  HB3  ASP A   1     -14.882   68.963   76.533 -0.0169 1.4870
ATOM      14  HB2  ASP A   1     -16.384   68.342   76.685 -0.0169 1.4870
ATOM      15  N    SER A   2     -15.369   67.239   79.380 -0.4157 1.8240
ATOM      16  CA   SER A   2     -15.059   67.628   80.723 -0.0249 1.9080
ATOM      17  C    SER A   2     -13.872   66.857   81.176  0.5973 1.9080
ATOM      18  O    SER A   2     -12.921   67.429   81.708 -0.5679 1.6612
ATOM      19  CB   SER A   2     -16.190   67.304   81.711  0.2117 1.9080
ATOM      20  OG   SER A   2     -15.773   67.611   83.033 -0.6546 1.7210
ATOM      21  H    SER A   2     -16.289   66.878   79.065  0.2719 0.6000
ATOM      22  HA   SER A   2     -14.825   68.604   80.723  0.0843 1.3870
ATOM      23  HB3  SER A   2     -16.397   66.338   81.651  0.0352 1.3870
ATOM      24  HB2  SER A   2     -16.979   67.854   81.483  0.0352 1.3870
ATOM      25  HG   SER A   2     -15.698   68.602   83.136  0.4275 0.0000
ATOM      26  N    VAL A   3     -13.895   65.532   80.963 -0.4157 1.8240
ATOM      27  CA   VAL A   3     -12.804   64.702   81.372 -0.0875 1.9080
ATOM      28  C    VAL A   3     -11.581   65.089   80.598  0.5973 1.9080
ATOM      29  O    VAL A   3     -10.499   65.216   81.168 -0.5679 1.6612
ATOM      30  CB   VAL A   3     -13.053   63.244   81.118  0.2985 1.9080
ATOM      31  CG1  VAL A   3     -11.761   62.476   81.443 -0.3192 1.9080
ATOM      32  CG2  VAL A   3     -14.265   62.791   81.952 -0.3192 1.9080
ATOM      33  HA   VAL A   3     -12.624   64.866   82.347  0.0969 1.3870
ATOM      34 HG11  VAL A   3     -11.958   61.498   81.458  0.0791 1.4870
ATOM      35 HG21  VAL A   3     -13.949   62.173   82.668  0.0791 1.4870
ATOM      36  HB   VAL A   3     -13.217   63.108   80.153 -0.0297 1.4870
ATOM      37 HG12  VAL A   3     -11.079   62.673   80.742  0.0791 1.4870
ATOM      38 HG13  VAL A   3     -11.424   62.768   82.335  0.0791 1.4870
ATOM      39  H    VAL A   3     -14.753   65.192   80.490  0.2719 0.6000
ATOM      40 HG23  VAL A   3     -14.695   63.594   82.357  0.0791 1.4870
ATOM      41 HG22  VAL A   3     -14.910   62.322   81.353  0.0791 1.4870
ATOM      42  N    LEU A   4     -11.730   65.316   79.278 -0.4157 1.8240
ATOM      43  CA   LEU A   4     -10.601   65.594   78.435 -0.0518 1.9080
ATOM      44  C    LEU A   4      -9.925   66.850   78.891  0.5973 1.9080
ATOM      45  O    LEU A   4      -8.701   66.907   78.985 -0.5679 1.6612
ATOM      46  CB   LEU A   4     -10.994   65.781   76.957 -0.1102 1.9080
ATOM      47  CG   LEU A   4     -11.528   64.506   76.279  0.3531 1.9080
ATOM      48  CD1  LEU A   4     -11.897   64.765   74.809 -0.4121 1.9080
ATOM      49  CD2  LEU A   4     -10.541   63.341   76.432 -0.4121 1.9080
ATOM      50 HD22  LEU A   4     -10.402   63.154   77.402  0.1000 1.4870
ATOM      51 HD23  LEU A   4     -10.915   62.532   75.983  0.1000 1.4870
ATOM      52 HD21  LEU A   4      -9.672   63.589   76.009  0.1000 1.4870
ATOM      53  H    LEU A   4     -12.714   65.269   78.950  0.2719 0.6000
ATOM      54 HD13  LEU A   4     -11.085   65.072   74.317  0.1000 1.4870
ATOM      55 HD12  LEU A   4     -12.238   63.919   74.404  0.1000 1.4870
ATOM      56 HD11  LEU A   4     -12.603   65.469   74.768  0.1000 1.4870
ATOM      57  HA   LEU A   4      -9.947   64.831   78.504  0.0922 1.3870
ATOM      58  HG   LEU A   4     -12.341   64.194   76.771 -0.0361 1.4870
ATOM      59  HB3  LEU A   4     -10.191   66.065   76.463  0.0457 1.4870
ATOM      60  HB2  LEU A   4     -11.709   66.459   76.917  0.0457 1.4870
ATOM      61  N    PHE A   5     -10.715   67.891   79.202 -0.4157 1.8240
ATOM      62  CA   PHE A   5     -10.161   69.147   79.613 -0.0024 1.9080
ATOM      63  C    PHE A   5      -9.396   68.962   80.889  0.5973 1.9080
ATOM      64  O    PHE A   5      -8.273   69.445   81.022 -0.5679 1.6612
ATOM      65  CB   PHE A   5     -11.269   70.196   79.813 -0.0343 1.9080
ATOM      66  CG   PHE A   5     -11.686   70.704   78.469  0.0118 1.9080
ATOM      67  CD1  PHE A   5     -12.216   69.880   77.501 -0.1256 1.9080
ATOM      68  CD2  PHE A   5     -11.490   72.028   78.156 -0.1256 1.9080
ATOM      69  CE1  PHE A   5     -12.585   70.372   76.272 -0.1704 1.9080
ATOM      70  CE2  PHE A   5     -11.855   72.529   76.930 -0.1704 1.9080
ATOM      71  CZ   PHE A   5     -12.410   71.704   75.984 -0.1072 1.9080
ATOM      72  HZ   PHE A   5     -12.686   72.065   75.093  0.1297 1.4590
ATOM      73  HA   PHE A   5      -9.498   69.427   78.910  0.0978 1.3870
ATOM      74  HE1  PHE A   5     -12.984   69.747   75.583  0.1430 1.4590
ATOM      75  HE2  PHE A   5     -11.709   73.518   76.728  0.1430 1.4590
ATOM      76  H    PHE A   5     -11.730   67.693   79.115  0.2719 0.6000
ATOM      77  HD2  PHE A   5     -11.072   72.641   78.837  0.1330 1.4590
ATOM      78  HD1  PHE A   5     -12.337   68.903   77.694  0.1330 1.4590
ATOM      79  HB3  PHE A   5     -10.893   70.929   80.319  0.0295 1.4870
ATOM      80  HB2  PHE A   5     -12.023   69.754   80.225  0.0295 1.4870
ATOM      81  N    TYR A   6      -9.969   68.252   81.874 -0.4157 1.8240
ATOM      82  CA   TYR A   6      -9.247   68.076   83.100 -0.0014 1.9080
ATOM      83  C    TYR A   6      -8.019   67.240   82.872  0.5973 1.9080
ATOM      84  O    TYR A   6      -6.955   67.541   83.410 -0.5679 1.6612
ATOM      85  CB   TYR A   6     -10.077   67.448   84.233 -0.0152 1.9080
ATOM      86  CG   TYR A   6     -11.001   68.498   84.761 -0.0011 1.9080
ATOM      87  CD1  TYR A   6     -12.246   68.694   84.209 -0.1906 1.9080
ATOM      88  CD2  TYR A   6     -10.613   69.300   85.814 -0.1906 1.9080
ATOM      89  CE1  TYR A   6     -13.091   69.663   84.704 -0.2341 1.9080
ATOM      90  CE2  TYR A   6     -11.452   70.272   86.314 -0.2341 1.9080
ATOM      91  CZ   TYR A   6     -12.698   70.449   85.762  0.3226 1.9080
ATOM      92  OH   TYR A   6     -13.566   71.440   86.269 -0.5579 1.7210
ATOM      93  HA   TYR A   6      -8.955   68.983   83.436  0.0876 1.3870
ATOM      94  HE1  TYR A   6     -14.001   69.796   84.290  0.1656 1.4590
ATOM      95  HE2  TYR A   6     -11.154   70.850   87.079  0.1656 1.4590
ATOM      96  H    TYR A   6     -10.897   67.884   81.667  0.2719 0.6000
ATOM      97  HD2  TYR A   6      -9.707   69.174   86.223  0.1699 1.4590
ATOM      98  HD1  TYR A   6     -12.546   68.128   83.437  0.1699 1.4590
ATOM      99  HB3  TYR A   6      -9.466   67.174   84.940  0.0295 1.4870
ATOM     100  HB2  TYR A   6     -10.600   66.719   83.857  0.0295 1.4870
ATOM     101  HH   TYR A   6     -14.484   71.240   85.950  0.3992 0.0000
ATOM     102  N    ALA A   7      -8.135   66.166   82.066 -0.4157 1.8240
ATOM     103  CA   ALA A   7      -7.045   65.249   81.858  0.0337 1.9080
ATOM     104  C    ALA A   7      -5.865   65.905   81.195  0.5973 1.9080
ATOM     105  O    ALA A   7      -4.728   65.709   81.619 -0.5679 1.6612
ATOM     106  CB   ALA A   7      -7.452   64.050   80.982 -0.1825 1.9080
ATOM     107  H    ALA A   7      -9.072   66.074   81.622  0.2719 0.6000
ATOM     108  HA   ALA A   7      -6.749   64.881   82.759  0.0823 1.3870
ATOM     109  HB1  ALA A   7      -7.689   63.282   81.571  0.0603 1.4870
ATOM     110  HB3  ALA A   7      -8.239   64.306   80.426  0.0603 1.4870
ATOM     111  HB2  ALA A   7      -6.687   63.802   80.393  0.0603 1.4870
ATOM     112  N    ILE A   8      -6.092   66.703   80.136 -0.4157 1.8240
ATOM     113  CA   ILE A   8      -4.998   67.290   79.410 -0.0597 1.9080
ATOM     114  C    ILE A   8      -4.259   68.276   80.259  0.5973 1.9080
ATOM     115  O    ILE A   8      -3.030   68.310   80.248 -0.5679 1.6612
ATOM     116  CB   ILE A   8      -5.438   67.978   78.148  0.1303 1.9080
ATOM     117  CG1  ILE A   8      -4.229   68.409   77.295 -0.0430 1.9080
ATOM     118  CG2  ILE A   8      -6.386   69.114   78.543 -0.3204 1.9080
ATOM     119  CD1  ILE A   8      -3.445   67.236   76.702 -0.0660 1.9080
ATOM     120  HA   ILE A   8      -4.356   66.539   79.205  0.0869 1.3870
ATOM     121 HG22  ILE A   8      -6.746   69.532   77.713  0.0882 1.4870
ATOM     122 HG21  ILE A   8      -7.129   68.734   79.088  0.0882 1.4870
ATOM     123  HB   ILE A   8      -5.974   67.338   77.597  0.0187 1.4870
ATOM     124 HG12  ILE A   8      -4.557   68.983   76.551  0.0236 1.4870
ATOM     125 HG13  ILE A   8      -3.614   68.940   77.872  0.0236 1.4870
ATOM     126 HD13  ILE A   8      -4.052   66.705   76.118  0.0186 1.4870
ATOM     127  H    ILE A   8      -7.091   66.841   79.912  0.2719 0.6000
ATOM     128 HD12  ILE A   8      -2.684   67.594   76.168  0.0186 1.4870
ATOM     129 HG23  ILE A   8      -5.876   69.785   79.074  0.0882 1.4870
ATOM     130 HD11  ILE A   8      -3.103   66.668   77.445  0.0186 1.4870
ATOM     131  N    THR A   9      -4.995   69.117   81.008 -0.4157 1.8240
ATOM     132  CA   THR A   9      -4.388   70.135   81.816 -0.0389 1.9080
ATOM     133  C    THR A   9      -3.575   69.494   82.893  0.5973 1.9080
ATOM     134  O    THR A   9      -2.468   69.937   83.193 -0.5679 1.6612
ATOM     135  CB   THR A   9      -5.394   71.015   82.487  0.3654 1.9080
ATOM     136  OG1  THR A   9      -6.230   71.622   81.516 -0.6761 1.7210
ATOM     137  CG2  THR A   9      -4.640   72.095   83.279 -0.2438 1.9080
ATOM     138  HA   THR A   9      -3.779   70.689   81.237  0.1007 1.3870
ATOM     139 HG22  THR A   9      -4.455   72.877   82.682  0.0642 1.4870
ATOM     140 HG21  THR A   9      -5.200   72.391   84.054  0.0642 1.4870
ATOM     141  H    THR A   9      -6.021   68.953   80.939  0.2719 0.6000
ATOM     142  HB   THR A   9      -5.989   70.450   83.106  0.0043 1.3870
ATOM     143 HG23  THR A   9      -3.776   71.719   83.615  0.0642 1.4870
ATOM     144  HG1  THR A   9      -6.995   71.012   81.272  0.4102 0.0000
ATOM     145  N    THR A  10      -4.111   68.426   83.508 -0.4157 1.8240
ATOM     146  CA   THR A  10      -3.433   67.772   84.590 -0.0389 1.9080
ATOM     147  C    THR A  10      -2.155   67.199   84.067  0.5973 1.9080
ATOM     148  O    THR A  10      -1.112   67.291   84.713 -0.5679 1.6612
ATOM     149  CB   THR A  10      -4.235   66.642   85.165  0.3654 1.9080
ATOM     150  OG1  THR A  10      -5.504   67.118   85.587 -0.6761 1.7210
ATOM     151  CG2  THR A  10      -3.476   66.055   86.369 -0.2438 1.9080
ATOM     152  HA   THR A  10      -3.218   68.451   85.296  0.1007 1.3870
ATOM     153 HG22  THR A  10      -2.577   66.489   86.438  0.0642 1.4870
ATOM     154 HG21  THR A  10      -3.997   66.228   87.205  0.0642 1.4870
ATOM     155  H    THR A  10      -5.033   68.137   83.129  0.2719 0.6000
ATOM     156  HB   THR A  10      -4.390   65.929   84.443  0.0043 1.3870
ATOM     157 HG23  THR A  10      -3.364   65.069   86.241  0.0642 1.4870
ATOM     158  HG1  THR A  10      -6.093   67.315   84.793  0.4102 0.0000
ATOM     159  N    LEU A  11      -2.204   66.593   82.869 -0.4157 1.8240
ATOM     160  CA   LEU A  11      -1.039   65.983   82.304 -0.0518 1.9080
ATOM     161  C    LEU A  11      -0.040   67.062   82.022  0.5973 1.9080
ATOM     162  O    LEU A  11       1.167   66.858   82.152 -0.5679 1.6612
ATOM     163  CB   LEU A  11      -1.337   65.221   81.003 -0.1102 1.9080
ATOM     164  CG   LEU A  11      -0.107   64.505   80.425  0.3531 1.9080
ATOM     165  CD1  LEU A  11       0.479   63.512   81.436 -0.4121 1.9080
ATOM     166  CD2  LEU A  11      -0.446   63.812   79.101 -0.4121 1.9080
ATOM     167 HD22  LEU A  11      -0.760   64.494   78.443  0.1000 1.4870
ATOM     168 HD23  LEU A  11       0.370   63.356   78.749  0.1000 1.4870
ATOM     169 HD21  LEU A  11      -1.167   63.139   79.256  0.1000 1.4870
ATOM     170  H    LEU A  11      -3.138   66.616   82.420  0.2719 0.6000
ATOM     171 HD13  LEU A  11      -0.213   62.829   81.665  0.1000 1.4870
ATOM     172 HD12  LEU A  11       1.275   63.063   81.033  0.1000 1.4870
ATOM     173 HD11  LEU A  11       0.752   64.005   82.261  0.1000 1.4870
ATOM     174  HA   LEU A  11      -0.647   65.346   82.970  0.0922 1.3870
ATOM     175  HG   LEU A  11       0.587   65.187   80.194 -0.0361 1.4870
ATOM     176  HB3  LEU A  11      -1.644   65.870   80.334  0.0457 1.4870
ATOM     177  HB2  LEU A  11      -2.013   64.535   81.200  0.0457 1.4870
ATOM     178  N    HIE A  12      -0.531   68.248   81.619 -0.4157 1.8240
ATOM     179  CA   HIE A  12       0.329   69.349   81.301 -0.0581 1.9080
ATOM     180  C    HIE A  12       1.094   69.732   82.531  0.5973 1.9080
ATOM     181  O    HIE A  12       2.298   69.974   82.471 -0.5679 1.6612
ATOM     182  ND1  HIE A  12       0.787   72.790   81.067 -0.5432 1.8240
ATOM     183  CG   HIE A  12       0.440   71.682   80.328  0.1868 1.9080
ATOM     184  CB   HIE A  12      -0.453   70.590   80.834 -0.0074 1.9080
ATOM     185  NE2  HIE A  12       1.784   73.006   79.093 -0.2795 1.8240
ATOM     186  CD2  HIE A  12       1.058   71.829   79.124 -0.2207 1.9080
ATOM     187  CE1  HIE A  12       1.592   73.548   80.280  0.1635 1.9080
ATOM     188  HE2  HIE A  12       2.318   73.350   78.355  0.3339 0.6000
ATOM     189  HD2  HIE A  12       0.995   71.170   78.355  0.1862 1.4090
ATOM     190  H    HIE A  12      -1.570   68.276   81.566  0.2719 0.6000
ATOM     191  HE1  HIE A  12       1.989   74.429   80.587  0.1435 1.3590
ATOM     192  HA   HIE A  12       0.981   69.059   80.596  0.1360 1.3870
ATOM     193  HB3  HIE A  12      -0.984   70.945   81.604  0.0367 1.4870
ATOM     194  HB2  HIE A  12      -1.076   70.322   80.098  0.0367 1.4870
ATOM     195  N    ASN A  13       0.412   69.783   83.691 -0.4157 1.8240
ATOM     196  CA   ASN A  13       1.073   70.169   84.905  0.0143 1.9080
ATOM     197  C    ASN A  13       2.150   69.167   85.181  0.5973 1.9080
ATOM     198  O    ASN A  13       3.266   69.524   85.554 -0.5679 1.6612
ATOM     199  CB   ASN A  13       0.140   70.181   86.132 -0.2041 1.9080
ATOM     200  CG   ASN A  13      -0.849   71.331   85.979  0.7130 1.9080
ATOM     201  HA   ASN A  13       1.518   71.049   84.739  0.1048 1.3870
ATOM     202  H    ASN A  13      -0.584   69.527   83.613  0.2719 0.6000
ATOM     203  HB3  ASN A  13       0.681   70.333   86.932  0.0797 1.4870
ATOM     204  HB2  ASN A  13      -0.355   69.339   86.154  0.0797 1.4870
ATOM     205  OD1  ASN A  13      -0.711   72.173   85.093 -0.5931 1.6612
ATOM     206  ND2  ASN A  13      -1.860   71.385   86.887 -0.9191 1.8240
ATOM     207 HD22  ASN A  13      -2.527   72.105   86.828  0.4196 0.6000
ATOM     208 HD21  ASN A  13      -1.905   70.690   87.599  0.4196 0.6000
ATOM     209  N    LEU A  14       1.834   67.876   84.979 -0.4157 1.8240
ATOM     210  CA   LEU A  14       2.747   66.802   85.239 -0.0518 1.9080
ATOM     211  C    LEU A  14       3.938   66.983   84.354  0.5973 1.9080
ATOM     212  O    LEU A  14       5.083   66.882   84.793 -0.5679 1.6612
ATOM     213  CB   LEU A  14       2.159   65.442   84.818 -0.1102 1.9080
ATOM     214  CG   LEU A  14       0.866   65.031   85.542  0.3531 1.9080
ATOM     215  CD1  LEU A  14       0.383   63.659   85.044 -0.4121 1.9080
ATOM     216  CD2  LEU A  14       1.029   65.074   87.070 -0.4121 1.9080
ATOM     217 HD22  LEU A  14       1.265   66.003   87.348  0.1000 1.4870
ATOM     218 HD23  LEU A  14       0.170   64.801   87.498  0.1000 1.4870
ATOM     219 HD21  LEU A  14       1.755   64.446   87.339  0.1000 1.4870
ATOM     220  H    LEU A  14       0.859   67.740   84.615  0.2719 0.6000
ATOM     221 HD13  LEU A  14       1.090   62.978   85.225  0.1000 1.4870
ATOM     222 HD12  LEU A  14      -0.455   63.413   85.526  0.1000 1.4870
ATOM     223 HD11  LEU A  14       0.206   63.711   84.063  0.1000 1.4870
ATOM     224  HA   LEU A  14       3.043   66.849   86.194  0.0922 1.3870
ATOM     225  HG   LEU A  14       0.161   65.712   85.360 -0.0361 1.4870
ATOM     226  HB3  LEU A  14       2.838   64.747   85.006  0.0457 1.4870
ATOM     227  HB2  LEU A  14       1.954   65.487   83.849  0.0457 1.4870
ATOM     228  N    LEU A  15       3.680   67.287   83.070 -0.4157 1.8240
ATOM     229  CA   LEU A  15       4.721   67.404   82.097 -0.0518 1.9080
ATOM     230  C    LEU A  15       5.641   68.515   82.497  0.5973 1.9080
ATOM     231  O    LEU A  15       6.855   68.413   82.328 -0.5679 1.6612
ATOM     232  CB   LEU A  15       4.173   67.723   80.691 -0.1102 1.9080
ATOM     233  CG   LEU A  15       3.306   66.596   80.089  0.3531 1.9080
ATOM     234  CD1  LEU A  15       2.791   66.961   78.688 -0.4121 1.9080
ATOM     235  CD2  LEU A  15       4.050   65.249   80.100 -0.4121 1.9080
ATOM     236 HD22  LEU A  15       4.277   65.009   81.041  0.1000 1.4870
ATOM     237 HD23  LEU A  15       3.461   64.548   79.705  0.1000 1.4870
ATOM     238 HD21  LEU A  15       4.885   65.333   79.561  0.1000 1.4870
ATOM     239  H    LEU A  15       2.665   67.424   82.868  0.2719 0.6000
ATOM     240 HD13  LEU A  15       3.570   67.119   78.084  0.1000 1.4870
ATOM     241 HD12  LEU A  15       2.237   66.209   78.337  0.1000 1.4870
ATOM     242 HD11  LEU A  15       2.237   67.789   78.748  0.1000 1.4870
ATOM     243  HA   LEU A  15       5.244   66.546   82.071  0.0922 1.3870
ATOM     244  HG   LEU A  15       2.525   66.433   80.694 -0.0361 1.4870
ATOM     245  HB3  LEU A  15       4.939   67.859   80.090  0.0457 1.4870
ATOM     246  HB2  LEU A  15       3.606   68.524   80.761  0.0457 1.4870
ATOM     247  N    LEU A  16       5.090   69.642   82.985 -0.4157 1.8240
ATOM     248  CA   LEU A  16       5.960   70.719   83.357 -0.0518 1.9080
ATOM     249  C    LEU A  16       6.771   70.423   84.594  0.5973 1.9080
ATOM     250  O    LEU A  16       7.990   70.579   84.593 -0.5679 1.6612
ATOM     251  CB   LEU A  16       5.203   72.021   83.649 -0.1102 1.9080
ATOM     252  CG   LEU A  16       4.469   72.599   82.426  0.3531 1.9080
ATOM     253  CD1  LEU A  16       3.739   73.900   82.796 -0.4121 1.9080
ATOM     254  CD2  LEU A  16       5.408   72.750   81.218 -0.4121 1.9080
ATOM     255 HD22  LEU A  16       5.774   71.855   80.974  0.1000 1.4870
ATOM     256 HD23  LEU A  16       4.895   73.126   80.450  0.1000 1.4870
ATOM     257 HD21  LEU A  16       6.155   73.366   81.459  0.1000 1.4870
ATOM     258  H    LEU A  16       4.075   69.639   83.053  0.2719 0.6000
ATOM     259 HD13  LEU A  16       4.405   74.568   83.121  0.1000 1.4870
ATOM     260 HD12  LEU A  16       3.272   74.254   81.988  0.1000 1.4870
ATOM     261 HD11  LEU A  16       3.074   73.709   83.515  0.1000 1.4870
ATOM     262  HA   LEU A  16       6.605   70.900   82.589  0.0922 1.3870
ATOM     263  HG   LEU A  16       3.803   71.931   82.102 -0.0361 1.4870
ATOM     264  HB3  LEU A  16       5.855   72.694   83.947  0.0457 1.4870
ATOM     265  HB2  LEU A  16       4.524   71.832   84.337  0.0457 1.4870
ATOM     266  N    HID A  17       6.094   70.065   85.706 -0.4157 1.8240
ATOM     267  CA   HID A  17       6.721   69.889   86.992  0.0188 1.9080
ATOM     268  C    HID A  17       7.339   68.554   87.304  0.5973 1.9080
ATOM     269  O    HID A  17       8.424   68.505   87.881 -0.5679 1.6612
ATOM     270  CG   HID A  17       5.380   71.722   87.908 -0.0266 1.9080
ATOM     271  CB   HID A  17       5.774   70.293   88.125 -0.0462 1.9080
ATOM     272  H    HID A  17       5.067   69.929   85.536  0.2719 0.6000
ATOM     273  HA   HID A  17       7.463   70.613   87.085  0.0881 1.3870
ATOM     274  HB3  HID A  17       6.245   70.222   88.983  0.0402 1.4870
ATOM     275  HB2  HID A  17       4.968   69.734   88.091  0.0402 1.4870
ATOM     276  CD2  HID A  17       4.220   72.254   87.439  0.1292 1.9080
ATOM     277  HD1  HID A  17       7.144   72.762   88.452  0.3649 0.6000
ATOM     278  HE1  HID A  17       5.939   74.836   87.824  0.1392 1.3590
ATOM     279  CE1  HID A  17       5.542   73.904   87.765  0.2057 1.9080
ATOM     280  ND1  HID A  17       6.227   72.788   88.117 -0.3811 1.8240
ATOM     281  NE2  HID A  17       4.319   73.632   87.347 -0.5727 1.8240
ATOM     282  HD2  HID A  17       3.394   71.719   87.191  0.1147 1.4090
ATOM     283  N    GLN A  18       6.674   67.436   86.941 -0.4157 1.8240
ATOM     284  CA   GLN A  18       7.110   66.141   87.404 -0.0031 1.9080
ATOM     285  C    GLN A  18       8.268   65.601   86.640  0.5973 1.9080
ATOM     286  O    GLN A  18       8.261   65.535   85.412 -0.5679 1.6612
ATOM     287  CB   GLN A  18       6.030   65.045   87.342 -0.0036 1.9080
ATOM     288  CG   GLN A  18       5.109   65.013   88.555 -0.0645 1.9080
ATOM     289  CD   GLN A  18       5.913   64.425   89.708  0.6951 1.9080
ATOM     290  HG2  GLN A  18       4.851   65.925   88.784  0.0352 1.4870
ATOM     291  HA   GLN A  18       7.390   66.240   88.381  0.0850 1.3870
ATOM     292  HG3  GLN A  18       4.352   64.427   88.367  0.0352 1.4870
ATOM     293  H    GLN A  18       5.862   67.602   86.328  0.2719 0.6000
ATOM     294  HB3  GLN A  18       6.484   64.155   87.271  0.0171 1.4870
ATOM     295  HB2  GLN A  18       5.469   65.197   86.528  0.0171 1.4870
ATOM     296 HE22  GLN A  18       6.774   63.097   88.434  0.4251 0.6000
ATOM     297  OE1  GLN A  18       5.793   64.861   90.851 -0.6086 1.6612
ATOM     298  NE2  GLN A  18       6.755   63.401   89.402 -0.9407 1.8240
ATOM     299 HE21  GLN A  18       7.324   62.978   90.116  0.4251 0.6000
ATOM     300  N    GLU A  19       9.302   65.173   87.392 -0.5163 1.8240
ATOM     301  CA   GLU A  19      10.437   64.557   86.781  0.0397 1.9080
ATOM     302  C    GLU A  19      10.017   63.162   86.450  0.5366 1.9080
ATOM     303  O    GLU A  19       9.419   62.480   87.280 -0.5819 1.6612
ATOM     304  CB   GLU A  19      11.650   64.457   87.723  0.0560 1.9080
ATOM     305  CG   GLU A  19      12.880   63.801   87.092  0.0136 1.9080
ATOM     306  CD   GLU A  19      13.933   63.638   88.181  0.8054 1.9080
ATOM     307  OE1  GLU A  19      14.001   64.518   89.080 -0.8188 1.6612
ATOM     308  OE2  GLU A  19      14.677   62.623   88.132 -0.8188 1.6612
ATOM     309  HG2  GLU A  19      12.633   62.923   86.787 -0.0425 1.4870
ATOM     310  HA   GLU A  19      10.691   65.042   85.952  0.1105 1.3870
ATOM     311  HG3  GLU A  19      13.235   64.397   86.426 -0.0425 1.4870
ATOM     312  H    GLU A  19       9.184   65.334   88.406  0.2936 0.6000
ATOM     313  HB3  GLU A  19      11.385   63.909   88.494 -0.0173 1.4870
ATOM     314  HB2  GLU A  19      11.902   65.371   87.982 -0.0173 1.4870
ATOM     315  N    GLY A  20      10.323   62.708   85.219 -0.4157 1.8240
ATOM     316  CA   GLY A  20      10.021   61.366   84.808 -0.0252 1.9080
ATOM     317  C    GLY A  20       8.639   61.302   84.229  0.5973 1.9080
ATOM     318  O    GLY A  20       8.209   60.248   83.762 -0.5679 1.6612
ATOM     319  H    GLY A  20      10.790   63.417   84.615  0.2719 0.6000
ATOM     320  HA2  GLY A  20      10.691   61.062   84.118  0.0698 1.3870
ATOM     321  HA3  GLY A  20      10.085   60.744   85.600  0.0698 1.3870
ATOM     322  N    ALA A  21       7.903   62.427   84.242 -0.4157 1.8240
ATOM     323  CA   ALA A  21       6.551   62.443   83.756  0.0337 1.9080
ATOM     324  C    ALA A  21       6.516   62.160   82.288  0.5973 1.9080
ATOM     325  O    ALA A  21       5.668   61.407   81.813 -0.5679 1.6612
ATOM     326  CB   ALA A  21       5.856   63.798   83.978 -0.1825 1.9080
ATOM     327  H    ALA A  21       8.400   63.254   84.628  0.2719 0.6000
ATOM     328  HA   ALA A  21       6.020   61.731   84.241  0.0823 1.3870
ATOM     329  HB1  ALA A  21       6.300   64.272   84.734  0.0603 1.4870
ATOM     330  HB3  ALA A  21       5.931   64.342   83.146  0.0603 1.4870
ATOM     331  HB2  ALA A  21       4.896   63.640   84.194  0.0603 1.4870
ATOM     332  N    LYS A  22       7.448   62.752   81.521 -0.3479 1.8240
ATOM     333  CA   LYS A  22       7.372   62.609   80.100 -0.2400 1.9080
ATOM     334  C    LYS A  22       7.572   61.185   79.688  0.7341 1.9080
ATOM     335  O    LYS A  22       6.916   60.714   78.762 -0.5894 1.6612
ATOM     336  CB   LYS A  22       8.350   63.506   79.321 -0.0094 1.9080
ATOM     337  CG   LYS A  22       9.829   63.176   79.500  0.0187 1.9080
ATOM     338  CD   LYS A  22      10.717   63.872   78.465 -0.0479 1.9080
ATOM     339  CE   LYS A  22      12.150   63.337   78.413 -0.0143 1.9080
ATOM     340  NZ   LYS A  22      12.857   63.642   79.675 -0.3854 1.8240
ATOM     341  HA   LYS A  22       6.459   62.917   79.783  0.1426 1.3870
ATOM     342  HE2  LYS A  22      12.116   62.350   78.276  0.1135 1.1000
ATOM     343  HE3  LYS A  22      12.624   63.769   77.649  0.1135 1.1000
ATOM     344  HG2  LYS A  22      10.119   63.465   80.416  0.0103 1.4870
ATOM     345  HG3  LYS A  22       9.956   62.185   79.416  0.0103 1.4870
ATOM     346  HZ1  LYS A  22      13.845   63.555   79.537  0.3400 0.6000
ATOM     347  HZ3  LYS A  22      12.644   64.577   79.963  0.3400 0.6000
ATOM     348  HZ2  LYS A  22      12.565   63.002   80.388  0.3400 0.6000
ATOM     349  HD3  LYS A  22      10.754   64.851   78.681  0.0621 1.4870
ATOM     350  HD2  LYS A  22      10.304   63.754   77.558  0.0621 1.4870
ATOM     351  H    LYS A  22       8.163   63.276   82.033  0.2747 0.6000
ATOM     352  HB3  LYS A  22       8.202   64.453   79.617  0.0362 1.4870
ATOM     353  HB2  LYS A  22       8.128   63.431   78.346  0.0362 1.4870
ATOM     354  N    MET A  23       8.485   60.450   80.345 -0.4157 1.8240
ATOM     355  CA   MET A  23       8.733   59.110   79.898 -0.0237 1.9080
ATOM     356  C    MET A  23       7.506   58.286   80.140  0.5973 1.9080
ATOM     357  O    MET A  23       7.160   57.421   79.336 -0.5679 1.6612
ATOM     358  CB   MET A  23       9.905   58.421   80.610  0.0342 1.9080
ATOM     359  CG   MET A  23      10.806   57.681   79.617  0.0018 1.9080
ATOM     360  SD   MET A  23       9.952   56.635   78.400 -0.2737 2.0000
ATOM     361  CE   MET A  23      11.261   56.784   77.145 -0.0536 1.9080
ATOM     362  HG2  MET A  23      11.398   58.386   79.136  0.0440 1.3870
ATOM     363  HE1  MET A  23      12.013   57.315   77.526  0.0684 1.3870
ATOM     364  HE2  MET A  23      11.576   55.871   76.899  0.0684 1.3870
ATOM     365  HE3  MET A  23      10.888   57.245   76.344  0.0684 1.3870
ATOM     366  HB2  MET A  23      10.452   59.108   81.080  0.0241 1.4870
ATOM     367  HG3  MET A  23      11.488   57.119   80.162  0.0440 1.3870
ATOM     368  H    MET A  23       8.941   60.914   81.129  0.2719 0.6000
ATOM     369  HA   MET A  23       8.911   59.130   78.911  0.0880 1.3870
ATOM     370  HB3  MET A  23       9.548   57.760   81.264  0.0241 1.4870
ATOM     371  N    ALA A  24       6.822   58.527   81.276 -0.4157 1.8240
ATOM     372  CA   ALA A  24       5.655   57.769   81.632  0.0337 1.9080
ATOM     373  C    ALA A  24       4.572   58.005   80.625  0.5973 1.9080
ATOM     374  O    ALA A  24       3.889   57.067   80.216 -0.5679 1.6612
ATOM     375  CB   ALA A  24       5.089   58.149   83.013 -0.1825 1.9080
ATOM     376  H    ALA A  24       7.220   59.299   81.850  0.2719 0.6000
ATOM     377  HA   ALA A  24       5.889   56.789   81.638  0.0823 1.3870
ATOM     378  HB1  ALA A  24       5.775   57.956   83.710  0.0603 1.4870
ATOM     379  HB3  ALA A  24       4.866   59.120   83.017  0.0603 1.4870
ATOM     380  HB2  ALA A  24       4.268   57.611   83.187  0.0603 1.4870
ATOM     381  N    VAL A  25       4.388   59.268   80.193 -0.4157 1.8240
ATOM     382  CA   VAL A  25       3.330   59.578   79.273 -0.0875 1.9080
ATOM     383  C    VAL A  25       3.589   58.874   77.979  0.5973 1.9080
ATOM     384  O    VAL A  25       2.661   58.371   77.346 -0.5679 1.6612
ATOM     385  CB   VAL A  25       3.178   61.049   78.998  0.2985 1.9080
ATOM     386  CG1  VAL A  25       4.376   61.559   78.186 -0.3192 1.9080
ATOM     387  CG2  VAL A  25       1.830   61.267   78.296 -0.3192 1.9080
ATOM     388  HA   VAL A  25       2.467   59.234   79.654  0.0969 1.3870
ATOM     389 HG11  VAL A  25       4.372   62.557   78.188  0.0791 1.4870
ATOM     390 HG21  VAL A  25       1.118   61.367   78.987  0.0791 1.4870
ATOM     391  HB   VAL A  25       3.200   61.542   79.863 -0.0297 1.4870
ATOM     392 HG12  VAL A  25       5.220   61.224   78.601  0.0791 1.4870
ATOM     393 HG13  VAL A  25       4.304   61.223   77.249  0.0791 1.4870
ATOM     394  H    VAL A  25       5.058   59.952   80.578  0.2719 0.6000
ATOM     395 HG23  VAL A  25       1.885   62.093   77.740  0.0791 1.4870
ATOM     396 HG22  VAL A  25       1.636   60.478   77.717  0.0791 1.4870
ATOM     397  N    ARG A  26       4.862   58.832   77.542 -0.3479 1.8240
ATOM     398  CA   ARG A  26       5.191   58.183   76.306 -0.2637 1.9080
ATOM     399  C    ARG A  26       4.887   56.720   76.422  0.7341 1.9080
ATOM     400  O    ARG A  26       4.317   56.125   75.509 -0.5894 1.6612
ATOM     401  CB   ARG A  26       6.676   58.321   75.928 -0.0007 1.9080
ATOM     402  CG   ARG A  26       7.072   59.754   75.571  0.0390 1.9080
ATOM     403  CD   ARG A  26       8.398   59.860   74.818  0.0486 1.9080
ATOM     404  NE   ARG A  26       9.497   59.642   75.795 -0.5295 1.8240
ATOM     405  CZ   ARG A  26      10.119   60.713   76.368  0.8076 1.9080
ATOM     406  NH1  ARG A  26       9.712   61.979   76.067 -0.8627 1.8240
ATOM     407  NH2  ARG A  26      11.158   60.523   77.230 -0.8627 1.8240
ATOM     408  HG3  ARG A  26       7.153   60.294   76.414  0.0285 1.4870
ATOM     409  HA   ARG A  26       4.633   58.575   75.567  0.1560 1.3870
ATOM     410  HE   ARG A  26       9.771   58.745   76.024  0.3456 0.6000
ATOM     411  HG2  ARG A  26       6.356   60.161   74.995  0.0285 1.4870
ATOM     412 HH22  ARG A  26      11.603   61.295   77.616  0.4478 0.6000
ATOM     413 HH21  ARG A  26      11.435   59.590   77.444  0.4478 0.6000
ATOM     414  H    ARG A  26       5.542   59.297   78.167  0.2747 0.6000
ATOM     415  HD3  ARG A  26       8.474   60.761   74.448  0.0687 1.3870
ATOM     416  HD2  ARG A  26       8.429   59.157   74.141  0.0687 1.3870
ATOM     417 HH12  ARG A  26      10.194   62.733   76.483  0.4478 0.6000
ATOM     418 HH11  ARG A  26       8.954   62.110   75.449  0.4478 0.6000
ATOM     419  HB3  ARG A  26       6.850   57.749   75.140  0.0327 1.4870
ATOM     420  HB2  ARG A  26       7.221   58.035   76.703  0.0327 1.4870
ATOM     421  N    LEU A  27       5.243   56.108   77.568 -0.4157 1.8240
ATOM     422  CA   LEU A  27       5.041   54.699   77.786 -0.0518 1.9080
ATOM     423  C    LEU A  27       3.577   54.407   77.736  0.5973 1.9080
ATOM     424  O    LEU A  27       3.157   53.375   77.215 -0.5679 1.6612
ATOM     425  CB   LEU A  27       5.565   54.227   79.157 -0.1102 1.9080
ATOM     426  CG   LEU A  27       5.346   52.726   79.450  0.3531 1.9080
ATOM     427  CD1  LEU A  27       3.897   52.408   79.862 -0.4121 1.9080
ATOM     428  CD2  LEU A  27       5.811   51.870   78.260 -0.4121 1.9080
ATOM     429 HD22  LEU A  27       6.782   52.033   78.100  0.1000 1.4870
ATOM     430 HD23  LEU A  27       5.660   50.907   78.471  0.1000 1.4870
ATOM     431 HD21  LEU A  27       5.287   52.124   77.450  0.1000 1.4870
ATOM     432  H    LEU A  27       5.673   56.752   78.269  0.2719 0.6000
ATOM     433 HD13  LEU A  27       3.282   52.672   79.122  0.1000 1.4870
ATOM     434 HD12  LEU A  27       3.816   51.429   80.038  0.1000 1.4870
ATOM     435 HD11  LEU A  27       3.673   52.921   80.688  0.1000 1.4870
ATOM     436  HA   LEU A  27       5.501   54.190   77.053  0.0922 1.3870
ATOM     437  HG   LEU A  27       5.966   52.449   80.191 -0.0361 1.4870
ATOM     438  HB3  LEU A  27       5.090   54.735   79.856  0.0457 1.4870
ATOM     439  HB2  LEU A  27       6.538   54.392   79.184  0.0457 1.4870
ATOM     440  N    ALA A  28       2.771   55.314   78.307 -0.4157 1.8240
ATOM     441  CA   ALA A  28       1.346   55.181   78.356  0.0337 1.9080
ATOM     442  C    ALA A  28       0.829   55.194   76.953  0.5973 1.9080
ATOM     443  O    ALA A  28      -0.183   54.564   76.654 -0.5679 1.6612
ATOM     444  CB   ALA A  28       0.666   56.327   79.123 -0.1825 1.9080
ATOM     445  H    ALA A  28       3.294   56.133   78.715  0.2719 0.6000
ATOM     446  HA   ALA A  28       1.110   54.306   78.783  0.0823 1.3870
ATOM     447  HB1  ALA A  28      -0.138   56.628   78.615  0.0603 1.4870
ATOM     448  HB3  ALA A  28       0.393   56.000   80.025  0.0603 1.4870
ATOM     449  HB2  ALA A  28       1.309   57.083   79.218  0.0603 1.4870
ATOM     450  N    GLY A  29       1.505   55.916   76.039 -0.4157 1.8240
ATOM     451  CA   GLY A  29       0.999   55.980   74.699 -0.0252 1.9080
ATOM     452  C    GLY A  29       0.205   57.239   74.565  0.5973 1.9080
ATOM     453  O    GLY A  29      -0.734   57.317   73.776 -0.5679 1.6612
ATOM     454  H    GLY A  29       2.349   56.374   76.383  0.2719 0.6000
ATOM     455  HA2  GLY A  29       1.758   55.986   74.047  0.0698 1.3870
ATOM     456  HA3  GLY A  29       0.414   55.189   74.517  0.0698 1.3870
ATOM     457  N    GLY A  30       0.566   58.258   75.368 -0.4157 1.8240
ATOM     458  CA   GLY A  30      -0.094   59.532   75.373 -0.0252 1.9080
ATOM     459  C    GLY A  30       0.074   60.241   74.060  0.5973 1.9080
ATOM     460  O    GLY A  30      -0.837   60.943   73.621 -0.5679 1.6612
ATOM     461  H    GLY A  30       1.382   58.021   75.990  0.2719 0.6000
ATOM     462  HA2  GLY A  30      -1.082   59.404   75.562  0.0698 1.3870
ATOM     463  HA3  GLY A  30       0.282   60.108   76.117  0.0698 1.3870
ATOM     464  N    LEU A  31       1.245   60.114   73.401 -0.4157 1.8240
ATOM     465  CA   LEU A  31       1.422   60.877   72.194 -0.0518 1.9080
ATOM     466  C    LEU A  31       0.421   60.484   71.153  0.5973 1.9080
ATOM     467  O    LEU A  31      -0.137   61.355   70.486 -0.5679 1.6612
ATOM     468  CB   LEU A  31       2.818   60.805   71.542 -0.1102 1.9080
ATOM     469  CG   LEU A  31       3.912   61.543   72.341  0.3531 1.9080
ATOM     470  CD1  LEU A  31       4.355   60.744   73.572 -0.4121 1.9080
ATOM     471  CD2  LEU A  31       5.077   61.991   71.448 -0.4121 1.9080
ATOM     472 HD22  LEU A  31       4.733   62.609   70.744  0.1000 1.4870
ATOM     473 HD23  LEU A  31       5.757   62.462   72.007  0.1000 1.4870
ATOM     474 HD21  LEU A  31       5.489   61.190   71.020  0.1000 1.4870
ATOM     475  H    LEU A  31       1.917   59.481   73.816  0.2719 0.6000
ATOM     476 HD13  LEU A  31       4.720   59.862   73.278  0.1000 1.4870
ATOM     477 HD12  LEU A  31       5.061   61.255   74.059  0.1000 1.4870
ATOM     478 HD11  LEU A  31       3.569   60.600   74.171  0.1000 1.4870
ATOM     479  HA   LEU A  31       1.298   61.858   72.410  0.0922 1.3870
ATOM     480  HG   LEU A  31       3.552   62.431   72.636 -0.0361 1.4870
ATOM     481  HB3  LEU A  31       2.762   61.228   70.658  0.0457 1.4870
ATOM     482  HB2  LEU A  31       3.080   59.859   71.489  0.0457 1.4870
ATOM     483  N    GLN A  32       0.156   59.174   70.982 -0.4157 1.8240
ATOM     484  CA   GLN A  32      -0.777   58.762   69.969 -0.0031 1.9080
ATOM     485  C    GLN A  32      -2.125   59.333   70.284  0.5973 1.9080
ATOM     486  O    GLN A  32      -2.820   59.834   69.402 -0.5679 1.6612
ATOM     487  CB   GLN A  32      -0.946   57.233   69.873 -0.0036 1.9080
ATOM     488  CG   GLN A  32       0.231   56.502   69.224 -0.0645 1.9080
ATOM     489  CD   GLN A  32       1.447   56.616   70.132  0.6951 1.9080
ATOM     490  HG2  GLN A  32      -0.002   55.552   69.123  0.0352 1.4870
ATOM     491  HA   GLN A  32      -0.474   59.140   69.089  0.0850 1.3870
ATOM     492  HG3  GLN A  32       0.435   56.930   68.363  0.0352 1.4870
ATOM     493  H    GLN A  32       0.663   58.545   71.615  0.2719 0.6000
ATOM     494  HB3  GLN A  32      -1.768   57.037   69.333  0.0171 1.4870
ATOM     495  HB2  GLN A  32      -1.066   56.867   70.798  0.0171 1.4870
ATOM     496 HE22  GLN A  32       2.653   56.701   68.497  0.4251 0.6000
ATOM     497  OE1  GLN A  32       1.333   56.618   71.356 -0.6086 1.6612
ATOM     498  NE2  GLN A  32       2.651   56.721   69.510 -0.9407 1.8240
ATOM     499 HE21  GLN A  32       3.498   56.814   70.052  0.4251 0.6000
ATOM     500  N    LYS A  33      -2.531   59.276   71.565 -0.3479 1.8240
ATOM     501  CA   LYS A  33      -3.829   59.759   71.934 -0.2400 1.9080
ATOM     502  C    LYS A  33      -3.905   61.240   71.718  0.7341 1.9080
ATOM     503  O    LYS A  33      -4.929   61.745   71.261 -0.5894 1.6612
ATOM     504  CB   LYS A  33      -4.218   59.409   73.381 -0.0094 1.9080
ATOM     505  CG   LYS A  33      -4.550   57.919   73.531  0.0187 1.9080
ATOM     506  CD   LYS A  33      -4.774   57.447   74.967 -0.0479 1.9080
ATOM     507  CE   LYS A  33      -5.136   55.961   75.049 -0.0143 1.9080
ATOM     508  NZ   LYS A  33      -5.460   55.580   76.440 -0.3854 1.8240
ATOM     509  HA   LYS A  33      -4.527   59.308   71.361  0.1426 1.3870
ATOM     510  HE2  LYS A  33      -5.926   55.794   74.461  0.1135 1.1000
ATOM     511  HE3  LYS A  33      -4.357   55.426   74.726  0.1135 1.1000
ATOM     512  HG2  LYS A  33      -5.385   57.720   72.992  0.0103 1.4870
ATOM     513  HG3  LYS A  33      -3.794   57.378   73.128  0.0103 1.4870
ATOM     514  HZ1  LYS A  33      -5.318   56.365   77.046  0.3400 0.6000
ATOM     515  HZ3  LYS A  33      -6.416   55.288   76.495  0.3400 0.6000
ATOM     516  HZ2  LYS A  33      -4.867   54.827   76.730  0.3400 0.6000
ATOM     517  HD3  LYS A  33      -5.520   57.974   75.367  0.0621 1.4870
ATOM     518  HD2  LYS A  33      -3.936   57.595   75.488  0.0621 1.4870
ATOM     519  H    LYS A  33      -1.842   58.869   72.215  0.2747 0.6000
ATOM     520  HB3  LYS A  33      -5.018   59.932   73.622  0.0362 1.4870
ATOM     521  HB2  LYS A  33      -3.454   59.617   73.967  0.0362 1.4870
ATOM     522  N    MET A  34      -2.824   61.981   72.032 -0.4157 1.8240
ATOM     523  CA   MET A  34      -2.843   63.412   71.868 -0.0237 1.9080
ATOM     524  C    MET A  34      -2.980   63.797   70.426  0.5973 1.9080
ATOM     525  O    MET A  34      -3.736   64.712   70.104 -0.5679 1.6612
ATOM     526  CB   MET A  34      -1.582   64.116   72.390  0.0342 1.9080
ATOM     527  CG   MET A  34      -1.508   64.169   73.916  0.0018 1.9080
ATOM     528  SD   MET A  34       0.017   64.907   74.573 -0.2737 2.0000
ATOM     529  CE   MET A  34      -0.477   64.749   76.312 -0.0536 1.9080
ATOM     530  HG2  MET A  34      -2.335   64.682   74.261  0.0440 1.3870
ATOM     531  HE1  MET A  34      -1.322   64.222   76.362  0.0684 1.3870
ATOM     532  HE2  MET A  34       0.247   64.281   76.813  0.0684 1.3870
ATOM     533  HE3  MET A  34      -0.620   65.660   76.692  0.0684 1.3870
ATOM     534  HB2  MET A  34      -0.772   63.629   72.051  0.0241 1.4870
ATOM     535  HG3  MET A  34      -1.630   63.210   74.279  0.0440 1.3870
ATOM     536  H    MET A  34      -2.021   61.438   72.385  0.2719 0.6000
ATOM     537  HA   MET A  34      -3.642   63.778   72.372  0.0880 1.3870
ATOM     538  HB3  MET A  34      -1.565   65.057   72.040  0.0241 1.4870
ATOM     539  N    VAL A  35      -2.255   63.116   69.518 -0.4157 1.8240
ATOM     540  CA   VAL A  35      -2.280   63.477   68.128 -0.0875 1.9080
ATOM     541  C    VAL A  35      -3.670   63.295   67.602  0.5973 1.9080
ATOM     542  O    VAL A  35      -4.154   64.106   66.815 -0.5679 1.6612
ATOM     543  CB   VAL A  35      -1.355   62.643   67.292  0.2985 1.9080
ATOM     544  CG1  VAL A  35      -1.561   63.026   65.816 -0.3192 1.9080
ATOM     545  CG2  VAL A  35       0.085   62.856   67.798 -0.3192 1.9080
ATOM     546  HA   VAL A  35      -2.036   64.448   68.047  0.0969 1.3870
ATOM     547 HG11  VAL A  35      -1.915   63.957   65.768  0.0791 1.4870
ATOM     548 HG21  VAL A  35       0.536   63.522   67.209  0.0791 1.4870
ATOM     549  HB   VAL A  35      -1.619   61.693   67.367 -0.0297 1.4870
ATOM     550 HG12  VAL A  35      -0.686   62.971   65.340  0.0791 1.4870
ATOM     551 HG13  VAL A  35      -2.212   62.393   65.403  0.0791 1.4870
ATOM     552  H    VAL A  35      -1.701   62.336   69.916  0.2719 0.6000
ATOM     553 HG23  VAL A  35       0.049   63.195   68.735  0.0791 1.4870
ATOM     554 HG22  VAL A  35       0.568   61.985   67.766  0.0791 1.4870
ATOM     555  N    ALA A  36      -4.351   62.222   68.040 -0.4157 1.8240
ATOM     556  CA   ALA A  36      -5.680   61.906   67.596  0.0337 1.9080
ATOM     557  C    ALA A  36      -6.621   63.014   67.983  0.5973 1.9080
ATOM     558  O    ALA A  36      -7.607   63.270   67.300 -0.5679 1.6612
ATOM     559  CB   ALA A  36      -6.212   60.592   68.192 -0.1825 1.9080
ATOM     560  H    ALA A  36      -3.815   61.645   68.734  0.2719 0.6000
ATOM     561  HA   ALA A  36      -5.681   61.815   66.593  0.0823 1.3870
ATOM     562  HB1  ALA A  36      -5.441   60.010   68.440  0.0603 1.4870
ATOM     563  HB3  ALA A  36      -6.755   60.798   69.003  0.0603 1.4870
ATOM     564  HB2  ALA A  36      -6.779   60.132   67.513  0.0603 1.4870
ATOM     565  N    LEU A  37      -6.357   63.669   69.125 -0.4157 1.8240
ATOM     566  CA   LEU A  37      -7.160   64.728   69.679 -0.0518 1.9080
ATOM     567  C    LEU A  37      -7.109   65.984   68.851  0.5973 1.9080
ATOM     568  O    LEU A  37      -7.945   66.870   69.022 -0.5679 1.6612
ATOM     569  CB   LEU A  37      -6.779   65.097   71.122 -0.1102 1.9080
ATOM     570  CG   LEU A  37      -7.111   63.993   72.145  0.3531 1.9080
ATOM     571  CD1  LEU A  37      -6.719   64.418   73.569 -0.4121 1.9080
ATOM     572  CD2  LEU A  37      -8.578   63.538   72.039 -0.4121 1.9080
ATOM     573 HD22  LEU A  37      -8.743   63.181   71.123  0.1000 1.4870
ATOM     574 HD23  LEU A  37      -8.748   62.826   72.716  0.1000 1.4870
ATOM     575 HD21  LEU A  37      -9.175   64.318   72.211  0.1000 1.4870
ATOM     576  H    LEU A  37      -5.468   63.318   69.595  0.2719 0.6000
ATOM     577 HD13  LEU A  37      -7.222   65.244   73.814  0.1000 1.4870
ATOM     578 HD12  LEU A  37      -6.947   63.683   74.204  0.1000 1.4870
ATOM     579 HD11  LEU A  37      -5.738   64.598   73.598  0.1000 1.4870
ATOM     580  HA   LEU A  37      -8.126   64.413   69.726  0.0922 1.3870
ATOM     581  HG   LEU A  37      -6.609   63.164   71.900 -0.0361 1.4870
ATOM     582  HB3  LEU A  37      -7.287   65.897   71.377  0.0457 1.4870
ATOM     583  HB2  LEU A  37      -5.807   65.244   71.153  0.0457 1.4870
ATOM     584  N    LEU A  38      -6.113   66.123   67.959 -0.4157 1.8240
ATOM     585  CA   LEU A  38      -5.876   67.328   67.201 -0.0518 1.9080
ATOM     586  C    LEU A  38      -7.070   67.707   66.360  0.5973 1.9080
ATOM     587  O    LEU A  38      -7.151   68.841   65.886 -0.5679 1.6612
ATOM     588  CB   LEU A  38      -4.631   67.223   66.295 -0.1102 1.9080
ATOM     589  CG   LEU A  38      -3.295   67.093   67.071  0.3531 1.9080
ATOM     590  CD1  LEU A  38      -2.095   66.995   66.114 -0.4121 1.9080
ATOM     591  CD2  LEU A  38      -3.104   68.218   68.102 -0.4121 1.9080
ATOM     592 HD22  LEU A  38      -3.851   68.187   68.762  0.1000 1.4870
ATOM     593 HD23  LEU A  38      -2.233   68.087   68.571  0.1000 1.4870
ATOM     594 HD21  LEU A  38      -3.106   69.097   67.631  0.1000 1.4870
ATOM     595  H    LEU A  38      -5.518   65.257   67.868  0.2719 0.6000
ATOM     596 HD13  LEU A  38      -2.058   67.818   65.551  0.1000 1.4870
ATOM     597 HD12  LEU A  38      -1.257   66.913   66.649  0.1000 1.4870
ATOM     598 HD11  LEU A  38      -2.206   66.192   65.533  0.1000 1.4870
ATOM     599  HA   LEU A  38      -5.685   68.085   67.847  0.0922 1.3870
ATOM     600  HG   LEU A  38      -3.333   66.270   67.637 -0.0361 1.4870
ATOM     601  HB3  LEU A  38      -4.577   68.042   65.755  0.0457 1.4870
ATOM     602  HB2  LEU A  38      -4.725   66.416   65.740  0.0457 1.4870
ATOM     603  N    ASN A  39      -7.976   66.754   66.073 -0.4157 1.8240
ATOM     604  CA   ASN A  39      -9.173   67.003   65.309  0.0143 1.9080
ATOM     605  C    ASN A  39     -10.111   67.915   66.058  0.5973 1.9080
ATOM     606  O    ASN A  39     -10.897   68.633   65.443 -0.5679 1.6612
ATOM     607  CB   ASN A  39      -9.962   65.723   65.013 -0.2041 1.9080
ATOM     608  CG   ASN A  39      -9.068   64.847   64.159  0.7130 1.9080
ATOM     609  HA   ASN A  39      -8.898   67.486   64.466  0.1048 1.3870
ATOM     610  H    ASN A  39      -7.722   65.811   66.462  0.2719 0.6000
ATOM     611  HB3  ASN A  39     -10.757   65.958   64.505  0.0797 1.4870
ATOM     612  HB2  ASN A  39     -10.144   65.268   65.853  0.0797 1.4870
ATOM     613  OD1  ASN A  39      -8.995   64.992   62.940 -0.5931 1.6612
ATOM     614  ND2  ASN A  39      -8.349   63.915   64.835 -0.9191 1.8240
ATOM     615 HD22  ASN A  39      -7.739   63.313   64.329  0.4196 0.6000
ATOM     616 HD21  ASN A  39      -8.442   63.847   65.820  0.4196 0.6000
ATOM     617  N    LYS A  40     -10.081   67.890   67.406 -0.3479 1.8240
ATOM     618  CA   LYS A  40     -10.995   68.651   68.225 -0.2400 1.9080
ATOM     619  C    LYS A  40     -10.954   70.118   67.882  0.7341 1.9080
ATOM     620  O    LYS A  40      -9.953   70.635   67.391 -0.5894 1.6612
ATOM     621  CB   LYS A  40     -10.729   68.495   69.735 -0.0094 1.9080
ATOM     622  CG   LYS A  40     -11.273   67.193   70.330  0.0187 1.9080
ATOM     623  CD   LYS A  40     -10.606   65.921   69.805 -0.0479 1.9080
ATOM     624  CE   LYS A  40     -11.300   64.645   70.285 -0.0143 1.9080
ATOM     625  NZ   LYS A  40     -12.643   64.539   69.672 -0.3854 1.8240
ATOM     626  HA   LYS A  40     -11.936   68.307   68.075  0.1426 1.3870
ATOM     627  HE2  LYS A  40     -10.746   63.861   70.018  0.1135 1.1000
ATOM     628  HE3  LYS A  40     -11.386   64.682   71.277  0.1135 1.1000
ATOM     629  HG2  LYS A  40     -11.158   67.224   71.336  0.0103 1.4870
ATOM     630  HG3  LYS A  40     -12.265   67.139   70.138  0.0103 1.4870
ATOM     631  HZ1  LYS A  40     -12.992   63.608   69.788  0.3400 0.6000
ATOM     632  HZ3  LYS A  40     -13.266   65.184   70.116  0.3400 0.6000
ATOM     633  HZ2  LYS A  40     -12.584   64.752   68.696  0.3400 0.6000
ATOM     634  HD3  LYS A  40      -9.659   65.902   70.120  0.0621 1.4870
ATOM     635  HD2  LYS A  40     -10.629   65.936   68.807  0.0621 1.4870
ATOM     636  H    LYS A  40      -9.333   67.268   67.794  0.2747 0.6000
ATOM     637  HB3  LYS A  40     -11.162   69.259   70.205  0.0362 1.4870
ATOM     638  HB2  LYS A  40      -9.745   68.517   69.880  0.0362 1.4870
ATOM     639  N    THR A  41     -12.123   70.784   68.043 -0.4157 1.8240
ATOM     640  CA   THR A  41     -12.386   72.172   67.759 -0.0389 1.9080
ATOM     641  C    THR A  41     -11.914   73.168   68.788  0.5973 1.9080
ATOM     642  O    THR A  41     -11.488   74.258   68.409 -0.5679 1.6612
ATOM     643  CB   THR A  41     -13.848   72.417   67.535  0.3654 1.9080
ATOM     644  OG1  THR A  41     -14.574   72.165   68.728 -0.6761 1.7210
ATOM     645  CG2  THR A  41     -14.322   71.460   66.426 -0.2438 1.9080
ATOM     646  HA   THR A  41     -11.936   72.407   66.859  0.1007 1.3870
ATOM     647 HG22  THR A  41     -14.173   70.515   66.718  0.0642 1.4870
ATOM     648 HG21  THR A  41     -15.296   71.608   66.255  0.0642 1.4870
ATOM     649  H    THR A  41     -12.889   70.129   68.431  0.2719 0.6000
ATOM     650  HB   THR A  41     -13.996   73.401   67.278  0.0043 1.3870
ATOM     651 HG23  THR A  41     -13.803   71.639   65.590  0.0642 1.4870
ATOM     652  HG1  THR A  41     -14.102   72.566   69.524  0.4102 0.0000
ATOM     653  N    ASN A  42     -11.988   72.866   70.104 -0.4157 1.8240
ATOM     654  CA   ASN A  42     -11.690   73.893   71.074  0.0143 1.9080
ATOM     655  C    ASN A  42     -10.265   74.338   70.923  0.5973 1.9080
ATOM     656  O    ASN A  42      -9.338   73.534   70.995 -0.5679 1.6612
ATOM     657  CB   ASN A  42     -11.901   73.444   72.531 -0.2041 1.9080
ATOM     658  CG   ASN A  42     -11.828   74.674   73.426  0.7130 1.9080
ATOM     659  HA   ASN A  42     -12.276   74.683   70.863  0.1048 1.3870
ATOM     660  H    ASN A  42     -12.257   71.906   70.316  0.2719 0.6000
ATOM     661  HB3  ASN A  42     -11.180   72.831   72.775  0.0797 1.4870
ATOM     662  HB2  ASN A  42     -12.791   73.048   72.609  0.0797 1.4870
ATOM     663  OD1  ASN A  42     -10.780   74.986   73.990 -0.5931 1.6612
ATOM     664  ND2  ASN A  42     -12.971   75.403   73.550 -0.9191 1.8240
ATOM     665 HD22  ASN A  42     -12.974   76.209   74.113  0.4196 0.6000
ATOM     666 HD21  ASN A  42     -13.787   75.102   73.065  0.4196 0.6000
ATOM     667  N    VAL A  43     -10.069   75.659   70.718 -0.4157 1.8240
ATOM     668  CA   VAL A  43      -8.771   76.235   70.499 -0.0875 1.9080
ATOM     669  C    VAL A  43      -7.918   76.161   71.729  0.5973 1.9080
ATOM     670  O    VAL A  43      -6.721   75.900   71.631 -0.5679 1.6612
ATOM     671  CB   VAL A  43      -8.827   77.673   70.076  0.2985 1.9080
ATOM     672  CG1  VAL A  43      -9.546   77.749   68.720 -0.3192 1.9080
ATOM     673  CG2  VAL A  43      -9.499   78.497   71.186 -0.3192 1.9080
ATOM     674  HA   VAL A  43      -8.311   75.710   69.763  0.0969 1.3870
ATOM     675 HG11  VAL A  43     -10.522   77.599   68.859  0.0791 1.4870
ATOM     676 HG21  VAL A  43     -10.145   77.915   71.674  0.0791 1.4870
ATOM     677  HB   VAL A  43      -7.906   77.999   69.917 -0.0297 1.4870
ATOM     678 HG12  VAL A  43      -9.396   78.651   68.321  0.0791 1.4870
ATOM     679 HG13  VAL A  43      -9.179   77.046   68.116  0.0791 1.4870
ATOM     680  H    VAL A  43     -10.960   76.214   70.736  0.2719 0.6000
ATOM     681 HG23  VAL A  43      -8.797   78.828   71.812  0.0791 1.4870
ATOM     682 HG22  VAL A  43      -9.978   79.267   70.771  0.0791 1.4870
ATOM     683  N    LYS A  44      -8.498   76.427   72.917 -0.3479 1.8240
ATOM     684  CA   LYS A  44      -7.728   76.408   74.133 -0.2400 1.9080
ATOM     685  C    LYS A  44      -7.263   75.015   74.419  0.7341 1.9080
ATOM     686  O    LYS A  44      -6.140   74.810   74.877 -0.5894 1.6612
ATOM     687  CB   LYS A  44      -8.492   76.942   75.358 -0.0094 1.9080
ATOM     688  CG   LYS A  44      -8.694   78.458   75.303  0.0187 1.9080
ATOM     689  CD   LYS A  44      -9.686   79.013   76.327 -0.0479 1.9080
ATOM     690  CE   LYS A  44      -9.827   80.537   76.260 -0.0143 1.9080
ATOM     691  NZ   LYS A  44     -10.527   80.935   75.016 -0.3854 1.8240
ATOM     692  HA   LYS A  44      -6.925   77.008   74.023  0.1426 1.3870
ATOM     693  HE2  LYS A  44     -10.350   80.843   77.052  0.1135 1.1000
ATOM     694  HE3  LYS A  44      -8.916   80.942   76.276  0.1135 1.1000
ATOM     695  HG2  LYS A  44      -7.798   78.909   75.447  0.0103 1.4870
ATOM     696  HG3  LYS A  44      -9.015   78.709   74.376  0.0103 1.4870
ATOM     697  HZ1  LYS A  44     -11.119   81.721   75.201  0.3400 0.6000
ATOM     698  HZ3  LYS A  44      -9.854   81.183   74.318  0.3400 0.6000
ATOM     699  HZ2  LYS A  44     -11.083   80.171   74.686  0.3400 0.6000
ATOM     700  HD3  LYS A  44      -9.374   78.767   77.243  0.0621 1.4870
ATOM     701  HD2  LYS A  44     -10.583   78.607   76.157  0.0621 1.4870
ATOM     702  H    LYS A  44      -9.508   76.636   72.860  0.2747 0.6000
ATOM     703  HB3  LYS A  44      -7.967   76.726   76.169  0.0362 1.4870
ATOM     704  HB2  LYS A  44      -9.381   76.510   75.382  0.0362 1.4870
ATOM     705  N    PHE A  45      -8.125   74.019   74.148 -0.4157 1.8240
ATOM     706  CA   PHE A  45      -7.823   72.633   74.371 -0.0024 1.9080
ATOM     707  C    PHE A  45      -6.675   72.258   73.487  0.5973 1.9080
ATOM     708  O    PHE A  45      -5.751   71.563   73.904 -0.5679 1.6612
ATOM     709  CB   PHE A  45      -9.022   71.730   74.015 -0.0343 1.9080
ATOM     710  CG   PHE A  45      -8.653   70.292   74.154  0.0118 1.9080
ATOM     711  CD1  PHE A  45      -8.599   69.684   75.387 -0.1256 1.9080
ATOM     712  CD2  PHE A  45      -8.381   69.541   73.033 -0.1256 1.9080
ATOM     713  CE1  PHE A  45      -8.264   68.354   75.495 -0.1704 1.9080
ATOM     714  CE2  PHE A  45      -8.047   68.211   73.136 -0.1704 1.9080
ATOM     715  CZ   PHE A  45      -7.989   67.615   74.371 -0.1072 1.9080
ATOM     716  HZ   PHE A  45      -7.748   66.645   74.456  0.1297 1.4590
ATOM     717  HA   PHE A  45      -7.508   72.546   75.317  0.0978 1.3870
ATOM     718  HE1  PHE A  45      -8.221   67.925   76.413  0.1430 1.4590
ATOM     719  HE2  PHE A  45      -7.843   67.677   72.295  0.1430 1.4590
ATOM     720  H    PHE A  45      -9.040   74.360   73.757  0.2719 0.6000
ATOM     721  HD2  PHE A  45      -8.428   69.972   72.125  0.1330 1.4590
ATOM     722  HD1  PHE A  45      -8.805   70.207   76.212  0.1330 1.4590
ATOM     723  HB3  PHE A  45      -9.255   71.906   73.085  0.0295 1.4870
ATOM     724  HB2  PHE A  45      -9.739   71.933   74.644  0.0295 1.4870
ATOM     725  N    LEU A  46      -6.714   72.725   72.228 -0.4157 1.8240
ATOM     726  CA   LEU A  46      -5.715   72.411   71.245 -0.0518 1.9080
ATOM     727  C    LEU A  46      -4.396   72.984   71.668  0.5973 1.9080
ATOM     728  O    LEU A  46      -3.355   72.360   71.470 -0.5679 1.6612
ATOM     729  CB   LEU A  46      -6.030   73.022   69.870 -0.1102 1.9080
ATOM     730  CG   LEU A  46      -7.337   72.506   69.246  0.3531 1.9080
ATOM     731  CD1  LEU A  46      -7.587   73.156   67.873 -0.4121 1.9080
ATOM     732  CD2  LEU A  46      -7.355   70.970   69.187 -0.4121 1.9080
ATOM     733 HD22  LEU A  46      -7.275   70.606   70.112  0.1000 1.4870
ATOM     734 HD23  LEU A  46      -8.214   70.668   68.778  0.1000 1.4870
ATOM     735 HD21  LEU A  46      -6.588   70.655   68.633  0.1000 1.4870
ATOM     736  H    LEU A  46      -7.545   73.339   72.039  0.2719 0.6000
ATOM     737 HD13  LEU A  46      -6.828   72.934   67.264  0.1000 1.4870
ATOM     738 HD12  LEU A  46      -8.440   72.802   67.495  0.1000 1.4870
ATOM     739 HD11  LEU A  46      -7.652   74.145   67.988  0.1000 1.4870
ATOM     740  HA   LEU A  46      -5.626   71.411   71.178  0.0922 1.3870
ATOM     741  HG   LEU A  46      -8.097   72.727   69.854 -0.0361 1.4870
ATOM     742  HB3  LEU A  46      -5.297   72.788   69.257  0.0457 1.4870
ATOM     743  HB2  LEU A  46      -6.121   73.996   69.984  0.0457 1.4870
ATOM     744  N    ALA A  47      -4.407   74.201   72.249 -0.4157 1.8240
ATOM     745  CA   ALA A  47      -3.185   74.863   72.609  0.0337 1.9080
ATOM     746  C    ALA A  47      -2.446   74.042   73.619  0.5973 1.9080
ATOM     747  O    ALA A  47      -1.239   73.843   73.505 -0.5679 1.6612
ATOM     748  CB   ALA A  47      -3.423   76.251   73.229 -0.1825 1.9080
ATOM     749  H    ALA A  47      -5.356   74.588   72.400  0.2719 0.6000
ATOM     750  HA   ALA A  47      -2.611   74.965   71.787  0.0823 1.3870
ATOM     751  HB1  ALA A  47      -4.178   76.695   72.754  0.0603 1.4870
ATOM     752  HB3  ALA A  47      -3.647   76.143   74.194  0.0603 1.4870
ATOM     753  HB2  ALA A  47      -2.595   76.797   73.133  0.0603 1.4870
ATOM     754  N    ILE A  48      -3.159   73.546   74.644 -0.4157 1.8240
ATOM     755  CA   ILE A  48      -2.546   72.738   75.657 -0.0597 1.9080
ATOM     756  C    ILE A  48      -2.105   71.422   75.098  0.5973 1.9080
ATOM     757  O    ILE A  48      -1.010   70.954   75.404 -0.5679 1.6612
ATOM     758  CB   ILE A  48      -3.429   72.548   76.858  0.1303 1.9080
ATOM     759  CG1  ILE A  48      -4.809   72.040   76.433 -0.0430 1.9080
ATOM     760  CG2  ILE A  48      -3.437   73.837   77.686 -0.3204 1.9080
ATOM     761  CD1  ILE A  48      -5.756   71.825   77.604 -0.0660 1.9080
ATOM     762  HA   ILE A  48      -1.712   73.227   75.949  0.0869 1.3870
ATOM     763 HG22  ILE A  48      -3.959   73.677   78.520  0.0882 1.4870
ATOM     764 HG21  ILE A  48      -2.496   74.079   77.908  0.0882 1.4870
ATOM     765  HB   ILE A  48      -3.024   71.854   77.451  0.0187 1.4870
ATOM     766 HG12  ILE A  48      -5.213   72.702   75.810  0.0236 1.4870
ATOM     767 HG13  ILE A  48      -4.691   71.173   75.957  0.0236 1.4870
ATOM     768 HD13  ILE A  48      -5.885   72.690   78.084  0.0186 1.4870
ATOM     769  H    ILE A  48      -4.165   73.803   74.623  0.2719 0.6000
ATOM     770 HD12  ILE A  48      -6.632   71.496   77.260  0.0186 1.4870
ATOM     771 HG23  ILE A  48      -3.861   74.560   77.146  0.0882 1.4870
ATOM     772 HD11  ILE A  48      -5.362   71.151   78.224  0.0186 1.4870
ATOM     773  N    THR A  49      -2.934   70.790   74.248 -0.4157 1.8240
ATOM     774  CA   THR A  49      -2.602   69.485   73.757 -0.0389 1.9080
ATOM     775  C    THR A  49      -1.348   69.573   72.929  0.5973 1.9080
ATOM     776  O    THR A  49      -0.457   68.732   73.042 -0.5679 1.6612
ATOM     777  CB   THR A  49      -3.722   68.864   72.955  0.3654 1.9080
ATOM     778  OG1  THR A  49      -3.610   67.451   72.977 -0.6761 1.7210
ATOM     779  CG2  THR A  49      -3.675   69.350   71.497 -0.2438 1.9080
ATOM     780  HA   THR A  49      -2.427   68.876   74.537  0.1007 1.3870
ATOM     781 HG22  THR A  49      -4.185   68.713   70.918  0.0642 1.4870
ATOM     782 HG21  THR A  49      -4.086   70.260   71.437  0.0642 1.4870
ATOM     783  H    THR A  49      -3.784   71.319   74.005  0.2719 0.6000
ATOM     784  HB   THR A  49      -4.622   69.119   73.378  0.0043 1.3870
ATOM     785 HG23  THR A  49      -2.723   69.392   71.191  0.0642 1.4870
ATOM     786  HG1  THR A  49      -3.592   67.079   72.040  0.4102 0.0000
ATOM     787  N    THR A  50      -1.233   70.620   72.087 -0.4157 1.8240
ATOM     788  CA   THR A  50      -0.104   70.771   71.214 -0.0389 1.9080
ATOM     789  C    THR A  50       1.123   70.993   72.052  0.5973 1.9080
ATOM     790  O    THR A  50       2.184   70.439   71.771 -0.5679 1.6612
ATOM     791  CB   THR A  50      -0.241   71.949   70.299  0.3654 1.9080
ATOM     792  OG1  THR A  50      -1.506   71.914   69.657 -0.6761 1.7210
ATOM     793  CG2  THR A  50       0.852   71.827   69.221 -0.2438 1.9080
ATOM     794  HA   THR A  50       0.017   69.926   70.688  0.1007 1.3870
ATOM     795 HG22  THR A  50       1.745   72.009   69.633  0.0642 1.4870
ATOM     796 HG21  THR A  50       0.840   70.902   68.841  0.0642 1.4870
ATOM     797  H    THR A  50      -2.031   71.288   72.139  0.2719 0.6000
ATOM     798  HB   THR A  50      -0.189   72.817   70.845  0.0043 1.3870
ATOM     799 HG23  THR A  50       0.676   72.491   68.494  0.0642 1.4870
ATOM     800  HG1  THR A  50      -2.246   72.097   70.317  0.4102 0.0000
ATOM     801  N    ASP A  51       0.999   71.800   73.126 -0.5163 1.8240
ATOM     802  CA   ASP A  51       2.127   72.143   73.954  0.0381 1.9080
ATOM     803  C    ASP A  51       2.676   70.904   74.598  0.5366 1.9080
ATOM     804  O    ASP A  51       3.883   70.791   74.799 -0.5819 1.6612
ATOM     805  CB   ASP A  51       1.785   73.145   75.078 -0.0303 1.9080
ATOM     806  CG   ASP A  51       3.081   73.767   75.600  0.7994 1.9080
ATOM     807  OD1  ASP A  51       3.970   74.061   74.757 -0.8014 1.6612
ATOM     808  OD2  ASP A  51       3.191   73.976   76.839 -0.8014 1.6612
ATOM     809  H    ASP A  51       0.028   72.138   73.287  0.2936 0.6000
ATOM     810  HA   ASP A  51       2.843   72.510   73.350  0.0880 1.3870
ATOM     811  HB3  ASP A  51       1.355   72.654   75.802 -0.0122 1.4870
ATOM     812  HB2  ASP A  51       1.227   73.849   74.697 -0.0122 1.4870
ATOM     813  N    CYS A  52       1.807   69.943   74.963 -0.4157 1.8240
ATOM     814  CA   CYS A  52       2.262   68.736   75.599  0.0213 1.9080
ATOM     815  C    CYS A  52       3.121   67.991   74.626  0.5973 1.9080
ATOM     816  O    CYS A  52       4.135   67.391   74.979 -0.5679 1.6612
ATOM     817  CB   CYS A  52       1.096   67.823   76.003 -0.1231 1.9080
ATOM     818  SG   CYS A  52       0.011   68.598   77.240 -0.3119 2.0000
ATOM     819  H    CYS A  52       0.818   70.158   74.745  0.2719 0.6000
ATOM     820  HA   CYS A  52       2.820   68.984   76.392  0.1124 1.3870
ATOM     821  HB3  CYS A  52       1.470   66.997   76.395  0.1112 1.3870
ATOM     822  HB2  CYS A  52       0.558   67.631   75.198  0.1112 1.3870
ATOM     823  HG   CYS A  52      -0.435   69.393   76.833  0.1933 0.6000
ATOM     824  N    LEU A  53       2.714   68.031   73.353 -0.4157 1.8240
ATOM     825  CA   LEU A  53       3.342   67.332   72.277 -0.0518 1.9080
ATOM     826  C    LEU A  53       4.731   67.883   72.114  0.5973 1.9080
ATOM     827  O    LEU A  53       5.687   67.130   71.925 -0.5679 1.6612
ATOM     828  CB   LEU A  53       2.478   67.557   71.019 -0.1102 1.9080
ATOM     829  CG   LEU A  53       2.646   66.563   69.863  0.3531 1.9080
ATOM     830  CD1  LEU A  53       3.996   66.698   69.161 -0.4121 1.9080
ATOM     831  CD2  LEU A  53       2.342   65.133   70.337 -0.4121 1.9080
ATOM     832 HD22  LEU A  53       1.403   65.091   70.671  0.1000 1.4870
ATOM     833 HD23  LEU A  53       2.457   64.503   69.572  0.1000 1.4870
ATOM     834 HD21  LEU A  53       2.972   64.891   71.071  0.1000 1.4870
ATOM     835  H    LEU A  53       1.858   68.649   73.220  0.2719 0.6000
ATOM     836 HD13  LEU A  53       4.730   66.531   69.818  0.1000 1.4870
ATOM     837 HD12  LEU A  53       4.053   66.030   68.420  0.1000 1.4870
ATOM     838 HD11  LEU A  53       4.085   67.621   68.788  0.1000 1.4870
ATOM     839  HA   LEU A  53       3.409   66.361   72.508  0.0922 1.3870
ATOM     840  HG   LEU A  53       1.909   66.717   69.194 -0.0361 1.4870
ATOM     841  HB3  LEU A  53       2.693   68.466   70.665  0.0457 1.4870
ATOM     842  HB2  LEU A  53       1.520   67.525   71.303  0.0457 1.4870
ATOM     843  N    GLN A  54       4.882   69.223   72.210 -0.4157 1.8240
ATOM     844  CA   GLN A  54       6.169   69.837   72.027 -0.0031 1.9080
ATOM     845  C    GLN A  54       7.065   69.450   73.166  0.5973 1.9080
ATOM     846  O    GLN A  54       8.257   69.217   72.975 -0.5679 1.6612
ATOM     847  CB   GLN A  54       6.132   71.373   71.921 -0.0036 1.9080
ATOM     848  CG   GLN A  54       5.890   72.111   73.232 -0.0645 1.9080
ATOM     849  CD   GLN A  54       7.275   72.350   73.816  0.6951 1.9080
ATOM     850  HG2  GLN A  54       5.476   72.966   73.044  0.0352 1.4870
ATOM     851  HA   GLN A  54       6.570   69.480   71.178  0.0850 1.3870
ATOM     852  HG3  GLN A  54       5.389   71.538   73.832  0.0352 1.4870
ATOM     853  H    GLN A  54       4.007   69.733   72.420  0.2719 0.6000
ATOM     854  HB3  GLN A  54       5.400   71.629   71.279  0.0171 1.4870
ATOM     855  HB2  GLN A  54       7.010   71.686   71.544  0.0171 1.4870
ATOM     856 HE22  GLN A  54       6.444   72.956   75.565  0.4251 0.6000
ATOM     857  OE1  GLN A  54       8.286   72.147   73.144 -0.6086 1.6612
ATOM     858  NE2  GLN A  54       7.333   72.799   75.097 -0.9407 1.8240
ATOM     859 HE21  GLN A  54       8.219   72.963   75.543  0.4251 0.6000
ATOM     860  N    ILE A  55       6.510   69.374   74.391 -0.4157 1.8240
ATOM     861  CA   ILE A  55       7.283   69.035   75.553 -0.0597 1.9080
ATOM     862  C    ILE A  55       7.801   67.639   75.401  0.5973 1.9080
ATOM     863  O    ILE A  55       8.962   67.362   75.698 -0.5679 1.6612
ATOM     864  CB   ILE A  55       6.452   69.051   76.802  0.1303 1.9080
ATOM     865  CG1  ILE A  55       5.891   70.461   77.060 -0.0430 1.9080
ATOM     866  CG2  ILE A  55       7.306   68.486   77.950 -0.3204 1.9080
ATOM     867  CD1  ILE A  55       4.778   70.498   78.107 -0.0660 1.9080
ATOM     868  HA   ILE A  55       8.079   69.644   75.555  0.0869 1.3870
ATOM     869 HG22  ILE A  55       6.742   68.438   78.769  0.0882 1.4870
ATOM     870 HG21  ILE A  55       7.621   67.578   77.691  0.0882 1.4870
ATOM     871  HB   ILE A  55       5.672   68.440   76.683  0.0187 1.4870
ATOM     872 HG12  ILE A  55       6.637   71.046   77.364  0.0236 1.4870
ATOM     873 HG13  ILE A  55       5.529   70.815   76.201  0.0236 1.4870
ATOM     874 HD13  ILE A  55       5.135   70.153   78.971  0.0186 1.4870
ATOM     875  H    ILE A  55       5.490   69.582   74.403  0.2719 0.6000
ATOM     876 HD12  ILE A  55       4.469   71.439   78.217  0.0186 1.4870
ATOM     877 HG23  ILE A  55       8.081   69.094   78.096  0.0882 1.4870
ATOM     878 HD11  ILE A  55       4.023   69.926   77.797  0.0186 1.4870
ATOM     879  N    LEU A  56       6.922   66.719   74.964 -0.4157 1.8240
ATOM     880  CA   LEU A  56       7.253   65.330   74.812 -0.0518 1.9080
ATOM     881  C    LEU A  56       8.232   65.113   73.693  0.5973 1.9080
ATOM     882  O    LEU A  56       9.140   64.291   73.801 -0.5679 1.6612
ATOM     883  CB   LEU A  56       6.008   64.480   74.500 -0.1102 1.9080
ATOM     884  CG   LEU A  56       4.971   64.463   75.639  0.3531 1.9080
ATOM     885  CD1  LEU A  56       3.747   63.607   75.274 -0.4121 1.9080
ATOM     886  CD2  LEU A  56       5.616   64.028   76.964 -0.4121 1.9080
ATOM     887 HD22  LEU A  56       6.344   64.668   77.200  0.1000 1.4870
ATOM     888 HD23  LEU A  56       4.922   64.026   77.681  0.1000 1.4870
ATOM     889 HD21  LEU A  56       5.994   63.111   76.859  0.1000 1.4870
ATOM     890  H    LEU A  56       5.976   67.121   74.748  0.2719 0.6000
ATOM     891 HD13  LEU A  56       4.044   62.670   75.099  0.1000 1.4870
ATOM     892 HD12  LEU A  56       3.100   63.621   76.034  0.1000 1.4870
ATOM     893 HD11  LEU A  56       3.317   63.984   74.457  0.1000 1.4870
ATOM     894  HA   LEU A  56       7.671   64.998   75.674  0.0922 1.3870
ATOM     895  HG   LEU A  56       4.673   65.401   75.819 -0.0361 1.4870
ATOM     896  HB3  LEU A  56       6.301   63.554   74.353  0.0457 1.4870
ATOM     897  HB2  LEU A  56       5.569   64.863   73.707  0.0457 1.4870
ATOM     898  N    ALA A  57       8.022   65.810   72.564 -0.4157 1.8240
ATOM     899  CA   ALA A  57       8.793   65.667   71.356  0.0337 1.9080
ATOM     900  C    ALA A  57      10.204   66.178   71.436  0.5973 1.9080
ATOM     901  O    ALA A  57      11.115   65.576   70.870 -0.5679 1.6612
ATOM     902  CB   ALA A  57       8.136   66.380   70.160 -0.1825 1.9080
ATOM     903  H    ALA A  57       7.213   66.492   72.652  0.2719 0.6000
ATOM     904  HA   ALA A  57       8.822   64.670   71.104  0.0823 1.3870
ATOM     905  HB1  ALA A  57       8.790   66.426   69.409  0.0603 1.4870
ATOM     906  HB3  ALA A  57       7.331   65.866   69.877  0.0603 1.4870
ATOM     907  HB2  ALA A  57       7.871   67.300   70.436  0.0603 1.4870
ATOM     908  N    TYR A  58      10.433   67.308   72.128 -0.4157 1.8240
ATOM     909  CA   TYR A  58      11.705   67.974   72.042 -0.0014 1.9080
ATOM     910  C    TYR A  58      12.851   67.093   72.446  0.5973 1.9080
ATOM     911  O    TYR A  58      12.850   66.472   73.507 -0.5679 1.6612
ATOM     912  CB   TYR A  58      11.752   69.267   72.876 -0.0152 1.9080
ATOM     913  CG   TYR A  58      13.073   69.922   72.670 -0.0011 1.9080
ATOM     914  CD1  TYR A  58      13.318   70.633   71.517 -0.1906 1.9080
ATOM     915  CD2  TYR A  58      14.057   69.845   73.629 -0.1906 1.9080
ATOM     916  CE1  TYR A  58      14.530   71.248   71.316 -0.2341 1.9080
ATOM     917  CE2  TYR A  58      15.273   70.458   73.435 -0.2341 1.9080
ATOM     918  CZ   TYR A  58      15.509   71.161   72.276  0.3226 1.9080
ATOM     919  OH   TYR A  58      16.753   71.792   72.070 -0.5579 1.7210
ATOM     920  HA   TYR A  58      11.850   68.263   71.076  0.0876 1.3870
ATOM     921  HE1  TYR A  58      14.701   71.763   70.467  0.1656 1.4590
ATOM     922  HE2  TYR A  58      15.989   70.393   74.137  0.1656 1.4590
ATOM     923  H    TYR A  58       9.635   67.629   72.699  0.2719 0.6000
ATOM     924  HD2  TYR A  58      13.887   69.340   74.475  0.1699 1.4590
ATOM     925  HD1  TYR A  58      12.605   70.704   70.814  0.1699 1.4590
ATOM     926  HB3  TYR A  58      11.655   69.022   73.818  0.0295 1.4870
ATOM     927  HB2  TYR A  58      11.042   69.858   72.556  0.0295 1.4870
ATOM     928  HH   TYR A  58      16.738   72.668   72.537  0.3992 0.0000
ATOM     929  N    GLY A  59      13.859   67.005   71.550 -0.4157 1.8240
ATOM     930  CA   GLY A  59      15.097   66.327   71.812 -0.0252 1.9080
ATOM     931  C    GLY A  59      14.891   64.847   71.880  0.5973 1.9080
ATOM     932  O    GLY A  59      15.810   64.111   72.241 -0.5679 1.6612
ATOM     933  H    GLY A  59      13.639   67.487   70.640  0.2719 0.6000
ATOM     934  HA2  GLY A  59      15.764   66.544   71.082  0.0698 1.3870
ATOM     935  HA3  GLY A  59      15.486   66.656   72.687  0.0698 1.3870
ATOM     936  N    ASN A  60      13.685   64.360   71.538 -0.4157 1.8240
ATOM     937  CA   ASN A  60      13.473   62.944   71.626  0.0143 1.9080
ATOM     938  C    ASN A  60      13.072   62.486   70.255  0.5973 1.9080
ATOM     939  O    ASN A  60      11.939   62.704   69.828 -0.5679 1.6612
ATOM     940  CB   ASN A  60      12.357   62.598   72.632 -0.2041 1.9080
ATOM     941  CG   ASN A  60      12.502   61.156   73.093  0.7130 1.9080
ATOM     942  HA   ASN A  60      14.348   62.520   71.837  0.1048 1.3870
ATOM     943  H    ASN A  60      13.002   65.051   71.237  0.2719 0.6000
ATOM     944  HB3  ASN A  60      11.490   62.703   72.180  0.0797 1.4870
ATOM     945  HB2  ASN A  60      12.446   63.192   73.410  0.0797 1.4870
ATOM     946  OD1  ASN A  60      12.796   60.897   74.259 -0.5931 1.6612
ATOM     947  ND2  ASN A  60      12.296   60.188   72.162 -0.9191 1.8240
ATOM     948 HD22  ASN A  60      12.373   59.243   72.413  0.4196 0.6000
ATOM     949 HD21  ASN A  60      12.068   60.461   71.229  0.4196 0.6000
ATOM     950  N    GLN A  61      13.998   61.816   69.537 -0.4157 1.8240
ATOM     951  CA   GLN A  61      13.767   61.405   68.178 -0.0031 1.9080
ATOM     952  C    GLN A  61      12.663   60.393   68.126  0.5973 1.9080
ATOM     953  O    GLN A  61      11.838   60.403   67.212 -0.5679 1.6612
ATOM     954  CB   GLN A  61      14.988   60.740   67.516 -0.0036 1.9080
ATOM     955  CG   GLN A  61      15.347   59.375   68.108 -0.0645 1.9080
ATOM     956  CD   GLN A  61      16.425   58.750   67.229  0.6951 1.9080
ATOM     957  HG2  GLN A  61      15.709   59.505   69.008  0.0352 1.4870
ATOM     958  HA   GLN A  61      13.477   62.213   67.650  0.0850 1.3870
ATOM     959  HG3  GLN A  61      14.553   58.803   68.091  0.0352 1.4870
ATOM     960  H    GLN A  61      14.880   61.633   70.063  0.2719 0.6000
ATOM     961  HB3  GLN A  61      15.779   61.343   67.626  0.0171 1.4870
ATOM     962  HB2  GLN A  61      14.795   60.615   66.544  0.0171 1.4870
ATOM     963 HE22  GLN A  61      15.163   57.229   66.759  0.4251 0.6000
ATOM     964  OE1  GLN A  61      17.529   59.278   67.104 -0.6086 1.6612
ATOM     965  NE2  GLN A  61      16.095   57.595   66.591 -0.9407 1.8240
ATOM     966 HE21  GLN A  61      16.758   57.139   65.985  0.4251 0.6000
ATOM     967  N    GLU A  62      12.623   59.488   69.118 -0.5163 1.8240
ATOM     968  CA   GLU A  62      11.674   58.412   69.127  0.0397 1.9080
ATOM     969  C    GLU A  62      10.285   58.966   69.189  0.5366 1.9080
ATOM     970  O    GLU A  62       9.377   58.447   68.544 -0.5819 1.6612
ATOM     971  CB   GLU A  62      11.860   57.476   70.331  0.0560 1.9080
ATOM     972  CG   GLU A  62      13.199   56.739   70.316  0.0136 1.9080
ATOM     973  CD   GLU A  62      13.253   55.857   71.552  0.8054 1.9080
ATOM     974  OE1  GLU A  62      12.298   55.060   71.744 -0.8188 1.6612
ATOM     975  OE2  GLU A  62      14.244   55.969   72.321 -0.8188 1.6612
ATOM     976  HG2  GLU A  62      13.222   56.168   69.543 -0.0425 1.4870
ATOM     977  HA   GLU A  62      11.782   57.852   68.297  0.1105 1.3870
ATOM     978  HG3  GLU A  62      13.905   57.388   70.385 -0.0425 1.4870
ATOM     979  H    GLU A  62      13.337   59.647   69.861  0.2936 0.6000
ATOM     980  HB3  GLU A  62      11.151   56.803   70.299 -0.0173 1.4870
ATOM     981  HB2  GLU A  62      11.832   58.024   71.142 -0.0173 1.4870
ATOM     982  N    SER A  63      10.084   60.034   69.980 -0.4157 1.8240
ATOM     983  CA   SER A  63       8.777   60.607   70.129 -0.0249 1.9080
ATOM     984  C    SER A  63       8.355   61.222   68.830  0.5973 1.9080
ATOM     985  O    SER A  63       7.169   61.250   68.505 -0.5679 1.6612
ATOM     986  CB   SER A  63       8.739   61.715   71.189  0.2117 1.9080
ATOM     987  OG   SER A  63       9.071   61.177   72.460 -0.6546 1.7210
ATOM     988  H    SER A  63      10.939   60.383   70.450  0.2719 0.6000
ATOM     989  HA   SER A  63       8.131   59.870   70.353  0.0843 1.3870
ATOM     990  HB3  SER A  63       7.824   62.091   71.225  0.0352 1.3870
ATOM     991  HB2  SER A  63       9.401   62.411   70.948  0.0352 1.3870
ATOM     992  HG   SER A  63       9.149   61.919   73.124  0.4275 0.0000
ATOM     993  N    LYS A  64       9.320   61.742   68.052 -0.3479 1.8240
ATOM     994  CA   LYS A  64       9.011   62.387   66.807 -0.2400 1.9080
ATOM     995  C    LYS A  64       8.410   61.378   65.885  0.7341 1.9080
ATOM     996  O    LYS A  64       7.441   61.666   65.185 -0.5894 1.6612
ATOM     997  CB   LYS A  64      10.266   62.861   66.058 -0.0094 1.9080
ATOM     998  CG   LYS A  64      11.184   63.781   66.858  0.0187 1.9080
ATOM     999  CD   LYS A  64      10.578   65.135   67.207 -0.0479 1.9080
ATOM    1000  CE   LYS A  64      11.529   66.011   68.024 -0.0143 1.9080
ATOM    1001  NZ   LYS A  64      12.658   66.478   67.188 -0.3854 1.8240
ATOM    1002  HA   LYS A  64       8.347   63.122   66.972  0.1426 1.3870
ATOM    1003  HE2  LYS A  64      11.020   66.798   68.370  0.1135 1.1000
ATOM    1004  HE3  LYS A  64      11.879   65.474   68.790  0.1135 1.1000
ATOM    1005  HG2  LYS A  64      11.443   63.312   67.718  0.0103 1.4870
ATOM    1006  HG3  LYS A  64      12.033   63.934   66.328  0.0103 1.4870
ATOM    1007  HZ1  LYS A  64      12.307   67.019   66.422  0.3400 0.6000
ATOM    1008  HZ3  LYS A  64      13.272   67.044   67.740  0.3400 0.6000
ATOM    1009  HZ2  LYS A  64      13.162   65.689   66.834  0.3400 0.6000
ATOM    1010  HD3  LYS A  64       9.748   64.990   67.742  0.0621 1.4870
ATOM    1011  HD2  LYS A  64      10.356   65.617   66.361  0.0621 1.4870
ATOM    1012  H    LYS A  64      10.279   61.630   68.436  0.2747 0.6000
ATOM    1013  HB3  LYS A  64       9.970   63.351   65.236  0.0362 1.4870
ATOM    1014  HB2  LYS A  64      10.791   62.052   65.789  0.0362 1.4870
ATOM    1015  N    LEU A  65       9.003   60.170   65.851 -0.4157 1.8240
ATOM    1016  CA   LEU A  65       8.581   59.122   64.965 -0.0518 1.9080
ATOM    1017  C    LEU A  65       7.201   58.665   65.317  0.5973 1.9080
ATOM    1018  O    LEU A  65       6.397   58.397   64.426 -0.5679 1.6612
ATOM    1019  CB   LEU A  65       9.508   57.892   64.988 -0.1102 1.9080
ATOM    1020  CG   LEU A  65      10.894   58.175   64.377  0.3531 1.9080
ATOM    1021  CD1  LEU A  65      11.762   56.906   64.323 -0.4121 1.9080
ATOM    1022  CD2  LEU A  65      10.758   58.873   63.014 -0.4121 1.9080
ATOM    1023 HD22  LEU A  65      10.275   59.737   63.136  0.1000 1.4870
ATOM    1024 HD23  LEU A  65      11.668   59.044   62.642  0.1000 1.4870
ATOM    1025 HD21  LEU A  65      10.245   58.283   62.394  0.1000 1.4870
ATOM    1026  H    LEU A  65       9.795   60.077   66.531  0.2719 0.6000
ATOM    1027 HD13  LEU A  65      11.303   56.220   63.763  0.1000 1.4870
ATOM    1028 HD12  LEU A  65      12.647   57.133   63.922  0.1000 1.4870
ATOM    1029 HD11  LEU A  65      11.889   56.558   65.249  0.1000 1.4870
ATOM    1030  HA   LEU A  65       8.574   59.478   64.020  0.0922 1.3870
ATOM    1031  HG   LEU A  65      11.358   58.866   64.934 -0.0361 1.4870
ATOM    1032  HB3  LEU A  65       9.089   57.186   64.455  0.0457 1.4870
ATOM    1033  HB2  LEU A  65       9.646   57.633   65.924  0.0457 1.4870
ATOM    1034  N    ILE A  66       6.885   58.550   66.621 -0.4157 1.8240
ATOM    1035  CA   ILE A  66       5.572   58.094   66.983 -0.0597 1.9080
ATOM    1036  C    ILE A  66       4.578   59.094   66.494  0.5973 1.9080
ATOM    1037  O    ILE A  66       3.528   58.725   65.970 -0.5679 1.6612
ATOM    1038  CB   ILE A  66       5.331   57.910   68.467  0.1303 1.9080
ATOM    1039  CG1  ILE A  66       5.490   59.221   69.247 -0.0430 1.9080
ATOM    1040  CG2  ILE A  66       6.206   56.761   68.972 -0.3204 1.9080
ATOM    1041  CD1  ILE A  66       5.090   59.108   70.719 -0.0660 1.9080
ATOM    1042  HA   ILE A  66       5.414   57.248   66.473  0.0869 1.3870
ATOM    1043 HG22  ILE A  66       5.969   56.572   69.922  0.0882 1.4870
ATOM    1044 HG21  ILE A  66       6.035   55.957   68.408  0.0882 1.4870
ATOM    1045  HB   ILE A  66       4.388   57.593   68.601  0.0187 1.4870
ATOM    1046 HG12  ILE A  66       6.442   59.508   69.197  0.0236 1.4870
ATOM    1047 HG13  ILE A  66       4.917   59.914   68.818  0.0236 1.4870
ATOM    1048 HD13  ILE A  66       5.664   58.423   71.158  0.0186 1.4870
ATOM    1049  H    ILE A  66       7.630   58.805   67.273  0.2719 0.6000
ATOM    1050 HD12  ILE A  66       5.219   59.993   71.158  0.0186 1.4870
ATOM    1051 HG23  ILE A  66       7.162   57.033   68.903  0.0882 1.4870
ATOM    1052 HD11  ILE A  66       4.133   58.837   70.774  0.0186 1.4870
ATOM    1053  N    ILE A  67       4.896   60.393   66.643 -0.4157 1.8240
ATOM    1054  CA   ILE A  67       3.999   61.441   66.252 -0.0597 1.9080
ATOM    1055  C    ILE A  67       3.764   61.333   64.779  0.5973 1.9080
ATOM    1056  O    ILE A  67       2.630   61.433   64.314 -0.5679 1.6612
ATOM    1057  CB   ILE A  67       4.570   62.804   66.525  0.1303 1.9080
ATOM    1058  CG1  ILE A  67       4.817   62.981   68.032 -0.0430 1.9080
ATOM    1059  CG2  ILE A  67       3.619   63.855   65.929 -0.3204 1.9080
ATOM    1060  CD1  ILE A  67       5.692   64.187   68.370 -0.0660 1.9080
ATOM    1061  HA   ILE A  67       3.125   61.253   66.702  0.0869 1.3870
ATOM    1062 HG22  ILE A  67       4.017   64.757   66.070  0.0882 1.4870
ATOM    1063 HG21  ILE A  67       3.513   63.670   64.956  0.0882 1.4870
ATOM    1064  HB   ILE A  67       5.452   62.885   66.069  0.0187 1.4870
ATOM    1065 HG12  ILE A  67       3.938   63.086   68.486  0.0236 1.4870
ATOM    1066 HG13  ILE A  67       5.265   62.160   68.374  0.0236 1.4870
ATOM    1067 HD13  ILE A  67       5.246   65.014   68.037  0.0186 1.4870
ATOM    1068  H    ILE A  67       5.838   60.549   67.061  0.2719 0.6000
ATOM    1069 HD12  ILE A  67       5.807   64.237   69.359  0.0186 1.4870
ATOM    1070 HG23  ILE A  67       2.741   63.786   66.393  0.0882 1.4870
ATOM    1071 HD11  ILE A  67       6.579   64.077   67.929  0.0186 1.4870
ATOM    1072  N    LEU A  68       4.840   61.097   64.008 -0.4157 1.8240
ATOM    1073  CA   LEU A  68       4.757   61.007   62.578 -0.0518 1.9080
ATOM    1074  C    LEU A  68       3.864   59.850   62.230  0.5973 1.9080
ATOM    1075  O    LEU A  68       2.985   59.962   61.377 -0.5679 1.6612
ATOM    1076  CB   LEU A  68       6.148   60.741   61.968 -0.1102 1.9080
ATOM    1077  CG   LEU A  68       6.257   60.828   60.431  0.3531 1.9080
ATOM    1078  CD1  LEU A  68       5.394   59.784   59.717 -0.4121 1.9080
ATOM    1079  CD2  LEU A  68       6.000   62.255   59.933 -0.4121 1.9080
ATOM    1080 HD22  LEU A  68       6.674   62.871   60.336  0.1000 1.4870
ATOM    1081 HD23  LEU A  68       6.078   62.276   58.938  0.1000 1.4870
ATOM    1082 HD21  LEU A  68       5.082   62.538   60.204  0.1000 1.4870
ATOM    1083  H    LEU A  68       5.727   60.988   64.551  0.2719 0.6000
ATOM    1084 HD13  LEU A  68       4.436   59.922   59.966  0.1000 1.4870
ATOM    1085 HD12  LEU A  68       5.503   59.886   58.729  0.1000 1.4870
ATOM    1086 HD11  LEU A  68       5.685   58.870   59.995  0.1000 1.4870
ATOM    1087  HA   LEU A  68       4.348   61.847   62.220  0.0922 1.3870
ATOM    1088  HG   LEU A  68       7.220   60.696   60.170 -0.0361 1.4870
ATOM    1089  HB3  LEU A  68       6.425   59.823   62.231  0.0457 1.4870
ATOM    1090  HB2  LEU A  68       6.779   61.413   62.346  0.0457 1.4870
ATOM    1091  N    ALA A  69       4.042   58.709   62.917 -0.4157 1.8240
ATOM    1092  CA   ALA A  69       3.292   57.521   62.626  0.0337 1.9080
ATOM    1093  C    ALA A  69       1.837   57.804   62.839  0.5973 1.9080
ATOM    1094  O    ALA A  69       0.982   57.286   62.121 -0.5679 1.6612
ATOM    1095  CB   ALA A  69       3.680   56.343   63.537 -0.1825 1.9080
ATOM    1096  H    ALA A  69       4.766   58.778   63.665  0.2719 0.6000
ATOM    1097  HA   ALA A  69       3.438   57.266   61.666  0.0823 1.3870
ATOM    1098  HB1  ALA A  69       4.468   55.874   63.146  0.0603 1.4870
ATOM    1099  HB3  ALA A  69       3.909   56.693   64.442  0.0603 1.4870
ATOM    1100  HB2  ALA A  69       2.910   55.714   63.602  0.0603 1.4870
ATOM    1101  N    SER A  70       1.530   58.618   63.865 -0.4157 1.8240
ATOM    1102  CA   SER A  70       0.187   58.940   64.256 -0.0249 1.9080
ATOM    1103  C    SER A  70      -0.448   59.894   63.283  0.5973 1.9080
ATOM    1104  O    SER A  70      -1.654   60.129   63.356 -0.5679 1.6612
ATOM    1105  CB   SER A  70       0.131   59.560   65.662  0.2117 1.9080
ATOM    1106  OG   SER A  70      -1.213   59.627   66.111 -0.6546 1.7210
ATOM    1107  H    SER A  70       2.385   58.998   64.356  0.2719 0.6000
ATOM    1108  HA   SER A  70      -0.357   58.087   64.258  0.0843 1.3870
ATOM    1109  HB3  SER A  70       0.506   60.476   65.619  0.0352 1.3870
ATOM    1110  HB2  SER A  70       0.654   58.991   66.281  0.0352 1.3870
ATOM    1111  HG   SER A  70      -1.227   59.782   67.098  0.4275 0.0000
ATOM    1112  N    GLY A  71       0.330   60.477   62.345 -0.4157 1.8240
ATOM    1113  CA   GLY A  71      -0.256   61.382   61.390 -0.0252 1.9080
ATOM    1114  C    GLY A  71      -0.213   62.787   61.911  0.5973 1.9080
ATOM    1115  O    GLY A  71      -1.038   63.620   61.541 -0.5679 1.6612
ATOM    1116  H    GLY A  71       1.322   60.218   62.388  0.2719 0.6000
ATOM    1117  HA2  GLY A  71       0.249   61.328   60.518  0.0698 1.3870
ATOM    1118  HA3  GLY A  71      -1.213   61.115   61.213  0.0698 1.3870
ATOM    1119  N    GLY A  72       0.768   63.086   62.782 -0.4157 1.8240
ATOM    1120  CA   GLY A  72       0.888   64.377   63.399 -0.0252 1.9080
ATOM    1121  C    GLY A  72       1.127   65.479   62.399  0.5973 1.9080
ATOM    1122  O    GLY A  72       0.526   66.539   62.534 -0.5679 1.6612
ATOM    1123  H    GLY A  72       1.424   62.289   62.959  0.2719 0.6000
ATOM    1124  HA2  GLY A  72       0.042   64.583   63.927  0.0698 1.3870
ATOM    1125  HA3  GLY A  72       1.653   64.364   64.071  0.0698 1.3870
ATOM    1126  N    PRO A  73       1.962   65.309   61.400 -0.2548 1.8240
ATOM    1127  CA   PRO A  73       2.267   66.399   60.507 -0.0266 1.9080
ATOM    1128  C    PRO A  73       1.083   67.037   59.846  0.5896 1.9080
ATOM    1129  O    PRO A  73       0.995   68.263   59.859 -0.5748 1.6612
ATOM    1130  CD   PRO A  73       3.026   64.317   61.431  0.0192 1.9080
ATOM    1131  CB   PRO A  73       3.332   65.850   59.558 -0.0070 1.9080
ATOM    1132  CG   PRO A  73       4.078   64.811   60.421  0.0189 1.9080
ATOM    1133  HG2  PRO A  73       4.396   64.064   59.850  0.0213 1.4870
ATOM    1134  HA   PRO A  73       2.835   67.111   60.994  0.0641 1.3870
ATOM    1135  HD3  PRO A  73       3.434   64.244   62.350  0.0391 1.3870
ATOM    1136  HD2  PRO A  73       2.688   63.408   61.163  0.0391 1.3870
ATOM    1137  HG3  PRO A  73       4.838   65.245   60.888  0.0213 1.4870
ATOM    1138  HB3  PRO A  73       3.962   66.559   59.267  0.0253 1.4870
ATOM    1139  HB2  PRO A  73       2.923   65.401   58.772  0.0253 1.4870
ATOM    1140  N    GLN A  74       0.151   66.246   59.284 -0.4157 1.8240
ATOM    1141  CA   GLN A  74      -1.000   66.809   58.633 -0.0031 1.9080
ATOM    1142  C    GLN A  74      -1.834   67.533   59.639  0.5973 1.9080
ATOM    1143  O    GLN A  74      -2.310   68.639   59.393 -0.5679 1.6612
ATOM    1144  CB   GLN A  74      -1.921   65.746   58.012 -0.0036 1.9080
ATOM    1145  CG   GLN A  74      -1.492   65.270   56.628 -0.0645 1.9080
ATOM    1146  CD   GLN A  74      -2.072   66.260   55.627  0.6951 1.9080
ATOM    1147  HG2  GLN A  74      -0.520   65.295   56.570  0.0352 1.4870
ATOM    1148  HA   GLN A  74      -0.680   67.475   57.951  0.0850 1.3870
ATOM    1149  HG3  GLN A  74      -1.875   64.390   56.461  0.0352 1.4870
ATOM    1150  H    GLN A  74       0.345   65.233   59.368  0.2719 0.6000
ATOM    1151  HB3  GLN A  74      -2.845   66.129   57.937  0.0171 1.4870
ATOM    1152  HB2  GLN A  74      -1.946   64.950   58.621  0.0171 1.4870
ATOM    1153 HE22  GLN A  74      -2.935   64.721   54.615  0.4251 0.6000
ATOM    1154  OE1  GLN A  74      -1.886   67.470   55.743 -0.6086 1.6612
ATOM    1155  NE2  GLN A  74      -2.827   65.728   54.628 -0.9407 1.8240
ATOM    1156 HE21  GLN A  74      -3.253   66.329   53.938  0.4251 0.6000
ATOM    1157  N    ALA A  75      -2.013   66.918   60.818 -0.4157 1.8240
ATOM    1158  CA   ALA A  75      -2.867   67.458   61.831  0.0337 1.9080
ATOM    1159  C    ALA A  75      -2.347   68.789   62.279  0.5973 1.9080
ATOM    1160  O    ALA A  75      -3.130   69.700   62.539 -0.5679 1.6612
ATOM    1161  CB   ALA A  75      -2.951   66.554   63.072 -0.1825 1.9080
ATOM    1162  H    ALA A  75      -1.477   66.028   60.913  0.2719 0.6000
ATOM    1163  HA   ALA A  75      -3.794   67.581   61.452  0.0823 1.3870
ATOM    1164  HB1  ALA A  75      -2.148   65.964   63.101  0.0603 1.4870
ATOM    1165  HB3  ALA A  75      -2.981   67.124   63.890  0.0603 1.4870
ATOM    1166  HB2  ALA A  75      -3.777   65.999   63.016  0.0603 1.4870
ATOM    1167  N    LEU A  76      -1.015   68.929   62.436 -0.4157 1.8240
ATOM    1168  CA   LEU A  76      -0.502   70.200   62.868 -0.0518 1.9080
ATOM    1169  C    LEU A  76      -0.645   71.233   61.795  0.5973 1.9080
ATOM    1170  O    LEU A  76      -0.949   72.391   62.077 -0.5679 1.6612
ATOM    1171  CB   LEU A  76       0.970   70.220   63.321 -0.1102 1.9080
ATOM    1172  CG   LEU A  76       1.230   69.595   64.707  0.3531 1.9080
ATOM    1173  CD1  LEU A  76       1.256   68.064   64.682 -0.4121 1.9080
ATOM    1174  CD2  LEU A  76       2.477   70.206   65.350 -0.4121 1.9080
ATOM    1175 HD22  LEU A  76       2.345   71.190   65.458  0.1000 1.4870
ATOM    1176 HD23  LEU A  76       2.626   69.788   66.245  0.1000 1.4870
ATOM    1177 HD21  LEU A  76       3.268   70.036   64.764  0.1000 1.4870
ATOM    1178  H    LEU A  76      -0.462   68.099   62.230  0.2719 0.6000
ATOM    1179 HD13  LEU A  76       1.982   67.756   64.069  0.1000 1.4870
ATOM    1180 HD12  LEU A  76       1.428   67.722   65.605  0.1000 1.4870
ATOM    1181 HD11  LEU A  76       0.375   67.724   64.356  0.1000 1.4870
ATOM    1182  HA   LEU A  76      -1.025   70.502   63.681  0.0922 1.3870
ATOM    1183  HG   LEU A  76       0.507   69.903   65.339 -0.0361 1.4870
ATOM    1184  HB3  LEU A  76       1.263   71.162   63.363  0.0457 1.4870
ATOM    1185  HB2  LEU A  76       1.498   69.705   62.663  0.0457 1.4870
ATOM    1186  N    VAL A  77      -0.406   70.841   60.530 -0.4157 1.8240
ATOM    1187  CA   VAL A  77      -0.472   71.763   59.435 -0.0875 1.9080
ATOM    1188  C    VAL A  77      -1.874   72.268   59.310  0.5973 1.9080
ATOM    1189  O    VAL A  77      -2.096   73.446   59.043 -0.5679 1.6612
ATOM    1190  CB   VAL A  77      -0.092   71.129   58.132  0.2985 1.9080
ATOM    1191  CG1  VAL A  77      -0.324   72.153   57.008 -0.3192 1.9080
ATOM    1192  CG2  VAL A  77       1.361   70.635   58.241 -0.3192 1.9080
ATOM    1193  HA   VAL A  77       0.128   72.543   59.638  0.0969 1.3870
ATOM    1194 HG11  VAL A  77       0.501   72.701   56.891  0.0791 1.4870
ATOM    1195 HG21  VAL A  77       1.806   71.108   58.997  0.0791 1.4870
ATOM    1196  HB   VAL A  77      -0.707   70.376   57.946 -0.0297 1.4870
ATOM    1197 HG12  VAL A  77      -0.531   71.667   56.162  0.0791 1.4870
ATOM    1198 HG13  VAL A  77      -1.089   72.742   57.257  0.0791 1.4870
ATOM    1199  H    VAL A  77      -0.176   69.831   60.438  0.2719 0.6000
ATOM    1200 HG23  VAL A  77       1.355   69.652   58.408  0.0791 1.4870
ATOM    1201 HG22  VAL A  77       1.834   70.835   57.386  0.0791 1.4870
ATOM    1202  N    ASN A  78      -2.864   71.383   59.520 -0.4157 1.8240
ATOM    1203  CA   ASN A  78      -4.244   71.744   59.365  0.0143 1.9080
ATOM    1204  C    ASN A  78      -4.570   72.857   60.315  0.5973 1.9080
ATOM    1205  O    ASN A  78      -5.250   73.814   59.949 -0.5679 1.6612
ATOM    1206  CB   ASN A  78      -5.187   70.571   59.679 -0.2041 1.9080
ATOM    1207  CG   ASN A  78      -4.909   69.474   58.658  0.7130 1.9080
ATOM    1208  HA   ASN A  78      -4.361   72.102   58.434  0.1048 1.3870
ATOM    1209  H    ASN A  78      -2.531   70.437   59.799  0.2719 0.6000
ATOM    1210  HB3  ASN A  78      -6.106   70.874   59.574  0.0797 1.4870
ATOM    1211  HB2  ASN A  78      -4.980   70.234   60.568  0.0797 1.4870
ATOM    1212  OD1  ASN A  78      -4.620   69.747   57.494 -0.5931 1.6612
ATOM    1213  ND2  ASN A  78      -4.992   68.194   59.108 -0.9191 1.8240
ATOM    1214 HD22  ASN A  78      -4.816   67.449   58.489  0.4196 0.6000
ATOM    1215 HD21  ASN A  78      -5.231   68.033   60.061  0.4196 0.6000
ATOM    1216  N    ILE A  79      -4.073   72.776   61.563 -0.4157 1.8240
ATOM    1217  CA   ILE A  79      -4.379   73.776   62.551 -0.0597 1.9080
ATOM    1218  C    ILE A  79      -3.842   75.101   62.101  0.5973 1.9080
ATOM    1219  O    ILE A  79      -4.502   76.128   62.257 -0.5679 1.6612
ATOM    1220  CB   ILE A  79      -3.775   73.492   63.898  0.1303 1.9080
ATOM    1221  CG1  ILE A  79      -4.366   72.206   64.499 -0.0430 1.9080
ATOM    1222  CG2  ILE A  79      -3.979   74.734   64.783 -0.3204 1.9080
ATOM    1223  CD1  ILE A  79      -3.624   71.709   65.740 -0.0660 1.9080
ATOM    1224  HA   ILE A  79      -5.379   73.858   62.574  0.0869 1.3870
ATOM    1225 HG22  ILE A  79      -3.536   74.573   65.660  0.0882 1.4870
ATOM    1226 HG21  ILE A  79      -3.570   75.518   64.325  0.0882 1.4870
ATOM    1227  HB   ILE A  79      -2.794   73.345   63.790  0.0187 1.4870
ATOM    1228 HG12  ILE A  79      -5.316   72.378   64.742  0.0236 1.4870
ATOM    1229 HG13  ILE A  79      -4.332   71.492   63.804  0.0236 1.4870
ATOM    1230 HD13  ILE A  79      -3.661   72.414   66.443  0.0186 1.4870
ATOM    1231  H    ILE A  79      -3.471   71.949   61.728  0.2719 0.6000
ATOM    1232 HD12  ILE A  79      -4.064   70.878   66.068  0.0186 1.4870
ATOM    1233 HG23  ILE A  79      -4.956   74.875   64.908  0.0882 1.4870
ATOM    1234 HD11  ILE A  79      -2.677   71.520   65.496  0.0186 1.4870
ATOM    1235  N    MET A  80      -2.630   75.112   61.517 -0.4157 1.8240
ATOM    1236  CA   MET A  80      -1.977   76.334   61.135 -0.0237 1.9080
ATOM    1237  C    MET A  80      -2.802   77.068   60.118  0.5973 1.9080
ATOM    1238  O    MET A  80      -2.834   78.297   60.111 -0.5679 1.6612
ATOM    1239  CB   MET A  80      -0.593   76.080   60.511  0.0342 1.9080
ATOM    1240  CG   MET A  80       0.446   75.525   61.493  0.0018 1.9080
ATOM    1241  SD   MET A  80       1.150   76.746   62.643 -0.2737 2.0000
ATOM    1242  CE   MET A  80      -0.358   76.997   63.616 -0.0536 1.9080
ATOM    1243  HG2  MET A  80       0.008   74.747   62.015  0.0440 1.3870
ATOM    1244  HE1  MET A  80      -0.239   77.797   64.200  0.0684 1.3870
ATOM    1245  HE2  MET A  80      -1.125   77.141   62.995  0.0684 1.3870
ATOM    1246  HE3  MET A  80      -0.522   76.188   64.176  0.0684 1.3870
ATOM    1247  HB2  MET A  80      -0.692   75.424   59.754  0.0241 1.4870
ATOM    1248  HG3  MET A  80       1.196   75.072   60.944  0.0440 1.3870
ATOM    1249  H    MET A  80      -2.225   74.161   61.375  0.2719 0.6000
ATOM    1250  HA   MET A  80      -1.890   76.918   61.952  0.0880 1.3870
ATOM    1251  HB3  MET A  80      -0.241   76.946   60.136  0.0241 1.4870
ATOM    1252  N    ARG A  81      -3.407   76.347   59.162 -0.3479 1.8240
ATOM    1253  CA   ARG A  81      -4.243   76.977   58.181 -0.2637 1.9080
ATOM    1254  C    ARG A  81      -5.597   77.346   58.736  0.7341 1.9080
ATOM    1255  O    ARG A  81      -6.200   78.325   58.301 -0.5894 1.6612
ATOM    1256  CB   ARG A  81      -4.399   76.125   56.905 -0.0007 1.9080
ATOM    1257  CG   ARG A  81      -4.955   74.717   57.132  0.0390 1.9080
ATOM    1258  CD   ARG A  81      -5.036   73.875   55.854  0.0486 1.9080
ATOM    1259  NE   ARG A  81      -3.764   73.110   55.713 -0.5295 1.8240
ATOM    1260  CZ   ARG A  81      -3.764   71.933   55.021  0.8076 1.9080
ATOM    1261  NH1  ARG A  81      -4.921   71.480   54.457 -0.8627 1.8240
ATOM    1262  NH2  ARG A  81      -2.612   71.214   54.885 -0.8627 1.8240
ATOM    1263  HG3  ARG A  81      -5.880   74.785   57.514  0.0285 1.4870
ATOM    1264  HA   ARG A  81      -3.788   77.824   57.852  0.1560 1.3870
ATOM    1265  HE   ARG A  81      -2.952   73.442   56.106  0.3456 0.6000
ATOM    1266  HG2  ARG A  81      -4.368   74.231   57.784  0.0285 1.4870
ATOM    1267 HH22  ARG A  81      -2.632   70.371   54.406  0.4478 0.6000
ATOM    1268 HH21  ARG A  81      -1.774   71.579   55.284  0.4478 0.6000
ATOM    1269  H    ARG A  81      -3.213   75.330   59.207  0.2747 0.6000
ATOM    1270  HD3  ARG A  81      -5.131   74.479   55.091  0.0687 1.3870
ATOM    1271  HD2  ARG A  81      -5.778   73.245   55.943  0.0687 1.3870
ATOM    1272 HH12  ARG A  81      -4.895   70.616   53.978  0.4478 0.6000
ATOM    1273 HH11  ARG A  81      -5.742   72.018   54.538  0.4478 0.6000
ATOM    1274  HB3  ARG A  81      -3.501   76.036   56.482  0.0327 1.4870
ATOM    1275  HB2  ARG A  81      -5.018   76.604   56.288  0.0327 1.4870
ATOM    1276  N    THR A  82      -6.149   76.520   59.647 -0.4157 1.8240
ATOM    1277  CA   THR A  82      -7.489   76.682   60.164 -0.0389 1.9080
ATOM    1278  C    THR A  82      -7.730   77.763   61.197  0.5973 1.9080
ATOM    1279  O    THR A  82      -8.675   78.538   61.051 -0.5679 1.6612
ATOM    1280  CB   THR A  82      -8.015   75.408   60.749  0.3654 1.9080
ATOM    1281  OG1  THR A  82      -7.987   74.380   59.769 -0.6761 1.7210
ATOM    1282  CG2  THR A  82      -9.460   75.643   61.223 -0.2438 1.9080
ATOM    1283  HA   THR A  82      -8.121   76.867   59.360  0.1007 1.3870
ATOM    1284 HG22  THR A  82      -9.650   75.058   62.012  0.0642 1.4870
ATOM    1285 HG21  THR A  82      -9.572   76.602   61.483  0.0642 1.4870
ATOM    1286  H    THR A  82      -5.504   75.744   59.944  0.2719 0.6000
ATOM    1287  HB   THR A  82      -7.416   75.114   61.530  0.0043 1.3870
ATOM    1288 HG23  THR A  82     -10.093   75.420   60.481  0.0642 1.4870
ATOM    1289  HG1  THR A  82      -7.056   74.008   59.670  0.4102 0.0000
ATOM    1290  N    TYR A  83      -6.893   77.869   62.256 -0.4157 1.8240
ATOM    1291  CA   TYR A  83      -7.240   78.710   63.383 -0.0014 1.9080
ATOM    1292  C    TYR A  83      -6.477   79.995   63.457  0.5973 1.9080
ATOM    1293  O    TYR A  83      -5.322   80.088   63.048 -0.5679 1.6612
ATOM    1294  CB   TYR A  83      -7.037   78.045   64.754 -0.0152 1.9080
ATOM    1295  CG   TYR A  83      -8.111   77.039   64.953 -0.0011 1.9080
ATOM    1296  CD1  TYR A  83      -9.360   77.443   65.363 -0.1906 1.9080
ATOM    1297  CD2  TYR A  83      -7.870   75.699   64.749 -0.1906 1.9080
ATOM    1298  CE1  TYR A  83     -10.364   76.524   65.555 -0.2341 1.9080
ATOM    1299  CE2  TYR A  83      -8.871   74.775   64.939 -0.2341 1.9080
ATOM    1300  CZ   TYR A  83     -10.119   75.186   65.344  0.3226 1.9080
ATOM    1301  OH   TYR A  83     -11.151   74.245   65.542 -0.5579 1.7210
ATOM    1302  HA   TYR A  83      -8.239   78.931   63.313  0.0876 1.3870
ATOM    1303  HE1  TYR A  83     -11.278   76.827   65.848  0.1656 1.4590
ATOM    1304  HE2  TYR A  83      -8.691   73.797   64.782  0.1656 1.4590
ATOM    1305  H    TYR A  83      -6.030   77.316   62.176  0.2719 0.6000
ATOM    1306  HD2  TYR A  83      -6.964   75.395   64.460  0.1699 1.4590
ATOM    1307  HD1  TYR A  83      -9.543   78.416   65.525  0.1699 1.4590
ATOM    1308  HB3  TYR A  83      -7.110   78.738   65.439  0.0295 1.4870
ATOM    1309  HB2  TYR A  83      -6.168   77.598   64.747  0.0295 1.4870
ATOM    1310  HH   TYR A  83     -11.356   74.209   66.513  0.3992 0.0000
ATOM    1311  N    THR A  84      -7.201   81.050   63.900 -0.4157 1.8240
ATOM    1312  CA   THR A  84      -6.730   82.380   64.175 -0.0389 1.9080
ATOM    1313  C    THR A  84      -6.081   82.513   65.532  0.5973 1.9080
ATOM    1314  O    THR A  84      -5.185   83.335   65.714 -0.5679 1.6612
ATOM    1315  CB   THR A  84      -7.833   83.397   64.097  0.3654 1.9080
ATOM    1316  OG1  THR A  84      -8.828   83.126   65.073 -0.6761 1.7210
ATOM    1317  CG2  THR A  84      -8.447   83.342   62.688 -0.2438 1.9080
ATOM    1318  HA   THR A  84      -6.041   82.634   63.467  0.1007 1.3870
ATOM    1319 HG22  THR A  84      -8.258   84.200   62.210  0.0642 1.4870
ATOM    1320 HG21  THR A  84      -8.045   82.580   62.180  0.0642 1.4870
ATOM    1321  H    THR A  84      -8.237   80.775   64.035  0.2719 0.6000
ATOM    1322  HB   THR A  84      -7.450   84.333   64.288  0.0043 1.3870
ATOM    1323 HG23  THR A  84      -9.436   83.211   62.762  0.0642 1.4870
ATOM    1324  HG1  THR A  84      -8.532   82.384   65.687  0.4102 0.0000
ATOM    1325  N    TYR A  85      -6.533   81.728   66.534 -0.4157 1.8240
ATOM    1326  CA   TYR A  85      -6.103   81.877   67.901 -0.0014 1.9080
ATOM    1327  C    TYR A  85      -4.598   81.834   67.954  0.5973 1.9080
ATOM    1328  O    TYR A  85      -3.971   80.830   67.626 -0.5679 1.6612
ATOM    1329  CB   TYR A  85      -6.723   80.767   68.781 -0.0152 1.9080
ATOM    1330  CG   TYR A  85      -6.425   80.971   70.227 -0.0011 1.9080
ATOM    1331  CD1  TYR A  85      -6.915   82.066   70.899 -0.1906 1.9080
ATOM    1332  CD2  TYR A  85      -5.701   80.033   70.927 -0.1906 1.9080
ATOM    1333  CE1  TYR A  85      -6.653   82.244   72.238 -0.2341 1.9080
ATOM    1334  CE2  TYR A  85      -5.438   80.206   72.265 -0.2341 1.9080
ATOM    1335  CZ   TYR A  85      -5.908   81.313   72.925  0.3226 1.9080
ATOM    1336  OH   TYR A  85      -5.632   81.481   74.300 -0.5579 1.7210
ATOM    1337  HA   TYR A  85      -6.406   82.773   68.237  0.0876 1.3870
ATOM    1338  HE1  TYR A  85      -7.008   83.057   72.718  0.1656 1.4590
ATOM    1339  HE2  TYR A  85      -4.897   79.517   72.764  0.1656 1.4590
ATOM    1340  H    TYR A  85      -7.223   81.007   66.215  0.2719 0.6000
ATOM    1341  HD2  TYR A  85      -5.363   79.216   70.458  0.1699 1.4590
ATOM    1342  HD1  TYR A  85      -7.470   82.745   70.411  0.1699 1.4590
ATOM    1343  HB3  TYR A  85      -6.339   79.903   68.488  0.0295 1.4870
ATOM    1344  HB2  TYR A  85      -7.703   80.788   68.643  0.0295 1.4870
ATOM    1345  HH   TYR A  85      -5.113   82.320   74.411  0.3992 0.0000
ATOM    1346  N    GLU A  86      -3.994   82.946   68.435 -0.5163 1.8240
ATOM    1347  CA   GLU A  86      -2.569   83.170   68.473  0.0397 1.9080
ATOM    1348  C    GLU A  86      -1.851   82.170   69.320  0.5366 1.9080
ATOM    1349  O    GLU A  86      -0.810   81.649   68.923 -0.5819 1.6612
ATOM    1350  CB   GLU A  86      -2.214   84.551   69.053  0.0560 1.9080
ATOM    1351  CG   GLU A  86      -0.814   84.627   69.678  0.0136 1.9080
ATOM    1352  CD   GLU A  86       0.259   84.394   68.623  0.8054 1.9080
ATOM    1353  OE1  GLU A  86      -0.045   83.749   67.586 -0.8188 1.6612
ATOM    1354  OE2  GLU A  86       1.410   84.850   68.854 -0.8188 1.6612
ATOM    1355  HG2  GLU A  86      -0.691   85.523   70.036 -0.0425 1.4870
ATOM    1356  HA   GLU A  86      -2.198   83.147   67.524  0.1105 1.3870
ATOM    1357  HG3  GLU A  86      -0.738   83.920   70.341 -0.0425 1.4870
ATOM    1358  H    GLU A  86      -4.698   83.659   68.793  0.2936 0.6000
ATOM    1359  HB3  GLU A  86      -2.863   84.755   69.760 -0.0173 1.4870
ATOM    1360  HB2  GLU A  86      -2.243   85.201   68.317 -0.0173 1.4870
ATOM    1361  N    LYS A  87      -2.390   81.877   70.513 -0.3479 1.8240
ATOM    1362  CA   LYS A  87      -1.733   81.003   71.440 -0.2400 1.9080
ATOM    1363  C    LYS A  87      -1.600   79.644   70.823  0.7341 1.9080
ATOM    1364  O    LYS A  87      -0.587   78.969   70.996 -0.5894 1.6612
ATOM    1365  CB   LYS A  87      -2.539   80.823   72.736 -0.0094 1.9080
ATOM    1366  CG   LYS A  87      -2.767   82.110   73.533  0.0187 1.9080
ATOM    1367  CD   LYS A  87      -1.502   82.727   74.121 -0.0479 1.9080
ATOM    1368  CE   LYS A  87      -1.792   83.887   75.075 -0.0143 1.9080
ATOM    1369  NZ   LYS A  87      -0.532   84.386   75.670 -0.3854 1.8240
ATOM    1370  HA   LYS A  87      -0.816   81.362   71.643  0.1426 1.3870
ATOM    1371  HE2  LYS A  87      -2.234   84.619   74.562  0.1135 1.1000
ATOM    1372  HE3  LYS A  87      -2.398   83.563   75.797  0.1135 1.1000
ATOM    1373  HG2  LYS A  87      -3.207   82.791   72.927  0.0103 1.4870
ATOM    1374  HG3  LYS A  87      -3.412   81.913   74.288  0.0103 1.4870
ATOM    1375  HZ1  LYS A  87       0.249   83.976   75.196  0.3400 0.6000
ATOM    1376  HZ3  LYS A  87      -0.489   85.382   75.579  0.3400 0.6000
ATOM    1377  HZ2  LYS A  87      -0.498   84.140   76.640  0.3400 0.6000
ATOM    1378  HD3  LYS A  87      -0.933   83.069   73.375  0.0621 1.4870
ATOM    1379  HD2  LYS A  87      -1.004   82.022   74.626  0.0621 1.4870
ATOM    1380  H    LYS A  87      -3.307   82.338   70.687  0.2747 0.6000
ATOM    1381  HB3  LYS A  87      -2.047   80.178   73.320  0.0362 1.4870
ATOM    1382  HB2  LYS A  87      -3.432   80.443   72.497  0.0362 1.4870
ATOM    1383  N    LEU A  88      -2.649   79.188   70.118 -0.4157 1.8240
ATOM    1384  CA   LEU A  88      -2.648   77.892   69.498 -0.0518 1.9080
ATOM    1385  C    LEU A  88      -1.657   77.843   68.375  0.5973 1.9080
ATOM    1386  O    LEU A  88      -0.923   76.867   68.221 -0.5679 1.6612
ATOM    1387  CB   LEU A  88      -4.028   77.504   68.935 -0.1102 1.9080
ATOM    1388  CG   LEU A  88      -4.048   76.116   68.263  0.3531 1.9080
ATOM    1389  CD1  LEU A  88      -3.628   75.000   69.237 -0.4121 1.9080
ATOM    1390  CD2  LEU A  88      -5.412   75.844   67.607 -0.4121 1.9080
ATOM    1391 HD22  LEU A  88      -5.587   76.541   66.915  0.1000 1.4870
ATOM    1392 HD23  LEU A  88      -5.396   74.942   67.181  0.1000 1.4870
ATOM    1393 HD21  LEU A  88      -6.123   75.875   68.306  0.1000 1.4870
ATOM    1394  H    LEU A  88      -3.446   79.860   70.070  0.2719 0.6000
ATOM    1395 HD13  LEU A  88      -4.260   74.986   70.009  0.1000 1.4870
ATOM    1396 HD12  LEU A  88      -3.656   74.124   68.760  0.1000 1.4870
ATOM    1397 HD11  LEU A  88      -2.702   75.181   69.560  0.1000 1.4870
ATOM    1398  HA   LEU A  88      -2.389   77.201   70.189  0.0922 1.3870
ATOM    1399  HG   LEU A  88      -3.418   76.125   67.484 -0.0361 1.4870
ATOM    1400  HB3  LEU A  88      -4.276   78.165   68.253  0.0457 1.4870
ATOM    1401  HB2  LEU A  88      -4.665   77.478   69.683  0.0457 1.4870
ATOM    1402  N    LEU A  89      -1.607   78.908   67.558 -0.4157 1.8240
ATOM    1403  CA   LEU A  89      -0.734   78.944   66.420 -0.0518 1.9080
ATOM    1404  C    LEU A  89       0.674   78.886   66.923  0.5973 1.9080
ATOM    1405  O    LEU A  89       1.529   78.220   66.343 -0.5679 1.6612
ATOM    1406  CB   LEU A  89      -0.893   80.243   65.607 -0.1102 1.9080
ATOM    1407  CG   LEU A  89      -2.285   80.411   64.966  0.3531 1.9080
ATOM    1408  CD1  LEU A  89      -2.378   81.728   64.176 -0.4121 1.9080
ATOM    1409  CD2  LEU A  89      -2.659   79.187   64.111 -0.4121 1.9080
ATOM    1410 HD22  LEU A  89      -2.669   78.375   64.690  0.1000 1.4870
ATOM    1411 HD23  LEU A  89      -3.562   79.330   63.714  0.1000 1.4870
ATOM    1412 HD21  LEU A  89      -1.984   79.077   63.386  0.1000 1.4870
ATOM    1413  H    LEU A  89      -2.250   79.680   67.831  0.2719 0.6000
ATOM    1414 HD13  LEU A  89      -1.690   81.725   63.454  0.1000 1.4870
ATOM    1415 HD12  LEU A  89      -3.289   81.805   63.776  0.1000 1.4870
ATOM    1416 HD11  LEU A  89      -2.215   82.493   64.796  0.1000 1.4870
ATOM    1417  HA   LEU A  89      -0.907   78.141   65.850  0.0922 1.3870
ATOM    1418  HG   LEU A  89      -2.975   80.413   65.688 -0.0361 1.4870
ATOM    1419  HB3  LEU A  89      -0.232   80.229   64.879  0.0457 1.4870
ATOM    1420  HB2  LEU A  89      -0.757   81.003   66.218  0.0457 1.4870
ATOM    1421  N    TRP A  90       0.946   79.604   68.028 -0.4157 1.8240
ATOM    1422  CA   TRP A  90       2.257   79.665   68.601 -0.0275 1.9080
ATOM    1423  C    TRP A  90       2.694   78.318   69.096  0.5973 1.9080
ATOM    1424  O    TRP A  90       3.787   77.861   68.770 -0.5679 1.6612
ATOM    1425  CB   TRP A  90       2.321   80.655   69.769 -0.0050 1.9080
ATOM    1426  CG   TRP A  90       3.626   80.693   70.521 -0.1415 1.9080
ATOM    1427  CD2  TRP A  90       3.721   80.435   71.930  0.1243 1.9080
ATOM    1428  CD1  TRP A  90       4.883   81.019   70.102 -0.1638 1.9080
ATOM    1429  NE1  TRP A  90       5.757   80.980   71.164 -0.3418 1.8240
ATOM    1430  CE2  TRP A  90       5.054   80.624   72.296  0.1380 1.9080
ATOM    1431  CE3  TRP A  90       2.771   80.078   72.845 -0.2387 1.9080
ATOM    1432  CZ2  TRP A  90       5.456   80.458   73.589 -0.2601 1.9080
ATOM    1433  CZ3  TRP A  90       3.180   79.904   74.148 -0.1972 1.9080
ATOM    1434  CH2  TRP A  90       4.498   80.092   74.509 -0.1134 1.9080
ATOM    1435  HH2  TRP A  90       4.769   79.960   75.468  0.1417 1.4590
ATOM    1436  HA   TRP A  90       2.903   79.951   67.876  0.1123 1.3870
ATOM    1437  HE1  TRP A  90       6.731   81.175   71.128  0.3412 0.6000
ATOM    1438  HE3  TRP A  90       1.817   79.946   72.596  0.1700 1.4590
ATOM    1439  HZ3  TRP A  90       2.505   79.637   74.835  0.1447 1.4590
ATOM    1440  HZ2  TRP A  90       6.416   80.596   73.862  0.1572 1.4590
ATOM    1441  HD1  TRP A  90       5.135   81.252   69.166  0.2062 1.4090
ATOM    1442  H    TRP A  90       0.112   80.103   68.415  0.2719 0.6000
ATOM    1443  HB3  TRP A  90       1.609   80.420   70.431  0.0339 1.4870
ATOM    1444  HB2  TRP A  90       2.159   81.578   69.419  0.0339 1.4870
ATOM    1445  N    THR A  91       1.842   77.636   69.889 -0.4157 1.8240
ATOM    1446  CA   THR A  91       2.201   76.358   70.445 -0.0389 1.9080
ATOM    1447  C    THR A  91       2.380   75.365   69.340  0.5973 1.9080
ATOM    1448  O    THR A  91       3.304   74.553   69.373 -0.5679 1.6612
ATOM    1449  CB   THR A  91       1.169   75.803   71.385  0.3654 1.9080
ATOM    1450  OG1  THR A  91      -0.069   75.628   70.712 -0.6761 1.7210
ATOM    1451  CG2  THR A  91       1.014   76.767   72.575 -0.2438 1.9080
ATOM    1452  HA   THR A  91       3.073   76.454   70.939  0.1007 1.3870
ATOM    1453 HG22  THR A  91       0.774   76.246   73.394  0.0642 1.4870
ATOM    1454 HG21  THR A  91       1.877   77.249   72.725  0.0642 1.4870
ATOM    1455  H    THR A  91       0.937   78.115   70.047  0.2719 0.6000
ATOM    1456  HB   THR A  91       1.475   74.882   71.726  0.0043 1.3870
ATOM    1457 HG23  THR A  91       0.291   77.428   72.374  0.0642 1.4870
ATOM    1458  HG1  THR A  91      -0.084   76.153   69.852  0.4102 0.0000
ATOM    1459  N    THR A  92       1.485   75.407   68.335 -0.4157 1.8240
ATOM    1460  CA   THR A  92       1.525   74.498   67.225 -0.0389 1.9080
ATOM    1461  C    THR A  92       2.796   74.708   66.466  0.5973 1.9080
ATOM    1462  O    THR A  92       3.462   73.752   66.077 -0.5679 1.6612
ATOM    1463  CB   THR A  92       0.383   74.705   66.269  0.3654 1.9080
ATOM    1464  OG1  THR A  92      -0.854   74.500   66.938 -0.6761 1.7210
ATOM    1465  CG2  THR A  92       0.519   73.721   65.095 -0.2438 1.9080
ATOM    1466  HA   THR A  92       1.510   73.556   67.576  0.1007 1.3870
ATOM    1467 HG22  THR A  92       0.422   74.218   64.232  0.0642 1.4870
ATOM    1468 HG21  THR A  92       1.418   73.284   65.130  0.0642 1.4870
ATOM    1469  H    THR A  92       0.768   76.162   68.448  0.2719 0.6000
ATOM    1470  HB   THR A  92       0.397   75.672   65.922  0.0043 1.3870
ATOM    1471 HG23  THR A  92      -0.195   73.024   65.162  0.0642 1.4870
ATOM    1472  HG1  THR A  92      -1.089   75.300   67.503  0.4102 0.0000
ATOM    1473  N    SER A  93       3.180   75.978   66.257 -0.4157 1.8240
ATOM    1474  CA   SER A  93       4.355   76.322   65.506 -0.0249 1.9080
ATOM    1475  C    SER A  93       5.566   75.732   66.164  0.5973 1.9080
ATOM    1476  O    SER A  93       6.525   75.347   65.496 -0.5679 1.6612
ATOM    1477  CB   SER A  93       4.549   77.843   65.476  0.2117 1.9080
ATOM    1478  OG   SER A  93       5.845   78.153   64.998 -0.6546 1.7210
ATOM    1479  H    SER A  93       2.540   76.684   66.694  0.2719 0.6000
ATOM    1480  HA   SER A  93       4.271   75.923   64.586  0.0843 1.3870
ATOM    1481  HB3  SER A  93       4.448   78.194   66.397  0.0352 1.3870
ATOM    1482  HB2  SER A  93       3.874   78.238   64.869  0.0352 1.3870
ATOM    1483  HG   SER A  93       6.270   78.829   65.599  0.4275 0.0000
ATOM    1484  N    ARG A  94       5.559   75.676   67.507 -0.3479 1.8240
ATOM    1485  CA   ARG A  94       6.653   75.149   68.275 -0.2637 1.9080
ATOM    1486  C    ARG A  94       6.802   73.675   68.027  0.7341 1.9080
ATOM    1487  O    ARG A  94       7.921   73.170   67.943 -0.5894 1.6612
ATOM    1488  CB   ARG A  94       6.447   75.391   69.780 -0.0007 1.9080
ATOM    1489  CG   ARG A  94       6.524   76.882   70.134  0.0390 1.9080
ATOM    1490  CD   ARG A  94       5.907   77.242   71.485  0.0486 1.9080
ATOM    1491  NE   ARG A  94       6.739   76.649   72.567 -0.5295 1.8240
ATOM    1492  CZ   ARG A  94       6.305   76.717   73.860  0.8076 1.9080
ATOM    1493  NH1  ARG A  94       5.109   77.307   74.145 -0.8627 1.8240
ATOM    1494  NH2  ARG A  94       7.053   76.191   74.872 -0.8627 1.8240
ATOM    1495  HG3  ARG A  94       6.046   77.412   69.425  0.0285 1.4870
ATOM    1496  HA   ARG A  94       7.505   75.614   67.998  0.1560 1.3870
ATOM    1497  HE   ARG A  94       7.575   76.222   72.358  0.3456 0.6000
ATOM    1498  HG2  ARG A  94       7.489   77.167   70.148  0.0285 1.4870
ATOM    1499 HH22  ARG A  94       6.738   76.265   75.784  0.4478 0.6000
ATOM    1500 HH21  ARG A  94       7.913   75.739   74.641  0.4478 0.6000
ATOM    1501  H    ARG A  94       4.677   76.055   67.933  0.2747 0.6000
ATOM    1502  HD3  ARG A  94       5.006   76.857   71.528  0.0687 1.3870
ATOM    1503  HD2  ARG A  94       5.910   78.217   71.579  0.0687 1.3870
ATOM    1504 HH12  ARG A  94       4.831   77.358   75.091  0.4478 0.6000
ATOM    1505 HH11  ARG A  94       4.557   77.663   73.410  0.4478 0.6000
ATOM    1506  HB3  ARG A  94       7.161   74.924   70.271  0.0327 1.4870
ATOM    1507  HB2  ARG A  94       5.552   75.064   70.028  0.0327 1.4870
ATOM    1508  N    VAL A  95       5.677   72.938   67.927 -0.4157 1.8240
ATOM    1509  CA   VAL A  95       5.734   71.519   67.695 -0.0875 1.9080
ATOM    1510  C    VAL A  95       6.325   71.280   66.338  0.5973 1.9080
ATOM    1511  O    VAL A  95       7.174   70.406   66.173 -0.5679 1.6612
ATOM    1512  CB   VAL A  95       4.383   70.866   67.725  0.2985 1.9080
ATOM    1513  CG1  VAL A  95       4.536   69.392   67.318 -0.3192 1.9080
ATOM    1514  CG2  VAL A  95       3.777   71.049   69.127 -0.3192 1.9080
ATOM    1515  HA   VAL A  95       6.340   71.110   68.380  0.0969 1.3870
ATOM    1516 HG11  VAL A  95       3.728   68.886   67.612  0.0791 1.4870
ATOM    1517 HG21  VAL A  95       3.440   71.984   69.212  0.0791 1.4870
ATOM    1518  HB   VAL A  95       3.807   71.283   67.034 -0.0297 1.4870
ATOM    1519 HG12  VAL A  95       4.629   69.335   66.326  0.0791 1.4870
ATOM    1520 HG13  VAL A  95       5.349   69.015   67.756  0.0791 1.4870
ATOM    1521  H    VAL A  95       4.803   73.484   68.031  0.2719 0.6000
ATOM    1522 HG23  VAL A  95       3.027   70.402   69.240  0.0791 1.4870
ATOM    1523 HG22  VAL A  95       4.484   70.876   69.808  0.0791 1.4870
ATOM    1524  N    LEU A  96       5.902   72.059   65.323 -0.4157 1.8240
ATOM    1525  CA   LEU A  96       6.414   71.845   63.999 -0.0518 1.9080
ATOM    1526  C    LEU A  96       7.882   72.125   63.953  0.5973 1.9080
ATOM    1527  O    LEU A  96       8.616   71.458   63.226 -0.5679 1.6612
ATOM    1528  CB   LEU A  96       5.745   72.658   62.876 -0.1102 1.9080
ATOM    1529  CG   LEU A  96       4.312   72.192   62.542  0.3531 1.9080
ATOM    1530  CD1  LEU A  96       3.284   72.712   63.550 -0.4121 1.9080
ATOM    1531  CD2  LEU A  96       3.938   72.497   61.086 -0.4121 1.9080
ATOM    1532 HD22  LEU A  96       4.573   72.025   60.477  0.1000 1.4870
ATOM    1533 HD23  LEU A  96       3.007   72.181   60.912  0.1000 1.4870
ATOM    1534 HD21  LEU A  96       3.993   73.482   60.932  0.1000 1.4870
ATOM    1535  H    LEU A  96       5.216   72.776   65.588  0.2719 0.6000
ATOM    1536 HD13  LEU A  96       3.295   73.711   63.548  0.1000 1.4870
ATOM    1537 HD12  LEU A  96       2.375   72.386   63.293  0.1000 1.4870
ATOM    1538 HD11  LEU A  96       3.516   72.376   64.462  0.1000 1.4870
ATOM    1539  HA   LEU A  96       6.259   70.880   63.743  0.0922 1.3870
ATOM    1540  HG   LEU A  96       4.294   71.188   62.538 -0.0361 1.4870
ATOM    1541  HB3  LEU A  96       6.285   72.555   62.062  0.0457 1.4870
ATOM    1542  HB2  LEU A  96       5.688   73.595   63.171  0.0457 1.4870
ATOM    1543  N    LYS A  97       8.351   73.133   64.709 -0.3479 1.8240
ATOM    1544  CA   LYS A  97       9.746   73.461   64.683 -0.2400 1.9080
ATOM    1545  C    LYS A  97      10.527   72.272   65.163  0.7341 1.9080
ATOM    1546  O    LYS A  97      11.546   71.910   64.578 -0.5894 1.6612
ATOM    1547  CB   LYS A  97      10.076   74.636   65.616 -0.0094 1.9080
ATOM    1548  CG   LYS A  97      11.550   75.035   65.622  0.0187 1.9080
ATOM    1549  CD   LYS A  97      11.805   76.331   66.392 -0.0479 1.9080
ATOM    1550  CE   LYS A  97      11.407   76.250   67.868 -0.0143 1.9080
ATOM    1551  NZ   LYS A  97      11.695   77.532   68.544 -0.3854 1.8240
ATOM    1552  HA   LYS A  97      10.021   73.674   63.742  0.1426 1.3870
ATOM    1553  HE2  LYS A  97      10.432   76.051   67.924  0.1135 1.1000
ATOM    1554  HE3  LYS A  97      11.929   75.518   68.298  0.1135 1.1000
ATOM    1555  HG2  LYS A  97      12.085   74.299   66.046  0.0103 1.4870
ATOM    1556  HG3  LYS A  97      11.859   75.158   64.675  0.0103 1.4870
ATOM    1557  HZ1  LYS A  97      11.683   77.400   69.537  0.3400 0.6000
ATOM    1558  HZ3  LYS A  97      12.598   77.864   68.266  0.3400 0.6000
ATOM    1559  HZ2  LYS A  97      11.001   78.209   68.292  0.3400 0.6000
ATOM    1560  HD3  LYS A  97      11.279   77.068   65.965  0.0621 1.4870
ATOM    1561  HD2  LYS A  97      12.781   76.548   66.341  0.0621 1.4870
ATOM    1562  H    LYS A  97       7.637   73.614   65.275  0.2747 0.6000
ATOM    1563  HB3  LYS A  97       9.818   74.377   66.544  0.0362 1.4870
ATOM    1564  HB2  LYS A  97       9.540   75.424   65.324  0.0362 1.4870
ATOM    1565  N    VAL A  98      10.056   71.625   66.245 -0.4157 1.8240
ATOM    1566  CA   VAL A  98      10.744   70.509   66.832 -0.0875 1.9080
ATOM    1567  C    VAL A  98      10.793   69.373   65.853  0.5973 1.9080
ATOM    1568  O    VAL A  98      11.810   68.691   65.733 -0.5679 1.6612
ATOM    1569  CB   VAL A  98      10.063   70.002   68.070  0.2985 1.9080
ATOM    1570  CG1  VAL A  98      10.872   68.817   68.613 -0.3192 1.9080
ATOM    1571  CG2  VAL A  98       9.913   71.157   69.075 -0.3192 1.9080
ATOM    1572  HA   VAL A  98      11.689   70.789   67.037  0.0969 1.3870
ATOM    1573 HG11  VAL A  98      10.572   67.980   68.160  0.0791 1.4870
ATOM    1574 HG21  VAL A  98      10.138   72.014   68.617  0.0791 1.4870
ATOM    1575  HB   VAL A  98       9.175   69.640   67.824 -0.0297 1.4870
ATOM    1576 HG12  VAL A  98      11.841   68.971   68.431  0.0791 1.4870
ATOM    1577 HG13  VAL A  98      10.722   68.741   69.597  0.0791 1.4870
ATOM    1578  H    VAL A  98       9.155   72.013   66.605  0.2719 0.6000
ATOM    1579 HG23  VAL A  98       8.971   71.180   69.401  0.0791 1.4870
ATOM    1580 HG22  VAL A  98      10.536   71.003   69.838  0.0791 1.4870
ATOM    1581  N    LEU A  99       9.673   69.111   65.155 -0.4157 1.8240
ATOM    1582  CA   LEU A  99       9.608   68.046   64.192 -0.0518 1.9080
ATOM    1583  C    LEU A  99      10.378   68.358   62.939  0.5973 1.9080
ATOM    1584  O    LEU A  99      10.785   67.443   62.224 -0.5679 1.6612
ATOM    1585  CB   LEU A  99       8.191   67.590   63.796 -0.1102 1.9080
ATOM    1586  CG   LEU A  99       7.475   66.792   64.908  0.3531 1.9080
ATOM    1587  CD1  LEU A  99       6.884   67.696   65.991 -0.4121 1.9080
ATOM    1588  CD2  LEU A  99       6.457   65.802   64.337 -0.4121 1.9080
ATOM    1589 HD22  LEU A  99       6.926   65.154   63.739  0.1000 1.4870
ATOM    1590 HD23  LEU A  99       6.019   65.309   65.087  0.1000 1.4870
ATOM    1591 HD21  LEU A  99       5.767   66.301   63.816  0.1000 1.4870
ATOM    1592  H    LEU A  99       8.879   69.746   65.382  0.2719 0.6000
ATOM    1593 HD13  LEU A  99       6.218   68.315   65.578  0.1000 1.4870
ATOM    1594 HD12  LEU A  99       6.434   67.133   66.683  0.1000 1.4870
ATOM    1595 HD11  LEU A  99       7.617   68.227   66.415  0.1000 1.4870
ATOM    1596  HA   LEU A  99      10.000   67.205   64.609  0.0922 1.3870
ATOM    1597  HG   LEU A  99       8.138   66.162   65.326 -0.0361 1.4870
ATOM    1598  HB3  LEU A  99       8.267   67.002   63.015  0.0457 1.4870
ATOM    1599  HB2  LEU A  99       7.652   68.391   63.617  0.0457 1.4870
ATOM    1600  N    SER A 100      10.564   69.652   62.613 -0.4157 1.8240
ATOM    1601  CA   SER A 100      11.185   70.037   61.371 -0.0249 1.9080
ATOM    1602  C    SER A 100      12.610   69.566   61.280  0.5973 1.9080
ATOM    1603  O    SER A 100      13.164   69.482   60.185 -0.5679 1.6612
ATOM    1604  CB   SER A 100      11.176   71.561   61.125  0.2117 1.9080
ATOM    1605  OG   SER A 100      12.010   72.226   62.061 -0.6546 1.7210
ATOM    1606  H    SER A 100      10.222   70.321   63.331  0.2719 0.6000
ATOM    1607  HA   SER A 100      10.664   69.610   60.612  0.0843 1.3870
ATOM    1608  HB3  SER A 100      10.245   71.890   61.226  0.0352 1.3870
ATOM    1609  HB2  SER A 100      11.511   71.734   60.207  0.0352 1.3870
ATOM    1610  HG   SER A 100      11.696   72.025   62.988  0.4275 0.0000
ATOM    1611  N    VAL A 101      13.263   69.310   62.424 -0.4157 1.8240
ATOM    1612  CA   VAL A 101      14.628   68.858   62.466 -0.0875 1.9080
ATOM    1613  C    VAL A 101      14.707   67.411   62.043  0.5973 1.9080
ATOM    1614  O    VAL A 101      15.751   66.946   61.583 -0.5679 1.6612
ATOM    1615  CB   VAL A 101      15.196   68.931   63.850  0.2985 1.9080
ATOM    1616  CG1  VAL A 101      16.655   68.462   63.795 -0.3192 1.9080
ATOM    1617  CG2  VAL A 101      14.988   70.343   64.412 -0.3192 1.9080
ATOM    1618  HA   VAL A 101      15.166   69.403   61.812  0.0969 1.3870
ATOM    1619 HG11  VAL A 101      17.252   69.256   63.701  0.0791 1.4870
ATOM    1620 HG21  VAL A 101      14.631   70.930   63.689  0.0791 1.4870
ATOM    1621  HB   VAL A 101      14.721   68.284   64.429 -0.0297 1.4870
ATOM    1622 HG12  VAL A 101      16.875   67.973   64.637  0.0791 1.4870
ATOM    1623 HG13  VAL A 101      16.775   67.855   63.012  0.0791 1.4870
ATOM    1624  H    VAL A 101      12.678   69.473   63.282  0.2719 0.6000
ATOM    1625 HG23  VAL A 101      14.337   70.299   65.167  0.0791 1.4870
ATOM    1626 HG22  VAL A 101      15.864   70.695   64.736  0.0791 1.4870
ATOM    1627  N    CYS A 102      13.617   66.640   62.256 -0.4157 1.8240
ATOM    1628  CA   CYS A 102      13.601   65.221   61.997  0.0213 1.9080
ATOM    1629  C    CYS A 102      13.550   64.957   60.524  0.5973 1.9080
ATOM    1630  O    CYS A 102      12.759   65.552   59.794 -0.5679 1.6612
ATOM    1631  CB   CYS A 102      12.401   64.502   62.642 -0.1231 1.9080
ATOM    1632  SG   CYS A 102      12.406   62.712   62.320 -0.3119 2.0000
ATOM    1633  H    CYS A 102      12.797   67.175   62.624  0.2719 0.6000
ATOM    1634  HA   CYS A 102      14.452   64.822   62.365  0.1124 1.3870
ATOM    1635  HB3  CYS A 102      11.573   64.883   62.261  0.1112 1.3870
ATOM    1636  HB2  CYS A 102      12.446   64.641   63.619  0.1112 1.3870
ATOM    1637  HG   CYS A 102      12.023   62.236   63.109  0.1933 0.6000
ATOM    1638  N    SER A 103      14.400   64.015   60.063 -0.4157 1.8240
ATOM    1639  CA   SER A 103      14.522   63.692   58.670 -0.0249 1.9080
ATOM    1640  C    SER A 103      13.264   63.059   58.164  0.5973 1.9080
ATOM    1641  O    SER A 103      12.943   63.185   56.985 -0.5679 1.6612
ATOM    1642  CB   SER A 103      15.671   62.714   58.386  0.2117 1.9080
ATOM    1643  OG   SER A 103      15.401   61.463   58.997 -0.6546 1.7210
ATOM    1644  H    SER A 103      14.954   63.552   60.823  0.2719 0.6000
ATOM    1645  HA   SER A 103      14.672   64.550   58.158  0.0843 1.3870
ATOM    1646  HB3  SER A 103      16.507   63.087   58.764  0.0352 1.3870
ATOM    1647  HB2  SER A 103      15.748   62.589   57.407  0.0352 1.3870
ATOM    1648  HG   SER A 103      15.698   61.487   59.950  0.4275 0.0000
ATOM    1649  N    SER A 104      12.559   62.287   59.014 -0.4157 1.8240
ATOM    1650  CA   SER A 104      11.341   61.638   58.605 -0.0249 1.9080
ATOM    1651  C    SER A 104      10.194   62.607   58.540  0.5973 1.9080
ATOM    1652  O    SER A 104       9.455   62.650   57.558 -0.5679 1.6612
ATOM    1653  CB   SER A 104      10.930   60.509   59.568  0.2117 1.9080
ATOM    1654  OG   SER A 104      11.928   59.497   59.580 -0.6546 1.7210
ATOM    1655  H    SER A 104      12.975   62.214   59.962  0.2719 0.6000
ATOM    1656  HA   SER A 104      11.482   61.256   57.677  0.0843 1.3870
ATOM    1657  HB3  SER A 104      10.076   60.120   59.253  0.0352 1.3870
ATOM    1658  HB2  SER A 104      10.838   60.886   60.478  0.0352 1.3870
ATOM    1659  HG   SER A 104      12.828   59.918   59.479  0.4275 0.0000
ATOM    1660  N    ASN A 105      10.015   63.410   59.607 -0.4157 1.8240
ATOM    1661  CA   ASN A 105       8.905   64.315   59.735  0.0143 1.9080
ATOM    1662  C    ASN A 105       8.989   65.430   58.737  0.5973 1.9080
ATOM    1663  O    ASN A 105       7.967   65.896   58.235 -0.5679 1.6612
ATOM    1664  CB   ASN A 105       8.813   64.935   61.141 -0.2041 1.9080
ATOM    1665  CG   ASN A 105       8.248   63.881   62.087  0.7130 1.9080
ATOM    1666  HA   ASN A 105       8.063   63.791   59.530  0.1048 1.3870
ATOM    1667  H    ASN A 105      10.768   63.306   60.332  0.2719 0.6000
ATOM    1668  HB3  ASN A 105       8.198   65.692   61.107  0.0797 1.4870
ATOM    1669  HB2  ASN A 105       9.712   65.174   61.435  0.0797 1.4870
ATOM    1670  OD1  ASN A 105       7.037   63.676   62.154 -0.5931 1.6612
ATOM    1671  ND2  ASN A 105       9.148   63.185   62.833 -0.9191 1.8240
ATOM    1672 HD22  ASN A 105       8.833   62.492   63.453  0.4196 0.6000
ATOM    1673 HD21  ASN A 105      10.118   63.395   62.734  0.4196 0.6000
ATOM    1674  N    LYS A 106      10.214   65.880   58.413 -0.3479 1.8240
ATOM    1675  CA   LYS A 106      10.390   67.043   57.594 -0.2400 1.9080
ATOM    1676  C    LYS A 106       9.705   66.888   56.264  0.7341 1.9080
ATOM    1677  O    LYS A 106       8.945   67.775   55.879 -0.5894 1.6612
ATOM    1678  CB   LYS A 106      11.883   67.339   57.368 -0.0094 1.9080
ATOM    1679  CG   LYS A 106      12.189   68.673   56.690  0.0187 1.9080
ATOM    1680  CD   LYS A 106      13.646   69.103   56.882 -0.0479 1.9080
ATOM    1681  CE   LYS A 106      14.638   67.937   56.831 -0.0143 1.9080
ATOM    1682  NZ   LYS A 106      16.019   68.429   57.036 -0.3854 1.8240
ATOM    1683  HA   LYS A 106       9.998   67.848   58.070  0.1426 1.3870
ATOM    1684  HE2  LYS A 106      14.402   67.288   57.550  0.1135 1.1000
ATOM    1685  HE3  LYS A 106      14.567   67.497   55.939  0.1135 1.1000
ATOM    1686  HG2  LYS A 106      12.007   68.589   55.708  0.0103 1.4870
ATOM    1687  HG3  LYS A 106      11.593   69.380   57.075  0.0103 1.4870
ATOM    1688  HZ1  LYS A 106      16.097   69.364   56.688  0.3400 0.6000
ATOM    1689  HZ3  LYS A 106      16.237   68.420   58.013  0.3400 0.6000
ATOM    1690  HZ2  LYS A 106      16.662   67.838   56.547  0.3400 0.6000
ATOM    1691  HD3  LYS A 106      13.733   69.551   57.772  0.0621 1.4870
ATOM    1692  HD2  LYS A 106      13.886   69.752   56.159  0.0621 1.4870
ATOM    1693  H    LYS A 106      10.990   65.313   58.807  0.2747 0.6000
ATOM    1694  HB3  LYS A 106      12.261   66.605   56.800  0.0362 1.4870
ATOM    1695  HB2  LYS A 106      12.339   67.330   58.260  0.0362 1.4870
ATOM    1696  N    PRO A 107       9.899   65.825   55.533 -0.2548 1.8240
ATOM    1697  CA   PRO A 107       9.239   65.668   54.264 -0.0266 1.9080
ATOM    1698  C    PRO A 107       7.758   65.515   54.420  0.5896 1.9080
ATOM    1699  O    PRO A 107       7.015   65.876   53.508 -0.5748 1.6612
ATOM    1700  CD   PRO A 107      11.065   64.971   55.658  0.0192 1.9080
ATOM    1701  CB   PRO A 107       9.929   64.491   53.571 -0.0070 1.9080
ATOM    1702  CG   PRO A 107      10.774   63.826   54.677  0.0189 1.9080
ATOM    1703  HG2  PRO A 107      10.250   63.109   55.115  0.0213 1.4870
ATOM    1704  HA   PRO A 107       9.461   66.443   53.643  0.0641 1.3870
ATOM    1705  HD3  PRO A 107      11.903   65.450   55.394  0.0391 1.3870
ATOM    1706  HD2  PRO A 107      11.163   64.616   56.587  0.0391 1.3870
ATOM    1707  HG3  PRO A 107      11.613   63.470   54.290  0.0213 1.4870
ATOM    1708  HB3  PRO A 107      10.524   64.800   52.833  0.0253 1.4870
ATOM    1709  HB2  PRO A 107       9.264   63.836   53.216  0.0253 1.4870
ATOM    1710  N    ALA A 108       7.308   64.950   55.552 -0.4157 1.8240
ATOM    1711  CA   ALA A 108       5.908   64.754   55.794  0.0337 1.9080
ATOM    1712  C    ALA A 108       5.245   66.090   55.927  0.5973 1.9080
ATOM    1713  O    ALA A 108       4.151   66.304   55.408 -0.5679 1.6612
ATOM    1714  CB   ALA A 108       5.638   63.960   57.083 -0.1825 1.9080
ATOM    1715  H    ALA A 108       8.063   64.677   56.216  0.2719 0.6000
ATOM    1716  HA   ALA A 108       5.504   64.265   55.015  0.0823 1.3870
ATOM    1717  HB1  ALA A 108       5.209   63.091   56.847  0.0603 1.4870
ATOM    1718  HB3  ALA A 108       6.502   63.795   57.551  0.0603 1.4870
ATOM    1719  HB2  ALA A 108       5.030   64.489   57.671  0.0603 1.4870
ATOM    1720  N    ILE A 109       5.910   67.026   56.634 -0.4157 1.8240
ATOM    1721  CA   ILE A 109       5.378   68.336   56.881 -0.0597 1.9080
ATOM    1722  C    ILE A 109       5.242   69.046   55.572  0.5973 1.9080
ATOM    1723  O    ILE A 109       4.231   69.697   55.310 -0.5679 1.6612
ATOM    1724  CB   ILE A 109       6.285   69.169   57.744  0.1303 1.9080
ATOM    1725  CG1  ILE A 109       6.442   68.527   59.132 -0.0430 1.9080
ATOM    1726  CG2  ILE A 109       5.730   70.602   57.787 -0.3204 1.9080
ATOM    1727  CD1  ILE A 109       5.125   68.401   59.897 -0.0660 1.9080
ATOM    1728  HA   ILE A 109       4.453   68.206   57.241  0.0869 1.3870
ATOM    1729 HG22  ILE A 109       6.356   71.167   58.316  0.0882 1.4870
ATOM    1730 HG21  ILE A 109       5.660   70.942   56.854  0.0882 1.4870
ATOM    1731  HB   ILE A 109       7.191   69.201   57.328  0.0187 1.4870
ATOM    1732 HG12  ILE A 109       6.834   67.620   59.018  0.0236 1.4870
ATOM    1733 HG13  ILE A 109       7.066   69.089   59.668  0.0236 1.4870
ATOM    1734 HD13  ILE A 109       4.498   67.834   59.370  0.0186 1.4870
ATOM    1735  H    ILE A 109       6.844   66.698   56.979  0.2719 0.6000
ATOM    1736 HD12  ILE A 109       5.304   67.979   60.782  0.0186 1.4870
ATOM    1737 HG23  ILE A 109       4.832   70.580   58.217  0.0882 1.4870
ATOM    1738 HD11  ILE A 109       4.737   69.310   60.025  0.0186 1.4870
ATOM    1739  N    VAL A 110       6.275   68.937   54.716 -0.4157 1.8240
ATOM    1740  CA   VAL A 110       6.272   69.614   53.453 -0.0875 1.9080
ATOM    1741  C    VAL A 110       5.145   69.103   52.599  0.5973 1.9080
ATOM    1742  O    VAL A 110       4.376   69.886   52.044 -0.5679 1.6612
ATOM    1743  CB   VAL A 110       7.558   69.418   52.709  0.2985 1.9080
ATOM    1744  CG1  VAL A 110       7.427   70.063   51.319 -0.3192 1.9080
ATOM    1745  CG2  VAL A 110       8.701   70.003   53.558 -0.3192 1.9080
ATOM    1746  HA   VAL A 110       6.120   70.597   53.616  0.0969 1.3870
ATOM    1747 HG11  VAL A 110       6.901   69.457   50.727  0.0791 1.4870
ATOM    1748 HG21  VAL A 110       9.226   70.638   52.997  0.0791 1.4870
ATOM    1749  HB   VAL A 110       7.696   68.450   52.549 -0.0297 1.4870
ATOM    1750 HG12  VAL A 110       6.959   70.939   51.409  0.0791 1.4870
ATOM    1751 HG13  VAL A 110       8.338   70.203   50.937  0.0791 1.4870
ATOM    1752  H    VAL A 110       7.045   68.331   55.060  0.2719 0.6000
ATOM    1753 HG23  VAL A 110       8.308   70.480   54.340  0.0791 1.4870
ATOM    1754 HG22  VAL A 110       9.285   69.257   53.869  0.0791 1.4870
ATOM    1755  N    GLU A 111       4.988   67.769   52.516 -0.5163 1.8240
ATOM    1756  CA   GLU A 111       3.985   67.135   51.699  0.0397 1.9080
ATOM    1757  C    GLU A 111       2.632   67.574   52.174  0.5366 1.9080
ATOM    1758  O    GLU A 111       1.688   67.690   51.393 -0.5819 1.6612
ATOM    1759  CB   GLU A 111       4.024   65.602   51.819  0.0560 1.9080
ATOM    1760  CG   GLU A 111       3.039   64.878   50.902  0.0136 1.9080
ATOM    1761  CD   GLU A 111       3.644   64.860   49.507  0.8054 1.9080
ATOM    1762  OE1  GLU A 111       4.759   65.424   49.348 -0.8188 1.6612
ATOM    1763  OE2  GLU A 111       3.006   64.283   48.586 -0.8188 1.6612
ATOM    1764  HG2  GLU A 111       2.958   63.969   51.201 -0.0425 1.4870
ATOM    1765  HA   GLU A 111       4.111   67.395   50.739  0.1105 1.3870
ATOM    1766  HG3  GLU A 111       2.226   65.388   50.865 -0.0425 1.4870
ATOM    1767  H    GLU A 111       5.674   67.236   53.110  0.2936 0.6000
ATOM    1768  HB3  GLU A 111       3.794   65.369   52.745 -0.0173 1.4870
ATOM    1769  HB2  GLU A 111       4.929   65.307   51.574 -0.0173 1.4870
ATOM    1770  N    ALA A 112       2.514   67.797   53.492 -0.4157 1.8240
ATOM    1771  CA   ALA A 112       1.316   68.217   54.168  0.0337 1.9080
ATOM    1772  C    ALA A 112       0.916   69.590   53.715  0.5973 1.9080
ATOM    1773  O    ALA A 112      -0.250   69.966   53.839 -0.5679 1.6612
ATOM    1774  CB   ALA A 112       1.464   68.248   55.701 -0.1825 1.9080
ATOM    1775  H    ALA A 112       3.433   67.625   54.011  0.2719 0.6000
ATOM    1776  HA   ALA A 112       0.572   67.571   53.949  0.0823 1.3870
ATOM    1777  HB1  ALA A 112       0.993   67.460   56.089  0.0603 1.4870
ATOM    1778  HB3  ALA A 112       2.432   68.214   55.935  0.0603 1.4870
ATOM    1779  HB2  ALA A 112       1.060   69.090   56.050  0.0603 1.4870
ATOM    1780  N    GLY A 113       1.878   70.402   53.228 -0.4157 1.8240
ATOM    1781  CA   GLY A 113       1.536   71.743   52.844 -0.0252 1.9080
ATOM    1782  C    GLY A 113       1.993   72.654   53.939  0.5973 1.9080
ATOM    1783  O    GLY A 113       1.471   73.753   54.117 -0.5679 1.6612
ATOM    1784  H    GLY A 113       2.809   69.982   53.169  0.2719 0.6000
ATOM    1785  HA2  GLY A 113       1.996   71.981   51.991  0.0698 1.3870
ATOM    1786  HA3  GLY A 113       0.548   71.822   52.727  0.0698 1.3870
ATOM    1787  N    GLY A 114       3.002   72.201   54.704 -0.4157 1.8240
ATOM    1788  CA   GLY A 114       3.510   72.938   55.824 -0.0252 1.9080
ATOM    1789  C    GLY A 114       4.081   74.263   55.406  0.5973 1.9080
ATOM    1790  O    GLY A 114       3.894   75.260   56.101 -0.5679 1.6612
ATOM    1791  H    GLY A 114       3.370   71.270   54.399  0.2719 0.6000
ATOM    1792  HA2  GLY A 114       2.767   73.090   56.498  0.0698 1.3870
ATOM    1793  HA3  GLY A 114       4.229   72.395   56.293  0.0698 1.3870
ATOM    1794  N    MET A 115       4.808   74.318   54.273 -0.4157 1.8240
ATOM    1795  CA   MET A 115       5.458   75.541   53.879 -0.0237 1.9080
ATOM    1796  C    MET A 115       4.446   76.619   53.642  0.5973 1.9080
ATOM    1797  O    MET A 115       4.589   77.737   54.137 -0.5679 1.6612
ATOM    1798  CB   MET A 115       6.246   75.391   52.562  0.0342 1.9080
ATOM    1799  CG   MET A 115       7.403   74.392   52.629  0.0018 1.9080
ATOM    1800  SD   MET A 115       8.857   74.944   53.570 -0.2737 2.0000
ATOM    1801  CE   MET A 115       8.067   74.843   55.201 -0.0536 1.9080
ATOM    1802  HG2  MET A 115       7.037   73.504   53.018  0.0440 1.3870
ATOM    1803  HE1  MET A 115       8.602   75.375   55.853  0.0684 1.3870
ATOM    1804  HE2  MET A 115       7.143   75.212   55.137  0.0684 1.3870
ATOM    1805  HE3  MET A 115       8.034   73.888   55.486  0.0684 1.3870
ATOM    1806  HB2  MET A 115       5.612   75.094   51.837  0.0241 1.4870
ATOM    1807  HG3  MET A 115       7.673   74.147   51.659  0.0440 1.3870
ATOM    1808  H    MET A 115       4.846   73.432   53.746  0.2719 0.6000
ATOM    1809  HA   MET A 115       6.065   75.834   54.631  0.0880 1.3870
ATOM    1810  HB3  MET A 115       6.619   76.291   52.304  0.0241 1.4870
ATOM    1811  N    GLN A 116       3.380   76.299   52.891 -0.4157 1.8240
ATOM    1812  CA   GLN A 116       2.399   77.285   52.554 -0.0031 1.9080
ATOM    1813  C    GLN A 116       1.719   77.735   53.806  0.5973 1.9080
ATOM    1814  O    GLN A 116       1.545   78.932   54.016 -0.5679 1.6612
ATOM    1815  CB   GLN A 116       1.320   76.741   51.603 -0.0036 1.9080
ATOM    1816  CG   GLN A 116       1.844   76.382   50.208 -0.0645 1.9080
ATOM    1817  CD   GLN A 116       2.352   74.944   50.187  0.6951 1.9080
ATOM    1818  HG2  GLN A 116       1.104   76.467   49.560  0.0352 1.4870
ATOM    1819  HA   GLN A 116       2.870   78.076   52.151  0.0850 1.3870
ATOM    1820  HG3  GLN A 116       2.592   76.987   49.985  0.0352 1.4870
ATOM    1821  H    GLN A 116       3.349   75.307   52.597  0.2719 0.6000
ATOM    1822  HB3  GLN A 116       0.608   77.435   51.495  0.0171 1.4870
ATOM    1823  HB2  GLN A 116       0.924   75.916   52.005  0.0171 1.4870
ATOM    1824 HE22  GLN A 116       1.893   74.817   48.210  0.4251 0.6000
ATOM    1825  OE1  GLN A 116       2.787   74.399   51.199 -0.6086 1.6612
ATOM    1826  NE2  GLN A 116       2.285   74.303   48.990 -0.9407 1.8240
ATOM    1827 HE21  GLN A 116       2.617   73.354   48.902  0.4251 0.6000
ATOM    1828  N    ALA A 117       1.361   76.785   54.690 -0.4157 1.8240
ATOM    1829  CA   ALA A 117       0.607   77.087   55.873  0.0337 1.9080
ATOM    1830  C    ALA A 117       1.366   78.012   56.777  0.5973 1.9080
ATOM    1831  O    ALA A 117       0.803   78.975   57.295 -0.5679 1.6612
ATOM    1832  CB   ALA A 117       0.262   75.828   56.682 -0.1825 1.9080
ATOM    1833  H    ALA A 117       1.684   75.827   54.428  0.2719 0.6000
ATOM    1834  HA   ALA A 117      -0.262   77.534   55.605  0.0823 1.3870
ATOM    1835  HB1  ALA A 117       1.044   75.210   56.675  0.0603 1.4870
ATOM    1836  HB3  ALA A 117       0.048   76.090   57.620  0.0603 1.4870
ATOM    1837  HB2  ALA A 117      -0.527   75.379   56.268  0.0603 1.4870
ATOM    1838  N    LEU A 118       2.669   77.753   56.985 -0.4157 1.8240
ATOM    1839  CA   LEU A 118       3.482   78.556   57.861 -0.0518 1.9080
ATOM    1840  C    LEU A 118       3.611   79.933   57.281  0.5973 1.9080
ATOM    1841  O    LEU A 118       3.732   80.922   58.005 -0.5679 1.6612
ATOM    1842  CB   LEU A 118       4.889   77.969   58.057 -0.1102 1.9080
ATOM    1843  CG   LEU A 118       4.881   76.608   58.782  0.3531 1.9080
ATOM    1844  CD1  LEU A 118       6.303   76.056   58.961 -0.4121 1.9080
ATOM    1845  CD2  LEU A 118       4.117   76.683   60.109 -0.4121 1.9080
ATOM    1846 HD22  LEU A 118       3.173   76.954   59.931  0.1000 1.4870
ATOM    1847 HD23  LEU A 118       4.133   75.787   60.549  0.1000 1.4870
ATOM    1848 HD21  LEU A 118       4.553   77.357   60.703  0.1000 1.4870
ATOM    1849  H    LEU A 118       3.022   76.925   56.455  0.2719 0.6000
ATOM    1850 HD13  LEU A 118       6.839   76.701   59.502  0.1000 1.4870
ATOM    1851 HD12  LEU A 118       6.257   75.177   59.432  0.1000 1.4870
ATOM    1852 HD11  LEU A 118       6.723   75.936   58.064  0.1000 1.4870
ATOM    1853  HA   LEU A 118       3.029   78.622   58.754  0.0922 1.3870
ATOM    1854  HG   LEU A 118       4.342   75.959   58.244 -0.0361 1.4870
ATOM    1855  HB3  LEU A 118       5.406   78.593   58.608  0.0457 1.4870
ATOM    1856  HB2  LEU A 118       5.287   77.827   57.171  0.0457 1.4870
ATOM    1857  N    GLY A 119       3.603   80.019   55.941 -0.4157 1.8240
ATOM    1858  CA   GLY A 119       3.758   81.242   55.202 -0.0252 1.9080
ATOM    1859  C    GLY A 119       2.635   82.193   55.502  0.5973 1.9080
ATOM    1860  O    GLY A 119       2.814   83.406   55.409 -0.5679 1.6612
ATOM    1861  H    GLY A 119       3.468   79.076   55.474  0.2719 0.6000
ATOM    1862  HA2  GLY A 119       4.640   81.675   55.441  0.0698 1.3870
ATOM    1863  HA3  GLY A 119       3.774   81.041   54.211  0.0698 1.3870
ATOM    1864  N    LEU A 120       1.435   81.679   55.831 -0.4157 1.8240
ATOM    1865  CA   LEU A 120       0.301   82.540   56.049 -0.0518 1.9080
ATOM    1866  C    LEU A 120       0.557   83.505   57.172  0.5973 1.9080
ATOM    1867  O    LEU A 120       0.034   84.614   57.159 -0.5679 1.6612
ATOM    1868  CB   LEU A 120      -1.009   81.818   56.427 -0.1102 1.9080
ATOM    1869  CG   LEU A 120      -1.728   81.092   55.276  0.3531 1.9080
ATOM    1870  CD1  LEU A 120      -0.898   79.921   54.745 -0.4121 1.9080
ATOM    1871  CD2  LEU A 120      -3.148   80.669   55.688 -0.4121 1.9080
ATOM    1872 HD22  LEU A 120      -3.673   81.481   55.934  0.1000 1.4870
ATOM    1873 HD23  LEU A 120      -3.585   80.203   54.922  0.1000 1.4870
ATOM    1874 HD21  LEU A 120      -3.092   80.053   56.471  0.1000 1.4870
ATOM    1875  H    LEU A 120       1.417   80.649   55.906  0.2719 0.6000
ATOM    1876 HD13  LEU A 120      -0.740   79.267   55.483  0.1000 1.4870
ATOM    1877 HD12  LEU A 120      -1.394   79.475   54.001  0.1000 1.4870
ATOM    1878 HD11  LEU A 120      -0.023   80.263   54.406  0.1000 1.4870
ATOM    1879  HA   LEU A 120       0.127   83.068   55.203  0.0922 1.3870
ATOM    1880  HG   LEU A 120      -1.890   81.745   54.534 -0.0361 1.4870
ATOM    1881  HB3  LEU A 120      -1.635   82.497   56.787  0.0457 1.4870
ATOM    1882  HB2  LEU A 120      -0.791   81.138   57.116  0.0457 1.4870
ATOM    1883  N    HIE A 121       1.296   83.066   58.204 -0.4157 1.8240
ATOM    1884  CA   HIE A 121       1.575   83.769   59.431 -0.0581 1.9080
ATOM    1885  C    HIE A 121       2.681   84.786   59.397  0.5973 1.9080
ATOM    1886  O    HIE A 121       2.863   85.516   60.364 -0.5679 1.6612
ATOM    1887  CG   HIE A 121       0.629   81.936   60.750  0.1868 1.9080
ATOM    1888  CB   HIE A 121       1.833   82.804   60.589 -0.0074 1.9080
ATOM    1889  H    HIE A 121       1.685   82.079   58.017  0.2719 0.6000
ATOM    1890  HA   HIE A 121       0.707   84.251   59.726  0.1360 1.3870
ATOM    1891  HB3  HIE A 121       1.967   83.319   61.417  0.0367 1.4870
ATOM    1892  HB2  HIE A 121       2.608   82.238   60.374  0.0367 1.4870
ATOM    1893  CD2  HIE A 121       0.422   80.641   60.389 -0.2207 1.9080
ATOM    1894  HE2  HIE A 121      -1.279   79.385   60.534  0.3339 0.6000
ATOM    1895  HE1  HIE A 121      -2.379   81.382   61.562  0.1435 1.3590
ATOM    1896  CE1  HIE A 121      -1.423   81.328   61.228  0.1635 1.9080
ATOM    1897  ND1  HIE A 121      -0.559   82.372   61.291 -0.5432 1.8240
ATOM    1898  NE2  HIE A 121      -0.872   80.254   60.689 -0.2795 1.8240
ATOM    1899  HD2  HIE A 121       1.118   80.040   59.960  0.1862 1.4090
ATOM    1900  N    LEU A 122       3.487   84.836   58.326 -0.4157 1.8240
ATOM    1901  CA   LEU A 122       4.665   85.660   58.328 -0.0518 1.9080
ATOM    1902  C    LEU A 122       4.337   87.111   58.578  0.5973 1.9080
ATOM    1903  O    LEU A 122       5.187   87.860   59.058 -0.5679 1.6612
ATOM    1904  CB   LEU A 122       5.456   85.535   57.014 -0.1102 1.9080
ATOM    1905  CG   LEU A 122       5.947   84.096   56.758  0.3531 1.9080
ATOM    1906  CD1  LEU A 122       6.806   84.016   55.487 -0.4121 1.9080
ATOM    1907  CD2  LEU A 122       6.647   83.513   57.995 -0.4121 1.9080
ATOM    1908 HD22  LEU A 122       6.005   83.500   58.759  0.1000 1.4870
ATOM    1909 HD23  LEU A 122       6.950   82.584   57.793  0.1000 1.4870
ATOM    1910 HD21  LEU A 122       7.434   84.082   58.225  0.1000 1.4870
ATOM    1911  H    LEU A 122       3.183   84.244   57.533  0.2719 0.6000
ATOM    1912 HD13  LEU A 122       7.600   84.611   55.591  0.1000 1.4870
ATOM    1913 HD12  LEU A 122       7.105   83.073   55.353  0.1000 1.4870
ATOM    1914 HD11  LEU A 122       6.262   84.312   54.705  0.1000 1.4870
ATOM    1915  HA   LEU A 122       5.286   85.341   59.064  0.0922 1.3870
ATOM    1916  HG   LEU A 122       5.153   83.497   56.656 -0.0361 1.4870
ATOM    1917  HB3  LEU A 122       6.245   86.108   57.078  0.0457 1.4870
ATOM    1918  HB2  LEU A 122       4.861   85.778   56.276  0.0457 1.4870
ATOM    1919  N    THR A 123       3.148   87.571   58.149 -0.4157 1.8240
ATOM    1920  CA   THR A 123       2.656   88.914   58.331 -0.0389 1.9080
ATOM    1921  C    THR A 123       2.073   89.196   59.693  0.5973 1.9080
ATOM    1922  O    THR A 123       2.039   90.357   60.100 -0.5679 1.6612
ATOM    1923  CB   THR A 123       1.623   89.288   57.305  0.3654 1.9080
ATOM    1924  OG1  THR A 123       0.484   88.446   57.407 -0.6761 1.7210
ATOM    1925  CG2  THR A 123       2.259   89.148   55.912 -0.2438 1.9080
ATOM    1926  HA   THR A 123       3.434   89.566   58.175  0.1007 1.3870
ATOM    1927 HG22  THR A 123       3.154   89.594   55.909  0.0642 1.4870
ATOM    1928 HG21  THR A 123       2.368   88.178   55.693  0.0642 1.4870
ATOM    1929  H    THR A 123       2.585   86.820   57.644  0.2719 0.6000
ATOM    1930  HB   THR A 123       1.314   90.257   57.468  0.0043 1.3870
ATOM    1931 HG23  THR A 123       1.667   89.581   55.232  0.0642 1.4870
ATOM    1932  HG1  THR A 123       0.507   87.919   58.266  0.4102 0.0000
ATOM    1933  N    ASP A 124       1.568   88.172   60.424 -0.5163 1.8240
ATOM    1934  CA   ASP A 124       0.805   88.422   61.624  0.0381 1.9080
ATOM    1935  C    ASP A 124       1.559   89.199   62.660  0.5366 1.9080
ATOM    1936  O    ASP A 124       2.780   89.149   62.783 -0.5819 1.6612
ATOM    1937  CB   ASP A 124       0.103   87.185   62.224 -0.0303 1.9080
ATOM    1938  CG   ASP A 124       1.095   86.081   62.532  0.7994 1.9080
ATOM    1939  OD1  ASP A 124       2.307   86.379   62.690 -0.8014 1.6612
ATOM    1940  OD2  ASP A 124       0.639   84.908   62.597 -0.8014 1.6612
ATOM    1941  H    ASP A 124       1.781   87.236   60.044  0.2936 0.6000
ATOM    1942  HA   ASP A 124      -0.003   88.983   61.353  0.0880 1.3870
ATOM    1943  HB3  ASP A 124      -0.549   86.858   61.561 -0.0122 1.4870
ATOM    1944  HB2  ASP A 124      -0.338   87.466   63.061 -0.0122 1.4870
ATOM    1945  N    PRO A 125       0.770   89.946   63.402 -0.2548 1.8240
ATOM    1946  CA   PRO A 125       1.272   90.870   64.384 -0.0266 1.9080
ATOM    1947  C    PRO A 125       2.060   90.260   65.496  0.5896 1.9080
ATOM    1948  O    PRO A 125       2.802   90.997   66.144 -0.5748 1.6612
ATOM    1949  CD   PRO A 125      -0.534   90.354   62.899  0.0192 1.9080
ATOM    1950  CB   PRO A 125       0.063   91.685   64.843 -0.0070 1.9080
ATOM    1951  CG   PRO A 125      -0.860   91.678   63.610  0.0189 1.9080
ATOM    1952  HG2  PRO A 125      -1.809   91.699   63.898  0.0213 1.4870
ATOM    1953  HA   PRO A 125       1.816   91.619   63.923  0.0641 1.3870
ATOM    1954  HD3  PRO A 125      -0.515   90.491   61.899  0.0391 1.3870
ATOM    1955  HD2  PRO A 125      -1.239   89.665   63.107  0.0391 1.3870
ATOM    1956  HG3  PRO A 125      -0.650   92.452   63.027  0.0213 1.4870
ATOM    1957  HB3  PRO A 125       0.317   92.618   65.069  0.0253 1.4870
ATOM    1958  HB2  PRO A 125      -0.397   91.253   65.610  0.0253 1.4870
ATOM    1959  N    SER A 126       1.930   88.949   65.765 -0.4157 1.8240
ATOM    1960  CA   SER A 126       2.704   88.411   66.845 -0.0249 1.9080
ATOM    1961  C    SER A 126       4.059   88.064   66.318  0.5973 1.9080
ATOM    1962  O    SER A 126       4.197   87.294   65.368 -0.5679 1.6612
ATOM    1963  CB   SER A 126       2.117   87.133   67.458  0.2117 1.9080
ATOM    1964  OG   SER A 126       2.259   86.054   66.549 -0.6546 1.7210
ATOM    1965  H    SER A 126       1.285   88.438   65.173  0.2719 0.6000
ATOM    1966  HA   SER A 126       2.810   89.120   67.544  0.0843 1.3870
ATOM    1967  HB3  SER A 126       1.155   87.280   67.640  0.0352 1.3870
ATOM    1968  HB2  SER A 126       2.609   86.924   68.291  0.0352 1.3870
ATOM    1969  HG   SER A 126       1.619   85.327   66.793  0.4275 0.0000
ATOM    1970  N    GLN A 127       5.100   88.657   66.937 -0.4157 1.8240
ATOM    1971  CA   GLN A 127       6.457   88.448   66.525 -0.0031 1.9080
ATOM    1972  C    GLN A 127       6.902   87.053   66.853  0.5973 1.9080
ATOM    1973  O    GLN A 127       7.622   86.427   66.078 -0.5679 1.6612
ATOM    1974  CB   GLN A 127       7.453   89.442   67.157 -0.0036 1.9080
ATOM    1975  CG   GLN A 127       8.858   89.336   66.556 -0.0645 1.9080
ATOM    1976  CD   GLN A 127       9.708   90.489   67.079  0.6951 1.9080
ATOM    1977  HG2  GLN A 127       9.263   88.488   66.843  0.0352 1.4870
ATOM    1978  HA   GLN A 127       6.505   88.563   65.522  0.0850 1.3870
ATOM    1979  HG3  GLN A 127       8.791   89.408   65.579  0.0352 1.4870
ATOM    1980  H    GLN A 127       4.815   89.272   67.732  0.2719 0.6000
ATOM    1981  HB3  GLN A 127       7.518   89.252   68.131  0.0171 1.4870
ATOM    1982  HB2  GLN A 127       7.120   90.366   67.005  0.0171 1.4870
ATOM    1983 HE22  GLN A 127       8.032   91.586   67.407  0.4251 0.6000
ATOM    1984  OE1  GLN A 127      10.934   90.405   67.109 -0.6086 1.6612
ATOM    1985  NE2  GLN A 127       9.044   91.602   67.492 -0.9407 1.8240
ATOM    1986 HE21  GLN A 127       9.547   92.391   67.859  0.4251 0.6000
ATOM    1987  N    ARG A 128       6.474   86.518   68.013 -0.3479 1.8240
ATOM    1988  CA   ARG A 128       6.937   85.228   68.442 -0.2637 1.9080
ATOM    1989  C    ARG A 128       6.510   84.216   67.432  0.7341 1.9080
ATOM    1990  O    ARG A 128       7.242   83.274   67.133 -0.5894 1.6612
ATOM    1991  CB   ARG A 128       6.337   84.789   69.788 -0.0007 1.9080
ATOM    1992  CG   ARG A 128       4.822   84.577   69.735  0.0390 1.9080
ATOM    1993  CD   ARG A 128       4.181   84.310   71.097  0.0486 1.9080
ATOM    1994  NE   ARG A 128       2.852   83.678   70.848 -0.5295 1.8240
ATOM    1995  CZ   ARG A 128       2.037   83.362   71.896  0.8076 1.9080
ATOM    1996  NH1  ARG A 128       2.370   83.754   73.158 -0.8627 1.8240
ATOM    1997  NH2  ARG A 128       0.897   82.641   71.691 -0.8627 1.8240
ATOM    1998  HG3  ARG A 128       4.620   83.792   69.140  0.0285 1.4870
ATOM    1999  HA   ARG A 128       7.938   85.239   68.495  0.1560 1.3870
ATOM    2000  HE   ARG A 128       2.569   83.492   69.943  0.3456 0.6000
ATOM    2001  HG2  ARG A 128       4.388   85.395   69.344  0.0285 1.4870
ATOM    2002 HH22  ARG A 128       0.339   82.409   72.449  0.4478 0.6000
ATOM    2003 HH21  ARG A 128       0.667   82.371   70.759  0.4478 0.6000
ATOM    2004  H    ARG A 128       5.807   87.111   68.535  0.2747 0.6000
ATOM    2005  HD3  ARG A 128       4.047   85.162   71.550  0.0687 1.3870
ATOM    2006  HD2  ARG A 128       4.742   83.684   71.589  0.0687 1.3870
ATOM    2007 HH12  ARG A 128       1.770   83.494   73.899  0.4478 0.6000
ATOM    2008 HH11  ARG A 128       3.190   84.282   73.301  0.4478 0.6000
ATOM    2009  HB3  ARG A 128       6.524   85.495   70.457  0.0327 1.4870
ATOM    2010  HB2  ARG A 128       6.758   83.931   70.051  0.0327 1.4870
ATOM    2011  N    LEU A 129       5.281   84.364   66.910 -0.4157 1.8240
ATOM    2012  CA   LEU A 129       4.775   83.429   65.950 -0.0518 1.9080
ATOM    2013  C    LEU A 129       5.526   83.549   64.654  0.5973 1.9080
ATOM    2014  O    LEU A 129       5.889   82.545   64.043 -0.5679 1.6612
ATOM    2015  CB   LEU A 129       3.276   83.611   65.666 -0.1102 1.9080
ATOM    2016  CG   LEU A 129       2.719   82.569   64.681  0.3531 1.9080
ATOM    2017  CD1  LEU A 129       2.900   81.140   65.220 -0.4121 1.9080
ATOM    2018  CD2  LEU A 129       1.254   82.869   64.333 -0.4121 1.9080
ATOM    2019 HD22  LEU A 129       1.195   83.773   63.914  0.1000 1.4870
ATOM    2020 HD23  LEU A 129       0.920   82.179   63.694  0.1000 1.4870
ATOM    2021 HD21  LEU A 129       0.707   82.848   65.168  0.1000 1.4870
ATOM    2022  H    LEU A 129       4.765   85.189   67.262  0.2719 0.6000
ATOM    2023 HD13  LEU A 129       2.414   81.054   66.087  0.1000 1.4870
ATOM    2024 HD12  LEU A 129       2.529   80.492   64.558  0.1000 1.4870
ATOM    2025 HD11  LEU A 129       3.872   80.964   65.358  0.1000 1.4870
ATOM    2026  HA   LEU A 129       4.899   82.493   66.307  0.0922 1.3870
ATOM    2027  HG   LEU A 129       3.203   82.654   63.810 -0.0361 1.4870
ATOM    2028  HB3  LEU A 129       3.147   84.496   65.264  0.0457 1.4870
ATOM    2029  HB2  LEU A 129       2.790   83.505   66.513  0.0457 1.4870
ATOM    2030  N    VAL A 130       5.798   84.791   64.209 -0.4157 1.8240
ATOM    2031  CA   VAL A 130       6.448   85.008   62.945 -0.0875 1.9080
ATOM    2032  C    VAL A 130       7.801   84.367   62.979  0.5973 1.9080
ATOM    2033  O    VAL A 130       8.202   83.695   62.029 -0.5679 1.6612
ATOM    2034  CB   VAL A 130       6.635   86.465   62.627  0.2985 1.9080
ATOM    2035  CG1  VAL A 130       7.495   86.581   61.358 -0.3192 1.9080
ATOM    2036  CG2  VAL A 130       5.252   87.128   62.498 -0.3192 1.9080
ATOM    2037  HA   VAL A 130       5.905   84.562   62.228  0.0969 1.3870
ATOM    2038 HG11  VAL A 130       7.304   87.453   60.913  0.0791 1.4870
ATOM    2039 HG21  VAL A 130       5.216   87.632   61.638  0.0791 1.4870
ATOM    2040  HB   VAL A 130       7.158   86.888   63.353 -0.0297 1.4870
ATOM    2041 HG12  VAL A 130       8.459   86.534   61.611  0.0791 1.4870
ATOM    2042 HG13  VAL A 130       7.270   85.830   60.742  0.0791 1.4870
ATOM    2043  H    VAL A 130       5.498   85.546   64.855  0.2719 0.6000
ATOM    2044 HG23  VAL A 130       4.553   86.417   62.509  0.0791 1.4870
ATOM    2045 HG22  VAL A 130       5.121   87.750   63.266  0.0791 1.4870
ATOM    2046  N    GLN A 131       8.537   84.556   64.089 -0.4157 1.8240
ATOM    2047  CA   GLN A 131       9.870   84.042   64.199 -0.0031 1.9080
ATOM    2048  C    GLN A 131       9.853   82.542   64.207  0.5973 1.9080
ATOM    2049  O    GLN A 131      10.714   81.913   63.597 -0.5679 1.6612
ATOM    2050  CB   GLN A 131      10.591   84.533   65.468 -0.0036 1.9080
ATOM    2051  CG   GLN A 131      12.084   84.208   65.479 -0.0645 1.9080
ATOM    2052  CD   GLN A 131      12.704   84.847   64.242  0.6951 1.9080
ATOM    2053  HG2  GLN A 131      12.490   84.603   66.276  0.0352 1.4870
ATOM    2054  HA   GLN A 131      10.394   84.344   63.390  0.0850 1.3870
ATOM    2055  HG3  GLN A 131      12.199   83.239   65.427  0.0352 1.4870
ATOM    2056  H    GLN A 131       8.049   85.097   64.831  0.2719 0.6000
ATOM    2057  HB3  GLN A 131      10.172   84.097   66.262  0.0171 1.4870
ATOM    2058  HB2  GLN A 131      10.488   85.522   65.530  0.0171 1.4870
ATOM    2059 HE22  GLN A 131      13.800   83.165   63.925  0.4251 0.6000
ATOM    2060  OE1  GLN A 131      12.394   85.983   63.885 -0.6086 1.6612
ATOM    2061  NE2  GLN A 131      13.600   84.089   63.557 -0.9407 1.8240
ATOM    2062 HE21  GLN A 131      14.037   84.447   62.721  0.4251 0.6000
ATOM    2063  N    ASN A 132       8.883   81.923   64.910 -0.4157 1.8240
ATOM    2064  CA   ASN A 132       8.823   80.486   64.989  0.0143 1.9080
ATOM    2065  C    ASN A 132       8.522   79.933   63.635  0.5973 1.9080
ATOM    2066  O    ASN A 132       9.058   78.895   63.248 -0.5679 1.6612
ATOM    2067  CB   ASN A 132       7.736   79.964   65.946 -0.2041 1.9080
ATOM    2068  CG   ASN A 132       8.206   80.147   67.384  0.7130 1.9080
ATOM    2069  HA   ASN A 132       9.737   80.163   65.252  0.1048 1.3870
ATOM    2070  H    ASN A 132       8.214   82.567   65.368  0.2719 0.6000
ATOM    2071  HB3  ASN A 132       7.604   79.008   65.775  0.0797 1.4870
ATOM    2072  HB2  ASN A 132       6.922   80.492   65.810  0.0797 1.4870
ATOM    2073  OD1  ASN A 132       9.281   79.688   67.766 -0.5931 1.6612
ATOM    2074  ND2  ASN A 132       7.377   80.840   68.207 -0.9191 1.8240
ATOM    2075 HD22  ASN A 132       7.637   80.990   69.145  0.4196 0.6000
ATOM    2076 HD21  ASN A 132       6.515   81.185   67.845  0.4196 0.6000
ATOM    2077  N    CYS A 133       7.631   80.604   62.882 -0.4157 1.8240
ATOM    2078  CA   CYS A 133       7.287   80.120   61.578  0.0213 1.9080
ATOM    2079  C    CYS A 133       8.500   80.178   60.698  0.5973 1.9080
ATOM    2080  O    CYS A 133       8.743   79.262   59.914 -0.5679 1.6612
ATOM    2081  CB   CYS A 133       6.154   80.920   60.915 -0.1231 1.9080
ATOM    2082  SG   CYS A 133       4.581   80.724   61.804 -0.3119 2.0000
ATOM    2083  H    CYS A 133       7.249   81.452   63.323  0.2719 0.6000
ATOM    2084  HA   CYS A 133       6.998   79.161   61.656  0.1124 1.3870
ATOM    2085  HB3  CYS A 133       6.034   80.583   59.997  0.1112 1.3870
ATOM    2086  HB2  CYS A 133       6.399   81.874   60.928  0.1112 1.3870
ATOM    2087  HG   CYS A 133       4.249   81.622   62.086  0.1933 0.6000
ATOM    2088  N    LEU A 134       9.297   81.261   60.806 -0.4157 1.8240
ATOM    2089  CA   LEU A 134      10.461   81.417   59.975 -0.0518 1.9080
ATOM    2090  C    LEU A 134      11.472   80.345   60.267  0.5973 1.9080
ATOM    2091  O    LEU A 134      12.026   79.750   59.345 -0.5679 1.6612
ATOM    2092  CB   LEU A 134      11.163   82.778   60.145 -0.1102 1.9080
ATOM    2093  CG   LEU A 134      10.383   83.972   59.560  0.3531 1.9080
ATOM    2094  CD1  LEU A 134      11.151   85.290   59.753 -0.4121 1.9080
ATOM    2095  CD2  LEU A 134      10.000   83.725   58.092 -0.4121 1.9080
ATOM    2096 HD22  LEU A 134       9.427   82.910   58.036  0.1000 1.4870
ATOM    2097 HD23  LEU A 134       9.498   84.515   57.747  0.1000 1.4870
ATOM    2098 HD21  LEU A 134      10.830   83.592   57.555  0.1000 1.4870
ATOM    2099  H    LEU A 134       8.990   81.941   61.525  0.2719 0.6000
ATOM    2100 HD13  LEU A 134      12.033   85.225   59.290  0.1000 1.4870
ATOM    2101 HD12  LEU A 134      10.618   86.039   59.364  0.1000 1.4870
ATOM    2102 HD11  LEU A 134      11.292   85.446   60.728  0.1000 1.4870
ATOM    2103  HA   LEU A 134      10.182   81.342   59.007  0.0922 1.3870
ATOM    2104  HG   LEU A 134       9.498   84.037   60.021 -0.0361 1.4870
ATOM    2105  HB3  LEU A 134      12.029   82.734   59.678  0.0457 1.4870
ATOM    2106  HB2  LEU A 134      11.274   82.944   61.111  0.0457 1.4870
ATOM    2107  N    TRP A 135      11.728   80.055   61.558 -0.4157 1.8240
ATOM    2108  CA   TRP A 135      12.724   79.086   61.928 -0.0275 1.9080
ATOM    2109  C    TRP A 135      12.328   77.747   61.386  0.5973 1.9080
ATOM    2110  O    TRP A 135      13.158   77.001   60.868 -0.5679 1.6612
ATOM    2111  CB   TRP A 135      12.897   78.982   63.457 -0.0050 1.9080
ATOM    2112  CG   TRP A 135      13.630   80.152   64.074 -0.1415 1.9080
ATOM    2113  CD2  TRP A 135      13.473   80.590   65.434  0.1243 1.9080
ATOM    2114  CD1  TRP A 135      14.539   80.995   63.503 -0.1638 1.9080
ATOM    2115  NE1  TRP A 135      14.965   81.921   64.424 -0.3418 1.8240
ATOM    2116  CE2  TRP A 135      14.315   81.688   65.615  0.1380 1.9080
ATOM    2117  CE3  TRP A 135      12.693   80.118   66.448 -0.2387 1.9080
ATOM    2118  CZ2  TRP A 135      14.389   82.331   66.816 -0.2601 1.9080
ATOM    2119  CZ3  TRP A 135      12.769   80.772   67.659 -0.1972 1.9080
ATOM    2120  CH2  TRP A 135      13.601   81.858   67.839 -0.1134 1.9080
ATOM    2121  HH2  TRP A 135      13.633   82.312   68.732  0.1417 1.4590
ATOM    2122  HA   TRP A 135      13.590   79.351   61.496  0.1123 1.3870
ATOM    2123  HE1  TRP A 135      15.632   82.642   64.263  0.3412 0.6000
ATOM    2124  HE3  TRP A 135      12.088   79.337   66.337  0.1700 1.4590
ATOM    2125  HZ3  TRP A 135      12.204   80.443   68.419  0.1447 1.4590
ATOM    2126  HZ2  TRP A 135      14.999   83.123   66.949  0.1572 1.4590
ATOM    2127  HD1  TRP A 135      14.851   80.948   62.556  0.2062 1.4090
ATOM    2128  H    TRP A 135      11.147   80.590   62.233  0.2719 0.6000
ATOM    2129  HB3  TRP A 135      13.421   78.166   63.665  0.0339 1.4870
ATOM    2130  HB2  TRP A 135      12.000   78.944   63.879  0.0339 1.4870
ATOM    2131  N    THR A 136      11.035   77.403   61.499 -0.4157 1.8240
ATOM    2132  CA   THR A 136      10.547   76.138   61.036 -0.0389 1.9080
ATOM    2133  C    THR A 136      10.689   76.074   59.547  0.5973 1.9080
ATOM    2134  O    THR A 136      11.140   75.071   58.995 -0.5679 1.6612
ATOM    2135  CB   THR A 136       9.099   75.939   61.369  0.3654 1.9080
ATOM    2136  OG1  THR A 136       8.907   76.043   62.772 -0.6761 1.7210
ATOM    2137  CG2  THR A 136       8.666   74.547   60.881 -0.2438 1.9080
ATOM    2138  HA   THR A 136      11.102   75.405   61.444  0.1007 1.3870
ATOM    2139 HG22  THR A 136       9.082   74.363   59.990  0.0642 1.4870
ATOM    2140 HG21  THR A 136       8.965   73.856   61.540  0.0642 1.4870
ATOM    2141  H    THR A 136      10.443   78.134   61.947  0.2719 0.6000
ATOM    2142  HB   THR A 136       8.538   76.673   60.919  0.0043 1.3870
ATOM    2143 HG23  THR A 136       7.669   74.519   60.797  0.0642 1.4870
ATOM    2144  HG1  THR A 136       8.933   77.007   63.064  0.4102 0.0000
ATOM    2145  N    LEU A 137      10.338   77.174   58.855 -0.4157 1.8240
ATOM    2146  CA   LEU A 137      10.388   77.209   57.420 -0.0518 1.9080
ATOM    2147  C    LEU A 137      11.798   76.939   56.983  0.5973 1.9080
ATOM    2148  O    LEU A 137      12.025   76.172   56.049 -0.5679 1.6612
ATOM    2149  CB   LEU A 137      10.016   78.595   56.852 -0.1102 1.9080
ATOM    2150  CG   LEU A 137       8.535   78.990   57.005  0.3531 1.9080
ATOM    2151  CD1  LEU A 137       8.257   80.384   56.417 -0.4121 1.9080
ATOM    2152  CD2  LEU A 137       7.620   77.921   56.390 -0.4121 1.9080
ATOM    2153 HD22  LEU A 137       7.773   77.051   56.855  0.1000 1.4870
ATOM    2154 HD23  LEU A 137       6.668   78.200   56.502  0.1000 1.4870
ATOM    2155 HD21  LEU A 137       7.832   77.827   55.419  0.1000 1.4870
ATOM    2156  H    LEU A 137      10.037   77.970   59.453  0.2719 0.6000
ATOM    2157 HD13  LEU A 137       8.487   80.381   55.446  0.1000 1.4870
ATOM    2158 HD12  LEU A 137       7.291   80.602   56.536  0.1000 1.4870
ATOM    2159 HD11  LEU A 137       8.817   81.058   56.895  0.1000 1.4870
ATOM    2160  HA   LEU A 137       9.794   76.489   57.055  0.0922 1.3870
ATOM    2161  HG   LEU A 137       8.299   78.992   57.978 -0.0361 1.4870
ATOM    2162  HB3  LEU A 137      10.224   78.592   55.885  0.0457 1.4870
ATOM    2163  HB2  LEU A 137      10.554   79.273   57.333  0.0457 1.4870
ATOM    2164  N    ARG A 138      12.789   77.559   57.654 -0.3479 1.8240
ATOM    2165  CA   ARG A 138      14.150   77.410   57.223 -0.2637 1.9080
ATOM    2166  C    ARG A 138      14.607   75.988   57.378  0.7341 1.9080
ATOM    2167  O    ARG A 138      15.292   75.463   56.503 -0.5894 1.6612
ATOM    2168  CB   ARG A 138      15.156   78.365   57.904 -0.0007 1.9080
ATOM    2169  CG   ARG A 138      15.369   78.229   59.411  0.0390 1.9080
ATOM    2170  CD   ARG A 138      16.299   79.330   59.930  0.0486 1.9080
ATOM    2171  NE   ARG A 138      16.762   78.967   61.297 -0.5295 1.8240
ATOM    2172  CZ   ARG A 138      17.439   79.895   62.035  0.8076 1.9080
ATOM    2173  NH1  ARG A 138      17.618   81.155   61.541 -0.8627 1.8240
ATOM    2174  NH2  ARG A 138      17.933   79.565   63.263 -0.8627 1.8240
ATOM    2175  HG3  ARG A 138      15.790   77.353   59.608  0.0285 1.4870
ATOM    2176  HA   ARG A 138      14.218   77.670   56.248  0.1560 1.3870
ATOM    2177  HE   ARG A 138      16.588   78.094   61.654  0.3456 0.6000
ATOM    2178  HG2  ARG A 138      14.499   78.316   59.878  0.0285 1.4870
ATOM    2179 HH22  ARG A 138      18.429   80.230   63.769  0.4478 0.6000
ATOM    2180 HH21  ARG A 138      17.770   78.646   63.611  0.4478 0.6000
ATOM    2181  H    ARG A 138      12.478   78.117   58.460  0.2747 0.6000
ATOM    2182  HD3  ARG A 138      15.792   80.167   59.976  0.0687 1.3870
ATOM    2183  HD2  ARG A 138      17.075   79.387   59.335  0.0687 1.3870
ATOM    2184 HH12  ARG A 138      18.128   81.799   62.090  0.4478 0.6000
ATOM    2185 HH11  ARG A 138      17.239   81.388   60.663  0.4478 0.6000
ATOM    2186  HB3  ARG A 138      14.852   79.311   57.720  0.0327 1.4870
ATOM    2187  HB2  ARG A 138      16.052   78.237   57.453  0.0327 1.4870
ATOM    2188  N    ASN A 139      14.231   75.309   58.481 -0.4157 1.8240
ATOM    2189  CA   ASN A 139      14.671   73.952   58.686  0.0143 1.9080
ATOM    2190  C    ASN A 139      14.127   73.084   57.589  0.5973 1.9080
ATOM    2191  O    ASN A 139      14.808   72.188   57.095 -0.5679 1.6612
ATOM    2192  CB   ASN A 139      14.185   73.331   60.011 -0.2041 1.9080
ATOM    2193  CG   ASN A 139      14.981   73.912   61.174  0.7130 1.9080
ATOM    2194  HA   ASN A 139      15.672   73.945   58.605  0.1048 1.3870
ATOM    2195  H    ASN A 139      13.627   75.839   59.125  0.2719 0.6000
ATOM    2196  HB3  ASN A 139      14.339   72.362   59.974  0.0797 1.4870
ATOM    2197  HB2  ASN A 139      13.237   73.558   60.131  0.0797 1.4870
ATOM    2198  OD1  ASN A 139      15.865   74.749   60.993 -0.5931 1.6612
ATOM    2199  ND2  ASN A 139      14.668   73.438   62.409 -0.9191 1.8240
ATOM    2200 HD22  ASN A 139      15.150   73.785   63.197  0.4196 0.6000
ATOM    2201 HD21  ASN A 139      13.957   72.748   62.495  0.4196 0.6000
ATOM    2202  N    LEU A 140      12.857   73.319   57.219 -0.4157 1.8240
ATOM    2203  CA   LEU A 140      12.118   72.588   56.230 -0.0518 1.9080
ATOM    2204  C    LEU A 140      12.603   72.871   54.832  0.5973 1.9080
ATOM    2205  O    LEU A 140      12.515   72.013   53.957 -0.5679 1.6612
ATOM    2206  CB   LEU A 140      10.620   72.934   56.245 -0.1102 1.9080
ATOM    2207  CG   LEU A 140       9.894   72.536   57.543  0.3531 1.9080
ATOM    2208  CD1  LEU A 140       8.403   72.913   57.486 -0.4121 1.9080
ATOM    2209  CD2  LEU A 140      10.123   71.052   57.871 -0.4121 1.9080
ATOM    2210 HD22  LEU A 140      11.101   70.889   57.986  0.1000 1.4870
ATOM    2211 HD23  LEU A 140       9.642   70.825   58.715  0.1000 1.4870
ATOM    2212 HD21  LEU A 140       9.773   70.493   57.122  0.1000 1.4870
ATOM    2213  H    LEU A 140      12.432   74.142   57.759  0.2719 0.6000
ATOM    2214 HD13  LEU A 140       7.975   72.438   56.720  0.1000 1.4870
ATOM    2215 HD12  LEU A 140       7.965   72.642   58.340  0.1000 1.4870
ATOM    2216 HD11  LEU A 140       8.321   73.899   57.361  0.1000 1.4870
ATOM    2217  HA   LEU A 140      12.224   71.594   56.410  0.0922 1.3870
ATOM    2218  HG   LEU A 140      10.322   73.010   58.312 -0.0361 1.4870
ATOM    2219  HB3  LEU A 140      10.188   72.450   55.504  0.0457 1.4870
ATOM    2220  HB2  LEU A 140      10.532   73.911   56.146  0.0457 1.4870
ATOM    2221  N    SER A 141      13.150   74.077   54.594 -0.4157 1.8240
ATOM    2222  CA   SER A 141      13.426   74.616   53.283 -0.0249 1.9080
ATOM    2223  C    SER A 141      14.177   73.687   52.367  0.5973 1.9080
ATOM    2224  O    SER A 141      13.879   73.639   51.175 -0.5679 1.6612
ATOM    2225  CB   SER A 141      14.272   75.896   53.342  0.2117 1.9080
ATOM    2226  OG   SER A 141      13.636   76.861   54.160 -0.6546 1.7210
ATOM    2227  H    SER A 141      13.365   74.608   55.488  0.2719 0.6000
ATOM    2228  HA   SER A 141      12.529   74.837   52.840  0.0843 1.3870
ATOM    2229  HB3  SER A 141      14.365   76.257   52.424  0.0352 1.3870
ATOM    2230  HB2  SER A 141      15.158   75.674   53.727  0.0352 1.3870
ATOM    2231  HG   SER A 141      13.076   76.399   54.847  0.4275 0.0000
ATOM    2232  N    ASP A 142      15.162   72.923   52.863 -0.5163 1.8240
ATOM    2233  CA   ASP A 142      15.955   72.114   51.972  0.0381 1.9080
ATOM    2234  C    ASP A 142      15.130   71.061   51.273  0.5366 1.9080
ATOM    2235  O    ASP A 142      15.490   70.610   50.188 -0.5819 1.6612
ATOM    2236  CB   ASP A 142      17.161   71.458   52.675 -0.0303 1.9080
ATOM    2237  CG   ASP A 142      16.682   70.603   53.841  0.7994 1.9080
ATOM    2238  OD1  ASP A 142      15.463   70.645   54.159 -0.8014 1.6612
ATOM    2239  OD2  ASP A 142      17.539   69.898   54.438 -0.8014 1.6612
ATOM    2240  H    ASP A 142      15.282   72.974   53.881  0.2936 0.6000
ATOM    2241  HA   ASP A 142      16.325   72.728   51.254  0.0880 1.3870
ATOM    2242  HB3  ASP A 142      17.737   72.172   53.018 -0.0122 1.4870
ATOM    2243  HB2  ASP A 142      17.615   70.884   52.023 -0.0122 1.4870
ATOM    2244  N    ALA A 143      14.079   70.553   51.932 -0.4157 1.8240
ATOM    2245  CA   ALA A 143      13.129   69.566   51.467  0.0337 1.9080
ATOM    2246  C    ALA A 143      12.086   70.081   50.493  0.5973 1.9080
ATOM    2247  O    ALA A 143      11.429   69.292   49.818 -0.5679 1.6612
ATOM    2248  CB   ALA A 143      12.379   68.897   52.633 -0.1825 1.9080
ATOM    2249  H    ALA A 143      13.997   70.982   52.924  0.2719 0.6000
ATOM    2250  HA   ALA A 143      13.646   68.805   51.010  0.0823 1.3870
ATOM    2251  HB1  ALA A 143      12.990   68.254   53.087  0.0603 1.4870
ATOM    2252  HB3  ALA A 143      12.086   69.599   53.277  0.0603 1.4870
ATOM    2253  HB2  ALA A 143      11.584   68.414   52.274  0.0603 1.4870
ATOM    2254  N    ALA A 144      11.787   71.391   50.563 -0.4157 1.8240
ATOM    2255  CA   ALA A 144      10.772   72.188   49.906  0.0337 1.9080
ATOM    2256  C    ALA A 144      10.930   72.484   48.432  0.5973 1.9080
ATOM    2257  O    ALA A 144       9.981   72.941   47.801 -0.5679 1.6612
ATOM    2258  CB   ALA A 144      10.547   73.533   50.618 -0.1825 1.9080
ATOM    2259  H    ALA A 144      12.487   71.885   51.272  0.2719 0.6000
ATOM    2260  HA   ALA A 144       9.854   71.715   50.042  0.0823 1.3870
ATOM    2261  HB1  ALA A 144       9.993   73.382   51.433  0.0603 1.4870
ATOM    2262  HB3  ALA A 144      11.430   73.917   50.875  0.0603 1.4870
ATOM    2263  HB2  ALA A 144      10.075   74.155   49.998  0.0603 1.4870
ATOM    2264  N    THR A 145      12.120   72.326   47.838 -0.4157 1.8240
ATOM    2265  CA   THR A 145      12.392   72.837   46.514 -0.0389 1.9080
ATOM    2266  C    THR A 145      11.359   72.436   45.484  0.5973 1.9080
ATOM    2267  O    THR A 145      11.139   73.182   44.531 -0.5679 1.6612
ATOM    2268  CB   THR A 145      13.740   72.415   46.012  0.3654 1.9080
ATOM    2269  OG1  THR A 145      13.795   71.003   45.896 -0.6761 1.7210
ATOM    2270  CG2  THR A 145      14.803   72.907   47.010 -0.2438 1.9080
ATOM    2271  HA   THR A 145      12.416   73.856   46.560  0.1007 1.3870
ATOM    2272 HG22  THR A 145      15.655   72.404   46.862  0.0642 1.4870
ATOM    2273 HG21  THR A 145      14.962   73.884   46.870  0.0642 1.4870
ATOM    2274  H    THR A 145      12.817   71.808   48.415  0.2719 0.6000
ATOM    2275  HB   THR A 145      13.900   72.815   45.079  0.0043 1.3870
ATOM    2276 HG23  THR A 145      14.479   72.751   47.943  0.0642 1.4870
ATOM    2277  HG1  THR A 145      13.228   70.564   46.605  0.4102 0.0000
ATOM    2278  N    LYS A 146      10.762   71.235   45.597 -0.3479 1.8240
ATOM    2279  CA   LYS A 146       9.776   70.653   44.715 -0.2400 1.9080
ATOM    2280  C    LYS A 146       8.401   71.297   44.791  0.7341 1.9080
ATOM    2281  O    LYS A 146       7.615   71.169   43.856 -0.5894 1.6612
ATOM    2282  CB   LYS A 146       9.543   69.165   45.039 -0.0094 1.9080
ATOM    2283  CG   LYS A 146      10.784   68.275   44.923  0.0187 1.9080
ATOM    2284  CD   LYS A 146      11.312   68.100   43.497 -0.0479 1.9080
ATOM    2285  CE   LYS A 146      12.699   67.453   43.434 -0.0143 1.9080
ATOM    2286  NZ   LYS A 146      12.804   66.361   44.428 -0.3854 1.8240
ATOM    2287  HA   LYS A 146      10.112   70.727   43.750  0.1426 1.3870
ATOM    2288  HE2  LYS A 146      12.838   67.087   42.517  0.1135 1.1000
ATOM    2289  HE3  LYS A 146      13.385   68.151   43.628  0.1135 1.1000
ATOM    2290  HG2  LYS A 146      11.521   68.672   45.491  0.0103 1.4870
ATOM    2291  HG3  LYS A 146      10.565   67.362   45.299  0.0103 1.4870
ATOM    2292  HZ1  LYS A 146      13.025   65.503   43.962  0.3400 0.6000
ATOM    2293  HZ3  LYS A 146      13.526   66.576   45.087  0.3400 0.6000
ATOM    2294  HZ2  LYS A 146      11.933   66.262   44.910  0.3400 0.6000
ATOM    2295  HD3  LYS A 146      11.365   69.000   43.062  0.0621 1.4870
ATOM    2296  HD2  LYS A 146      10.672   67.523   42.987  0.0621 1.4870
ATOM    2297  H    LYS A 146      11.114   70.707   46.473  0.2747 0.6000
ATOM    2298  HB3  LYS A 146       8.849   68.816   44.408  0.0362 1.4870
ATOM    2299  HB2  LYS A 146       9.201   69.102   45.977  0.0362 1.4870
ATOM    2300  N    GLN A 147       8.035   71.945   45.916 -0.4157 1.8240
ATOM    2301  CA   GLN A 147       6.686   72.406   46.175 -0.0031 1.9080
ATOM    2302  C    GLN A 147       6.181   73.437   45.206  0.5973 1.9080
ATOM    2303  O    GLN A 147       6.941   74.221   44.643 -0.5679 1.6612
ATOM    2304  CB   GLN A 147       6.531   73.020   47.577 -0.0036 1.9080
ATOM    2305  CG   GLN A 147       6.781   72.026   48.710 -0.0645 1.9080
ATOM    2306  CD   GLN A 147       5.611   71.058   48.736  0.6951 1.9080
ATOM    2307  OE1  GLN A 147       4.458   71.460   48.892 -0.6086 1.6612
ATOM    2308  NE2  GLN A 147       5.914   69.740   48.588 -0.9407 1.8240
ATOM    2309  HG2  GLN A 147       7.601   71.529   48.520  0.0352 1.4870
ATOM    2310  HA   GLN A 147       6.066   71.593   46.121  0.0850 1.3870
ATOM    2311  HG3  GLN A 147       6.812   72.513   49.558  0.0352 1.4870
ATOM    2312  H    GLN A 147       8.831   72.083   46.590  0.2719 0.6000
ATOM    2313 HE22  GLN A 147       6.891   69.504   48.457  0.4251 0.6000
ATOM    2314 HE21  GLN A 147       5.185   69.044   48.609  0.4251 0.6000
ATOM    2315  HB3  GLN A 147       5.600   73.370   47.671  0.0171 1.4870
ATOM    2316  HB2  GLN A 147       7.184   73.769   47.671  0.0171 1.4870
ATOM    2317  N    GLU A 148       4.838   73.436   45.006 -0.5163 1.8240
ATOM    2318  CA   GLU A 148       4.127   74.363   44.166  0.0397 1.9080
ATOM    2319  C    GLU A 148       3.288   75.235   45.059  0.5366 1.9080
ATOM    2320  O    GLU A 148       3.130   74.949   46.245 -0.5819 1.6612
ATOM    2321  CB   GLU A 148       3.163   73.678   43.181  0.0560 1.9080
ATOM    2322  CG   GLU A 148       3.871   72.964   42.029  0.0136 1.9080
ATOM    2323  CD   GLU A 148       4.430   74.040   41.110  0.8054 1.9080
ATOM    2324  OE1  GLU A 148       3.878   75.172   41.126 -0.8188 1.6612
ATOM    2325  OE2  GLU A 148       5.416   73.748   40.384 -0.8188 1.6612
ATOM    2326  HG2  GLU A 148       4.610   72.469   42.388 -0.0425 1.4870
ATOM    2327  HA   GLU A 148       4.771   74.925   43.651  0.1105 1.3870
ATOM    2328  HG3  GLU A 148       3.219   72.464   41.535 -0.0425 1.4870
ATOM    2329  H    GLU A 148       4.356   72.660   45.548  0.2936 0.6000
ATOM    2330  HB3  GLU A 148       2.590   74.372   42.793 -0.0173 1.4870
ATOM    2331  HB2  GLU A 148       2.656   73.004   43.681 -0.0173 1.4870
ATOM    2332  N    GLY A 149       2.755   76.351   44.516 -0.4157 1.8240
ATOM    2333  CA   GLY A 149       1.899   77.218   45.283 -0.0252 1.9080
ATOM    2334  C    GLY A 149       2.731   78.041   46.224  0.5973 1.9080
ATOM    2335  O    GLY A 149       2.258   78.488   47.267 -0.5679 1.6612
ATOM    2336  H    GLY A 149       3.020   76.507   43.527  0.2719 0.6000
ATOM    2337  HA2  GLY A 149       1.388   77.825   44.665  0.0698 1.3870
ATOM    2338  HA3  GLY A 149       1.240   76.668   45.807  0.0698 1.3870
ATOM    2339  N    MET A 150       4.018   78.203   45.880 -0.4157 1.8240
ATOM    2340  CA   MET A 150       5.049   78.915   46.585 -0.0237 1.9080
ATOM    2341  C    MET A 150       4.983   80.411   46.425  0.5973 1.9080
ATOM    2342  O    MET A 150       5.667   81.136   47.146 -0.5679 1.6612
ATOM    2343  CB   MET A 150       6.455   78.461   46.171  0.0342 1.9080
ATOM    2344  CG   MET A 150       6.667   76.967   46.423  0.0018 1.9080
ATOM    2345  SD   MET A 150       6.516   76.462   48.163 -0.2737 2.0000
ATOM    2346  CE   MET A 150       8.269   76.725   48.548 -0.0536 1.9080
ATOM    2347  HG2  MET A 150       5.997   76.444   45.836  0.0440 1.3870
ATOM    2348  HE1  MET A 150       8.825   76.275   47.853  0.0684 1.3870
ATOM    2349  HE2  MET A 150       8.457   77.704   48.552  0.0684 1.3870
ATOM    2350  HE3  MET A 150       8.466   76.337   49.445  0.0684 1.3870
ATOM    2351  HB2  MET A 150       6.583   78.638   45.198  0.0241 1.4870
ATOM    2352  HG3  MET A 150       7.594   76.706   46.051  0.0440 1.3870
ATOM    2353  H    MET A 150       4.228   77.702   44.936  0.2719 0.6000
ATOM    2354  HA   MET A 150       4.959   78.702   47.582  0.0880 1.3870
ATOM    2355  HB3  MET A 150       7.132   78.970   46.700  0.0241 1.4870
ATOM    2356  N    GLU A 151       4.227   80.922   45.436 -0.5163 1.8240
ATOM    2357  CA   GLU A 151       4.308   82.314   45.074  0.0397 1.9080
ATOM    2358  C    GLU A 151       4.127   83.239   46.242  0.5366 1.9080
ATOM    2359  O    GLU A 151       4.931   84.152   46.429 -0.5819 1.6612
ATOM    2360  CB   GLU A 151       3.255   82.716   44.025  0.0560 1.9080
ATOM    2361  CG   GLU A 151       3.442   82.050   42.660  0.0136 1.9080
ATOM    2362  CD   GLU A 151       2.935   80.618   42.757  0.8054 1.9080
ATOM    2363  OE1  GLU A 151       2.243   80.297   43.760 -0.8188 1.6612
ATOM    2364  OE2  GLU A 151       3.234   79.828   41.823 -0.8188 1.6612
ATOM    2365  HG2  GLU A 151       2.895   82.515   42.018 -0.0425 1.4870
ATOM    2366  HA   GLU A 151       5.209   82.498   44.630  0.1105 1.3870
ATOM    2367  HG3  GLU A 151       4.384   82.017   42.464 -0.0425 1.4870
ATOM    2368  H    GLU A 151       3.603   80.231   44.979  0.2936 0.6000
ATOM    2369  HB3  GLU A 151       3.322   83.687   43.893 -0.0173 1.4870
ATOM    2370  HB2  GLU A 151       2.375   82.445   44.369 -0.0173 1.4870
ATOM    2371  N    GLY A 152       3.089   83.037   47.071 -0.4157 1.8240
ATOM    2372  CA   GLY A 152       2.856   83.965   48.142 -0.0252 1.9080
ATOM    2373  C    GLY A 152       4.013   83.959   49.094  0.5973 1.9080
ATOM    2374  O    GLY A 152       4.459   85.015   49.543 -0.5679 1.6612
ATOM    2375  H    GLY A 152       2.525   82.208   46.868  0.2719 0.6000
ATOM    2376  HA2  GLY A 152       2.731   84.893   47.767  0.0698 1.3870
ATOM    2377  HA3  GLY A 152       2.012   83.712   48.634  0.0698 1.3870
ATOM    2378  N    LEU A 153       4.533   82.762   49.424 -0.4157 1.8240
ATOM    2379  CA   LEU A 153       5.591   82.630   50.387 -0.0518 1.9080
ATOM    2380  C    LEU A 153       6.801   83.367   49.904  0.5973 1.9080
ATOM    2381  O    LEU A 153       7.401   84.140   50.649 -0.5679 1.6612
ATOM    2382  CB   LEU A 153       6.002   81.156   50.593 -0.1102 1.9080
ATOM    2383  CG   LEU A 153       7.190   80.928   51.549  0.3531 1.9080
ATOM    2384  CD1  LEU A 153       6.859   81.376   52.979 -0.4121 1.9080
ATOM    2385  CD2  LEU A 153       7.692   79.475   51.481 -0.4121 1.9080
ATOM    2386 HD22  LEU A 153       7.987   79.275   50.550  0.1000 1.4870
ATOM    2387 HD23  LEU A 153       8.458   79.364   52.110  0.1000 1.4870
ATOM    2388 HD21  LEU A 153       6.950   78.861   51.740  0.1000 1.4870
ATOM    2389  H    LEU A 153       4.096   81.961   48.918  0.2719 0.6000
ATOM    2390 HD13  LEU A 153       6.077   80.853   53.314  0.1000 1.4870
ATOM    2391 HD12  LEU A 153       7.650   81.213   53.566  0.1000 1.4870
ATOM    2392 HD11  LEU A 153       6.637   82.349   52.975  0.1000 1.4870
ATOM    2393  HA   LEU A 153       5.291   83.035   51.258  0.0922 1.3870
ATOM    2394  HG   LEU A 153       7.977   81.449   51.215 -0.0361 1.4870
ATOM    2395  HB3  LEU A 153       6.257   80.787   49.711  0.0457 1.4870
ATOM    2396  HB2  LEU A 153       5.223   80.675   50.971  0.0457 1.4870
ATOM    2397  N    LEU A 154       7.168   83.180   48.623 -0.4157 1.8240
ATOM    2398  CA   LEU A 154       8.366   83.776   48.098 -0.0518 1.9080
ATOM    2399  C    LEU A 154       8.267   85.269   48.154  0.5973 1.9080
ATOM    2400  O    LEU A 154       9.225   85.946   48.525 -0.5679 1.6612
ATOM    2401  CB   LEU A 154       8.617   83.394   46.630 -0.1102 1.9080
ATOM    2402  CG   LEU A 154       8.830   81.887   46.406  0.3531 1.9080
ATOM    2403  CD1  LEU A 154       9.076   81.586   44.923 -0.4121 1.9080
ATOM    2404  CD2  LEU A 154       9.936   81.328   47.312 -0.4121 1.9080
ATOM    2405 HD22  LEU A 154       9.683   81.473   48.266  0.1000 1.4870
ATOM    2406 HD23  LEU A 154      10.042   80.351   47.136  0.1000 1.4870
ATOM    2407 HD21  LEU A 154      10.792   81.801   47.115  0.1000 1.4870
ATOM    2408  H    LEU A 154       6.519   82.583   48.078  0.2719 0.6000
ATOM    2409 HD13  LEU A 154       9.891   82.077   44.618  0.1000 1.4870
ATOM    2410 HD12  LEU A 154       9.211   80.604   44.805  0.1000 1.4870
ATOM    2411 HD11  LEU A 154       8.285   81.884   44.391  0.1000 1.4870
ATOM    2412  HA   LEU A 154       9.149   83.482   48.661  0.0922 1.3870
ATOM    2413  HG   LEU A 154       8.016   81.396   46.711 -0.0361 1.4870
ATOM    2414  HB3  LEU A 154       9.432   83.856   46.330  0.0457 1.4870
ATOM    2415  HB2  LEU A 154       7.826   83.661   46.106  0.0457 1.4870
ATOM    2416  N    GLY A 155       7.097   85.824   47.795 -0.4157 1.8240
ATOM    2417  CA   GLY A 155       6.937   87.248   47.761 -0.0252 1.9080
ATOM    2418  C    GLY A 155       7.132   87.821   49.130  0.5973 1.9080
ATOM    2419  O    GLY A 155       7.744   88.875   49.286 -0.5679 1.6612
ATOM    2420  H    GLY A 155       6.357   85.140   47.556  0.2719 0.6000
ATOM    2421  HA2  GLY A 155       7.609   87.652   47.126  0.0698 1.3870
ATOM    2422  HA3  GLY A 155       6.014   87.480   47.425  0.0698 1.3870
ATOM    2423  N    THR A 156       6.594   87.151   50.163 -0.4157 1.8240
ATOM    2424  CA   THR A 156       6.673   87.651   51.506 -0.0389 1.9080
ATOM    2425  C    THR A 156       8.098   87.651   51.969  0.5973 1.9080
ATOM    2426  O    THR A 156       8.547   88.595   52.617 -0.5679 1.6612
ATOM    2427  CB   THR A 156       5.885   86.821   52.473  0.3654 1.9080
ATOM    2428  OG1  THR A 156       4.528   86.757   52.064 -0.6761 1.7210
ATOM    2429  CG2  THR A 156       5.979   87.463   53.866 -0.2438 1.9080
ATOM    2430  HA   THR A 156       6.329   88.599   51.521  0.1007 1.3870
ATOM    2431 HG22  THR A 156       5.103   87.889   54.096  0.0642 1.4870
ATOM    2432 HG21  THR A 156       6.196   86.759   54.543  0.0642 1.4870
ATOM    2433  H    THR A 156       6.130   86.260   49.893  0.2719 0.6000
ATOM    2434  HB   THR A 156       6.256   85.862   52.486  0.0043 1.3870
ATOM    2435 HG23  THR A 156       6.699   88.158   53.864  0.0642 1.4870
ATOM    2436  HG1  THR A 156       4.434   86.204   51.226  0.4102 0.0000
ATOM    2437  N    LEU A 157       8.854   86.585   51.639 -0.4157 1.8240
ATOM    2438  CA   LEU A 157      10.209   86.458   52.100 -0.0518 1.9080
ATOM    2439  C    LEU A 157      11.038   87.582   51.555  0.5973 1.9080
ATOM    2440  O    LEU A 157      11.872   88.134   52.271 -0.5679 1.6612
ATOM    2441  CB   LEU A 157      10.874   85.140   51.668 -0.1102 1.9080
ATOM    2442  CG   LEU A 157      10.241   83.893   52.313  0.3531 1.9080
ATOM    2443  CD1  LEU A 157      10.942   82.607   51.851 -0.4121 1.9080
ATOM    2444  CD2  LEU A 157      10.175   84.021   53.844 -0.4121 1.9080
ATOM    2445 HD22  LEU A 157       9.623   84.817   54.082  0.1000 1.4870
ATOM    2446 HD23  LEU A 157       9.760   83.197   54.223  0.1000 1.4870
ATOM    2447 HD21  LEU A 157      11.099   84.131   54.203  0.1000 1.4870
ATOM    2448  H    LEU A 157       8.368   85.893   51.038  0.2719 0.6000
ATOM    2449 HD13  LEU A 157      11.905   82.647   52.111  0.1000 1.4870
ATOM    2450 HD12  LEU A 157      10.507   81.822   52.287  0.1000 1.4870
ATOM    2451 HD11  LEU A 157      10.863   82.529   50.859  0.1000 1.4870
ATOM    2452  HA   LEU A 157      10.217   86.509   53.106  0.0922 1.3870
ATOM    2453  HG   LEU A 157       9.275   83.851   52.056 -0.0361 1.4870
ATOM    2454  HB3  LEU A 157      11.816   85.169   51.944  0.0457 1.4870
ATOM    2455  HB2  LEU A 157      10.771   85.052   50.694  0.0457 1.4870
ATOM    2456  N    VAL A 158      10.840   87.957   50.274 -0.4157 1.8240
ATOM    2457  CA   VAL A 158      11.651   89.002   49.718 -0.0875 1.9080
ATOM    2458  C    VAL A 158      11.388   90.278   50.454  0.5973 1.9080
ATOM    2459  O    VAL A 158      12.306   91.066   50.672 -0.5679 1.6612
ATOM    2460  CB   VAL A 158      11.496   89.204   48.234  0.2985 1.9080
ATOM    2461  CG1  VAL A 158      12.057   87.959   47.533 -0.3192 1.9080
ATOM    2462  CG2  VAL A 158      10.027   89.467   47.891 -0.3192 1.9080
ATOM    2463  HA   VAL A 158      12.618   88.757   49.846  0.0969 1.3870
ATOM    2464 HG11  VAL A 158      12.871   87.648   48.019  0.0791 1.4870
ATOM    2465 HG21  VAL A 158       9.959   89.727   46.930  0.0791 1.4870
ATOM    2466  HB   VAL A 158      12.066   89.959   47.953 -0.0297 1.4870
ATOM    2467 HG12  VAL A 158      11.365   87.240   47.539  0.0791 1.4870
ATOM    2468 HG13  VAL A 158      12.294   88.192   46.592  0.0791 1.4870
ATOM    2469  H    VAL A 158      10.101   87.448   49.784  0.2719 0.6000
ATOM    2470 HG23  VAL A 158       9.500   88.635   48.056  0.0791 1.4870
ATOM    2471 HG22  VAL A 158       9.685   90.206   48.468  0.0791 1.4870
ATOM    2472  N    GLN A 159      10.125   90.519   50.858 -0.4157 1.8240
ATOM    2473  CA   GLN A 159       9.779   91.722   51.567 -0.0031 1.9080
ATOM    2474  C    GLN A 159      10.473   91.740   52.900  0.5973 1.9080
ATOM    2475  O    GLN A 159      10.974   92.776   53.333 -0.5679 1.6612
ATOM    2476  CB   GLN A 159       8.271   91.844   51.845 -0.0036 1.9080
ATOM    2477  CG   GLN A 159       7.408   91.979   50.589 -0.0645 1.9080
ATOM    2478  CD   GLN A 159       7.732   93.304   49.915  0.6951 1.9080
ATOM    2479  HG2  GLN A 159       7.628   91.247   49.973  0.0352 1.4870
ATOM    2480  HA   GLN A 159      10.109   92.508   51.033  0.0850 1.3870
ATOM    2481  HG3  GLN A 159       6.462   91.978   50.853  0.0352 1.4870
ATOM    2482  H    GLN A 159       9.452   89.768   50.610  0.2719 0.6000
ATOM    2483  HB3  GLN A 159       8.115   92.653   52.416  0.0171 1.4870
ATOM    2484  HB2  GLN A 159       7.970   91.028   52.341  0.0171 1.4870
ATOM    2485 HE22  GLN A 159       7.208   94.299   51.605  0.4251 0.6000
ATOM    2486  OE1  GLN A 159       8.119   93.342   48.748 -0.6086 1.6612
ATOM    2487  NE2  GLN A 159       7.556   94.428   50.660 -0.9407 1.8240
ATOM    2488 HE21  GLN A 159       7.765   95.334   50.276  0.4251 0.6000
ATOM    2489  N    LEU A 160      10.542   90.574   53.570 -0.4157 1.8240
ATOM    2490  CA   LEU A 160      11.100   90.420   54.891 -0.0518 1.9080
ATOM    2491  C    LEU A 160      12.566   90.741   54.885  0.5973 1.9080
ATOM    2492  O    LEU A 160      13.143   91.050   55.927 -0.5679 1.6612
ATOM    2493  CB   LEU A 160      10.914   89.009   55.479 -0.1102 1.9080
ATOM    2494  CG   LEU A 160       9.443   88.662   55.775  0.3531 1.9080
ATOM    2495  CD1  LEU A 160       9.306   87.255   56.373 -0.4121 1.9080
ATOM    2496  CD2  LEU A 160       8.770   89.738   56.641 -0.4121 1.9080
ATOM    2497 HD22  LEU A 160       8.799   90.611   56.160  0.1000 1.4870
ATOM    2498 HD23  LEU A 160       7.822   89.477   56.810  0.1000 1.4870
ATOM    2499 HD21  LEU A 160       9.258   89.814   57.508  0.1000 1.4870
ATOM    2500  H    LEU A 160      10.137   89.764   53.019  0.2719 0.6000
ATOM    2501 HD13  LEU A 160       9.822   87.210   57.227  0.1000 1.4870
ATOM    2502 HD12  LEU A 160       8.342   87.066   56.551  0.1000 1.4870
ATOM    2503 HD11  LEU A 160       9.667   86.587   55.725  0.1000 1.4870
ATOM    2504  HA   LEU A 160      10.631   91.058   55.516  0.0922 1.3870
ATOM    2505  HG   LEU A 160       8.922   88.709   54.922 -0.0361 1.4870
ATOM    2506  HB3  LEU A 160      11.404   88.966   56.328  0.0457 1.4870
ATOM    2507  HB2  LEU A 160      11.243   88.360   54.820  0.0457 1.4870
ATOM    2508  N    LEU A 161      13.221   90.650   53.716 -0.4157 1.8240
ATOM    2509  CA   LEU A 161      14.637   90.893   53.641 -0.0518 1.9080
ATOM    2510  C    LEU A 161      14.929   92.283   54.137  0.5973 1.9080
ATOM    2511  O    LEU A 161      16.013   92.545   54.655 -0.5679 1.6612
ATOM    2512  CB   LEU A 161      15.187   90.796   52.207 -0.1102 1.9080
ATOM    2513  CG   LEU A 161      15.131   89.373   51.623  0.3531 1.9080
ATOM    2514  CD1  LEU A 161      15.694   89.338   50.194 -0.4121 1.9080
ATOM    2515  CD2  LEU A 161      15.823   88.357   52.548 -0.4121 1.9080
ATOM    2516 HD22  LEU A 161      15.364   88.356   53.434  0.1000 1.4870
ATOM    2517 HD23  LEU A 161      15.766   87.450   52.137  0.1000 1.4870
ATOM    2518 HD21  LEU A 161      16.779   88.617   52.662  0.1000 1.4870
ATOM    2519  H    LEU A 161      12.623   90.397   52.910  0.2719 0.6000
ATOM    2520 HD13  LEU A 161      16.644   89.642   50.209  0.1000 1.4870
ATOM    2521 HD12  LEU A 161      15.644   88.404   49.845  0.1000 1.4870
ATOM    2522 HD11  LEU A 161      15.154   89.945   49.614  0.1000 1.4870
ATOM    2523  HA   LEU A 161      15.113   90.235   54.232  0.0922 1.3870
ATOM    2524  HG   LEU A 161      14.180   89.066   51.608 -0.0361 1.4870
ATOM    2525  HB3  LEU A 161      16.129   91.072   52.223  0.0457 1.4870
ATOM    2526  HB2  LEU A 161      14.637   91.373   51.631  0.0457 1.4870
ATOM    2527  N    GLY A 162      13.988   93.218   53.918 -0.4157 1.8240
ATOM    2528  CA   GLY A 162      14.044   94.604   54.310 -0.0252 1.9080
ATOM    2529  C    GLY A 162      13.940   94.815   55.801  0.5973 1.9080
ATOM    2530  O    GLY A 162      14.334   95.868   56.302 -0.5679 1.6612
ATOM    2531  H    GLY A 162      13.142   92.811   53.393  0.2719 0.6000
ATOM    2532  HA2  GLY A 162      14.916   95.016   53.974  0.0698 1.3870
ATOM    2533  HA3  GLY A 162      13.292   95.118   53.847  0.0698 1.3870
ATOM    2534  N    SER A 163      13.337   93.862   56.542 -0.4157 1.8240
ATOM    2535  CA   SER A 163      13.029   94.037   57.942 -0.0249 1.9080
ATOM    2536  C    SER A 163      14.216   94.478   58.744  0.5973 1.9080
ATOM    2537  O    SER A 163      15.368   94.178   58.440 -0.5679 1.6612
ATOM    2538  CB   SER A 163      12.482   92.771   58.625  0.2117 1.9080
ATOM    2539  OG   SER A 163      13.517   91.809   58.760 -0.6546 1.7210
ATOM    2540  H    SER A 163      13.118   92.992   56.002  0.2719 0.6000
ATOM    2541  HA   SER A 163      12.311   94.754   58.017  0.0843 1.3870
ATOM    2542  HB3  SER A 163      11.759   92.395   58.062  0.0352 1.3870
ATOM    2543  HB2  SER A 163      12.145   93.016   59.523  0.0352 1.3870
ATOM    2544  HG   SER A 163      13.518   91.451   59.692  0.4275 0.0000
ATOM    2545  N    ASP A 164      13.918   95.264   59.798 -0.5163 1.8240
ATOM    2546  CA   ASP A 164      14.852   95.805   60.740  0.0381 1.9080
ATOM    2547  C    ASP A 164      15.373   94.684   61.586  0.5366 1.9080
ATOM    2548  O    ASP A 164      16.510   94.727   62.055 -0.5819 1.6612
ATOM    2549  CB   ASP A 164      14.181   96.835   61.659 -0.0303 1.9080
ATOM    2550  CG   ASP A 164      13.718   97.982   60.770  0.7994 1.9080
ATOM    2551  OD1  ASP A 164      14.591   98.684   60.192 -0.8014 1.6612
ATOM    2552  OD2  ASP A 164      12.478   98.166   60.652 -0.8014 1.6612
ATOM    2553  H    ASP A 164      12.864   95.451   59.863  0.2936 0.6000
ATOM    2554  HA   ASP A 164      15.627   96.174   60.222  0.0880 1.3870
ATOM    2555  HB3  ASP A 164      14.844   97.165   62.282 -0.0122 1.4870
ATOM    2556  HB2  ASP A 164      13.407   96.420   62.068 -0.0122 1.4870
ATOM    2557  N    ASP A 165      14.528   93.656   61.810 -0.5163 1.8240
ATOM    2558  CA   ASP A 165      14.843   92.539   62.659  0.0381 1.9080
ATOM    2559  C    ASP A 165      15.857   91.660   61.986  0.5366 1.9080
ATOM    2560  O    ASP A 165      15.624   91.126   60.904 -0.5819 1.6612
ATOM    2561  CB   ASP A 165      13.601   91.683   62.978 -0.0303 1.9080
ATOM    2562  CG   ASP A 165      13.957   90.631   64.020  0.7994 1.9080
ATOM    2563  OD1  ASP A 165      15.159   90.513   64.376 -0.8014 1.6612
ATOM    2564  OD2  ASP A 165      13.018   89.923   64.471 -0.8014 1.6612
ATOM    2565  H    ASP A 165      13.614   93.758   61.298  0.2936 0.6000
ATOM    2566  HA   ASP A 165      15.270   92.905   63.494  0.0880 1.3870
ATOM    2567  HB3  ASP A 165      13.322   91.235   62.154 -0.0122 1.4870
ATOM    2568  HB2  ASP A 165      12.912   92.274   63.344 -0.0122 1.4870
ATOM    2569  N    ILE A 166      17.016   91.474   62.648 -0.4157 1.8240
ATOM    2570  CA   ILE A 166      18.111   90.687   62.153 -0.0597 1.9080
ATOM    2571  C    ILE A 166      17.717   89.246   62.038  0.5973 1.9080
ATOM    2572  O    ILE A 166      18.125   88.565   61.099 -0.5679 1.6612
ATOM    2573  CB   ILE A 166      19.325   90.756   63.028  0.1303 1.9080
ATOM    2574  CG1  ILE A 166      19.842   92.201   63.098 -0.0430 1.9080
ATOM    2575  CG2  ILE A 166      20.359   89.756   62.483 -0.3204 1.9080
ATOM    2576  CD1  ILE A 166      20.912   92.399   64.165 -0.0660 1.9080
ATOM    2577  HA   ILE A 166      18.300   91.015   61.218  0.0869 1.3870
ATOM    2578 HG22  ILE A 166      21.155   89.767   63.081  0.0882 1.4870
ATOM    2579 HG21  ILE A 166      19.946   88.850   62.471  0.0882 1.4870
ATOM    2580  HB   ILE A 166      19.076   90.486   63.954  0.0187 1.4870
ATOM    2581 HG12  ILE A 166      20.221   92.444   62.213  0.0236 1.4870
ATOM    2582 HG13  ILE A 166      19.074   92.798   63.304  0.0236 1.4870
ATOM    2583 HD13  ILE A 166      21.687   91.805   63.963  0.0186 1.4870
ATOM    2584  H    ILE A 166      17.036   91.973   63.580  0.2719 0.6000
ATOM    2585 HD12  ILE A 166      21.205   93.352   64.160  0.0186 1.4870
ATOM    2586 HG23  ILE A 166      20.613   90.035   61.562  0.0882 1.4870
ATOM    2587 HD11  ILE A 166      20.530   92.166   65.056  0.0186 1.4870
ATOM    2588  N    ASN A 167      16.947   88.726   63.009 -0.4157 1.8240
ATOM    2589  CA   ASN A 167      16.561   87.344   62.978  0.0143 1.9080
ATOM    2590  C    ASN A 167      15.693   87.082   61.783  0.5973 1.9080
ATOM    2591  O    ASN A 167      15.791   86.026   61.159 -0.5679 1.6612
ATOM    2592  CB   ASN A 167      15.758   86.925   64.222 -0.2041 1.9080
ATOM    2593  CG   ASN A 167      16.709   86.884   65.410  0.7130 1.9080
ATOM    2594  HA   ASN A 167      17.400   86.798   62.864  0.1048 1.3870
ATOM    2595  H    ASN A 167      16.676   89.399   63.746  0.2719 0.6000
ATOM    2596  HB3  ASN A 167      15.399   86.029   64.072  0.0797 1.4870
ATOM    2597  HB2  ASN A 167      15.071   87.598   64.390  0.0797 1.4870
ATOM    2598  OD1  ASN A 167      17.745   86.222   65.368 -0.5931 1.6612
ATOM    2599  ND2  ASN A 167      16.352   87.614   66.500 -0.9191 1.8240
ATOM    2600 HD22  ASN A 167      16.936   87.625   67.291  0.4196 0.6000
ATOM    2601 HD21  ASN A 167      15.498   88.128   66.476  0.4196 0.6000
ATOM    2602  N    VAL A 168      14.786   88.024   61.463 -0.4157 1.8240
ATOM    2603  CA   VAL A 168      13.889   87.843   60.356 -0.0875 1.9080
ATOM    2604  C    VAL A 168      14.654   87.827   59.068  0.5973 1.9080
ATOM    2605  O    VAL A 168      14.428   86.961   58.226 -0.5679 1.6612
ATOM    2606  CB   VAL A 168      12.867   88.938   60.246  0.2985 1.9080
ATOM    2607  CG1  VAL A 168      12.020   88.698   58.983 -0.3192 1.9080
ATOM    2608  CG2  VAL A 168      12.052   88.987   61.549 -0.3192 1.9080
ATOM    2609  HA   VAL A 168      13.429   86.951   60.462  0.0969 1.3870
ATOM    2610 HG11  VAL A 168      11.056   88.677   59.237  0.0791 1.4870
ATOM    2611 HG21  VAL A 168      11.308   88.325   61.489  0.0791 1.4870
ATOM    2612  HB   VAL A 168      13.332   89.801   60.104 -0.0297 1.4870
ATOM    2613 HG12  VAL A 168      12.184   89.438   58.336  0.0791 1.4870
ATOM    2614 HG13  VAL A 168      12.283   87.827   58.576  0.0791 1.4870
ATOM    2615  H    VAL A 168      14.806   88.858   62.077  0.2719 0.6000
ATOM    2616 HG23  VAL A 168      12.652   88.760   62.313  0.0791 1.4870
ATOM    2617 HG22  VAL A 168      11.684   89.907   61.664  0.0791 1.4870
ATOM    2618  N    VAL A 169      15.588   88.783   58.879 -0.4157 1.8240
ATOM    2619  CA   VAL A 169      16.324   88.865   57.646 -0.0875 1.9080
ATOM    2620  C    VAL A 169      17.130   87.619   57.472  0.5973 1.9080
ATOM    2621  O    VAL A 169      17.230   87.092   56.365 -0.5679 1.6612
ATOM    2622  CB   VAL A 169      17.281   90.028   57.555  0.2985 1.9080
ATOM    2623  CG1  VAL A 169      16.482   91.332   57.438 -0.3192 1.9080
ATOM    2624  CG2  VAL A 169      18.224   90.011   58.768 -0.3192 1.9080
ATOM    2625  HA   VAL A 169      15.666   88.927   56.888  0.0969 1.3870
ATOM    2626 HG11  VAL A 169      15.518   91.115   57.302  0.0791 1.4870
ATOM    2627 HG21  VAL A 169      18.729   90.871   58.796  0.0791 1.4870
ATOM    2628  HB   VAL A 169      17.804   89.946   56.715 -0.0297 1.4870
ATOM    2629 HG12  VAL A 169      16.593   91.861   58.277  0.0791 1.4870
ATOM    2630 HG13  VAL A 169      16.822   91.857   56.660  0.0791 1.4870
ATOM    2631  H    VAL A 169      15.710   89.421   59.684  0.2719 0.6000
ATOM    2632 HG23  VAL A 169      17.681   89.906   59.598  0.0791 1.4870
ATOM    2633 HG22  VAL A 169      18.856   89.245   58.674  0.0791 1.4870
ATOM    2634  N    THR A 170      17.734   87.117   58.564 -0.4157 1.8240
ATOM    2635  CA   THR A 170      18.582   85.966   58.470 -0.0389 1.9080
ATOM    2636  C    THR A 170      17.781   84.793   57.986  0.5973 1.9080
ATOM    2637  O    THR A 170      18.229   84.047   57.118 -0.5679 1.6612
ATOM    2638  CB   THR A 170      19.190   85.589   59.787  0.3654 1.9080
ATOM    2639  OG1  THR A 170      19.928   86.680   60.317 -0.6761 1.7210
ATOM    2640  CG2  THR A 170      20.124   84.391   59.563 -0.2438 1.9080
ATOM    2641  HA   THR A 170      19.313   86.152   57.803  0.1007 1.3870
ATOM    2642 HG22  THR A 170      20.559   84.471   58.665  0.0642 1.4870
ATOM    2643 HG21  THR A 170      20.827   84.379   60.275  0.0642 1.4870
ATOM    2644  H    THR A 170      17.527   87.631   59.438  0.2719 0.6000
ATOM    2645  HB   THR A 170      18.445   85.358   60.457  0.0043 1.3870
ATOM    2646 HG23  THR A 170      19.594   83.543   59.603  0.0642 1.4870
ATOM    2647  HG1  THR A 170      19.310   87.422   60.604  0.4102 0.0000
ATOM    2648  N    CYS A 171      16.575   84.584   58.544 -0.4157 1.8240
ATOM    2649  CA   CYS A 171      15.758   83.467   58.156  0.0213 1.9080
ATOM    2650  C    CYS A 171      15.296   83.623   56.738  0.5973 1.9080
ATOM    2651  O    CYS A 171      15.306   82.663   55.969 -0.5679 1.6612
ATOM    2652  CB   CYS A 171      14.505   83.316   59.035 -0.1231 1.9080
ATOM    2653  SG   CYS A 171      14.915   82.930   60.762 -0.3119 2.0000
ATOM    2654  H    CYS A 171      16.309   85.289   59.257  0.2719 0.6000
ATOM    2655  HA   CYS A 171      16.314   82.627   58.219  0.1124 1.3870
ATOM    2656  HB3  CYS A 171      13.961   82.575   58.673  0.1112 1.3870
ATOM    2657  HB2  CYS A 171      14.010   84.170   59.017  0.1112 1.3870
ATOM    2658  HG   CYS A 171      14.147   82.450   61.183  0.1933 0.6000
ATOM    2659  N    ALA A 172      14.888   84.847   56.349 -0.4157 1.8240
ATOM    2660  CA   ALA A 172      14.360   85.056   55.031  0.0337 1.9080
ATOM    2661  C    ALA A 172      15.409   84.720   54.018  0.5973 1.9080
ATOM    2662  O    ALA A 172      15.126   84.048   53.027 -0.5679 1.6612
ATOM    2663  CB   ALA A 172      13.927   86.512   54.794 -0.1825 1.9080
ATOM    2664  H    ALA A 172      14.993   85.580   57.069  0.2719 0.6000
ATOM    2665  HA   ALA A 172      13.567   84.451   54.894  0.0823 1.3870
ATOM    2666  HB1  ALA A 172      14.739   87.078   54.672  0.0603 1.4870
ATOM    2667  HB3  ALA A 172      13.359   86.555   53.976  0.0603 1.4870
ATOM    2668  HB2  ALA A 172      13.408   86.831   55.583  0.0603 1.4870
ATOM    2669  N    ALA A 173      16.658   85.167   54.247 -0.4157 1.8240
ATOM    2670  CA   ALA A 173      17.711   84.912   53.304  0.0337 1.9080
ATOM    2671  C    ALA A 173      17.929   83.435   53.201  0.5973 1.9080
ATOM    2672  O    ALA A 173      18.040   82.892   52.103 -0.5679 1.6612
ATOM    2673  CB   ALA A 173      19.058   85.529   53.723 -0.1825 1.9080
ATOM    2674  H    ALA A 173      16.769   85.688   55.132  0.2719 0.6000
ATOM    2675  HA   ALA A 173      17.439   85.267   52.403  0.0823 1.3870
ATOM    2676  HB1  ALA A 173      19.304   85.190   54.627  0.0603 1.4870
ATOM    2677  HB3  ALA A 173      19.756   85.267   53.061  0.0603 1.4870
ATOM    2678  HB2  ALA A 173      18.968   86.521   53.746  0.0603 1.4870
ATOM    2679  N    GLY A 174      17.965   82.741   54.354 -0.4157 1.8240
ATOM    2680  CA   GLY A 174      18.267   81.337   54.369 -0.0252 1.9080
ATOM    2681  C    GLY A 174      17.231   80.549   53.622  0.5973 1.9080
ATOM    2682  O    GLY A 174      17.568   79.648   52.856 -0.5679 1.6612
ATOM    2683  H    GLY A 174      17.759   83.309   55.197  0.2719 0.6000
ATOM    2684  HA2  GLY A 174      19.176   81.180   53.951  0.0698 1.3870
ATOM    2685  HA3  GLY A 174      18.315   81.009   55.326  0.0698 1.3870
ATOM    2686  N    ILE A 175      15.939   80.861   53.835 -0.4157 1.8240
ATOM    2687  CA   ILE A 175      14.853   80.142   53.226 -0.0597 1.9080
ATOM    2688  C    ILE A 175      14.907   80.328   51.738  0.5973 1.9080
ATOM    2689  O    ILE A 175      14.752   79.375   50.975 -0.5679 1.6612
ATOM    2690  CB   ILE A 175      13.525   80.654   53.707  0.1303 1.9080
ATOM    2691  CG1  ILE A 175      13.416   80.473   55.230 -0.0430 1.9080
ATOM    2692  CG2  ILE A 175      12.409   79.941   52.927 -0.3204 1.9080
ATOM    2693  CD1  ILE A 175      12.281   81.270   55.867 -0.0660 1.9080
ATOM    2694  HA   ILE A 175      15.018   79.169   53.404  0.0869 1.3870
ATOM    2695 HG22  ILE A 175      11.532   80.312   53.219  0.0882 1.4870
ATOM    2696 HG21  ILE A 175      12.548   80.105   51.955  0.0882 1.4870
ATOM    2697  HB   ILE A 175      13.465   81.630   53.520  0.0187 1.4870
ATOM    2698 HG12  ILE A 175      13.277   79.505   55.424  0.0236 1.4870
ATOM    2699 HG13  ILE A 175      14.277   80.764   55.641  0.0236 1.4870
ATOM    2700 HD13  ILE A 175      11.415   80.978   55.468  0.0186 1.4870
ATOM    2701  H    ILE A 175      15.810   81.674   54.484  0.2719 0.6000
ATOM    2702 HD12  ILE A 175      12.277   81.100   56.849  0.0186 1.4870
ATOM    2703 HG23  ILE A 175      12.457   78.966   53.126  0.0882 1.4870
ATOM    2704 HD11  ILE A 175      12.426   82.240   55.690  0.0186 1.4870
ATOM    2705  N    LEU A 176      15.146   81.573   51.290 -0.4157 1.8240
ATOM    2706  CA   LEU A 176      15.168   81.906   49.892 -0.0518 1.9080
ATOM    2707  C    LEU A 176      16.266   81.163   49.200  0.5973 1.9080
ATOM    2708  O    LEU A 176      16.101   80.708   48.069 -0.5679 1.6612
ATOM    2709  CB   LEU A 176      15.423   83.403   49.630 -0.1102 1.9080
ATOM    2710  CG   LEU A 176      14.262   84.337   50.022  0.3531 1.9080
ATOM    2711  CD1  LEU A 176      14.603   85.806   49.725 -0.4121 1.9080
ATOM    2712  CD2  LEU A 176      12.949   83.901   49.355 -0.4121 1.9080
ATOM    2713 HD22  LEU A 176      12.726   82.973   49.646  0.1000 1.4870
ATOM    2714 HD23  LEU A 176      12.219   84.524   49.628  0.1000 1.4870
ATOM    2715 HD21  LEU A 176      13.060   83.927   48.364  0.1000 1.4870
ATOM    2716  H    LEU A 176      15.313   82.267   52.058  0.2719 0.6000
ATOM    2717 HD13  LEU A 176      14.782   85.909   48.749  0.1000 1.4870
ATOM    2718 HD12  LEU A 176      13.832   86.381   49.990  0.1000 1.4870
ATOM    2719 HD11  LEU A 176      15.413   86.066   50.247  0.1000 1.4870
ATOM    2720  HA   LEU A 176      14.286   81.639   49.481  0.0922 1.3870
ATOM    2721  HG   LEU A 176      14.080   84.234   51.000 -0.0361 1.4870
ATOM    2722  HB3  LEU A 176      15.582   83.519   48.662  0.0457 1.4870
ATOM    2723  HB2  LEU A 176      16.212   83.674   50.161  0.0457 1.4870
ATOM    2724  N    SER A 177      17.429   81.028   49.859 -0.4157 1.8240
ATOM    2725  CA   SER A 177      18.547   80.389   49.229 -0.0249 1.9080
ATOM    2726  C    SER A 177      18.160   78.978   48.889  0.5973 1.9080
ATOM    2727  O    SER A 177      18.370   78.523   47.767 -0.5679 1.6612
ATOM    2728  CB   SER A 177      19.787   80.351   50.136  0.2117 1.9080
ATOM    2729  OG   SER A 177      20.867   79.715   49.469 -0.6546 1.7210
ATOM    2730  H    SER A 177      17.427   81.414   50.815  0.2719 0.6000
ATOM    2731  HA   SER A 177      18.750   80.871   48.375  0.0843 1.3870
ATOM    2732  HB3  SER A 177      19.565   79.839   50.956  0.0352 1.3870
ATOM    2733  HB2  SER A 177      20.046   81.281   50.360  0.0352 1.3870
ATOM    2734  HG   SER A 177      20.697   79.717   48.485  0.4275 0.0000
ATOM    2735  N    ASN A 178      17.555   78.255   49.850 -0.4157 1.8240
ATOM    2736  CA   ASN A 178      17.198   76.875   49.662  0.0143 1.9080
ATOM    2737  C    ASN A 178      16.129   76.733   48.612  0.5973 1.9080
ATOM    2738  O    ASN A 178      16.173   75.806   47.804 -0.5679 1.6612
ATOM    2739  CB   ASN A 178      16.631   76.235   50.945 -0.2041 1.9080
ATOM    2740  CG   ASN A 178      17.703   76.235   52.030  0.7130 1.9080
ATOM    2741  HA   ASN A 178      18.018   76.394   49.319  0.1048 1.3870
ATOM    2742  H    ASN A 178      17.377   78.792   50.728  0.2719 0.6000
ATOM    2743  HB3  ASN A 178      16.382   75.307   50.745  0.0797 1.4870
ATOM    2744  HB2  ASN A 178      15.871   76.774   51.251  0.0797 1.4870
ATOM    2745  OD1  ASN A 178      18.886   76.029   51.762 -0.5931 1.6612
ATOM    2746  ND2  ASN A 178      17.272   76.476   53.298 -0.9191 1.8240
ATOM    2747 HD22  ASN A 178      17.926   76.492   54.036  0.4196 0.6000
ATOM    2748 HD21  ASN A 178      16.302   76.631   53.456  0.4196 0.6000
ATOM    2749  N    LEU A 179      15.122   77.632   48.615 -0.4157 1.8240
ATOM    2750  CA   LEU A 179      14.000   77.540   47.714 -0.0518 1.9080
ATOM    2751  C    LEU A 179      14.403   77.779   46.288  0.5973 1.9080
ATOM    2752  O    LEU A 179      13.824   77.210   45.364 -0.5679 1.6612
ATOM    2753  CB   LEU A 179      12.859   78.513   48.059 -0.1102 1.9080
ATOM    2754  CG   LEU A 179      12.171   78.179   49.396  0.3531 1.9080
ATOM    2755  CD1  LEU A 179      10.984   79.115   49.667 -0.4121 1.9080
ATOM    2756  CD2  LEU A 179      11.777   76.695   49.455 -0.4121 1.9080
ATOM    2757 HD22  LEU A 179      12.597   76.134   49.365  0.1000 1.4870
ATOM    2758 HD23  LEU A 179      11.335   76.508   50.330  0.1000 1.4870
ATOM    2759 HD21  LEU A 179      11.147   76.493   48.708  0.1000 1.4870
ATOM    2760  H    LEU A 179      15.240   78.387   49.326  0.2719 0.6000
ATOM    2761 HD13  LEU A 179      10.316   79.018   48.932  0.1000 1.4870
ATOM    2762 HD12  LEU A 179      10.565   78.869   50.539  0.1000 1.4870
ATOM    2763 HD11  LEU A 179      11.311   80.057   49.704  0.1000 1.4870
ATOM    2764  HA   LEU A 179      13.603   76.609   47.787  0.0922 1.3870
ATOM    2765  HG   LEU A 179      12.839   78.273   50.136 -0.0361 1.4870
ATOM    2766  HB3  LEU A 179      12.182   78.450   47.354  0.0457 1.4870
ATOM    2767  HB2  LEU A 179      13.241   79.413   48.141  0.0457 1.4870
ATOM    2768  N    THR A 180      15.366   78.689   46.072 -0.4157 1.8240
ATOM    2769  CA   THR A 180      15.852   79.029   44.763 -0.0389 1.9080
ATOM    2770  C    THR A 180      16.691   77.917   44.204  0.5973 1.9080
ATOM    2771  O    THR A 180      16.878   77.828   42.992 -0.5679 1.6612
ATOM    2772  CB   THR A 180      16.658   80.299   44.745  0.3654 1.9080
ATOM    2773  OG1  THR A 180      17.785   80.183   45.599 -0.6761 1.7210
ATOM    2774  CG2  THR A 180      15.758   81.462   45.203 -0.2438 1.9080
ATOM    2775  HA   THR A 180      15.061   79.174   44.151  0.1007 1.3870
ATOM    2776 HG22  THR A 180      15.275   81.838   44.412  0.0642 1.4870
ATOM    2777 HG21  THR A 180      15.095   81.124   45.872  0.0642 1.4870
ATOM    2778  H    THR A 180      15.728   79.127   46.958  0.2719 0.6000
ATOM    2779  HB   THR A 180      17.001   80.473   43.791  0.0043 1.3870
ATOM    2780 HG23  THR A 180      16.323   82.173   45.621  0.0642 1.4870
ATOM    2781  HG1  THR A 180      17.524   80.351   46.558  0.4102 0.0000
ATOM    2782  N    CYS A 181      17.265   77.065   45.075 -0.4157 1.8240
ATOM    2783  CA   CYS A 181      18.172   76.048   44.615  0.0213 1.9080
ATOM    2784  C    CYS A 181      17.507   75.071   43.689  0.5973 1.9080
ATOM    2785  O    CYS A 181      16.582   74.353   44.066 -0.5679 1.6612
ATOM    2786  CB   CYS A 181      18.817   75.239   45.754 -0.1231 1.9080
ATOM    2787  SG   CYS A 181      20.052   74.049   45.152 -0.3119 2.0000
ATOM    2788  H    CYS A 181      16.995   77.215   46.060  0.2719 0.6000
ATOM    2789  HA   CYS A 181      18.929   76.500   44.110  0.1124 1.3870
ATOM    2790  HB3  CYS A 181      18.103   74.736   46.218  0.1112 1.3870
ATOM    2791  HB2  CYS A 181      19.268   75.871   46.365  0.1112 1.3870
ATOM    2792  HG   CYS A 181      19.953   73.945   44.164  0.1933 0.6000
ATOM    2793  N    ASN A 182      18.018   75.020   42.439 -0.4157 1.8240
ATOM    2794  CA   ASN A 182      17.637   74.092   41.408  0.0143 1.9080
ATOM    2795  C    ASN A 182      16.179   74.176   41.071  0.5973 1.9080
ATOM    2796  O    ASN A 182      15.599   73.183   40.632 -0.5679 1.6612
ATOM    2797  CB   ASN A 182      17.924   72.623   41.778 -0.2041 1.9080
ATOM    2798  CG   ASN A 182      19.430   72.402   41.838  0.7130 1.9080
ATOM    2799  HA   ASN A 182      18.155   74.344   40.570  0.1048 1.3870
ATOM    2800  H    ASN A 182      18.765   75.770   42.287  0.2719 0.6000
ATOM    2801  HB3  ASN A 182      17.546   72.048   41.079  0.0797 1.4870
ATOM    2802  HB2  ASN A 182      17.542   72.446   42.663  0.0797 1.4870
ATOM    2803  OD1  ASN A 182      20.211   73.197   41.318 -0.5931 1.6612
ATOM    2804  ND2  ASN A 182      19.850   71.275   42.474 -0.9191 1.8240
ATOM    2805 HD22  ASN A 182      20.814   71.089   42.545  0.4196 0.6000
ATOM    2806 HD21  ASN A 182      19.170   70.657   42.857  0.4196 0.6000
ATOM    2807  N    ASN A 183      15.536   75.344   41.247 -0.4157 1.8240
ATOM    2808  CA   ASN A 183      14.156   75.419   40.859  0.0143 1.9080
ATOM    2809  C    ASN A 183      14.003   76.673   40.056  0.5973 1.9080
ATOM    2810  O    ASN A 183      13.982   77.771   40.607 -0.5679 1.6612
ATOM    2811  CB   ASN A 183      13.186   75.488   42.054 -0.2041 1.9080
ATOM    2812  CG   ASN A 183      11.762   75.373   41.526  0.7130 1.9080
ATOM    2813  HA   ASN A 183      13.972   74.651   40.252  0.1048 1.3870
ATOM    2814  H    ASN A 183      16.088   76.095   41.648  0.2719 0.6000
ATOM    2815  HB3  ASN A 183      13.293   76.356   42.491  0.0797 1.4870
ATOM    2816  HB2  ASN A 183      13.367   74.731   42.645  0.0797 1.4870
ATOM    2817  OD1  ASN A 183      11.185   76.348   41.049 -0.5931 1.6612
ATOM    2818  ND2  ASN A 183      11.181   74.145   41.599 -0.9191 1.8240
ATOM    2819 HD22  ASN A 183      10.266   74.019   41.266  0.4196 0.6000
ATOM    2820 HD21  ASN A 183      11.701   73.391   41.993  0.4196 0.6000
ATOM    2821  N    TYR A 184      13.854   76.527   38.724 -0.4157 1.8240
ATOM    2822  CA   TYR A 184      13.764   77.641   37.823 -0.0014 1.9080
ATOM    2823  C    TYR A 184      12.546   78.461   38.109  0.5973 1.9080
ATOM    2824  O    TYR A 184      12.606   79.689   38.088 -0.5679 1.6612
ATOM    2825  CB   TYR A 184      13.737   77.212   36.339 -0.0152 1.9080
ATOM    2826  CG   TYR A 184      12.691   76.161   36.153 -0.0011 1.9080
ATOM    2827  CD1  TYR A 184      11.373   76.475   35.906 -0.1906 1.9080
ATOM    2828  CD2  TYR A 184      13.047   74.833   36.226 -0.1906 1.9080
ATOM    2829  CE1  TYR A 184      10.434   75.481   35.745 -0.2341 1.9080
ATOM    2830  CE2  TYR A 184      12.115   73.836   36.066 -0.2341 1.9080
ATOM    2831  CZ   TYR A 184      10.802   74.158   35.826  0.3226 1.9080
ATOM    2832  OH   TYR A 184       9.839   73.138   35.662 -0.5579 1.7210
ATOM    2833  HA   TYR A 184      14.581   78.225   37.953  0.0876 1.3870
ATOM    2834  HE1  TYR A 184       9.470   75.724   35.565  0.1656 1.4590
ATOM    2835  HE2  TYR A 184      12.393   72.871   36.125  0.1656 1.4590
ATOM    2836  H    TYR A 184      13.811   75.524   38.421  0.2719 0.6000
ATOM    2837  HD2  TYR A 184      14.005   74.588   36.398  0.1699 1.4590
ATOM    2838  HD1  TYR A 184      11.091   77.435   35.843  0.1699 1.4590
ATOM    2839  HB3  TYR A 184      14.613   76.838   36.119  0.0295 1.4870
ATOM    2840  HB2  TYR A 184      13.507   77.997   35.804  0.0295 1.4870
ATOM    2841  HH   TYR A 184       9.109   73.293   36.316  0.3992 0.0000
ATOM    2842  N    LYS A 185      11.402   77.812   38.389 -0.3479 1.8240
ATOM    2843  CA   LYS A 185      10.202   78.568   38.593 -0.2400 1.9080
ATOM    2844  C    LYS A 185      10.368   79.478   39.769  0.7341 1.9080
ATOM    2845  O    LYS A 185       9.966   80.638   39.715 -0.5894 1.6612
ATOM    2846  CB   LYS A 185       8.951   77.709   38.845 -0.0094 1.9080
ATOM    2847  CG   LYS A 185       8.353   77.117   37.568  0.0187 1.9080
ATOM    2848  CD   LYS A 185       7.227   76.114   37.821 -0.0479 1.9080
ATOM    2849  CE   LYS A 185       6.442   75.755   36.559 -0.0143 1.9080
ATOM    2850  NZ   LYS A 185       5.659   76.928   36.113 -0.3854 1.8240
ATOM    2851  HA   LYS A 185      10.016   79.123   37.771  0.1426 1.3870
ATOM    2852  HE2  LYS A 185       7.085   75.490   35.848  0.1135 1.1000
ATOM    2853  HE3  LYS A 185       5.828   75.001   36.769  0.1135 1.1000
ATOM    2854  HG2  LYS A 185       7.992   77.868   37.000  0.0103 1.4870
ATOM    2855  HG3  LYS A 185       9.084   76.655   37.050  0.0103 1.4870
ATOM    2856  HZ1  LYS A 185       6.174   77.431   35.417  0.3400 0.6000
ATOM    2857  HZ3  LYS A 185       4.788   76.623   35.725  0.3400 0.6000
ATOM    2858  HZ2  LYS A 185       5.482   77.530   36.893  0.3400 0.6000
ATOM    2859  HD3  LYS A 185       6.591   76.506   38.487  0.0621 1.4870
ATOM    2860  HD2  LYS A 185       7.624   75.275   38.195  0.0621 1.4870
ATOM    2861  H    LYS A 185      11.482   76.793   38.436  0.2747 0.6000
ATOM    2862  HB3  LYS A 185       8.263   78.283   39.276  0.0362 1.4870
ATOM    2863  HB2  LYS A 185       9.205   76.960   39.447  0.0362 1.4870
ATOM    2864  N    ASN A 186      10.970   78.980   40.864 -0.4157 1.8240
ATOM    2865  CA   ASN A 186      11.139   79.786   42.038  0.0143 1.9080
ATOM    2866  C    ASN A 186      12.043   80.932   41.713  0.5973 1.9080
ATOM    2867  O    ASN A 186      11.813   82.058   42.152 -0.5679 1.6612
ATOM    2868  CB   ASN A 186      11.780   79.022   43.207 -0.2041 1.9080
ATOM    2869  CG   ASN A 186      10.765   77.999   43.690  0.7130 1.9080
ATOM    2870  HA   ASN A 186      10.241   80.169   42.274  0.1048 1.3870
ATOM    2871  H    ASN A 186      11.282   77.999   40.769  0.2719 0.6000
ATOM    2872  HB3  ASN A 186      11.963   79.652   43.927  0.0797 1.4870
ATOM    2873  HB2  ASN A 186      12.569   78.555   42.878  0.0797 1.4870
ATOM    2874  OD1  ASN A 186       9.567   78.134   43.445 -0.5931 1.6612
ATOM    2875  ND2  ASN A 186      11.254   76.947   44.400 -0.9191 1.8240
ATOM    2876 HD22  ASN A 186      10.638   76.254   44.731  0.4196 0.6000
ATOM    2877 HD21  ASN A 186      12.234   76.898   44.574  0.4196 0.6000
ATOM    2878  N    LYS A 187      13.102   80.675   40.925 -0.3479 1.8240
ATOM    2879  CA   LYS A 187      14.046   81.708   40.607 -0.2400 1.9080
ATOM    2880  C    LYS A 187      13.339   82.791   39.851  0.7341 1.9080
ATOM    2881  O    LYS A 187      13.537   83.975   40.118 -0.5894 1.6612
ATOM    2882  CB   LYS A 187      15.204   81.207   39.729 -0.0094 1.9080
ATOM    2883  CG   LYS A 187      16.060   80.141   40.416  0.0187 1.9080
ATOM    2884  CD   LYS A 187      17.000   79.399   39.463 -0.0479 1.9080
ATOM    2885  CE   LYS A 187      17.709   78.208   40.108 -0.0143 1.9080
ATOM    2886  NZ   LYS A 187      18.602   77.559   39.124 -0.3854 1.8240
ATOM    2887  HA   LYS A 187      14.418   82.090   41.458  0.1426 1.3870
ATOM    2888  HE2  LYS A 187      18.243   78.536   40.882  0.1135 1.1000
ATOM    2889  HE3  LYS A 187      17.022   77.557   40.418  0.1135 1.1000
ATOM    2890  HG2  LYS A 187      16.613   80.582   41.133  0.0103 1.4870
ATOM    2891  HG3  LYS A 187      15.452   79.469   40.855  0.0103 1.4870
ATOM    2892  HZ1  LYS A 187      18.969   76.712   39.511  0.3400 0.6000
ATOM    2893  HZ3  LYS A 187      18.088   77.348   38.291  0.3400 0.6000
ATOM    2894  HZ2  LYS A 187      19.358   78.175   38.899  0.3400 0.6000
ATOM    2895  HD3  LYS A 187      17.696   80.041   39.135  0.0621 1.4870
ATOM    2896  HD2  LYS A 187      16.466   79.065   38.684  0.0621 1.4870
ATOM    2897  H    LYS A 187      13.158   79.699   40.590  0.2747 0.6000
ATOM    2898  HB3  LYS A 187      15.786   81.981   39.511  0.0362 1.4870
ATOM    2899  HB2  LYS A 187      14.820   80.814   38.903  0.0362 1.4870
ATOM    2900  N    MET A 188      12.471   82.405   38.899 -0.4157 1.8240
ATOM    2901  CA   MET A 188      11.772   83.354   38.077 -0.0237 1.9080
ATOM    2902  C    MET A 188      10.899   84.223   38.931  0.5973 1.9080
ATOM    2903  O    MET A 188      10.843   85.438   38.745 -0.5679 1.6612
ATOM    2904  CB   MET A 188      10.845   82.669   37.054  0.0342 1.9080
ATOM    2905  CG   MET A 188      11.566   82.017   35.876  0.0018 1.9080
ATOM    2906  SD   MET A 188      12.131   83.207   34.625 -0.2737 2.0000
ATOM    2907  CE   MET A 188      10.456   83.757   34.180 -0.0536 1.9080
ATOM    2908  HG2  MET A 188      12.359   81.476   36.241  0.0440 1.3870
ATOM    2909  HE1  MET A 188       9.886   83.747   34.997  0.0684 1.3870
ATOM    2910  HE2  MET A 188      10.508   84.681   33.810  0.0684 1.3870
ATOM    2911  HE3  MET A 188      10.084   83.135   33.496  0.0684 1.3870
ATOM    2912  HB2  MET A 188      10.307   81.959   37.530  0.0241 1.4870
ATOM    2913  HG3  MET A 188      10.937   81.323   35.454  0.0440 1.3870
ATOM    2914  H    MET A 188      12.363   81.371   38.823  0.2719 0.6000
ATOM    2915  HA   MET A 188      12.451   83.940   37.619  0.0880 1.3870
ATOM    2916  HB3  MET A 188      10.200   83.357   36.691  0.0241 1.4870
ATOM    2917  N    MET A 189      10.188   83.610   39.892 -0.4157 1.8240
ATOM    2918  CA   MET A 189       9.252   84.300   40.733 -0.0237 1.9080
ATOM    2919  C    MET A 189       9.963   85.309   41.590  0.5973 1.9080
ATOM    2920  O    MET A 189       9.504   86.442   41.733 -0.5679 1.6612
ATOM    2921  CB   MET A 189       8.515   83.294   41.640  0.0342 1.9080
ATOM    2922  CG   MET A 189       7.621   82.337   40.838  0.0018 1.9080
ATOM    2923  SD   MET A 189       7.162   80.783   41.667 -0.2737 2.0000
ATOM    2924  CE   MET A 189       6.329   81.562   43.073 -0.0536 1.9080
ATOM    2925  HG2  MET A 189       6.770   82.861   40.554  0.0440 1.3870
ATOM    2926  HE1  MET A 189       5.565   80.987   43.359  0.0684 1.3870
ATOM    2927  HE2  MET A 189       6.979   81.660   43.824  0.0684 1.3870
ATOM    2928  HE3  MET A 189       5.992   82.460   42.796  0.0684 1.3870
ATOM    2929  HB2  MET A 189       9.188   82.752   42.139  0.0241 1.4870
ATOM    2930  HG3  MET A 189       8.096   82.139   39.935  0.0440 1.3870
ATOM    2931  H    MET A 189      10.387   82.581   39.963  0.2719 0.6000
ATOM    2932  HA   MET A 189       8.596   84.793   40.145  0.0880 1.3870
ATOM    2933  HB3  MET A 189       7.941   83.797   42.283  0.0241 1.4870
ATOM    2934  N    VAL A 190      11.115   84.930   42.177 -0.4157 1.8240
ATOM    2935  CA   VAL A 190      11.822   85.824   43.050 -0.0875 1.9080
ATOM    2936  C    VAL A 190      12.319   87.007   42.271  0.5973 1.9080
ATOM    2937  O    VAL A 190      12.263   88.137   42.746 -0.5679 1.6612
ATOM    2938  CB   VAL A 190      13.006   85.201   43.730  0.2985 1.9080
ATOM    2939  CG1  VAL A 190      13.692   86.290   44.572 -0.3192 1.9080
ATOM    2940  CG2  VAL A 190      12.533   83.991   44.554 -0.3192 1.9080
ATOM    2941  HA   VAL A 190      11.182   86.156   43.753  0.0969 1.3870
ATOM    2942 HG11  VAL A 190      14.668   86.094   44.625  0.0791 1.4870
ATOM    2943 HG21  VAL A 190      13.299   83.650   45.094  0.0791 1.4870
ATOM    2944  HB   VAL A 190      13.664   84.929   43.046 -0.0297 1.4870
ATOM    2945 HG12  VAL A 190      13.547   87.177   44.139  0.0791 1.4870
ATOM    2946 HG13  VAL A 190      13.297   86.292   45.488  0.0791 1.4870
ATOM    2947  H    VAL A 190      11.418   83.971   41.940  0.2719 0.6000
ATOM    2948 HG23  VAL A 190      11.792   84.281   45.155  0.0791 1.4870
ATOM    2949 HG22  VAL A 190      12.211   83.283   43.930  0.0791 1.4870
ATOM    2950  N    CYS A 191      12.836   86.799   41.048 -0.4157 1.8240
ATOM    2951  CA   CYS A 191      13.349   87.913   40.296  0.0213 1.9080
ATOM    2952  C    CYS A 191      12.233   88.863   39.978  0.5973 1.9080
ATOM    2953  O    CYS A 191      12.401   90.079   40.050 -0.5679 1.6612
ATOM    2954  CB   CYS A 191      13.999   87.502   38.966 -0.1231 1.9080
ATOM    2955  SG   CYS A 191      15.535   86.561   39.205 -0.3119 2.0000
ATOM    2956  H    CYS A 191      12.825   85.824   40.732  0.2719 0.6000
ATOM    2957  HA   CYS A 191      14.027   88.396   40.862  0.1124 1.3870
ATOM    2958  HB3  CYS A 191      14.215   88.324   38.460  0.1112 1.3870
ATOM    2959  HB2  CYS A 191      13.361   86.932   38.472  0.1112 1.3870
ATOM    2960  HG   CYS A 191      15.926   86.339   38.314  0.1933 0.6000
ATOM    2961  N    GLN A 192      11.048   88.327   39.639 -0.4157 1.8240
ATOM    2962  CA   GLN A 192       9.939   89.139   39.221 -0.0031 1.9080
ATOM    2963  C    GLN A 192       9.534   90.059   40.334  0.5973 1.9080
ATOM    2964  O    GLN A 192       9.127   91.195   40.092 -0.5679 1.6612
ATOM    2965  CB   GLN A 192       8.725   88.290   38.808 -0.0036 1.9080
ATOM    2966  CG   GLN A 192       8.991   87.459   37.550 -0.0645 1.9080
ATOM    2967  CD   GLN A 192       7.773   86.593   37.268  0.6951 1.9080
ATOM    2968  OE1  GLN A 192       7.284   86.543   36.141 -0.6086 1.6612
ATOM    2969  NE2  GLN A 192       7.263   85.897   38.319 -0.9407 1.8240
ATOM    2970  HG2  GLN A 192       9.131   88.068   36.792  0.0352 1.4870
ATOM    2971  HA   GLN A 192      10.237   89.703   38.442  0.0850 1.3870
ATOM    2972  HG3  GLN A 192       9.766   86.878   37.713  0.0352 1.4870
ATOM    2973  H    GLN A 192      11.021   87.288   39.710  0.2719 0.6000
ATOM    2974 HE22  GLN A 192       7.741   85.996   39.209  0.4251 0.6000
ATOM    2975 HE21  GLN A 192       6.449   85.316   38.200  0.4251 0.6000
ATOM    2976  HB3  GLN A 192       7.959   88.896   38.622  0.0171 1.4870
ATOM    2977  HB2  GLN A 192       8.503   87.667   39.549  0.0171 1.4870
ATOM    2978  N    VAL A 193       9.618   89.564   41.581 -0.4157 1.8240
ATOM    2979  CA   VAL A 193       9.265   90.276   42.778 -0.0875 1.9080
ATOM    2980  C    VAL A 193      10.278   91.344   43.072  0.5973 1.9080
ATOM    2981  O    VAL A 193      10.053   92.173   43.954 -0.5679 1.6612
ATOM    2982  CB   VAL A 193       9.176   89.417   44.006  0.2985 1.9080
ATOM    2983  CG1  VAL A 193      10.577   89.208   44.596 -0.3192 1.9080
ATOM    2984  CG2  VAL A 193       8.217   90.104   44.979 -0.3192 1.9080
ATOM    2985  HA   VAL A 193       8.371   90.721   42.632  0.0969 1.3870
ATOM    2986 HG11  VAL A 193      10.785   88.232   44.609  0.0791 1.4870
ATOM    2987 HG21  VAL A 193       7.966   90.999   44.613  0.0791 1.4870
ATOM    2988  HB   VAL A 193       8.849   88.514   43.745 -0.0297 1.4870
ATOM    2989 HG12  VAL A 193      11.245   89.688   44.031  0.0791 1.4870
ATOM    2990 HG13  VAL A 193      10.599   89.570   45.525  0.0791 1.4870
ATOM    2991  H    VAL A 193       9.982   88.564   41.593  0.2719 0.6000
ATOM    2992 HG23  VAL A 193       7.400   89.540   45.085  0.0791 1.4870
ATOM    2993 HG22  VAL A 193       8.671   90.214   45.862  0.0791 1.4870
ATOM    2994  N    GLY A 194      11.458   91.313   42.416 -0.4157 1.8240
ATOM    2995  CA   GLY A 194      12.443   92.318   42.708 -0.0252 1.9080
ATOM    2996  C    GLY A 194      13.407   91.773   43.715  0.5973 1.9080
ATOM    2997  O    GLY A 194      13.989   92.516   44.503 -0.5679 1.6612
ATOM    2998  H    GLY A 194      11.560   90.553   41.743  0.2719 0.6000
ATOM    2999  HA2  GLY A 194      12.934   92.567   41.869  0.0698 1.3870
ATOM    3000  HA3  GLY A 194      11.995   93.137   43.076  0.0698 1.3870
ATOM    3001  N    GLY A 195      13.599   90.441   43.695 -0.4157 1.8240
ATOM    3002  CA   GLY A 195      14.460   89.754   44.614 -0.0252 1.9080
ATOM    3003  C    GLY A 195      15.895   90.194   44.481  0.5973 1.9080
ATOM    3004  O    GLY A 195      16.611   90.245   45.479 -0.5679 1.6612
ATOM    3005  H    GLY A 195      13.052   89.958   42.936  0.2719 0.6000
ATOM    3006  HA2  GLY A 195      14.147   89.920   45.566  0.0698 1.3870
ATOM    3007  HA3  GLY A 195      14.402   88.752   44.454  0.0698 1.3870
ATOM    3008  N    ILE A 196      16.388   90.485   43.259 -0.4157 1.8240
ATOM    3009  CA   ILE A 196      17.779   90.843   43.120 -0.0597 1.9080
ATOM    3010  C    ILE A 196      18.060   92.108   43.872  0.5973 1.9080
ATOM    3011  O    ILE A 196      19.020   92.189   44.638 -0.5679 1.6612
ATOM    3012  CB   ILE A 196      18.209   91.081   41.700  0.1303 1.9080
ATOM    3013  CG1  ILE A 196      18.169   89.776   40.893 -0.0430 1.9080
ATOM    3014  CG2  ILE A 196      19.613   91.712   41.741 -0.3204 1.9080
ATOM    3015  CD1  ILE A 196      19.175   88.744   41.398 -0.0660 1.9080
ATOM    3016  HA   ILE A 196      18.306   90.112   43.566  0.0869 1.3870
ATOM    3017 HG22  ILE A 196      19.896   91.911   40.808  0.0882 1.4870
ATOM    3018 HG21  ILE A 196      19.566   92.549   42.277  0.0882 1.4870
ATOM    3019  HB   ILE A 196      17.570   91.717   41.269  0.0187 1.4870
ATOM    3020 HG12  ILE A 196      17.257   89.392   40.956  0.0236 1.4870
ATOM    3021 HG13  ILE A 196      18.380   89.986   39.946  0.0236 1.4870
ATOM    3022 HD13  ILE A 196      18.968   88.528   42.349  0.0186 1.4870
ATOM    3023  H    ILE A 196      15.711   90.427   42.494  0.2719 0.6000
ATOM    3024 HD12  ILE A 196      19.104   87.922   40.839  0.0186 1.4870
ATOM    3025 HG23  ILE A 196      20.238   91.062   42.163  0.0882 1.4870
ATOM    3026 HD11  ILE A 196      20.093   89.125   41.328  0.0186 1.4870
ATOM    3027  N    GLU A 197      17.205   93.126   43.690 -0.5163 1.8240
ATOM    3028  CA   GLU A 197      17.370   94.403   44.324  0.0397 1.9080
ATOM    3029  C    GLU A 197      17.351   94.207   45.806  0.5366 1.9080
ATOM    3030  O    GLU A 197      18.166   94.778   46.528 -0.5819 1.6612
ATOM    3031  CB   GLU A 197      16.179   95.323   44.018  0.0560 1.9080
ATOM    3032  CG   GLU A 197      16.111   96.579   44.883  0.0136 1.9080
ATOM    3033  CD   GLU A 197      14.678   97.089   44.816  0.8054 1.9080
ATOM    3034  OE1  GLU A 197      13.920   96.608   43.933 -0.8188 1.6612
ATOM    3035  OE2  GLU A 197      14.316   97.955   45.657 -0.8188 1.6612
ATOM    3036  HG2  GLU A 197      16.293   96.333   45.792 -0.0425 1.4870
ATOM    3037  HA   GLU A 197      18.241   94.816   44.044  0.1105 1.3870
ATOM    3038  HG3  GLU A 197      16.679   97.248   44.496 -0.0425 1.4870
ATOM    3039  H    GLU A 197      16.412   92.894   43.043  0.2936 0.6000
ATOM    3040  HB3  GLU A 197      15.355   94.808   44.176 -0.0173 1.4870
ATOM    3041  HB2  GLU A 197      16.259   95.612   43.080 -0.0173 1.4870
ATOM    3042  N    ALA A 198      16.402   93.390   46.297 -0.4157 1.8240
ATOM    3043  CA   ALA A 198      16.235   93.206   47.709  0.0337 1.9080
ATOM    3044  C    ALA A 198      17.447   92.557   48.309  0.5973 1.9080
ATOM    3045  O    ALA A 198      17.897   92.958   49.381 -0.5679 1.6612
ATOM    3046  CB   ALA A 198      15.020   92.330   48.061 -0.1825 1.9080
ATOM    3047  H    ALA A 198      15.826   92.925   45.569  0.2719 0.6000
ATOM    3048  HA   ALA A 198      16.099   94.109   48.146  0.0823 1.3870
ATOM    3049  HB1  ALA A 198      15.268   91.370   47.955  0.0603 1.4870
ATOM    3050  HB3  ALA A 198      14.752   92.508   49.005  0.0603 1.4870
ATOM    3051  HB2  ALA A 198      14.267   92.555   47.447  0.0603 1.4870
ATOM    3052  N    LEU A 199      17.996   91.522   47.639 -0.4157 1.8240
ATOM    3053  CA   LEU A 199      19.126   90.794   48.156 -0.0518 1.9080
ATOM    3054  C    LEU A 199      20.348   91.662   48.201  0.5973 1.9080
ATOM    3055  O    LEU A 199      21.114   91.603   49.162 -0.5679 1.6612
ATOM    3056  CB   LEU A 199      19.476   89.535   47.338 -0.1102 1.9080
ATOM    3057  CG   LEU A 199      18.434   88.409   47.474  0.3531 1.9080
ATOM    3058  CD1  LEU A 199      18.830   87.168   46.658 -0.4121 1.9080
ATOM    3059  CD2  LEU A 199      18.172   88.085   48.952 -0.4121 1.9080
ATOM    3060 HD22  LEU A 199      17.829   88.902   49.411  0.1000 1.4870
ATOM    3061 HD23  LEU A 199      17.495   87.354   49.013  0.1000 1.4870
ATOM    3062 HD21  LEU A 199      19.024   87.791   49.380  0.1000 1.4870
ATOM    3063  H    LEU A 199      17.527   91.313   46.734  0.2719 0.6000
ATOM    3064 HD13  LEU A 199      19.709   86.828   46.986  0.1000 1.4870
ATOM    3065 HD12  LEU A 199      18.131   86.465   46.773  0.1000 1.4870
ATOM    3066 HD11  LEU A 199      18.902   87.419   45.695  0.1000 1.4870
ATOM    3067  HA   LEU A 199      18.911   90.487   49.095  0.0922 1.3870
ATOM    3068  HG   LEU A 199      17.549   88.746   47.149 -0.0361 1.4870
ATOM    3069  HB3  LEU A 199      20.332   89.187   47.668  0.0457 1.4870
ATOM    3070  HB2  LEU A 199      19.513   89.790   46.390  0.0457 1.4870
ATOM    3071  N    VAL A 200      20.568   92.485   47.156 -0.4157 1.8240
ATOM    3072  CA   VAL A 200      21.724   93.334   47.092 -0.0875 1.9080
ATOM    3073  C    VAL A 200      21.664   94.301   48.233  0.5973 1.9080
ATOM    3074  O    VAL A 200      22.675   94.584   48.873 -0.5679 1.6612
ATOM    3075  CB   VAL A 200      21.776   94.139   45.825  0.2985 1.9080
ATOM    3076  CG1  VAL A 200      22.978   95.098   45.904 -0.3192 1.9080
ATOM    3077  CG2  VAL A 200      21.824   93.172   44.628 -0.3192 1.9080
ATOM    3078  HA   VAL A 200      22.542   92.766   47.202  0.0969 1.3870
ATOM    3079 HG11  VAL A 200      22.652   96.036   45.818  0.0791 1.4870
ATOM    3080 HG21  VAL A 200      22.686   92.672   44.653  0.0791 1.4870
ATOM    3081  HB   VAL A 200      20.971   94.713   45.774 -0.0297 1.4870
ATOM    3082 HG12  VAL A 200      23.434   94.976   46.782  0.0791 1.4870
ATOM    3083 HG13  VAL A 200      23.610   94.889   45.162  0.0791 1.4870
ATOM    3084  H    VAL A 200      19.830   92.438   46.423  0.2719 0.6000
ATOM    3085 HG23  VAL A 200      21.058   92.538   44.697  0.0791 1.4870
ATOM    3086 HG22  VAL A 200      21.758   93.700   43.785  0.0791 1.4870
ATOM    3087  N    ARG A 201      20.463   94.839   48.510 -0.3479 1.8240
ATOM    3088  CA   ARG A 201      20.289   95.791   49.570 -0.2637 1.9080
ATOM    3089  C    ARG A 201      20.594   95.127   50.875  0.7341 1.9080
ATOM    3090  O    ARG A 201      21.195   95.734   51.761 -0.5894 1.6612
ATOM    3091  CB   ARG A 201      18.860   96.348   49.655 -0.0007 1.9080
ATOM    3092  CG   ARG A 201      18.484   97.191   48.440  0.0390 1.9080
ATOM    3093  CD   ARG A 201      17.177   97.966   48.599  0.0486 1.9080
ATOM    3094  NE   ARG A 201      16.946   98.682   47.315 -0.5295 1.8240
ATOM    3095  CZ   ARG A 201      15.999   99.661   47.231  0.8076 1.9080
ATOM    3096  NH1  ARG A 201      15.304  100.032   48.345 -0.8627 1.8240
ATOM    3097  NH2  ARG A 201      15.740  100.255   46.030 -0.8627 1.8240
ATOM    3098  HG3  ARG A 201      18.390   96.592   47.637  0.0285 1.4870
ATOM    3099  HA   ARG A 201      20.926   96.556   49.434  0.1560 1.3870
ATOM    3100  HE   ARG A 201      17.470   98.452   46.533  0.3456 0.6000
ATOM    3101  HG2  ARG A 201      19.217   97.856   48.258  0.0285 1.4870
ATOM    3102 HH22  ARG A 201      15.050  100.939   45.979  0.4478 0.6000
ATOM    3103 HH21  ARG A 201      16.267   99.973   45.235  0.4478 0.6000
ATOM    3104  H    ARG A 201      19.697   94.501   47.891  0.2747 0.6000
ATOM    3105  HD3  ARG A 201      17.288   98.618   49.311  0.0687 1.3870
ATOM    3106  HD2  ARG A 201      16.455   97.332   48.744  0.0687 1.3870
ATOM    3107 HH12  ARG A 201      14.612  100.730   48.249  0.4478 0.6000
ATOM    3108 HH11  ARG A 201      15.507   99.601   49.208  0.4478 0.6000
ATOM    3109  HB3  ARG A 201      18.797   96.921   50.458  0.0327 1.4870
ATOM    3110  HB2  ARG A 201      18.233   95.586   49.708  0.0327 1.4870
ATOM    3111  N    THR A 202      20.179   93.856   51.029 -0.4157 1.8240
ATOM    3112  CA   THR A 202      20.402   93.154   52.261 -0.0389 1.9080
ATOM    3113  C    THR A 202      21.879   93.027   52.477  0.5973 1.9080
ATOM    3114  O    THR A 202      22.366   93.214   53.592 -0.5679 1.6612
ATOM    3115  CB   THR A 202      19.813   91.771   52.263  0.3654 1.9080
ATOM    3116  OG1  THR A 202      18.414   91.836   52.034 -0.6761 1.7210
ATOM    3117  CG2  THR A 202      20.087   91.117   53.628 -0.2438 1.9080
ATOM    3118  HA   THR A 202      20.011   93.688   53.015  0.1007 1.3870
ATOM    3119 HG22  THR A 202      20.533   91.780   54.230  0.0642 1.4870
ATOM    3120 HG21  THR A 202      19.222   90.824   54.036  0.0642 1.4870
ATOM    3121  H    THR A 202      19.704   93.460   50.200  0.2719 0.6000
ATOM    3122  HB   THR A 202      20.232   91.219   51.504  0.0043 1.3870
ATOM    3123 HG23  THR A 202      20.683   90.324   53.502  0.0642 1.4870
ATOM    3124  HG1  THR A 202      18.220   92.185   51.109  0.4102 0.0000
ATOM    3125  N    VAL A 203      22.639   92.695   51.415 -0.4157 1.8240
ATOM    3126  CA   VAL A 203      24.056   92.534   51.573 -0.0875 1.9080
ATOM    3127  C    VAL A 203      24.691   93.862   51.876  0.5973 1.9080
ATOM    3128  O    VAL A 203      25.623   93.939   52.675 -0.5679 1.6612
ATOM    3129  CB   VAL A 203      24.752   91.936   50.382  0.2985 1.9080
ATOM    3130  CG1  VAL A 203      24.876   92.984   49.265 -0.3192 1.9080
ATOM    3131  CG2  VAL A 203      26.098   91.380   50.863 -0.3192 1.9080
ATOM    3132  HA   VAL A 203      24.223   91.921   52.355  0.0969 1.3870
ATOM    3133 HG11  VAL A 203      25.723   92.827   48.762  0.0791 1.4870
ATOM    3134 HG21  VAL A 203      26.588   92.097   51.354  0.0791 1.4870
ATOM    3135  HB   VAL A 203      24.187   91.204   50.012 -0.0297 1.4870
ATOM    3136 HG12  VAL A 203      24.096   92.899   48.649  0.0791 1.4870
ATOM    3137 HG13  VAL A 203      24.888   93.895   49.672  0.0791 1.4870
ATOM    3138  H    VAL A 203      22.121   92.578   50.535  0.2719 0.6000
ATOM    3139 HG23  VAL A 203      25.931   90.605   51.469  0.0791 1.4870
ATOM    3140 HG22  VAL A 203      26.628   91.085   50.071  0.0791 1.4870
ATOM    3141  N    LEU A 204      24.197   94.952   51.253 -0.4157 1.8240
ATOM    3142  CA   LEU A 204      24.808   96.246   51.419 -0.0518 1.9080
ATOM    3143  C    LEU A 204      24.780   96.637   52.869  0.5973 1.9080
ATOM    3144  O    LEU A 204      25.790   97.065   53.424 -0.5679 1.6612
ATOM    3145  CB   LEU A 204      24.038   97.362   50.685 -0.1102 1.9080
ATOM    3146  CG   LEU A 204      23.913   97.184   49.162  0.3531 1.9080
ATOM    3147  CD1  LEU A 204      23.129   98.350   48.535 -0.4121 1.9080
ATOM    3148  CD2  LEU A 204      25.282   96.961   48.503 -0.4121 1.9080
ATOM    3149 HD22  LEU A 204      25.700   96.139   48.885  0.1000 1.4870
ATOM    3150 HD23  LEU A 204      25.158   96.850   47.519  0.1000 1.4870
ATOM    3151 HD21  LEU A 204      25.865   97.750   48.683  0.1000 1.4870
ATOM    3152  H    LEU A 204      23.365   94.764   50.667  0.2719 0.6000
ATOM    3153 HD13  LEU A 204      23.609   99.204   48.723  0.1000 1.4870
ATOM    3154 HD12  LEU A 204      23.064   98.207   47.550  0.1000 1.4870
ATOM    3155 HD11  LEU A 204      22.215   98.380   48.934  0.1000 1.4870
ATOM    3156  HA   LEU A 204      25.766   96.194   51.117  0.0922 1.3870
ATOM    3157  HG   LEU A 204      23.433   96.329   48.973 -0.0361 1.4870
ATOM    3158  HB3  LEU A 204      24.514   98.215   50.846  0.0457 1.4870
ATOM    3159  HB2  LEU A 204      23.120   97.390   51.056  0.0457 1.4870
ATOM    3160  N    ARG A 205      23.605   96.508   53.509 -0.3479 1.8240
ATOM    3161  CA   ARG A 205      23.369   96.895   54.878 -0.2637 1.9080
ATOM    3162  C    ARG A 205      24.058   95.974   55.839  0.7341 1.9080
ATOM    3163  O    ARG A 205      24.450   96.390   56.928 -0.5894 1.6612
ATOM    3164  CB   ARG A 205      21.889   96.798   55.290 -0.0007 1.9080
ATOM    3165  CG   ARG A 205      20.902   97.575   54.423  0.0390 1.9080
ATOM    3166  CD   ARG A 205      19.481   97.533   54.989  0.0486 1.9080
ATOM    3167  NE   ARG A 205      18.554   98.029   53.936 -0.5295 1.8240
ATOM    3168  CZ   ARG A 205      18.052   97.155   53.015  0.8076 1.9080
ATOM    3169  NH1  ARG A 205      18.424   95.842   53.046 -0.8627 1.8240
ATOM    3170  NH2  ARG A 205      17.182   97.589   52.058 -0.8627 1.8240
ATOM    3171  HG3  ARG A 205      20.880   97.178   53.508  0.0285 1.4870
ATOM    3172  HA   ARG A 205      23.720   97.837   55.016  0.1560 1.3870
ATOM    3173  HE   ARG A 205      18.310   98.960   53.903  0.3456 0.6000
ATOM    3174  HG2  ARG A 205      21.185   98.530   54.372  0.0285 1.4870
ATOM    3175 HH22  ARG A 205      16.848   96.960   51.399  0.4478 0.6000
ATOM    3176 HH21  ARG A 205      16.910   98.548   52.062  0.4478 0.6000
ATOM    3177  H    ARG A 205      22.852   96.084   52.894  0.2747 0.6000
ATOM    3178  HD3  ARG A 205      19.437   98.130   55.760  0.0687 1.3870
ATOM    3179  HD2  ARG A 205      19.258   96.607   55.200  0.0687 1.3870
ATOM    3180 HH12  ARG A 205      18.058   95.240   52.355  0.4478 0.6000
ATOM    3181 HH11  ARG A 205      19.040   95.531   53.750  0.4478 0.6000
ATOM    3182  HB3  ARG A 205      21.807   97.137   56.229  0.0327 1.4870
ATOM    3183  HB2  ARG A 205      21.625   95.831   55.267  0.0327 1.4870
ATOM    3184  N    ALA A 206      24.177   94.686   55.470 -0.4157 1.8240
ATOM    3185  CA   ALA A 206      24.605   93.632   56.355  0.0337 1.9080
ATOM    3186  C    ALA A 206      25.993   93.813   56.883  0.5973 1.9080
ATOM    3187  O    ALA A 206      26.249   93.508   58.047 -0.5679 1.6612
ATOM    3188  CB   ALA A 206      24.546   92.242   55.698 -0.1825 1.9080
ATOM    3189  H    ALA A 206      23.923   94.524   54.459  0.2719 0.6000
ATOM    3190  HA   ALA A 206      23.955   93.588   57.145  0.0823 1.3870
ATOM    3191  HB1  ALA A 206      25.425   92.047   55.269  0.0603 1.4870
ATOM    3192  HB3  ALA A 206      24.351   91.559   56.397  0.0603 1.4870
ATOM    3193  HB2  ALA A 206      23.825   92.237   55.010  0.0603 1.4870
ATOM    3194  N    GLY A 207      26.944   94.277   56.055 -0.4157 1.8240
ATOM    3195  CA   GLY A 207      28.269   94.437   56.575 -0.0252 1.9080
ATOM    3196  C    GLY A 207      28.867   93.076   56.784  0.5973 1.9080
ATOM    3197  O    GLY A 207      28.757   92.186   55.943 -0.5679 1.6612
ATOM    3198  H    GLY A 207      26.641   94.481   55.107  0.2719 0.6000
ATOM    3199  HA2  GLY A 207      28.832   94.956   55.928  0.0698 1.3870
ATOM    3200  HA3  GLY A 207      28.238   94.928   57.448  0.0698 1.3870
ATOM    3201  N    ASP A 208      29.534   92.915   57.942 -0.5163 1.8240
ATOM    3202  CA   ASP A 208      30.276   91.762   58.371  0.0381 1.9080
ATOM    3203  C    ASP A 208      29.417   90.569   58.656  0.5366 1.9080
ATOM    3204  O    ASP A 208      29.907   89.445   58.591 -0.5819 1.6612
ATOM    3205  CB   ASP A 208      31.060   92.045   59.659 -0.0303 1.9080
ATOM    3206  CG   ASP A 208      32.146   93.035   59.290  0.7994 1.9080
ATOM    3207  OD1  ASP A 208      32.693   92.898   58.164 -0.8014 1.6612
ATOM    3208  OD2  ASP A 208      32.429   93.948   60.111 -0.8014 1.6612
ATOM    3209  H    ASP A 208      29.452   93.798   58.562  0.2936 0.6000
ATOM    3210  HA   ASP A 208      30.904   91.506   57.607  0.0880 1.3870
ATOM    3211  HB3  ASP A 208      31.467   91.219   59.954 -0.0122 1.4870
ATOM    3212  HB2  ASP A 208      30.458   92.455   60.296 -0.0122 1.4870
ATOM    3213  N    ARG A 209      28.135   90.756   59.017 -0.3479 1.8240
ATOM    3214  CA   ARG A 209      27.362   89.630   59.464 -0.2637 1.9080
ATOM    3215  C    ARG A 209      27.205   88.602   58.384  0.7341 1.9080
ATOM    3216  O    ARG A 209      26.445   88.761   57.430 -0.5894 1.6612
ATOM    3217  CB   ARG A 209      26.001   90.047   60.045 -0.0007 1.9080
ATOM    3218  CG   ARG A 209      26.216   90.810   61.355  0.0390 1.9080
ATOM    3219  CD   ARG A 209      24.971   91.360   62.051  0.0486 1.9080
ATOM    3220  NE   ARG A 209      25.470   91.950   63.326 -0.5295 1.8240
ATOM    3221  CZ   ARG A 209      24.790   92.933   63.985  0.8076 1.9080
ATOM    3222  NH1  ARG A 209      23.595   93.388   63.508 -0.8627 1.8240
ATOM    3223  NH2  ARG A 209      25.326   93.475   65.118 -0.8627 1.8240
ATOM    3224  HG3  ARG A 209      26.841   91.595   61.179  0.0285 1.4870
ATOM    3225  HA   ARG A 209      27.831   89.203   60.257  0.1560 1.3870
ATOM    3226  HE   ARG A 209      26.314   91.622   63.704  0.3456 0.6000
ATOM    3227  HG2  ARG A 209      26.694   90.200   62.016  0.0285 1.4870
ATOM    3228 HH22  ARG A 209      24.842   94.190   65.572  0.4478 0.6000
ATOM    3229 HH21  ARG A 209      26.194   93.126   65.450  0.4478 0.6000
ATOM    3230  H    ARG A 209      27.798   91.719   58.943  0.2747 0.6000
ATOM    3231  HD3  ARG A 209      24.379   90.625   62.253  0.0687 1.3870
ATOM    3232  HD2  ARG A 209      24.594   92.060   61.505  0.0687 1.3870
ATOM    3233 HH12  ARG A 209      23.142   94.110   63.998  0.4478 0.6000
ATOM    3234 HH11  ARG A 209      23.218   92.983   62.690  0.4478 0.6000
ATOM    3235  HB3  ARG A 209      25.488   89.242   60.241  0.0327 1.4870
ATOM    3236  HB2  ARG A 209      25.564   90.645   59.411  0.0327 1.4870
ATOM    3237  N    GLU A 210      27.944   87.486   58.554 -0.5163 1.8240
ATOM    3238  CA   GLU A 210      27.973   86.363   57.659  0.0397 1.9080
ATOM    3239  C    GLU A 210      26.697   85.590   57.705  0.5366 1.9080
ATOM    3240  O    GLU A 210      26.360   84.891   56.751 -0.5819 1.6612
ATOM    3241  CB   GLU A 210      29.130   85.380   57.901  0.0560 1.9080
ATOM    3242  CG   GLU A 210      30.473   85.884   57.369  0.0136 1.9080
ATOM    3243  CD   GLU A 210      31.490   84.780   57.609  0.8054 1.9080
ATOM    3244  OE1  GLU A 210      31.787   84.522   58.802 -0.8188 1.6612
ATOM    3245  OE2  GLU A 210      31.964   84.170   56.612 -0.8188 1.6612
ATOM    3246  HG2  GLU A 210      30.393   86.013   56.422 -0.0425 1.4870
ATOM    3247  HA   GLU A 210      28.145   86.686   56.711  0.1105 1.3870
ATOM    3248  HG3  GLU A 210      30.737   86.647   57.886 -0.0425 1.4870
ATOM    3249  H    GLU A 210      28.523   87.524   59.449  0.2936 0.6000
ATOM    3250  HB3  GLU A 210      28.919   84.548   57.431 -0.0173 1.4870
ATOM    3251  HB2  GLU A 210      29.221   85.260   58.869 -0.0173 1.4870
ATOM    3252  N    ASP A 211      25.973   85.647   58.834 -0.5163 1.8240
ATOM    3253  CA   ASP A 211      24.763   84.886   58.936  0.0381 1.9080
ATOM    3254  C    ASP A 211      23.837   85.346   57.850  0.5366 1.9080
ATOM    3255  O    ASP A 211      23.102   84.542   57.277 -0.5819 1.6612
ATOM    3256  CB   ASP A 211      24.045   85.102   60.278 -0.0303 1.9080
ATOM    3257  CG   ASP A 211      24.891   84.470   61.376  0.7994 1.9080
ATOM    3258  OD1  ASP A 211      25.399   83.338   61.155 -0.8014 1.6612
ATOM    3259  OD2  ASP A 211      25.053   85.118   62.444 -0.8014 1.6612
ATOM    3260  H    ASP A 211      26.358   86.256   59.565  0.2936 0.6000
ATOM    3261  HA   ASP A 211      24.989   83.929   58.750  0.0880 1.3870
ATOM    3262  HB3  ASP A 211      23.185   84.649   60.240 -0.0122 1.4870
ATOM    3263  HB2  ASP A 211      23.982   86.060   60.438 -0.0122 1.4870
ATOM    3264  N    ILE A 212      23.788   86.672   57.614 -0.4157 1.8240
ATOM    3265  CA   ILE A 212      22.976   87.265   56.586 -0.0597 1.9080
ATOM    3266  C    ILE A 212      23.574   87.067   55.218  0.5973 1.9080
ATOM    3267  O    ILE A 212      22.903   86.647   54.276 -0.5679 1.6612
ATOM    3268  CB   ILE A 212      22.873   88.760   56.749  0.1303 1.9080
ATOM    3269  CG1  ILE A 212      22.392   89.162   58.157 -0.0430 1.9080
ATOM    3270  CG2  ILE A 212      21.962   89.288   55.630 -0.3204 1.9080
ATOM    3271  CD1  ILE A 212      20.974   88.725   58.506 -0.0660 1.9080
ATOM    3272  HA   ILE A 212      22.095   86.768   56.593  0.0869 1.3870
ATOM    3273 HG22  ILE A 212      21.943   90.282   55.680  0.0882 1.4870
ATOM    3274 HG21  ILE A 212      22.332   88.992   54.754  0.0882 1.4870
ATOM    3275  HB   ILE A 212      23.783   89.164   56.621  0.0187 1.4870
ATOM    3276 HG12  ILE A 212      23.025   88.770   58.828  0.0236 1.4870
ATOM    3277 HG13  ILE A 212      22.444   90.161   58.228  0.0236 1.4870
ATOM    3278 HD13  ILE A 212      20.918   87.731   58.455  0.0186 1.4870
ATOM    3279  H    ILE A 212      24.406   87.227   58.260  0.2719 0.6000
ATOM    3280 HD12  ILE A 212      20.757   89.030   59.430  0.0186 1.4870
ATOM    3281 HG23  ILE A 212      21.048   88.916   55.764  0.0882 1.4870
ATOM    3282 HD11  ILE A 212      20.338   89.134   57.856  0.0186 1.4870
ATOM    3283  N    THR A 213      24.880   87.377   55.083 -0.4157 1.8240
ATOM    3284  CA   THR A 213      25.552   87.426   53.812 -0.0389 1.9080
ATOM    3285  C    THR A 213      25.665   86.096   53.125  0.5973 1.9080
ATOM    3286  O    THR A 213      25.465   86.006   51.914 -0.5679 1.6612
ATOM    3287  CB   THR A 213      26.923   88.025   53.917  0.3654 1.9080
ATOM    3288  OG1  THR A 213      27.507   88.097   52.631 -0.6761 1.7210
ATOM    3289  CG2  THR A 213      27.802   87.170   54.833 -0.2438 1.9080
ATOM    3290  HA   THR A 213      25.034   88.062   53.198  0.1007 1.3870
ATOM    3291 HG22  THR A 213      28.023   86.306   54.376  0.0642 1.4870
ATOM    3292 HG21  THR A 213      28.650   87.662   55.040  0.0642 1.4870
ATOM    3293  H    THR A 213      25.352   87.578   56.000  0.2719 0.6000
ATOM    3294  HB   THR A 213      26.852   88.979   54.288  0.0043 1.3870
ATOM    3295 HG23  THR A 213      27.312   86.979   55.686  0.0642 1.4870
ATOM    3296  HG1  THR A 213      28.503   88.241   52.697  0.4102 0.0000
ATOM    3297  N    GLU A 214      25.989   85.011   53.848 -0.5163 1.8240
ATOM    3298  CA   GLU A 214      26.176   83.790   53.115  0.0397 1.9080
ATOM    3299  C    GLU A 214      24.923   83.361   52.419  0.5366 1.9080
ATOM    3300  O    GLU A 214      24.976   83.043   51.232 -0.5819 1.6612
ATOM    3301  CB   GLU A 214      26.609   82.575   53.947  0.0560 1.9080
ATOM    3302  CG   GLU A 214      26.629   81.327   53.060  0.0136 1.9080
ATOM    3303  CD   GLU A 214      27.194   80.146   53.824  0.8054 1.9080
ATOM    3304  OE1  GLU A 214      26.484   79.549   54.680 -0.8188 1.6612
ATOM    3305  OE2  GLU A 214      28.372   79.821   53.531 -0.8188 1.6612
ATOM    3306  HG2  GLU A 214      25.712   81.115   52.815 -0.0425 1.4870
ATOM    3307  HA   GLU A 214      26.921   83.911   52.434  0.1105 1.3870
ATOM    3308  HG3  GLU A 214      27.214   81.502   52.303 -0.0425 1.4870
ATOM    3309  H    GLU A 214      26.074   85.140   54.840  0.2936 0.6000
ATOM    3310  HB3  GLU A 214      25.950   82.435   54.637 -0.0173 1.4870
ATOM    3311  HB2  GLU A 214      27.510   82.730   54.255 -0.0173 1.4870
ATOM    3312  N    PRO A 215      23.801   83.309   53.081 -0.2548 1.8240
ATOM    3313  CA   PRO A 215      22.599   82.866   52.438 -0.0266 1.9080
ATOM    3314  C    PRO A 215      22.150   83.814   51.373  0.5896 1.9080
ATOM    3315  O    PRO A 215      21.625   83.364   50.356 -0.5748 1.6612
ATOM    3316  CD   PRO A 215      23.712   83.242   54.529  0.0192 1.9080
ATOM    3317  CB   PRO A 215      21.582   82.630   53.559 -0.0070 1.9080
ATOM    3318  CG   PRO A 215      22.202   83.301   54.801  0.0189 1.9080
ATOM    3319  HG2  PRO A 215      21.891   84.237   54.868  0.0213 1.4870
ATOM    3320  HA   PRO A 215      22.713   81.926   52.062  0.0641 1.3870
ATOM    3321  HD3  PRO A 215      24.096   82.387   54.882  0.0391 1.3870
ATOM    3322  HD2  PRO A 215      24.173   84.016   54.962  0.0391 1.3870
ATOM    3323  HG3  PRO A 215      21.969   82.786   55.613  0.0213 1.4870
ATOM    3324  HB3  PRO A 215      21.450   81.656   53.732  0.0253 1.4870
ATOM    3325  HB2  PRO A 215      20.704   83.056   53.349  0.0253 1.4870
ATOM    3326  N    ALA A 216      22.339   85.128   51.587 -0.4157 1.8240
ATOM    3327  CA   ALA A 216      21.922   86.104   50.624  0.0337 1.9080
ATOM    3328  C    ALA A 216      22.728   85.928   49.371  0.5973 1.9080
ATOM    3329  O    ALA A 216      22.193   85.988   48.266 -0.5679 1.6612
ATOM    3330  CB   ALA A 216      22.140   87.548   51.114 -0.1825 1.9080
ATOM    3331  H    ALA A 216      22.801   85.348   52.490  0.2719 0.6000
ATOM    3332  HA   ALA A 216      20.951   85.963   50.408  0.0823 1.3870
ATOM    3333  HB1  ALA A 216      23.028   87.609   51.562  0.0603 1.4870
ATOM    3334  HB3  ALA A 216      22.112   88.165   50.331  0.0603 1.4870
ATOM    3335  HB2  ALA A 216      21.418   87.785   51.759  0.0603 1.4870
ATOM    3336  N    ILE A 217      24.052   85.720   49.515 -0.4157 1.8240
ATOM    3337  CA   ILE A 217      24.916   85.524   48.383 -0.0597 1.9080
ATOM    3338  C    ILE A 217      24.568   84.239   47.699  0.5973 1.9080
ATOM    3339  O    ILE A 217      24.581   84.163   46.472 -0.5679 1.6612
ATOM    3340  CB   ILE A 217      26.388   85.540   48.714  0.1303 1.9080
ATOM    3341  CG1  ILE A 217      26.902   86.982   48.900 -0.0430 1.9080
ATOM    3342  CG2  ILE A 217      27.130   84.805   47.585 -0.3204 1.9080
ATOM    3343  CD1  ILE A 217      26.224   87.799   49.991 -0.0660 1.9080
ATOM    3344  HA   ILE A 217      24.712   86.266   47.736  0.0869 1.3870
ATOM    3345 HG22  ILE A 217      28.099   84.772   47.813  0.0882 1.4870
ATOM    3346 HG21  ILE A 217      26.759   83.884   47.510  0.0882 1.4870
ATOM    3347  HB   ILE A 217      26.531   85.061   49.580  0.0187 1.4870
ATOM    3348 HG12  ILE A 217      27.889   86.939   49.095  0.0236 1.4870
ATOM    3349 HG13  ILE A 217      26.789   87.465   48.023  0.0236 1.4870
ATOM    3350 HD13  ILE A 217      26.351   87.342   50.868  0.0186 1.4870
ATOM    3351  H    ILE A 217      24.371   85.717   50.506  0.2719 0.6000
ATOM    3352 HD12  ILE A 217      26.634   88.708   50.021  0.0186 1.4870
ATOM    3353 HG23  ILE A 217      26.990   85.306   46.736  0.0882 1.4870
ATOM    3354 HD11  ILE A 217      25.251   87.873   49.786  0.0186 1.4870
ATOM    3355  N    CYS A 218      24.253   83.184   48.469 -0.4157 1.8240
ATOM    3356  CA   CYS A 218      23.923   81.926   47.861  0.0213 1.9080
ATOM    3357  C    CYS A 218      22.682   82.109   47.037  0.5973 1.9080
ATOM    3358  O    CYS A 218      22.549   81.532   45.959 -0.5679 1.6612
ATOM    3359  CB   CYS A 218      23.652   80.821   48.892 -0.1231 1.9080
ATOM    3360  SG   CYS A 218      25.134   80.429   49.866 -0.3119 2.0000
ATOM    3361  H    CYS A 218      24.273   83.367   49.481  0.2719 0.6000
ATOM    3362  HA   CYS A 218      24.671   81.657   47.252  0.1124 1.3870
ATOM    3363  HB3  CYS A 218      23.376   80.007   48.409  0.1112 1.3870
ATOM    3364  HB2  CYS A 218      22.952   81.136   49.509  0.1112 1.3870
ATOM    3365  HG   CYS A 218      25.327   81.185   50.490  0.1933 0.6000
ATOM    3366  N    ALA A 219      21.727   82.914   47.537 -0.4157 1.8240
ATOM    3367  CA   ALA A 219      20.498   83.144   46.832  0.0337 1.9080
ATOM    3368  C    ALA A 219      20.791   83.849   45.537  0.5973 1.9080
ATOM    3369  O    ALA A 219      20.251   83.493   44.491 -0.5679 1.6612
ATOM    3370  CB   ALA A 219      19.514   84.020   47.625 -0.1825 1.9080
ATOM    3371  H    ALA A 219      21.968   83.335   48.455  0.2719 0.6000
ATOM    3372  HA   ALA A 219      20.063   82.260   46.629  0.0823 1.3870
ATOM    3373  HB1  ALA A 219      18.932   83.434   48.183  0.0603 1.4870
ATOM    3374  HB3  ALA A 219      20.029   84.641   48.211  0.0603 1.4870
ATOM    3375  HB2  ALA A 219      18.955   84.543   46.986  0.0603 1.4870
ATOM    3376  N    LEU A 220      21.677   84.862   45.575 -0.4157 1.8240
ATOM    3377  CA   LEU A 220      22.020   85.614   44.400 -0.0518 1.9080
ATOM    3378  C    LEU A 220      22.672   84.682   43.430  0.5973 1.9080
ATOM    3379  O    LEU A 220      22.503   84.811   42.219 -0.5679 1.6612
ATOM    3380  CB   LEU A 220      23.009   86.768   44.671 -0.1102 1.9080
ATOM    3381  CG   LEU A 220      22.408   87.950   45.456  0.3531 1.9080
ATOM    3382  CD1  LEU A 220      23.445   89.061   45.696 -0.4121 1.9080
ATOM    3383  CD2  LEU A 220      21.149   88.485   44.758 -0.4121 1.9080
ATOM    3384 HD22  LEU A 220      20.470   87.756   44.701  0.1000 1.4870
ATOM    3385 HD23  LEU A 220      20.781   89.248   45.285  0.1000 1.4870
ATOM    3386 HD21  LEU A 220      21.389   88.794   43.840  0.1000 1.4870
ATOM    3387  H    LEU A 220      22.075   85.036   46.521  0.2719 0.6000
ATOM    3388 HD13  LEU A 220      23.771   89.398   44.816  0.1000 1.4870
ATOM    3389 HD12  LEU A 220      23.016   89.804   46.205  0.1000 1.4870
ATOM    3390 HD11  LEU A 220      24.208   88.688   46.220  0.1000 1.4870
ATOM    3391  HA   LEU A 220      21.182   85.976   43.990  0.0922 1.3870
ATOM    3392  HG   LEU A 220      22.076   87.616   46.340 -0.0361 1.4870
ATOM    3393  HB3  LEU A 220      23.315   87.115   43.801  0.0457 1.4870
ATOM    3394  HB2  LEU A 220      23.755   86.407   45.206  0.0457 1.4870
ATOM    3395  N    ARG A 221      23.457   83.721   43.952 -0.3479 1.8240
ATOM    3396  CA   ARG A 221      24.151   82.770   43.129 -0.2637 1.9080
ATOM    3397  C    ARG A 221      23.133   81.999   42.349  0.7341 1.9080
ATOM    3398  O    ARG A 221      23.251   81.837   41.136 -0.5894 1.6612
ATOM    3399  CB   ARG A 221      24.876   81.708   43.968 -0.0007 1.9080
ATOM    3400  CG   ARG A 221      25.623   80.667   43.132  0.0390 1.9080
ATOM    3401  CD   ARG A 221      25.632   79.276   43.770  0.0486 1.9080
ATOM    3402  NE   ARG A 221      26.088   79.418   45.178 -0.5295 1.8240
ATOM    3403  CZ   ARG A 221      25.658   78.522   46.114  0.8076 1.9080
ATOM    3404  NH1  ARG A 221      24.808   77.518   45.753 -0.8627 1.8240
ATOM    3405  NH2  ARG A 221      26.085   78.620   47.407 -0.8627 1.8240
ATOM    3406  HG3  ARG A 221      26.574   80.958   43.015  0.0285 1.4870
ATOM    3407  HA   ARG A 221      24.750   83.260   42.493  0.1560 1.3870
ATOM    3408  HE   ARG A 221      26.680   80.134   45.428  0.3456 0.6000
ATOM    3409  HG2  ARG A 221      25.189   80.591   42.233  0.0285 1.4870
ATOM    3410 HH22  ARG A 221      25.756   77.987   48.064  0.4478 0.6000
ATOM    3411 HH21  ARG A 221      26.729   79.344   47.641  0.4478 0.6000
ATOM    3412  H    ARG A 221      23.506   83.741   44.994  0.2747 0.6000
ATOM    3413  HD3  ARG A 221      26.268   78.716   43.283  0.0687 1.3870
ATOM    3414  HD2  ARG A 221      24.721   78.925   43.763  0.0687 1.3870
ATOM    3415 HH12  ARG A 221      24.500   76.897   46.456  0.4478 0.6000
ATOM    3416 HH11  ARG A 221      24.527   77.437   44.812  0.4478 0.6000
ATOM    3417  HB3  ARG A 221      24.201   81.231   44.518  0.0327 1.4870
ATOM    3418  HB2  ARG A 221      25.538   82.168   44.548  0.0327 1.4870
ATOM    3419  N    HIE A 222      22.084   81.519   43.039 -0.4157 1.8240
ATOM    3420  CA   HIE A 222      21.100   80.684   42.409 -0.0581 1.9080
ATOM    3421  C    HIE A 222      20.349   81.457   41.361  0.5973 1.9080
ATOM    3422  O    HIE A 222      20.057   80.939   40.285 -0.5679 1.6612
ATOM    3423  ND1  HIE A 222      20.683   79.512   45.793 -0.5432 1.8240
ATOM    3424  CG   HIE A 222      20.730   79.250   44.442  0.1868 1.9080
ATOM    3425  CB   HIE A 222      20.077   80.101   43.394 -0.0074 1.9080
ATOM    3426  NE2  HIE A 222      21.874   77.651   45.549 -0.2795 1.8240
ATOM    3427  CD2  HIE A 222      21.461   78.110   44.311 -0.2207 1.9080
ATOM    3428  CE1  HIE A 222      21.383   78.525   46.408  0.1635 1.9080
ATOM    3429  HE2  HIE A 222      22.406   76.859   45.736  0.3339 0.6000
ATOM    3430  HD2  HIE A 222      21.675   77.657   43.428  0.1862 1.4090
ATOM    3431  H    HIE A 222      22.064   81.806   44.035  0.2719 0.6000
ATOM    3432  HE1  HIE A 222      21.505   78.480   47.414  0.1435 1.3590
ATOM    3433  HA   HIE A 222      21.569   79.911   41.960  0.1360 1.3870
ATOM    3434  HB3  HIE A 222      19.425   79.538   42.890  0.0367 1.4870
ATOM    3435  HB2  HIE A 222      19.598   80.850   43.847  0.0367 1.4870
ATOM    3436  N    LEU A 223      20.024   82.727   41.662 -0.4157 1.8240
ATOM    3437  CA   LEU A 223      19.254   83.597   40.808 -0.0518 1.9080
ATOM    3438  C    LEU A 223      19.988   83.919   39.532  0.5973 1.9080
ATOM    3439  O    LEU A 223      19.383   84.244   38.516 -0.5679 1.6612
ATOM    3440  CB   LEU A 223      18.910   84.935   41.488 -0.1102 1.9080
ATOM    3441  CG   LEU A 223      17.949   84.812   42.688  0.3531 1.9080
ATOM    3442  CD1  LEU A 223      17.658   86.191   43.308 -0.4121 1.9080
ATOM    3443  CD2  LEU A 223      16.660   84.065   42.299 -0.4121 1.9080
ATOM    3444 HD22  LEU A 223      16.897   83.149   41.983  0.1000 1.4870
ATOM    3445 HD23  LEU A 223      16.065   84.005   43.097  0.1000 1.4870
ATOM    3446 HD21  LEU A 223      16.200   84.567   41.570  0.1000 1.4870
ATOM    3447  H    LEU A 223      20.397   83.030   42.606  0.2719 0.6000
ATOM    3448 HD13  LEU A 223      17.239   86.777   42.618  0.1000 1.4870
ATOM    3449 HD12  LEU A 223      17.036   86.077   44.079  0.1000 1.4870
ATOM    3450 HD11  LEU A 223      18.515   86.595   43.621  0.1000 1.4870
ATOM    3451  HA   LEU A 223      18.385   83.133   40.570  0.0922 1.3870
ATOM    3452  HG   LEU A 223      18.367   84.225   43.379 -0.0361 1.4870
ATOM    3453  HB3  LEU A 223      18.474   85.513   40.819  0.0457 1.4870
ATOM    3454  HB2  LEU A 223      19.750   85.331   41.823  0.0457 1.4870
ATOM    3455  N    THR A 224      21.325   83.927   39.581 -0.4157 1.8240
ATOM    3456  CA   THR A 224      22.195   84.274   38.491 -0.0389 1.9080
ATOM    3457  C    THR A 224      22.379   83.194   37.454  0.5973 1.9080
ATOM    3458  O    THR A 224      23.139   83.416   36.512 -0.5679 1.6612
ATOM    3459  CB   THR A 224      23.544   84.763   38.948  0.3654 1.9080
ATOM    3460  OG1  THR A 224      24.212   83.765   39.705 -0.6761 1.7210
ATOM    3461  CG2  THR A 224      23.341   86.028   39.802 -0.2438 1.9080
ATOM    3462  HA   THR A 224      21.811   85.103   38.021  0.1007 1.3870
ATOM    3463 HG22  THR A 224      23.083   86.790   39.208  0.0642 1.4870
ATOM    3464 HG21  THR A 224      22.616   85.863   40.471  0.0642 1.4870
ATOM    3465  H    THR A 224      21.696   83.641   40.540  0.2719 0.6000
ATOM    3466  HB   THR A 224      24.126   84.978   38.126  0.0043 1.3870
ATOM    3467 HG23  THR A 224      24.193   86.247   40.278  0.0642 1.4870
ATOM    3468  HG1  THR A 224      23.549   83.134   40.126  0.4102 0.0000
ATOM    3469  N    SER A 225      21.840   81.965   37.641 -0.4157 1.8240
ATOM    3470  CA   SER A 225      22.108   80.972   36.628 -0.0249 1.9080
ATOM    3471  C    SER A 225      20.915   80.076   36.367  0.5973 1.9080
ATOM    3472  O    SER A 225      20.004   79.946   37.179 -0.5679 1.6612
ATOM    3473  CB   SER A 225      23.262   80.036   37.023  0.2117 1.9080
ATOM    3474  OG   SER A 225      23.498   79.086   35.998 -0.6546 1.7210
ATOM    3475  H    SER A 225      21.293   81.843   38.475  0.2719 0.6000
ATOM    3476  HA   SER A 225      22.329   81.454   35.762  0.0843 1.3870
ATOM    3477  HB3  SER A 225      23.013   79.561   37.857  0.0352 1.3870
ATOM    3478  HB2  SER A 225      24.080   80.580   37.159  0.0352 1.3870
ATOM    3479  HG   SER A 225      23.149   79.438   35.131  0.4275 0.0000
ATOM    3480  N    ARG A 226      20.933   79.431   35.175 -0.3479 1.8240
ATOM    3481  CA   ARG A 226      20.018   78.419   34.694 -0.2637 1.9080
ATOM    3482  C    ARG A 226      18.563   78.788   34.661  0.7341 1.9080
ATOM    3483  O    ARG A 226      17.730   77.954   35.013 -0.5894 1.6612
ATOM    3484  CB   ARG A 226      20.084   77.094   35.468 -0.0007 1.9080
ATOM    3485  CG   ARG A 226      21.354   76.285   35.223  0.0390 1.9080
ATOM    3486  CD   ARG A 226      21.279   74.873   35.809  0.0486 1.9080
ATOM    3487  NE   ARG A 226      22.625   74.256   35.662 -0.5295 1.8240
ATOM    3488  CZ   ARG A 226      23.585   74.531   36.592  0.8076 1.9080
ATOM    3489  NH1  ARG A 226      23.307   75.397   37.609 -0.8627 1.8240
ATOM    3490  NH2  ARG A 226      24.821   73.958   36.499 -0.8627 1.8240
ATOM    3491  HG3  ARG A 226      22.132   76.751   35.645  0.0285 1.4870
ATOM    3492  HA   ARG A 226      20.309   78.150   33.738  0.1560 1.3870
ATOM    3493  HE   ARG A 226      22.815   73.673   34.924  0.3456 0.6000
ATOM    3494  HG2  ARG A 226      21.511   76.202   34.239  0.0285 1.4870
ATOM    3495 HH22  ARG A 226      25.497   74.178   37.157  0.4478 0.6000
ATOM    3496 HH21  ARG A 226      24.994   73.322   35.750  0.4478 0.6000
ATOM    3497  H    ARG A 226      21.763   79.772   34.569  0.2747 0.6000
ATOM    3498  HD3  ARG A 226      20.633   74.357   35.292  0.0687 1.3870
ATOM    3499  HD2  ARG A 226      21.061   74.941   36.756  0.0687 1.3870
ATOM    3500 HH12  ARG A 226      24.028   75.593   38.259  0.4478 0.6000
ATOM    3501 HH11  ARG A 226      22.411   75.799   37.673  0.4478 0.6000
ATOM    3502  HB3  ARG A 226      19.306   76.536   35.195  0.0327 1.4870
ATOM    3503  HB2  ARG A 226      20.033   77.300   36.441  0.0327 1.4870
ATOM    3504  N    HIE A 227      18.189   80.011   34.241 -0.4157 1.8240
ATOM    3505  CA   HIE A 227      16.782   80.257   34.068 -0.0581 1.9080
ATOM    3506  C    HIE A 227      16.643   81.355   33.058  0.5973 1.9080
ATOM    3507  O    HIE A 227      17.632   81.981   32.682 -0.5679 1.6612
ATOM    3508  ND1  HIE A 227      17.318   81.981   36.979 -0.5432 1.8240
ATOM    3509  CG   HIE A 227      16.316   81.853   36.042  0.1868 1.9080
ATOM    3510  CB   HIE A 227      15.981   80.572   35.350 -0.0074 1.9080
ATOM    3511  NE2  HIE A 227      16.429   83.998   36.714 -0.2795 1.8240
ATOM    3512  CD2  HIE A 227      15.783   83.094   35.893 -0.2207 1.9080
ATOM    3513  CE1  HIE A 227      17.340   83.286   37.347  0.1635 1.9080
ATOM    3514  HE2  HIE A 227      16.246   84.952   36.799  0.3339 0.6000
ATOM    3515  HD2  HIE A 227      15.017   83.326   35.268  0.1862 1.4090
ATOM    3516  H    HIE A 227      18.938   80.671   34.077  0.2719 0.6000
ATOM    3517  HE1  HIE A 227      17.989   83.654   38.034  0.1435 1.3590
ATOM    3518  HA   HIE A 227      16.353   79.432   33.707  0.1360 1.3870
ATOM    3519  HB3  HIE A 227      16.118   79.809   36.007  0.0367 1.4870
ATOM    3520  HB2  HIE A 227      14.993   80.585   35.114  0.0367 1.4870
ATOM    3521  N    GLN A 228      15.407   81.620   32.587 -0.4157 1.8240
ATOM    3522  CA   GLN A 228      15.222   82.549   31.508 -0.0031 1.9080
ATOM    3523  C    GLN A 228      15.699   83.922   31.886  0.5973 1.9080
ATOM    3524  O    GLN A 228      16.284   84.621   31.062 -0.5679 1.6612
ATOM    3525  CB   GLN A 228      13.759   82.652   31.032 -0.0036 1.9080
ATOM    3526  CG   GLN A 228      13.584   83.569   29.816 -0.0645 1.9080
ATOM    3527  CD   GLN A 228      12.187   83.364   29.243  0.6951 1.9080
ATOM    3528  HG2  GLN A 228      13.674   84.502   30.108  0.0352 1.4870
ATOM    3529  HA   GLN A 228      15.774   82.233   30.721  0.0850 1.3870
ATOM    3530  HG3  GLN A 228      14.247   83.322   29.135  0.0352 1.4870
ATOM    3531  H    GLN A 228      14.650   81.107   33.065  0.2719 0.6000
ATOM    3532  HB3  GLN A 228      13.206   83.017   31.776  0.0171 1.4870
ATOM    3533  HB2  GLN A 228      13.440   81.743   30.782  0.0171 1.4870
ATOM    3534 HE22  GLN A 228      11.845   81.892   30.601  0.4251 0.6000
ATOM    3535  OE1  GLN A 228      11.785   84.034   28.292 -0.6086 1.6612
ATOM    3536  NE2  GLN A 228      11.424   82.407   29.834 -0.9407 1.8240
ATOM    3537 HE21  GLN A 228      10.486   82.231   29.512  0.4251 0.6000
ATOM    3538  N    GLU A 229      15.417   84.348   33.129 -0.5163 1.8240
ATOM    3539  CA   GLU A 229      15.753   85.619   33.721  0.0397 1.9080
ATOM    3540  C    GLU A 229      17.189   85.706   34.177  0.5366 1.9080
ATOM    3541  O    GLU A 229      17.624   86.763   34.632 -0.5819 1.6612
ATOM    3542  CB   GLU A 229      14.808   85.988   34.879  0.0560 1.9080
ATOM    3543  CG   GLU A 229      13.391   86.292   34.375  0.0136 1.9080
ATOM    3544  CD   GLU A 229      12.469   86.505   35.565  0.8054 1.9080
ATOM    3545  OE1  GLU A 229      12.947   86.342   36.717 -0.8188 1.6612
ATOM    3546  OE2  GLU A 229      11.272   86.829   35.338 -0.8188 1.6612
ATOM    3547  HG2  GLU A 229      13.421   87.116   33.870 -0.0425 1.4870
ATOM    3548  HA   GLU A 229      15.566   86.367   33.052  0.1105 1.3870
ATOM    3549  HG3  GLU A 229      13.072   85.521   33.885 -0.0425 1.4870
ATOM    3550  H    GLU A 229      14.875   83.594   33.685  0.2936 0.6000
ATOM    3551  HB3  GLU A 229      15.150   86.794   35.298 -0.0173 1.4870
ATOM    3552  HB2  GLU A 229      14.751   85.221   35.473 -0.0173 1.4870
ATOM    3553  N    ALA A 230      17.951   84.596   34.140 -0.4157 1.8240
ATOM    3554  CA   ALA A 230      19.277   84.554   34.711  0.0337 1.9080
ATOM    3555  C    ALA A 230      20.178   85.613   34.141  0.5973 1.9080
ATOM    3556  O    ALA A 230      20.932   86.239   34.887 -0.5679 1.6612
ATOM    3557  CB   ALA A 230      19.970   83.199   34.489 -0.1825 1.9080
ATOM    3558  H    ALA A 230      17.494   83.788   33.667  0.2719 0.6000
ATOM    3559  HA   ALA A 230      19.203   84.693   35.716  0.0823 1.3870
ATOM    3560  HB1  ALA A 230      19.305   82.547   34.132  0.0603 1.4870
ATOM    3561  HB3  ALA A 230      20.714   83.316   33.836  0.0603 1.4870
ATOM    3562  HB2  ALA A 230      20.332   82.871   35.358  0.0603 1.4870
ATOM    3563  N    GLU A 231      20.136   85.847   32.816 -0.5163 1.8240
ATOM    3564  CA   GLU A 231      21.000   86.821   32.209  0.0397 1.9080
ATOM    3565  C    GLU A 231      20.653   88.173   32.748  0.5366 1.9080
ATOM    3566  O    GLU A 231      21.538   88.979   33.031 -0.5819 1.6612
ATOM    3567  CB   GLU A 231      20.837   86.878   30.683  0.0560 1.9080
ATOM    3568  CG   GLU A 231      21.223   85.571   29.992  0.0136 1.9080
ATOM    3569  CD   GLU A 231      20.120   84.552   30.249  0.8054 1.9080
ATOM    3570  OE1  GLU A 231      18.992   84.972   30.625 -0.8188 1.6612
ATOM    3571  OE2  GLU A 231      20.396   83.337   30.065 -0.8188 1.6612
ATOM    3572  HG2  GLU A 231      21.263   85.729   29.043 -0.0425 1.4870
ATOM    3573  HA   GLU A 231      21.958   86.606   32.415  0.1105 1.3870
ATOM    3574  HG3  GLU A 231      22.031   85.238   30.397 -0.0425 1.4870
ATOM    3575  H    GLU A 231      19.442   85.273   32.305  0.2936 0.6000
ATOM    3576  HB3  GLU A 231      21.430   87.579   30.345 -0.0173 1.4870
ATOM    3577  HB2  GLU A 231      19.893   87.048   30.490 -0.0173 1.4870
ATOM    3578  N    MET A 232      19.345   88.446   32.908 -0.4157 1.8240
ATOM    3579  CA   MET A 232      18.868   89.706   33.403 -0.0237 1.9080
ATOM    3580  C    MET A 232      19.373   89.899   34.797  0.5973 1.9080
ATOM    3581  O    MET A 232      19.737   91.004   35.192 -0.5679 1.6612
ATOM    3582  CB   MET A 232      17.342   89.755   33.546  0.0342 1.9080
ATOM    3583  CG   MET A 232      16.852   91.080   34.130  0.0018 1.9080
ATOM    3584  SD   MET A 232      15.240   90.978   34.960 -0.2737 2.0000
ATOM    3585  CE   MET A 232      15.885   90.157   36.447 -0.0536 1.9080
ATOM    3586  HG2  MET A 232      17.571   91.431   34.780  0.0440 1.3870
ATOM    3587  HE1  MET A 232      15.123   89.936   37.050  0.0684 1.3870
ATOM    3588  HE2  MET A 232      16.359   89.323   36.176  0.0684 1.3870
ATOM    3589  HE3  MET A 232      16.517   90.775   36.908  0.0684 1.3870
ATOM    3590  HB2  MET A 232      16.925   89.633   32.645  0.0241 1.4870
ATOM    3591  HG3  MET A 232      16.823   91.777   33.371  0.0440 1.3870
ATOM    3592  H    MET A 232      18.719   87.650   32.636  0.2719 0.6000
ATOM    3593  HA   MET A 232      19.242   90.437   32.826  0.0880 1.3870
ATOM    3594  HB3  MET A 232      17.046   89.014   34.151  0.0241 1.4870
ATOM    3595  N    ALA A 233      19.369   88.815   35.591 -0.4157 1.8240
ATOM    3596  CA   ALA A 233      19.774   88.867   36.966  0.0337 1.9080
ATOM    3597  C    ALA A 233      21.222   89.233   37.060  0.5973 1.9080
ATOM    3598  O    ALA A 233      21.624   89.975   37.954 -0.5679 1.6612
ATOM    3599  CB   ALA A 233      19.603   87.518   37.686 -0.1825 1.9080
ATOM    3600  H    ALA A 233      19.045   87.945   35.108  0.2719 0.6000
ATOM    3601  HA   ALA A 233      19.227   89.568   37.444  0.0823 1.3870
ATOM    3602  HB1  ALA A 233      18.670   87.449   38.031  0.0603 1.4870
ATOM    3603  HB3  ALA A 233      19.781   86.779   37.041  0.0603 1.4870
ATOM    3604  HB2  ALA A 233      20.249   87.469   38.444  0.0603 1.4870
ATOM    3605  N    GLN A 234      22.051   88.704   36.143 -0.4157 1.8240
ATOM    3606  CA   GLN A 234      23.469   88.912   36.199 -0.0031 1.9080
ATOM    3607  C    GLN A 234      23.769   90.370   36.043  0.5973 1.9080
ATOM    3608  O    GLN A 234      24.629   90.902   36.743 -0.5679 1.6612
ATOM    3609  CB   GLN A 234      24.202   88.120   35.105 -0.0036 1.9080
ATOM    3610  CG   GLN A 234      24.020   86.609   35.279 -0.0645 1.9080
ATOM    3611  CD   GLN A 234      24.574   85.897   34.057  0.6951 1.9080
ATOM    3612  HG2  GLN A 234      24.523   86.320   36.073  0.0352 1.4870
ATOM    3613  HA   GLN A 234      23.795   88.620   37.106  0.0850 1.3870
ATOM    3614  HG3  GLN A 234      23.059   86.414   35.356  0.0352 1.4870
ATOM    3615  H    GLN A 234      21.566   88.144   35.411  0.2719 0.6000
ATOM    3616  HB3  GLN A 234      25.171   88.322   35.157  0.0171 1.4870
ATOM    3617  HB2  GLN A 234      23.833   88.375   34.222  0.0171 1.4870
ATOM    3618 HE22  GLN A 234      26.043   87.291   33.904  0.4251 0.6000
ATOM    3619  OE1  GLN A 234      24.039   84.875   33.628 -0.6086 1.6612
ATOM    3620  NE2  GLN A 234      25.679   86.442   33.483 -0.9407 1.8240
ATOM    3621 HE21  GLN A 234      26.103   86.010   32.678  0.4251 0.6000
ATOM    3622  N    ASN A 235      23.094   91.056   35.101 -0.4157 1.8240
ATOM    3623  CA   ASN A 235      23.337   92.460   34.931  0.0143 1.9080
ATOM    3624  C    ASN A 235      22.693   93.278   36.018  0.5973 1.9080
ATOM    3625  O    ASN A 235      23.186   94.347   36.373 -0.5679 1.6612
ATOM    3626  CB   ASN A 235      23.019   93.014   33.529 -0.2041 1.9080
ATOM    3627  CG   ASN A 235      21.555   92.864   33.182  0.7130 1.9080
ATOM    3628  HA   ASN A 235      24.338   92.606   35.002  0.1048 1.3870
ATOM    3629  H    ASN A 235      22.429   90.496   34.554  0.2719 0.6000
ATOM    3630  HB3  ASN A 235      23.561   92.509   32.868  0.0797 1.4870
ATOM    3631  HB2  ASN A 235      23.257   93.977   33.517  0.0797 1.4870
ATOM    3632  OD1  ASN A 235      20.833   93.855   33.109 -0.5931 1.6612
ATOM    3633  ND2  ASN A 235      21.106   91.604   32.935 -0.9191 1.8240
ATOM    3634 HD22  ASN A 235      20.164   91.456   32.700  0.4196 0.6000
ATOM    3635 HD21  ASN A 235      21.751   90.844   32.999  0.4196 0.6000
ATOM    3636  N    ALA A 236      21.569   92.794   36.582 -0.4157 1.8240
ATOM    3637  CA   ALA A 236      20.814   93.500   37.584  0.0337 1.9080
ATOM    3638  C    ALA A 236      21.660   93.713   38.801  0.5973 1.9080
ATOM    3639  O    ALA A 236      21.558   94.748   39.458 -0.5679 1.6612
ATOM    3640  CB   ALA A 236      19.543   92.744   38.014 -0.1825 1.9080
ATOM    3641  H    ALA A 236      21.300   91.845   36.214  0.2719 0.6000
ATOM    3642  HA   ALA A 236      20.538   94.396   37.215  0.0823 1.3870
ATOM    3643  HB1  ALA A 236      18.744   93.287   37.770  0.0603 1.4870
ATOM    3644  HB3  ALA A 236      19.512   91.866   37.544  0.0603 1.4870
ATOM    3645  HB2  ALA A 236      19.568   92.600   39.000  0.0603 1.4870
ATOM    3646  N    VAL A 237      22.515   92.732   39.148 -0.4157 1.8240
ATOM    3647  CA   VAL A 237      23.321   92.878   40.322 -0.0875 1.9080
ATOM    3648  C    VAL A 237      24.190   94.093   40.139  0.5973 1.9080
ATOM    3649  O    VAL A 237      24.370   94.882   41.064 -0.5679 1.6612
ATOM    3650  CB   VAL A 237      24.178   91.668   40.614  0.2985 1.9080
ATOM    3651  CG1  VAL A 237      25.397   91.632   39.678 -0.3192 1.9080
ATOM    3652  CG2  VAL A 237      24.518   91.677   42.111 -0.3192 1.9080
ATOM    3653  HA   VAL A 237      22.721   93.039   41.106  0.0969 1.3870
ATOM    3654 HG11  VAL A 237      25.780   90.711   39.676  0.0791 1.4870
ATOM    3655 HG21  VAL A 237      23.780   91.231   42.613  0.0791 1.4870
ATOM    3656  HB   VAL A 237      23.650   90.847   40.414 -0.0297 1.4870
ATOM    3657 HG12  VAL A 237      25.108   91.881   38.756  0.0791 1.4870
ATOM    3658 HG13  VAL A 237      26.079   92.282   40.006  0.0791 1.4870
ATOM    3659  H    VAL A 237      22.521   91.923   38.516  0.2719 0.6000
ATOM    3660 HG23  VAL A 237      25.373   91.183   42.251  0.0791 1.4870
ATOM    3661 HG22  VAL A 237      24.615   92.622   42.415  0.0791 1.4870
ATOM    3662  N    ARG A 238      24.751   94.276   38.927 -0.3479 1.8240
ATOM    3663  CA   ARG A 238      25.598   95.395   38.615 -0.2637 1.9080
ATOM    3664  C    ARG A 238      24.801   96.668   38.679  0.7341 1.9080
ATOM    3665  O    ARG A 238      25.243   97.666   39.245 -0.5894 1.6612
ATOM    3666  CB   ARG A 238      26.180   95.271   37.195 -0.0007 1.9080
ATOM    3667  CG   ARG A 238      27.096   96.419   36.773  0.0390 1.9080
ATOM    3668  CD   ARG A 238      27.539   96.316   35.313  0.0486 1.9080
ATOM    3669  NE   ARG A 238      26.319   96.503   34.479 -0.5295 1.8240
ATOM    3670  CZ   ARG A 238      25.537   95.433   34.153  0.8076 1.9080
ATOM    3671  NH1  ARG A 238      25.885   94.174   34.553 -0.8627 1.8240
ATOM    3672  NH2  ARG A 238      24.396   95.626   33.430 -0.8627 1.8240
ATOM    3673  HG3  ARG A 238      27.917   96.415   37.345  0.0285 1.4870
ATOM    3674  HA   ARG A 238      26.343   95.443   39.290  0.1560 1.3870
ATOM    3675  HE   ARG A 238      26.079   97.387   34.166  0.3456 0.6000
ATOM    3676  HG2  ARG A 238      26.614   97.287   36.889  0.0285 1.4870
ATOM    3677 HH22  ARG A 238      23.855   94.853   33.187  0.4478 0.6000
ATOM    3678 HH21  ARG A 238      24.146   96.553   33.171  0.4478 0.6000
ATOM    3679  H    ARG A 238      24.506   93.521   38.240  0.2747 0.6000
ATOM    3680  HD3  ARG A 238      27.895   95.425   35.159  0.0687 1.3870
ATOM    3681  HD2  ARG A 238      28.165   97.036   35.126  0.0687 1.3870
ATOM    3682 HH12  ARG A 238      25.308   93.425   34.284  0.4478 0.6000
ATOM    3683 HH11  ARG A 238      26.699   94.051   35.098  0.4478 0.6000
ATOM    3684  HB3  ARG A 238      25.419   95.232   36.551  0.0327 1.4870
ATOM    3685  HB2  ARG A 238      26.706   94.425   37.149  0.0327 1.4870
ATOM    3686  N    LEU A 239      23.574   96.644   38.132 -0.4157 1.8240
ATOM    3687  CA   LEU A 239      22.729   97.806   38.031 -0.0518 1.9080
ATOM    3688  C    LEU A 239      22.435   98.306   39.414  0.5973 1.9080
ATOM    3689  O    LEU A 239      22.307   99.506   39.648 -0.5679 1.6612
ATOM    3690  CB   LEU A 239      21.367   97.471   37.400 -0.1102 1.9080
ATOM    3691  CG   LEU A 239      21.454   96.832   36.000  0.3531 1.9080
ATOM    3692  CD1  LEU A 239      20.055   96.528   35.443 -0.4121 1.9080
ATOM    3693  CD2  LEU A 239      22.305   97.672   35.034 -0.4121 1.9080
ATOM    3694 HD22  LEU A 239      23.230   97.754   35.399  0.1000 1.4870
ATOM    3695 HD23  LEU A 239      22.332   97.221   34.145  0.1000 1.4870
ATOM    3696 HD21  LEU A 239      21.897   98.577   34.941  0.1000 1.4870
ATOM    3697  H    LEU A 239      23.294   95.691   37.785  0.2719 0.6000
ATOM    3698 HD13  LEU A 239      19.537   97.378   35.377  0.1000 1.4870
ATOM    3699 HD12  LEU A 239      20.145   96.116   34.538  0.1000 1.4870
ATOM    3700 HD11  LEU A 239      19.588   95.895   36.057  0.1000 1.4870
ATOM    3701  HA   LEU A 239      23.218   98.520   37.526  0.0922 1.3870
ATOM    3702  HG   LEU A 239      21.974   95.981   36.065 -0.0361 1.4870
ATOM    3703  HB3  LEU A 239      20.858   98.310   37.310  0.0457 1.4870
ATOM    3704  HB2  LEU A 239      20.908   96.826   37.990  0.0457 1.4870
ATOM    3705  N    HID A 240      22.269   97.362   40.351 -0.4157 1.8240
ATOM    3706  CA   HID A 240      21.953   97.579   41.735  0.0188 1.9080
ATOM    3707  C    HID A 240      23.123   98.055   42.548  0.5973 1.9080
ATOM    3708  O    HID A 240      22.971   98.307   43.744 -0.5679 1.6612
ATOM    3709  CG   HID A 240      19.835   96.366   41.915 -0.0266 1.9080
ATOM    3710  CB   HID A 240      21.251   96.391   42.402 -0.0462 1.9080
ATOM    3711  H    HID A 240      22.402   96.375   39.946  0.2719 0.6000
ATOM    3712  HA   HID A 240      21.216   98.285   41.791  0.0881 1.3870
ATOM    3713  HB3  HID A 240      21.249   96.520   43.374  0.0402 1.4870
ATOM    3714  HB2  HID A 240      21.694   95.559   42.132  0.0402 1.4870
ATOM    3715  CD2  HID A 240      18.739   97.000   42.412  0.1292 1.9080
ATOM    3716  HD1  HID A 240      19.943   95.165   40.173  0.3649 0.6000
ATOM    3717  HE1  HID A 240      17.529   95.643   39.870  0.1392 1.3590
ATOM    3718  CE1  HID A 240      18.090   95.997   40.638  0.2057 1.9080
ATOM    3719  ND1  HID A 240      19.411   95.719   40.775 -0.3811 1.8240
ATOM    3720  NE2  HID A 240      17.637   96.771   41.607 -0.5727 1.8240
ATOM    3721  HD2  HID A 240      18.728   97.564   43.256  0.1147 1.4090
ATOM    3722  N    TYR A 241      24.329   98.121   41.947 -0.4157 1.8240
ATOM    3723  CA   TYR A 241      25.511   98.608   42.617 -0.0014 1.9080
ATOM    3724  C    TYR A 241      26.024   97.577   43.577  0.5973 1.9080
ATOM    3725  O    TYR A 241      26.603   97.905   44.611 -0.5679 1.6612
ATOM    3726  CB   TYR A 241      25.241   99.868   43.459 -0.0152 1.9080
ATOM    3727  CG   TYR A 241      24.598  100.874   42.570 -0.0011 1.9080
ATOM    3728  CD1  TYR A 241      25.333  101.529   41.612 -0.1906 1.9080
ATOM    3729  CD2  TYR A 241      23.260  101.172   42.706 -0.1906 1.9080
ATOM    3730  CE1  TYR A 241      24.733  102.457   40.796 -0.2341 1.9080
ATOM    3731  CE2  TYR A 241      22.657  102.099   41.892 -0.2341 1.9080
ATOM    3732  CZ   TYR A 241      23.397  102.745   40.931  0.3226 1.9080
ATOM    3733  OH   TYR A 241      22.783  103.700   40.091 -0.5579 1.7210
ATOM    3734  HA   TYR A 241      26.222   98.781   41.923  0.0876 1.3870
ATOM    3735  HE1  TYR A 241      25.279  102.932   40.088  0.1656 1.4590
ATOM    3736  HE2  TYR A 241      21.680  102.306   41.997  0.1656 1.4590
ATOM    3737  H    TYR A 241      24.318   97.786   40.956  0.2719 0.6000
ATOM    3738  HD2  TYR A 241      22.719  100.705   43.408  0.1699 1.4590
ATOM    3739  HD1  TYR A 241      26.308  101.333   41.506  0.1699 1.4590
ATOM    3740  HB3  TYR A 241      26.097  100.211   43.770  0.0295 1.4870
ATOM    3741  HB2  TYR A 241      24.627   99.626   44.174  0.0295 1.4870
ATOM    3742  HH   TYR A 241      22.261  103.215   39.401  0.3992 0.0000
ATOM    3743  N    GLY A 242      25.768   96.297   43.269 -0.4157 1.8240
ATOM    3744  CA   GLY A 242      26.195   95.155   44.028 -0.0252 1.9080
ATOM    3745  C    GLY A 242      27.649   94.789   43.881  0.5973 1.9080
ATOM    3746  O    GLY A 242      28.232   94.230   44.807 -0.5679 1.6612
ATOM    3747  H    GLY A 242      25.195   96.207   42.372  0.2719 0.6000
ATOM    3748  HA2  GLY A 242      25.991   95.315   45.025  0.0698 1.3870
ATOM    3749  HA3  GLY A 242      25.619   94.341   43.769  0.0698 1.3870
ATOM    3750  N    LEU A 243      28.268   95.052   42.711 -0.4157 1.8240
ATOM    3751  CA   LEU A 243      29.553   94.487   42.382 -0.0518 1.9080
ATOM    3752  C    LEU A 243      30.626   94.817   43.377  0.5973 1.9080
ATOM    3753  O    LEU A 243      31.353   93.907   43.777 -0.5679 1.6612
ATOM    3754  CB   LEU A 243      30.053   94.933   40.993 -0.1102 1.9080
ATOM    3755  CG   LEU A 243      29.130   94.498   39.837  0.3531 1.9080
ATOM    3756  CD1  LEU A 243      29.712   94.879   38.467 -0.4121 1.9080
ATOM    3757  CD2  LEU A 243      28.777   93.006   39.934 -0.4121 1.9080
ATOM    3758 HD22  LEU A 243      28.309   92.836   40.798  0.1000 1.4870
ATOM    3759 HD23  LEU A 243      28.181   92.760   39.173  0.1000 1.4870
ATOM    3760 HD21  LEU A 243      29.616   92.467   39.893  0.1000 1.4870
ATOM    3761  H    LEU A 243      27.732   95.690   42.087  0.2719 0.6000
ATOM    3762 HD13  LEU A 243      30.596   94.431   38.351  0.1000 1.4870
ATOM    3763 HD12  LEU A 243      29.085   94.580   37.750  0.1000 1.4870
ATOM    3764 HD11  LEU A 243      29.827   95.869   38.424  0.1000 1.4870
ATOM    3765  HA   LEU A 243      29.456   93.471   42.335  0.0922 1.3870
ATOM    3766  HG   LEU A 243      28.239   94.943   39.950 -0.0361 1.4870
ATOM    3767  HB3  LEU A 243      30.931   94.522   40.840  0.0457 1.4870
ATOM    3768  HB2  LEU A 243      30.091   95.915   40.986  0.0457 1.4870
ATOM    3769  N    PRO A 244      30.800   96.031   43.811 -0.2548 1.8240
ATOM    3770  CA   PRO A 244      31.878   96.286   44.726 -0.0266 1.9080
ATOM    3771  C    PRO A 244      31.744   95.555   46.026  0.5896 1.9080
ATOM    3772  O    PRO A 244      32.744   95.048   46.533 -0.5748 1.6612
ATOM    3773  CD   PRO A 244      30.487   97.193   42.995  0.0192 1.9080
ATOM    3774  CB   PRO A 244      31.971   97.805   44.831 -0.0070 1.9080
ATOM    3775  CG   PRO A 244      31.468   98.287   43.455  0.0189 1.9080
ATOM    3776  HG2  PRO A 244      31.003   99.158   43.552  0.0213 1.4870
ATOM    3777  HA   PRO A 244      32.781   96.080   44.287  0.0641 1.3870
ATOM    3778  HD3  PRO A 244      30.617   97.000   42.015  0.0391 1.3870
ATOM    3779  HD2  PRO A 244      29.539   97.497   43.136  0.0391 1.3870
ATOM    3780  HG3  PRO A 244      32.231   98.363   42.825  0.0213 1.4870
ATOM    3781  HB3  PRO A 244      32.906   98.106   44.970  0.0253 1.4870
ATOM    3782  HB2  PRO A 244      31.380   98.159   45.546  0.0253 1.4870
ATOM    3783  N    VAL A 245      30.521   95.474   46.573 -0.4157 1.8240
ATOM    3784  CA   VAL A 245      30.280   94.811   47.821 -0.0875 1.9080
ATOM    3785  C    VAL A 245      30.561   93.356   47.650  0.5973 1.9080
ATOM    3786  O    VAL A 245      31.119   92.712   48.537 -0.5679 1.6612
ATOM    3787  CB   VAL A 245      28.845   94.897   48.244  0.2985 1.9080
ATOM    3788  CG1  VAL A 245      28.664   93.995   49.469 -0.3192 1.9080
ATOM    3789  CG2  VAL A 245      28.475   96.368   48.485 -0.3192 1.9080
ATOM    3790  HA   VAL A 245      30.916   95.180   48.505  0.0969 1.3870
ATOM    3791 HG11  VAL A 245      28.056   94.444   50.121  0.0791 1.4870
ATOM    3792 HG21  VAL A 245      28.168   96.474   49.428  0.0791 1.4870
ATOM    3793  HB   VAL A 245      28.276   94.514   47.533 -0.0297 1.4870
ATOM    3794 HG12  VAL A 245      28.266   93.126   49.182  0.0791 1.4870
ATOM    3795 HG13  VAL A 245      29.553   93.834   49.893  0.0791 1.4870
ATOM    3796  H    VAL A 245      29.776   95.938   46.002  0.2719 0.6000
ATOM    3797 HG23  VAL A 245      29.280   96.934   48.322  0.0791 1.4870
ATOM    3798 HG22  VAL A 245      27.744   96.624   47.857  0.0791 1.4870
ATOM    3799  N    VAL A 246      30.145   92.797   46.497 -0.4157 1.8240
ATOM    3800  CA   VAL A 246      30.278   91.388   46.280 -0.0875 1.9080
ATOM    3801  C    VAL A 246      31.724   90.982   46.225  0.5973 1.9080
ATOM    3802  O    VAL A 246      32.104   89.994   46.848 -0.5679 1.6612
ATOM    3803  CB   VAL A 246      29.567   90.902   45.046  0.2985 1.9080
ATOM    3804  CG1  VAL A 246      30.319   91.350   43.784 -0.3192 1.9080
ATOM    3805  CG2  VAL A 246      29.383   89.384   45.169 -0.3192 1.9080
ATOM    3806  HA   VAL A 246      29.845   90.901   47.056  0.0969 1.3870
ATOM    3807 HG11  VAL A 246      30.609   92.298   43.895  0.0791 1.4870
ATOM    3808 HG21  VAL A 246      28.651   89.198   45.822  0.0791 1.4870
ATOM    3809  HB   VAL A 246      28.669   91.333   45.001 -0.0297 1.4870
ATOM    3810 HG12  VAL A 246      31.117   90.765   43.654  0.0791 1.4870
ATOM    3811 HG13  VAL A 246      29.711   91.273   42.997  0.0791 1.4870
ATOM    3812  H    VAL A 246      29.740   93.467   45.822  0.2719 0.6000
ATOM    3813 HG23  VAL A 246      29.144   89.013   44.274  0.0791 1.4870
ATOM    3814 HG22  VAL A 246      30.237   88.979   45.489  0.0791 1.4870
ATOM    3815  N    VAL A 247      32.579   91.728   45.491 -0.4157 1.8240
ATOM    3816  CA   VAL A 247      33.973   91.374   45.401 -0.0875 1.9080
ATOM    3817  C    VAL A 247      34.620   91.535   46.740  0.5973 1.9080
ATOM    3818  O    VAL A 247      35.527   90.787   47.100 -0.5679 1.6612
ATOM    3819  CB   VAL A 247      34.748   92.169   44.388  0.2985 1.9080
ATOM    3820  CG1  VAL A 247      34.286   91.739   42.988 -0.3192 1.9080
ATOM    3821  CG2  VAL A 247      34.533   93.665   44.652 -0.3192 1.9080
ATOM    3822  HA   VAL A 247      34.036   90.406   45.131  0.0969 1.3870
ATOM    3823 HG11  VAL A 247      34.093   90.760   42.993  0.0791 1.4870
ATOM    3824 HG21  VAL A 247      33.585   93.898   44.444  0.0791 1.4870
ATOM    3825  HB   VAL A 247      35.704   91.924   44.450 -0.0297 1.4870
ATOM    3826 HG12  VAL A 247      33.460   92.244   42.746  0.0791 1.4870
ATOM    3827 HG13  VAL A 247      35.009   91.938   42.330  0.0791 1.4870
ATOM    3828  H    VAL A 247      32.144   92.539   45.025  0.2719 0.6000
ATOM    3829 HG23  VAL A 247      34.729   93.856   45.612  0.0791 1.4870
ATOM    3830 HG22  VAL A 247      35.149   94.189   44.067  0.0791 1.4870
ATOM    3831  N    LYS A 248      34.146   92.522   47.514 -0.3479 1.8240
ATOM    3832  CA   LYS A 248      34.662   92.883   48.804 -0.2400 1.9080
ATOM    3833  C    LYS A 248      34.552   91.708   49.737  0.7341 1.9080
ATOM    3834  O    LYS A 248      35.433   91.478   50.563 -0.5894 1.6612
ATOM    3835  CB   LYS A 248      33.844   94.049   49.386 -0.0094 1.9080
ATOM    3836  CG   LYS A 248      34.467   94.797   50.561  0.0187 1.9080
ATOM    3837  CD   LYS A 248      33.782   96.148   50.787 -0.0479 1.9080
ATOM    3838  CE   LYS A 248      33.912   97.088   49.584 -0.0143 1.9080
ATOM    3839  NZ   LYS A 248      32.997   98.244   49.726 -0.3854 1.8240
ATOM    3840  HA   LYS A 248      35.631   93.139   48.715  0.1426 1.3870
ATOM    3841  HE2  LYS A 248      34.855   97.410   49.533  0.1135 1.1000
ATOM    3842  HE3  LYS A 248      33.684   96.579   48.756  0.1135 1.1000
ATOM    3843  HG2  LYS A 248      34.369   94.247   51.388  0.0103 1.4870
ATOM    3844  HG3  LYS A 248      35.434   94.956   50.373  0.0103 1.4870
ATOM    3845  HZ1  LYS A 248      33.495   99.019   50.117  0.3400 0.6000
ATOM    3846  HZ3  LYS A 248      32.637   98.499   48.828  0.3400 0.6000
ATOM    3847  HZ2  LYS A 248      32.238   97.998   50.330  0.3400 0.6000
ATOM    3848  HD3  LYS A 248      34.199   96.591   51.578  0.0621 1.4870
ATOM    3849  HD2  LYS A 248      32.812   95.990   50.959  0.0621 1.4870
ATOM    3850  H    LYS A 248      33.323   93.028   47.063  0.2747 0.6000
ATOM    3851  HB3  LYS A 248      32.954   93.682   49.684  0.0362 1.4870
ATOM    3852  HB2  LYS A 248      33.680   94.711   48.645  0.0362 1.4870
ATOM    3853  N    LEU A 249      33.476   90.912   49.598 -0.4157 1.8240
ATOM    3854  CA   LEU A 249      33.166   89.798   50.458 -0.0518 1.9080
ATOM    3855  C    LEU A 249      34.239   88.748   50.371  0.5973 1.9080
ATOM    3856  O    LEU A 249      34.332   87.879   51.237 -0.5679 1.6612
ATOM    3857  CB   LEU A 249      31.819   89.130   50.124 -0.1102 1.9080
ATOM    3858  CG   LEU A 249      30.597   90.043   50.357  0.3531 1.9080
ATOM    3859  CD1  LEU A 249      29.283   89.324   50.016 -0.4121 1.9080
ATOM    3860  CD2  LEU A 249      30.595   90.621   51.780 -0.4121 1.9080
ATOM    3861 HD22  LEU A 249      31.425   91.157   51.917  0.1000 1.4870
ATOM    3862 HD23  LEU A 249      29.794   91.205   51.896  0.1000 1.4870
ATOM    3863 HD21  LEU A 249      30.564   89.872   52.438  0.1000 1.4870
ATOM    3864  H    LEU A 249      32.867   91.192   48.776  0.2719 0.6000
ATOM    3865 HD13  LEU A 249      29.192   88.516   50.595  0.1000 1.4870
ATOM    3866 HD12  LEU A 249      28.518   89.944   50.179  0.1000 1.4870
ATOM    3867 HD11  LEU A 249      29.298   89.051   49.056  0.1000 1.4870
ATOM    3868  HA   LEU A 249      33.114   90.128   51.410  0.0922 1.3870
ATOM    3869  HG   LEU A 249      30.687   90.855   49.779 -0.0361 1.4870
ATOM    3870  HB3  LEU A 249      31.715   88.345   50.706  0.0457 1.4870
ATOM    3871  HB2  LEU A 249      31.827   88.888   49.170  0.0457 1.4870
ATOM    3872  N    LEU A 250      35.013   88.733   49.271 -0.4157 1.8240
ATOM    3873  CA   LEU A 250      36.066   87.769   49.079 -0.0518 1.9080
ATOM    3874  C    LEU A 250      37.173   87.970   50.079  0.5973 1.9080
ATOM    3875  O    LEU A 250      37.865   87.015   50.430 -0.5679 1.6612
ATOM    3876  CB   LEU A 250      36.682   87.835   47.671 -0.1102 1.9080
ATOM    3877  CG   LEU A 250      35.694   87.410   46.568  0.3531 1.9080
ATOM    3878  CD1  LEU A 250      36.337   87.482   45.173 -0.4121 1.9080
ATOM    3879  CD2  LEU A 250      35.089   86.026   46.874 -0.4121 1.9080
ATOM    3880 HD22  LEU A 250      34.604   86.068   47.744  0.1000 1.4870
ATOM    3881 HD23  LEU A 250      34.456   85.779   46.145  0.1000 1.4870
ATOM    3882 HD21  LEU A 250      35.824   85.354   46.927  0.1000 1.4870
ATOM    3883  H    LEU A 250      34.775   89.482   48.581  0.2719 0.6000
ATOM    3884 HD13  LEU A 250      37.126   86.872   45.145  0.1000 1.4870
ATOM    3885 HD12  LEU A 250      35.667   87.200   44.489  0.1000 1.4870
ATOM    3886 HD11  LEU A 250      36.628   88.420   44.995  0.1000 1.4870
ATOM    3887  HA   LEU A 250      35.684   86.841   49.204  0.0922 1.3870
ATOM    3888  HG   LEU A 250      34.899   88.018   46.594 -0.0361 1.4870
ATOM    3889  HB3  LEU A 250      37.441   87.217   47.641  0.0457 1.4870
ATOM    3890  HB2  LEU A 250      36.938   88.764   47.494  0.0457 1.4870
ATOM    3891  N    HID A 251      37.412   89.223   50.517 -0.4157 1.8240
ATOM    3892  CA   HID A 251      38.494   89.536   51.418  0.0188 1.9080
ATOM    3893  C    HID A 251      38.103   89.336   52.856  0.5973 1.9080
ATOM    3894  O    HID A 251      36.933   89.162   53.191 -0.5679 1.6612
ATOM    3895  CG   HID A 251      39.610   91.131   49.843 -0.0266 1.9080
ATOM    3896  CB   HID A 251      39.025   90.962   51.215 -0.0462 1.9080
ATOM    3897  H    HID A 251      36.742   89.931   50.141  0.2719 0.6000
ATOM    3898  HA   HID A 251      39.274   88.921   51.209  0.0881 1.3870
ATOM    3899  HB3  HID A 251      39.736   91.142   51.886  0.0402 1.4870
ATOM    3900  HB2  HID A 251      38.276   91.607   51.321  0.0402 1.4870
ATOM    3901  CD2  HID A 251      39.006   91.463   48.669  0.1292 1.9080
ATOM    3902  HD1  HID A 251      41.661   90.692   50.150  0.3649 0.6000
ATOM    3903  HE1  HID A 251      41.962   91.094   47.722  0.1392 1.3590
ATOM    3904  CE1  HID A 251      41.075   91.166   48.207  0.2057 1.9080
ATOM    3905  ND1  HID A 251      40.941   90.941   49.539 -0.3811 1.8240
ATOM    3906  NE2  HID A 251      39.927   91.486   47.635 -0.5727 1.8240
ATOM    3907  HD2  HID A 251      38.017   91.667   48.563  0.1147 1.4090
ATOM    3908  N    PRO A 252      39.090   89.357   53.724 -0.2548 1.8240
ATOM    3909  CA   PRO A 252      38.852   89.153   55.129 -0.0266 1.9080
ATOM    3910  C    PRO A 252      38.015   90.279   55.621  0.5896 1.9080
ATOM    3911  O    PRO A 252      38.005   91.307   54.939 -0.5748 1.6612
ATOM    3912  CD   PRO A 252      40.435   88.963   53.334  0.0192 1.9080
ATOM    3913  CB   PRO A 252      40.236   89.041   55.760 -0.0070 1.9080
ATOM    3914  CG   PRO A 252      41.100   88.458   54.627  0.0189 1.9080
ATOM    3915  HG2  PRO A 252      42.029   88.798   54.700  0.0213 1.4870
ATOM    3916  HA   PRO A 252      38.416   88.268   55.297  0.0641 1.3870
ATOM    3917  HD3  PRO A 252      40.418   88.230   52.643  0.0391 1.3870
ATOM    3918  HD2  PRO A 252      40.951   89.741   52.959  0.0391 1.3870
ATOM    3919  HG3  PRO A 252      41.085   87.467   54.666  0.0213 1.4870
ATOM    3920  HB3  PRO A 252      40.235   88.421   56.536  0.0253 1.4870
ATOM    3921  HB2  PRO A 252      40.589   89.931   56.028  0.0253 1.4870
ATOM    3922  N    PRO A 253      37.308   90.189   56.714 -0.2548 1.8240
ATOM    3923  CA   PRO A 253      37.243   89.066   57.623 -0.0266 1.9080
ATOM    3924  C    PRO A 253      36.462   87.868   57.152  0.5896 1.9080
ATOM    3925  O    PRO A 253      36.398   86.905   57.913 -0.5748 1.6612
ATOM    3926  CD   PRO A 253      36.719   91.389   57.285  0.0192 1.9080
ATOM    3927  CB   PRO A 253      36.668   89.626   58.924 -0.0070 1.9080
ATOM    3928  CG   PRO A 253      35.917   90.899   58.497  0.0189 1.9080
ATOM    3929  HG2  PRO A 253      34.990   90.674   58.240  0.0213 1.4870
ATOM    3930  HA   PRO A 253      38.199   88.782   57.905  0.0641 1.3870
ATOM    3931  HD3  PRO A 253      37.427   92.043   57.576  0.0391 1.3870
ATOM    3932  HD2  PRO A 253      36.112   91.848   56.627  0.0391 1.3870
ATOM    3933  HG3  PRO A 253      35.939   91.564   59.227  0.0213 1.4870
ATOM    3934  HB3  PRO A 253      37.390   89.860   59.571  0.0253 1.4870
ATOM    3935  HB2  PRO A 253      36.031   88.984   59.347  0.0253 1.4870
ATOM    3936  N    SER A 254      35.859   87.888   55.949 -0.4157 1.8240
ATOM    3937  CA   SER A 254      34.981   86.824   55.516 -0.0249 1.9080
ATOM    3938  C    SER A 254      35.599   85.474   55.717  0.5973 1.9080
ATOM    3939  O    SER A 254      36.802   85.278   55.551 -0.5679 1.6612
ATOM    3940  CB   SER A 254      34.580   86.916   54.032  0.2117 1.9080
ATOM    3941  OG   SER A 254      33.816   88.091   53.802 -0.6546 1.7210
ATOM    3942  H    SER A 254      36.084   88.727   55.377  0.2719 0.6000
ATOM    3943  HA   SER A 254      34.134   86.872   56.072  0.0843 1.3870
ATOM    3944  HB3  SER A 254      34.033   86.122   53.802  0.0352 1.3870
ATOM    3945  HB2  SER A 254      35.404   86.950   53.483  0.0352 1.3870
ATOM    3946  HG   SER A 254      33.147   88.200   54.535  0.4275 0.0000
ATOM    3947  N    HIP A 255      34.744   84.504   56.112 -0.3479 1.8240
ATOM    3948  CA   HIP A 255      35.145   83.149   56.364 -0.1354 1.9080
ATOM    3949  C    HIP A 255      34.835   82.304   55.162  0.7341 1.9080
ATOM    3950  O    HIP A 255      34.160   82.741   54.232 -0.5894 1.6612
ATOM    3951  ND1  HIP A 255      35.864   82.926   59.745 -0.1513 1.8240
ATOM    3952  CG   HIP A 255      34.926   83.360   58.835 -0.0012 1.9080
ATOM    3953  CB   HIP A 255      34.502   82.562   57.628 -0.0414 1.9080
ATOM    3954  NE2  HIP A 255      35.152   84.903   60.470 -0.1718 1.8240
ATOM    3955  CD2  HIP A 255      34.499   84.569   59.294 -0.1141 1.9080
ATOM    3956  CE1  HIP A 255      35.964   83.886   60.699 -0.0170 1.9080
ATOM    3957  HE2  HIP A 255      35.034   85.709   61.000  0.3911 0.6000
ATOM    3958  HD1  HIP A 255      36.371   82.090   59.723  0.3866 0.6000
ATOM    3959  HB2  HIP A 255      33.518   82.613   57.548  0.0810 1.4870
ATOM    3960  HB3  HIP A 255      34.807   81.630   57.746  0.0810 1.4870
ATOM    3961  H    HIP A 255      33.755   84.849   56.214  0.2747 0.6000
ATOM    3962  HE1  HIP A 255      36.593   83.814   61.490  0.2681 1.3590
ATOM    3963  HA   HIP A 255      36.138   83.128   56.522  0.1212 1.3870
ATOM    3964  HD2  HIP A 255      33.799   85.147   58.841  0.2317 1.4090
ATOM    3965  N    TRP A 256      35.305   81.040   55.172 -0.4157 1.8240
ATOM    3966  CA   TRP A 256      35.260   80.172   54.026 -0.0275 1.9080
ATOM    3967  C    TRP A 256      33.867   79.957   53.521  0.5973 1.9080
ATOM    3968  O    TRP A 256      33.685   79.904   52.305 -0.5679 1.6612
ATOM    3969  CB   TRP A 256      35.885   78.787   54.278 -0.0050 1.9080
ATOM    3970  CG   TRP A 256      37.383   78.822   54.473 -0.1415 1.9080
ATOM    3971  CD2  TRP A 256      38.323   79.091   53.420  0.1243 1.9080
ATOM    3972  CD1  TRP A 256      38.115   78.646   55.609 -0.1638 1.9080
ATOM    3973  NE1  TRP A 256      39.456   78.783   55.331 -0.3418 1.8240
ATOM    3974  CE2  TRP A 256      39.596   79.060   53.987  0.1380 1.9080
ATOM    3975  CE3  TRP A 256      38.139   79.349   52.091 -0.2387 1.9080
ATOM    3976  CZ2  TRP A 256      40.712   79.289   53.230 -0.2601 1.9080
ATOM    3977  CZ3  TRP A 256      39.265   79.574   51.330 -0.1972 1.9080
ATOM    3978  CH2  TRP A 256      40.527   79.545   51.889 -0.1134 1.9080
ATOM    3979  HH2  TRP A 256      41.327   79.713   51.309  0.1417 1.4590
ATOM    3980  HA   TRP A 256      35.796   80.613   53.282  0.1123 1.3870
ATOM    3981  HE1  TRP A 256      40.200   78.698   55.983  0.3412 0.6000
ATOM    3982  HE3  TRP A 256      37.237   79.376   51.674  0.1700 1.4590
ATOM    3983  HZ3  TRP A 256      39.155   79.762   50.352  0.1447 1.4590
ATOM    3984  HZ2  TRP A 256      41.633   79.272   53.637  0.1572 1.4590
ATOM    3985  HD1  TRP A 256      37.739   78.447   56.512  0.2062 1.4090
ATOM    3986  H    TRP A 256      35.706   80.757   56.102  0.2719 0.6000
ATOM    3987  HB3  TRP A 256      35.705   78.207   53.495  0.0339 1.4870
ATOM    3988  HB2  TRP A 256      35.492   78.403   55.102  0.0339 1.4870
ATOM    3989  N    PRO A 257      32.871   79.797   54.338 -0.2548 1.8240
ATOM    3990  CA   PRO A 257      31.563   79.558   53.796 -0.0266 1.9080
ATOM    3991  C    PRO A 257      31.116   80.678   52.903  0.5896 1.9080
ATOM    3992  O    PRO A 257      30.614   80.414   51.810 -0.5748 1.6612
ATOM    3993  CD   PRO A 257      33.029   79.266   55.682  0.0192 1.9080
ATOM    3994  CB   PRO A 257      30.690   79.264   55.017 -0.0070 1.9080
ATOM    3995  CG   PRO A 257      31.668   78.635   56.027  0.0189 1.9080
ATOM    3996  HG2  PRO A 257      31.397   78.868   56.951  0.0213 1.4870
ATOM    3997  HA   PRO A 257      31.530   78.669   53.304  0.0641 1.3870
ATOM    3998  HD3  PRO A 257      33.754   78.569   55.719  0.0391 1.3870
ATOM    3999  HD2  PRO A 257      33.251   79.993   56.340  0.0391 1.3870
ATOM    4000  HG3  PRO A 257      31.695   77.652   55.904  0.0213 1.4870
ATOM    4001  HB3  PRO A 257      29.966   78.617   54.800  0.0253 1.4870
ATOM    4002  HB2  PRO A 257      30.303   80.099   55.397  0.0253 1.4870
ATOM    4003  N    LEU A 258      31.312   81.935   53.338 -0.4157 1.8240
ATOM    4004  CA   LEU A 258      30.909   83.087   52.583 -0.0518 1.9080
ATOM    4005  C    LEU A 258      31.742   83.212   51.342  0.5973 1.9080
ATOM    4006  O    LEU A 258      31.224   83.537   50.274 -0.5679 1.6612
ATOM    4007  CB   LEU A 258      31.065   84.393   53.380 -0.1102 1.9080
ATOM    4008  CG   LEU A 258      30.642   85.651   52.602  0.3531 1.9080
ATOM    4009  CD1  LEU A 258      29.167   85.591   52.176 -0.4121 1.9080
ATOM    4010  CD2  LEU A 258      30.970   86.919   53.403 -0.4121 1.9080
ATOM    4011 HD22  LEU A 258      31.953   86.956   53.571  0.1000 1.4870
ATOM    4012 HD23  LEU A 258      30.687   87.720   52.880  0.1000 1.4870
ATOM    4013 HD21  LEU A 258      30.480   86.894   54.272  0.1000 1.4870
ATOM    4014  H    LEU A 258      31.783   81.983   54.272  0.2719 0.6000
ATOM    4015 HD13  LEU A 258      28.594   85.516   52.990  0.1000 1.4870
ATOM    4016 HD12  LEU A 258      28.936   86.424   51.676  0.1000 1.4870
ATOM    4017 HD11  LEU A 258      29.028   84.795   51.590  0.1000 1.4870
ATOM    4018  HA   LEU A 258      29.943   82.979   52.314  0.0922 1.3870
ATOM    4019  HG   LEU A 258      31.216   85.735   51.784 -0.0361 1.4870
ATOM    4020  HB3  LEU A 258      32.015   84.495   53.614  0.0457 1.4870
ATOM    4021  HB2  LEU A 258      30.491   84.333   54.178  0.0457 1.4870
ATOM    4022  N    ILE A 259      33.063   82.961   51.447 -0.4157 1.8240
ATOM    4023  CA   ILE A 259      33.919   83.143   50.306 -0.0597 1.9080
ATOM    4024  C    ILE A 259      33.534   82.175   49.234  0.5973 1.9080
ATOM    4025  O    ILE A 259      33.473   82.525   48.057 -0.5679 1.6612
ATOM    4026  CB   ILE A 259      35.398   83.014   50.592  0.1303 1.9080
ATOM    4027  CG1  ILE A 259      35.801   81.613   51.073 -0.0430 1.9080
ATOM    4028  CG2  ILE A 259      35.786   84.139   51.558 -0.3204 1.9080
ATOM    4029  CD1  ILE A 259      36.013   80.611   49.942 -0.0660 1.9080
ATOM    4030  HA   ILE A 259      33.730   84.064   49.953  0.0869 1.3870
ATOM    4031 HG22  ILE A 259      36.776   84.132   51.674  0.0882 1.4870
ATOM    4032 HG21  ILE A 259      35.489   85.008   51.171  0.0882 1.4870
ATOM    4033  HB   ILE A 259      35.907   83.197   49.741  0.0187 1.4870
ATOM    4034 HG12  ILE A 259      36.646   81.689   51.597  0.0236 1.4870
ATOM    4035 HG13  ILE A 259      35.080   81.268   51.670  0.0236 1.4870
ATOM    4036 HD13  ILE A 259      36.739   80.944   49.345  0.0186 1.4870
ATOM    4037  H    ILE A 259      33.368   82.645   52.375  0.2719 0.6000
ATOM    4038 HD12  ILE A 259      36.271   79.731   50.332  0.0186 1.4870
ATOM    4039 HG23  ILE A 259      35.335   83.978   52.432  0.0882 1.4870
ATOM    4040 HD11  ILE A 259      35.165   80.519   49.426  0.0186 1.4870
ATOM    4041  N    LYS A 260      33.231   80.930   49.629 -0.3479 1.8240
ATOM    4042  CA   LYS A 260      32.908   79.879   48.711 -0.2400 1.9080
ATOM    4043  C    LYS A 260      31.695   80.296   47.928  0.7341 1.9080
ATOM    4044  O    LYS A 260      31.658   80.169   46.704 -0.5894 1.6612
ATOM    4045  CB   LYS A 260      32.590   78.596   49.504 -0.0094 1.9080
ATOM    4046  CG   LYS A 260      32.585   77.285   48.722  0.0187 1.9080
ATOM    4047  CD   LYS A 260      31.483   77.178   47.675 -0.0479 1.9080
ATOM    4048  CE   LYS A 260      31.281   75.751   47.171 -0.0143 1.9080
ATOM    4049  NZ   LYS A 260      30.524   74.974   48.177 -0.3854 1.8240
ATOM    4050  HA   LYS A 260      33.672   79.742   48.078  0.1426 1.3870
ATOM    4051  HE2  LYS A 260      30.771   75.782   46.318  0.1135 1.1000
ATOM    4052  HE3  LYS A 260      32.172   75.333   47.026  0.1135 1.1000
ATOM    4053  HG2  LYS A 260      33.480   77.180   48.260  0.0103 1.4870
ATOM    4054  HG3  LYS A 260      32.486   76.518   49.375  0.0103 1.4870
ATOM    4055  HZ1  LYS A 260      30.672   73.995   48.027  0.3400 0.6000
ATOM    4056  HZ3  LYS A 260      30.837   75.219   49.096  0.3400 0.6000
ATOM    4057  HZ2  LYS A 260      29.547   75.178   48.094  0.3400 0.6000
ATOM    4058  HD3  LYS A 260      31.721   77.756   46.896  0.0621 1.4870
ATOM    4059  HD2  LYS A 260      30.625   77.494   48.078  0.0621 1.4870
ATOM    4060  H    LYS A 260      33.255   80.808   50.672  0.2747 0.6000
ATOM    4061  HB3  LYS A 260      31.681   78.714   49.926  0.0362 1.4870
ATOM    4062  HB2  LYS A 260      33.270   78.516   50.245  0.0362 1.4870
ATOM    4063  N    ALA A 261      30.671   80.821   48.629 -0.4157 1.8240
ATOM    4064  CA   ALA A 261      29.446   81.238   48.003  0.0337 1.9080
ATOM    4065  C    ALA A 261      29.699   82.400   47.088  0.5973 1.9080
ATOM    4066  O    ALA A 261      29.175   82.452   45.976 -0.5679 1.6612
ATOM    4067  CB   ALA A 261      28.377   81.672   49.021 -0.1825 1.9080
ATOM    4068  H    ALA A 261      30.859   80.891   49.654  0.2719 0.6000
ATOM    4069  HA   ALA A 261      29.076   80.471   47.461  0.0823 1.3870
ATOM    4070  HB1  ALA A 261      28.751   81.588   49.941  0.0603 1.4870
ATOM    4071  HB3  ALA A 261      28.123   82.620   48.843  0.0603 1.4870
ATOM    4072  HB2  ALA A 261      27.578   81.084   48.925  0.0603 1.4870
ATOM    4073  N    THR A 262      30.524   83.363   47.542 -0.4157 1.8240
ATOM    4074  CA   THR A 262      30.799   84.565   46.806 -0.0389 1.9080
ATOM    4075  C    THR A 262      31.531   84.240   45.539  0.5973 1.9080
ATOM    4076  O    THR A 262      31.315   84.883   44.513 -0.5679 1.6612
ATOM    4077  CB   THR A 262      31.619   85.545   47.589  0.3654 1.9080
ATOM    4078  OG1  THR A 262      30.947   85.886   48.793 -0.6761 1.7210
ATOM    4079  CG2  THR A 262      31.821   86.801   46.725 -0.2438 1.9080
ATOM    4080  HA   THR A 262      29.924   85.007   46.568  0.1007 1.3870
ATOM    4081 HG22  THR A 262      31.283   87.554   47.103  0.0642 1.4870
ATOM    4082 HG21  THR A 262      32.790   87.050   46.723  0.0642 1.4870
ATOM    4083  H    THR A 262      30.939   83.144   48.480  0.2719 0.6000
ATOM    4084  HB   THR A 262      32.519   85.118   47.841  0.0043 1.3870
ATOM    4085 HG23  THR A 262      31.521   86.612   45.789  0.0642 1.4870
ATOM    4086  HG1  THR A 262      30.992   85.126   49.453  0.4102 0.0000
ATOM    4087  N    VAL A 263      32.444   83.251   45.582 -0.4157 1.8240
ATOM    4088  CA   VAL A 263      33.179   82.864   44.410 -0.0875 1.9080
ATOM    4089  C    VAL A 263      32.198   82.333   43.415  0.5973 1.9080
ATOM    4090  O    VAL A 263      32.312   82.592   42.218 -0.5679 1.6612
ATOM    4091  CB   VAL A 263      34.189   81.787   44.681  0.2985 1.9080
ATOM    4092  CG1  VAL A 263      34.822   81.371   43.342 -0.3192 1.9080
ATOM    4093  CG2  VAL A 263      35.202   82.317   45.712 -0.3192 1.9080
ATOM    4094  HA   VAL A 263      33.613   83.678   44.024  0.0969 1.3870
ATOM    4095 HG11  VAL A 263      34.688   80.392   43.209  0.0791 1.4870
ATOM    4096 HG21  VAL A 263      35.736   83.047   45.292  0.0791 1.4870
ATOM    4097  HB   VAL A 263      33.722   80.985   45.024 -0.0297 1.4870
ATOM    4098 HG12  VAL A 263      34.383   81.877   42.603  0.0791 1.4870
ATOM    4099 HG13  VAL A 263      35.797   81.580   43.364  0.0791 1.4870
ATOM    4100  H    VAL A 263      32.554   82.817   46.517  0.2719 0.6000
ATOM    4101 HG23  VAL A 263      34.704   82.667   46.501  0.0791 1.4870
ATOM    4102 HG22  VAL A 263      35.801   81.569   45.988  0.0791 1.4870
ATOM    4103  N    GLY A 264      31.202   81.564   43.897 -0.4157 1.8240
ATOM    4104  CA   GLY A 264      30.218   80.981   43.029 -0.0252 1.9080
ATOM    4105  C    GLY A 264      29.437   82.070   42.350  0.5973 1.9080
ATOM    4106  O    GLY A 264      29.130   81.976   41.162 -0.5679 1.6612
ATOM    4107  H    GLY A 264      31.224   81.444   44.929  0.2719 0.6000
ATOM    4108  HA2  GLY A 264      30.670   80.409   42.336  0.0698 1.3870
ATOM    4109  HA3  GLY A 264      29.593   80.401   43.562  0.0698 1.3870
ATOM    4110  N    LEU A 265      29.075   83.127   43.100 -0.4157 1.8240
ATOM    4111  CA   LEU A 265      28.294   84.219   42.583 -0.0518 1.9080
ATOM    4112  C    LEU A 265      29.059   84.958   41.526  0.5973 1.9080
ATOM    4113  O    LEU A 265      28.513   85.298   40.478 -0.5679 1.6612
ATOM    4114  CB   LEU A 265      27.923   85.235   43.681 -0.1102 1.9080
ATOM    4115  CG   LEU A 265      27.100   86.438   43.185  0.3531 1.9080
ATOM    4116  CD1  LEU A 265      25.747   85.997   42.609 -0.4121 1.9080
ATOM    4117  CD2  LEU A 265      26.957   87.499   44.289 -0.4121 1.9080
ATOM    4118 HD22  LEU A 265      27.864   87.816   44.557  0.1000 1.4870
ATOM    4119 HD23  LEU A 265      26.421   88.264   43.940  0.1000 1.4870
ATOM    4120 HD21  LEU A 265      26.495   87.093   45.075  0.1000 1.4870
ATOM    4121  H    LEU A 265      29.418   83.072   44.089  0.2719 0.6000
ATOM    4122 HD13  LEU A 265      25.226   85.526   43.319  0.1000 1.4870
ATOM    4123 HD12  LEU A 265      25.244   86.802   42.299  0.1000 1.4870
ATOM    4124 HD11  LEU A 265      25.903   85.380   41.840  0.1000 1.4870
ATOM    4125  HA   LEU A 265      27.450   83.848   42.172  0.0922 1.3870
ATOM    4126  HG   LEU A 265      27.620   86.915   42.474 -0.0361 1.4870
ATOM    4127  HB3  LEU A 265      28.761   85.587   44.064  0.0457 1.4870
ATOM    4128  HB2  LEU A 265      27.380   84.765   44.358  0.0457 1.4870
ATOM    4129  N    ILE A 266      30.355   85.226   41.777 -0.4157 1.8240
ATOM    4130  CA   ILE A 266      31.177   85.951   40.848 -0.0597 1.9080
ATOM    4131  C    ILE A 266      31.286   85.153   39.589  0.5973 1.9080
ATOM    4132  O    ILE A 266      31.313   85.701   38.489 -0.5679 1.6612
ATOM    4133  CB   ILE A 266      32.562   86.235   41.360  0.1303 1.9080
ATOM    4134  CG1  ILE A 266      32.480   87.158   42.588 -0.0430 1.9080
ATOM    4135  CG2  ILE A 266      33.402   86.823   40.212 -0.3204 1.9080
ATOM    4136  CD1  ILE A 266      33.808   87.310   43.325 -0.0660 1.9080
ATOM    4137  HA   ILE A 266      30.680   86.790   40.622  0.0869 1.3870
ATOM    4138 HG22  ILE A 266      34.327   86.977   40.545  0.0882 1.4870
ATOM    4139 HG21  ILE A 266      33.407   86.171   39.460  0.0882 1.4870
ATOM    4140  HB   ILE A 266      32.979   85.383   41.658  0.0187 1.4870
ATOM    4141 HG12  ILE A 266      32.175   88.056   42.288  0.0236 1.4870
ATOM    4142 HG13  ILE A 266      31.809   86.778   43.219  0.0236 1.4870
ATOM    4143 HD13  ILE A 266      34.483   87.695   42.701  0.0186 1.4870
ATOM    4144  H    ILE A 266      30.688   84.860   42.695  0.2719 0.6000
ATOM    4145 HD12  ILE A 266      33.679   87.918   44.104  0.0186 1.4870
ATOM    4146 HG23  ILE A 266      32.988   87.682   39.926  0.0882 1.4870
ATOM    4147 HD11  ILE A 266      34.109   86.413   43.640  0.0186 1.4870
ATOM    4148  N    ARG A 267      31.355   83.821   39.730 -0.3479 1.8240
ATOM    4149  CA   ARG A 267      31.497   82.925   38.621 -0.2637 1.9080
ATOM    4150  C    ARG A 267      30.335   83.150   37.694  0.7341 1.9080
ATOM    4151  O    ARG A 267      30.514   83.233   36.480 -0.5894 1.6612
ATOM    4152  CB   ARG A 267      31.454   81.471   39.125 -0.0007 1.9080
ATOM    4153  CG   ARG A 267      31.734   80.370   38.104  0.0390 1.9080
ATOM    4154  CD   ARG A 267      31.725   78.990   38.770  0.0486 1.9080
ATOM    4155  NE   ARG A 267      32.044   77.957   37.747 -0.5295 1.8240
ATOM    4156  CZ   ARG A 267      32.273   76.673   38.152  0.8076 1.9080
ATOM    4157  NH1  ARG A 267      32.216   76.366   39.480 -0.8627 1.8240
ATOM    4158  NH2  ARG A 267      32.538   75.693   37.240 -0.8627 1.8240
ATOM    4159  HG3  ARG A 267      32.630   80.510   37.702  0.0285 1.4870
ATOM    4160  HA   ARG A 267      32.345   83.131   38.133  0.1560 1.3870
ATOM    4161  HE   ARG A 267      32.088   78.189   36.818  0.3456 0.6000
ATOM    4162  HG2  ARG A 267      31.030   80.378   37.405  0.0285 1.4870
ATOM    4163 HH22  ARG A 267      32.716   74.793   37.547  0.4478 0.6000
ATOM    4164 HH21  ARG A 267      32.540   75.935   36.271  0.4478 0.6000
ATOM    4165  H    ARG A 267      31.294   83.506   40.731  0.2747 0.6000
ATOM    4166  HD3  ARG A 267      30.826   78.823   39.123  0.0687 1.3870
ATOM    4167  HD2  ARG A 267      32.416   78.976   39.464  0.0687 1.3870
ATOM    4168 HH12  ARG A 267      32.405   75.432   39.747  0.4478 0.6000
ATOM    4169 HH11  ARG A 267      31.991   77.069   40.131  0.4478 0.6000
ATOM    4170  HB3  ARG A 267      30.539   81.306   39.512  0.0327 1.4870
ATOM    4171  HB2  ARG A 267      32.130   81.382   39.867  0.0327 1.4870
ATOM    4172  N    ASN A 268      29.112   83.256   38.253 -0.4157 1.8240
ATOM    4173  CA   ASN A 268      27.900   83.445   37.498  0.0143 1.9080
ATOM    4174  C    ASN A 268      27.858   84.813   36.880  0.5973 1.9080
ATOM    4175  O    ASN A 268      27.428   84.974   35.739 -0.5679 1.6612
ATOM    4176  CB   ASN A 268      26.641   83.304   38.370 -0.2041 1.9080
ATOM    4177  CG   ASN A 268      26.590   81.867   38.875  0.7130 1.9080
ATOM    4178  HA   ASN A 268      27.909   82.774   36.742  0.1048 1.3870
ATOM    4179  H    ASN A 268      29.135   83.186   39.304  0.2719 0.6000
ATOM    4180  HB3  ASN A 268      25.858   83.472   37.815  0.0797 1.4870
ATOM    4181  HB2  ASN A 268      26.722   83.904   39.133  0.0797 1.4870
ATOM    4182  OD1  ASN A 268      27.085   80.949   38.223 -0.5931 1.6612
ATOM    4183  ND2  ASN A 268      25.977   81.667   40.073 -0.9191 1.8240
ATOM    4184 HD22  ASN A 268      25.923   80.758   40.445  0.4196 0.6000
ATOM    4185 HD21  ASN A 268      25.592   82.450   40.553  0.4196 0.6000
ATOM    4186  N    LEU A 269      28.309   85.836   37.630 -0.4157 1.8240
ATOM    4187  CA   LEU A 269      28.274   87.204   37.194 -0.0518 1.9080
ATOM    4188  C    LEU A 269      29.145   87.336   35.979  0.5973 1.9080
ATOM    4189  O    LEU A 269      28.859   88.118   35.073 -0.5679 1.6612
ATOM    4190  CB   LEU A 269      28.818   88.178   38.260 -0.1102 1.9080
ATOM    4191  CG   LEU A 269      28.043   88.146   39.591  0.3531 1.9080
ATOM    4192  CD1  LEU A 269      28.622   89.150   40.600 -0.4121 1.9080
ATOM    4193  CD2  LEU A 269      26.537   88.332   39.359 -0.4121 1.9080
ATOM    4194 HD22  LEU A 269      26.202   87.596   38.774  0.1000 1.4870
ATOM    4195 HD23  LEU A 269      26.064   88.307   40.237  0.1000 1.4870
ATOM    4196 HD21  LEU A 269      26.379   89.213   38.917  0.1000 1.4870
ATOM    4197  H    LEU A 269      28.687   85.530   38.561  0.2719 0.6000
ATOM    4198 HD13  LEU A 269      28.563   90.070   40.217  0.1000 1.4870
ATOM    4199 HD12  LEU A 269      28.097   89.102   41.447  0.1000 1.4870
ATOM    4200 HD11  LEU A 269      29.576   88.920   40.780  0.1000 1.4870
ATOM    4201  HA   LEU A 269      27.334   87.443   36.944  0.0922 1.3870
ATOM    4202  HG   LEU A 269      28.099   87.225   39.976 -0.0361 1.4870
ATOM    4203  HB3  LEU A 269      28.750   89.091   37.899  0.0457 1.4870
ATOM    4204  HB2  LEU A 269      29.750   87.924   38.454  0.0457 1.4870
ATOM    4205  N    ALA A 270      30.236   86.553   35.938 -0.4157 1.8240
ATOM    4206  CA   ALA A 270      31.239   86.549   34.907  0.0337 1.9080
ATOM    4207  C    ALA A 270      30.617   86.192   33.595  0.5973 1.9080
ATOM    4208  O    ALA A 270      31.133   86.549   32.538 -0.5679 1.6612
ATOM    4209  CB   ALA A 270      32.364   85.533   35.177 -0.1825 1.9080
ATOM    4210  H    ALA A 270      30.289   85.901   36.787  0.2719 0.6000
ATOM    4211  HA   ALA A 270      31.643   87.470   34.840  0.0823 1.3870
ATOM    4212  HB1  ALA A 270      33.192   86.025   35.434  0.0603 1.4870
ATOM    4213  HB3  ALA A 270      32.085   84.928   35.918  0.0603 1.4870
ATOM    4214  HB2  ALA A 270      32.528   85.002   34.350  0.0603 1.4870
ATOM    4215  N    LEU A 271      29.515   85.424   33.625 -0.4157 1.8240
ATOM    4216  CA   LEU A 271      28.863   84.986   32.425 -0.0518 1.9080
ATOM    4217  C    LEU A 271      28.426   86.187   31.635  0.5973 1.9080
ATOM    4218  O    LEU A 271      28.369   86.121   30.409 -0.5679 1.6612
ATOM    4219  CB   LEU A 271      27.622   84.123   32.707 -0.1102 1.9080
ATOM    4220  CG   LEU A 271      27.957   82.776   33.375  0.3531 1.9080
ATOM    4221  CD1  LEU A 271      26.685   81.949   33.630 -0.4121 1.9080
ATOM    4222  CD2  LEU A 271      29.021   82.006   32.570 -0.4121 1.9080
ATOM    4223 HD22  LEU A 271      29.851   82.555   32.519  0.1000 1.4870
ATOM    4224 HD23  LEU A 271      29.214   81.142   33.028  0.1000 1.4870
ATOM    4225 HD21  LEU A 271      28.672   81.832   31.652  0.1000 1.4870
ATOM    4226  H    LEU A 271      29.194   85.187   34.588  0.2719 0.6000
ATOM    4227 HD13  LEU A 271      26.231   81.772   32.759  0.1000 1.4870
ATOM    4228 HD12  LEU A 271      26.938   81.086   34.062  0.1000 1.4870
ATOM    4229 HD11  LEU A 271      26.077   82.463   34.231  0.1000 1.4870
ATOM    4230  HA   LEU A 271      29.514   84.458   31.872  0.0922 1.3870
ATOM    4231  HG   LEU A 271      28.413   82.951   34.247 -0.0361 1.4870
ATOM    4232  HB3  LEU A 271      27.186   83.927   31.850  0.0457 1.4870
ATOM    4233  HB2  LEU A 271      27.039   84.620   33.322  0.0457 1.4870
ATOM    4234  N    CYS A 272      28.070   87.303   32.305 -0.4157 1.8240
ATOM    4235  CA   CYS A 272      27.632   88.479   31.593  0.0213 1.9080
ATOM    4236  C    CYS A 272      28.835   89.305   31.223  0.5973 1.9080
ATOM    4237  O    CYS A 272      29.615   89.721   32.079 -0.5679 1.6612
ATOM    4238  CB   CYS A 272      26.685   89.369   32.433 -0.1231 1.9080
ATOM    4239  SG   CYS A 272      26.105   90.869   31.575 -0.3119 2.0000
ATOM    4240  H    CYS A 272      28.142   87.227   33.331  0.2719 0.6000
ATOM    4241  HA   CYS A 272      27.175   88.189   30.749  0.1124 1.3870
ATOM    4242  HB3  CYS A 272      27.177   89.649   33.252  0.1112 1.3870
ATOM    4243  HB2  CYS A 272      25.890   88.823   32.679  0.1112 1.3870
ATOM    4244  HG   CYS A 272      25.717   91.498   32.245  0.1933 0.6000
ATOM    4245  N    PRO A 273      28.988   89.561   29.945 -0.2548 1.8240
ATOM    4246  CA   PRO A 273      30.091   90.306   29.387 -0.0266 1.9080
ATOM    4247  C    PRO A 273      30.185   91.690   29.960  0.5896 1.9080
ATOM    4248  O    PRO A 273      31.289   92.228   30.036 -0.5748 1.6612
ATOM    4249  CD   PRO A 273      27.993   89.191   28.954  0.0192 1.9080
ATOM    4250  CB   PRO A 273      29.860   90.298   27.873 -0.0070 1.9080
ATOM    4251  CG   PRO A 273      28.350   90.031   27.717  0.0189 1.9080
ATOM    4252  HG2  PRO A 273      27.854   90.888   27.718  0.0213 1.4870
ATOM    4253  HA   PRO A 273      30.966   89.802   29.512  0.0641 1.3870
ATOM    4254  HD3  PRO A 273      28.039   88.212   28.734  0.0391 1.3870
ATOM    4255  HD2  PRO A 273      27.065   89.410   29.266  0.0391 1.3870
ATOM    4256  HG3  PRO A 273      28.182   89.522   26.885  0.0213 1.4870
ATOM    4257  HB3  PRO A 273      30.379   89.572   27.429  0.0253 1.4870
ATOM    4258  HB2  PRO A 273      30.090   91.178   27.466  0.0253 1.4870
ATOM    4259  N    ALA A 274      29.046   92.277   30.365 -0.4157 1.8240
ATOM    4260  CA   ALA A 274      28.979   93.601   30.917  0.0337 1.9080
ATOM    4261  C    ALA A 274      29.775   93.635   32.186  0.5973 1.9080
ATOM    4262  O    ALA A 274      30.328   94.667   32.556 -0.5679 1.6612
ATOM    4263  CB   ALA A 274      27.537   94.016   31.279 -0.1825 1.9080
ATOM    4264  H    ALA A 274      28.199   91.660   30.235  0.2719 0.6000
ATOM    4265  HA   ALA A 274      29.378   94.251   30.264  0.0823 1.3870
ATOM    4266  HB1  ALA A 274      27.527   94.374   32.208  0.0603 1.4870
ATOM    4267  HB3  ALA A 274      27.232   94.717   30.641  0.0603 1.4870
ATOM    4268  HB2  ALA A 274      26.945   93.217   31.216  0.0603 1.4870
ATOM    4269  N    ASN A 275      29.774   92.514   32.924 -0.4157 1.8240
ATOM    4270  CA   ASN A 275      30.437   92.359   34.188  0.0143 1.9080
ATOM    4271  C    ASN A 275      31.926   92.207   34.069  0.5973 1.9080
ATOM    4272  O    ASN A 275      32.635   92.364   35.062 -0.5679 1.6612
ATOM    4273  CB   ASN A 275      29.888   91.186   35.015 -0.2041 1.9080
ATOM    4274  CG   ASN A 275      28.509   91.610   35.492  0.7130 1.9080
ATOM    4275  HA   ASN A 275      30.265   93.209   34.726  0.1048 1.3870
ATOM    4276  H    ASN A 275      29.218   91.730   32.466  0.2719 0.6000
ATOM    4277  HB3  ASN A 275      30.463   91.054   35.785  0.0797 1.4870
ATOM    4278  HB2  ASN A 275      29.799   90.413   34.436  0.0797 1.4870
ATOM    4279  OD1  ASN A 275      28.271   92.787   35.760 -0.5931 1.6612
ATOM    4280  ND2  ASN A 275      27.574   90.629   35.591 -0.9191 1.8240
ATOM    4281 HD22  ASN A 275      26.663   90.852   35.891  0.4196 0.6000
ATOM    4282 HD21  ASN A 275      27.830   89.694   35.358  0.4196 0.6000
ATOM    4283  N    HID A 276      32.454   91.852   32.884 -0.4157 1.8240
ATOM    4284  CA   HID A 276      33.857   91.541   32.811  0.0188 1.9080
ATOM    4285  C    HID A 276      34.725   92.678   33.273  0.5973 1.9080
ATOM    4286  O    HID A 276      35.612   92.462   34.097 -0.5679 1.6612
ATOM    4287  CG   HID A 276      33.743   89.879   30.911 -0.0266 1.9080
ATOM    4288  CB   HID A 276      34.336   91.163   31.402 -0.0462 1.9080
ATOM    4289  H    HID A 276      31.797   91.830   32.102  0.2719 0.6000
ATOM    4290  HA   HID A 276      34.040   90.736   33.406  0.0881 1.3870
ATOM    4291  HB3  HID A 276      35.333   91.068   31.414  0.0402 1.4870
ATOM    4292  HB2  HID A 276      34.082   91.894   30.766  0.0402 1.4870
ATOM    4293  CD2  HID A 276      33.146   89.575   29.726  0.1292 1.9080
ATOM    4294  HD1  HID A 276      34.092   88.575   32.544  0.3649 0.6000
ATOM    4295  HE1  HID A 276      33.012   86.811   31.178  0.1392 1.3590
ATOM    4296  CE1  HID A 276      33.144   87.769   30.873  0.2057 1.9080
ATOM    4297  ND1  HID A 276      33.739   88.713   31.643 -0.3811 1.8240
ATOM    4298  NE2  HID A 276      32.767   88.245   29.700 -0.5727 1.8240
ATOM    4299  HD2  HID A 276      32.999   90.231   28.966  0.1147 1.4090
ATOM    4300  N    ALA A 277      34.523   93.905   32.749 -0.4157 1.8240
ATOM    4301  CA   ALA A 277      35.367   95.016   33.108  0.0337 1.9080
ATOM    4302  C    ALA A 277      35.218   95.420   34.549  0.5973 1.9080
ATOM    4303  O    ALA A 277      36.217   95.594   35.240 -0.5679 1.6612
ATOM    4304  CB   ALA A 277      35.089   96.277   32.271 -0.1825 1.9080
ATOM    4305  H    ALA A 277      33.728   93.958   32.088  0.2719 0.6000
ATOM    4306  HA   ALA A 277      36.338   94.756   32.941  0.0823 1.3870
ATOM    4307  HB1  ALA A 277      35.762   96.976   32.501  0.0603 1.4870
ATOM    4308  HB3  ALA A 277      35.157   96.047   31.303  0.0603 1.4870
ATOM    4309  HB2  ALA A 277      34.172   96.609   32.477  0.0603 1.4870
ATOM    4310  N    PRO A 278      34.016   95.570   35.044 -0.2548 1.8240
ATOM    4311  CA   PRO A 278      33.818   96.022   36.394 -0.0266 1.9080
ATOM    4312  C    PRO A 278      34.368   95.083   37.417  0.5896 1.9080
ATOM    4313  O    PRO A 278      34.862   95.550   38.443 -0.5748 1.6612
ATOM    4314  CD   PRO A 278      32.825   95.737   34.230  0.0192 1.9080
ATOM    4315  CB   PRO A 278      32.316   96.295   36.532 -0.0070 1.9080
ATOM    4316  CG   PRO A 278      31.682   95.694   35.258  0.0189 1.9080
ATOM    4317  HG2  PRO A 278      31.398   94.763   35.431  0.0213 1.4870
ATOM    4318  HA   PRO A 278      34.204   96.962   36.519  0.0641 1.3870
ATOM    4319  HD3  PRO A 278      32.827   96.614   33.750  0.0391 1.3870
ATOM    4320  HD2  PRO A 278      32.724   94.995   33.569  0.0391 1.3870
ATOM    4321  HG3  PRO A 278      30.923   96.254   34.965  0.0213 1.4870
ATOM    4322  HB3  PRO A 278      32.126   97.274   36.572  0.0253 1.4870
ATOM    4323  HB2  PRO A 278      31.937   95.845   37.340  0.0253 1.4870
ATOM    4324  N    LEU A 279      34.292   93.764   37.170 -0.4157 1.8240
ATOM    4325  CA   LEU A 279      34.795   92.825   38.125 -0.0518 1.9080
ATOM    4326  C    LEU A 279      36.279   92.979   38.227  0.5973 1.9080
ATOM    4327  O    LEU A 279      36.835   92.926   39.322 -0.5679 1.6612
ATOM    4328  CB   LEU A 279      34.465   91.358   37.785 -0.1102 1.9080
ATOM    4329  CG   LEU A 279      32.980   90.997   37.994  0.3531 1.9080
ATOM    4330  CD1  LEU A 279      32.704   89.525   37.646 -0.4121 1.9080
ATOM    4331  CD2  LEU A 279      32.523   91.357   39.420 -0.4121 1.9080
ATOM    4332 HD22  LEU A 279      32.642   92.337   39.563  0.1000 1.4870
ATOM    4333 HD23  LEU A 279      31.562   91.113   39.525  0.1000 1.4870
ATOM    4334 HD21  LEU A 279      33.075   90.850   40.077  0.1000 1.4870
ATOM    4335  H    LEU A 279      33.856   93.521   36.268  0.2719 0.6000
ATOM    4336 HD13  LEU A 279      33.260   88.940   38.233  0.1000 1.4870
ATOM    4337 HD12  LEU A 279      31.736   89.330   37.793  0.1000 1.4870
ATOM    4338 HD11  LEU A 279      32.939   89.366   36.690  0.1000 1.4870
ATOM    4339  HA   LEU A 279      34.387   93.020   39.023  0.0922 1.3870
ATOM    4340  HG   LEU A 279      32.420   91.583   37.408 -0.0361 1.4870
ATOM    4341  HB3  LEU A 279      34.995   90.782   38.378  0.0457 1.4870
ATOM    4342  HB2  LEU A 279      34.672   91.213   36.835  0.0457 1.4870
ATOM    4343  N    ARG A 280      36.967   93.174   37.084 -0.3479 1.8240
ATOM    4344  CA   ARG A 280      38.395   93.310   37.133 -0.2637 1.9080
ATOM    4345  C    ARG A 280      38.771   94.579   37.838  0.7341 1.9080
ATOM    4346  O    ARG A 280      39.754   94.613   38.578 -0.5894 1.6612
ATOM    4347  CB   ARG A 280      39.108   93.224   35.769 -0.0007 1.9080
ATOM    4348  CG   ARG A 280      38.685   94.225   34.696  0.0390 1.9080
ATOM    4349  CD   ARG A 280      39.504   94.047   33.414  0.0486 1.9080
ATOM    4350  NE   ARG A 280      38.865   94.846   32.333 -0.5295 1.8240
ATOM    4351  CZ   ARG A 280      37.979   94.246   31.485  0.8076 1.9080
ATOM    4352  NH1  ARG A 280      37.654   92.931   31.656 -0.8627 1.8240
ATOM    4353  NH2  ARG A 280      37.424   94.958   30.462 -0.8627 1.8240
ATOM    4354  HG3  ARG A 280      38.833   95.150   35.028  0.0285 1.4870
ATOM    4355  HA   ARG A 280      38.784   92.528   37.638  0.1560 1.3870
ATOM    4356  HE   ARG A 280      39.075   95.781   32.232  0.3456 0.6000
ATOM    4357  HG2  ARG A 280      37.727   94.086   34.471  0.0285 1.4870
ATOM    4358 HH22  ARG A 280      36.809   94.514   29.855  0.4478 0.6000
ATOM    4359 HH21  ARG A 280      37.664   95.920   30.365  0.4478 0.6000
ATOM    4360  H    ARG A 280      36.393   93.211   36.236  0.2747 0.6000
ATOM    4361  HD3  ARG A 280      39.487   93.101   33.165  0.0687 1.3870
ATOM    4362  HD2  ARG A 280      40.406   94.388   33.572  0.0687 1.3870
ATOM    4363 HH12  ARG A 280      37.025   92.522   31.015  0.4478 0.6000
ATOM    4364 HH11  ARG A 280      38.050   92.430   32.407  0.4478 0.6000
ATOM    4365  HB3  ARG A 280      38.959   92.298   35.402  0.0327 1.4870
ATOM    4366  HB2  ARG A 280      40.095   93.344   35.930  0.0327 1.4870
ATOM    4367  N    GLU A 281      37.981   95.653   37.649 -0.5163 1.8240
ATOM    4368  CA   GLU A 281      38.257   96.932   38.249  0.0397 1.9080
ATOM    4369  C    GLU A 281      38.236   96.762   39.738  0.5366 1.9080
ATOM    4370  O    GLU A 281      38.987   97.410   40.466 -0.5819 1.6612
ATOM    4371  CB   GLU A 281      37.176   97.980   37.927  0.0560 1.9080
ATOM    4372  CG   GLU A 281      37.067   98.361   36.449  0.0136 1.9080
ATOM    4373  CD   GLU A 281      35.798   99.193   36.288  0.8054 1.9080
ATOM    4374  OE1  GLU A 281      34.790   98.862   36.968 -0.8188 1.6612
ATOM    4375  OE2  GLU A 281      35.815  100.170   35.494 -0.8188 1.6612
ATOM    4376  HG2  GLU A 281      37.814   98.919   36.224 -0.0425 1.4870
ATOM    4377  HA   GLU A 281      39.155   97.262   37.955  0.1105 1.3870
ATOM    4378  HG3  GLU A 281      36.959   97.559   35.935 -0.0425 1.4870
ATOM    4379  H    GLU A 281      37.160   95.463   37.031  0.2936 0.6000
ATOM    4380  HB3  GLU A 281      37.396   98.799   38.429 -0.0173 1.4870
ATOM    4381  HB2  GLU A 281      36.307   97.604   38.201 -0.0173 1.4870
ATOM    4382  N    GLN A 282      37.335   95.889   40.216 -0.4157 1.8240
ATOM    4383  CA   GLN A 282      37.101   95.587   41.599 -0.0031 1.9080
ATOM    4384  C    GLN A 282      38.277   94.861   42.188  0.5973 1.9080
ATOM    4385  O    GLN A 282      38.424   94.821   43.409 -0.5679 1.6612
ATOM    4386  CB   GLN A 282      35.835   94.745   41.810 -0.0036 1.9080
ATOM    4387  CG   GLN A 282      34.595   95.409   41.208 -0.0645 1.9080
ATOM    4388  CD   GLN A 282      34.615   96.878   41.605  0.6951 1.9080
ATOM    4389  HG2  GLN A 282      34.642   95.343   40.233  0.0352 1.4870
ATOM    4390  HA   GLN A 282      36.990   96.458   42.099  0.0850 1.3870
ATOM    4391  HG3  GLN A 282      33.796   94.988   41.584  0.0352 1.4870
ATOM    4392  H    GLN A 282      36.782   95.418   39.427  0.2719 0.6000
ATOM    4393  HB3  GLN A 282      35.683   94.633   42.785  0.0171 1.4870
ATOM    4394  HB2  GLN A 282      35.958   93.864   41.370  0.0171 1.4870
ATOM    4395 HE22  GLN A 282      35.263   96.370   43.462  0.4251 0.6000
ATOM    4396  OE1  GLN A 282      34.290   97.755   40.805 -0.6086 1.6612
ATOM    4397  NE2  GLN A 282      35.019   97.159   42.872 -0.9407 1.8240
ATOM    4398 HE21  GLN A 282      35.067   98.113   43.193  0.4251 0.6000
ATOM    4399  N    GLY A 283      39.104   94.199   41.350 -0.4157 1.8240
ATOM    4400  CA   GLY A 283      40.259   93.522   41.875 -0.0252 1.9080
ATOM    4401  C    GLY A 283      39.926   92.086   42.132  0.5973 1.9080
ATOM    4402  O    GLY A 283      40.609   91.410   42.900 -0.5679 1.6612
ATOM    4403  H    GLY A 283      38.831   94.233   40.362  0.2719 0.6000
ATOM    4404  HA2  GLY A 283      41.017   93.582   41.215  0.0698 1.3870
ATOM    4405  HA3  GLY A 283      40.550   93.962   42.732  0.0698 1.3870
ATOM    4406  N    ALA A 284      38.865   91.582   41.477 -0.4157 1.8240
ATOM    4407  CA   ALA A 284      38.414   90.233   41.662  0.0337 1.9080
ATOM    4408  C    ALA A 284      39.455   89.241   41.231  0.5973 1.9080
ATOM    4409  O    ALA A 284      39.623   88.205   41.872 -0.5679 1.6612
ATOM    4410  CB   ALA A 284      37.125   89.923   40.883 -0.1825 1.9080
ATOM    4411  H    ALA A 284      38.412   92.268   40.829  0.2719 0.6000
ATOM    4412  HA   ALA A 284      38.211   90.085   42.645  0.0823 1.3870
ATOM    4413  HB1  ALA A 284      37.365   89.543   39.993  0.0603 1.4870
ATOM    4414  HB3  ALA A 284      36.583   89.263   41.398  0.0603 1.4870
ATOM    4415  HB2  ALA A 284      36.606   90.766   40.762  0.0603 1.4870
ATOM    4416  N    ILE A 285      40.178   89.518   40.129 -0.4157 1.8240
ATOM    4417  CA   ILE A 285      41.118   88.552   39.623 -0.0597 1.9080
ATOM    4418  C    ILE A 285      42.199   88.231   40.626  0.5973 1.9080
ATOM    4419  O    ILE A 285      42.353   87.060   40.964 -0.5679 1.6612
ATOM    4420  CB   ILE A 285      41.827   89.044   38.396  0.1303 1.9080
ATOM    4421  CG1  ILE A 285      40.825   89.363   37.276 -0.0430 1.9080
ATOM    4422  CG2  ILE A 285      42.876   87.994   37.997 -0.3204 1.9080
ATOM    4423  CD1  ILE A 285      41.449   90.139   36.118 -0.0660 1.9080
ATOM    4424  HA   ILE A 285      40.599   87.696   39.473  0.0869 1.3870
ATOM    4425 HG22  ILE A 285      43.388   88.339   37.216  0.0882 1.4870
ATOM    4426 HG21  ILE A 285      43.484   87.844   38.771  0.0882 1.4870
ATOM    4427  HB   ILE A 285      42.307   89.893   38.615  0.0187 1.4870
ATOM    4428 HG12  ILE A 285      40.457   88.509   36.928  0.0236 1.4870
ATOM    4429 HG13  ILE A 285      40.088   89.908   37.661  0.0236 1.4870
ATOM    4430 HD13  ILE A 285      42.186   89.596   35.724  0.0186 1.4870
ATOM    4431  H    ILE A 285      39.995   90.440   39.714  0.2719 0.6000
ATOM    4432 HD12  ILE A 285      40.749   90.312   35.430  0.0186 1.4870
ATOM    4433 HG23  ILE A 285      42.404   87.151   37.757  0.0882 1.4870
ATOM    4434 HD11  ILE A 285      41.809   91.002   36.463  0.0186 1.4870
ATOM    4435  N    PRO A 286      42.955   89.170   41.150 -0.2548 1.8240
ATOM    4436  CA   PRO A 286      44.021   88.857   42.067 -0.0266 1.9080
ATOM    4437  C    PRO A 286      43.519   88.152   43.287  0.5896 1.9080
ATOM    4438  O    PRO A 286      44.228   87.291   43.804 -0.5748 1.6612
ATOM    4439  CD   PRO A 286      42.675   90.595   41.094  0.0192 1.9080
ATOM    4440  CB   PRO A 286      44.666   90.199   42.414 -0.0070 1.9080
ATOM    4441  CG   PRO A 286      43.518   91.206   42.224  0.0189 1.9080
ATOM    4442  HG2  PRO A 286      42.990   91.278   43.058  0.0213 1.4870
ATOM    4443  HA   PRO A 286      44.746   88.313   41.605  0.0641 1.3870
ATOM    4444  HD3  PRO A 286      42.944   90.988   40.208  0.0391 1.3870
ATOM    4445  HD2  PRO A 286      41.700   90.784   41.246  0.0391 1.3870
ATOM    4446  HG3  PRO A 286      43.882   92.086   41.955  0.0213 1.4870
ATOM    4447  HB3  PRO A 286      45.411   90.416   41.795  0.0253 1.4870
ATOM    4448  HB2  PRO A 286      44.979   90.219   43.357  0.0253 1.4870
ATOM    4449  N    ARG A 287      42.322   88.517   43.782 -0.3479 1.8240
ATOM    4450  CA   ARG A 287      41.795   87.904   44.967 -0.2637 1.9080
ATOM    4451  C    ARG A 287      41.504   86.466   44.691  0.7341 1.9080
ATOM    4452  O    ARG A 287      41.785   85.596   45.515 -0.5894 1.6612
ATOM    4453  CB   ARG A 287      40.475   88.532   45.438 -0.0007 1.9080
ATOM    4454  CG   ARG A 287      39.790   87.783   46.589  0.0390 1.9080
ATOM    4455  CD   ARG A 287      40.358   88.043   47.987  0.0486 1.9080
ATOM    4456  NE   ARG A 287      41.626   87.281   48.154 -0.5295 1.8240
ATOM    4457  CZ   ARG A 287      41.933   86.758   49.379  0.8076 1.9080
ATOM    4458  NH1  ARG A 287      41.036   86.848   50.405 -0.8627 1.8240
ATOM    4459  NH2  ARG A 287      43.133   86.140   49.580 -0.8627 1.8240
ATOM    4460  HG3  ARG A 287      39.849   86.787   46.414  0.0285 1.4870
ATOM    4461  HA   ARG A 287      42.479   87.967   45.702  0.1560 1.3870
ATOM    4462  HE   ARG A 287      42.221   87.158   47.411  0.3456 0.6000
ATOM    4463  HG2  ARG A 287      38.808   88.031   46.604  0.0285 1.4870
ATOM    4464 HH22  ARG A 287      43.344   85.790   50.460  0.4478 0.6000
ATOM    4465 HH21  ARG A 287      43.763   86.064   48.812  0.4478 0.6000
ATOM    4466  H    ARG A 287      41.845   89.257   43.236  0.2747 0.6000
ATOM    4467  HD3  ARG A 287      39.706   87.728   48.650  0.0687 1.3870
ATOM    4468  HD2  ARG A 287      40.548   89.002   48.072  0.0687 1.3870
ATOM    4469 HH12  ARG A 287      41.296   86.477   51.281  0.4478 0.6000
ATOM    4470 HH11  ARG A 287      40.162   87.275   50.245  0.4478 0.6000
ATOM    4471  HB3  ARG A 287      39.844   88.548   44.668  0.0327 1.4870
ATOM    4472  HB2  ARG A 287      40.663   89.459   45.748  0.0327 1.4870
ATOM    4473  N    LEU A 288      40.925   86.183   43.511 -0.4157 1.8240
ATOM    4474  CA   LEU A 288      40.559   84.838   43.162 -0.0518 1.9080
ATOM    4475  C    LEU A 288      41.797   84.001   43.093  0.5973 1.9080
ATOM    4476  O    LEU A 288      41.806   82.859   43.551 -0.5679 1.6612
ATOM    4477  CB   LEU A 288      39.872   84.754   41.786 -0.1102 1.9080
ATOM    4478  CG   LEU A 288      38.510   85.470   41.737  0.3531 1.9080
ATOM    4479  CD1  LEU A 288      37.866   85.358   40.345 -0.4121 1.9080
ATOM    4480  CD2  LEU A 288      37.585   84.965   42.856 -0.4121 1.9080
ATOM    4481 HD22  LEU A 288      38.013   85.143   43.740  0.1000 1.4870
ATOM    4482 HD23  LEU A 288      36.712   85.445   42.800  0.1000 1.4870
ATOM    4483 HD21  LEU A 288      37.439   83.985   42.743  0.1000 1.4870
ATOM    4484  H    LEU A 288      40.777   87.010   42.902  0.2719 0.6000
ATOM    4485 HD13  LEU A 288      37.728   84.394   40.125  0.1000 1.4870
ATOM    4486 HD12  LEU A 288      36.988   85.832   40.352  0.1000 1.4870
ATOM    4487 HD11  LEU A 288      38.471   85.776   39.671  0.1000 1.4870
ATOM    4488  HA   LEU A 288      39.957   84.469   43.876  0.0922 1.3870
ATOM    4489  HG   LEU A 288      38.644   86.436   41.959 -0.0361 1.4870
ATOM    4490  HB3  LEU A 288      39.716   83.807   41.582  0.0457 1.4870
ATOM    4491  HB2  LEU A 288      40.458   85.189   41.127  0.0457 1.4870
ATOM    4492  N    VAL A 289      42.877   84.555   42.511 -0.4157 1.8240
ATOM    4493  CA   VAL A 289      44.106   83.829   42.358 -0.0875 1.9080
ATOM    4494  C    VAL A 289      44.651   83.499   43.711  0.5973 1.9080
ATOM    4495  O    VAL A 289      45.097   82.380   43.956 -0.5679 1.6612
ATOM    4496  CB   VAL A 289      45.173   84.616   41.648  0.2985 1.9080
ATOM    4497  CG1  VAL A 289      46.465   83.777   41.623 -0.3192 1.9080
ATOM    4498  CG2  VAL A 289      44.661   85.015   40.253 -0.3192 1.9080
ATOM    4499  HA   VAL A 289      43.909   82.969   41.877  0.0969 1.3870
ATOM    4500 HG11  VAL A 289      47.249   84.390   41.574  0.0791 1.4870
ATOM    4501 HG21  VAL A 289      45.266   85.712   39.875  0.0791 1.4870
ATOM    4502  HB   VAL A 289      45.383   85.425   42.178 -0.0297 1.4870
ATOM    4503 HG12  VAL A 289      46.513   83.230   42.455  0.0791 1.4870
ATOM    4504 HG13  VAL A 289      46.450   83.181   40.824  0.0791 1.4870
ATOM    4505  H    VAL A 289      42.728   85.535   42.195  0.2719 0.6000
ATOM    4506 HG23  VAL A 289      44.660   84.208   39.668  0.0791 1.4870
ATOM    4507 HG22  VAL A 289      43.736   85.376   40.341  0.0791 1.4870
ATOM    4508  N    GLN A 290      44.619   84.475   44.636 -0.4157 1.8240
ATOM    4509  CA   GLN A 290      45.188   84.275   45.938 -0.0031 1.9080
ATOM    4510  C    GLN A 290      44.449   83.185   46.648  0.5973 1.9080
ATOM    4511  O    GLN A 290      45.058   82.337   47.301 -0.5679 1.6612
ATOM    4512  CB   GLN A 290      45.164   85.556   46.789 -0.0036 1.9080
ATOM    4513  CG   GLN A 290      46.141   86.621   46.274 -0.0645 1.9080
ATOM    4514  CD   GLN A 290      45.943   87.900   47.076  0.6951 1.9080
ATOM    4515  HG2  GLN A 290      47.059   86.299   46.409  0.0352 1.4870
ATOM    4516  HA   GLN A 290      46.145   83.982   45.823  0.0850 1.3870
ATOM    4517  HG3  GLN A 290      45.941   86.802   45.330  0.0352 1.4870
ATOM    4518  H    GLN A 290      44.159   85.347   44.319  0.2719 0.6000
ATOM    4519  HB3  GLN A 290      45.422   85.327   47.721  0.0171 1.4870
ATOM    4520  HB2  GLN A 290      44.249   85.941   46.764  0.0171 1.4870
ATOM    4521 HE22  GLN A 290      47.560   87.440   48.216  0.4251 0.6000
ATOM    4522  OE1  GLN A 290      45.013   88.664   46.824 -0.6086 1.6612
ATOM    4523  NE2  GLN A 290      46.838   88.139   48.073 -0.9407 1.8240
ATOM    4524 HE21  GLN A 290      46.770   88.974   48.631  0.4251 0.6000
ATOM    4525  N    LEU A 291      43.109   83.162   46.521 -0.4157 1.8240
ATOM    4526  CA   LEU A 291      42.310   82.161   47.173 -0.0518 1.9080
ATOM    4527  C    LEU A 291      42.694   80.819   46.628  0.5973 1.9080
ATOM    4528  O    LEU A 291      42.801   79.840   47.365 -0.5679 1.6612
ATOM    4529  CB   LEU A 291      40.806   82.324   46.876 -0.1102 1.9080
ATOM    4530  CG   LEU A 291      40.164   83.599   47.453  0.3531 1.9080
ATOM    4531  CD1  LEU A 291      38.671   83.677   47.102 -0.4121 1.9080
ATOM    4532  CD2  LEU A 291      40.399   83.705   48.966 -0.4121 1.9080
ATOM    4533 HD22  LEU A 291      41.380   83.732   49.145  0.1000 1.4870
ATOM    4534 HD23  LEU A 291      39.971   84.540   49.307  0.1000 1.4870
ATOM    4535 HD21  LEU A 291      39.996   82.911   49.417  0.1000 1.4870
ATOM    4536  H    LEU A 291      42.729   83.920   45.921  0.2719 0.6000
ATOM    4537 HD13  LEU A 291      38.203   82.882   47.482  0.1000 1.4870
ATOM    4538 HD12  LEU A 291      38.286   84.513   47.490  0.1000 1.4870
ATOM    4539 HD11  LEU A 291      38.568   83.687   46.109  0.1000 1.4870
ATOM    4540  HA   LEU A 291      42.504   82.179   48.156  0.0922 1.3870
ATOM    4541  HG   LEU A 291      40.632   84.397   47.074 -0.0361 1.4870
ATOM    4542  HB3  LEU A 291      40.334   81.550   47.269  0.0457 1.4870
ATOM    4543  HB2  LEU A 291      40.693   82.355   45.894  0.0457 1.4870
ATOM    4544  N    LEU A 292      42.902   80.747   45.300 -0.4157 1.8240
ATOM    4545  CA   LEU A 292      43.208   79.511   44.640 -0.0518 1.9080
ATOM    4546  C    LEU A 292      44.517   78.977   45.127  0.5973 1.9080
ATOM    4547  O    LEU A 292      44.636   77.793   45.436 -0.5679 1.6612
ATOM    4548  CB   LEU A 292      43.323   79.678   43.113 -0.1102 1.9080
ATOM    4549  CG   LEU A 292      43.672   78.380   42.361  0.3531 1.9080
ATOM    4550  CD1  LEU A 292      42.578   77.323   42.554 -0.4121 1.9080
ATOM    4551  CD2  LEU A 292      43.981   78.650   40.877 -0.4121 1.9080
ATOM    4552 HD22  LEU A 292      44.757   79.273   40.814  0.1000 1.4870
ATOM    4553 HD23  LEU A 292      44.201   77.787   40.428  0.1000 1.4870
ATOM    4554 HD21  LEU A 292      43.181   79.061   40.447  0.1000 1.4870
ATOM    4555  H    LEU A 292      42.818   81.668   44.814  0.2719 0.6000
ATOM    4556 HD13  LEU A 292      41.713   77.677   42.202  0.1000 1.4870
ATOM    4557 HD12  LEU A 292      42.830   76.494   42.057  0.1000 1.4870
ATOM    4558 HD11  LEU A 292      42.487   77.118   43.527  0.1000 1.4870
ATOM    4559  HA   LEU A 292      42.485   78.840   44.853  0.0922 1.3870
ATOM    4560  HG   LEU A 292      44.537   78.026   42.712 -0.0361 1.4870
ATOM    4561  HB3  LEU A 292      44.041   80.327   42.932  0.0457 1.4870
ATOM    4562  HB2  LEU A 292      42.451   79.989   42.775  0.0457 1.4870
ATOM    4563  N    VAL A 293      45.541   79.843   45.221 -0.4157 1.8240
ATOM    4564  CA   VAL A 293      46.829   79.344   45.590 -0.0875 1.9080
ATOM    4565  C    VAL A 293      46.779   78.788   46.982  0.5973 1.9080
ATOM    4566  O    VAL A 293      47.252   77.681   47.230 -0.5679 1.6612
ATOM    4567  CB   VAL A 293      47.912   80.387   45.498  0.2985 1.9080
ATOM    4568  CG1  VAL A 293      47.713   81.457   46.583 -0.3192 1.9080
ATOM    4569  CG2  VAL A 293      49.271   79.679   45.559 -0.3192 1.9080
ATOM    4570  HA   VAL A 293      47.076   78.595   44.962  0.0969 1.3870
ATOM    4571 HG11  VAL A 293      47.746   82.360   46.161  0.0791 1.4870
ATOM    4572 HG21  VAL A 293      49.756   79.979   46.378  0.0791 1.4870
ATOM    4573  HB   VAL A 293      47.830   80.860   44.625 -0.0297 1.4870
ATOM    4574 HG12  VAL A 293      46.826   81.319   47.019  0.0791 1.4870
ATOM    4575 HG13  VAL A 293      48.440   81.374   47.261  0.0791 1.4870
ATOM    4576  H    VAL A 293      45.310   80.816   45.015  0.2719 0.6000
ATOM    4577 HG23  VAL A 293      49.122   78.693   45.593  0.0791 1.4870
ATOM    4578 HG22  VAL A 293      49.797   79.916   44.745  0.0791 1.4870
ATOM    4579  N    ARG A 294      46.166   79.526   47.927 -0.3479 1.8240
ATOM    4580  CA   ARG A 294      46.158   79.110   49.300 -0.2637 1.9080
ATOM    4581  C    ARG A 294      45.422   77.819   49.448  0.7341 1.9080
ATOM    4582  O    ARG A 294      45.878   76.910   50.139 -0.5894 1.6612
ATOM    4583  CB   ARG A 294      45.475   80.131   50.221 -0.0007 1.9080
ATOM    4584  CG   ARG A 294      45.379   79.664   51.673  0.0390 1.9080
ATOM    4585  CD   ARG A 294      46.736   79.397   52.326  0.0486 1.9080
ATOM    4586  NE   ARG A 294      46.479   79.122   53.765 -0.5295 1.8240
ATOM    4587  CZ   ARG A 294      47.482   79.276   54.678  0.8076 1.9080
ATOM    4588  NH1  ARG A 294      48.736   79.612   54.260 -0.8627 1.8240
ATOM    4589  NH2  ARG A 294      47.228   79.105   56.008 -0.8627 1.8240
ATOM    4590  HG3  ARG A 294      44.846   78.813   51.713  0.0285 1.4870
ATOM    4591  HA   ARG A 294      47.111   78.983   49.611  0.1560 1.3870
ATOM    4592  HE   ARG A 294      45.603   78.834   54.054  0.3456 0.6000
ATOM    4593  HG2  ARG A 294      44.908   80.365   52.216  0.0285 1.4870
ATOM    4594 HH22  ARG A 294      47.955   79.199   56.645  0.4478 0.6000
ATOM    4595 HH21  ARG A 294      46.298   78.888   56.291  0.4478 0.6000
ATOM    4596  H    ARG A 294      45.721   80.389   47.568  0.2747 0.6000
ATOM    4597  HD3  ARG A 294      47.281   80.199   52.247  0.0687 1.3870
ATOM    4598  HD2  ARG A 294      47.128   78.607   51.916  0.0687 1.3870
ATOM    4599 HH12  ARG A 294      49.445   79.698   54.942  0.4478 0.6000
ATOM    4600 HH11  ARG A 294      48.903   79.760   53.300  0.4478 0.6000
ATOM    4601  HB3  ARG A 294      44.555   80.285   49.887  0.0327 1.4870
ATOM    4602  HB2  ARG A 294      46.003   80.969   50.202  0.0327 1.4870
ATOM    4603  N    ALA A 295      44.260   77.703   48.783 -0.4157 1.8240
ATOM    4604  CA   ALA A 295      43.439   76.534   48.912  0.0337 1.9080
ATOM    4605  C    ALA A 295      44.192   75.345   48.408  0.5973 1.9080
ATOM    4606  O    ALA A 295      44.134   74.270   49.004 -0.5679 1.6612
ATOM    4607  CB   ALA A 295      42.135   76.620   48.098 -0.1825 1.9080
ATOM    4608  H    ALA A 295      44.030   78.522   48.187  0.2719 0.6000
ATOM    4609  HA   ALA A 295      43.216   76.394   49.883  0.0823 1.3870
ATOM    4610  HB1  ALA A 295      42.350   76.911   47.169  0.0603 1.4870
ATOM    4611  HB3  ALA A 295      41.703   75.722   48.080  0.0603 1.4870
ATOM    4612  HB2  ALA A 295      41.526   77.281   48.528  0.0603 1.4870
ATOM    4613  N    HID A 296      44.908   75.514   47.280 -0.4157 1.8240
ATOM    4614  CA   HID A 296      45.641   74.441   46.673  0.0188 1.9080
ATOM    4615  C    HID A 296      46.745   73.986   47.581  0.5973 1.9080
ATOM    4616  O    HID A 296      46.980   72.790   47.731 -0.5679 1.6612
ATOM    4617  CG   HID A 296      47.026   73.688   44.713 -0.0266 1.9080
ATOM    4618  CB   HID A 296      46.291   74.834   45.337 -0.0462 1.9080
ATOM    4619  H    HID A 296      44.872   76.488   46.905  0.2719 0.6000
ATOM    4620  HA   HID A 296      45.013   73.666   46.519  0.0881 1.3870
ATOM    4621  HB3  HID A 296      46.938   75.576   45.498  0.0402 1.4870
ATOM    4622  HB2  HID A 296      45.579   75.137   44.707  0.0402 1.4870
ATOM    4623  CD2  HID A 296      48.357   73.397   44.714  0.1292 1.9080
ATOM    4624  HD1  HID A 296      45.469   72.575   43.805  0.3649 0.6000
ATOM    4625  HE1  HID A 296      47.229   70.994   43.065  0.1392 1.3590
ATOM    4626  CE1  HID A 296      47.406   71.831   43.609  0.2057 1.9080
ATOM    4627  ND1  HID A 296      46.421   72.678   44.001 -0.3811 1.8240
ATOM    4628  NE2  HID A 296      48.598   72.226   44.018 -0.5727 1.8240
ATOM    4629  HD2  HID A 296      49.073   73.959   45.163  0.1147 1.4090
ATOM    4630  N    GLN A 297      47.455   74.924   48.229 -0.4157 1.8240
ATOM    4631  CA   GLN A 297      48.554   74.541   49.071 -0.0031 1.9080
ATOM    4632  C    GLN A 297      48.037   73.655   50.151  0.5973 1.9080
ATOM    4633  O    GLN A 297      48.677   72.677   50.533 -0.5679 1.6612
ATOM    4634  CB   GLN A 297      49.197   75.719   49.817 -0.0036 1.9080
ATOM    4635  CG   GLN A 297      50.224   75.246   50.846 -0.0645 1.9080
ATOM    4636  CD   GLN A 297      50.703   76.444   51.651  0.6951 1.9080
ATOM    4637  HG2  GLN A 297      49.792   74.606   51.454  0.0352 1.4870
ATOM    4638  HA   GLN A 297      49.206   74.017   48.516  0.0850 1.3870
ATOM    4639  HG3  GLN A 297      50.990   74.853   50.372  0.0352 1.4870
ATOM    4640  H    GLN A 297      47.143   75.891   48.065  0.2719 0.6000
ATOM    4641  HB3  GLN A 297      48.488   76.221   50.296  0.0171 1.4870
ATOM    4642  HB2  GLN A 297      49.661   76.299   49.161  0.0171 1.4870
ATOM    4643 HE22  GLN A 297      49.826   75.676   53.316  0.4251 0.6000
ATOM    4644  OE1  GLN A 297      51.351   77.347   51.123 -0.6086 1.6612
ATOM    4645  NE2  GLN A 297      50.375   76.456   52.971 -0.9407 1.8240
ATOM    4646 HE21  GLN A 297      50.673   77.215   53.564  0.4251 0.6000
ATOM    4647  N    ASP A 298      46.845   73.986   50.665 -0.5163 1.8240
ATOM    4648  CA   ASP A 298      46.274   73.273   51.765  0.0381 1.9080
ATOM    4649  C    ASP A 298      45.995   71.856   51.351  0.5366 1.9080
ATOM    4650  O    ASP A 298      45.920   70.970   52.199 -0.5819 1.6612
ATOM    4651  CB   ASP A 298      44.980   73.926   52.289 -0.0303 1.9080
ATOM    4652  CG   ASP A 298      45.374   75.250   52.938  0.7994 1.9080
ATOM    4653  OD1  ASP A 298      46.578   75.395   53.281 -0.8014 1.6612
ATOM    4654  OD2  ASP A 298      44.487   76.132   53.097 -0.8014 1.6612
ATOM    4655  H    ASP A 298      46.392   74.797   50.190  0.2936 0.6000
ATOM    4656  HA   ASP A 298      46.962   73.238   52.498  0.0880 1.3870
ATOM    4657  HB3  ASP A 298      44.598   73.344   52.963 -0.0122 1.4870
ATOM    4658  HB2  ASP A 298      44.403   74.105   51.531 -0.0122 1.4870
ATOM    4659  N    THR A 299      45.805   71.591   50.044 -0.4157 1.8240
ATOM    4660  CA   THR A 299      45.477   70.259   49.603 -0.0389 1.9080
ATOM    4661  C    THR A 299      46.617   69.306   49.819  0.5973 1.9080
ATOM    4662  O    THR A 299      46.365   68.124   50.049 -0.5679 1.6612
ATOM    4663  CB   THR A 299      45.094   70.145   48.153  0.3654 1.9080
ATOM    4664  OG1  THR A 299      46.218   70.369   47.318 -0.6761 1.7210
ATOM    4665  CG2  THR A 299      43.986   71.169   47.854 -0.2438 1.9080
ATOM    4666  HA   THR A 299      44.678   69.931   50.134  0.1007 1.3870
ATOM    4667 HG22  THR A 299      43.501   70.899   47.022  0.0642 1.4870
ATOM    4668 HG21  THR A 299      43.345   71.198   48.621  0.0642 1.4870
ATOM    4669  H    THR A 299      45.915   72.408   49.422  0.2719 0.6000
ATOM    4670  HB   THR A 299      44.745   69.194   47.965  0.0043 1.3870
ATOM    4671 HG23  THR A 299      44.395   72.073   47.725  0.0642 1.4870
ATOM    4672  HG1  THR A 299      46.565   71.309   47.431  0.4102 0.0000
ATOM    4673  N    GLN A 300      47.882   69.790   49.747 -0.4157 1.8240
ATOM    4674  CA   GLN A 300      49.075   68.971   49.807 -0.0031 1.9080
ATOM    4675  C    GLN A 300      48.944   67.960   50.906  0.5973 1.9080
ATOM    4676  O    GLN A 300      48.673   68.293   52.058 -0.5679 1.6612
ATOM    4677  CB   GLN A 300      50.358   69.802   50.027 -0.0036 1.9080
ATOM    4678  CG   GLN A 300      51.663   69.007   49.956 -0.0645 1.9080
ATOM    4679  CD   GLN A 300      52.817   69.994   50.090  0.6951 1.9080
ATOM    4680  HG2  GLN A 300      51.694   68.380   50.706  0.0352 1.4870
ATOM    4681  HA   GLN A 300      49.157   68.479   48.933  0.0850 1.3870
ATOM    4682  HG3  GLN A 300      51.720   68.568   49.084  0.0352 1.4870
ATOM    4683  H    GLN A 300      47.908   70.840   49.641  0.2719 0.6000
ATOM    4684  HB3  GLN A 300      50.305   70.233   50.933  0.0171 1.4870
ATOM    4685  HB2  GLN A 300      50.394   70.521   49.328  0.0171 1.4870
ATOM    4686 HE22  GLN A 300      53.934   68.865   48.824  0.4251 0.6000
ATOM    4687  OE1  GLN A 300      52.718   70.990   50.804 -0.6086 1.6612
ATOM    4688  NE2  GLN A 300      53.943   69.715   49.378 -0.9407 1.8240
ATOM    4689 HE21  GLN A 300      54.735   70.334   49.413  0.4251 0.6000
ATOM    4690  N    ARG A 301      49.150   66.673   50.549 -0.3479 1.8240
ATOM    4691  CA   ARG A 301      48.881   65.586   51.449 -0.2637 1.9080
ATOM    4692  C    ARG A 301      50.151   64.873   51.781  0.7341 1.9080
ATOM    4693  O    ARG A 301      51.050   64.763   50.951 -0.5894 1.6612
ATOM    4694  CB   ARG A 301      47.997   64.514   50.803 -0.0007 1.9080
ATOM    4695  CG   ARG A 301      46.675   65.054   50.261  0.0390 1.9080
ATOM    4696  CD   ARG A 301      46.012   64.133   49.239  0.0486 1.9080
ATOM    4697  NE   ARG A 301      46.913   64.074   48.052 -0.5295 1.8240
ATOM    4698  CZ   ARG A 301      46.942   65.121   47.177  0.8076 1.9080
ATOM    4699  NH1  ARG A 301      46.206   66.240   47.431 -0.8627 1.8240
ATOM    4700  NH2  ARG A 301      47.723   65.063   46.058 -0.8627 1.8240
ATOM    4701  HG3  ARG A 301      46.836   65.940   49.818  0.0285 1.4870
ATOM    4702  HA   ARG A 301      48.478   65.954   52.297  0.1560 1.3870
ATOM    4703  HE   ARG A 301      47.469   63.303   47.905  0.3456 0.6000
ATOM    4704  HG2  ARG A 301      46.033   65.184   51.022  0.0285 1.4870
ATOM    4705 HH22  ARG A 301      47.718   65.807   45.437  0.4478 0.6000
ATOM    4706 HH21  ARG A 301      48.282   64.251   45.911  0.4478 0.6000
ATOM    4707  H    ARG A 301      49.513   66.561   49.581  0.2747 0.6000
ATOM    4708  HD3  ARG A 301      45.162   64.525   48.972  0.0687 1.3870
ATOM    4709  HD2  ARG A 301      45.937   63.243   49.623  0.0687 1.3870
ATOM    4710 HH12  ARG A 301      46.233   66.973   46.770  0.4478 0.6000
ATOM    4711 HH11  ARG A 301      45.672   66.291   48.258  0.4478 0.6000
ATOM    4712  HB3  ARG A 301      47.789   63.826   51.488  0.0327 1.4870
ATOM    4713  HB2  ARG A 301      48.497   64.111   50.046  0.0327 1.4870
ATOM    4714  N    ARG A 302      50.241   64.367   53.028 -0.3479 1.8240
ATOM    4715  CA   ARG A 302      51.382   63.595   53.400 -0.2637 1.9080
ATOM    4716  C    ARG A 302      51.393   62.410   52.494  0.7341 1.9080
ATOM    4717  O    ARG A 302      52.383   62.147   51.813 -0.5894 1.6612
ATOM    4718  CB   ARG A 302      51.263   63.060   54.844 -0.0007 1.9080
ATOM    4719  CG   ARG A 302      52.447   62.220   55.316  0.0390 1.9080
ATOM    4720  CD   ARG A 302      52.193   61.530   56.659  0.0486 1.9080
ATOM    4721  NE   ARG A 302      51.234   60.411   56.427 -0.5295 1.8240
ATOM    4722  CZ   ARG A 302      49.908   60.575   56.707  0.8076 1.9080
ATOM    4723  NH1  ARG A 302      49.477   61.735   57.284 -0.8627 1.8240
ATOM    4724  NH2  ARG A 302      49.021   59.573   56.432 -0.8627 1.8240
ATOM    4725  HG3  ARG A 302      53.251   62.808   55.421  0.0285 1.4870
ATOM    4726  HA   ARG A 302      52.208   64.129   53.251  0.1560 1.3870
ATOM    4727  HE   ARG A 302      51.553   59.568   56.078  0.3456 0.6000
ATOM    4728  HG2  ARG A 302      52.643   61.510   54.638  0.0285 1.4870
ATOM    4729 HH22  ARG A 302      48.084   59.697   56.654  0.4478 0.6000
ATOM    4730 HH21  ARG A 302      49.362   58.739   56.008  0.4478 0.6000
ATOM    4731  H    ARG A 302      49.442   64.589   53.637  0.2747 0.6000
ATOM    4732  HD3  ARG A 302      51.786   62.176   57.268  0.0687 1.3870
ATOM    4733  HD2  ARG A 302      53.036   61.163   56.985  0.0687 1.3870
ATOM    4734 HH12  ARG A 302      48.514   61.818   57.492  0.4478 0.6000
ATOM    4735 HH11  ARG A 302      50.126   62.451   57.475  0.4478 0.6000
ATOM    4736  HB3  ARG A 302      50.443   62.496   54.895  0.0327 1.4870
ATOM    4737  HB2  ARG A 302      51.175   63.843   55.455  0.0327 1.4870
ATOM    4738  N    THR A 303      50.277   61.662   52.459 -0.4157 1.8240
ATOM    4739  CA   THR A 303      50.210   60.508   51.617 -0.0389 1.9080
ATOM    4740  C    THR A 303      48.893   59.855   51.872  0.5973 1.9080
ATOM    4741  O    THR A 303      48.215   60.165   52.848 -0.5679 1.6612
ATOM    4742  CB   THR A 303      51.310   59.507   51.838  0.3654 1.9080
ATOM    4743  OG1  THR A 303      51.281   58.520   50.816 -0.6761 1.7210
ATOM    4744  CG2  THR A 303      51.121   58.871   53.214 -0.2438 1.9080
ATOM    4745  HA   THR A 303      50.247   60.798   50.662  0.1007 1.3870
ATOM    4746 HG22  THR A 303      51.310   57.888   53.160  0.0642 1.4870
ATOM    4747 HG21  THR A 303      51.750   59.294   53.870  0.0642 1.4870
ATOM    4748  H    THR A 303      49.518   61.996   53.073  0.2719 0.6000
ATOM    4749  HB   THR A 303      52.219   59.982   51.792  0.0043 1.3870
ATOM    4750 HG23  THR A 303      50.178   59.010   53.523  0.0642 1.4870
ATOM    4751  HG1  THR A 303      50.538   57.860   50.980  0.4102 0.0000
ATOM    4752  N    SER A 304      48.486   58.926   50.987 -0.4157 1.8240
ATOM    4753  CA   SER A 304      47.238   58.257   51.208 -0.0249 1.9080
ATOM    4754  C    SER A 304      47.521   56.906   51.784  0.5973 1.9080
ATOM    4755  O    SER A 304      48.625   56.372   51.677 -0.5679 1.6612
ATOM    4756  CB   SER A 304      46.414   58.039   49.931  0.2117 1.9080
ATOM    4757  OG   SER A 304      45.201   57.371   50.248 -0.6546 1.7210
ATOM    4758  H    SER A 304      49.120   58.766   50.202  0.2719 0.6000
ATOM    4759  HA   SER A 304      46.711   58.782   51.880  0.0843 1.3870
ATOM    4760  HB3  SER A 304      46.939   57.479   49.305  0.0352 1.3870
ATOM    4761  HB2  SER A 304      46.205   58.920   49.532  0.0352 1.3870
ATOM    4762  HG   SER A 304      45.348   56.772   51.033  0.4275 0.0000
ATOM    4763  N    MET A 305      46.500   56.336   52.446 -0.4157 1.8240
ATOM    4764  CA   MET A 305      46.611   55.026   53.004 -0.0237 1.9080
ATOM    4765  C    MET A 305      45.217   54.564   53.250  0.5973 1.9080
ATOM    4766  O    MET A 305      44.254   55.292   53.009 -0.5679 1.6612
ATOM    4767  CB   MET A 305      47.354   54.976   54.350  0.0342 1.9080
ATOM    4768  CG   MET A 305      46.589   55.654   55.488  0.0018 1.9080
ATOM    4769  SD   MET A 305      47.358   55.480   57.125 -0.2737 2.0000
ATOM    4770  CE   MET A 305      46.850   53.749   57.337 -0.0536 1.9080
ATOM    4771  HG2  MET A 305      46.473   56.651   55.248  0.0440 1.3870
ATOM    4772  HE1  MET A 305      47.439   53.320   58.018  0.0684 1.3870
ATOM    4773  HE2  MET A 305      45.902   53.726   57.643  0.0684 1.3870
ATOM    4774  HE3  MET A 305      46.938   53.277   56.463  0.0684 1.3870
ATOM    4775  HB2  MET A 305      47.510   54.017   54.600  0.0241 1.4870
ATOM    4776  HG3  MET A 305      45.628   55.278   55.499  0.0440 1.3870
ATOM    4777  H    MET A 305      45.650   56.934   52.504  0.2719 0.6000
ATOM    4778  HA   MET A 305      47.030   54.426   52.331  0.0880 1.3870
ATOM    4779  HB3  MET A 305      48.242   55.433   54.249  0.0241 1.4870
ATOM    4780  N    GLY A 306      45.064   53.315   53.719 -0.4157 1.8240
ATOM    4781  CA   GLY A 306      43.739   52.863   53.999 -0.0252 1.9080
ATOM    4782  C    GLY A 306      43.516   53.148   55.440  0.5973 1.9080
ATOM    4783  O    GLY A 306      44.285   52.712   56.295 -0.5679 1.6612
ATOM    4784  H    GLY A 306      45.921   52.782   53.839  0.2719 0.6000
ATOM    4785  HA2  GLY A 306      43.083   53.363   53.446  0.0698 1.3870
ATOM    4786  HA3  GLY A 306      43.667   51.887   53.829  0.0698 1.3870
ATOM    4787  N    GLY A 307      42.438   53.891   55.747 -0.4157 1.8240
ATOM    4788  CA   GLY A 307      42.176   54.206   57.116 -0.0252 1.9080
ATOM    4789  C    GLY A 307      41.070   55.204   57.146  0.5973 1.9080
ATOM    4790  O    GLY A 307      40.424   55.469   56.133 -0.5679 1.6612
ATOM    4791  H    GLY A 307      41.870   54.182   54.945  0.2719 0.6000
ATOM    4792  HA2  GLY A 307      41.903   53.381   57.611  0.0698 1.3870
ATOM    4793  HA3  GLY A 307      42.995   54.592   57.542  0.0698 1.3870
ATOM    4794  N    THR A 308      40.826   55.793   58.331 -0.4157 1.8240
ATOM    4795  CA   THR A 308      39.767   56.748   58.453 -0.0389 1.9080
ATOM    4796  C    THR A 308      40.208   58.004   57.777  0.5973 1.9080
ATOM    4797  O    THR A 308      41.398   58.307   57.712 -0.5679 1.6612
ATOM    4798  CB   THR A 308      39.436   57.092   59.876  0.3654 1.9080
ATOM    4799  OG1  THR A 308      39.087   55.921   60.600 -0.6761 1.7210
ATOM    4800  CG2  THR A 308      38.255   58.075   59.870 -0.2438 1.9080
ATOM    4801  HA   THR A 308      38.956   56.397   57.984  0.1007 1.3870
ATOM    4802 HG22  THR A 308      38.227   58.566   60.741  0.0642 1.4870
ATOM    4803 HG21  THR A 308      38.370   58.729   59.121  0.0642 1.4870
ATOM    4804  H    THR A 308      41.451   55.495   59.094  0.2719 0.6000
ATOM    4805  HB   THR A 308      40.260   57.508   60.329  0.0043 1.3870
ATOM    4806 HG23  THR A 308      37.401   57.569   59.744  0.0642 1.4870
ATOM    4807  HG1  THR A 308      39.366   55.094   60.096  0.4102 0.0000
ATOM    4808  N    GLN A 309      39.236   58.766   57.243 -0.4157 1.8240
ATOM    4809  CA   GLN A 309      39.551   59.980   56.554 -0.0031 1.9080
ATOM    4810  C    GLN A 309      39.078   61.101   57.410  0.5973 1.9080
ATOM    4811  O    GLN A 309      38.075   60.973   58.109 -0.5679 1.6612
ATOM    4812  CB   GLN A 309      38.790   60.133   55.230 -0.0036 1.9080
ATOM    4813  CG   GLN A 309      39.120   59.058   54.199 -0.0645 1.9080
ATOM    4814  CD   GLN A 309      38.232   59.308   52.991  0.6951 1.9080
ATOM    4815  HG2  GLN A 309      40.054   59.151   53.931  0.0352 1.4870
ATOM    4816  HA   GLN A 309      40.544   60.045   56.468  0.0850 1.3870
ATOM    4817  HG3  GLN A 309      38.908   58.182   54.574  0.0352 1.4870
ATOM    4818  H    GLN A 309      38.280   58.392   57.381  0.2719 0.6000
ATOM    4819  HB3  GLN A 309      39.015   61.024   54.832  0.0171 1.4870
ATOM    4820  HB2  GLN A 309      37.808   60.092   55.418  0.0171 1.4870
ATOM    4821 HE22  GLN A 309      38.009   57.303   52.741  0.4251 0.6000
ATOM    4822  OE1  GLN A 309      37.970   60.453   52.620 -0.6086 1.6612
ATOM    4823  NE2  GLN A 309      37.739   58.206   52.367 -0.9407 1.8240
ATOM    4824 HE21  GLN A 309      37.132   58.302   51.567  0.4251 0.6000
ATOM    4825  N    GLN A 310      39.808   62.231   57.395 -0.4157 1.8240
ATOM    4826  CA   GLN A 310      39.342   63.349   58.154 -0.0031 1.9080
ATOM    4827  C    GLN A 310      38.551   64.186   57.214  0.5973 1.9080
ATOM    4828  O    GLN A 310      38.749   64.139   56.002 -0.5679 1.6612
ATOM    4829  CB   GLN A 310      40.436   64.274   58.711 -0.0036 1.9080
ATOM    4830  CG   GLN A 310      41.367   63.640   59.746 -0.0645 1.9080
ATOM    4831  CD   GLN A 310      42.341   64.735   60.160  0.6951 1.9080
ATOM    4832  OE1  GLN A 310      43.515   64.467   60.412 -0.6086 1.6612
ATOM    4833  NE2  GLN A 310      41.855   66.001   60.237 -0.9407 1.8240
ATOM    4834  HG2  GLN A 310      40.844   63.373   60.520  0.0352 1.4870
ATOM    4835  HA   GLN A 310      38.733   63.014   58.867  0.0850 1.3870
ATOM    4836  HG3  GLN A 310      41.862   62.918   59.326  0.0352 1.4870
ATOM    4837  H    GLN A 310      40.654   62.197   56.830  0.2719 0.6000
ATOM    4838 HE22  GLN A 310      40.873   66.124   59.997  0.4251 0.6000
ATOM    4839 HE21  GLN A 310      42.446   66.762   60.518  0.4251 0.6000
ATOM    4840  HB3  GLN A 310      39.994   65.070   59.140  0.0171 1.4870
ATOM    4841  HB2  GLN A 310      41.001   64.598   57.945  0.0171 1.4870
ATOM    4842  N    GLN A 311      37.614   64.974   57.762 -0.4157 1.8240
ATOM    4843  CA   GLN A 311      36.823   65.827   56.936 -0.0031 1.9080
ATOM    4844  C    GLN A 311      37.777   66.793   56.310  0.5973 1.9080
ATOM    4845  O    GLN A 311      37.656   67.129   55.134 -0.5679 1.6612
ATOM    4846  CB   GLN A 311      35.757   66.575   57.756 -0.0036 1.9080
ATOM    4847  CG   GLN A 311      34.733   65.615   58.371 -0.0645 1.9080
ATOM    4848  CD   GLN A 311      33.852   66.383   59.348  0.6951 1.9080
ATOM    4849  HG2  GLN A 311      34.169   65.251   57.653  0.0352 1.4870
ATOM    4850  HA   GLN A 311      36.415   65.281   56.212  0.0850 1.3870
ATOM    4851  HG3  GLN A 311      35.214   64.911   58.861  0.0352 1.4870
ATOM    4852  H    GLN A 311      37.536   64.897   58.788  0.2719 0.6000
ATOM    4853  HB3  GLN A 311      35.273   67.200   57.158  0.0171 1.4870
ATOM    4854  HB2  GLN A 311      36.204   67.063   58.493  0.0171 1.4870
ATOM    4855 HE22  GLN A 311      32.823   67.191   57.796  0.4251 0.6000
ATOM    4856  OE1  GLN A 311      34.016   66.281   60.562 -0.6086 1.6612
ATOM    4857  NE2  GLN A 311      32.880   67.166   58.810 -0.9407 1.8240
ATOM    4858 HE21  GLN A 311      32.257   67.688   59.403  0.4251 0.6000
ATOM    4859  N    ARG A 312      38.774   67.248   57.093 -0.3479 1.8240
ATOM    4860  CA   ARG A 312      39.768   68.160   56.608 -0.2637 1.9080
ATOM    4861  C    ARG A 312      39.091   69.365   56.081  0.7341 1.9080
ATOM    4862  O    ARG A 312      39.616   70.046   55.202 -0.5894 1.6612
ATOM    4863  CB   ARG A 312      40.648   67.633   55.465 -0.0007 1.9080
ATOM    4864  CG   ARG A 312      41.789   66.722   55.902  0.0390 1.9080
ATOM    4865  CD   ARG A 312      41.400   65.259   56.099  0.0486 1.9080
ATOM    4866  NE   ARG A 312      42.638   64.544   56.514 -0.5295 1.8240
ATOM    4867  CZ   ARG A 312      43.589   64.248   55.581  0.8076 1.9080
ATOM    4868  NH1  ARG A 312      43.417   64.637   54.283 -0.8627 1.8240
ATOM    4869  NH2  ARG A 312      44.712   63.564   55.944 -0.8627 1.8240
ATOM    4870  HG3  ARG A 312      42.168   67.060   56.775  0.0285 1.4870
ATOM    4871  HA   ARG A 312      40.372   68.420   57.369  0.1560 1.3870
ATOM    4872  HE   ARG A 312      42.767   64.292   57.434  0.3456 0.6000
ATOM    4873  HG2  ARG A 312      42.524   66.755   55.211  0.0285 1.4870
ATOM    4874 HH22  ARG A 312      45.373   63.344   55.266  0.4478 0.6000
ATOM    4875 HH21  ARG A 312      44.826   63.308   56.900  0.4478 0.6000
ATOM    4876  H    ARG A 312      38.744   66.873   58.067  0.2747 0.6000
ATOM    4877  HD3  ARG A 312      41.097   64.901   55.249  0.0687 1.3870
ATOM    4878  HD2  ARG A 312      40.747   65.204   56.815  0.0687 1.3870
ATOM    4879 HH12  ARG A 312      44.114   64.391   53.630  0.4478 0.6000
ATOM    4880 HH11  ARG A 312      42.611   65.148   54.035  0.4478 0.6000
ATOM    4881  HB3  ARG A 312      41.044   68.417   54.992  0.0327 1.4870
ATOM    4882  HB2  ARG A 312      40.066   67.120   54.837  0.0327 1.4870
ATOM    4883  N    PHE A 313      37.898   69.667   56.606 -0.4157 1.8240
ATOM    4884  CA   PHE A 313      37.266   70.849   56.136 -0.0024 1.9080
ATOM    4885  C    PHE A 313      37.742   71.955   57.002  0.5973 1.9080
ATOM    4886  O    PHE A 313      38.053   71.746   58.174 -0.5679 1.6612
ATOM    4887  CB   PHE A 313      35.732   70.853   56.252 -0.0343 1.9080
ATOM    4888  CG   PHE A 313      35.194   69.824   55.324  0.0118 1.9080
ATOM    4889  CD1  PHE A 313      35.180   70.050   53.968 -0.1256 1.9080
ATOM    4890  CD2  PHE A 313      34.686   68.644   55.810 -0.1256 1.9080
ATOM    4891  CE1  PHE A 313      34.679   69.102   53.108 -0.1704 1.9080
ATOM    4892  CE2  PHE A 313      34.184   67.693   54.954 -0.1704 1.9080
ATOM    4893  CZ   PHE A 313      34.182   67.921   53.600 -0.1072 1.9080
ATOM    4894  HZ   PHE A 313      33.820   67.229   52.970  0.1297 1.4590
ATOM    4895  HA   PHE A 313      37.606   71.026   55.214  0.0978 1.3870
ATOM    4896  HE1  PHE A 313      34.679   69.283   52.112  0.1430 1.4590
ATOM    4897  HE2  PHE A 313      33.814   66.823   55.330  0.1430 1.4590
ATOM    4898  H    PHE A 313      37.542   69.022   57.301  0.2719 0.6000
ATOM    4899  HD2  PHE A 313      34.682   68.474   56.800  0.1330 1.4590
ATOM    4900  HD1  PHE A 313      35.537   70.907   53.600  0.1330 1.4590
ATOM    4901  HB3  PHE A 313      35.419   71.724   55.971  0.0295 1.4870
ATOM    4902  HB2  PHE A 313      35.506   70.607   57.160  0.0295 1.4870
ATOM    4903  N    VAL A 314      37.864   73.162   56.428 -0.4157 1.8240
ATOM    4904  CA   VAL A 314      38.158   74.268   57.277 -0.0875 1.9080
ATOM    4905  C    VAL A 314      36.914   75.087   57.284  0.5973 1.9080
ATOM    4906  O    VAL A 314      36.407   75.482   56.235 -0.5679 1.6612
ATOM    4907  CB   VAL A 314      39.309   75.137   56.849  0.2985 1.9080
ATOM    4908  CG1  VAL A 314      39.021   75.766   55.475 -0.3192 1.9080
ATOM    4909  CG2  VAL A 314      39.534   76.176   57.961 -0.3192 1.9080
ATOM    4910  HA   VAL A 314      38.320   73.933   58.196  0.0969 1.3870
ATOM    4911 HG11  VAL A 314      38.086   75.547   55.206  0.0791 1.4870
ATOM    4912 HG21  VAL A 314      40.056   76.939   57.588  0.0791 1.4870
ATOM    4913  HB   VAL A 314      40.116   74.566   56.726 -0.0297 1.4870
ATOM    4914 HG12  VAL A 314      39.132   76.755   55.540  0.0791 1.4870
ATOM    4915 HG13  VAL A 314      39.662   75.396   54.807  0.0791 1.4870
ATOM    4916  H    VAL A 314      37.735   73.188   55.422  0.2719 0.6000
ATOM    4917 HG23  VAL A 314      38.647   76.495   58.288  0.0791 1.4870
ATOM    4918 HG22  VAL A 314      40.039   75.746   58.705  0.0791 1.4870
ATOM    4919  N    GLU A 315      36.371   75.330   58.488 -0.5163 1.8240
ATOM    4920  CA   GLU A 315      35.175   76.103   58.610  0.0397 1.9080
ATOM    4921  C    GLU A 315      34.119   75.489   57.745  0.5366 1.9080
ATOM    4922  O    GLU A 315      33.326   76.189   57.118 -0.5819 1.6612
ATOM    4923  CB   GLU A 315      35.384   77.572   58.213  0.0560 1.9080
ATOM    4924  CG   GLU A 315      36.318   78.297   59.181  0.0136 1.9080
ATOM    4925  CD   GLU A 315      36.705   79.630   58.562  0.8054 1.9080
ATOM    4926  OE1  GLU A 315      35.978   80.096   57.645 -0.8188 1.6612
ATOM    4927  OE2  GLU A 315      37.741   80.202   58.993 -0.8188 1.6612
ATOM    4928  HG2  GLU A 315      35.832   78.477   59.994 -0.0425 1.4870
ATOM    4929  HA   GLU A 315      34.867   76.117   59.565  0.1105 1.3870
ATOM    4930  HG3  GLU A 315      37.121   77.773   59.281 -0.0425 1.4870
ATOM    4931  H    GLU A 315      36.892   74.914   59.281  0.2936 0.6000
ATOM    4932  HB3  GLU A 315      34.519   78.017   58.247 -0.0173 1.4870
ATOM    4933  HB2  GLU A 315      35.801   77.586   57.333 -0.0173 1.4870
ATOM    4934  N    GLY A 316      34.104   74.145   57.678 -0.4157 1.8240
ATOM    4935  CA   GLY A 316      33.070   73.438   56.981 -0.0252 1.9080
ATOM    4936  C    GLY A 316      33.287   73.469   55.502  0.5973 1.9080
ATOM    4937  O    GLY A 316      32.411   73.041   54.751 -0.5679 1.6612
ATOM    4938  H    GLY A 316      34.900   73.691   58.172  0.2719 0.6000
ATOM    4939  HA2  GLY A 316      33.042   72.475   57.300  0.0698 1.3870
ATOM    4940  HA3  GLY A 316      32.169   73.850   57.200  0.0698 1.3870
ATOM    4941  N    VAL A 317      34.451   73.957   55.031 -0.4157 1.8240
ATOM    4942  CA   VAL A 317      34.621   73.999   53.608 -0.0875 1.9080
ATOM    4943  C    VAL A 317      35.807   73.177   53.226  0.5973 1.9080
ATOM    4944  O    VAL A 317      36.820   73.147   53.921 -0.5679 1.6612
ATOM    4945  CB   VAL A 317      34.840   75.382   53.065  0.2985 1.9080
ATOM    4946  CG1  VAL A 317      35.136   75.279   51.559 -0.3192 1.9080
ATOM    4947  CG2  VAL A 317      33.603   76.235   53.394 -0.3192 1.9080
ATOM    4948  HA   VAL A 317      33.804   73.597   53.178  0.0969 1.3870
ATOM    4949 HG11  VAL A 317      35.552   74.393   51.369  0.0791 1.4870
ATOM    4950 HG21  VAL A 317      32.790   75.767   53.057  0.0791 1.4870
ATOM    4951  HB   VAL A 317      35.654   75.766   53.479 -0.0297 1.4870
ATOM    4952 HG12  VAL A 317      34.282   75.368   51.052  0.0791 1.4870
ATOM    4953 HG13  VAL A 317      35.762   76.011   51.299  0.0791 1.4870
ATOM    4954  H    VAL A 317      35.119   74.258   55.728  0.2719 0.6000
ATOM    4955 HG23  VAL A 317      33.546   76.351   54.383  0.0791 1.4870
ATOM    4956 HG22  VAL A 317      33.696   77.123   52.949  0.0791 1.4870
ATOM    4957  N    ARG A 318      35.694   72.489   52.076 -0.3479 1.8240
ATOM    4958  CA   ARG A 318      36.731   71.639   51.576 -0.2637 1.9080
ATOM    4959  C    ARG A 318      37.521   72.480   50.620  0.7341 1.9080
ATOM    4960  O    ARG A 318      36.967   73.128   49.735 -0.5894 1.6612
ATOM    4961  CB   ARG A 318      36.130   70.422   50.845 -0.0007 1.9080
ATOM    4962  CG   ARG A 318      37.083   69.281   50.507  0.0390 1.9080
ATOM    4963  CD   ARG A 318      36.337   67.972   50.216  0.0486 1.9080
ATOM    4964  NE   ARG A 318      35.365   68.236   49.117 -0.5295 1.8240
ATOM    4965  CZ   ARG A 318      35.676   67.894   47.833  0.8076 1.9080
ATOM    4966  NH1  ARG A 318      36.848   67.247   47.568 -0.8627 1.8240
ATOM    4967  NH2  ARG A 318      34.809   68.189   46.821 -0.8627 1.8240
ATOM    4968  HG3  ARG A 318      37.695   69.118   51.277  0.0285 1.4870
ATOM    4969  HA   ARG A 318      37.320   71.357   52.324  0.1560 1.3870
ATOM    4970  HE   ARG A 318      34.514   68.650   49.314  0.3456 0.6000
ATOM    4971  HG2  ARG A 318      37.613   69.517   49.696  0.0285 1.4870
ATOM    4972 HH22  ARG A 318      35.051   67.957   45.908  0.4478 0.6000
ATOM    4973 HH21  ARG A 318      33.948   68.635   47.046  0.4478 0.6000
ATOM    4974  H    ARG A 318      34.776   72.641   51.592  0.2747 0.6000
ATOM    4975  HD3  ARG A 318      35.848   67.711   51.018  0.0687 1.3870
ATOM    4976  HD2  ARG A 318      36.984   67.307   49.916  0.0687 1.3870
ATOM    4977 HH12  ARG A 318      37.054   67.029   46.627  0.4478 0.6000
ATOM    4978 HH11  ARG A 318      37.451   67.015   48.311  0.4478 0.6000
ATOM    4979  HB3  ARG A 318      35.724   70.750   49.985  0.0327 1.4870
ATOM    4980  HB2  ARG A 318      35.394   70.050   51.422  0.0327 1.4870
ATOM    4981  N    MET A 319      38.857   72.470   50.774 -0.4157 1.8240
ATOM    4982  CA   MET A 319      39.729   73.311   50.006 -0.0237 1.9080
ATOM    4983  C    MET A 319      39.590   72.957   48.559  0.5973 1.9080
ATOM    4984  O    MET A 319      39.706   73.820   47.691 -0.5679 1.6612
ATOM    4985  CB   MET A 319      41.205   73.150   50.404  0.0342 1.9080
ATOM    4986  CG   MET A 319      41.502   73.558   51.849  0.0018 1.9080
ATOM    4987  SD   MET A 319      41.273   75.323   52.241 -0.2737 2.0000
ATOM    4988  CE   MET A 319      39.469   75.263   52.433 -0.0536 1.9080
ATOM    4989  HG2  MET A 319      40.916   72.972   52.474  0.0440 1.3870
ATOM    4990  HE1  MET A 319      39.225   75.648   53.320  0.0684 1.3870
ATOM    4991  HE2  MET A 319      39.048   75.796   51.703  0.0684 1.3870
ATOM    4992  HE3  MET A 319      39.169   74.314   52.379  0.0684 1.3870
ATOM    4993  HB2  MET A 319      41.471   72.187   50.286  0.0241 1.4870
ATOM    4994  HG3  MET A 319      42.472   73.263   52.074  0.0440 1.3870
ATOM    4995  H    MET A 319      39.187   71.794   51.502  0.2719 0.6000
ATOM    4996  HA   MET A 319      39.441   74.265   50.128  0.0880 1.3870
ATOM    4997  HB3  MET A 319      41.770   73.715   49.794  0.0241 1.4870
ATOM    4998  N    GLU A 320      39.334   71.673   48.255 -0.5163 1.8240
ATOM    4999  CA   GLU A 320      39.209   71.243   46.890  0.0397 1.9080
ATOM    5000  C    GLU A 320      38.084   71.980   46.235  0.5366 1.9080
ATOM    5001  O    GLU A 320      38.110   72.215   45.028 -0.5819 1.6612
ATOM    5002  CB   GLU A 320      38.935   69.736   46.731  0.0560 1.9080
ATOM    5003  CG   GLU A 320      40.184   68.857   46.862  0.0136 1.9080
ATOM    5004  CD   GLU A 320      40.527   68.663   48.332  0.8054 1.9080
ATOM    5005  OE1  GLU A 320      39.765   69.171   49.195 -0.8188 1.6612
ATOM    5006  OE2  GLU A 320      41.559   67.996   48.611 -0.8188 1.6612
ATOM    5007  HG2  GLU A 320      39.982   67.987   46.486 -0.0425 1.4870
ATOM    5008  HA   GLU A 320      40.068   71.419   46.395  0.1105 1.3870
ATOM    5009  HG3  GLU A 320      40.926   69.318   46.442 -0.0425 1.4870
ATOM    5010  H    GLU A 320      39.240   71.052   49.080  0.2936 0.6000
ATOM    5011  HB3  GLU A 320      38.566   69.593   45.833 -0.0173 1.4870
ATOM    5012  HB2  GLU A 320      38.311   69.470   47.441 -0.0173 1.4870
ATOM    5013  N    GLU A 321      37.035   72.325   47.000 -0.5163 1.8240
ATOM    5014  CA   GLU A 321      35.917   73.026   46.433  0.0397 1.9080
ATOM    5015  C    GLU A 321      36.345   74.402   46.012  0.5366 1.9080
ATOM    5016  O    GLU A 321      35.903   74.912   44.983 -0.5819 1.6612
ATOM    5017  CB   GLU A 321      34.758   73.177   47.429  0.0560 1.9080
ATOM    5018  CG   GLU A 321      34.160   71.835   47.853  0.0136 1.9080
ATOM    5019  CD   GLU A 321      32.962   72.119   48.748  0.8054 1.9080
ATOM    5020  OE1  GLU A 321      31.954   72.670   48.231 -0.8188 1.6612
ATOM    5021  OE2  GLU A 321      33.035   71.793   49.961 -0.8188 1.6612
ATOM    5022  HG2  GLU A 321      33.841   71.383   47.066 -0.0425 1.4870
ATOM    5023  HA   GLU A 321      35.562   72.522   45.637  0.1105 1.3870
ATOM    5024  HG3  GLU A 321      34.814   71.362   48.377 -0.0425 1.4870
ATOM    5025  H    GLU A 321      37.117   72.045   47.991  0.2936 0.6000
ATOM    5026  HB3  GLU A 321      34.051   73.691   46.991 -0.0173 1.4870
ATOM    5027  HB2  GLU A 321      35.109   73.611   48.232 -0.0173 1.4870
ATOM    5028  N    ILE A 322      37.203   75.052   46.819 -0.4157 1.8240
ATOM    5029  CA   ILE A 322      37.668   76.380   46.530 -0.0597 1.9080
ATOM    5030  C    ILE A 322      38.496   76.356   45.282  0.5973 1.9080
ATOM    5031  O    ILE A 322      38.393   77.248   44.441 -0.5679 1.6612
ATOM    5032  CB   ILE A 322      38.532   76.945   47.626  0.1303 1.9080
ATOM    5033  CG1  ILE A 322      37.724   77.146   48.917 -0.0430 1.9080
ATOM    5034  CG2  ILE A 322      39.158   78.251   47.113 -0.3204 1.9080
ATOM    5035  CD1  ILE A 322      37.289   75.851   49.595 -0.0660 1.9080
ATOM    5036  HA   ILE A 322      36.853   76.931   46.330  0.0869 1.3870
ATOM    5037 HG22  ILE A 322      39.769   78.606   47.815  0.0882 1.4870
ATOM    5038 HG21  ILE A 322      39.665   78.053   46.279  0.0882 1.4870
ATOM    5039  HB   ILE A 322      39.263   76.294   47.831  0.0187 1.4870
ATOM    5040 HG12  ILE A 322      38.280   77.673   49.558  0.0236 1.4870
ATOM    5041 HG13  ILE A 322      36.906   77.677   48.694  0.0236 1.4870
ATOM    5042 HD13  ILE A 322      38.099   75.321   49.833  0.0186 1.4870
ATOM    5043  H    ILE A 322      37.488   74.501   47.658  0.2719 0.6000
ATOM    5044 HD12  ILE A 322      36.774   76.073   50.419  0.0186 1.4870
ATOM    5045 HG23  ILE A 322      38.427   78.901   46.928  0.0882 1.4870
ATOM    5046 HD11  ILE A 322      36.716   75.331   48.966  0.0186 1.4870
ATOM    5047  N    VAL A 323      39.358   75.334   45.131 -0.4157 1.8240
ATOM    5048  CA   VAL A 323      40.225   75.302   43.990 -0.0875 1.9080
ATOM    5049  C    VAL A 323      39.395   75.230   42.744  0.5973 1.9080
ATOM    5050  O    VAL A 323      39.655   75.947   41.780 -0.5679 1.6612
ATOM    5051  CB   VAL A 323      41.207   74.156   44.019  0.2985 1.9080
ATOM    5052  CG1  VAL A 323      40.477   72.829   43.794 -0.3192 1.9080
ATOM    5053  CG2  VAL A 323      42.323   74.420   42.998 -0.3192 1.9080
ATOM    5054  HA   VAL A 323      40.755   76.156   43.967  0.0969 1.3870
ATOM    5055 HG11  VAL A 323      41.147   72.111   43.612  0.0791 1.4870
ATOM    5056 HG21  VAL A 323      42.851   73.583   42.872  0.0791 1.4870
ATOM    5057  HB   VAL A 323      41.609   74.103   44.929 -0.0297 1.4870
ATOM    5058 HG12  VAL A 323      39.952   72.599   44.611  0.0791 1.4870
ATOM    5059 HG13  VAL A 323      39.861   72.920   43.013  0.0791 1.4870
ATOM    5060  H    VAL A 323      39.326   74.628   45.876  0.2719 0.6000
ATOM    5061 HG23  VAL A 323      41.911   74.697   42.133  0.0791 1.4870
ATOM    5062 HG22  VAL A 323      42.912   75.147   43.344  0.0791 1.4870
ATOM    5063  N    GLU A 324      38.357   74.373   42.736 -0.5163 1.8240
ATOM    5064  CA   GLU A 324      37.508   74.227   41.585  0.0397 1.9080
ATOM    5065  C    GLU A 324      36.778   75.512   41.330  0.5366 1.9080
ATOM    5066  O    GLU A 324      36.719   75.990   40.198 -0.5819 1.6612
ATOM    5067  CB   GLU A 324      36.465   73.108   41.790  0.0560 1.9080
ATOM    5068  CG   GLU A 324      35.510   72.895   40.612  0.0136 1.9080
ATOM    5069  CD   GLU A 324      34.227   73.675   40.891  0.8054 1.9080
ATOM    5070  OE1  GLU A 324      33.897   73.863   42.091 -0.8188 1.6612
ATOM    5071  OE2  GLU A 324      33.554   74.090   39.910 -0.8188 1.6612
ATOM    5072  HG2  GLU A 324      35.914   73.267   39.822 -0.0425 1.4870
ATOM    5073  HA   GLU A 324      38.061   73.983   40.779  0.1105 1.3870
ATOM    5074  HG3  GLU A 324      35.282   71.961   40.569 -0.0425 1.4870
ATOM    5075  H    GLU A 324      38.239   73.845   43.624  0.2936 0.6000
ATOM    5076  HB3  GLU A 324      35.920   73.350   42.574 -0.0173 1.4870
ATOM    5077  HB2  GLU A 324      36.957   72.266   41.929 -0.0173 1.4870
ATOM    5078  N    GLY A 325      36.225   76.120   42.395 -0.4157 1.8240
ATOM    5079  CA   GLY A 325      35.418   77.295   42.233 -0.0252 1.9080
ATOM    5080  C    GLY A 325      36.205   78.456   41.697  0.5973 1.9080
ATOM    5081  O    GLY A 325      35.745   79.149   40.791 -0.5679 1.6612
ATOM    5082  H    GLY A 325      36.436   75.667   43.301  0.2719 0.6000
ATOM    5083  HA2  GLY A 325      34.645   77.093   41.603  0.0698 1.3870
ATOM    5084  HA3  GLY A 325      35.006   77.552   43.127  0.0698 1.3870
ATOM    5085  N    CYS A 326      37.403   78.720   42.250 -0.4157 1.8240
ATOM    5086  CA   CYS A 326      38.167   79.863   41.828  0.0213 1.9080
ATOM    5087  C    CYS A 326      38.605   79.694   40.408  0.5973 1.9080
ATOM    5088  O    CYS A 326      38.557   80.636   39.618 -0.5679 1.6612
ATOM    5089  CB   CYS A 326      39.421   80.101   42.685 -0.1231 1.9080
ATOM    5090  SG   CYS A 326      38.999   80.576   44.387 -0.3119 2.0000
ATOM    5091  H    CYS A 326      37.698   78.046   42.974  0.2719 0.6000
ATOM    5092  HA   CYS A 326      37.578   80.680   41.886  0.1124 1.3870
ATOM    5093  HB3  CYS A 326      39.938   80.835   42.278  0.1112 1.3870
ATOM    5094  HB2  CYS A 326      39.938   79.263   42.717  0.1112 1.3870
ATOM    5095  HG   CYS A 326      38.006   80.563   44.495  0.1933 0.6000
ATOM    5096  N    THR A 327      39.048   78.478   40.050 -0.4157 1.8240
ATOM    5097  CA   THR A 327      39.526   78.218   38.724 -0.0389 1.9080
ATOM    5098  C    THR A 327      38.390   78.377   37.767  0.5973 1.9080
ATOM    5099  O    THR A 327      38.559   78.906   36.670 -0.5679 1.6612
ATOM    5100  CB   THR A 327      40.069   76.831   38.562  0.3654 1.9080
ATOM    5101  OG1  THR A 327      39.043   75.873   38.775 -0.6761 1.7210
ATOM    5102  CG2  THR A 327      41.203   76.635   39.581 -0.2438 1.9080
ATOM    5103  HA   THR A 327      40.237   78.890   38.497  0.1007 1.3870
ATOM    5104 HG22  THR A 327      41.822   77.420   39.544  0.0642 1.4870
ATOM    5105 HG21  THR A 327      40.815   76.558   40.500  0.0642 1.4870
ATOM    5106  H    THR A 327      39.008   77.772   40.812  0.2719 0.6000
ATOM    5107  HB   THR A 327      40.420   76.708   37.603  0.0043 1.3870
ATOM    5108 HG23  THR A 327      41.708   75.800   39.360  0.0642 1.4870
ATOM    5109  HG1  THR A 327      38.141   76.321   38.822  0.4102 0.0000
ATOM    5110  N    GLY A 328      37.192   77.907   38.160 -0.4157 1.8240
ATOM    5111  CA   GLY A 328      36.057   77.997   37.288 -0.0252 1.9080
ATOM    5112  C    GLY A 328      35.744   79.438   37.031  0.5973 1.9080
ATOM    5113  O    GLY A 328      35.424   79.822   35.907 -0.5679 1.6612
ATOM    5114  H    GLY A 328      37.183   77.497   39.107  0.2719 0.6000
ATOM    5115  HA2  GLY A 328      36.257   77.534   36.418  0.0698 1.3870
ATOM    5116  HA3  GLY A 328      35.264   77.549   37.713  0.0698 1.3870
ATOM    5117  N    ALA A 329      35.814   80.273   38.084 -0.4157 1.8240
ATOM    5118  CA   ALA A 329      35.499   81.667   37.952  0.0337 1.9080
ATOM    5119  C    ALA A 329      36.485   82.301   37.023  0.5973 1.9080
ATOM    5120  O    ALA A 329      36.122   83.124   36.184 -0.5679 1.6612
ATOM    5121  CB   ALA A 329      35.566   82.424   39.291 -0.1825 1.9080
ATOM    5122  H    ALA A 329      36.109   79.816   38.968  0.2719 0.6000
ATOM    5123  HA   ALA A 329      34.576   81.761   37.565  0.0823 1.3870
ATOM    5124  HB1  ALA A 329      36.392   82.151   39.778  0.0603 1.4870
ATOM    5125  HB3  ALA A 329      35.588   83.404   39.110  0.0603 1.4870
ATOM    5126  HB2  ALA A 329      34.761   82.197   39.834  0.0603 1.4870
ATOM    5127  N    LEU A 330      37.768   81.923   37.155 -0.4157 1.8240
ATOM    5128  CA   LEU A 330      38.815   82.487   36.357 -0.0518 1.9080
ATOM    5129  C    LEU A 330      38.593   82.118   34.928  0.5973 1.9080
ATOM    5130  O    LEU A 330      38.826   82.923   34.029 -0.5679 1.6612
ATOM    5131  CB   LEU A 330      40.216   81.992   36.766 -0.1102 1.9080
ATOM    5132  CG   LEU A 330      40.641   82.445   38.176  0.3531 1.9080
ATOM    5133  CD1  LEU A 330      42.047   81.929   38.531 -0.4121 1.9080
ATOM    5134  CD2  LEU A 330      40.520   83.969   38.334 -0.4121 1.9080
ATOM    5135 HD22  LEU A 330      39.572   84.239   38.184  0.1000 1.4870
ATOM    5136 HD23  LEU A 330      40.802   84.226   39.256  0.1000 1.4870
ATOM    5137 HD21  LEU A 330      41.109   84.415   37.664  0.1000 1.4870
ATOM    5138  H    LEU A 330      37.915   81.191   37.886  0.2719 0.6000
ATOM    5139 HD13  LEU A 330      42.702   82.286   37.869  0.1000 1.4870
ATOM    5140 HD12  LEU A 330      42.287   82.241   39.448  0.1000 1.4870
ATOM    5141 HD11  LEU A 330      42.045   80.932   38.502  0.1000 1.4870
ATOM    5142  HA   LEU A 330      38.787   83.488   36.442  0.0922 1.3870
ATOM    5143  HG   LEU A 330      39.985   82.090   38.842 -0.0361 1.4870
ATOM    5144  HB3  LEU A 330      40.866   82.360   36.129  0.0457 1.4870
ATOM    5145  HB2  LEU A 330      40.203   81.009   36.763  0.0457 1.4870
ATOM    5146  N    HID A 331      38.122   80.883   34.678 -0.4157 1.8240
ATOM    5147  CA   HID A 331      37.971   80.461   33.320  0.0188 1.9080
ATOM    5148  C    HID A 331      36.996   81.365   32.632  0.5973 1.9080
ATOM    5149  O    HID A 331      37.237   81.794   31.506 -0.5679 1.6612
ATOM    5150  CG   HID A 331      37.566   78.560   31.744 -0.0266 1.9080
ATOM    5151  CB   HID A 331      37.453   79.026   33.166 -0.0462 1.9080
ATOM    5152  H    HID A 331      37.902   80.326   35.507  0.2719 0.6000
ATOM    5153  HA   HID A 331      38.859   80.535   32.855  0.0881 1.3870
ATOM    5154  HB3  HID A 331      36.496   78.995   33.433  0.0402 1.4870
ATOM    5155  HB2  HID A 331      37.993   78.421   33.741  0.0402 1.4870
ATOM    5156  CD2  HID A 331      38.005   79.226   30.640  0.1292 1.9080
ATOM    5157  HD1  HID A 331      36.881   76.557   31.844  0.3649 0.6000
ATOM    5158  HE1  HID A 331      37.322   76.436   29.407  0.1392 1.3590
ATOM    5159  CE1  HID A 331      37.483   77.260   29.976  0.2057 1.9080
ATOM    5160  ND1  HID A 331      37.232   77.296   31.310 -0.3811 1.8240
ATOM    5161  NE2  HID A 331      37.955   78.408   29.524 -0.5727 1.8240
ATOM    5162  HD2  HID A 331      38.326   80.189   30.634  0.1147 1.4090
ATOM    5163  N    ILE A 332      35.866   81.678   33.294 -0.4157 1.8240
ATOM    5164  CA   ILE A 332      34.851   82.504   32.700 -0.0597 1.9080
ATOM    5165  C    ILE A 332      35.371   83.890   32.482  0.5973 1.9080
ATOM    5166  O    ILE A 332      35.150   84.482   31.428 -0.5679 1.6612
ATOM    5167  CB   ILE A 332      33.611   82.610   33.534  0.1303 1.9080
ATOM    5168  CG1  ILE A 332      32.957   81.226   33.670 -0.0430 1.9080
ATOM    5169  CG2  ILE A 332      32.698   83.662   32.882 -0.3204 1.9080
ATOM    5170  CD1  ILE A 332      32.587   80.601   32.326 -0.0660 1.9080
ATOM    5171  HA   ILE A 332      34.662   82.115   31.791  0.0869 1.3870
ATOM    5172 HG22  ILE A 332      31.882   83.763   33.443  0.0882 1.4870
ATOM    5173 HG21  ILE A 332      33.194   84.524   32.832  0.0882 1.4870
ATOM    5174  HB   ILE A 332      33.858   82.911   34.450  0.0187 1.4870
ATOM    5175 HG12  ILE A 332      33.590   80.622   34.141  0.0236 1.4870
ATOM    5176 HG13  ILE A 332      32.128   81.323   34.212  0.0236 1.4870
ATOM    5177 HD13  ILE A 332      33.413   80.496   31.779  0.0186 1.4870
ATOM    5178  H    ILE A 332      35.810   81.271   34.249  0.2719 0.6000
ATOM    5179 HD12  ILE A 332      32.170   79.710   32.487  0.0186 1.4870
ATOM    5180 HG23  ILE A 332      32.455   83.347   31.969  0.0882 1.4870
ATOM    5181 HD11  ILE A 332      31.942   81.199   31.857  0.0186 1.4870
ATOM    5182  N    LEU A 333      36.093   84.445   33.468 -0.4157 1.8240
ATOM    5183  CA   LEU A 333      36.606   85.784   33.379 -0.0518 1.9080
ATOM    5184  C    LEU A 333      37.542   85.854   32.211  0.5973 1.9080
ATOM    5185  O    LEU A 333      37.649   86.881   31.543 -0.5679 1.6612
ATOM    5186  CB   LEU A 333      37.428   86.188   34.616 -0.1102 1.9080
ATOM    5187  CG   LEU A 333      36.621   86.278   35.926  0.3531 1.9080
ATOM    5188  CD1  LEU A 333      37.525   86.683   37.104 -0.4121 1.9080
ATOM    5189  CD2  LEU A 333      35.407   87.212   35.779 -0.4121 1.9080
ATOM    5190 HD22  LEU A 333      34.810   86.861   35.061  0.1000 1.4870
ATOM    5191 HD23  LEU A 333      34.913   87.243   36.645  0.1000 1.4870
ATOM    5192 HD21  LEU A 333      35.725   88.126   35.538  0.1000 1.4870
ATOM    5193  H    LEU A 333      36.239   83.815   34.288  0.2719 0.6000
ATOM    5194 HD13  LEU A 333      37.931   87.574   36.912  0.1000 1.4870
ATOM    5195 HD12  LEU A 333      36.975   86.733   37.935  0.1000 1.4870
ATOM    5196 HD11  LEU A 333      38.244   86.000   37.213  0.1000 1.4870
ATOM    5197  HA   LEU A 333      35.844   86.415   33.221  0.0922 1.3870
ATOM    5198  HG   LEU A 333      36.214   85.387   36.117 -0.0361 1.4870
ATOM    5199  HB3  LEU A 333      37.816   87.080   34.446  0.0457 1.4870
ATOM    5200  HB2  LEU A 333      38.131   85.507   34.750  0.0457 1.4870
ATOM    5201  N    ALA A 334      38.235   84.736   31.940 -0.4157 1.8240
ATOM    5202  CA   ALA A 334      39.244   84.619   30.925  0.0337 1.9080
ATOM    5203  C    ALA A 334      38.677   84.933   29.576  0.5973 1.9080
ATOM    5204  O    ALA A 334      39.389   85.425   28.702 -0.5679 1.6612
ATOM    5205  CB   ALA A 334      39.845   83.204   30.836 -0.1825 1.9080
ATOM    5206  H    ALA A 334      37.954   83.925   32.569  0.2719 0.6000
ATOM    5207  HA   ALA A 334      39.990   85.272   31.127  0.0823 1.3870
ATOM    5208  HB1  ALA A 334      40.144   83.036   29.900  0.0603 1.4870
ATOM    5209  HB3  ALA A 334      40.622   83.141   31.457  0.0603 1.4870
ATOM    5210  HB2  ALA A 334      39.150   82.538   31.095  0.0603 1.4870
ATOM    5211  N    ARG A 335      37.381   84.656   29.362 -0.3479 1.8240
ATOM    5212  CA   ARG A 335      36.822   84.798   28.052 -0.2637 1.9080
ATOM    5213  C    ARG A 335      37.016   86.193   27.563  0.7341 1.9080
ATOM    5214  O    ARG A 335      37.245   86.403   26.375 -0.5894 1.6612
ATOM    5215  CB   ARG A 335      35.340   84.389   27.984 -0.0007 1.9080
ATOM    5216  CG   ARG A 335      34.394   85.169   28.891  0.0390 1.9080
ATOM    5217  CD   ARG A 335      33.269   84.284   29.442  0.0486 1.9080
ATOM    5218  NE   ARG A 335      32.560   83.663   28.286 -0.5295 1.8240
ATOM    5219  CZ   ARG A 335      32.348   82.313   28.245  0.8076 1.9080
ATOM    5220  NH1  ARG A 335      32.843   81.504   29.226 -0.8627 1.8240
ATOM    5221  NH2  ARG A 335      31.655   81.761   27.209 -0.8627 1.8240
ATOM    5222  HG3  ARG A 335      33.974   85.911   28.375  0.0285 1.4870
ATOM    5223  HA   ARG A 335      37.288   84.160   27.423  0.1560 1.3870
ATOM    5224  HE   ARG A 335      32.247   84.220   27.558  0.3456 0.6000
ATOM    5225  HG2  ARG A 335      34.902   85.537   29.666  0.0285 1.4870
ATOM    5226 HH22  ARG A 335      31.528   80.798   27.183  0.4478 0.6000
ATOM    5227 HH21  ARG A 335      31.294   82.363   26.502  0.4478 0.6000
ATOM    5228  H    ARG A 335      36.864   84.347   30.199  0.2747 0.6000
ATOM    5229  HD3  ARG A 335      32.643   84.850   29.933  0.0687 1.3870
ATOM    5230  HD2  ARG A 335      33.668   83.579   29.987  0.0687 1.3870
ATOM    5231 HH12  ARG A 335      32.687   80.536   29.154  0.4478 0.6000
ATOM    5232 HH11  ARG A 335      33.340   81.908   29.978  0.4478 0.6000
ATOM    5233  HB3  ARG A 335      35.276   83.420   28.231  0.0327 1.4870
ATOM    5234  HB2  ARG A 335      35.030   84.508   27.039  0.0327 1.4870
ATOM    5235  N    ASP A 336      36.932   87.200   28.446 -0.5192 1.8240
ATOM    5236  CA   ASP A 336      37.169   88.519   27.938 -0.1817 1.9080
ATOM    5237  C    ASP A 336      38.619   88.582   27.495  0.7256 1.9080
ATOM    5238  O    ASP A 336      39.520   88.441   28.366 -0.7887 1.6612
ATOM    5239  CB   ASP A 336      36.944   89.643   28.965 -0.0677 1.9080
ATOM    5240  CG   ASP A 336      36.943   90.992   28.245  0.8851 1.9080
ATOM    5241  OD1  ASP A 336      37.648   91.131   27.211 -0.8162 1.6612
ATOM    5242  OD2  ASP A 336      36.225   91.908   28.729 -0.8162 1.6612
ATOM    5243  OXT  ASP A 336      38.841   88.774   26.271 -0.7887 1.6612
ATOM    5244  H    ASP A 336      36.709   86.948   29.394  0.3055 0.6000
ATOM    5245  HA   ASP A 336      36.611   88.639   27.120  0.1046 1.3870
ATOM    5246  HB3  ASP A 336      37.683   89.626   29.603 -0.0212 1.4870
ATOM    5247  HB2  ASP A 336      36.070   89.507   29.380 -0.0212 1.4870
