# Supplementary material for: Structural analysis of P. falciparum KAHRP and PfEMP1 complexes with host erythrocyte spectrin suggests a model for cytoadherent knob protrusions
Source: PLoS Pathog. 2017 Aug 14;13(8):e1006552. doi: 10.1371/journal.ppat.1006552 (PMC5570508; doi:10.1371/journal.ppat.1006552)
Supplement: S1 Software — Provided here is a compressed file that includes all scripts used for the calculation of docking conformations between two charged proteins. The specific examples of docking the KAHRP 5´ repeat to spectrin β10–14, and predicting the β-catenin–Tcf complex, are shown in separate directories. A README file with simple instructions and software dependencies is also included. (ZIP) [file ppat.1006552.s012.zip › scripts/bench_marking/path_finding/posneg.txt]

24.339	93.616	64.434
42.141	86.397	50.219
5.998	76.761	74.749
11.761	77.824	68.698
48.167	79.389	55.303
16.528	98.437	49.776
11.609	62.419	78.128
-9.241	60.004	73.145
-10.686	81.026	74.733
-3.768	71.130	54.542
0.743	83.721	73.985
17.900	80.532	62.538
12.828	66.113	44.654
32.789	98.507	49.759
25.368	77.901	46.752
24.241	74.732	37.225
32.416	75.792	38.437
32.217	81.953	28.071
16.501	70.272	54.299
14.339	63.571	88.606
13.271	55.515	72.033
1.473	85.644	62.644
3.693	77.261	41.773
3.883	64.854	48.967
19.694	84.155	30.345
12.110	86.586	36.028
26.327	81.957	57.953
1.078	84.972	65.432
13.535	98.425	60.422
32.218	88.885	58.422
35.303	99.516	36.231
