# Supplementary material for: Structural analysis of P. falciparum KAHRP and PfEMP1 complexes with host erythrocyte spectrin suggests a model for cytoadherent knob protrusions
Source: PLoS Pathog. 2017 Aug 14;13(8):e1006552. doi: 10.1371/journal.ppat.1006552 (PMC5570508; doi:10.1371/journal.ppat.1006552)
Supplement: S1 Software — Provided here is a compressed file that includes all scripts used for the calculation of docking conformations between two charged proteins. The specific examples of docking the KAHRP 5´ repeat to spectrin β10–14, and predicting the β-catenin–Tcf complex, are shown in separate directories. A README file with simple instructions and software dependencies is also included. (ZIP) [file ppat.1006552.s012.zip › scripts/bench_marking/path_finding/out.dx]

# Data from 1.5
# 
# POTENTIAL (kT/e)
# 
object 1 class gridpositions counts 225 225 225
origin -2.051220e+02 -1.466965e+02 -1.654390e+02
delta 2.000000e+00 0.000000e+00 0.000000e+00
delta 0.000000e+00 2.000000e+00 0.000000e+00
delta 0.000000e+00 0.000000e+00 2.000000e+00
object 2 class gridconnections counts 225 225 225
object 3 class array type double rank 0 items 11390625 data follows
9.113329e-13 9.980077e-13 1.092391e-12 
1.195110e-12 1.306834e-12 1.428282e-12 
1.560221e-12 1.703470e-12 1.858905e-12 
2.027456e-12 2.210117e-12 2.407944e-12 
2.622058e-12 2.853650e-12 3.103984e-12 
3.374395e-12 3.666298e-12 3.981189e-12 
4.320643e-12 4.686323e-12 5.079979e-12 
5.503449e-12 5.958665e-12 6.447649e-12 
6.972521e-12 7.535496e-12 8.138885e-12 
8.785096e-12 9.476636e-12 1.021611e-11 
1.100621e-11 1.184973e-11 1.274957e-11 
1.370868e-11 1.473015e-11 1.581710e-11 
1.697276e-11 1.820041e-11 1.950343e-11 
2.088522e-11 2.234924e-11 2.389899e-11 
2.553802e-11 2.726985e-11 2.909806e-11 
3.102618e-11 3.305773e-11 3.519621e-11 
3.744503e-11 3.980755e-11 4.228703e-11 
4.488662e-11 4.760934e-11 5.045806e-11 
5.343545e-11 5.654400e-11 5.978599e-11 
6.316341e-11 6.667801e-11 7.033124e-11 
7.412421e-11 7.805769e-11 8.213209e-11 
8.634739e-11 9.070318e-11 9.519858e-11 
9.983225e-11 1.046024e-10 1.095065e-10 
1.145420e-10 1.197052e-10 1.249922e-10 
1.303984e-10 1.359187e-10 1.415474e-10 
1.472780e-10 1.531037e-10 1.590169e-10 
1.650093e-10 1.710723e-10 1.771965e-10 
1.833721e-10 1.895884e-10 1.958347e-10 
2.020993e-10 2.083703e-10 2.146353e-10 
2.208815e-10 2.270956e-10 2.332643e-10 
2.393736e-10 2.454095e-10 2.513579e-10 
2.572045e-10 2.629348e-10 2.685346e-10 
2.739893e-10 2.792849e-10 2.844074e-10 
2.893428e-10 2.940778e-10 2.985992e-10 
3.028943e-10 3.069510e-10 3.107577e-10 
3.143033e-10 3.175774e-10 3.205705e-10 
3.232737e-10 3.256789e-10 3.277789e-10 
3.295675e-10 3.310393e-10 3.321898e-10 
3.330156e-10 3.335144e-10 3.336845e-10 
3.335257e-10 3.330385e-10 3.322245e-10 
3.310864e-10 3.296277e-10 3.278530e-10 
3.257678e-10 3.233786e-10 3.206927e-10 
3.177181e-10 3.144640e-10 3.109399e-10 
3.071563e-10 3.031242e-10 2.988553e-10 
2.943618e-10 2.896563e-10 2.847519e-10 
2.796620e-10 2.744003e-10 2.689808e-10 
2.634176e-10 2.577249e-10 2.519169e-10 
2.460078e-10 2.400119e-10 2.339432e-10 
2.278154e-10 2.216422e-10 2.154370e-10 
2.092126e-10 2.029819e-10 1.967569e-10 
1.905495e-10 1.843709e-10 1.782320e-10 
1.721431e-10 1.661139e-10 1.601537e-10 
1.542709e-10 1.484737e-10 1.427694e-10 
1.371651e-10 1.316668e-10 1.262803e-10 
1.210106e-10 1.158624e-10 1.108394e-10 
1.059452e-10 1.011827e-10 9.655403e-11 
9.206121e-11 8.770558e-11 8.348805e-11 
7.940910e-11 7.546880e-11 7.166682e-11 
6.800248e-11 6.447475e-11 6.108227e-11 
5.782343e-11 5.469630e-11 5.169873e-11 
4.882837e-11 4.608263e-11 4.345878e-11 
4.095391e-11 3.856500e-11 3.628891e-11 
3.412239e-11 3.206214e-11 3.010478e-11 
2.824690e-11 2.648506e-11 2.481582e-11 
2.323571e-11 2.174131e-11 2.032919e-11 
1.899598e-11 1.773834e-11 1.655299e-11 
1.543669e-11 1.438630e-11 1.339873e-11 
1.247096e-11 1.160007e-11 1.078321e-11 
1.001762e-11 9.300634e-12 8.629677e-12 
8.002264e-12 7.416004e-12 6.868597e-12 
6.357841e-12 5.881620e-12 5.437916e-12 
5.024795e-12 4.640418e-12 4.283027e-12 
3.950953e-12 3.642609e-12 3.356489e-12 
3.091163e-12 2.845281e-12 2.617561e-12 
2.406796e-12 2.211846e-12 2.031635e-12 
9.881042e-13 1.082410e-12 1.185138e-12 
1.296973e-12 1.418654e-12 1.550968e-12 
1.694759e-12 1.850928e-12 2.020436e-12 
2.204309e-12 2.403641e-12 2.619592e-12 
2.853401e-12 3.106378e-12 3.379917e-12 
3.675492e-12 3.994664e-12 4.339083e-12 
4.710492e-12 5.110726e-12 5.541720e-12 
6.005509e-12 6.504228e-12 7.040118e-12 
7.615525e-12 8.232905e-12 8.894818e-12 
9.603938e-12 1.036304e-11 1.117503e-11 
1.204288e-11 1.296971e-11 1.395873e-11 
1.501324e-11 1.613666e-11 1.733248e-11 
1.860429e-11 1.995576e-11 2.139063e-11 
2.291272e-11 2.452590e-11 2.623406e-11 
2.804118e-11 2.995121e-11 3.196813e-11 
3.409592e-11 3.633853e-11 3.869987e-11 
4.118379e-11 4.379406e-11 4.653435e-11 
4.940822e-11 5.241908e-11 5.557015e-11 
5.886450e-11 6.230492e-11 6.589402e-11 
6.963408e-11 7.352711e-11 7.757478e-11 
8.177839e-11 8.613889e-11 9.065676e-11 
9.533209e-11 1.001645e-10 1.051530e-10 
1.102962e-10 1.155921e-10 1.210383e-10 
1.266315e-10 1.323679e-10 1.382433e-10 
1.442526e-10 1.503900e-10 1.566493e-10 
1.630233e-10 1.695044e-10 1.760842e-10 
1.827536e-10 1.895029e-10 1.963217e-10 
2.031989e-10 2.101229e-10 2.170815e-10 
2.240618e-10 2.310504e-10 2.380336e-10 
2.449969e-10 2.519257e-10 2.588048e-10 
2.656187e-10 2.723519e-10 2.789885e-10 
2.855123e-10 2.919073e-10 2.981574e-10 
3.042465e-10 3.101587e-10 3.158782e-10 
3.213897e-10 3.266779e-10 3.317281e-10 
3.365262e-10 3.410584e-10 3.453118e-10 
3.492739e-10 3.529331e-10 3.562786e-10 
3.593004e-10 3.619895e-10 3.643379e-10 
3.663385e-10 3.679851e-10 3.692729e-10 
3.701979e-10 3.707575e-10 3.709500e-10 
3.707749e-10 3.702329e-10 3.693258e-10 
3.680566e-10 3.664291e-10 3.644487e-10 
3.621214e-10 3.594546e-10 3.564563e-10 
3.531358e-10 3.495030e-10 3.455689e-10 
3.413452e-10 3.368442e-10 3.320791e-10 
3.270634e-10 3.218114e-10 3.163377e-10 
3.106574e-10 3.047859e-10 2.987387e-10 
2.925318e-10 2.861809e-10 2.797021e-10 
2.731114e-10 2.664245e-10 2.596571e-10 
2.528248e-10 2.459428e-10 2.390259e-10 
2.320887e-10 2.251454e-10 2.182095e-10 
2.112943e-10 2.044123e-10 1.975756e-10 
1.907957e-10 1.840834e-10 1.774490e-10 
1.709021e-10 1.644515e-10 1.581056e-10 
1.518720e-10 1.457575e-10 1.397686e-10 
1.339108e-10 1.281890e-10 1.226078e-10 
1.171707e-10 1.118810e-10 1.067412e-10 
1.017533e-10 9.691878e-11 9.223862e-11 
8.771329e-11 8.334280e-11 7.912673e-11 
7.506426e-11 7.115419e-11 6.739495e-11 
6.378467e-11 6.032118e-11 5.700203e-11 
5.382453e-11 5.078576e-11 4.788264e-11 
4.511189e-11 4.247010e-11 3.995373e-11 
3.755913e-11 3.528260e-11 3.312035e-11 
3.106855e-11 2.912334e-11 2.728087e-11 
2.553726e-11 2.388869e-11 2.233132e-11 
2.086139e-11 1.947516e-11 1.816899e-11 
1.693926e-11 1.578246e-11 1.469515e-11 
1.367397e-11 1.271568e-11 1.181709e-11 
1.097515e-11 1.018689e-11 9.449452e-12 
8.760069e-12 8.116091e-12 7.514968e-12 
6.954254e-12 6.431608e-12 5.944791e-12 
5.491663e-12 5.070184e-12 4.678413e-12 
4.314501e-12 3.976694e-12 3.663326e-12 
3.372820e-12 3.103680e-12 2.854495e-12 
2.623932e-12 2.410731e-12 2.213707e-12 
1.070760e-12 1.173313e-12 1.285061e-12 
1.406756e-12 1.539207e-12 1.683281e-12 
1.839903e-12 2.010062e-12 2.194818e-12 
2.395296e-12 2.612700e-12 2.848309e-12 
3.103484e-12 3.379671e-12 3.678404e-12 
4.001309e-12 4.350108e-12 4.726622e-12 
5.132773e-12 5.570591e-12 6.042211e-12 
6.549884e-12 7.095971e-12 7.682951e-12 
8.313423e-12 8.990103e-12 9.715831e-12 
1.049357e-11 1.132640e-11 1.221753e-11 
1.317028e-11 1.418812e-11 1.527459e-11 
1.643337e-11 1.766827e-11 1.898317e-11 
2.038208e-11 2.186907e-11 2.344832e-11 
2.512409e-11 2.690069e-11 2.878249e-11 
3.077391e-11 3.287938e-11 3.510336e-11 
3.745030e-11 3.992462e-11 4.253072e-11 
4.527292e-11 4.815546e-11 5.118247e-11 
5.435796e-11 5.768576e-11 6.116954e-11 
6.481275e-11 6.861858e-11 7.258997e-11 
7.672955e-11 8.103962e-11 8.552210e-11 
9.017853e-11 9.501001e-11 1.000172e-10 
1.052002e-10 1.105587e-10 1.160917e-10 
1.217977e-10 1.276746e-10 1.337197e-10 
1.399295e-10 1.462998e-10 1.528259e-10 
1.595022e-10 1.663225e-10 1.732797e-10 
1.803660e-10 1.875729e-10 1.948911e-10 
2.023104e-10 2.098201e-10 2.174087e-10 
2.250637e-10 2.327723e-10 2.405209e-10 
2.482950e-10 2.560798e-10 2.638598e-10 
2.716190e-10 2.793410e-10 2.870089e-10 
2.946053e-10 3.021129e-10 3.095138e-10 
3.167900e-10 3.239235e-10 3.308964e-10 
3.376905e-10 3.442880e-10 3.506714e-10 
3.568233e-10 3.627267e-10 3.683651e-10 
3.737226e-10 3.787838e-10 3.835342e-10 
3.879597e-10 3.920474e-10 3.957851e-10 
3.991617e-10 4.021670e-10 4.047919e-10 
4.070285e-10 4.088699e-10 4.103107e-10 
4.113464e-10 4.119740e-10 4.121917e-10 
4.119988e-10 4.113961e-10 4.103857e-10 
4.089709e-10 4.071560e-10 4.049470e-10 
4.023507e-10 3.993753e-10 3.960298e-10 
3.923247e-10 3.882712e-10 3.838814e-10 
3.791684e-10 3.741463e-10 3.688295e-10 
3.632335e-10 3.573742e-10 3.512679e-10 
3.449316e-10 3.383825e-10 3.316381e-10 
3.247160e-10 3.176342e-10 3.104105e-10 
3.030627e-10 2.956085e-10 2.880656e-10 
2.804513e-10 2.727825e-10 2.650759e-10 
2.573478e-10 2.496140e-10 2.418896e-10 
2.341894e-10 2.265274e-10 2.189171e-10 
2.113712e-10 2.039019e-10 1.965206e-10 
1.892379e-10 1.820638e-10 1.750073e-10 
1.680770e-10 1.612806e-10 1.546250e-10 
1.481164e-10 1.417603e-10 1.355616e-10 
1.295243e-10 1.236519e-10 1.179472e-10 
1.124123e-10 1.070488e-10 1.018578e-10 
9.683961e-11 9.199429e-11 8.732129e-11 
8.281961e-11 7.848785e-11 7.432421e-11 
7.032655e-11 6.649239e-11 6.281894e-11 
5.930315e-11 5.594173e-11 5.273119e-11 
4.966784e-11 4.674783e-11 4.396718e-11 
4.132181e-11 3.880754e-11 3.642013e-11 
3.415528e-11 3.200869e-11 2.997602e-11 
2.805296e-11 2.623521e-11 2.451851e-11 
2.289865e-11 2.137146e-11 1.993286e-11 
1.857885e-11 1.730550e-11 1.610899e-11 
1.498557e-11 1.393163e-11 1.294365e-11 
1.201821e-11 1.115203e-11 1.034193e-11 
9.584838e-12 8.877819e-12 8.218043e-12 
7.602801e-12 7.029496e-12 6.495649e-12 
5.998891e-12 5.536967e-12 5.107728e-12 
4.709130e-12 4.339234e-12 3.996199e-12 
3.678284e-12 3.383839e-12 3.111306e-12 
2.859213e-12 2.626173e-12 2.410878e-12 
1.159694e-12 1.271153e-12 1.392645e-12 
1.524995e-12 1.669091e-12 1.825882e-12 
1.996385e-12 2.181687e-12 2.382949e-12 
2.601412e-12 2.838397e-12 3.095311e-12 
3.373652e-12 3.675012e-12 4.001081e-12 
4.353650e-12 4.734617e-12 5.145991e-12 
5.589893e-12 6.068562e-12 6.584357e-12 
7.139764e-12 7.737394e-12 8.379987e-12 
9.070418e-12 9.811695e-12 1.060696e-11 
1.145950e-11 1.237272e-11 1.335019e-11 
1.439559e-11 1.551276e-11 1.670565e-11 
1.797834e-11 1.933507e-11 2.078014e-11 
2.231803e-11 2.395327e-11 2.569051e-11 
2.753451e-11 2.949006e-11 3.156206e-11 
3.375543e-11 3.607513e-11 3.852615e-11 
4.111347e-11 4.384204e-11 4.671679e-11 
4.974257e-11 5.292414e-11 5.626615e-11 
5.977311e-11 6.344936e-11 6.729901e-11 
7.132598e-11 7.553389e-11 7.992608e-11 
8.450555e-11 8.927493e-11 9.423644e-11 
9.939188e-11 1.047426e-10 1.102893e-10 
1.160322e-10 1.219712e-10 1.281051e-10 
1.344324e-10 1.409508e-10 1.476574e-10 
1.545483e-10 1.616191e-10 1.688645e-10 
1.762784e-10 1.838538e-10 1.915830e-10 
1.994574e-10 2.074675e-10 2.156029e-10 
2.238526e-10 2.322045e-10 2.406456e-10 
2.491625e-10 2.577406e-10 2.663646e-10 
2.750187e-10 2.836863e-10 2.923501e-10 
3.009921e-10 3.095941e-10 3.181372e-10 
3.266021e-10 3.349692e-10 3.432186e-10 
3.513302e-10 3.592839e-10 3.670594e-10 
3.746367e-10 3.819957e-10 3.891167e-10 
3.959803e-10 4.025674e-10 4.088597e-10 
4.148391e-10 4.204885e-10 4.257914e-10 
4.307324e-10 4.352967e-10 4.394708e-10 
4.432420e-10 4.465991e-10 4.495317e-10 
4.520311e-10 4.540895e-10 4.557007e-10 
4.568598e-10 4.575634e-10 4.578093e-10 
4.575969e-10 4.569272e-10 4.558022e-10 
4.542258e-10 4.522029e-10 4.497400e-10 
4.468449e-10 4.435267e-10 4.397957e-10 
4.356633e-10 4.311423e-10 4.262462e-10 
4.209898e-10 4.153887e-10 4.094593e-10 
4.032187e-10 3.966848e-10 3.898759e-10 
3.828111e-10 3.755096e-10 3.679909e-10 
3.602749e-10 3.523816e-10 3.443310e-10 
3.361430e-10 3.278374e-10 3.194340e-10 
3.109520e-10 3.024105e-10 2.938281e-10 
2.852229e-10 2.766125e-10 2.680140e-10 
2.594437e-10 2.509173e-10 2.424498e-10 
2.340555e-10 2.257478e-10 2.175393e-10 
2.094420e-10 2.014668e-10 1.936240e-10 
1.859229e-10 1.783720e-10 1.709790e-10 
1.637508e-10 1.566935e-10 1.498123e-10 
1.431117e-10 1.365956e-10 1.302669e-10 
1.241280e-10 1.181806e-10 1.124257e-10 
1.068638e-10 1.014946e-10 9.631771e-11 
9.133178e-11 8.653521e-11 8.192594e-11 
7.750151e-11 7.325909e-11 6.919552e-11 
6.530736e-11 6.159087e-11 5.804212e-11 
5.465695e-11 5.143103e-11 4.835989e-11 
4.543894e-11 4.266350e-11 4.002880e-11 
3.753004e-11 3.516240e-11 3.292104e-11 
3.080112e-11 2.879785e-11 2.690648e-11 
2.512229e-11 2.344065e-11 2.185702e-11 
2.036692e-11 1.896599e-11 1.764997e-11 
1.641471e-11 1.525617e-11 1.417045e-11 
1.315376e-11 1.220244e-11 1.131297e-11 
1.048195e-11 9.706122e-12 8.982344e-12 
8.307616e-12 7.679066e-12 7.093948e-12 
6.549642e-12 6.043652e-12 5.573604e-12 
5.137239e-12 4.732415e-12 4.357100e-12 
4.009371e-12 3.687408e-12 3.389493e-12 
3.114003e-12 2.859409e-12 2.624272e-12 
1.255318e-12 1.376389e-12 1.508400e-12 
1.652258e-12 1.808934e-12 1.979470e-12 
2.164981e-12 2.366659e-12 2.585782e-12 
2.823709e-12 3.081894e-12 3.361884e-12 
3.665326e-12 3.993971e-12 4.349679e-12 
4.734424e-12 5.150297e-12 5.599510e-12 
6.084403e-12 6.607446e-12 7.171245e-12 
7.778540e-12 8.432219e-12 9.135309e-12 
9.890988e-12 1.070258e-11 1.157358e-11 
1.250760e-11 1.350843e-11 1.458002e-11 
1.572646e-11 1.695199e-11 1.826102e-11 
1.965807e-11 2.114783e-11 2.273512e-11 
2.442488e-11 2.622219e-11 2.813222e-11 
3.016025e-11 3.231164e-11 3.459185e-11 
3.700638e-11 3.956076e-11 4.226057e-11 
4.511139e-11 4.811875e-11 5.128819e-11 
5.462513e-11 5.813493e-11 6.182281e-11 
6.569384e-11 6.975291e-11 7.400467e-11 
7.845354e-11 8.310362e-11 8.795872e-11 
9.302223e-11 9.829718e-11 1.037861e-10 
1.094912e-10 1.154138e-10 1.215551e-10 
1.279153e-10 1.344943e-10 1.412910e-10 
1.483037e-10 1.555301e-10 1.629668e-10 
1.706098e-10 1.784542e-10 1.864942e-10 
1.947230e-10 2.031331e-10 2.117158e-10 
2.204616e-10 2.293601e-10 2.383998e-10 
2.475682e-10 2.568522e-10 2.662373e-10 
2.757083e-10 2.852493e-10 2.948433e-10 
3.044724e-10 3.141183e-10 3.237615e-10 
3.333823e-10 3.429601e-10 3.524738e-10 
3.619019e-10 3.712225e-10 3.804134e-10 
3.894521e-10 3.983160e-10 4.069827e-10 
4.154294e-10 4.236339e-10 4.315741e-10 
4.392281e-10 4.465748e-10 4.535934e-10 
4.602638e-10 4.665668e-10 4.724839e-10 
4.779978e-10 4.830919e-10 4.877511e-10 
4.919612e-10 4.957095e-10 4.989845e-10 
5.017762e-10 5.040761e-10 5.058771e-10 
5.071737e-10 5.079620e-10 5.082397e-10 
5.080061e-10 5.072621e-10 5.060102e-10 
5.042546e-10 5.020009e-10 4.992563e-10 
4.960295e-10 4.923307e-10 4.881715e-10 
4.835648e-10 4.785247e-10 4.730665e-10 
4.672067e-10 4.609628e-10 4.543531e-10 
4.473969e-10 4.401142e-10 4.325255e-10 
4.246521e-10 4.165155e-10 4.081376e-10 
3.995407e-10 3.907471e-10 3.817791e-10 
3.726590e-10 3.634092e-10 3.540514e-10 
3.446073e-10 3.350983e-10 3.255450e-10 
3.159677e-10 3.063861e-10 2.968190e-10 
2.872849e-10 2.778011e-10 2.683844e-10 
2.590506e-10 2.498148e-10 2.406909e-10 
2.316921e-10 2.228308e-10 2.141181e-10 
2.055645e-10 1.971795e-10 1.889714e-10 
1.809480e-10 1.731158e-10 1.654807e-10 
1.580477e-10 1.508208e-10 1.438033e-10 
1.369979e-10 1.304062e-10 1.240293e-10 
1.178677e-10 1.119211e-10 1.061888e-10 
1.006692e-10 9.536061e-11 9.026055e-11 
8.536623e-11 8.067443e-11 7.618157e-11 
7.188374e-11 6.777675e-11 6.385613e-11 
6.011721e-11 5.655514e-11 5.316487e-11 
4.994126e-11 4.687906e-11 4.397294e-11 
4.121752e-11 3.860740e-11 3.613717e-11 
3.380144e-11 3.159485e-11 2.951209e-11 
2.754791e-11 2.569716e-11 2.395477e-11 
2.231575e-11 2.077525e-11 1.932853e-11 
1.797099e-11 1.669813e-11 1.550562e-11 
1.438925e-11 1.334497e-11 1.236887e-11 
1.145718e-11 1.060628e-11 9.812700e-12 
9.073121e-12 8.384361e-12 7.743381e-12 
7.147286e-12 6.593317e-12 6.078849e-12 
5.601388e-12 5.158570e-12 4.748152e-12 
4.368012e-12 4.016144e-12 3.690653e-12 
3.389752e-12 3.111758e-12 2.855084e-12 
1.358067e-12 1.489504e-12 1.632865e-12 
1.789142e-12 1.959400e-12 2.144780e-12 
2.346506e-12 2.565885e-12 2.804318e-12 
3.063298e-12 3.344422e-12 3.649388e-12 
3.980008e-12 4.338208e-12 4.726033e-12 
5.145655e-12 5.599377e-12 6.089636e-12 
6.619010e-12 7.190224e-12 7.806149e-12 
8.469813e-12 9.184399e-12 9.953256e-12 
1.077989e-11 1.166799e-11 1.262139e-11 
1.364412e-11 1.474037e-11 1.591450e-11 
1.717105e-11 1.851473e-11 1.995041e-11 
2.148312e-11 2.311808e-11 2.486064e-11 
2.671628e-11 2.869064e-11 3.078950e-11 
3.301873e-11 3.538431e-11 3.789231e-11 
4.054886e-11 4.336017e-11 4.633244e-11 
4.947192e-11 5.278481e-11 5.627728e-11 
5.995544e-11 6.382529e-11 6.789269e-11 
7.216335e-11 7.664276e-11 8.133618e-11 
8.624858e-11 9.138463e-11 9.674863e-11 
1.023445e-10 1.081756e-10 1.142449e-10 
1.205549e-10 1.271073e-10 1.339034e-10 
1.409437e-10 1.482279e-10 1.557552e-10 
1.635237e-10 1.715308e-10 1.797730e-10 
1.882460e-10 1.969443e-10 2.058615e-10 
2.149903e-10 2.243223e-10 2.338480e-10 
2.435569e-10 2.534374e-10 2.634768e-10 
2.736614e-10 2.839764e-10 2.944058e-10 
3.049329e-10 3.155397e-10 3.262074e-10 
3.369162e-10 3.476455e-10 3.583739e-10 
3.690791e-10 3.797381e-10 3.903277e-10 
4.008236e-10 4.112014e-10 4.214363e-10 
4.315032e-10 4.413769e-10 4.510321e-10 
4.604437e-10 4.695865e-10 4.784358e-10 
4.869673e-10 4.951572e-10 5.029823e-10 
5.104201e-10 5.174490e-10 5.240483e-10 
5.301986e-10 5.358815e-10 5.410797e-10 
5.457775e-10 5.499607e-10 5.536163e-10 
5.567331e-10 5.593016e-10 5.613137e-10 
5.627635e-10 5.636464e-10 5.639598e-10 
5.637030e-10 5.628770e-10 5.614846e-10 
5.595303e-10 5.570205e-10 5.539634e-10 
5.503687e-10 5.462477e-10 5.416134e-10 
5.364803e-10 5.308641e-10 5.247822e-10 
5.182528e-10 5.112956e-10 5.039311e-10 
4.961809e-10 4.880674e-10 4.796135e-10 
4.708431e-10 4.617802e-10 4.524494e-10 
4.428755e-10 4.330835e-10 4.230983e-10 
4.129451e-10 4.026484e-10 3.922329e-10 
3.817227e-10 3.711416e-10 3.605127e-10 
3.498586e-10 3.392012e-10 3.285617e-10 
3.179605e-10 3.074169e-10 2.969497e-10 
2.865763e-10 2.763136e-10 2.661771e-10 
2.561814e-10 2.463403e-10 2.366661e-10 
2.271703e-10 2.178635e-10 2.087550e-10 
1.998532e-10 1.911654e-10 1.826980e-10 
1.744565e-10 1.664453e-10 1.586680e-10 
1.511273e-10 1.438252e-10 1.367627e-10 
1.299402e-10 1.233573e-10 1.170131e-10 
1.109059e-10 1.050336e-10 9.939331e-11 
9.398193e-11 8.879578e-11 8.383080e-11 
7.908256e-11 7.454633e-11 7.021708e-11 
6.608957e-11 6.215831e-11 5.841767e-11 
5.486187e-11 5.148502e-11 4.828116e-11 
4.524428e-11 4.236833e-11 3.964727e-11 
3.707508e-11 3.464579e-11 3.235346e-11 
3.019227e-11 2.815646e-11 2.624038e-11 
2.443849e-11 2.274540e-11 2.115585e-11 
1.966469e-11 1.826696e-11 1.695784e-11 
1.573267e-11 1.458695e-11 1.351633e-11 
1.251666e-11 1.158392e-11 1.071427e-11 
9.904033e-12 9.149692e-12 8.447888e-12 
7.795421e-12 7.189242e-12 6.626454e-12 
6.104303e-12 5.620181e-12 5.171613e-12 
4.756261e-12 4.371913e-12 4.016483e-12 
3.688002e-12 3.384616e-12 3.104581e-12 
1.468397e-12 1.611005e-12 1.766602e-12 
1.936274e-12 2.121186e-12 2.322588e-12 
2.541821e-12 2.780318e-12 3.039614e-12 
3.321350e-12 3.627276e-12 3.959259e-12 
4.319287e-12 4.709477e-12 5.132079e-12 
5.589481e-12 6.084217e-12 6.618971e-12 
7.196581e-12 7.820050e-12 8.492543e-12 
9.217399e-12 9.998132e-12 1.083843e-11 
1.174219e-11 1.271345e-11 1.375648e-11 
1.487572e-11 1.607581e-11 1.736158e-11 
1.873805e-11 2.021045e-11 2.178417e-11 
2.346480e-11 2.525812e-11 2.717007e-11 
2.920676e-11 3.137444e-11 3.367954e-11 
3.612859e-11 3.872826e-11 4.148530e-11 
4.440657e-11 4.749896e-11 5.076943e-11 
5.422494e-11 5.787242e-11 6.171880e-11 
6.577090e-11 7.003545e-11 7.451904e-11 
7.922807e-11 8.416873e-11 8.934694e-11 
9.476832e-11 1.004381e-10 1.063613e-10 
1.125421e-10 1.189847e-10 1.256922e-10 
1.326677e-10 1.399131e-10 1.474299e-10 
1.552189e-10 1.632798e-10 1.716119e-10 
1.802132e-10 1.890809e-10 1.982112e-10 
2.075994e-10 2.172396e-10 2.271248e-10 
2.372469e-10 2.475967e-10 2.581637e-10 
2.689363e-10 2.799017e-10 2.910458e-10 
3.023535e-10 3.138083e-10 3.253925e-10 
3.370876e-10 3.488734e-10 3.607292e-10 
3.726329e-10 3.845615e-10 3.964912e-10 
4.083971e-10 4.202538e-10 4.320350e-10 
4.437139e-10 4.552632e-10 4.666553e-10 
4.778619e-10 4.888551e-10 4.996065e-10 
5.100879e-10 5.202714e-10 5.301293e-10 
5.396344e-10 5.487599e-10 5.574799e-10 
5.657694e-10 5.736040e-10 5.809608e-10 
5.878177e-10 5.941542e-10 5.999511e-10 
6.051907e-10 6.098569e-10 6.139354e-10 
6.174136e-10 6.202807e-10 6.225277e-10 
6.241479e-10 6.251363e-10 6.254898e-10 
6.252077e-10 6.242911e-10 6.227431e-10 
6.205687e-10 6.177753e-10 6.143717e-10 
6.103689e-10 6.057797e-10 6.006185e-10 
5.949016e-10 5.886466e-10 5.818728e-10 
5.746009e-10 5.668526e-10 5.586511e-10 
5.500204e-10 5.409856e-10 5.315724e-10 
5.218075e-10 5.117177e-10 5.013306e-10 
4.906738e-10 4.797753e-10 4.686631e-10 
4.573650e-10 4.459087e-10 4.343215e-10 
4.226305e-10 4.108622e-10 3.990423e-10 
3.871961e-10 3.753481e-10 3.635217e-10 
3.517396e-10 3.400236e-10 3.283943e-10 
3.168713e-10 3.054731e-10 2.942172e-10 
2.831197e-10 2.721958e-10 2.614592e-10 
2.509228e-10 2.405981e-10 2.304954e-10 
2.206240e-10 2.109919e-10 2.016062e-10 
1.924729e-10 1.835967e-10 1.749816e-10 
1.666305e-10 1.585455e-10 1.507276e-10 
1.431771e-10 1.358936e-10 1.288758e-10 
1.221218e-10 1.156292e-10 1.093947e-10 
1.034147e-10 9.768504e-11 9.220114e-11 
8.695798e-11 8.195024e-11 7.717225e-11 
7.261809e-11 6.828164e-11 6.415656e-11 
6.023637e-11 5.651448e-11 5.298422e-11 
4.963886e-11 4.647166e-11 4.347587e-11 
4.064477e-11 3.797170e-11 3.545006e-11 
3.307333e-11 3.083513e-11 2.872915e-11 
2.674926e-11 2.488945e-11 2.314387e-11 
2.150682e-11 1.997278e-11 1.853641e-11 
1.719254e-11 1.593619e-11 1.476253e-11 
1.366697e-11 1.264506e-11 1.169255e-11 
1.080538e-11 9.979656e-12 9.211667e-12 
8.497877e-12 7.834922e-12 7.219603e-12 
6.648884e-12 6.119887e-12 5.629886e-12 
5.176302e-12 4.756702e-12 4.368785e-12 
4.010388e-12 3.679468e-12 3.374110e-12 
1.586785e-12 1.741425e-12 1.910205e-12 
2.094313e-12 2.295024e-12 2.513707e-12 
2.751828e-12 3.010960e-12 3.292784e-12 
3.599098e-12 3.931824e-12 4.293008e-12 
4.684835e-12 5.109630e-12 5.569863e-12 
6.068162e-12 6.607312e-12 7.190265e-12 
7.820148e-12 8.500265e-12 9.234104e-12 
1.002534e-11 1.087786e-11 1.179573e-11 
1.278323e-11 1.384485e-11 1.498529e-11 
1.620945e-11 1.752248e-11 1.892971e-11 
2.043671e-11 2.204926e-11 2.377333e-11 
2.561513e-11 2.758105e-11 2.967770e-11 
3.191185e-11 3.429046e-11 3.682066e-11 
3.950973e-11 4.236508e-11 4.539423e-11 
4.860482e-11 5.200455e-11 5.560116e-11 
5.940243e-11 6.341613e-11 6.764997e-11 
7.211160e-11 7.680858e-11 8.174827e-11 
8.693788e-11 9.238435e-11 9.809436e-11 
1.040742e-10 1.103300e-10 1.168670e-10 
1.236904e-10 1.308047e-10 1.382138e-10 
1.459207e-10 1.539282e-10 1.622378e-10 
1.708506e-10 1.797665e-10 1.889846e-10 
1.985029e-10 2.083186e-10 2.184275e-10 
2.288245e-10 2.395031e-10 2.504557e-10 
2.616734e-10 2.731460e-10 2.848622e-10 
2.968089e-10 3.089721e-10 3.213363e-10 
3.338845e-10 3.465986e-10 3.594591e-10 
3.724451e-10 3.855345e-10 3.987040e-10 
4.119293e-10 4.251847e-10 4.384435e-10 
4.516783e-10 4.648606e-10 4.779611e-10 
4.909500e-10 5.037967e-10 5.164704e-10 
5.289397e-10 5.411732e-10 5.531394e-10 
5.648066e-10 5.761437e-10 5.871198e-10 
5.977042e-10 6.078673e-10 6.175800e-10 
6.268142e-10 6.355427e-10 6.437397e-10 
6.513808e-10 6.584428e-10 6.649041e-10 
6.707451e-10 6.759478e-10 6.804959e-10 
6.843754e-10 6.875742e-10 6.900824e-10 
6.918922e-10 6.929980e-10 6.933967e-10 
6.930870e-10 6.920703e-10 6.903502e-10 
6.879322e-10 6.848245e-10 6.810370e-10 
6.765821e-10 6.714739e-10 6.657288e-10 
6.593647e-10 6.524017e-10 6.448610e-10 
6.367659e-10 6.281409e-10 6.190116e-10 
6.094051e-10 5.993493e-10 5.888732e-10 
5.780062e-10 5.667787e-10 5.552213e-10 
5.433650e-10 5.312410e-10 5.188805e-10 
5.063146e-10 4.935743e-10 4.806901e-10 
4.676920e-10 4.546097e-10 4.414719e-10 
4.283068e-10 4.151415e-10 4.020023e-10 
3.889145e-10 3.759021e-10 3.629882e-10 
3.501945e-10 3.375417e-10 3.250490e-10 
3.127344e-10 3.006146e-10 2.887051e-10 
2.770198e-10 2.655716e-10 2.543719e-10 
2.434308e-10 2.327572e-10 2.223590e-10 
2.122424e-10 2.024129e-10 1.928747e-10 
1.836308e-10 1.746835e-10 1.660338e-10 
1.576820e-10 1.496274e-10 1.418685e-10 
1.344032e-10 1.272284e-10 1.203406e-10 
1.137357e-10 1.074089e-10 1.013550e-10 
9.556836e-11 9.004298e-11 8.477248e-11 
7.975023e-11 7.496932e-11 7.042267e-11 
6.610303e-11 6.200300e-11 5.811514e-11 
5.443192e-11 5.094582e-11 4.764930e-11 
4.453488e-11 4.159513e-11 3.882269e-11 
3.621033e-11 3.375092e-11 3.143747e-11 
2.926315e-11 2.722129e-11 2.530539e-11 
2.350914e-11 2.182640e-11 2.025126e-11 
1.877798e-11 1.740104e-11 1.611513e-11 
1.491512e-11 1.379612e-11 1.275342e-11 
1.178253e-11 1.087915e-11 1.003918e-11 
9.258728e-12 8.534070e-12 7.861681e-12 
7.238213e-12 6.660493e-12 6.125520e-12 
5.630454e-12 5.172614e-12 4.749471e-12 
4.358643e-12 3.997887e-12 3.665094e-12 
1.713732e-12 1.881321e-12 2.064294e-12 
2.263951e-12 2.481684e-12 2.718991e-12 
2.977478e-12 3.258866e-12 3.564996e-12 
3.897840e-12 4.259502e-12 4.652230e-12 
5.078417e-12 5.540617e-12 6.041544e-12 
6.584082e-12 7.171293e-12 7.806425e-12 
8.492914e-12 9.234399e-12 1.003472e-11 
1.089793e-11 1.182830e-11 1.283032e-11 
1.390871e-11 1.506843e-11 1.631466e-11 
1.765283e-11 1.908861e-11 2.062790e-11 
2.227687e-11 2.404190e-11 2.592962e-11 
2.794690e-11 3.010082e-11 3.239872e-11 
3.484810e-11 3.745670e-11 4.023244e-11 
4.318339e-11 4.631782e-11 4.964409e-11 
5.317069e-11 5.690622e-11 6.085931e-11 
6.503864e-11 6.945287e-11 7.411064e-11 
7.902051e-11 8.419092e-11 8.963014e-11 
9.534624e-11 1.013470e-10 1.076401e-10 
1.142324e-10 1.211308e-10 1.283416e-10 
1.358703e-10 1.437222e-10 1.519016e-10 
1.604123e-10 1.692572e-10 1.784384e-10 
1.879570e-10 1.978132e-10 2.080062e-10 
2.185339e-10 2.293931e-10 2.405796e-10 
2.520876e-10 2.639103e-10 2.760392e-10 
2.884646e-10 3.011754e-10 3.141589e-10 
3.274009e-10 3.408858e-10 3.545965e-10 
3.685142e-10 3.826189e-10 3.968888e-10 
4.113009e-10 4.258306e-10 4.404521e-10 
4.551382e-10 4.698604e-10 4.845891e-10 
4.992936e-10 5.139423e-10 5.285026e-10 
5.429410e-10 5.572238e-10 5.713162e-10 
5.851835e-10 5.987905e-10 6.121020e-10 
6.250828e-10 6.376980e-10 6.499129e-10 
6.616935e-10 6.730066e-10 6.838195e-10 
6.941010e-10 7.038206e-10 7.129494e-10 
7.214601e-10 7.293267e-10 7.365252e-10 
7.430334e-10 7.488312e-10 7.539006e-10 
7.582256e-10 7.617929e-10 7.645911e-10 
7.666117e-10 7.678485e-10 7.682976e-10 
7.679580e-10 7.668309e-10 7.649205e-10 
7.622329e-10 7.587773e-10 7.545647e-10 
7.496090e-10 7.439261e-10 7.375341e-10 
7.304532e-10 7.227056e-10 7.143155e-10 
7.053086e-10 6.957122e-10 6.855553e-10 
6.748679e-10 6.636814e-10 6.520279e-10 
6.399407e-10 6.274533e-10 6.146002e-10 
6.014159e-10 5.879353e-10 5.741932e-10 
5.602243e-10 5.460631e-10 5.317437e-10 
5.172997e-10 5.027640e-10 4.881687e-10 
4.735451e-10 4.589236e-10 4.443333e-10 
4.298022e-10 4.153573e-10 4.010241e-10 
3.868269e-10 3.727884e-10 3.589300e-10 
3.452718e-10 3.318322e-10 3.186283e-10 
3.056755e-10 2.929881e-10 2.805786e-10 
2.684581e-10 2.566366e-10 2.451224e-10 
2.339226e-10 2.230430e-10 2.124881e-10 
2.022614e-10 1.923650e-10 1.828000e-10 
1.735666e-10 1.646640e-10 1.560902e-10 
1.478429e-10 1.399185e-10 1.323131e-10 
1.250217e-10 1.180392e-10 1.113596e-10 
1.049765e-10 9.888317e-11 9.307248e-11 
8.753695e-11 8.226884e-11 7.726021e-11 
7.250293e-11 6.798876e-11 6.370936e-11 
5.965633e-11 5.582127e-11 5.219578e-11 
4.877152e-11 4.554022e-11 4.249368e-11 
3.962387e-11 3.692284e-11 3.438285e-11 
3.199630e-11 2.975578e-11 2.765408e-11 
2.568420e-11 2.383935e-11 2.211296e-11 
2.049868e-11 1.899041e-11 1.758226e-11 
1.626857e-11 1.504392e-11 1.390311e-11 
1.284118e-11 1.185338e-11 1.093519e-11 
1.008231e-11 9.290635e-12 8.556282e-12 
7.875561e-12 7.244976e-12 6.661222e-12 
6.121174e-12 5.621882e-12 5.160566e-12 
4.734606e-12 4.341537e-12 3.979043e-12 
1.849760e-12 2.031275e-12 2.229519e-12 
2.445909e-12 2.681968e-12 2.939335e-12 
3.219765e-12 3.525141e-12 3.857479e-12 
4.218938e-12 4.611823e-12 5.038598e-12 
5.501888e-12 6.004493e-12 6.549392e-12 
7.139751e-12 7.778935e-12 8.470512e-12 
9.218260e-12 1.002618e-11 1.089850e-11 
1.183968e-11 1.285442e-11 1.394767e-11 
1.512464e-11 1.639079e-11 1.775184e-11 
1.921379e-11 2.078289e-11 2.246568e-11 
2.426895e-11 2.619977e-11 2.826549e-11 
3.047371e-11 3.283227e-11 3.534929e-11 
3.803312e-11 4.089232e-11 4.393569e-11 
4.717221e-11 5.061105e-11 5.426151e-11 
5.813307e-11 6.223526e-11 6.657773e-11 
7.117014e-11 7.602217e-11 8.114346e-11 
8.654359e-11 9.223199e-11 9.821793e-11 
1.045105e-10 1.111184e-10 1.180501e-10 
1.253136e-10 1.329166e-10 1.408661e-10 
1.491685e-10 1.578297e-10 1.668547e-10 
1.762479e-10 1.860126e-10 1.961512e-10 
2.066653e-10 2.175552e-10 2.288201e-10 
2.404578e-10 2.524652e-10 2.648375e-10 
2.775686e-10 2.906509e-10 3.040754e-10 
3.178313e-10 3.319064e-10 3.462867e-10 
3.609567e-10 3.758991e-10 3.910950e-10 
4.065237e-10 4.221628e-10 4.379884e-10 
4.539749e-10 4.700951e-10 4.863202e-10 
5.026200e-10 5.189630e-10 5.353161e-10 
5.516452e-10 5.679151e-10 5.840894e-10 
6.001311e-10 6.160023e-10 6.316644e-10 
6.470786e-10 6.622056e-10 6.770062e-10 
6.914411e-10 7.054713e-10 7.190581e-10 
7.321635e-10 7.447502e-10 7.567821e-10 
7.682238e-10 7.790416e-10 7.892031e-10 
7.986776e-10 8.074361e-10 8.154519e-10 
8.227000e-10 8.291578e-10 8.348053e-10 
8.396247e-10 8.436008e-10 8.467212e-10 
8.489760e-10 8.503584e-10 8.508641e-10 
8.504919e-10 8.492433e-10 8.471225e-10 
8.441369e-10 8.402963e-10 8.356133e-10 
8.301033e-10 8.237841e-10 8.166759e-10 
8.088014e-10 8.001854e-10 7.908547e-10 
7.808383e-10 7.701666e-10 7.588721e-10 
7.469882e-10 7.345500e-10 7.215935e-10 
7.081556e-10 6.942741e-10 6.799873e-10 
6.653336e-10 6.503522e-10 6.350817e-10 
6.195609e-10 6.038284e-10 5.879221e-10 
5.718795e-10 5.557372e-10 5.395309e-10 
5.232957e-10 5.070650e-10 4.908716e-10 
4.747465e-10 4.587196e-10 4.428194e-10 
4.270726e-10 4.115047e-10 3.961394e-10 
3.809988e-10 3.661033e-10 3.514719e-10 
3.371216e-10 3.230681e-10 3.093253e-10 
2.959054e-10 2.828192e-10 2.700760e-10 
2.576835e-10 2.456479e-10 2.339742e-10 
2.226660e-10 2.117256e-10 2.011541e-10 
1.909515e-10 1.811167e-10 1.716476e-10 
1.625411e-10 1.537935e-10 1.454000e-10 
1.373552e-10 1.296531e-10 1.222870e-10 
1.152498e-10 1.085338e-10 1.021310e-10 
9.603299e-11 9.023116e-11 8.471657e-11 
7.948015e-11 7.451269e-11 6.980485e-11 
6.534729e-11 6.113063e-11 5.714551e-11 
5.338263e-11 4.983279e-11 4.648688e-11 
4.333596e-11 4.037120e-11 3.758400e-11 
3.496592e-11 3.250876e-11 3.020450e-11 
2.804540e-11 2.602392e-11 2.413280e-11 
2.236501e-11 2.071379e-11 1.917262e-11 
1.773526e-11 1.639572e-11 1.514825e-11 
1.398738e-11 1.290787e-11 1.190473e-11 
1.097322e-11 1.010881e-11 9.307221e-12 
8.564398e-12 7.876490e-12 7.239858e-12 
6.651066e-12 6.106870e-12 5.604213e-12 
5.140219e-12 4.712179e-12 4.317552e-12 
1.995416e-12 2.191898e-12 2.406558e-12 
2.640944e-12 2.896721e-12 3.175677e-12 
3.479731e-12 3.810943e-12 4.171519e-12 
4.563820e-12 4.990372e-12 5.453870e-12 
5.957195e-12 6.503414e-12 7.095795e-12 
7.737813e-12 8.433160e-12 9.185754e-12 
9.999748e-12 1.087954e-11 1.182977e-11 
1.285536e-11 1.396148e-11 1.515357e-11 
1.643738e-11 1.781892e-11 1.930451e-11 
2.090075e-11 2.261455e-11 2.445313e-11 
2.642400e-11 2.853498e-11 3.079417e-11 
3.321000e-11 3.579115e-11 3.854661e-11 
4.148563e-11 4.461771e-11 4.795261e-11 
5.150029e-11 5.527095e-11 5.927493e-11 
6.352274e-11 6.802503e-11 7.279252e-11 
7.783598e-11 8.316622e-11 8.879399e-11 
9.472998e-11 1.009847e-10 1.075687e-10 
1.144919e-10 1.217643e-10 1.293952e-10 
1.373939e-10 1.457687e-10 1.545278e-10 
1.636783e-10 1.732270e-10 1.831795e-10 
1.935409e-10 2.043151e-10 2.155050e-10 
2.271123e-10 2.391377e-10 2.515804e-10 
2.644383e-10 2.777080e-10 2.913844e-10 
3.054610e-10 3.199294e-10 3.347798e-10 
3.500005e-10 3.655780e-10 3.814970e-10 
3.977403e-10 4.142889e-10 4.311219e-10 
4.482165e-10 4.655478e-10 4.830895e-10 
5.008131e-10 5.186884e-10 5.366836e-10 
5.547650e-10 5.728977e-10 5.910448e-10 
6.091686e-10 6.272297e-10 6.451878e-10 
6.630015e-10 6.806285e-10 6.980262e-10 
7.151510e-10 7.319592e-10 7.484070e-10 
7.644507e-10 7.800466e-10 7.951516e-10 
8.097233e-10 8.237200e-10 8.371013e-10 
8.498278e-10 8.618617e-10 8.731669e-10 
8.837090e-10 8.934557e-10 9.023769e-10 
9.104449e-10 9.176344e-10 9.239228e-10 
9.292902e-10 9.337198e-10 9.371976e-10 
9.397126e-10 9.412570e-10 9.418262e-10 
9.414186e-10 9.400359e-10 9.376830e-10 
9.343679e-10 9.301017e-10 9.248984e-10 
9.187753e-10 9.117521e-10 9.038516e-10 
8.950989e-10 8.855219e-10 8.751506e-10 
8.640172e-10 8.521559e-10 8.396026e-10 
8.263951e-10 8.125722e-10 7.981743e-10 
7.832426e-10 7.678192e-10 7.519467e-10 
7.356684e-10 7.190275e-10 7.020674e-10 
6.848314e-10 6.673622e-10 6.497022e-10 
6.318932e-10 6.139759e-10 5.959903e-10 
5.779750e-10 5.599676e-10 5.420042e-10 
5.241195e-10 5.063467e-10 4.887172e-10 
4.712610e-10 4.540061e-10 4.369789e-10 
4.202037e-10 4.037034e-10 3.874986e-10 
3.716085e-10 3.560500e-10 3.408387e-10 
3.259879e-10 3.115095e-10 2.974135e-10 
2.837085e-10 2.704013e-10 2.574970e-10 
2.449997e-10 2.329116e-10 2.212339e-10 
2.099663e-10 1.991076e-10 1.886552e-10 
1.786056e-10 1.689543e-10 1.596962e-10 
1.508249e-10 1.423336e-10 1.342149e-10 
1.264607e-10 1.190624e-10 1.120110e-10 
1.052971e-10 9.891091e-11 9.284257e-11 
8.708191e-11 8.161862e-11 7.644230e-11 
7.154252e-11 6.690882e-11 6.253079e-11 
5.839809e-11 5.450045e-11 5.082778e-11 
4.737011e-11 4.411767e-11 4.106088e-11 
3.819041e-11 3.549714e-11 3.297221e-11 
3.060701e-11 2.839322e-11 2.632280e-11 
2.438796e-11 2.258124e-11 2.089544e-11 
1.932365e-11 1.785925e-11 1.649591e-11 
1.522759e-11 1.404851e-11 1.295316e-11 
1.193633e-11 1.099303e-11 1.011854e-11 
9.308401e-12 8.558376e-12 7.864463e-12 
7.222884e-12 6.630076e-12 6.082680e-12 
5.577536e-12 5.111674e-12 4.682303e-12 
2.151269e-12 2.363823e-12 2.596120e-12 
2.849847e-12 3.126821e-12 3.428996e-12 
3.758468e-12 4.117487e-12 4.508465e-12 
4.933985e-12 5.396810e-12 5.899892e-12 
6.446384e-12 7.039648e-12 7.683264e-12 
8.381044e-12 9.137037e-12 9.955545e-12 
1.084113e-11 1.179861e-11 1.283311e-11 
1.395001e-11 1.515501e-11 1.645412e-11 
1.785364e-11 1.936020e-11 2.098075e-11 
2.272260e-11 2.459335e-11 2.660097e-11 
2.875375e-11 3.106033e-11 3.352968e-11 
3.617109e-11 3.899418e-11 4.200891e-11 
4.522551e-11 4.865452e-11 5.230675e-11 
5.619326e-11 6.032536e-11 6.471455e-11 
6.937251e-11 7.431107e-11 7.954218e-11 
8.507782e-11 9.093004e-11 9.711083e-11 
1.036321e-10 1.105058e-10 1.177433e-10 
1.253561e-10 1.333552e-10 1.417512e-10 
1.505544e-10 1.597743e-10 1.694199e-10 
1.794995e-10 1.900207e-10 2.009900e-10 
2.124131e-10 2.242945e-10 2.366377e-10 
2.494448e-10 2.627168e-10 2.764529e-10 
2.906511e-10 3.053078e-10 3.204175e-10 
3.359732e-10 3.519658e-10 3.683847e-10 
3.852169e-10 4.024478e-10 4.200606e-10 
4.380362e-10 4.563538e-10 4.749903e-10 
4.939204e-10 5.131169e-10 5.325503e-10 
5.521892e-10 5.720002e-10 5.919479e-10 
6.119950e-10 6.321026e-10 6.522300e-10 
6.723350e-10 6.923740e-10 7.123020e-10 
7.320730e-10 7.516400e-10 7.709553e-10 
7.899706e-10 8.086371e-10 8.269060e-10 
8.447283e-10 8.620557e-10 8.788398e-10 
8.950334e-10 9.105900e-10 9.254644e-10 
9.396126e-10 9.529925e-10 9.655636e-10 
9.772876e-10 9.881283e-10 9.980522e-10 
1.007028e-09 1.015028e-09 1.022026e-09 
1.028001e-09 1.032934e-09 1.036808e-09 
1.039611e-09 1.041336e-09 1.041976e-09 
1.041530e-09 1.040000e-09 1.037391e-09 
1.033712e-09 1.028975e-09 1.023197e-09 
1.016396e-09 1.008595e-09 9.998178e-10 
9.900942e-10 9.794546e-10 9.679325e-10 
9.555640e-10 9.423872e-10 9.284423e-10 
9.137712e-10 8.984175e-10 8.824262e-10 
8.658432e-10 8.487155e-10 8.310907e-10 
8.130169e-10 7.945424e-10 7.757157e-10 
7.565847e-10 7.371973e-10 7.176006e-10 
6.978411e-10 6.779641e-10 6.580141e-10 
6.380342e-10 6.180660e-10 5.981497e-10 
5.783239e-10 5.586253e-10 5.390889e-10 
5.197479e-10 5.006334e-10 4.817745e-10 
4.631983e-10 4.449298e-10 4.269922e-10 
4.094063e-10 3.921910e-10 3.753632e-10 
3.589377e-10 3.429275e-10 3.273437e-10 
3.121954e-10 2.974900e-10 2.832332e-10 
2.694291e-10 2.560803e-10 2.431876e-10 
2.307507e-10 2.187679e-10 2.072364e-10 
1.961520e-10 1.855096e-10 1.753033e-10 
1.655259e-10 1.561698e-10 1.472266e-10 
1.386870e-10 1.305416e-10 1.227801e-10 
1.153921e-10 1.083666e-10 1.016926e-10 
9.535873e-11 8.935345e-11 8.366518e-11 
7.828230e-11 7.319315e-11 6.838615e-11 
6.384979e-11 5.957267e-11 5.554356e-11 
5.175140e-11 4.818535e-11 4.483479e-11 
4.168935e-11 3.873893e-11 3.597373e-11 
3.338422e-11 3.096119e-11 2.869573e-11 
2.657926e-11 2.460350e-11 2.276052e-11 
2.104268e-11 1.944270e-11 1.795357e-11 
1.656862e-11 1.528151e-11 1.408616e-11 
1.297681e-11 1.194800e-11 1.099452e-11 
1.011146e-11 9.294168e-12 8.538246e-12 
7.839541e-12 7.194141e-12 6.598358e-12 
6.048725e-12 5.541984e-12 5.075074e-12 
2.317910e-12 2.547712e-12 2.798942e-12 
3.073439e-12 3.373187e-12 3.700314e-12 
4.057112e-12 4.446037e-12 4.869724e-12 
5.330997e-12 5.832877e-12 6.378593e-12 
6.971597e-12 7.615568e-12 8.314429e-12 
9.072357e-12 9.893792e-12 1.078345e-11 
1.174634e-11 1.278775e-11 1.391330e-11 
1.512892e-11 1.644087e-11 1.785574e-11 
1.938049e-11 2.102239e-11 2.278913e-11 
2.468873e-11 2.672959e-11 2.892049e-11 
3.127058e-11 3.378939e-11 3.648683e-11 
3.937318e-11 4.245908e-11 4.575552e-11 
4.927385e-11 5.302573e-11 5.702313e-11 
6.127834e-11 6.580388e-11 7.061252e-11 
7.571725e-11 8.113121e-11 8.686767e-11 
9.293999e-11 9.936159e-11 1.061458e-10 
1.133060e-10 1.208554e-10 1.288068e-10 
1.371730e-10 1.459665e-10 1.551990e-10 
1.648820e-10 1.750264e-10 1.856423e-10 
1.967391e-10 2.083253e-10 2.204083e-10 
2.329948e-10 2.460898e-10 2.596976e-10 
2.738206e-10 2.884601e-10 3.036156e-10 
3.192851e-10 3.354646e-10 3.521486e-10 
3.693292e-10 3.869969e-10 4.051398e-10 
4.237440e-10 4.427934e-10 4.622693e-10 
4.821511e-10 5.024157e-10 5.230376e-10 
5.439890e-10 5.652397e-10 5.867571e-10 
6.085065e-10 6.304509e-10 6.525510e-10 
6.747655e-10 6.970513e-10 7.193630e-10 
7.416539e-10 7.638753e-10 7.859775e-10 
8.079092e-10 8.296181e-10 8.510510e-10 
8.721542e-10 8.928735e-10 9.131542e-10 
9.329421e-10 9.521828e-10 9.708229e-10 
9.888095e-10 1.006091e-09 1.022616e-09 
1.038337e-09 1.053205e-09 1.067177e-09 
1.080208e-09 1.092259e-09 1.103293e-09 
1.113274e-09 1.122171e-09 1.129955e-09 
1.136603e-09 1.142092e-09 1.146405e-09 
1.149529e-09 1.151454e-09 1.152174e-09 
1.151686e-09 1.149993e-09 1.147102e-09 
1.143021e-09 1.137765e-09 1.131352e-09 
1.123802e-09 1.115140e-09 1.105396e-09 
1.094599e-09 1.082785e-09 1.069991e-09 
1.056258e-09 1.041627e-09 1.026145e-09 
1.009856e-09 9.928114e-10 9.750596e-10 
9.566524e-10 9.376422e-10 9.180819e-10 
8.980253e-10 8.775261e-10 8.566383e-10 
8.354153e-10 8.139104e-10 7.921762e-10 
7.702642e-10 7.482250e-10 7.261080e-10 
7.039609e-10 6.818303e-10 6.597606e-10 
6.377947e-10 6.159734e-10 5.943356e-10 
5.729178e-10 5.517546e-10 5.308782e-10 
5.103187e-10 4.901037e-10 4.702586e-10 
4.508065e-10 4.317682e-10 4.131623e-10 
3.950051e-10 3.773108e-10 3.600914e-10 
3.433569e-10 3.271154e-10 3.113729e-10 
2.961339e-10 2.814007e-10 2.671745e-10 
2.534545e-10 2.402387e-10 2.275236e-10 
2.153047e-10 2.035759e-10 1.923305e-10 
1.815605e-10 1.712572e-10 1.614111e-10 
1.520119e-10 1.430489e-10 1.345106e-10 
1.263853e-10 1.186609e-10 1.113249e-10 
1.043646e-10 9.776731e-11 9.151997e-11 
8.560967e-11 8.002345e-11 7.474842e-11 
6.977178e-11 6.508088e-11 6.066323e-11 
5.650658e-11 5.259888e-11 4.892837e-11 
4.548357e-11 4.225330e-11 3.922668e-11 
3.639319e-11 3.374264e-11 3.126518e-11 
2.895132e-11 2.679194e-11 2.477827e-11 
2.290189e-11 2.115475e-11 1.952914e-11 
1.801772e-11 1.661347e-11 1.530972e-11 
1.410014e-11 1.297869e-11 1.193968e-11 
1.097768e-11 1.008760e-11 9.264594e-12 
8.504110e-12 7.801851e-12 7.153773e-12 
6.556073e-12 6.005178e-12 5.497734e-12 
2.495956e-12 2.744253e-12 3.015792e-12 
3.312579e-12 3.636773e-12 3.990698e-12 
4.376851e-12 4.797916e-12 5.256768e-12 
5.756492e-12 6.300390e-12 6.891992e-12 
7.535073e-12 8.233660e-12 8.992046e-12 
9.814806e-12 1.070680e-11 1.167321e-11 
1.271951e-11 1.385152e-11 1.507541e-11 
1.639767e-11 1.782519e-11 1.936521e-11 
2.102538e-11 2.281372e-11 2.473866e-11 
2.680905e-11 2.903414e-11 3.142361e-11 
3.398755e-11 3.673647e-11 3.968132e-11 
4.283344e-11 4.620458e-11 4.980692e-11 
5.365298e-11 5.775568e-11 6.212829e-11 
6.678440e-11 7.173790e-11 7.700297e-11 
8.259401e-11 8.852562e-11 9.481256e-11 
1.014697e-10 1.085119e-10 1.159541e-10 
1.238112e-10 1.320978e-10 1.408285e-10 
1.500174e-10 1.596784e-10 1.698249e-10 
1.804696e-10 1.916248e-10 2.033018e-10 
2.155113e-10 2.282629e-10 2.415652e-10 
2.554255e-10 2.698500e-10 2.848432e-10 
3.004085e-10 3.165472e-10 3.332593e-10 
3.505427e-10 3.683933e-10 3.868051e-10 
4.057699e-10 4.252770e-10 4.453138e-10 
4.658650e-10 4.869129e-10 5.084372e-10 
5.304151e-10 5.528211e-10 5.756273e-10 
5.988029e-10 6.223146e-10 6.461264e-10 
6.701999e-10 6.944940e-10 7.189654e-10 
7.435682e-10 7.682545e-10 7.929741e-10 
8.176750e-10 8.423033e-10 8.668036e-10 
8.911188e-10 9.151910e-10 9.389609e-10 
9.623687e-10 9.853539e-10 1.007856e-09 
1.029814e-09 1.051168e-09 1.071859e-09 
1.091826e-09 1.111013e-09 1.129362e-09 
1.146821e-09 1.163335e-09 1.178854e-09 
1.193331e-09 1.206721e-09 1.218982e-09 
1.230074e-09 1.239964e-09 1.248618e-09 
1.256010e-09 1.262116e-09 1.266916e-09 
1.270395e-09 1.272542e-09 1.273350e-09 
1.272817e-09 1.270946e-09 1.267743e-09 
1.263220e-09 1.257391e-09 1.250276e-09 
1.241899e-09 1.232288e-09 1.221474e-09 
1.209492e-09 1.196382e-09 1.182183e-09 
1.166943e-09 1.150707e-09 1.133526e-09 
1.115452e-09 1.096539e-09 1.076844e-09 
1.056423e-09 1.035334e-09 1.013638e-09 
9.913928e-10 9.686593e-10 9.454971e-10 
9.219661e-10 8.981255e-10 8.740335e-10 
8.497477e-10 8.253243e-10 8.008180e-10 
7.762822e-10 7.517682e-10 7.273256e-10 
7.030019e-10 6.788423e-10 6.548900e-10 
6.311853e-10 6.077667e-10 5.846698e-10 
5.619276e-10 5.395709e-10 5.176275e-10 
4.961231e-10 4.750804e-10 4.545198e-10 
4.344594e-10 4.149145e-10 3.958984e-10 
3.774219e-10 3.594938e-10 3.421205e-10 
3.253066e-10 3.090548e-10 2.933658e-10 
2.782388e-10 2.636712e-10 2.496590e-10 
2.361968e-10 2.232780e-10 2.108947e-10 
1.990380e-10 1.876980e-10 1.768639e-10 
1.665244e-10 1.566673e-10 1.472798e-10 
1.383488e-10 1.298607e-10 1.218016e-10 
1.141574e-10 1.069137e-10 1.000562e-10 
9.357055e-11 8.744220e-11 8.165686e-11 
7.620032e-11 7.105853e-11 6.621765e-11 
6.166407e-11 5.738444e-11 5.336574e-11 
4.959525e-11 4.606059e-11 4.274974e-11 
3.965106e-11 3.675328e-11 3.404553e-11 
3.151734e-11 2.915863e-11 2.695972e-11 
2.491134e-11 2.300460e-11 2.123103e-11 
1.958252e-11 1.805136e-11 1.663021e-11 
1.531208e-11 1.409037e-11 1.295879e-11 
1.191141e-11 1.094261e-11 1.004708e-11 
9.219831e-12 8.456144e-12 7.751585e-12 
7.101986e-12 6.503433e-12 5.952255e-12 
2.686044e-12 2.954160e-12 3.247469e-12 
3.568156e-12 3.918574e-12 4.301254e-12 
4.718921e-12 5.174499e-12 5.671129e-12 
6.212176e-12 6.801246e-12 7.442197e-12 
8.139155e-12 8.896522e-12 9.718997e-12 
1.061158e-11 1.157961e-11 1.262874e-11 
1.376499e-11 1.499473e-11 1.632471e-11 
1.776209e-11 1.931441e-11 2.098963e-11 
2.279614e-11 2.474278e-11 2.683882e-11 
2.909398e-11 3.151846e-11 3.412291e-11 
3.691846e-11 3.991670e-11 4.312969e-11 
4.656997e-11 5.025050e-11 5.418473e-11 
5.838652e-11 6.287015e-11 6.765030e-11 
7.274203e-11 7.816072e-11 8.392208e-11 
9.004210e-11 9.653697e-11 1.034231e-10 
1.107170e-10 1.184352e-10 1.265944e-10 
1.352111e-10 1.443017e-10 1.538823e-10 
1.639688e-10 1.745767e-10 1.857210e-10 
1.974160e-10 2.096755e-10 2.225123e-10 
2.359383e-10 2.499644e-10 2.646004e-10 
2.798546e-10 2.957342e-10 3.122445e-10 
3.293893e-10 3.471707e-10 3.655887e-10 
3.846412e-10 4.043242e-10 4.246312e-10 
4.455533e-10 4.670792e-10 4.891950e-10 
5.118840e-10 5.351269e-10 5.589015e-10 
5.831827e-10 6.079426e-10 6.331503e-10 
6.587718e-10 6.847705e-10 7.111066e-10 
7.377376e-10 7.646182e-10 7.917001e-10 
8.189328e-10 8.462630e-10 8.736352e-10 
9.009915e-10 9.282723e-10 9.554159e-10 
9.823589e-10 1.009037e-09 1.035384e-09 
1.061334e-09 1.086819e-09 1.111772e-09 
1.136126e-09 1.159812e-09 1.182765e-09 
1.204920e-09 1.226210e-09 1.246575e-09 
1.265952e-09 1.284284e-09 1.301514e-09 
1.317589e-09 1.332458e-09 1.346074e-09 
1.358396e-09 1.369382e-09 1.378999e-09 
1.387214e-09 1.394002e-09 1.399340e-09 
1.403213e-09 1.405606e-09 1.406513e-09 
1.405932e-09 1.403865e-09 1.400319e-09 
1.395307e-09 1.388846e-09 1.380958e-09 
1.371669e-09 1.361009e-09 1.349016e-09 
1.335726e-09 1.321184e-09 1.305436e-09 
1.288531e-09 1.270524e-09 1.251469e-09 
1.231424e-09 1.210451e-09 1.188611e-09 
1.165968e-09 1.142587e-09 1.118534e-09 
1.093875e-09 1.068678e-09 1.043008e-09 
1.016932e-09 9.905160e-10 9.638252e-10 
9.369232e-10 9.098725e-10 8.827339e-10 
8.555665e-10 8.284275e-10 8.013718e-10 
7.744520e-10 7.477184e-10 7.212186e-10 
6.949975e-10 6.690975e-10 6.435579e-10 
6.184154e-10 5.937038e-10 5.694539e-10 
5.456937e-10 5.224486e-10 4.997408e-10 
4.775900e-10 4.560132e-10 4.350247e-10 
4.146364e-10 3.948576e-10 3.756953e-10 
3.571543e-10 3.392374e-10 3.219450e-10 
3.052761e-10 2.892275e-10 2.737946e-10 
2.589712e-10 2.447497e-10 2.311211e-10 
2.180755e-10 2.056015e-10 1.936873e-10 
1.823199e-10 1.714857e-10 1.611704e-10 
1.513594e-10 1.420374e-10 1.331890e-10 
1.247984e-10 1.168497e-10 1.093269e-10 
1.022139e-10 9.549463e-11 8.915327e-11 
8.317401e-11 7.754126e-11 7.223965e-11 
6.725412e-11 6.256988e-11 5.817250e-11 
5.404791e-11 5.018242e-11 4.656274e-11 
4.317601e-11 4.000979e-11 3.705207e-11 
3.429129e-11 3.171634e-11 2.931655e-11 
2.708169e-11 2.500199e-11 2.306811e-11 
2.127112e-11 1.960255e-11 1.805431e-11 
1.661875e-11 1.528858e-11 1.405691e-11 
1.291722e-11 1.186335e-11 1.088947e-11 
9.990116e-12 9.160108e-12 8.394590e-12 
7.688996e-12 7.039040e-12 6.440703e-12 
2.888836e-12 3.178172e-12 3.494799e-12 
3.841095e-12 4.219621e-12 4.633136e-12 
5.084606e-12 5.577220e-12 6.114402e-12 
6.699823e-12 7.337420e-12 8.031405e-12 
8.786282e-12 9.606865e-12 1.049829e-11 
1.146603e-11 1.251591e-11 1.365414e-11 
1.488730e-11 1.622237e-11 1.766676e-11 
1.922831e-11 2.091529e-11 2.273645e-11 
2.470100e-11 2.681865e-11 2.909957e-11 
3.155449e-11 3.419459e-11 3.703163e-11 
4.007783e-11 4.334599e-11 4.684940e-11 
5.060187e-11 5.461774e-11 5.891182e-11 
6.349944e-11 6.839638e-11 7.361887e-11 
7.918358e-11 8.510754e-11 9.140816e-11 
9.810315e-11 1.052105e-10 1.127483e-10 
1.207351e-10 1.291892e-10 1.381290e-10 
1.475731e-10 1.575396e-10 1.680466e-10 
1.791118e-10 1.907525e-10 2.029854e-10 
2.158268e-10 2.292919e-10 2.433952e-10 
2.581501e-10 2.735690e-10 2.896630e-10 
3.064415e-10 3.239127e-10 3.420829e-10 
3.609566e-10 3.805363e-10 4.008224e-10 
4.218130e-10 4.435038e-10 4.658880e-10 
4.889562e-10 5.126960e-10 5.370924e-10 
5.621272e-10 5.877794e-10 6.140245e-10 
6.408351e-10 6.681804e-10 6.960265e-10 
7.243360e-10 7.530684e-10 7.821799e-10 
8.116234e-10 8.413488e-10 8.713029e-10 
9.014296e-10 9.316699e-10 9.619622e-10 
9.922425e-10 1.022444e-09 1.052500e-09 
1.082338e-09 1.111887e-09 1.141075e-09 
1.169827e-09 1.198068e-09 1.225724e-09 
1.252719e-09 1.278978e-09 1.304428e-09 
1.328995e-09 1.352607e-09 1.375195e-09 
1.396691e-09 1.417029e-09 1.436148e-09 
1.453986e-09 1.470489e-09 1.485603e-09 
1.499282e-09 1.511481e-09 1.522160e-09 
1.531286e-09 1.538828e-09 1.544762e-09 
1.549070e-09 1.551737e-09 1.552754e-09 
1.552121e-09 1.549838e-09 1.545915e-09 
1.540365e-09 1.533207e-09 1.524466e-09 
1.514171e-09 1.502356e-09 1.489061e-09 
1.474329e-09 1.458208e-09 1.440750e-09 
1.422011e-09 1.402049e-09 1.380928e-09 
1.358710e-09 1.335464e-09 1.311260e-09 
1.286167e-09 1.260259e-09 1.233608e-09 
1.206289e-09 1.178375e-09 1.149941e-09 
1.121062e-09 1.091809e-09 1.062256e-09 
1.032472e-09 1.002528e-09 9.724912e-10 
9.424269e-10 9.123985e-10 8.824671e-10 
8.526909e-10 8.231256e-10 7.938239e-10 
7.648355e-10 7.362073e-10 7.079827e-10 
6.802022e-10 6.529030e-10 6.261192e-10 
5.998817e-10 5.742181e-10 5.491530e-10 
5.247080e-10 5.009016e-10 4.777493e-10 
4.552641e-10 4.334560e-10 4.123326e-10 
3.918988e-10 3.721574e-10 3.531088e-10 
3.347513e-10 3.170814e-10 3.000935e-10 
2.837807e-10 2.681341e-10 2.531437e-10 
2.387981e-10 2.250848e-10 2.119902e-10 
1.994999e-10 1.875987e-10 1.762705e-10 
1.654990e-10 1.552672e-10 1.455579e-10 
1.363534e-10 1.276361e-10 1.193881e-10 
1.115916e-10 1.042289e-10 9.728213e-11 
9.073390e-11 8.456690e-11 7.876411e-11 
7.330884e-11 6.818473e-11 6.337581e-11 
5.886651e-11 5.464170e-11 5.068671e-11 
4.698733e-11 4.352982e-11 4.030094e-11 
3.728795e-11 3.447858e-11 3.186109e-11 
2.942422e-11 2.715720e-11 2.504974e-11 
2.309206e-11 2.127481e-11 1.958912e-11 
1.802656e-11 1.657915e-11 1.523932e-11 
1.399992e-11 1.285418e-11 1.179573e-11 
1.081855e-11 9.916994e-12 9.085730e-12 
8.319762e-12 7.614401e-12 6.965250e-12 
3.105016e-12 3.417054e-12 3.758638e-12 
4.132352e-12 4.540984e-12 4.987536e-12 
5.475238e-12 6.007563e-12 6.588243e-12 
7.221280e-12 7.910967e-12 8.661901e-12 
9.478998e-12 1.036751e-11 1.133306e-11 
1.238162e-11 1.351957e-11 1.475369e-11 
1.609119e-11 1.753971e-11 1.910736e-11 
2.080274e-11 2.263493e-11 2.461350e-11 
2.674858e-11 2.905081e-11 3.153139e-11 
3.420208e-11 3.707521e-11 4.016367e-11 
4.348095e-11 4.704112e-11 5.085882e-11 
5.494929e-11 5.932831e-11 6.401227e-11 
6.901805e-11 7.436310e-11 8.006537e-11 
8.614325e-11 9.261562e-11 9.950174e-11 
1.068212e-10 1.145940e-10 1.228403e-10 
1.315803e-10 1.408348e-10 1.506240e-10 
1.609686e-10 1.718888e-10 1.834048e-10 
1.955363e-10 2.083026e-10 2.217225e-10 
2.358140e-10 2.505944e-10 2.660799e-10 
2.822856e-10 2.992255e-10 3.169120e-10 
3.353561e-10 3.545671e-10 3.745521e-10 
3.953167e-10 4.168638e-10 4.391944e-10 
4.623065e-10 4.861959e-10 5.108554e-10 
5.362748e-10 5.624409e-10 5.893373e-10 
6.169443e-10 6.452389e-10 6.741943e-10 
7.037806e-10 7.339638e-10 7.647067e-10 
7.959681e-10 8.277034e-10 8.598641e-10 
8.923985e-10 9.252510e-10 9.583628e-10 
9.916719e-10 1.025113e-09 1.058618e-09 
1.092116e-09 1.125532e-09 1.158793e-09 
1.191818e-09 1.224530e-09 1.256846e-09 
1.288684e-09 1.319962e-09 1.350596e-09 
1.380502e-09 1.409597e-09 1.437799e-09 
1.465026e-09 1.491199e-09 1.516239e-09 
1.540072e-09 1.562624e-09 1.583825e-09 
1.603610e-09 1.621915e-09 1.638683e-09 
1.653860e-09 1.667398e-09 1.679251e-09 
1.689382e-09 1.697757e-09 1.704350e-09 
1.709140e-09 1.712109e-09 1.713251e-09 
1.712561e-09 1.710042e-09 1.705704e-09 
1.699561e-09 1.691636e-09 1.681955e-09 
1.670552e-09 1.657463e-09 1.642734e-09 
1.626412e-09 1.608551e-09 1.589209e-09 
1.568447e-09 1.546332e-09 1.522932e-09 
1.498320e-09 1.472570e-09 1.445760e-09 
1.417968e-09 1.389275e-09 1.359763e-09 
1.329513e-09 1.298608e-09 1.267131e-09 
1.235164e-09 1.202788e-09 1.170083e-09 
1.137128e-09 1.104001e-09 1.070775e-09 
1.037523e-09 1.004317e-09 9.712229e-10 
9.383059e-10 9.056276e-10 8.732462e-10 
8.412168e-10 8.095909e-10 7.784169e-10 
7.477391e-10 7.175988e-10 6.880334e-10 
6.590768e-10 6.307594e-10 6.031083e-10 
5.761469e-10 5.498956e-10 5.243712e-10 
4.995878e-10 4.755562e-10 4.522844e-10 
4.297777e-10 4.080387e-10 3.870676e-10 
3.668623e-10 3.474185e-10 3.287299e-10 
3.107883e-10 2.935839e-10 2.771053e-10 
2.613395e-10 2.462725e-10 2.318891e-10 
2.181731e-10 2.051073e-10 1.926741e-10 
1.808551e-10 1.696313e-10 1.589835e-10 
1.488921e-10 1.393375e-10 1.302998e-10 
1.217593e-10 1.136961e-10 1.060906e-10 
9.892353e-11 9.217561e-11 8.582803e-11 
7.986230e-11 7.426033e-11 6.900446e-11 
6.407749e-11 5.946270e-11 5.514390e-11 
5.110539e-11 4.733204e-11 4.380923e-11 
4.052292e-11 3.745962e-11 3.460638e-11 
3.195080e-11 2.948105e-11 2.718582e-11 
2.505433e-11 2.307633e-11 2.124207e-11 
1.954230e-11 1.796825e-11 1.651163e-11 
1.516458e-11 1.391971e-11 1.277001e-11 
1.170891e-11 1.073021e-11 9.828089e-12 
8.997073e-12 8.232036e-12 7.528172e-12 
3.335290e-12 3.671597e-12 4.039870e-12 
4.442918e-12 4.883770e-12 5.365692e-12 
5.892198e-12 6.467071e-12 7.094371e-12 
7.778462e-12 8.524021e-12 9.336060e-12 
1.021994e-11 1.118141e-11 1.222658e-11 
1.336199e-11 1.459461e-11 1.593185e-11 
1.738159e-11 1.895220e-11 2.065257e-11 
2.249209e-11 2.448071e-11 2.662895e-11 
2.894789e-11 3.144922e-11 3.414524e-11 
3.704884e-11 4.017358e-11 4.353364e-11 
4.714384e-11 5.101967e-11 5.517726e-11 
5.963337e-11 6.440542e-11 6.951144e-11 
7.497010e-11 8.080063e-11 8.702285e-11 
9.365711e-11 1.007243e-10 1.082456e-10 
1.162429e-10 1.247381e-10 1.337538e-10 
1.433124e-10 1.534366e-10 1.641494e-10 
1.754733e-10 1.874312e-10 2.000453e-10 
2.133377e-10 2.273299e-10 2.420429e-10 
2.574969e-10 2.737112e-10 2.907040e-10 
3.084923e-10 3.270919e-10 3.465169e-10 
3.667796e-10 3.878908e-10 4.098588e-10 
4.326899e-10 4.563880e-10 4.809542e-10 
5.063871e-10 5.326822e-10 5.598320e-10 
5.878256e-10 6.166488e-10 6.462838e-10 
6.767093e-10 7.079001e-10 7.398269e-10 
7.724569e-10 8.057530e-10 8.396740e-10 
8.741749e-10 9.092063e-10 9.447149e-10 
9.806435e-10 1.016931e-09 1.053512e-09 
1.090319e-09 1.127278e-09 1.164314e-09 
1.201350e-09 1.238302e-09 1.275088e-09 
1.311621e-09 1.347812e-09 1.383571e-09 
1.418807e-09 1.453428e-09 1.487341e-09 
1.520453e-09 1.552672e-09 1.583906e-09 
1.614064e-09 1.643058e-09 1.670801e-09 
1.697210e-09 1.722202e-09 1.745700e-09 
1.767631e-09 1.787925e-09 1.806517e-09 
1.823347e-09 1.838361e-09 1.851510e-09 
1.862751e-09 1.872047e-09 1.879367e-09 
1.884689e-09 1.887994e-09 1.889273e-09 
1.888522e-09 1.885744e-09 1.880950e-09 
1.874156e-09 1.865387e-09 1.854671e-09 
1.842047e-09 1.827556e-09 1.811247e-09 
1.793174e-09 1.773396e-09 1.751979e-09 
1.728989e-09 1.704502e-09 1.678593e-09 
1.651344e-09 1.622836e-09 1.593157e-09 
1.562393e-09 1.530634e-09 1.497971e-09 
1.464496e-09 1.430299e-09 1.395473e-09 
1.360109e-09 1.324297e-09 1.288125e-09 
1.251682e-09 1.215053e-09 1.178321e-09 
1.141566e-09 1.104866e-09 1.068296e-09 
1.031928e-09 9.958300e-10 9.600660e-10 
9.246970e-10 8.897800e-10 8.553682e-10 
8.215108e-10 7.882529e-10 7.556359e-10 
7.236971e-10 6.924698e-10 6.619835e-10 
6.322642e-10 6.033338e-10 5.752108e-10 
5.479103e-10 5.214440e-10 4.958203e-10 
4.710449e-10 4.471203e-10 4.240463e-10 
4.018203e-10 3.804372e-10 3.598897e-10 
3.401685e-10 3.212624e-10 3.031584e-10 
2.858421e-10 2.692976e-10 2.535079e-10 
2.384548e-10 2.241192e-10 2.104812e-10 
1.975205e-10 1.852158e-10 1.735458e-10 
1.624887e-10 1.520226e-10 1.421256e-10 
1.327755e-10 1.239505e-10 1.156289e-10 
1.077891e-10 1.004100e-10 9.347060e-11 
8.695056e-11 8.082983e-11 7.508892e-11 
6.970881e-11 6.467107e-11 5.995781e-11 
5.555174e-11 5.143616e-11 4.759497e-11 
4.401271e-11 4.067452e-11 3.756616e-11 
3.467399e-11 3.198500e-11 2.948675e-11 
2.716742e-11 2.501573e-11 2.302100e-11 
2.117307e-11 1.946233e-11 1.787969e-11 
1.641653e-11 1.506475e-11 1.381669e-11 
1.266515e-11 1.160334e-11 1.062490e-11 
9.723852e-12 8.894586e-12 8.131852e-12 
3.580384e-12 3.942616e-12 4.339409e-12 
4.773813e-12 5.249120e-12 5.768880e-12 
6.336914e-12 6.957335e-12 7.634565e-12 
8.373353e-12 9.178793e-12 1.005635e-11 
1.101186e-11 1.205160e-11 1.318223e-11 
1.441090e-11 1.574521e-11 1.719325e-11 
1.876366e-11 2.046557e-11 2.230869e-11 
2.430333e-11 2.646038e-11 2.879134e-11 
3.130837e-11 3.402429e-11 3.695257e-11 
4.010739e-11 4.350362e-11 4.715683e-11 
5.108333e-11 5.530014e-11 5.982500e-11 
6.467636e-11 6.987341e-11 7.543602e-11 
8.138475e-11 8.774084e-11 9.452615e-11 
1.017631e-10 1.094749e-10 1.176849e-10 
1.264172e-10 1.356963e-10 1.455469e-10 
1.559941e-10 1.670631e-10 1.787791e-10 
1.911675e-10 2.042534e-10 2.180618e-10 
2.326171e-10 2.479435e-10 2.640642e-10 
2.810019e-10 2.987782e-10 3.174135e-10 
3.369270e-10 3.573364e-10 3.786576e-10 
4.009047e-10 4.240899e-10 4.482228e-10 
4.733109e-10 4.993587e-10 5.263681e-10 
5.543378e-10 5.832633e-10 6.131368e-10 
6.439466e-10 6.756776e-10 7.083105e-10 
7.418221e-10 7.761848e-10 8.113669e-10 
8.473323e-10 8.840402e-10 9.214457e-10 
9.594990e-10 9.981459e-10 1.037328e-09 
1.076981e-09 1.117039e-09 1.157429e-09 
1.198076e-09 1.238899e-09 1.279816e-09 
1.320739e-09 1.361577e-09 1.402239e-09 
1.442627e-09 1.482644e-09 1.522190e-09 
1.561164e-09 1.599463e-09 1.636984e-09 
1.673625e-09 1.709282e-09 1.743854e-09 
1.777239e-09 1.809340e-09 1.840060e-09 
1.869306e-09 1.896986e-09 1.923016e-09 
1.947312e-09 1.969797e-09 1.990399e-09 
2.009052e-09 2.025694e-09 2.040272e-09 
2.052737e-09 2.063048e-09 2.071172e-09 
2.077082e-09 2.080759e-09 2.082191e-09 
2.081374e-09 2.078313e-09 2.073018e-09 
2.065508e-09 2.055809e-09 2.043956e-09 
2.029988e-09 2.013954e-09 1.995906e-09 
1.975905e-09 1.954018e-09 1.930316e-09 
1.904875e-09 1.877777e-09 1.849107e-09 
1.818955e-09 1.787413e-09 1.754576e-09 
1.720542e-09 1.685411e-09 1.649282e-09 
1.612258e-09 1.574441e-09 1.535932e-09 
1.496832e-09 1.457242e-09 1.417260e-09 
1.376983e-09 1.336506e-09 1.295921e-09 
1.255317e-09 1.214780e-09 1.174393e-09 
1.134236e-09 1.094383e-09 1.054906e-09 
1.015872e-09 9.773444e-10 9.393810e-10 
9.020363e-10 8.653601e-10 8.293978e-10 
7.941904e-10 7.597745e-10 7.261824e-10 
6.934423e-10 6.615783e-10 6.306105e-10 
6.005552e-10 5.714248e-10 5.432285e-10 
5.159719e-10 4.896576e-10 4.642850e-10 
4.398508e-10 4.163490e-10 3.937713e-10 
3.721069e-10 3.513432e-10 3.314655e-10 
3.124576e-10 2.943017e-10 2.769786e-10 
2.604680e-10 2.447486e-10 2.297982e-10 
2.155939e-10 2.021125e-10 1.893298e-10 
1.772219e-10 1.657643e-10 1.549327e-10 
1.447026e-10 1.350497e-10 1.259500e-10 
1.173796e-10 1.093151e-10 1.017333e-10 
9.461177e-11 8.792831e-11 8.166139e-11 
7.579004e-11 7.029391e-11 6.515329e-11 
6.034911e-11 5.586298e-11 5.167718e-11 
4.777469e-11 4.413915e-11 4.075490e-11 
3.760697e-11 3.468105e-11 3.196348e-11 
2.944127e-11 2.710207e-11 2.493415e-11 
2.292637e-11 2.106819e-11 1.934965e-11 
1.776134e-11 1.629436e-11 1.494034e-11 
1.369140e-11 1.254012e-11 1.147955e-11 
1.050316e-11 9.604809e-12 8.778780e-12 
3.841046e-12 4.230948e-12 4.658192e-12 
5.126089e-12 5.638213e-12 6.198418e-12 
6.810858e-12 7.480004e-12 8.210663e-12 
9.008004e-12 9.877571e-12 1.082531e-11 
1.185760e-11 1.298124e-11 1.420354e-11 
1.553226e-11 1.697571e-11 1.854274e-11 
2.024274e-11 2.208573e-11 2.408232e-11 
2.624376e-11 2.858198e-11 3.110957e-11 
3.383986e-11 3.678686e-11 3.996538e-11 
4.339094e-11 4.707987e-11 5.104926e-11 
5.531703e-11 5.990186e-11 6.482327e-11 
7.010156e-11 7.575784e-11 8.181398e-11 
8.829265e-11 9.521725e-11 1.026119e-10 
1.105013e-10 1.189111e-10 1.278671e-10 
1.373960e-10 1.475248e-10 1.582810e-10 
1.696921e-10 1.817862e-10 1.945914e-10 
2.081357e-10 2.224471e-10 2.375533e-10 
2.534816e-10 2.702587e-10 2.879108e-10 
3.064631e-10 3.259397e-10 3.463635e-10 
3.677562e-10 3.901374e-10 4.135254e-10 
4.379361e-10 4.633833e-10 4.898781e-10 
5.174291e-10 5.460420e-10 5.757192e-10 
6.064598e-10 6.382594e-10 6.711097e-10 
7.049984e-10 7.399092e-10 7.758212e-10 
8.127093e-10 8.505436e-10 8.892893e-10 
9.289069e-10 9.693519e-10 1.010575e-09 
1.052521e-09 1.095131e-09 1.138340e-09 
1.182078e-09 1.226271e-09 1.270840e-09 
1.315701e-09 1.360766e-09 1.405942e-09 
1.451133e-09 1.496240e-09 1.541158e-09 
1.585782e-09 1.630004e-09 1.673712e-09 
1.716794e-09 1.759137e-09 1.800627e-09 
1.841148e-09 1.880587e-09 1.918831e-09 
1.955767e-09 1.991287e-09 2.025283e-09 
2.057652e-09 2.088292e-09 2.117108e-09 
2.144008e-09 2.168907e-09 2.191724e-09 
2.212384e-09 2.230821e-09 2.246973e-09 
2.260788e-09 2.272219e-09 2.281229e-09 
2.287788e-09 2.291876e-09 2.293478e-09 
2.292591e-09 2.289219e-09 2.283375e-09 
2.275078e-09 2.264359e-09 2.251254e-09 
2.235809e-09 2.218077e-09 2.198117e-09 
2.175997e-09 2.151789e-09 2.125574e-09 
2.097436e-09 2.067467e-09 2.035760e-09 
2.002416e-09 1.967536e-09 1.931228e-09 
1.893598e-09 1.854759e-09 1.814821e-09 
1.773897e-09 1.732100e-09 1.689544e-09 
1.646339e-09 1.602599e-09 1.558431e-09 
1.513943e-09 1.469240e-09 1.424424e-09 
1.379594e-09 1.334846e-09 1.290271e-09 
1.245956e-09 1.201984e-09 1.158435e-09 
1.115382e-09 1.072895e-09 1.031038e-09 
9.898718e-10 9.494501e-10 9.098231e-10 
8.710359e-10 8.331285e-10 7.961364e-10 
7.600902e-10 7.250163e-10 6.909365e-10 
6.578682e-10 6.258249e-10 5.948164e-10 
5.648483e-10 5.359231e-10 5.080398e-10 
4.811943e-10 4.553796e-10 4.305860e-10 
4.068014e-10 3.840115e-10 3.621996e-10 
3.413475e-10 3.214353e-10 3.024414e-10 
2.843432e-10 2.671169e-10 2.507378e-10 
2.351803e-10 2.204185e-10 2.064257e-10 
1.931752e-10 1.806399e-10 1.687927e-10 
1.576066e-10 1.470546e-10 1.371101e-10 
1.277467e-10 1.189385e-10 1.106600e-10 
1.028863e-10 9.559279e-11 8.875586e-11 
8.235234e-11 7.635980e-11 7.075650e-11 
6.552145e-11 6.063441e-11 5.607588e-11 
5.182713e-11 4.787018e-11 4.418783e-11 
4.076362e-11 3.758184e-11 3.462750e-11 
3.188636e-11 2.934486e-11 2.699015e-11 
2.481002e-11 2.279293e-11 2.092798e-11 
1.920485e-11 1.761382e-11 1.614574e-11 
1.479199e-11 1.354447e-11 1.239558e-11 
1.133818e-11 1.036559e-11 9.471553e-12 
4.118042e-12 4.537455e-12 4.997186e-12 
5.500829e-12 6.052260e-12 6.655663e-12 
7.315548e-12 8.036772e-12 8.824562e-12 
9.684533e-12 1.062272e-11 1.164559e-11 
1.276008e-11 1.397362e-11 1.529414e-11 
1.673012e-11 1.829063e-11 1.998530e-11 
2.182440e-11 2.381886e-11 2.598027e-11 
2.832093e-11 3.085389e-11 3.359291e-11 
3.655259e-11 3.974827e-11 4.319615e-11 
4.691327e-11 5.091752e-11 5.522766e-11 
5.986333e-11 6.484507e-11 7.019432e-11 
7.593338e-11 8.208547e-11 8.867468e-11 
9.572593e-11 1.032650e-10 1.113185e-10 
1.199137e-10 1.290787e-10 1.388423e-10 
1.492337e-10 1.602830e-10 1.720203e-10 
1.844763e-10 1.976822e-10 2.116688e-10 
2.264674e-10 2.421091e-10 2.586245e-10 
2.760441e-10 2.943977e-10 3.137143e-10 
3.340222e-10 3.553482e-10 3.777181e-10 
4.011560e-10 4.256843e-10 4.513232e-10 
4.780910e-10 5.060033e-10 5.350729e-10 
5.653098e-10 5.967207e-10 6.293088e-10 
6.630738e-10 6.980112e-10 7.341125e-10 
7.713646e-10 8.097500e-10 8.492463e-10 
8.898261e-10 9.314568e-10 9.741008e-10 
1.017715e-09 1.062250e-09 1.107652e-09 
1.153861e-09 1.200811e-09 1.248432e-09 
1.296646e-09 1.345372e-09 1.394523e-09 
1.444005e-09 1.493721e-09 1.543570e-09 
1.593445e-09 1.643235e-09 1.692826e-09 
1.742101e-09 1.790939e-09 1.839218e-09 
1.886813e-09 1.933599e-09 1.979449e-09 
2.024235e-09 2.067831e-09 2.110111e-09 
2.150952e-09 2.190232e-09 2.227831e-09 
2.263635e-09 2.297531e-09 2.329413e-09 
2.359179e-09 2.386734e-09 2.411988e-09 
2.434859e-09 2.455271e-09 2.473157e-09 
2.488459e-09 2.501124e-09 2.511111e-09 
2.518387e-09 2.522928e-09 2.524720e-09 
2.523758e-09 2.520047e-09 2.513599e-09 
2.504439e-09 2.492598e-09 2.478119e-09 
2.461051e-09 2.441453e-09 2.419392e-09 
2.394941e-09 2.368183e-09 2.339206e-09 
2.308105e-09 2.274979e-09 2.239935e-09 
2.203082e-09 2.164536e-09 2.124412e-09 
2.082833e-09 2.039919e-09 1.995796e-09 
1.950588e-09 1.904421e-09 1.857420e-09 
1.809709e-09 1.761411e-09 1.712648e-09 
1.663539e-09 1.614199e-09 1.564742e-09 
1.515276e-09 1.465908e-09 1.416739e-09 
1.367865e-09 1.319379e-09 1.271366e-09 
1.223909e-09 1.177085e-09 1.130964e-09 
1.085612e-09 1.041089e-09 9.974505e-10 
9.547455e-10 9.130178e-10 8.723063e-10 
8.326444e-10 7.940608e-10 7.565790e-10 
7.202180e-10 6.849922e-10 6.509117e-10 
6.179826e-10 5.862069e-10 5.555832e-10 
5.261065e-10 4.977687e-10 4.705586e-10 
4.444624e-10 4.194638e-10 3.955443e-10 
3.726832e-10 3.508582e-10 3.300454e-10 
3.102192e-10 2.913532e-10 2.734198e-10 
2.563908e-10 2.402370e-10 2.249290e-10 
2.104370e-10 1.967310e-10 1.837811e-10 
1.715572e-10 1.600295e-10 1.491685e-10 
1.389452e-10 1.293307e-10 1.202970e-10 
1.118165e-10 1.038623e-10 9.640817e-11 
8.942858e-11 8.289883e-11 7.679500e-11 
7.109399e-11 6.577351e-11 6.081214e-11 
5.618927e-11 5.188517e-11 4.788093e-11 
4.415850e-11 4.070063e-11 3.749088e-11 
3.451365e-11 3.175406e-11 2.919804e-11 
2.683223e-11 2.464400e-11 2.262140e-11 
2.075317e-11 1.902867e-11 1.743791e-11 
1.597146e-11 1.462048e-11 1.337667e-11 
1.223225e-11 1.117992e-11 1.021288e-11 
4.412158e-12 4.863016e-12 5.357380e-12 
5.899141e-12 6.492504e-12 7.142007e-12 
7.852544e-12 8.629387e-12 9.478211e-12 
1.040512e-11 1.141667e-11 1.251990e-11 
1.372235e-11 1.503210e-11 1.645780e-11 
1.800868e-11 1.969462e-11 2.152612e-11 
2.351438e-11 2.567134e-11 2.800963e-11 
3.054271e-11 3.328481e-11 3.625100e-11 
3.945722e-11 4.292028e-11 4.665790e-11 
5.068874e-11 5.503240e-11 5.970945e-11 
6.474144e-11 7.015090e-11 7.596136e-11 
8.219733e-11 8.888432e-11 9.604880e-11 
1.037182e-10 1.119209e-10 1.206862e-10 
1.300442e-10 1.400258e-10 1.506628e-10 
1.619875e-10 1.740330e-10 1.868326e-10 
2.004205e-10 2.148308e-10 2.300981e-10 
2.462567e-10 2.633412e-10 2.813857e-10 
3.004240e-10 3.204892e-10 3.416138e-10 
3.638290e-10 3.871651e-10 4.116508e-10 
4.373131e-10 4.641771e-10 4.922658e-10 
5.215996e-10 5.521962e-10 5.840706e-10 
6.172341e-10 6.516948e-10 6.874568e-10 
7.245203e-10 7.628809e-10 8.025298e-10 
8.434534e-10 8.856327e-10 9.290436e-10 
9.736566e-10 1.019436e-09 1.066341e-09 
1.114325e-09 1.163333e-09 1.213306e-09 
1.264180e-09 1.315881e-09 1.368331e-09 
1.421447e-09 1.475138e-09 1.529307e-09 
1.583852e-09 1.638667e-09 1.693638e-09 
1.748647e-09 1.803573e-09 1.858290e-09 
1.912667e-09 1.966571e-09 2.019867e-09 
2.072416e-09 2.124079e-09 2.174716e-09 
2.224185e-09 2.272347e-09 2.319062e-09 
2.364193e-09 2.407604e-09 2.449163e-09 
2.488742e-09 2.526218e-09 2.561471e-09 
2.594388e-09 2.624864e-09 2.652799e-09 
2.678102e-09 2.700688e-09 2.720483e-09 
2.737420e-09 2.751444e-09 2.762508e-09 
2.770574e-09 2.775617e-09 2.777619e-09 
2.776577e-09 2.772494e-09 2.765385e-09 
2.755278e-09 2.742207e-09 2.726219e-09 
2.707369e-09 2.685722e-09 2.661353e-09 
2.634343e-09 2.604784e-09 2.572774e-09 
2.538417e-09 2.501825e-09 2.463115e-09 
2.422410e-09 2.379836e-09 2.335524e-09 
2.289607e-09 2.242221e-09 2.193504e-09 
2.143594e-09 2.092631e-09 2.040752e-09 
1.988096e-09 1.934800e-09 1.880997e-09 
1.826818e-09 1.772394e-09 1.717847e-09 
1.663301e-09 1.608870e-09 1.554667e-09 
1.500798e-09 1.447365e-09 1.394464e-09 
1.342185e-09 1.290612e-09 1.239823e-09 
1.189891e-09 1.140882e-09 1.092855e-09 
1.045865e-09 9.999608e-10 9.551836e-10 
9.115703e-10 8.691519e-10 8.279541e-10 
7.879973e-10 7.492968e-10 7.118634e-10 
6.757031e-10 6.408178e-10 6.072053e-10 
5.748596e-10 5.437714e-10 5.139278e-10 
4.853131e-10 4.579090e-10 4.316945e-10 
4.066466e-10 3.827401e-10 3.599482e-10 
3.382426e-10 3.175938e-10 2.979710e-10 
2.793428e-10 2.616768e-10 2.449405e-10 
2.291007e-10 2.141242e-10 1.999777e-10 
1.866280e-10 1.740423e-10 1.621879e-10 
1.510325e-10 1.405446e-10 1.306931e-10 
1.214474e-10 1.127780e-10 1.046560e-10 
9.705332e-11 8.994267e-11 8.329777e-11 
7.709321e-11 7.130448e-11 6.590804e-11 
6.088127e-11 5.620250e-11 5.185097e-11 
4.780687e-11 4.405130e-11 4.056626e-11 
3.733461e-11 3.434010e-11 3.156730e-11 
2.900160e-11 2.662918e-11 2.443698e-11 
2.241269e-11 2.054469e-11 1.882206e-11 
1.723451e-11 1.577240e-11 1.442667e-11 
1.318883e-11 1.205095e-11 1.100558e-11 
4.724195e-12 5.208534e-12 5.739784e-12 
6.322161e-12 6.960220e-12 7.658879e-12 
8.423445e-12 9.259638e-12 1.017362e-11 
1.117201e-11 1.226193e-11 1.345104e-11 
1.474752e-11 1.616017e-11 1.769840e-11 
1.937226e-11 2.119249e-11 2.317055e-11 
2.531865e-11 2.764978e-11 3.017775e-11 
3.291723e-11 3.588377e-11 3.909382e-11 
4.256481e-11 4.631511e-11 5.036412e-11 
5.473225e-11 5.944096e-11 6.451279e-11 
6.997136e-11 7.584136e-11 8.214861e-11 
8.892002e-11 9.618359e-11 1.039684e-10 
1.123047e-10 1.212236e-10 1.307573e-10 
1.409390e-10 1.518028e-10 1.633837e-10 
1.757173e-10 1.888402e-10 2.027892e-10 
2.176020e-10 2.333164e-10 2.499705e-10 
2.676026e-10 2.862508e-10 3.059531e-10 
3.267469e-10 3.486691e-10 3.717557e-10 
3.960417e-10 4.215608e-10 4.483450e-10 
4.764246e-10 5.058277e-10 5.365802e-10 
5.687052e-10 6.022229e-10 6.371500e-10 
6.735000e-10 7.112823e-10 7.505021e-10 
7.911602e-10 8.332525e-10 8.767699e-10 
9.216980e-10 9.680167e-10 1.015700e-09 
1.064716e-09 1.115026e-09 1.166585e-09 
1.219342e-09 1.273239e-09 1.328209e-09 
1.384183e-09 1.441079e-09 1.498813e-09 
1.557292e-09 1.616415e-09 1.676078e-09 
1.736168e-09 1.796565e-09 1.857147e-09 
1.917782e-09 1.978337e-09 2.038671e-09 
2.098641e-09 2.158099e-09 2.216896e-09 
2.274879e-09 2.331892e-09 2.387782e-09 
2.442391e-09 2.495564e-09 2.547147e-09 
2.596987e-09 2.644935e-09 2.690843e-09 
2.734569e-09 2.775976e-09 2.814932e-09 
2.851313e-09 2.884999e-09 2.915881e-09 
2.943856e-09 2.968833e-09 2.990726e-09 
3.009464e-09 3.024983e-09 3.037231e-09 
3.046168e-09 3.051764e-09 3.054000e-09 
3.052872e-09 3.048383e-09 3.040552e-09 
3.029406e-09 3.014986e-09 2.997342e-09 
2.976537e-09 2.952642e-09 2.925740e-09 
2.895922e-09 2.863288e-09 2.827948e-09 
2.790019e-09 2.749623e-09 2.706891e-09 
2.661958e-09 2.614966e-09 2.566058e-09 
2.515382e-09 2.463090e-09 2.409334e-09 
2.354267e-09 2.298043e-09 2.240817e-09 
2.182739e-09 2.123963e-09 2.064635e-09 
2.004902e-09 1.944906e-09 1.884784e-09 
1.824671e-09 1.764695e-09 1.704980e-09 
1.645643e-09 1.586796e-09 1.528545e-09 
1.470990e-09 1.414222e-09 1.358328e-09 
1.303387e-09 1.249472e-09 1.196649e-09 
1.144978e-09 1.094510e-09 1.045292e-09 
9.973633e-10 9.507584e-10 9.055046e-10 
8.616239e-10 8.191327e-10 7.780422e-10 
7.383587e-10 7.000835e-10 6.632138e-10 
6.277424e-10 5.936583e-10 5.609469e-10 
5.295906e-10 4.995684e-10 4.708570e-10 
4.434303e-10 4.172603e-10 3.923170e-10 
3.685690e-10 3.459831e-10 3.245254e-10 
3.041607e-10 2.848533e-10 2.665669e-10 
2.492649e-10 2.329104e-10 2.174666e-10 
2.028969e-10 1.891648e-10 1.762342e-10 
1.640696e-10 1.526361e-10 1.418994e-10 
1.318260e-10 1.223832e-10 1.135391e-10 
1.052629e-10 9.752456e-11 9.029522e-11 
8.354691e-11 7.725272e-11 7.138679e-11 
6.592429e-11 6.084144e-11 5.611549e-11 
5.172472e-11 4.764840e-11 4.386683e-11 
4.036125e-11 3.711386e-11 3.410779e-11 
3.132707e-11 2.875658e-11 2.638206e-11 
2.419005e-11 2.216788e-11 2.030362e-11 
1.858606e-11 1.700467e-11 1.554958e-11 
1.421155e-11 1.298191e-11 1.185258e-11 
5.054970e-12 5.574927e-12 6.145433e-12 
6.771049e-12 7.456709e-12 8.207739e-12 
9.029890e-12 9.929361e-12 1.091283e-11 
1.198749e-11 1.316107e-11 1.444188e-11 
1.583881e-11 1.736142e-11 1.901994e-11 
2.082531e-11 2.278921e-11 2.492412e-11 
2.724333e-11 2.976100e-11 3.249220e-11 
3.545291e-11 3.866009e-11 4.213172e-11 
4.588681e-11 4.994546e-11 5.432885e-11 
5.905931e-11 6.416032e-11 6.965656e-11 
7.557388e-11 8.193935e-11 8.878128e-11 
9.612917e-11 1.040138e-10 1.124670e-10 
1.215220e-10 1.312131e-10 1.415757e-10 
1.526462e-10 1.644623e-10 1.770624e-10 
1.904859e-10 2.047730e-10 2.199645e-10 
2.361019e-10 2.532270e-10 2.713819e-10 
2.906091e-10 3.109507e-10 3.324488e-10 
3.551450e-10 3.790802e-10 4.042945e-10 
4.308268e-10 4.587147e-10 4.879939e-10 
5.186982e-10 5.508594e-10 5.845063e-10 
6.196651e-10 6.563586e-10 6.946060e-10 
7.344227e-10 7.758198e-10 8.188037e-10 
8.633760e-10 9.095331e-10 9.572655e-10 
1.006558e-09 1.057389e-09 1.109732e-09 
1.163550e-09 1.218803e-09 1.275442e-09 
1.333410e-09 1.392645e-09 1.453074e-09 
1.514619e-09 1.577193e-09 1.640702e-09 
1.705044e-09 1.770109e-09 1.835781e-09 
1.901936e-09 1.968443e-09 2.035165e-09 
2.101960e-09 2.168677e-09 2.235163e-09 
2.301260e-09 2.366804e-09 2.431629e-09 
2.495567e-09 2.558446e-09 2.620094e-09 
2.680339e-09 2.739008e-09 2.795931e-09 
2.850937e-09 2.903862e-09 2.954542e-09 
3.002820e-09 3.048543e-09 3.091565e-09 
3.131747e-09 3.168959e-09 3.203077e-09 
3.233989e-09 3.261591e-09 3.285791e-09 
3.306507e-09 3.323670e-09 3.337221e-09 
3.347117e-09 3.353322e-09 3.355818e-09 
3.354598e-09 3.349667e-09 3.341045e-09 
3.328762e-09 3.312863e-09 3.293405e-09 
3.270456e-09 3.244096e-09 3.214416e-09 
3.181518e-09 3.145513e-09 3.106522e-09 
3.064674e-09 3.020107e-09 2.972964e-09 
2.923396e-09 2.871558e-09 2.817611e-09 
2.761720e-09 2.704049e-09 2.644770e-09 
2.584051e-09 2.522063e-09 2.458977e-09 
2.394960e-09 2.330181e-09 2.264802e-09 
2.198986e-09 2.132889e-09 2.066664e-09 
2.000459e-09 1.934414e-09 1.868668e-09 
1.803349e-09 1.738580e-09 1.674479e-09 
1.611154e-09 1.548708e-09 1.487234e-09 
1.426821e-09 1.367548e-09 1.309486e-09 
1.252702e-09 1.197252e-09 1.143187e-09 
1.090550e-09 1.039378e-09 9.897007e-10 
9.415415e-10 8.949180e-10 8.498420e-10 
8.063197e-10 7.643521e-10 7.239353e-10 
6.850609e-10 6.477161e-10 6.118844e-10 
5.775457e-10 5.446764e-10 5.132502e-10 
4.832381e-10 4.546086e-10 4.273285e-10 
4.013623e-10 3.766736e-10 3.532244e-10 
3.309757e-10 3.098879e-10 2.899208e-10 
2.710337e-10 2.531859e-10 2.363367e-10 
2.204455e-10 2.054722e-10 1.913768e-10 
1.781203e-10 1.656639e-10 1.539701e-10 
1.430019e-10 1.327231e-10 1.230990e-10 
1.140954e-10 1.056794e-10 9.781923e-11 
9.048422e-11 8.364482e-11 7.727263e-11 
7.134044e-11 6.582215e-11 6.069285e-11 
5.592873e-11 5.150710e-11 4.740640e-11 
4.360609e-11 4.008672e-11 3.682984e-11 
3.381799e-11 3.103466e-11 2.846429e-11 
2.609218e-11 2.390451e-11 2.188826e-11 
2.003121e-11 1.832190e-11 1.674956e-11 
1.530413e-11 1.397618e-11 1.275692e-11 
5.405313e-12 5.963129e-12 6.575376e-12 
7.246987e-12 7.983299e-12 8.790078e-12 
9.673550e-12 1.064043e-11 1.169796e-11 
1.285393e-11 1.411673e-11 1.549536e-11 
1.699950e-11 1.863952e-11 2.042652e-11 
2.237241e-11 2.448988e-11 2.679250e-11 
2.929475e-11 3.201205e-11 3.496080e-11 
3.815842e-11 4.162341e-11 4.537538e-11 
4.943507e-11 5.382442e-11 5.856658e-11 
6.368594e-11 6.920819e-11 7.516030e-11 
8.157058e-11 8.846867e-11 9.588556e-11 
1.038536e-10 1.124065e-10 1.215793e-10 
1.314084e-10 1.419314e-10 1.531873e-10 
1.652162e-10 1.780593e-10 1.917591e-10 
2.063590e-10 2.219031e-10 2.384366e-10 
2.560052e-10 2.746550e-10 2.944328e-10 
3.153852e-10 3.375591e-10 3.610010e-10 
3.857571e-10 4.118727e-10 4.393924e-10 
4.683594e-10 4.988156e-10 5.308009e-10 
5.643531e-10 5.995076e-10 6.362969e-10 
6.747505e-10 7.148941e-10 7.567497e-10 
8.003349e-10 8.456626e-10 8.927409e-10 
9.415722e-10 9.921532e-10 1.044475e-09 
1.098520e-09 1.154267e-09 1.211686e-09 
1.270739e-09 1.331381e-09 1.393559e-09 
1.457213e-09 1.522271e-09 1.588658e-09 
1.656285e-09 1.725059e-09 1.794875e-09 
1.865622e-09 1.937179e-09 2.009419e-09 
2.082205e-09 2.155393e-09 2.228831e-09 
2.302363e-09 2.375823e-09 2.449042e-09 
2.521844e-09 2.594050e-09 2.665476e-09 
2.735935e-09 2.805239e-09 2.873196e-09 
2.939616e-09 3.004308e-09 3.067083e-09 
3.127753e-09 3.186135e-09 3.242048e-09 
3.295317e-09 3.345774e-09 3.393256e-09 
3.437610e-09 3.478689e-09 3.516359e-09 
3.550494e-09 3.580979e-09 3.607711e-09 
3.630600e-09 3.649569e-09 3.664554e-09 
3.675503e-09 3.682381e-09 3.685165e-09 
3.683847e-09 3.678434e-09 3.668946e-09 
3.655419e-09 3.637902e-09 3.616456e-09 
3.591158e-09 3.562098e-09 3.529374e-09 
3.493101e-09 3.453401e-09 3.410410e-09 
3.364268e-09 3.315130e-09 3.263154e-09 
3.208506e-09 3.151361e-09 3.091894e-09 
3.030287e-09 2.966726e-09 2.901398e-09 
2.834489e-09 2.766190e-09 2.696688e-09 
2.626170e-09 2.554820e-09 2.482820e-09 
2.410347e-09 2.337576e-09 2.264674e-09 
2.191805e-09 2.119125e-09 2.046784e-09 
1.974926e-09 1.903686e-09 1.833192e-09 
1.763564e-09 1.694915e-09 1.627349e-09 
1.560960e-09 1.495837e-09 1.432059e-09 
1.369697e-09 1.308812e-09 1.249461e-09 
1.191691e-09 1.135540e-09 1.081042e-09 
1.028221e-09 9.770963e-10 9.276801e-10 
8.799786e-10 8.339920e-10 7.897156e-10 
7.471392e-10 7.062484e-10 6.670241e-10 
6.294437e-10 5.934806e-10 5.591053e-10 
5.262854e-10 4.949857e-10 4.651690e-10 
4.367961e-10 4.098262e-10 3.842173e-10 
3.599261e-10 3.369087e-10 3.151204e-10 
2.945164e-10 2.750517e-10 2.566811e-10 
2.393599e-10 2.230438e-10 2.076887e-10 
1.932515e-10 1.796897e-10 1.669617e-10 
1.550268e-10 1.438455e-10 1.333792e-10 
1.235907e-10 1.144436e-10 1.059032e-10 
9.793561e-11 9.050858e-11 8.359094e-11 
7.715283e-11 7.116568e-11 6.560220e-11 
6.043632e-11 5.564324e-11 5.119934e-11 
4.708218e-11 4.327051e-11 3.974416e-11 
3.648407e-11 3.347223e-11 3.069164e-11 
2.812628e-11 2.576108e-11 2.358185e-11 
2.157527e-11 1.972886e-11 1.803091e-11 
1.647046e-11 1.503726e-11 1.372174e-11 
5.776066e-12 6.374088e-12 7.030681e-12 
7.751175e-12 8.541340e-12 9.407412e-12 
1.035613e-11 1.139476e-11 1.253114e-11 
1.377373e-11 1.513159e-11 1.661451e-11 
1.823297e-11 1.999823e-11 2.192235e-11 
2.401824e-11 2.629972e-11 2.878153e-11 
3.147942e-11 3.441015e-11 3.759159e-11 
4.104271e-11 4.478366e-11 4.883582e-11 
5.322180e-11 5.796554e-11 6.309231e-11 
6.862875e-11 7.460291e-11 8.104428e-11 
8.798382e-11 9.545396e-11 1.034886e-10 
1.121232e-10 1.213948e-10 1.313416e-10 
1.420036e-10 1.534221e-10 1.656399e-10 
1.787011e-10 1.926511e-10 2.075364e-10 
2.234049e-10 2.403051e-10 2.582869e-10 
2.774006e-10 2.976972e-10 3.192281e-10 
3.420452e-10 3.662000e-10 3.917441e-10 
4.187286e-10 4.472040e-10 4.772195e-10 
5.088233e-10 5.420619e-10 5.769799e-10 
6.136193e-10 6.520199e-10 6.922181e-10 
7.342470e-10 7.781356e-10 8.239091e-10 
8.715875e-10 9.211860e-10 9.727141e-10 
1.026176e-09 1.081568e-09 1.138881e-09 
1.198098e-09 1.259196e-09 1.322142e-09 
1.386896e-09 1.453409e-09 1.521623e-09 
1.591472e-09 1.662881e-09 1.735763e-09 
1.810025e-09 1.885563e-09 1.962262e-09 
2.040001e-09 2.118647e-09 2.198060e-09 
2.278088e-09 2.358575e-09 2.439353e-09 
2.520249e-09 2.601081e-09 2.681661e-09 
2.761798e-09 2.841291e-09 2.919939e-09 
2.997534e-09 3.073869e-09 3.148733e-09 
3.221914e-09 3.293201e-09 3.362385e-09 
3.429259e-09 3.493619e-09 3.555265e-09 
3.614004e-09 3.669649e-09 3.722020e-09 
3.770947e-09 3.816268e-09 3.857833e-09 
3.895502e-09 3.929149e-09 3.958660e-09 
3.983934e-09 4.004886e-09 4.021444e-09 
4.033552e-09 4.041170e-09 4.044273e-09 
4.042852e-09 4.036913e-09 4.026481e-09 
4.011593e-09 3.992304e-09 3.968684e-09 
3.940815e-09 3.908798e-09 3.872742e-09 
3.832773e-09 3.789028e-09 3.741655e-09 
3.690813e-09 3.636669e-09 3.579402e-09 
3.519194e-09 3.456237e-09 3.390727e-09 
3.322866e-09 3.252858e-09 3.180909e-09 
3.107228e-09 3.032023e-09 2.955502e-09 
2.877872e-09 2.799336e-09 2.720095e-09 
2.640345e-09 2.560277e-09 2.480078e-09 
2.399926e-09 2.319996e-09 2.240451e-09 
2.161450e-09 2.083142e-09 2.005668e-09 
1.929160e-09 1.853742e-09 1.779527e-09 
1.706620e-09 1.635117e-09 1.565105e-09 
1.496660e-09 1.429853e-09 1.364741e-09 
1.301378e-09 1.239804e-09 1.180056e-09 
1.122160e-09 1.066137e-09 1.011998e-09 
9.597504e-10 9.093931e-10 8.609202e-10 
8.143200e-10 7.695757e-10 7.266659e-10 
6.855647e-10 6.462425e-10 6.086661e-10 
5.727992e-10 5.386026e-10 5.060350e-10 
4.750526e-10 4.456102e-10 4.176611e-10 
3.911573e-10 3.660502e-10 3.422904e-10 
3.198283e-10 2.986140e-10 2.785978e-10 
2.597304e-10 2.419627e-10 2.252463e-10 
2.095337e-10 1.947779e-10 1.809334e-10 
1.679553e-10 1.558001e-10 1.444255e-10 
1.337905e-10 1.238554e-10 1.145819e-10 
1.059329e-10 9.787305e-11 9.036817e-11 
8.338557e-11 7.689397e-11 7.086350e-11 
6.526565e-11 6.007329e-11 5.526061e-11 
5.080310e-11 4.667753e-11 4.286191e-11 
3.933542e-11 3.607841e-11 3.307237e-11 
3.029982e-11 2.774433e-11 2.539046e-11 
2.322372e-11 2.123051e-11 1.939810e-11 
1.771456e-11 1.616876e-11 1.475030e-11 
6.168080e-12 6.808765e-12 7.512429e-12 
8.284830e-12 9.132200e-12 1.006128e-11 
1.107936e-11 1.219429e-11 1.341456e-11 
1.474932e-11 1.620840e-11 1.780239e-11 
1.954265e-11 2.144140e-11 2.351171e-11 
2.576762e-11 2.822410e-11 3.089719e-11 
3.380398e-11 3.696273e-11 4.039283e-11 
4.411496e-11 4.815105e-11 5.252437e-11 
5.725958e-11 6.238277e-11 6.792149e-11 
7.390483e-11 8.036340e-11 8.732941e-11 
9.483670e-11 1.029207e-10 1.116186e-10 
1.209690e-10 1.310126e-10 1.417912e-10 
1.533488e-10 1.657305e-10 1.789833e-10 
1.931556e-10 2.082973e-10 2.244595e-10 
2.416949e-10 2.600569e-10 2.796003e-10 
3.003807e-10 3.224542e-10 3.458776e-10 
3.707081e-10 3.970027e-10 4.248185e-10 
4.542119e-10 4.852389e-10 5.179542e-10 
5.524113e-10 5.886617e-10 6.267551e-10 
6.667386e-10 7.086565e-10 7.525494e-10 
7.984547e-10 8.464052e-10 8.964292e-10 
9.485499e-10 1.002785e-09 1.059145e-09 
1.117636e-09 1.178256e-09 1.240995e-09 
1.305835e-09 1.372752e-09 1.441711e-09 
1.512668e-09 1.585571e-09 1.660357e-09 
1.736954e-09 1.815280e-09 1.895240e-09 
1.976734e-09 2.059645e-09 2.143851e-09 
2.229216e-09 2.315595e-09 2.402834e-09 
2.490768e-09 2.579223e-09 2.668015e-09 
2.756953e-09 2.845838e-09 2.934463e-09 
3.022614e-09 3.110072e-09 3.196615e-09 
3.282014e-09 3.366038e-09 3.448456e-09 
3.529033e-09 3.607536e-09 3.683734e-09 
3.757398e-09 3.828301e-09 3.896224e-09 
3.960953e-09 4.022279e-09 4.080005e-09 
4.133941e-09 4.183908e-09 4.229741e-09 
4.271284e-09 4.308398e-09 4.340955e-09 
4.368845e-09 4.391972e-09 4.410257e-09 
4.423638e-09 4.432070e-09 4.435525e-09 
4.433994e-09 4.427484e-09 4.416021e-09 
4.399646e-09 4.378421e-09 4.352422e-09 
4.321742e-09 4.286490e-09 4.246789e-09 
4.202777e-09 4.154606e-09 4.102439e-09 
4.046454e-09 3.986834e-09 3.923777e-09 
3.857486e-09 3.788173e-09 3.716054e-09 
3.641352e-09 3.564293e-09 3.485105e-09 
3.404019e-09 3.321264e-09 3.237072e-09 
3.151668e-09 3.065279e-09 2.978126e-09 
2.890425e-09 2.802387e-09 2.714217e-09 
2.626114e-09 2.538267e-09 2.450859e-09 
2.364063e-09 2.278043e-09 2.192954e-09 
2.108941e-09 2.026140e-09 1.944676e-09 
1.864664e-09 1.786208e-09 1.709403e-09 
1.634333e-09 1.561074e-09 1.489691e-09 
1.420239e-09 1.352764e-09 1.287304e-09 
1.223888e-09 1.162537e-09 1.103263e-09 
1.046074e-09 9.909671e-10 9.379352e-10 
8.869648e-10 8.380365e-10 7.911259e-10 
7.462041e-10 7.032376e-10 6.621893e-10 
6.230186e-10 5.856820e-10 5.501333e-10 
5.163240e-10 4.842038e-10 4.537209e-10 
4.248223e-10 3.974540e-10 3.715615e-10 
3.470899e-10 3.239842e-10 3.021896e-10 
2.816515e-10 2.623160e-10 2.441298e-10 
2.270403e-10 2.109963e-10 1.959472e-10 
1.818441e-10 1.686390e-10 1.562855e-10 
1.447385e-10 1.339546e-10 1.238917e-10 
1.145093e-10 1.057685e-10 9.763189e-11 
9.006376e-11 8.302986e-11 7.649752e-11 
7.043558e-11 6.481439e-11 5.960576e-11 
5.478294e-11 5.032057e-11 4.619465e-11 
4.238249e-11 3.886268e-11 3.561503e-11 
3.262051e-11 2.986123e-11 2.732040e-11 
2.498224e-11 2.283196e-11 2.085572e-11 
1.904057e-11 1.737441e-11 1.584594e-11 
6.582212e-12 7.268126e-12 8.021711e-12 
8.849182e-12 9.757266e-12 1.075324e-11 
1.184498e-11 1.304099e-11 1.435043e-11 
1.578320e-11 1.734994e-11 1.906211e-11 
2.093204e-11 2.297294e-11 2.519900e-11 
2.762543e-11 3.026849e-11 3.314558e-11 
3.627526e-11 3.967736e-11 4.337299e-11 
4.738459e-11 5.173604e-11 5.645267e-11 
6.156133e-11 6.709043e-11 7.307002e-11 
7.953179e-11 8.650915e-11 9.403726e-11 
1.021530e-10 1.108953e-10 1.203045e-10 
1.304230e-10 1.412952e-10 1.529671e-10 
1.654866e-10 1.789033e-10 1.932688e-10 
2.086360e-10 2.250597e-10 2.425961e-10 
2.613030e-10 2.812393e-10 3.024652e-10 
3.250418e-10 3.490311e-10 3.744957e-10 
4.014984e-10 4.301025e-10 4.603708e-10 
4.923661e-10 5.261499e-10 5.617831e-10 
5.993249e-10 6.388327e-10 6.803616e-10 
7.239642e-10 7.696898e-10 8.175841e-10 
8.676888e-10 9.200410e-10 9.746726e-10 
1.031610e-09 1.090874e-09 1.152478e-09 
1.216428e-09 1.282723e-09 1.351354e-09 
1.422303e-09 1.495543e-09 1.571038e-09 
1.648739e-09 1.728592e-09 1.810527e-09 
1.894467e-09 1.980321e-09 2.067988e-09 
2.157356e-09 2.248300e-09 2.340683e-09 
2.434359e-09 2.529169e-09 2.624941e-09 
2.721497e-09 2.818643e-09 2.916179e-09 
3.013893e-09 3.111568e-09 3.208973e-09 
3.305876e-09 3.402034e-09 3.497200e-09 
3.591124e-09 3.683551e-09 3.774224e-09 
3.862885e-09 3.949278e-09 4.033145e-09 
4.114234e-09 4.192295e-09 4.267084e-09 
4.338365e-09 4.405909e-09 4.469494e-09 
4.528913e-09 4.583967e-09 4.634473e-09 
4.680258e-09 4.721168e-09 4.757062e-09 
4.787818e-09 4.813329e-09 4.833508e-09 
4.848286e-09 4.857613e-09 4.861459e-09 
4.859811e-09 4.852680e-09 4.840092e-09 
4.822095e-09 4.798755e-09 4.770157e-09 
4.736404e-09 4.697616e-09 4.653930e-09 
4.605498e-09 4.552489e-09 4.495083e-09 
4.433474e-09 4.367869e-09 4.298484e-09 
4.225543e-09 4.149282e-09 4.069940e-09 
3.987762e-09 3.902998e-09 3.815901e-09 
3.726725e-09 3.635724e-09 3.543152e-09 
3.449259e-09 3.354295e-09 3.258504e-09 
3.162123e-09 3.065387e-09 2.968520e-09 
2.871740e-09 2.775258e-09 2.679272e-09 
2.583975e-09 2.489547e-09 2.396157e-09 
2.303965e-09 2.213120e-09 2.123759e-09 
2.036007e-09 1.949979e-09 1.865779e-09 
1.783499e-09 1.703220e-09 1.625013e-09 
1.548938e-09 1.475045e-09 1.403375e-09 
1.333959e-09 1.266819e-09 1.201968e-09 
1.139412e-09 1.079148e-09 1.021168e-09 
9.654545e-10 9.119870e-10 8.607373e-10 
8.116726e-10 7.647557e-10 7.199450e-10 
6.771951e-10 6.364576e-10 5.976810e-10 
5.608117e-10 5.257938e-10 4.925698e-10 
4.610812e-10 4.312682e-10 4.030706e-10 
3.764278e-10 3.512790e-10 3.275639e-10 
3.052223e-10 2.841948e-10 2.644227e-10 
2.458484e-10 2.284152e-10 2.120679e-10 
1.967525e-10 1.824164e-10 1.690088e-10 
1.564801e-10 1.447827e-10 1.338706e-10 
1.236993e-10 1.142263e-10 1.054108e-10 
9.721349e-11 8.959708e-11 8.252583e-11 
7.596570e-11 6.988432e-11 6.425092e-11 
5.903631e-11 5.421284e-11 4.975436e-11 
4.563613e-11 4.183483e-11 3.832847e-11 
3.509635e-11 3.211901e-11 2.937817e-11 
2.685669e-11 2.453849e-11 2.240854e-11 
2.045277e-11 1.865805e-11 1.701212e-11 
7.019324e-12 7.753144e-12 8.559625e-12 
9.445469e-12 1.041793e-11 1.148487e-11 
1.265478e-11 1.393685e-11 1.534099e-11 
1.687787e-11 1.855903e-11 2.039686e-11 
2.240469e-11 2.459684e-11 2.698867e-11 
2.959667e-11 3.243846e-11 3.553292e-11 
3.890021e-11 4.256182e-11 4.654069e-11 
5.086122e-11 5.554936e-11 6.063264e-11 
6.614029e-11 7.210325e-11 7.855421e-11 
8.552772e-11 9.306020e-11 1.011900e-10 
1.099574e-10 1.194047e-10 1.295762e-10 
1.405182e-10 1.522791e-10 1.649093e-10 
1.784612e-10 1.929892e-10 2.085496e-10 
2.252006e-10 2.430023e-10 2.620164e-10 
2.823062e-10 3.039365e-10 3.269734e-10 
3.514842e-10 3.775371e-10 4.052011e-10 
4.345455e-10 4.656400e-10 4.985540e-10 
5.333568e-10 5.701166e-10 6.089007e-10 
6.497747e-10 6.928024e-10 7.380450e-10 
7.855609e-10 8.354053e-10 8.876291e-10 
9.422792e-10 9.993972e-10 1.059019e-09 
1.121176e-09 1.185890e-09 1.253178e-09 
1.323047e-09 1.395499e-09 1.470524e-09 
1.548104e-09 1.628209e-09 1.710801e-09 
1.795830e-09 1.883234e-09 1.972940e-09 
2.064863e-09 2.158904e-09 2.254955e-09 
2.352891e-09 2.452576e-09 2.553863e-09 
2.656588e-09 2.760579e-09 2.865648e-09 
2.971597e-09 3.078216e-09 3.185284e-09 
3.292568e-09 3.399828e-09 3.506812e-09 
3.613262e-09 3.718913e-09 3.823492e-09 
3.926722e-09 4.028322e-09 4.128011e-09 
4.225502e-09 4.320512e-09 4.412758e-09 
4.501960e-09 4.587843e-09 4.670138e-09 
4.748582e-09 4.822922e-09 4.892916e-09 
4.958331e-09 5.018949e-09 5.074566e-09 
5.124993e-09 5.170057e-09 5.209604e-09 
5.243497e-09 5.271620e-09 5.293874e-09 
5.310184e-09 5.320494e-09 5.324771e-09 
5.323001e-09 5.315195e-09 5.301382e-09 
5.281615e-09 5.255967e-09 5.224532e-09 
5.187424e-09 5.144774e-09 5.096736e-09 
5.043476e-09 4.985181e-09 4.922052e-09 
4.854301e-09 4.782158e-09 4.705861e-09 
4.625659e-09 4.541810e-09 4.454580e-09 
4.364239e-09 4.271063e-09 4.175332e-09 
4.077325e-09 3.977323e-09 3.875606e-09 
3.772451e-09 3.668131e-09 3.562916e-09 
3.457069e-09 3.350846e-09 3.244495e-09 
3.138257e-09 3.032362e-09 2.927030e-09 
2.822470e-09 2.718881e-09 2.616451e-09 
2.515353e-09 2.415750e-09 2.317792e-09 
2.221617e-09 2.127351e-09 2.035107e-09 
1.944984e-09 1.857072e-09 1.771447e-09 
1.688175e-09 1.607310e-09 1.528894e-09 
1.452962e-09 1.379537e-09 1.308631e-09 
1.240251e-09 1.174393e-09 1.111045e-09 
1.050190e-09 9.918020e-10 9.358499e-10 
8.822971e-10 8.311015e-10 7.822168e-10 
7.355925e-10 6.911746e-10 6.489061e-10 
6.087272e-10 5.705761e-10 5.343894e-10 
5.001020e-10 4.676481e-10 4.369611e-10 
4.079741e-10 3.806203e-10 3.548331e-10 
3.305462e-10 3.076942e-10 2.862126e-10 
2.660381e-10 2.471085e-10 2.293629e-10 
2.127423e-10 1.971890e-10 1.826471e-10 
1.690624e-10 1.563828e-10 1.445578e-10 
1.335388e-10 1.232793e-10 1.137346e-10 
1.048618e-10 9.662024e-11 8.897077e-11 
8.187629e-11 7.530147e-11 6.921276e-11 
6.357833e-11 5.836805e-11 5.355343e-11 
4.910753e-11 4.500497e-11 4.122183e-11 
3.773559e-11 3.452509e-11 3.157047e-11 
2.885310e-11 2.635553e-11 2.406143e-11 
2.195555e-11 2.002364e-11 1.825239e-11 
7.480278e-12 8.264794e-12 9.127272e-12 
1.007493e-11 1.111560e-11 1.225775e-11 
1.351054e-11 1.488389e-11 1.638849e-11 
1.803589e-11 1.983854e-11 2.180984e-11 
2.396420e-11 2.631712e-11 2.888524e-11 
3.168639e-11 3.473968e-11 3.806556e-11 
4.168589e-11 4.562400e-11 4.990476e-11 
5.455467e-11 5.960193e-11 6.507645e-11 
7.101001e-11 7.743624e-11 8.439076e-11 
9.191115e-11 1.000371e-10 1.088104e-10 
1.182749e-10 1.284768e-10 1.394645e-10 
1.512885e-10 1.640017e-10 1.776591e-10 
1.923180e-10 2.080381e-10 2.248808e-10 
2.429100e-10 2.621915e-10 2.827930e-10 
3.047838e-10 3.282352e-10 3.532199e-10 
3.798116e-10 4.080855e-10 4.381175e-10 
4.699839e-10 5.037615e-10 5.395270e-10 
5.773567e-10 6.173262e-10 6.595097e-10 
7.039801e-10 7.508080e-10 8.000614e-10 
8.518052e-10 9.061008e-10 9.630053e-10 
1.022571e-09 1.084845e-09 1.149867e-09 
1.217673e-09 1.288288e-09 1.361733e-09 
1.438017e-09 1.517142e-09 1.599098e-09 
1.683868e-09 1.771420e-09 1.861714e-09 
1.954696e-09 2.050299e-09 2.148444e-09 
2.249039e-09 2.351977e-09 2.457139e-09 
2.564389e-09 2.673581e-09 2.784551e-09 
2.897122e-09 3.011104e-09 3.126292e-09 
3.242469e-09 3.359403e-09 3.476852e-09 
3.594562e-09 3.712267e-09 3.829690e-09 
3.946549e-09 4.062549e-09 4.177392e-09 
4.290772e-09 4.402380e-09 4.511905e-09 
4.619032e-09 4.723447e-09 4.824839e-09 
4.922900e-09 5.017324e-09 5.107815e-09 
5.194083e-09 5.275849e-09 5.352843e-09 
5.424811e-09 5.491509e-09 5.552714e-09 
5.608215e-09 5.657822e-09 5.701364e-09 
5.738690e-09 5.769669e-09 5.794196e-09 
5.812185e-09 5.823574e-09 5.828327e-09 
5.826428e-09 5.817889e-09 5.802743e-09 
5.781047e-09 5.752882e-09 5.718352e-09 
5.677583e-09 5.630720e-09 5.577932e-09 
5.519404e-09 5.455341e-09 5.385965e-09 
5.311511e-09 5.232233e-09 5.148393e-09 
5.060266e-09 4.968138e-09 4.872302e-09 
4.773055e-09 4.670703e-09 4.565553e-09 
4.457915e-09 4.348097e-09 4.236408e-09 
4.123154e-09 4.008636e-09 3.893150e-09 
3.776987e-09 3.660427e-09 3.543745e-09 
3.427203e-09 3.311057e-09 3.195547e-09 
3.080903e-09 2.967344e-09 2.855075e-09 
2.744286e-09 2.635156e-09 2.527849e-09 
2.422516e-09 2.319294e-09 2.218306e-09 
2.119661e-09 2.023457e-09 1.929776e-09 
1.838688e-09 1.750253e-09 1.664517e-09 
1.581515e-09 1.501271e-09 1.423799e-09 
1.349105e-09 1.277182e-09 1.208018e-09 
1.141592e-09 1.077875e-09 1.016831e-09 
9.584200e-10 9.025943e-10 8.493021e-10 
7.984874e-10 7.500901e-10 7.040468e-10 
6.602916e-10 6.187558e-10 5.793692e-10 
5.420601e-10 5.067557e-10 4.733826e-10 
4.418671e-10 4.121354e-10 3.841143e-10 
3.577308e-10 3.329132e-10 3.095905e-10 
2.876930e-10 2.671525e-10 2.479024e-10 
2.298778e-10 2.130154e-10 1.972541e-10 
1.825346e-10 1.687997e-10 1.559941e-10 
1.440650e-10 1.329612e-10 1.226341e-10 
1.130368e-10 1.041248e-10 9.585547e-11 
8.818835e-11 8.108489e-11 7.450853e-11 
6.842461e-11 6.280032e-11 5.760462e-11 
5.280824e-11 4.838354e-11 4.430452e-11 
4.054671e-11 3.708713e-11 3.390419e-11 
3.097768e-11 2.828867e-11 2.581943e-11 
2.355343e-11 2.147522e-11 1.957039e-11 
7.965934e-12 8.804049e-12 9.725754e-12 
1.073882e-11 1.185168e-11 1.307346e-11 
1.441404e-11 1.588411e-11 1.749521e-11 
1.925980e-11 2.119133e-11 2.330427e-11 
2.561420e-11 2.813787e-11 3.089327e-11 
3.389971e-11 3.717788e-11 4.074991e-11 
4.463948e-11 4.887190e-11 5.347413e-11 
5.847493e-11 6.390488e-11 6.979649e-11 
7.618427e-11 8.310477e-11 9.059672e-11 
9.870102e-11 1.074608e-10 1.169217e-10 
1.271314e-10 1.381403e-10 1.500010e-10 
1.627689e-10 1.765014e-10 1.912589e-10 
2.071039e-10 2.241014e-10 2.423190e-10 
2.618264e-10 2.826955e-10 3.050007e-10 
3.288180e-10 3.542256e-10 3.813030e-10 
4.101315e-10 4.407936e-10 4.733726e-10 
5.079528e-10 5.446186e-10 5.834546e-10 
6.245450e-10 6.679730e-10 7.138211e-10 
7.621695e-10 8.130965e-10 8.666777e-10 
9.229851e-10 9.820871e-10 1.044047e-09 
1.108924e-09 1.176770e-09 1.247631e-09 
1.321547e-09 1.398547e-09 1.478655e-09 
1.561882e-09 1.648233e-09 1.737698e-09 
1.830258e-09 1.925882e-09 2.024526e-09 
2.126131e-09 2.230628e-09 2.337930e-09 
2.447937e-09 2.560534e-09 2.675590e-09 
2.792959e-09 2.912478e-09 3.033972e-09 
3.157245e-09 3.282090e-09 3.408283e-09 
3.535584e-09 3.663742e-09 3.792490e-09 
3.921547e-09 4.050623e-09 4.179415e-09 
4.307609e-09 4.434884e-09 4.560910e-09 
4.685352e-09 4.807868e-09 4.928116e-09 
5.045748e-09 5.160421e-09 5.271788e-09 
5.379512e-09 5.483255e-09 5.582689e-09 
5.677496e-09 5.767366e-09 5.852003e-09 
5.931124e-09 6.004463e-09 6.071770e-09 
6.132814e-09 6.187384e-09 6.235291e-09 
6.276368e-09 6.310473e-09 6.337485e-09 
6.357311e-09 6.369884e-09 6.375162e-09 
6.373128e-09 6.363794e-09 6.347198e-09 
6.323402e-09 6.292495e-09 6.254593e-09 
6.209833e-09 6.158377e-09 6.100409e-09 
6.036136e-09 5.965783e-09 5.889595e-09 
5.807833e-09 5.720774e-09 5.628710e-09 
5.531943e-09 5.430789e-09 5.325570e-09 
5.216616e-09 5.104262e-09 4.988848e-09 
4.870713e-09 4.750200e-09 4.627648e-09 
4.503393e-09 4.377766e-09 4.251095e-09 
4.123698e-09 3.995885e-09 3.867957e-09 
3.740203e-09 3.612901e-09 3.486318e-09 
3.360706e-09 3.236304e-09 3.113336e-09 
2.992012e-09 2.872527e-09 2.755061e-09 
2.639779e-09 2.526829e-09 2.416346e-09 
2.308449e-09 2.203244e-09 2.100819e-09 
2.001253e-09 1.904607e-09 1.810932e-09 
1.720265e-09 1.632631e-09 1.548045e-09 
1.466510e-09 1.388020e-09 1.312559e-09 
1.240102e-09 1.170618e-09 1.104066e-09 
1.040400e-09 9.795681e-10 9.215118e-10 
8.661688e-10 8.134725e-10 7.633526e-10 
7.157359e-10 6.705468e-10 6.277074e-10 
5.871387e-10 5.487602e-10 5.124912e-10 
4.782504e-10 4.459568e-10 4.155295e-10 
3.868885e-10 3.599549e-10 3.346508e-10 
3.108998e-10 2.886269e-10 2.677592e-10 
2.482255e-10 2.299566e-10 2.128856e-10 
1.969474e-10 1.820797e-10 1.682220e-10 
1.553164e-10 1.433072e-10 1.321412e-10 
1.217674e-10 1.121371e-10 1.032038e-10 
9.492351e-11 8.725418e-11 8.015600e-11 
7.359124e-11 6.752419e-11 6.192110e-11 
5.675013e-11 5.198125e-11 4.758621e-11 
4.353844e-11 3.981297e-11 3.638641e-11 
3.323680e-11 3.034363e-11 2.768768e-11 
2.525103e-11 2.301695e-11 2.096984e-11 
8.477146e-12 9.371877e-12 1.035617e-11 
1.143837e-11 1.262757e-11 1.393359e-11 
1.536707e-11 1.693954e-11 1.866343e-11 
2.055218e-11 2.262030e-11 2.488341e-11 
2.735834e-11 3.006318e-11 3.301738e-11 
3.624181e-11 3.975884e-11 4.359244e-11 
4.776825e-11 5.231365e-11 5.725789e-11 
6.263212e-11 6.846952e-11 7.480537e-11 
8.167711e-11 8.912446e-11 9.718947e-11 
1.059166e-10 1.153529e-10 1.255477e-10 
1.365532e-10 1.484241e-10 1.612180e-10 
1.749949e-10 1.898178e-10 2.057522e-10 
2.228666e-10 2.412321e-10 2.609223e-10 
2.820136e-10 3.045847e-10 3.287168e-10 
3.544935e-10 3.820001e-10 4.113242e-10 
4.425548e-10 4.757824e-10 5.110988e-10 
5.485965e-10 5.883685e-10 6.305078e-10 
6.751072e-10 7.222588e-10 7.720533e-10 
8.245796e-10 8.799244e-10 9.381712e-10 
9.994002e-10 1.063687e-09 1.131103e-09 
1.201714e-09 1.275577e-09 1.352745e-09 
1.433263e-09 1.517165e-09 1.604476e-09 
1.695214e-09 1.789381e-09 1.886972e-09 
1.987966e-09 2.092330e-09 2.200018e-09 
2.310969e-09 2.425104e-09 2.542333e-09 
2.662547e-09 2.785620e-09 2.911410e-09 
3.039760e-09 3.170491e-09 3.303410e-09 
3.438307e-09 3.574953e-09 3.713103e-09 
3.852495e-09 3.992854e-09 4.133886e-09 
4.275285e-09 4.416730e-09 4.557890e-09 
4.698420e-09 4.837966e-09 4.976166e-09 
5.112652e-09 5.247047e-09 5.378974e-09 
5.508051e-09 5.633899e-09 5.756138e-09 
5.874392e-09 5.988293e-09 6.097479e-09 
6.201596e-09 6.300304e-09 6.393277e-09 
6.480202e-09 6.560785e-09 6.634751e-09 
6.701844e-09 6.761832e-09 6.814505e-09 
6.859680e-09 6.897197e-09 6.926926e-09 
6.948763e-09 6.962633e-09 6.968489e-09 
6.966314e-09 6.956119e-09 6.937947e-09 
6.911866e-09 6.877975e-09 6.836400e-09 
6.787294e-09 6.730834e-09 6.667225e-09 
6.596693e-09 6.519487e-09 6.435878e-09 
6.346152e-09 6.250617e-09 6.149593e-09 
6.043415e-09 5.932428e-09 5.816990e-09 
5.697463e-09 5.574217e-09 5.447625e-09 
5.318064e-09 5.185907e-09 5.051529e-09 
4.915301e-09 4.777586e-09 4.638745e-09 
4.499127e-09 4.359073e-09 4.218914e-09 
4.078967e-09 3.939538e-09 3.800919e-09 
3.663387e-09 3.527202e-09 3.392612e-09 
3.259846e-09 3.129116e-09 3.000620e-09 
2.874537e-09 2.751030e-09 2.630245e-09 
2.512313e-09 2.397345e-09 2.285442e-09 
2.176684e-09 2.071141e-09 1.968864e-09 
1.869894e-09 1.774258e-09 1.681969e-09 
1.593030e-09 1.507433e-09 1.425160e-09 
1.346182e-09 1.270463e-09 1.197957e-09 
1.128613e-09 1.062372e-09 9.991708e-10 
9.389387e-10 8.816022e-10 8.270833e-10 
7.753012e-10 7.261721e-10 6.796102e-10 
6.355282e-10 5.938376e-10 5.544493e-10 
5.172739e-10 4.822222e-10 4.492054e-10 
4.181357e-10 3.889264e-10 3.614919e-10 
3.357485e-10 3.116142e-10 2.890088e-10 
2.678546e-10 2.480758e-10 2.295991e-10 
2.123535e-10 1.962708e-10 1.812850e-10 
1.673328e-10 1.543534e-10 1.422889e-10 
1.310835e-10 1.206842e-10 1.110404e-10 
1.021041e-10 9.382956e-11 8.617346e-11 
7.909476e-11 7.255462e-11 6.651636e-11 
6.094540e-11 5.580911e-11 5.107683e-11 
4.671971e-11 4.271069e-11 3.902437e-11 
3.563698e-11 3.252627e-11 2.967144e-11 
2.705308e-11 2.465307e-11 2.245455e-11 
9.014758e-12 9.969235e-12 1.101959e-11 
1.217482e-11 1.344467e-11 1.483972e-11 
1.637142e-11 1.805218e-11 1.989541e-11 
2.191558e-11 2.412833e-11 2.655051e-11 
2.920028e-11 3.209717e-11 3.526218e-11 
3.871786e-11 4.248840e-11 4.659970e-11 
5.107950e-11 5.595745e-11 6.126519e-11 
6.703649e-11 7.330729e-11 8.011583e-11 
8.750275e-11 9.551113e-11 1.041866e-10 
1.135776e-10 1.237349e-10 1.347126e-10 
1.465671e-10 1.593582e-10 1.731484e-10 
1.880031e-10 2.039910e-10 2.211836e-10 
2.396555e-10 2.594842e-10 2.807504e-10 
3.035373e-10 3.279310e-10 3.540205e-10 
3.818970e-10 4.116542e-10 4.433878e-10 
4.771956e-10 5.131769e-10 5.514324e-10 
5.920637e-10 6.351730e-10 6.808629e-10 
7.292354e-10 7.803920e-10 8.344327e-10 
8.914560e-10 9.515573e-10 1.014830e-09 
1.081361e-09 1.151237e-09 1.224535e-09 
1.301329e-09 1.381684e-09 1.465660e-09 
1.553304e-09 1.644659e-09 1.739753e-09 
1.838605e-09 1.941223e-09 2.047599e-09 
2.157715e-09 2.271536e-09 2.389011e-09 
2.510077e-09 2.634650e-09 2.762630e-09 
2.893902e-09 3.028328e-09 3.165755e-09 
3.306010e-09 3.448901e-09 3.594215e-09 
3.741724e-09 3.891178e-09 4.042309e-09 
4.194830e-09 4.348440e-09 4.502817e-09 
4.657625e-09 4.812514e-09 4.967117e-09 
5.121059e-09 5.273950e-09 5.425392e-09 
5.574979e-09 5.722299e-09 5.866935e-09 
6.008470e-09 6.146483e-09 6.280557e-09 
6.410280e-09 6.535244e-09 6.655050e-09 
6.769311e-09 6.877650e-09 6.979706e-09 
7.075137e-09 7.163617e-09 7.244842e-09 
7.318531e-09 7.384428e-09 7.442300e-09 
7.491945e-09 7.533189e-09 7.565885e-09 
7.589919e-09 7.605208e-09 7.611701e-09 
7.609379e-09 7.598253e-09 7.578370e-09 
7.549806e-09 7.512670e-09 7.467099e-09 
7.413263e-09 7.351357e-09 7.281607e-09 
7.204263e-09 7.119598e-09 7.027910e-09 
6.929517e-09 6.824755e-09 6.713979e-09 
6.597557e-09 6.475870e-09 6.349310e-09 
6.218279e-09 6.083182e-09 5.944430e-09 
5.802437e-09 5.657616e-09 5.510378e-09 
5.361129e-09 5.210272e-09 5.058200e-09 
4.905299e-09 4.751942e-09 4.598492e-09 
4.445299e-09 4.292697e-09 4.141007e-09 
3.990530e-09 3.841555e-09 3.694350e-09 
3.549166e-09 3.406236e-09 3.265776e-09 
3.127980e-09 2.993026e-09 2.861074e-09 
2.732264e-09 2.606720e-09 2.484547e-09 
2.365836e-09 2.250657e-09 2.139070e-09 
2.031115e-09 1.926820e-09 1.826199e-09 
1.729254e-09 1.635975e-09 1.546338e-09 
1.460314e-09 1.377859e-09 1.298923e-09 
1.223449e-09 1.151371e-09 1.082618e-09 
1.017112e-09 9.547710e-10 8.955097e-10 
8.392380e-10 7.858638e-10 7.352922e-10 
6.874270e-10 6.421708e-10 5.994254e-10 
5.590927e-10 5.210746e-10 4.852736e-10 
4.515932e-10 4.199384e-10 3.902154e-10 
3.623324e-10 3.361996e-10 3.117294e-10 
2.888365e-10 2.674381e-10 2.474542e-10 
2.288072e-10 2.114225e-10 1.952281e-10 
1.801551e-10 1.661371e-10 1.531109e-10 
1.410158e-10 1.297940e-10 1.193905e-10 
1.097530e-10 1.008318e-10 9.257968e-11 
8.495214e-11 7.790694e-11 7.140427e-11 
6.540654e-11 5.987839e-11 5.478653e-11 
5.009968e-11 4.578850e-11 4.182549e-11 
3.818488e-11 3.484258e-11 3.177609e-11 
2.896439e-11 2.638791e-11 2.402839e-11 
9.579601e-12 1.059707e-11 1.171711e-11 
1.294937e-11 1.430434e-11 1.579340e-11 
1.742885e-11 1.922404e-11 2.119341e-11 
2.335255e-11 2.571829e-11 2.830881e-11 
3.114368e-11 3.424396e-11 3.763231e-11 
4.133309e-11 4.537240e-11 4.977824e-11 
5.458059e-11 5.981152e-11 6.550526e-11 
7.169834e-11 7.842970e-11 8.574077e-11 
9.367557e-11 1.022808e-10 1.116061e-10 
1.217037e-10 1.326292e-10 1.444409e-10 
1.572005e-10 1.709727e-10 1.858256e-10 
2.018306e-10 2.190621e-10 2.375983e-10 
2.575205e-10 2.789131e-10 3.018642e-10 
3.264646e-10 3.528085e-10 3.809929e-10 
4.111178e-10 4.432855e-10 4.776011e-10 
5.141714e-10 5.531055e-10 5.945136e-10 
6.385075e-10 6.851994e-10 7.347019e-10 
7.871275e-10 8.425878e-10 9.011932e-10 
9.630521e-10 1.028270e-09 1.096950e-09 
1.169190e-09 1.245083e-09 1.324718e-09 
1.408175e-09 1.495528e-09 1.586842e-09 
1.682174e-09 1.781569e-09 1.885062e-09 
1.992676e-09 2.104418e-09 2.220286e-09 
2.340258e-09 2.464300e-09 2.592358e-09 
2.724363e-09 2.860227e-09 2.999843e-09 
3.143083e-09 3.289802e-09 3.439831e-09 
3.592983e-09 3.749049e-09 3.907798e-09 
4.068980e-09 4.232322e-09 4.397531e-09 
4.564296e-09 4.732285e-09 4.901146e-09 
5.070511e-09 5.239996e-09 5.409200e-09 
5.577710e-09 5.745099e-09 5.910930e-09 
6.074757e-09 6.236127e-09 6.394583e-09 
6.549663e-09 6.700907e-09 6.847857e-09 
6.990057e-09 7.127059e-09 7.258424e-09 
7.383724e-09 7.502547e-09 7.614494e-09 
7.719187e-09 7.816267e-09 7.905400e-09 
7.986275e-09 8.058610e-09 8.122149e-09 
8.176668e-09 8.221974e-09 8.257908e-09 
8.284341e-09 8.301184e-09 8.308377e-09 
8.305901e-09 8.293769e-09 8.272031e-09 
8.240771e-09 8.200108e-09 8.150195e-09 
8.091216e-09 8.023390e-09 7.946962e-09 
7.862209e-09 7.769431e-09 7.668958e-09 
7.561138e-09 7.446343e-09 7.324961e-09 
7.197400e-09 7.064078e-09 6.925427e-09 
6.781888e-09 6.633908e-09 6.481939e-09 
6.326436e-09 6.167852e-09 6.006639e-09 
5.843245e-09 5.678111e-09 5.511669e-09 
5.344342e-09 5.176541e-09 5.008664e-09 
4.841093e-09 4.674195e-09 4.508321e-09 
4.343802e-09 4.180954e-09 4.020068e-09 
3.861421e-09 3.705267e-09 3.551839e-09 
3.401352e-09 3.253998e-09 3.109950e-09 
2.969363e-09 2.832368e-09 2.699082e-09 
2.569600e-09 2.443999e-09 2.322341e-09 
2.204671e-09 2.091016e-09 1.981392e-09 
1.875797e-09 1.774219e-09 1.676632e-09 
1.583000e-09 1.493276e-09 1.407403e-09 
1.325317e-09 1.246944e-09 1.172205e-09 
1.101015e-09 1.033283e-09 9.689129e-10 
9.078069e-10 8.498626e-10 7.949758e-10 
7.430404e-10 6.939491e-10 6.475942e-10 
6.038677e-10 5.626619e-10 5.238699e-10 
4.873859e-10 4.531056e-10 4.209264e-10 
3.907477e-10 3.624713e-10 3.360014e-10 
3.112446e-10 2.881107e-10 2.665121e-10 
2.463643e-10 2.275856e-10 2.100978e-10 
1.938255e-10 1.786966e-10 1.646421e-10 
1.515959e-10 1.394952e-10 1.282801e-10 
1.178937e-10 1.082821e-10 9.939389e-11 
9.118075e-11 8.359686e-11 7.659897e-11 
7.014634e-11 6.420060e-11 5.872567e-11 
5.368767e-11 4.905481e-11 4.479730e-11 
4.088727e-11 3.729864e-11 3.400708e-11 
3.098988e-11 2.822585e-11 2.569529e-11 
1.017249e-11 1.125630e-11 1.244976e-11 
1.376323e-11 1.520796e-11 1.679617e-11 
1.854110e-11 2.045710e-11 2.255967e-11 
2.486562e-11 2.739305e-11 3.016154e-11 
3.319216e-11 3.650763e-11 4.013238e-11 
4.409267e-11 4.841667e-11 5.313462e-11 
5.827889e-11 6.388413e-11 6.998734e-11 
7.662805e-11 8.384837e-11 9.169314e-11 
1.002100e-10 1.094497e-10 1.194658e-10 
1.303152e-10 1.420580e-10 1.547576e-10 
1.684809e-10 1.832983e-10 1.992838e-10 
2.165150e-10 2.350730e-10 2.550427e-10 
2.765127e-10 2.995751e-10 3.243258e-10 
3.508640e-10 3.792924e-10 4.097170e-10 
4.422470e-10 4.769943e-10 5.140737e-10 
5.536024e-10 5.956996e-10 6.404864e-10 
6.880851e-10 7.386190e-10 7.922118e-10 
8.489871e-10 9.090678e-10 9.725754e-10 
1.039629e-09 1.110346e-09 1.184840e-09 
1.263218e-09 1.345585e-09 1.432039e-09 
1.522668e-09 1.617557e-09 1.716777e-09 
1.820392e-09 1.928455e-09 2.041004e-09 
2.158067e-09 2.279655e-09 2.405765e-09 
2.536378e-09 2.671457e-09 2.810946e-09 
2.954772e-09 3.102840e-09 3.255034e-09 
3.411218e-09 3.571233e-09 3.734897e-09 
3.902008e-09 4.072336e-09 4.245632e-09 
4.421623e-09 4.600011e-09 4.780476e-09 
4.962679e-09 5.146255e-09 5.330822e-09 
5.515975e-09 5.701295e-09 5.886342e-09 
6.070662e-09 6.253788e-09 6.435241e-09 
6.614530e-09 6.791159e-09 6.964625e-09 
7.134423e-09 7.300045e-09 7.460986e-09 
7.616748e-09 7.766837e-09 7.910770e-09 
8.048077e-09 8.178302e-09 8.301007e-09 
8.415776e-09 8.522215e-09 8.619954e-09 
8.708651e-09 8.787995e-09 8.857704e-09 
8.917532e-09 8.967265e-09 9.006728e-09 
9.035779e-09 9.054318e-09 9.062283e-09 
9.059648e-09 9.046429e-09 9.022680e-09 
8.988495e-09 8.944004e-09 8.889375e-09 
8.824812e-09 8.750553e-09 8.666871e-09 
8.574067e-09 8.472476e-09 8.362456e-09 
8.244394e-09 8.118697e-09 7.985794e-09 
7.846130e-09 7.700169e-09 7.548384e-09 
7.391259e-09 7.229287e-09 7.062965e-09 
6.892791e-09 6.719265e-09 6.542882e-09 
6.364134e-09 6.183506e-09 6.001470e-09 
5.818493e-09 5.635023e-09 5.451496e-09 
5.268333e-09 5.085935e-09 4.904685e-09 
4.724947e-09 4.547064e-09 4.371357e-09 
4.198127e-09 4.027650e-09 3.860182e-09 
3.695955e-09 3.535180e-09 3.378045e-09 
3.224717e-09 3.075338e-09 2.930034e-09 
2.788908e-09 2.652043e-09 2.519505e-09 
2.391339e-09 2.267577e-09 2.148230e-09 
2.033299e-09 1.922765e-09 1.816601e-09 
1.714764e-09 1.617202e-09 1.523850e-09 
1.434638e-09 1.349483e-09 1.268298e-09 
1.190988e-09 1.117451e-09 1.047584e-09 
9.812774e-10 9.184181e-10 8.588915e-10 
8.025811e-10 7.493689e-10 6.991364e-10 
6.517652e-10 6.071371e-10 5.651349e-10 
5.256427e-10 4.885462e-10 4.537332e-10 
4.210936e-10 3.905200e-10 3.619077e-10 
3.351549e-10 3.101629e-10 2.868360e-10 
2.650822e-10 2.448126e-10 2.259416e-10 
2.083874e-10 1.920712e-10 1.769181e-10 
1.628561e-10 1.498170e-10 1.377357e-10 
1.265503e-10 1.162022e-10 1.066357e-10 
9.779835e-11 8.964037e-11 8.211491e-11 
7.517780e-11 6.878746e-11 6.290482e-11 
5.749318e-11 5.251814e-11 4.794748e-11 
4.375104e-11 3.990064e-11 3.636997e-11 
3.313449e-11 3.017135e-11 2.745925e-11 
1.079421e-11 1.194784e-11 1.321858e-11 
1.461756e-11 1.615684e-11 1.784955e-11 
1.970989e-11 2.175328e-11 2.399639e-11 
2.645728e-11 2.915542e-11 3.211188e-11 
3.534934e-11 3.889226e-11 4.276697e-11 
4.700176e-11 5.162702e-11 5.667536e-11 
6.218173e-11 6.818351e-11 7.472069e-11 
8.183597e-11 8.957488e-11 9.798592e-11 
1.071207e-10 1.170340e-10 1.277839e-10 
1.394321e-10 1.520437e-10 1.656876e-10 
1.804362e-10 1.963660e-10 2.135573e-10 
2.320945e-10 2.520657e-10 2.735634e-10 
2.966838e-10 3.215274e-10 3.481985e-10 
3.768052e-10 4.074596e-10 4.402773e-10 
4.753775e-10 5.128825e-10 5.529178e-10 
5.956115e-10 6.410940e-10 6.894980e-10 
7.409575e-10 7.956078e-10 8.535845e-10 
9.150234e-10 9.800596e-10 1.048827e-09 
1.121457e-09 1.198078e-09 1.278815e-09 
1.363788e-09 1.453113e-09 1.546898e-09 
1.645241e-09 1.748236e-09 1.855965e-09 
1.968498e-09 2.085894e-09 2.208198e-09 
2.335443e-09 2.467643e-09 2.604797e-09 
2.746886e-09 2.893873e-09 3.045698e-09 
3.202284e-09 3.363529e-09 3.529309e-09 
3.699476e-09 3.873860e-09 4.052264e-09 
4.234467e-09 4.420221e-09 4.609255e-09 
4.801269e-09 4.995941e-09 5.192923e-09 
5.391842e-09 5.592301e-09 5.793882e-09 
5.996143e-09 6.198624e-09 6.400844e-09 
6.602307e-09 6.802499e-09 7.000896e-09 
7.196960e-09 7.390146e-09 7.579902e-09 
7.765674e-09 7.946904e-09 8.123038e-09 
8.293528e-09 8.457831e-09 8.615417e-09 
8.765767e-09 8.908382e-09 9.042779e-09 
9.168501e-09 9.285113e-09 9.392208e-09 
9.489412e-09 9.576379e-09 9.652802e-09 
9.718406e-09 9.772959e-09 9.816265e-09 
9.848170e-09 9.868562e-09 9.877372e-09 
9.874573e-09 9.860182e-09 9.834258e-09 
9.796902e-09 9.748260e-09 9.688515e-09 
9.617891e-09 9.536652e-09 9.445095e-09 
9.343553e-09 9.232394e-09 9.112012e-09 
8.982832e-09 8.845301e-09 8.699891e-09 
8.547092e-09 8.387413e-09 8.221374e-09 
8.049507e-09 7.872353e-09 7.690458e-09 
7.504370e-09 7.314635e-09 7.121800e-09 
6.926402e-09 6.728972e-09 6.530032e-09 
6.330089e-09 6.129637e-09 5.929153e-09 
5.729097e-09 5.529908e-09 5.332006e-09 
5.135788e-09 4.941628e-09 4.749878e-09 
4.560865e-09 4.374892e-09 4.192235e-09 
4.013150e-09 3.837863e-09 3.666580e-09 
3.499480e-09 3.336720e-09 3.178433e-09 
3.024731e-09 2.875703e-09 2.731419e-09 
2.591927e-09 2.457258e-09 2.327425e-09 
2.202424e-09 2.082236e-09 1.966827e-09 
1.856149e-09 1.750142e-09 1.648737e-09 
1.551852e-09 1.459398e-09 1.371276e-09 
1.287381e-09 1.207603e-09 1.131826e-09 
1.059929e-09 9.917881e-10 9.272775e-10 
8.662687e-10 8.086323e-10 7.542383e-10 
7.029565e-10 6.546576e-10 6.092132e-10 
5.664963e-10 5.263819e-10 4.887472e-10 
4.534721e-10 4.204390e-10 3.895337e-10 
3.606451e-10 3.336654e-10 3.084905e-10 
2.850199e-10 2.631568e-10 2.428082e-10 
2.238848e-10 2.063011e-10 1.899753e-10 
1.748296e-10 1.607895e-10 1.477845e-10 
1.357473e-10 1.246143e-10 1.143252e-10 
1.048230e-10 9.605378e-11 8.796679e-11 
8.051417e-11 7.365090e-11 6.733470e-11 
6.152586e-11 5.618718e-11 5.128381e-11 
4.678318e-11 4.265484e-11 3.887037e-11 
3.540328e-11 3.222891e-11 2.932429e-11 
1.144553e-11 1.267254e-11 1.402456e-11 
1.551349e-11 1.715228e-11 1.895499e-11 
2.093688e-11 2.311449e-11 2.550572e-11 
2.812997e-11 3.100817e-11 3.416295e-11 
3.761874e-11 4.140184e-11 4.554059e-11 
5.006546e-11 5.500920e-11 6.040695e-11 
6.629639e-11 7.271785e-11 7.971450e-11 
8.733243e-11 9.562083e-11 1.046321e-10 
1.144220e-10 1.250499e-10 1.365786e-10 
1.490748e-10 1.626091e-10 1.772561e-10 
1.930944e-10 2.102069e-10 2.286808e-10 
2.486075e-10 2.700831e-10 2.932077e-10 
3.180863e-10 3.448279e-10 3.735461e-10 
4.043587e-10 4.373879e-10 4.727596e-10 
5.106038e-10 5.510541e-10 5.942474e-10 
6.403238e-10 6.894259e-10 7.416988e-10 
7.972893e-10 8.563454e-10 9.190161e-10 
9.854502e-10 1.055796e-09 1.130201e-09 
1.208809e-09 1.291763e-09 1.379200e-09 
1.471252e-09 1.568048e-09 1.669706e-09 
1.776338e-09 1.888046e-09 2.004922e-09 
2.127045e-09 2.254482e-09 2.387285e-09 
2.525490e-09 2.669117e-09 2.818168e-09 
2.972623e-09 3.132443e-09 3.297569e-09 
3.467915e-09 3.643375e-09 3.823814e-09 
4.009075e-09 4.198973e-09 4.393294e-09 
4.591800e-09 4.794221e-09 5.000262e-09 
5.209599e-09 5.421880e-09 5.636725e-09 
5.853727e-09 6.072455e-09 6.292450e-09 
6.513230e-09 6.734292e-09 6.955111e-09 
7.175142e-09 7.393824e-09 7.610581e-09 
7.824826e-09 8.035960e-09 8.243379e-09 
8.446473e-09 8.644631e-09 8.837246e-09 
9.023715e-09 9.203442e-09 9.375843e-09 
9.540352e-09 9.696417e-09 9.843509e-09 
9.981125e-09 1.010879e-08 1.022604e-08 
1.033249e-08 1.042774e-08 1.051146e-08 
1.058335e-08 1.064314e-08 1.069063e-08 
1.072564e-08 1.074805e-08 1.075779e-08 
1.075482e-08 1.073917e-08 1.071089e-08 
1.067011e-08 1.061697e-08 1.055168e-08 
1.047448e-08 1.038567e-08 1.028558e-08 
1.017456e-08 1.005302e-08 9.921405e-09 
9.780166e-09 9.629802e-09 9.470830e-09 
9.303788e-09 9.129234e-09 8.947741e-09 
8.759892e-09 8.566281e-09 8.367506e-09 
8.164169e-09 7.956871e-09 7.746208e-09 
7.532771e-09 7.317143e-09 7.099893e-09 
6.881578e-09 6.662738e-09 6.443897e-09 
6.225555e-09 6.008195e-09 5.792275e-09 
5.578228e-09 5.366463e-09 5.157365e-09 
4.951288e-09 4.748563e-09 4.549492e-09 
4.354351e-09 4.163388e-09 3.976824e-09 
3.794855e-09 3.617649e-09 3.445350e-09 
3.278079e-09 3.115930e-09 2.958977e-09 
2.807273e-09 2.660848e-09 2.519713e-09 
2.383864e-09 2.253277e-09 2.127912e-09 
2.007716e-09 1.892622e-09 1.782551e-09 
1.677414e-09 1.577109e-09 1.481530e-09 
1.390559e-09 1.304075e-09 1.221949e-09 
1.144049e-09 1.070238e-09 1.000379e-09 
9.343295e-10 8.719479e-10 8.130916e-10 
7.576180e-10 7.053855e-10 6.562535e-10 
6.100830e-10 5.667376e-10 5.260829e-10 
4.879877e-10 4.523239e-10 4.189666e-10 
3.877947e-10 3.586909e-10 3.315417e-10 
3.062376e-10 2.826732e-10 2.607474e-10 
2.403630e-10 2.214272e-10 2.038510e-10 
1.875499e-10 1.724431e-10 1.584539e-10 
1.455095e-10 1.335409e-10 1.224827e-10 
1.122730e-10 1.028536e-10 9.416951e-11 
8.616886e-11 7.880299e-11 7.202616e-11 
6.579546e-11 6.007067e-11 5.481416e-11 
4.999075e-11 4.556756e-11 4.151394e-11 
3.780131e-11 3.440307e-11 3.129447e-11 
1.212718e-11 1.343126e-11 1.486866e-11 
1.645212e-11 1.819552e-11 2.011393e-11 
2.222371e-11 2.454257e-11 2.708976e-11 
2.988607e-11 3.295399e-11 3.631784e-11 
4.000384e-11 4.404030e-11 4.845769e-11 
5.328880e-11 5.856887e-11 6.433577e-11 
7.063007e-11 7.749526e-11 8.497789e-11 
9.312767e-11 1.019977e-10 1.116446e-10 
1.221285e-10 1.335136e-10 1.458679e-10 
1.592634e-10 1.737767e-10 1.894883e-10 
2.064836e-10 2.248523e-10 2.446889e-10 
2.660928e-10 2.891679e-10 3.140233e-10 
3.407727e-10 3.695349e-10 4.004332e-10 
4.335960e-10 4.691561e-10 5.072507e-10 
5.480216e-10 5.916143e-10 6.381784e-10 
6.878666e-10 7.408348e-10 7.972416e-10 
8.572476e-10 9.210149e-10 9.887065e-10 
1.060486e-09 1.136516e-09 1.216957e-09 
1.301969e-09 1.391709e-09 1.486327e-09 
1.585970e-09 1.690779e-09 1.800886e-09 
1.916414e-09 2.037478e-09 2.164178e-09 
2.296605e-09 2.434834e-09 2.578924e-09 
2.728917e-09 2.884837e-09 3.046689e-09 
3.214454e-09 3.388094e-09 3.567544e-09 
3.752716e-09 3.943494e-09 4.139737e-09 
4.341273e-09 4.547903e-09 4.759397e-09 
4.975496e-09 5.195908e-09 5.420313e-09 
5.648358e-09 5.879660e-09 6.113805e-09 
6.350352e-09 6.588827e-09 6.828733e-09 
7.069541e-09 7.310703e-09 7.551644e-09 
7.791768e-09 8.030463e-09 8.267097e-09 
8.501028e-09 8.731599e-09 8.958149e-09 
9.180009e-09 9.396510e-09 9.606985e-09 
9.810773e-09 1.000722e-08 1.019569e-08 
1.037555e-08 1.054620e-08 1.070706e-08 
1.085758e-08 1.099723e-08 1.112552e-08 
1.124199e-08 1.134624e-08 1.143788e-08 
1.151659e-08 1.158208e-08 1.163411e-08 
1.167251e-08 1.169712e-08 1.170788e-08 
1.170474e-08 1.168772e-08 1.165690e-08 
1.161240e-08 1.155440e-08 1.148310e-08 
1.139879e-08 1.130179e-08 1.119244e-08 
1.107116e-08 1.093838e-08 1.079458e-08 
1.064028e-08 1.047602e-08 1.030235e-08 
1.011988e-08 9.929212e-09 9.730979e-09 
9.525820e-09 9.314386e-09 9.097333e-09 
8.875321e-09 8.649007e-09 8.419046e-09 
8.186085e-09 7.950761e-09 7.713699e-09 
7.475508e-09 7.236778e-09 6.998082e-09 
6.759968e-09 6.522962e-09 6.287565e-09 
6.054249e-09 5.823461e-09 5.595619e-09 
5.371111e-09 5.150296e-09 4.933502e-09 
4.721030e-09 4.513149e-09 4.310097e-09 
4.112087e-09 3.919302e-09 3.731895e-09 
3.549996e-09 3.373706e-09 3.203105e-09 
3.038245e-09 2.879159e-09 2.725858e-09 
2.578332e-09 2.436554e-09 2.300479e-09 
2.170047e-09 2.045182e-09 1.925796e-09 
1.811790e-09 1.703053e-09 1.599464e-09 
1.500895e-09 1.407212e-09 1.318273e-09 
1.233934e-09 1.154043e-09 1.078448e-09 
1.006996e-09 9.395297e-10 8.758933e-10 
8.159307e-10 7.594869e-10 7.064082e-10 
6.565427e-10 6.097412e-10 5.658573e-10 
5.247475e-10 4.862723e-10 4.502955e-10 
4.166852e-10 3.853136e-10 3.560571e-10 
3.287966e-10 3.034175e-10 2.798098e-10 
2.578680e-10 2.374912e-10 2.185829e-10 
2.010513e-10 1.848087e-10 1.697721e-10 
1.558624e-10 1.430049e-10 1.311287e-10 
1.201671e-10 1.100567e-10 1.007382e-10 
9.215546e-11 8.425594e-11 7.699018e-11 
7.031183e-11 6.417746e-11 5.854646e-11 
5.338084e-11 4.864517e-11 4.430638e-11 
4.033367e-11 3.669839e-11 3.337387e-11 
1.283985e-11 1.422478e-11 1.575178e-11 
1.743449e-11 1.928777e-11 2.132773e-11 
2.357191e-11 2.603931e-11 2.875053e-11 
3.172788e-11 3.499551e-11 3.857950e-11 
4.250802e-11 4.681147e-11 5.152260e-11 
5.667667e-11 6.231158e-11 6.846807e-11 
7.518984e-11 8.252371e-11 9.051982e-11 
9.923179e-11 1.087168e-10 1.190360e-10 
1.302544e-10 1.424412e-10 1.556698e-10 
1.700181e-10 1.855689e-10 2.024094e-10 
2.206318e-10 2.403334e-10 2.616166e-10 
2.845889e-10 3.093633e-10 3.360578e-10 
3.647962e-10 3.957071e-10 4.289249e-10 
4.645889e-10 5.028435e-10 5.438383e-10 
5.877274e-10 6.346696e-10 6.848277e-10 
7.383684e-10 7.954620e-10 8.562815e-10 
9.210025e-10 9.898022e-10 1.062859e-09 
1.140352e-09 1.222460e-09 1.309359e-09 
1.401224e-09 1.498228e-09 1.600536e-09 
1.708310e-09 1.821706e-09 1.940869e-09 
2.065937e-09 2.197035e-09 2.334277e-09 
2.477764e-09 2.627580e-09 2.783792e-09 
2.946449e-09 3.115581e-09 3.291194e-09 
3.473273e-09 3.661777e-09 3.856641e-09 
4.057769e-09 4.265040e-09 4.478301e-09 
4.697369e-09 4.922028e-09 5.152031e-09 
5.387097e-09 5.626910e-09 5.871122e-09 
6.119351e-09 6.371180e-09 6.626159e-09 
6.883807e-09 7.143609e-09 7.405021e-09 
7.667468e-09 7.930350e-09 8.193040e-09 
8.454887e-09 8.715221e-09 8.973353e-09 
9.228578e-09 9.480179e-09 9.727430e-09 
9.969600e-09 1.020596e-08 1.043577e-08 
1.065831e-08 1.087286e-08 1.107873e-08 
1.127522e-08 1.146168e-08 1.163747e-08 
1.180197e-08 1.195461e-08 1.209486e-08 
1.222221e-08 1.233621e-08 1.243645e-08 
1.252256e-08 1.259423e-08 1.265120e-08 
1.269327e-08 1.272029e-08 1.273215e-08 
1.272884e-08 1.271036e-08 1.267680e-08 
1.262829e-08 1.256502e-08 1.248723e-08 
1.239522e-08 1.228934e-08 1.216999e-08 
1.203759e-08 1.189265e-08 1.173567e-08 
1.156723e-08 1.138792e-08 1.119835e-08 
1.099918e-08 1.079108e-08 1.057473e-08 
1.035084e-08 1.012012e-08 9.883298e-09 
9.641084e-09 9.394204e-09 9.143373e-09 
8.889301e-09 8.632684e-09 8.374206e-09 
8.114532e-09 7.854309e-09 7.594160e-09 
7.334686e-09 7.076460e-09 6.820029e-09 
6.565908e-09 6.314584e-09 6.066513e-09 
5.822116e-09 5.581784e-09 5.345875e-09 
5.114712e-09 4.888590e-09 4.667766e-09 
4.452470e-09 4.242898e-09 4.039217e-09 
3.841565e-09 3.650051e-09 3.464757e-09 
3.285741e-09 3.113034e-09 2.946646e-09 
2.786564e-09 2.632756e-09 2.485171e-09 
2.343740e-09 2.208380e-09 2.078991e-09 
1.955464e-09 1.837675e-09 1.725492e-09 
1.618774e-09 1.517371e-09 1.421129e-09 
1.329887e-09 1.243481e-09 1.161744e-09 
1.084506e-09 1.011597e-09 9.428449e-10 
8.780797e-10 8.171318e-10 7.598331e-10 
7.060179e-10 6.555234e-10 6.081897e-10 
5.638607e-10 5.223840e-10 4.836115e-10 
4.473994e-10 4.136088e-10 3.821053e-10 
3.527593e-10 3.254464e-10 3.000470e-10 
2.764465e-10 2.545356e-10 2.342094e-10 
2.153685e-10 1.979178e-10 1.817673e-10 
1.668315e-10 1.530293e-10 1.402842e-10 
1.285238e-10 1.176798e-10 1.076879e-10 
9.848762e-11 9.002203e-11 8.223779e-11 
7.508488e-11 6.851644e-11 6.248866e-11 
5.696060e-11 5.189405e-11 4.725341e-11 
4.300549e-11 3.911943e-11 3.556655e-11 
1.358419e-11 1.505386e-11 1.667480e-11 
1.846160e-11 2.043014e-11 2.259769e-11 
2.498298e-11 2.760639e-11 3.048997e-11 
3.365763e-11 3.713525e-11 4.095081e-11 
4.513454e-11 4.971906e-11 5.473953e-11 
6.023384e-11 6.624273e-11 7.280998e-11 
7.998260e-11 8.781098e-11 9.634910e-11 
1.056547e-10 1.157894e-10 1.268191e-10 
1.388139e-10 1.518484e-10 1.660020e-10 
1.813588e-10 1.980080e-10 2.160441e-10 
2.355668e-10 2.566812e-10 2.794983e-10 
3.041344e-10 3.307120e-10 3.593590e-10 
3.902096e-10 4.234034e-10 4.590862e-10 
4.974094e-10 5.385300e-10 5.826105e-10 
6.298186e-10 6.803271e-10 7.343134e-10 
7.919593e-10 8.534502e-10 9.189751e-10 
9.887257e-10 1.062896e-09 1.141680e-09 
1.225275e-09 1.313875e-09 1.407675e-09 
1.506866e-09 1.611637e-09 1.722171e-09 
1.838647e-09 1.961235e-09 2.090096e-09 
2.225382e-09 2.367233e-09 2.515775e-09 
2.671121e-09 2.833364e-09 3.002583e-09 
3.178832e-09 3.362147e-09 3.552540e-09 
3.749995e-09 3.954473e-09 4.165904e-09 
4.384189e-09 4.609198e-09 4.840768e-09 
5.078702e-09 5.322768e-09 5.572699e-09 
5.828192e-09 6.088905e-09 6.354460e-09 
6.624444e-09 6.898403e-09 7.175848e-09 
7.456255e-09 7.739065e-09 8.023684e-09 
8.309486e-09 8.595816e-09 8.881990e-09 
9.167298e-09 9.451008e-09 9.732366e-09 
1.001060e-08 1.028493e-08 1.055456e-08 
1.081869e-08 1.107652e-08 1.132724e-08 
1.157007e-08 1.180422e-08 1.202891e-08 
1.224341e-08 1.244697e-08 1.263891e-08 
1.281855e-08 1.298527e-08 1.313847e-08 
1.327761e-08 1.340218e-08 1.351173e-08 
1.360586e-08 1.368423e-08 1.374656e-08 
1.379262e-08 1.382225e-08 1.383533e-08 
1.383184e-08 1.381180e-08 1.377528e-08 
1.372244e-08 1.365348e-08 1.356868e-08 
1.346835e-08 1.335288e-08 1.322270e-08 
1.307829e-08 1.292019e-08 1.274896e-08 
1.256523e-08 1.236965e-08 1.216289e-08 
1.194566e-08 1.171871e-08 1.148278e-08 
1.123865e-08 1.098709e-08 1.072889e-08 
1.046485e-08 1.019575e-08 9.922371e-09 
9.645494e-09 9.365880e-09 9.084274e-09 
8.801404e-09 8.517976e-09 8.234672e-09 
7.952145e-09 7.671023e-09 7.391899e-09 
7.115338e-09 6.841868e-09 6.571984e-09 
6.306147e-09 6.044781e-09 5.788273e-09 
5.536975e-09 5.291205e-09 5.051244e-09 
4.817336e-09 4.589697e-09 4.368503e-09 
4.153903e-09 3.946014e-09 3.744921e-09 
3.550686e-09 3.363339e-09 3.182889e-09 
3.009319e-09 2.842592e-09 2.682648e-09 
2.529411e-09 2.382788e-09 2.242669e-09 
2.108930e-09 1.981436e-09 1.860041e-09 
1.744589e-09 1.634917e-09 1.530852e-09 
1.432221e-09 1.338842e-09 1.250531e-09 
1.167104e-09 1.088373e-09 1.014152e-09 
9.442540e-10 8.784934e-10 8.166870e-10 
7.586542e-10 7.042172e-10 6.532019e-10 
6.054382e-10 5.607602e-10 5.190067e-10 
4.800215e-10 4.436532e-10 4.097559e-10 
3.781890e-10 3.488173e-10 3.215109e-10 
2.961458e-10 2.726030e-10 2.507692e-10 
2.305365e-10 2.118020e-10 1.944682e-10 
1.784426e-10 1.636375e-10 1.499701e-10 
1.373622e-10 1.257401e-10 1.150341e-10 
1.051791e-10 9.611360e-11 8.778006e-11 
8.012453e-11 7.309650e-11 6.664874e-11 
6.073715e-11 5.532059e-11 5.036072e-11 
4.582184e-11 4.167075e-11 3.787660e-11 
1.436081e-11 1.591918e-11 1.763850e-11 
1.953436e-11 2.162371e-11 2.392502e-11 
2.645833e-11 2.924542e-11 3.230992e-11 
3.567740e-11 3.937561e-11 4.343451e-11 
4.788652e-11 5.276661e-11 5.811253e-11 
6.396491e-11 7.036752e-11 7.736740e-11 
8.501505e-11 9.336466e-11 1.024743e-10 
1.124060e-10 1.232263e-10 1.350061e-10 
1.478208e-10 1.617509e-10 1.768821e-10 
1.933050e-10 2.111161e-10 2.304172e-10 
2.513161e-10 2.739265e-10 2.983684e-10 
3.247676e-10 3.532567e-10 3.839743e-10 
4.170656e-10 4.526822e-10 4.909821e-10 
5.321296e-10 5.762951e-10 6.236553e-10 
6.743924e-10 7.286943e-10 7.867541e-10 
8.487696e-10 9.149430e-10 9.854802e-10 
1.060590e-09 1.140485e-09 1.225377e-09 
1.315480e-09 1.411009e-09 1.512175e-09 
1.619190e-09 1.732259e-09 1.851584e-09 
1.977362e-09 2.109779e-09 2.249014e-09 
2.395234e-09 2.548595e-09 2.709237e-09 
2.877285e-09 3.052845e-09 3.236004e-09 
3.426826e-09 3.625353e-09 3.831601e-09 
4.045557e-09 4.267182e-09 4.496403e-09 
4.733116e-09 4.977183e-09 5.228430e-09 
5.486645e-09 5.751580e-09 6.022946e-09 
6.300415e-09 6.583620e-09 6.872151e-09 
7.165557e-09 7.463349e-09 7.764996e-09 
8.069926e-09 8.377532e-09 8.687168e-09 
8.998151e-09 9.309769e-09 9.621275e-09 
9.931895e-09 1.024083e-08 1.054726e-08 
1.085033e-08 1.114920e-08 1.144300e-08 
1.173085e-08 1.201187e-08 1.228519e-08 
1.254994e-08 1.280526e-08 1.305031e-08 
1.328427e-08 1.350633e-08 1.371574e-08 
1.391176e-08 1.409371e-08 1.426092e-08 
1.441281e-08 1.454881e-08 1.466845e-08 
1.477127e-08 1.485691e-08 1.492504e-08 
1.497543e-08 1.500789e-08 1.502231e-08 
1.501864e-08 1.499691e-08 1.495721e-08 
1.489970e-08 1.482461e-08 1.473223e-08 
1.462292e-08 1.449709e-08 1.435522e-08 
1.419784e-08 1.402552e-08 1.383891e-08 
1.363866e-08 1.342550e-08 1.320017e-08 
1.296345e-08 1.271614e-08 1.245906e-08 
1.219307e-08 1.191901e-08 1.163774e-08 
1.135013e-08 1.105704e-08 1.075933e-08 
1.045785e-08 1.015342e-08 9.846864e-09 
9.538974e-09 9.230521e-09 8.922248e-09 
8.614868e-09 8.309065e-09 8.005485e-09 
7.704743e-09 7.407414e-09 7.114036e-09 
6.825110e-09 6.541095e-09 6.262413e-09 
5.989446e-09 5.722535e-09 5.461985e-09 
5.208062e-09 4.960994e-09 4.720974e-09 
4.488159e-09 4.262674e-09 4.044611e-09 
3.834030e-09 3.630965e-09 3.435420e-09 
3.247375e-09 3.066787e-09 2.893587e-09 
2.727692e-09 2.568995e-09 2.417374e-09 
2.272695e-09 2.134806e-09 2.003547e-09 
1.878745e-09 1.760221e-09 1.647788e-09 
1.541252e-09 1.440416e-09 1.345079e-09 
1.255038e-09 1.170088e-09 1.090025e-09 
1.014646e-09 9.437480e-10 8.771315e-10 
8.145992e-10 7.559577e-10 7.010172e-10 
6.495927e-10 6.015037e-10 5.565749e-10 
5.146365e-10 4.755242e-10 4.390795e-10 
4.051497e-10 3.735882e-10 3.442543e-10 
3.170134e-10 2.917366e-10 2.683013e-10 
2.465905e-10 2.264931e-10 2.079035e-10 
1.907216e-10 1.748528e-10 1.602075e-10 
1.467012e-10 1.342544e-10 1.227920e-10 
1.122436e-10 1.025430e-10 9.362805e-11 
8.544070e-11 7.792651e-11 7.103464e-11 
6.471761e-11 5.893115e-11 5.363401e-11 
4.878782e-11 4.435687e-11 4.030803e-11 
1.517026e-11 1.682140e-11 1.864364e-11 
2.065363e-11 2.286947e-11 2.531087e-11 
2.799926e-11 3.095792e-11 3.421210e-11 
3.778919e-11 4.171886e-11 4.603320e-11 
5.076693e-11 5.595752e-11 6.164544e-11 
6.787428e-11 7.469097e-11 8.214601e-11 
9.029363e-11 9.919204e-11 1.089036e-10 
1.194952e-10 1.310382e-10 1.436088e-10 
1.572884e-10 1.721638e-10 1.883269e-10 
2.058759e-10 2.249144e-10 2.455526e-10 
2.679067e-10 2.920995e-10 3.182606e-10 
3.465262e-10 3.770394e-10 4.099505e-10 
4.454164e-10 4.836015e-10 5.246770e-10 
5.688209e-10 6.162182e-10 6.670606e-10 
7.215459e-10 7.798785e-10 8.422680e-10 
9.089299e-10 9.800841e-10 1.055955e-09 
1.136770e-09 1.222760e-09 1.314158e-09 
1.411198e-09 1.514113e-09 1.623135e-09 
1.738495e-09 1.860419e-09 1.989129e-09 
2.124839e-09 2.267756e-09 2.418076e-09 
2.575985e-09 2.741654e-09 2.915239e-09 
3.096878e-09 3.286692e-09 3.484776e-09 
3.691206e-09 3.906031e-09 4.129270e-09 
4.360916e-09 4.600928e-09 4.849232e-09 
5.105718e-09 5.370239e-09 5.642611e-09 
5.922606e-09 6.209957e-09 6.504354e-09 
6.805444e-09 7.112828e-09 7.426064e-09 
7.744664e-09 8.068097e-09 8.395786e-09 
8.727113e-09 9.061414e-09 9.397989e-09 
9.736096e-09 1.007496e-08 1.041376e-08 
1.075166e-08 1.108779e-08 1.142124e-08 
1.175111e-08 1.207645e-08 1.239632e-08 
1.270976e-08 1.301581e-08 1.331352e-08 
1.360194e-08 1.388012e-08 1.414715e-08 
1.440212e-08 1.464417e-08 1.487245e-08 
1.508617e-08 1.528457e-08 1.546693e-08 
1.563260e-08 1.578098e-08 1.591152e-08 
1.602374e-08 1.611724e-08 1.619166e-08 
1.624674e-08 1.628228e-08 1.629815e-08 
1.629431e-08 1.627077e-08 1.622765e-08 
1.616511e-08 1.608341e-08 1.598286e-08 
1.586386e-08 1.572686e-08 1.557237e-08 
1.540099e-08 1.521334e-08 1.501012e-08 
1.479206e-08 1.455993e-08 1.431456e-08 
1.405680e-08 1.378752e-08 1.350764e-08 
1.321806e-08 1.291973e-08 1.261358e-08 
1.230056e-08 1.198161e-08 1.165767e-08 
1.132965e-08 1.099848e-08 1.066504e-08 
1.033019e-08 9.994771e-09 9.659602e-09 
9.325456e-09 8.993075e-09 8.663166e-09 
8.336394e-09 8.013388e-09 7.694730e-09 
7.380964e-09 7.072590e-09 6.770063e-09 
6.473797e-09 6.184163e-09 5.901488e-09 
5.626059e-09 5.358123e-09 5.097884e-09 
4.845513e-09 4.601141e-09 4.364865e-09 
4.136748e-09 3.916823e-09 3.705092e-09 
3.501530e-09 3.306085e-09 3.118683e-09 
2.939226e-09 2.767599e-09 2.603666e-09 
2.447276e-09 2.298264e-09 2.156452e-09 
2.021652e-09 1.893665e-09 1.772287e-09 
1.657305e-09 1.548503e-09 1.445662e-09 
1.348559e-09 1.256971e-09 1.170676e-09 
1.089450e-09 1.013074e-09 9.413300e-10 
8.740026e-10 8.108815e-10 7.517604e-10 
6.964379e-10 6.447181e-10 5.964104e-10 
5.513304e-10 5.092999e-10 4.701468e-10 
4.337057e-10 3.998176e-10 3.683300e-10 
3.390972e-10 3.119797e-10 2.868449e-10 
2.635660e-10 2.420231e-10 2.221019e-10 
2.036945e-10 1.866985e-10 1.710173e-10 
1.565597e-10 1.432398e-10 1.309769e-10 
1.196949e-10 1.093224e-10 9.979276e-11 
9.104324e-11 8.301531e-11 7.565425e-11 
6.890902e-11 6.273201e-11 5.707889e-11 
5.190842e-11 4.718226e-11 4.286484e-11 
1.601301e-11 1.776107e-11 1.969087e-11 
2.182018e-11 2.416830e-11 2.675627e-11 
2.960697e-11 3.274526e-11 3.619813e-11 
3.999484e-11 4.416712e-11 4.874931e-11 
5.377855e-11 5.929498e-11 6.534193e-11 
7.196610e-11 7.921781e-11 8.715121e-11 
9.582448e-11 1.053001e-10 1.156451e-10 
1.269311e-10 1.392350e-10 1.526388e-10 
1.672299e-10 1.831016e-10 2.003532e-10 
2.190900e-10 2.394241e-10 2.614739e-10 
2.853649e-10 3.112298e-10 3.392081e-10 
3.694472e-10 4.021016e-10 4.373337e-10 
4.753136e-10 5.162187e-10 5.602346e-10 
6.075542e-10 6.583778e-10 7.129134e-10 
7.713757e-10 8.339862e-10 9.009731e-10 
9.725702e-10 1.049017e-09 1.130557e-09 
1.217439e-09 1.309913e-09 1.408235e-09 
1.512657e-09 1.623437e-09 1.740827e-09 
1.865080e-09 1.996444e-09 2.135161e-09 
2.281466e-09 2.435588e-09 2.597742e-09 
2.768132e-09 2.946947e-09 3.134361e-09 
3.330528e-09 3.535581e-09 3.749629e-09 
3.972758e-09 4.205024e-09 4.446455e-09 
4.697044e-09 4.956753e-09 5.225504e-09 
5.503183e-09 5.789634e-09 6.084660e-09 
6.388019e-09 6.699424e-09 7.018542e-09 
7.344991e-09 7.678341e-09 8.018115e-09 
8.363784e-09 8.714773e-09 9.070458e-09 
9.430165e-09 9.793178e-09 1.015873e-08 
1.052602e-08 1.089420e-08 1.126239e-08 
1.162966e-08 1.199507e-08 1.235763e-08 
1.271636e-08 1.307022e-08 1.341818e-08 
1.375921e-08 1.409225e-08 1.441626e-08 
1.473019e-08 1.503304e-08 1.532377e-08 
1.560142e-08 1.586503e-08 1.611369e-08 
1.634651e-08 1.656267e-08 1.676138e-08 
1.694194e-08 1.710368e-08 1.724600e-08 
1.736839e-08 1.747038e-08 1.755161e-08 
1.761177e-08 1.765064e-08 1.766810e-08 
1.766408e-08 1.763862e-08 1.759181e-08 
1.752387e-08 1.743504e-08 1.732570e-08 
1.719626e-08 1.704721e-08 1.687914e-08 
1.669267e-08 1.648849e-08 1.626736e-08 
1.603009e-08 1.577753e-08 1.551056e-08 
1.523012e-08 1.493718e-08 1.463271e-08 
1.431772e-08 1.399323e-08 1.366028e-08 
1.331988e-08 1.297308e-08 1.262088e-08 
1.226430e-08 1.190433e-08 1.154194e-08 
1.117807e-08 1.081364e-08 1.044953e-08 
1.008658e-08 9.725615e-09 9.367388e-09 
9.012628e-09 8.662015e-09 8.316185e-09 
7.975725e-09 7.641177e-09 7.313036e-09 
6.991748e-09 6.677713e-09 6.371286e-09 
6.072776e-09 5.782446e-09 5.500518e-09 
5.227172e-09 4.962548e-09 4.706747e-09 
4.459836e-09 4.221846e-09 3.992776e-09 
3.772595e-09 3.561245e-09 3.358640e-09 
3.164672e-09 2.979212e-09 2.802110e-09 
2.633199e-09 2.472297e-09 2.319209e-09 
2.173726e-09 2.035633e-09 1.904703e-09 
1.780706e-09 1.663404e-09 1.552557e-09 
1.447923e-09 1.349258e-09 1.256320e-09 
1.168864e-09 1.086653e-09 1.009448e-09 
9.370152e-10 8.691264e-10 8.055571e-10 
7.460885e-10 6.905078e-10 6.386081e-10 
5.901895e-10 5.450586e-10 5.030291e-10 
4.639215e-10 4.275638e-10 3.937910e-10 
3.624452e-10 3.333757e-10 3.064390e-10 
2.814983e-10 2.584238e-10 2.370923e-10 
2.173871e-10 1.991979e-10 1.824205e-10 
1.669564e-10 1.527133e-10 1.396039e-10 
1.275464e-10 1.164642e-10 1.062851e-10 
9.694191e-11 8.837161e-11 8.051538e-11 
7.331836e-11 6.672940e-11 6.070091e-11 
5.518859e-11 5.015133e-11 4.555093e-11 
1.688951e-11 1.873869e-11 2.078079e-11 
2.303469e-11 2.552101e-11 2.826216e-11 
3.128255e-11 3.460871e-11 3.826944e-11 
4.229602e-11 4.672232e-11 5.158507e-11 
5.692396e-11 6.278195e-11 6.920537e-11 
7.624426e-11 8.395249e-11 9.238809e-11 
1.016134e-10 1.116955e-10 1.227061e-10 
1.347224e-10 1.478267e-10 1.621071e-10 
1.776576e-10 1.945786e-10 2.129767e-10 
2.329654e-10 2.546652e-10 2.782038e-10 
3.037164e-10 3.313459e-10 3.612430e-10 
3.935666e-10 4.284835e-10 4.661692e-10 
5.068073e-10 5.505899e-10 5.977175e-10 
6.483990e-10 7.028513e-10 7.612996e-10 
8.239767e-10 8.911230e-10 9.629859e-10 
1.039819e-09 1.121883e-09 1.209443e-09 
1.302768e-09 1.402133e-09 1.507813e-09 
1.620087e-09 1.739233e-09 1.865527e-09 
1.999247e-09 2.140662e-09 2.290038e-09 
2.447634e-09 2.613698e-09 2.788470e-09 
2.972173e-09 3.165016e-09 3.367191e-09 
3.578868e-09 3.800197e-09 4.031301e-09 
4.272277e-09 4.523189e-09 4.784073e-09 
5.054926e-09 5.335710e-09 5.626347e-09 
5.926717e-09 6.236655e-09 6.555950e-09 
6.884346e-09 7.221534e-09 7.567156e-09 
7.920801e-09 8.282006e-09 8.650255e-09 
9.024977e-09 9.405549e-09 9.791295e-09 
1.018149e-08 1.057534e-08 1.097204e-08 
1.137069e-08 1.177039e-08 1.217017e-08 
1.256903e-08 1.296593e-08 1.335982e-08 
1.374960e-08 1.413416e-08 1.451237e-08 
1.488310e-08 1.524520e-08 1.559753e-08 
1.593896e-08 1.626837e-08 1.658465e-08 
1.688674e-08 1.717360e-08 1.744421e-08 
1.769763e-08 1.793294e-08 1.814930e-08 
1.834592e-08 1.852208e-08 1.867712e-08 
1.881047e-08 1.892164e-08 1.901022e-08 
1.907587e-08 1.911836e-08 1.913755e-08 
1.913336e-08 1.910583e-08 1.905508e-08 
1.898132e-08 1.888484e-08 1.876603e-08 
1.862535e-08 1.846335e-08 1.828064e-08 
1.807792e-08 1.785595e-08 1.761554e-08 
1.735759e-08 1.708302e-08 1.679280e-08 
1.648795e-08 1.616952e-08 1.583859e-08 
1.549625e-08 1.514361e-08 1.478181e-08 
1.441195e-08 1.403517e-08 1.365258e-08 
1.326527e-08 1.287433e-08 1.248081e-08 
1.208574e-08 1.169011e-08 1.129489e-08 
1.090100e-08 1.050931e-08 1.012066e-08 
9.735837e-09 9.355577e-09 8.980570e-09 
8.611453e-09 8.248813e-09 7.893185e-09 
7.545052e-09 7.204845e-09 6.872947e-09 
6.549690e-09 6.235357e-09 5.930185e-09 
5.634366e-09 5.348049e-09 5.071341e-09 
4.804308e-09 4.546982e-09 4.299358e-09 
4.061399e-09 3.833037e-09 3.614177e-09 
3.404698e-09 3.204455e-09 3.013283e-09 
2.830999e-09 2.657401e-09 2.492274e-09 
2.335392e-09 2.186515e-09 2.045398e-09 
1.911787e-09 1.785424e-09 1.666046e-09 
1.553388e-09 1.447186e-09 1.347173e-09 
1.253087e-09 1.164665e-09 1.081650e-09 
1.003789e-09 9.308309e-10 8.625337e-10 
7.986595e-10 7.389774e-10 6.832633e-10 
6.313004e-10 5.828791e-10 5.377976e-10 
4.958618e-10 4.568855e-10 4.206901e-10 
3.871052e-10 3.559677e-10 3.271227e-10 
3.004225e-10 2.757269e-10 2.529031e-10 
2.318252e-10 2.123742e-10 1.944378e-10 
1.779101e-10 1.626914e-10 1.486880e-10 
1.358118e-10 1.239802e-10 1.131158e-10 
1.031463e-10 9.400400e-11 8.562569e-11 
7.795246e-11 7.092942e-11 6.450549e-11 
5.863318e-11 5.326838e-11 4.837015e-11 
1.780009e-11 1.975469e-11 2.191387e-11 
2.429775e-11 2.692828e-11 2.982934e-11 
3.302694e-11 3.654936e-11 4.042734e-11 
4.469424e-11 4.938623e-11 5.454251e-11 
6.020551e-11 6.642112e-11 7.323890e-11 
8.071235e-11 8.889914e-11 9.786136e-11 
1.076658e-10 1.183843e-10 1.300939e-10 
1.428770e-10 1.568222e-10 1.720241e-10 
1.885834e-10 2.066080e-10 2.262126e-10 
2.475191e-10 2.706572e-10 2.957642e-10 
3.229857e-10 3.524757e-10 3.843965e-10 
4.189193e-10 4.562243e-10 4.965006e-10 
5.399466e-10 5.867698e-10 6.371867e-10 
6.914233e-10 7.497143e-10 8.123033e-10 
8.794426e-10 9.513925e-10 1.028421e-09 
1.110804e-09 1.198824e-09 1.292768e-09 
1.392930e-09 1.499608e-09 1.613102e-09 
1.733714e-09 1.861749e-09 1.997508e-09 
2.141293e-09 2.293399e-09 2.454117e-09 
2.623730e-09 2.802511e-09 2.990721e-09 
3.188608e-09 3.396402e-09 3.614315e-09 
3.842535e-09 4.081229e-09 4.330535e-09 
4.590562e-09 4.861386e-09 5.143049e-09 
5.435555e-09 5.738866e-09 6.052903e-09 
6.377540e-09 6.712604e-09 7.057871e-09 
7.413066e-09 7.777859e-09 8.151866e-09 
8.534646e-09 8.925699e-09 9.324469e-09 
9.730339e-09 1.014264e-08 1.056063e-08 
1.098352e-08 1.141048e-08 1.184060e-08 
1.227293e-08 1.270647e-08 1.314018e-08 
1.357298e-08 1.400373e-08 1.443128e-08 
1.485444e-08 1.527200e-08 1.568274e-08 
1.608541e-08 1.647877e-08 1.686157e-08 
1.723259e-08 1.759059e-08 1.793438e-08 
1.826278e-08 1.857466e-08 1.886892e-08 
1.914452e-08 1.940047e-08 1.963584e-08 
1.984977e-08 2.004146e-08 2.021021e-08 
2.035540e-08 2.047647e-08 2.057298e-08 
2.064457e-08 2.069097e-08 2.071204e-08 
2.070769e-08 2.067796e-08 2.062297e-08 
2.054297e-08 2.043827e-08 2.030928e-08 
2.015652e-08 1.998058e-08 1.978214e-08 
1.956194e-08 1.932083e-08 1.905970e-08 
1.877950e-08 1.848126e-08 1.816603e-08 
1.783493e-08 1.748909e-08 1.712970e-08 
1.675795e-08 1.637506e-08 1.598224e-08 
1.558072e-08 1.517173e-08 1.475647e-08 
1.433614e-08 1.391192e-08 1.348496e-08 
1.305638e-08 1.262725e-08 1.219863e-08 
1.177151e-08 1.134685e-08 1.092555e-08 
1.050847e-08 1.009640e-08 9.690099e-09 
9.290252e-09 8.897494e-09 8.512403e-09 
8.135499e-09 7.767251e-09 7.408068e-09 
7.058307e-09 6.718272e-09 6.388218e-09 
6.068349e-09 5.758821e-09 5.459746e-09 
5.171195e-09 4.893195e-09 4.625738e-09 
4.368780e-09 4.122243e-09 3.886021e-09 
3.659978e-09 3.443954e-09 3.237767e-09 
3.041214e-09 2.854073e-09 2.676110e-09 
2.507074e-09 2.346705e-09 2.194734e-09 
2.050883e-09 1.914871e-09 1.786410e-09 
1.665213e-09 1.550991e-09 1.443454e-09 
1.342317e-09 1.247294e-09 1.158105e-09 
1.074475e-09 9.961335e-10 9.228162e-10 
8.542657e-10 7.902315e-10 7.304709e-10 
6.747491e-10 6.228393e-10 5.745231e-10 
5.295906e-10 4.878405e-10 4.490799e-10 
4.131245e-10 3.797986e-10 3.489346e-10 
3.203734e-10 2.939638e-10 2.695625e-10 
2.470340e-10 2.262500e-10 2.070897e-10 
1.894390e-10 1.731907e-10 1.582439e-10 
1.445040e-10 1.318823e-10 1.202955e-10 
1.096659e-10 9.992089e-11 9.099267e-11 
8.281800e-11 7.533801e-11 6.849795e-11 
6.224689e-11 5.653760e-11 5.132622e-11 
1.874502e-11 2.080938e-11 2.309052e-11 
2.560984e-11 2.839069e-11 3.145849e-11 
3.484094e-11 3.856818e-11 4.267295e-11 
4.719081e-11 5.216036e-11 5.762342e-11 
6.362527e-11 7.021491e-11 7.744530e-11 
8.537361e-11 9.406148e-11 1.035753e-10 
1.139867e-10 1.253723e-10 1.378148e-10 
1.514025e-10 1.662302e-10 1.823994e-10 
2.000183e-10 2.192025e-10 2.400752e-10 
2.627673e-10 2.874183e-10 3.141757e-10 
3.431962e-10 3.746454e-10 4.086981e-10 
4.455388e-10 4.853615e-10 5.283702e-10 
5.747788e-10 6.248112e-10 6.787013e-10 
7.366931e-10 7.990404e-10 8.660065e-10 
9.378643e-10 1.014896e-09 1.097391e-09 
1.185649e-09 1.279976e-09 1.380684e-09 
1.488092e-09 1.602523e-09 1.724304e-09 
1.853763e-09 1.991232e-09 2.137040e-09 
2.291515e-09 2.454979e-09 2.627752e-09 
2.810141e-09 3.002447e-09 3.204955e-09 
3.417938e-09 3.641649e-09 3.876321e-09 
4.122165e-09 4.379363e-09 4.648073e-09 
4.928415e-09 5.220479e-09 5.524315e-09 
5.839931e-09 6.167293e-09 6.506321e-09 
6.856882e-09 7.218795e-09 7.591823e-09 
7.975671e-09 8.369989e-09 8.774363e-09 
9.188319e-09 9.611320e-09 1.004277e-08 
1.048199e-08 1.092827e-08 1.138081e-08 
1.183875e-08 1.230119e-08 1.276715e-08 
1.323559e-08 1.370544e-08 1.417556e-08 
1.464477e-08 1.511185e-08 1.557554e-08 
1.603454e-08 1.648755e-08 1.693322e-08 
1.737021e-08 1.779716e-08 1.821271e-08 
1.861552e-08 1.900426e-08 1.937762e-08 
1.973432e-08 2.007312e-08 2.039282e-08 
2.069229e-08 2.097045e-08 2.122627e-08 
2.145883e-08 2.166725e-08 2.185077e-08 
2.200869e-08 2.214044e-08 2.224550e-08 
2.232349e-08 2.237413e-08 2.239724e-08 
2.239274e-08 2.236066e-08 2.230115e-08 
2.221445e-08 2.210092e-08 2.196102e-08 
2.179529e-08 2.160438e-08 2.138903e-08 
2.115006e-08 2.088839e-08 2.060498e-08 
2.030089e-08 1.997721e-08 1.963512e-08 
1.927581e-08 1.890054e-08 1.851059e-08 
1.810725e-08 1.769186e-08 1.726573e-08 
1.683022e-08 1.638664e-08 1.593631e-08 
1.548055e-08 1.502062e-08 1.455777e-08 
1.409323e-08 1.362817e-08 1.316372e-08 
1.270097e-08 1.224096e-08 1.178466e-08 
1.133300e-08 1.088686e-08 1.044703e-08 
1.001426e-08 9.589249e-09 9.172610e-09 
8.764908e-09 8.366647e-09 7.978267e-09 
7.600152e-09 7.232629e-09 6.875968e-09 
6.530387e-09 6.196051e-09 5.873077e-09 
5.561537e-09 5.261457e-09 4.972824e-09 
4.695585e-09 4.429652e-09 4.174906e-09 
3.931195e-09 3.698343e-09 3.476148e-09 
3.264387e-09 3.062817e-09 2.871179e-09 
2.689201e-09 2.516597e-09 2.353074e-09 
2.198327e-09 2.052051e-09 1.913932e-09 
1.783657e-09 1.660911e-09 1.545380e-09 
1.436753e-09 1.334720e-09 1.238977e-09 
1.149226e-09 1.065172e-09 9.865303e-10 
9.130213e-10 8.443738e-10 7.803251e-10 
7.206212e-10 6.650168e-10 6.132759e-10 
5.651715e-10 5.204864e-10 4.790122e-10 
4.405501e-10 4.049105e-10 3.719127e-10 
3.413853e-10 3.131652e-10 2.870982e-10 
2.630384e-10 2.408477e-10 2.203962e-10 
2.015611e-10 1.842272e-10 1.682861e-10 
1.536361e-10 1.401819e-10 1.278343e-10 
1.165098e-10 1.061304e-10 9.662360e-11 
8.792147e-11 7.996096e-11 7.268340e-11 
6.603429e-11 5.996304e-11 5.442272e-11 
1.972450e-11 2.190301e-11 2.431104e-11 
2.697132e-11 2.990867e-11 3.315015e-11 
3.672521e-11 4.066593e-11 4.500718e-11 
4.978684e-11 5.504602e-11 6.082932e-11 
6.718504e-11 7.416544e-11 8.182704e-11 
9.023089e-11 9.944284e-11 1.095339e-10 
1.205804e-10 1.326646e-10 1.458747e-10 
1.603055e-10 1.760584e-10 1.932421e-10 
2.119725e-10 2.323737e-10 2.545777e-10 
2.787252e-10 3.049657e-10 3.334579e-10 
3.643700e-10 3.978801e-10 4.341762e-10 
4.734568e-10 5.159309e-10 5.618181e-10 
6.113489e-10 6.647648e-10 7.223180e-10 
7.842719e-10 8.509004e-10 9.224881e-10 
9.993300e-10 1.081731e-09 1.170005e-09 
1.264476e-09 1.365475e-09 1.473340e-09 
1.588419e-09 1.711060e-09 1.841619e-09 
1.980454e-09 2.127924e-09 2.284389e-09 
2.450204e-09 2.625723e-09 2.811292e-09 
3.007250e-09 3.213923e-09 3.431626e-09 
3.660656e-09 3.901293e-09 4.153794e-09 
4.418390e-09 4.695287e-09 4.984656e-09 
5.286637e-09 5.601331e-09 5.928798e-09 
6.269052e-09 6.622064e-09 6.987750e-09 
7.365974e-09 7.756546e-09 8.159213e-09 
8.573664e-09 8.999521e-09 9.436344e-09 
9.883623e-09 1.034078e-08 1.080717e-08 
1.128208e-08 1.176471e-08 1.225423e-08 
1.274969e-08 1.325012e-08 1.375446e-08 
1.426159e-08 1.477033e-08 1.527947e-08 
1.578771e-08 1.629374e-08 1.679617e-08 
1.729362e-08 1.778465e-08 1.826781e-08 
1.874162e-08 1.920462e-08 1.965533e-08 
2.009229e-08 2.051403e-08 2.091915e-08 
2.130624e-08 2.167396e-08 2.202100e-08 
2.234612e-08 2.264814e-08 2.292596e-08 
2.317855e-08 2.340497e-08 2.360437e-08 
2.377601e-08 2.391923e-08 2.403351e-08 
2.411841e-08 2.417362e-08 2.419895e-08 
2.419430e-08 2.415972e-08 2.409537e-08 
2.400151e-08 2.387852e-08 2.372690e-08 
2.354726e-08 2.334029e-08 2.310681e-08 
2.284770e-08 2.256396e-08 2.225665e-08 
2.192691e-08 2.157595e-08 2.120503e-08 
2.081546e-08 2.040860e-08 1.998585e-08 
1.954863e-08 1.909838e-08 1.863653e-08 
1.816455e-08 1.768388e-08 1.719596e-08 
1.670220e-08 1.620398e-08 1.570268e-08 
1.519961e-08 1.469604e-08 1.419321e-08 
1.369230e-08 1.319442e-08 1.270065e-08 
1.221198e-08 1.172935e-08 1.125364e-08 
1.078565e-08 1.032613e-08 9.875752e-09 
9.435118e-09 9.004770e-09 8.585184e-09 
8.176770e-09 7.779879e-09 7.394799e-09 
7.021760e-09 6.660938e-09 6.312456e-09 
5.976385e-09 5.652750e-09 5.341530e-09 
5.042666e-09 4.756057e-09 4.481568e-09 
4.219033e-09 3.968256e-09 3.729014e-09 
3.501062e-09 3.284134e-09 3.077947e-09 
2.882202e-09 2.696587e-09 2.520781e-09 
2.354454e-09 2.197272e-09 2.048893e-09 
1.908978e-09 1.777183e-09 1.653167e-09 
1.536593e-09 1.427124e-09 1.324432e-09 
1.228190e-09 1.138083e-09 1.053800e-09 
9.750394e-10 9.015070e-10 8.329192e-10 
7.690012e-10 7.094881e-10 6.541250e-10 
6.026671e-10 5.548796e-10 5.105380e-10 
4.694279e-10 4.313448e-10 3.960944e-10 
3.634916e-10 3.333613e-10 3.055374e-10 
2.798628e-10 2.561892e-10 2.343768e-10 
2.142939e-10 1.958165e-10 1.788285e-10 
1.632205e-10 1.488903e-10 1.357422e-10 
1.236868e-10 1.126406e-10 1.025255e-10 
9.326911e-11 8.480380e-11 7.706679e-11 
6.999975e-11 6.354858e-11 5.766310e-11 
2.073862e-11 2.303572e-11 2.557560e-11 
2.838242e-11 3.148254e-11 3.490469e-11 
3.868021e-11 4.284320e-11 4.743074e-11 
5.248317e-11 5.804425e-11 6.416147e-11 
7.088629e-11 7.827444e-11 8.638618e-11 
9.528663e-11 1.050461e-10 1.157403e-10 
1.274509e-10 1.402657e-10 1.542791e-10 
1.695923e-10 1.863139e-10 2.045601e-10 
2.244553e-10 2.461322e-10 2.697324e-10 
2.954066e-10 3.233153e-10 3.536288e-10 
3.865276e-10 4.222029e-10 4.608570e-10 
5.027032e-10 5.479661e-10 5.968823e-10 
6.496998e-10 7.066786e-10 7.680908e-10 
8.342201e-10 9.053621e-10 9.818240e-10 
1.063924e-09 1.151992e-09 1.246368e-09 
1.347400e-09 1.455448e-09 1.570880e-09 
1.694068e-09 1.825394e-09 1.965242e-09 
2.114001e-09 2.272062e-09 2.439814e-09 
2.617646e-09 2.805943e-09 3.005081e-09 
3.215431e-09 3.437350e-09 3.671181e-09 
3.917251e-09 4.175866e-09 4.447310e-09 
4.731838e-09 5.029677e-09 5.341020e-09 
5.666023e-09 6.004800e-09 6.357423e-09 
6.723914e-09 7.104247e-09 7.498338e-09 
7.906047e-09 8.327173e-09 8.761449e-09 
9.208543e-09 9.668055e-09 1.013951e-08 
1.062237e-08 1.111600e-08 1.161972e-08 
1.213275e-08 1.265424e-08 1.318328e-08 
1.371886e-08 1.425992e-08 1.480531e-08 
1.535383e-08 1.590421e-08 1.645511e-08 
1.700514e-08 1.755287e-08 1.809681e-08 
1.863545e-08 1.916721e-08 1.969054e-08 
2.020383e-08 2.070548e-08 2.119389e-08 
2.166745e-08 2.212460e-08 2.256379e-08 
2.298349e-08 2.338224e-08 2.375862e-08 
2.411128e-08 2.443893e-08 2.474036e-08 
2.501447e-08 2.526022e-08 2.547669e-08 
2.566306e-08 2.581864e-08 2.594283e-08 
2.603516e-08 2.609531e-08 2.612304e-08 
2.611827e-08 2.608103e-08 2.601151e-08 
2.590998e-08 2.577687e-08 2.561271e-08 
2.541815e-08 2.519398e-08 2.494106e-08 
2.466037e-08 2.435298e-08 2.402005e-08 
2.366282e-08 2.328261e-08 2.288079e-08 
2.245878e-08 2.201808e-08 2.156019e-08 
2.108665e-08 2.059904e-08 2.009893e-08 
1.958788e-08 1.906749e-08 1.853930e-08 
1.800485e-08 1.746565e-08 1.692317e-08 
1.637885e-08 1.583407e-08 1.529017e-08 
1.474842e-08 1.421004e-08 1.367618e-08 
1.314793e-08 1.262630e-08 1.211224e-08 
1.160661e-08 1.111022e-08 1.062379e-08 
1.014798e-08 9.683370e-09 9.230467e-09 
8.789713e-09 8.361481e-09 7.946080e-09 
7.543754e-09 7.154688e-09 6.779010e-09 
6.416792e-09 6.068055e-09 5.732773e-09 
5.410876e-09 5.102250e-09 4.806745e-09 
4.524176e-09 4.254326e-09 3.996952e-09 
3.751783e-09 3.518528e-09 3.296876e-09 
3.086503e-09 2.887067e-09 2.698217e-09 
2.519596e-09 2.350838e-09 2.191574e-09 
2.041432e-09 1.900040e-09 1.767030e-09 
1.642033e-09 1.524685e-09 1.414631e-09 
1.311518e-09 1.215002e-09 1.124749e-09 
1.040431e-09 9.617321e-10 8.883445e-10 
8.199718e-10 7.563282e-10 6.971384e-10 
6.421385e-10 5.910754e-10 5.437071e-10 
4.998027e-10 4.591421e-10 4.215159e-10 
3.867252e-10 3.545815e-10 3.249063e-10 
2.975307e-10 2.722955e-10 2.490505e-10 
2.276543e-10 2.079739e-10 1.898845e-10 
1.732691e-10 1.580181e-10 1.440289e-10 
1.312056e-10 1.194588e-10 1.087051e-10 
9.886690e-11 8.987184e-11 8.165280e-11 
7.414743e-11 6.729790e-11 6.105062e-11 
2.178738e-11 2.420752e-11 2.688427e-11 
2.984325e-11 3.311244e-11 3.672235e-11 
4.070625e-11 4.510037e-11 4.994414e-11 
5.528043e-11 6.115580e-11 6.762079e-11 
7.473018e-11 8.254331e-11 9.112439e-11 
1.005428e-10 1.108735e-10 1.221974e-10 
1.346015e-10 1.481795e-10 1.630323e-10 
1.792680e-10 1.970027e-10 2.163606e-10 
2.374749e-10 2.604875e-10 2.855501e-10 
3.128241e-10 3.424814e-10 3.747046e-10 
4.096875e-10 4.476353e-10 4.887649e-10 
5.333054e-10 5.814984e-10 6.335981e-10 
6.898712e-10 7.505977e-10 8.160703e-10 
8.865947e-10 9.624895e-10 1.044086e-09 
1.131727e-09 1.225769e-09 1.326579e-09 
1.434534e-09 1.550022e-09 1.673440e-09 
1.805194e-09 1.945695e-09 2.095360e-09 
2.254612e-09 2.423873e-09 2.603568e-09 
2.794119e-09 2.995944e-09 3.209454e-09 
3.435052e-09 3.673128e-09 3.924059e-09 
4.188200e-09 4.465889e-09 4.757436e-09 
5.063124e-09 5.383204e-09 5.717889e-09 
6.067354e-09 6.431731e-09 6.811102e-09 
7.205500e-09 7.614902e-09 8.039223e-09 
8.478321e-09 8.931982e-09 9.399928e-09 
9.881805e-09 1.037719e-08 1.088556e-08 
1.140636e-08 1.193890e-08 1.248244e-08 
1.303615e-08 1.359913e-08 1.417036e-08 
1.474879e-08 1.533325e-08 1.592251e-08 
1.651526e-08 1.711014e-08 1.770569e-08 
1.830042e-08 1.889276e-08 1.948110e-08 
2.006380e-08 2.063917e-08 2.120550e-08 
2.176105e-08 2.230408e-08 2.283286e-08 
2.334565e-08 2.384073e-08 2.431642e-08 
2.477107e-08 2.520309e-08 2.561092e-08 
2.599310e-08 2.634823e-08 2.667500e-08 
2.697218e-08 2.723867e-08 2.747346e-08 
2.767566e-08 2.784450e-08 2.797934e-08 
2.807967e-08 2.814513e-08 2.817547e-08 
2.817059e-08 2.813054e-08 2.805549e-08 
2.794578e-08 2.780184e-08 2.762426e-08 
2.741376e-08 2.717117e-08 2.689744e-08 
2.659364e-08 2.626093e-08 2.590058e-08 
2.551392e-08 2.510240e-08 2.466749e-08 
2.421077e-08 2.373383e-08 2.323832e-08 
2.272593e-08 2.219834e-08 2.165727e-08 
2.110443e-08 2.054153e-08 1.997026e-08 
1.939229e-08 1.880925e-08 1.822274e-08 
1.763432e-08 1.704549e-08 1.645769e-08 
1.587231e-08 1.529065e-08 1.471397e-08 
1.414344e-08 1.358016e-08 1.302514e-08 
1.247933e-08 1.194359e-08 1.141870e-08 
1.090536e-08 1.040420e-08 9.915769e-09 
9.440535e-09 8.978897e-09 8.531184e-09 
8.097655e-09 7.678505e-09 7.273865e-09 
6.883808e-09 6.508354e-09 6.147467e-09 
5.801065e-09 5.469022e-09 5.151170e-09 
4.847304e-09 4.557185e-09 4.280545e-09 
4.017087e-09 3.766494e-09 3.528426e-09 
3.302526e-09 3.088425e-09 2.885740e-09 
2.694081e-09 2.513051e-09 2.342249e-09 
2.181271e-09 2.029715e-09 1.887179e-09 
1.753264e-09 1.627579e-09 1.509735e-09 
1.399353e-09 1.296061e-09 1.199496e-09 
1.109306e-09 1.025148e-09 9.466904e-10 
8.736140e-10 8.056100e-10 7.423819e-10 
6.836452e-10 6.291274e-10 5.785679e-10 
5.317181e-10 4.883413e-10 4.482123e-10 
4.111174e-10 3.768539e-10 3.452301e-10 
3.160648e-10 2.891869e-10 2.644353e-10 
2.416584e-10 2.207136e-10 2.014671e-10 
1.837936e-10 1.675756e-10 1.527033e-10 
1.390741e-10 1.265923e-10 1.151688e-10 
1.047205e-10 9.517006e-11 8.644585e-11 
7.848124e-11 7.121446e-11 6.458832e-11 
2.287067e-11 2.541833e-11 2.823697e-11 
3.135377e-11 3.479837e-11 3.860314e-11 
4.280340e-11 4.743759e-11 5.254759e-11 
5.817895e-11 6.438114e-11 7.120789e-11 
7.871746e-11 8.697301e-11 9.604286e-11 
1.060009e-10 1.169270e-10 1.289073e-10 
1.420347e-10 1.564090e-10 1.721380e-10 
1.893369e-10 2.081299e-10 2.286496e-10 
2.510383e-10 2.754477e-10 3.020402e-10 
3.309885e-10 3.624766e-10 3.967002e-10 
4.338667e-10 4.741963e-10 5.179216e-10 
5.652885e-10 6.165562e-10 6.719978e-10 
7.319000e-10 7.965636e-10 8.663035e-10 
9.414487e-10 1.022342e-09 1.109341e-09 
1.202814e-09 1.303146e-09 1.410733e-09 
1.525982e-09 1.649312e-09 1.781153e-09 
1.921942e-09 2.072124e-09 2.232153e-09 
2.402485e-09 2.583578e-09 2.775893e-09 
2.979889e-09 3.196019e-09 3.424732e-09 
3.666466e-09 3.921647e-09 4.190684e-09 
4.473969e-09 4.771869e-09 5.084725e-09 
5.412850e-09 5.756519e-09 6.115971e-09 
6.491400e-09 6.882956e-09 7.290735e-09 
7.714779e-09 8.155070e-09 8.611527e-09 
9.083999e-09 9.572267e-09 1.007603e-08 
1.059493e-08 1.112849e-08 1.167618e-08 
1.223738e-08 1.281137e-08 1.339735e-08 
1.399443e-08 1.460163e-08 1.521787e-08 
1.584199e-08 1.647276e-08 1.710884e-08 
1.774881e-08 1.839120e-08 1.903443e-08 
1.967689e-08 2.031689e-08 2.095268e-08 
2.158248e-08 2.220445e-08 2.281675e-08 
2.341750e-08 2.400479e-08 2.457676e-08 
2.513151e-08 2.566718e-08 2.618194e-08 
2.667400e-08 2.714163e-08 2.758314e-08 
2.799694e-08 2.838150e-08 2.873541e-08 
2.905732e-08 2.934604e-08 2.960047e-08 
2.981963e-08 3.000270e-08 3.014898e-08 
3.025791e-08 3.032908e-08 3.036224e-08 
3.035728e-08 3.031424e-08 3.023332e-08 
3.011486e-08 2.995936e-08 2.976745e-08 
2.953990e-08 2.927763e-08 2.898166e-08 
2.865315e-08 2.829337e-08 2.790368e-08 
2.748556e-08 2.704055e-08 2.657028e-08 
2.607643e-08 2.556075e-08 2.502503e-08 
2.447109e-08 2.390076e-08 2.331592e-08 
2.271841e-08 2.211009e-08 2.149280e-08 
2.086833e-08 2.023846e-08 1.960493e-08 
1.896942e-08 1.833355e-08 1.769888e-08 
1.706692e-08 1.643907e-08 1.581670e-08 
1.520107e-08 1.459336e-08 1.399467e-08 
1.340601e-08 1.282832e-08 1.226243e-08 
1.170911e-08 1.116902e-08 1.064274e-08 
1.013079e-08 9.633584e-09 9.151478e-09 
8.684743e-09 8.233585e-09 7.798139e-09 
7.378479e-09 6.974619e-09 6.586517e-09 
6.214076e-09 5.857156e-09 5.515570e-09 
5.189090e-09 4.877455e-09 4.580369e-09 
4.297508e-09 4.028524e-09 3.773047e-09 
3.530689e-09 3.301045e-09 3.083701e-09 
2.878232e-09 2.684206e-09 2.501189e-09 
2.328743e-09 2.166432e-09 2.013820e-09 
1.870476e-09 1.735976e-09 1.609900e-09 
1.491838e-09 1.381388e-09 1.278158e-09 
1.181768e-09 1.091849e-09 1.008043e-09 
9.300058e-10 8.574042e-10 7.899193e-10 
7.272448e-10 6.690873e-10 6.151667e-10 
5.652158e-10 5.189800e-10 4.762174e-10 
4.366985e-10 4.002057e-10 3.665332e-10 
3.354867e-10 3.068827e-10 2.805486e-10 
2.563217e-10 2.340494e-10 2.135885e-10 
1.948047e-10 1.775723e-10 1.617740e-10 
1.472999e-10 1.340479e-10 1.219225e-10 
1.108351e-10 1.007031e-10 9.145008e-11 
8.300481e-11 7.530147e-11 6.827904e-11 
2.398829e-11 2.666793e-11 2.963351e-11 
3.291377e-11 3.654014e-11 4.054693e-11 
4.497155e-11 4.985480e-11 5.524109e-11 
6.117878e-11 6.772039e-11 7.492300e-11 
8.284852e-11 9.156406e-11 1.011423e-10 
1.116619e-10 1.232078e-10 1.358716e-10 
1.497524e-10 1.649567e-10 1.815990e-10 
1.998026e-10 2.196996e-10 2.414319e-10 
2.651512e-10 2.910197e-10 3.192107e-10 
3.499092e-10 3.833118e-10 4.196278e-10 
4.590796e-10 5.019027e-10 5.483465e-10 
5.986745e-10 6.531649e-10 7.121104e-10 
7.758190e-10 8.446137e-10 9.188330e-10 
9.988303e-10 1.084975e-09 1.177650e-09 
1.277255e-09 1.384202e-09 1.498918e-09 
1.621844e-09 1.753430e-09 1.894140e-09 
2.044448e-09 2.204835e-09 2.375790e-09 
2.557808e-09 2.751385e-09 2.957020e-09 
3.175211e-09 3.406451e-09 3.651227e-09 
3.910015e-09 4.183280e-09 4.471467e-09 
4.775005e-09 5.094295e-09 5.429712e-09 
5.781598e-09 6.150258e-09 6.535956e-09 
6.938909e-09 7.359285e-09 7.797196e-09 
8.252696e-09 8.725773e-09 9.216346e-09 
9.724263e-09 1.024929e-08 1.079112e-08 
1.134936e-08 1.192352e-08 1.251302e-08 
1.311720e-08 1.373530e-08 1.436645e-08 
1.500970e-08 1.566398e-08 1.632816e-08 
1.700098e-08 1.768109e-08 1.836706e-08 
1.905738e-08 1.975043e-08 2.044452e-08 
2.113791e-08 2.182876e-08 2.251518e-08 
2.319525e-08 2.386699e-08 2.452838e-08 
2.517739e-08 2.581198e-08 2.643008e-08 
2.702967e-08 2.760872e-08 2.816525e-08 
2.869731e-08 2.920301e-08 2.968054e-08 
3.012816e-08 3.054421e-08 3.092715e-08 
3.127554e-08 3.158806e-08 3.186351e-08 
3.210085e-08 3.229916e-08 3.245770e-08 
3.257585e-08 3.265317e-08 3.268938e-08 
3.268436e-08 3.263816e-08 3.255099e-08 
3.242322e-08 3.225539e-08 3.204818e-08 
3.180244e-08 3.151915e-08 3.119943e-08 
3.084453e-08 3.045584e-08 3.003483e-08 
2.958311e-08 2.910233e-08 2.859429e-08 
2.806079e-08 2.750374e-08 2.692508e-08 
2.632678e-08 2.571083e-08 2.507926e-08 
2.443407e-08 2.377728e-08 2.311086e-08 
2.243678e-08 2.175695e-08 2.107326e-08 
2.038751e-08 1.970148e-08 1.901684e-08 
1.833521e-08 1.765814e-08 1.698708e-08 
1.632338e-08 1.566833e-08 1.502312e-08 
1.438884e-08 1.376648e-08 1.315696e-08 
1.256107e-08 1.197955e-08 1.141302e-08 
1.086201e-08 1.032698e-08 9.808313e-09 
9.306284e-09 8.821113e-09 8.352939e-09 
7.901837e-09 7.467814e-09 7.050818e-09 
6.650741e-09 6.267424e-09 5.900659e-09 
5.550197e-09 5.215748e-09 4.896989e-09 
4.593567e-09 4.305099e-09 4.031184e-09 
3.771397e-09 3.525300e-09 3.292442e-09 
3.072362e-09 2.864591e-09 2.668658e-09 
2.484089e-09 2.310411e-09 2.147153e-09 
1.993850e-09 1.850042e-09 1.715276e-09 
1.589108e-09 1.471106e-09 1.360848e-09 
1.257921e-09 1.161929e-09 1.072487e-09 
9.892224e-10 9.117785e-10 8.398115e-10 
7.729919e-10 7.110045e-10 6.535481e-10 
6.003356e-10 5.510938e-10 5.055631e-10 
4.634970e-10 4.246623e-10 3.888384e-10 
3.558168e-10 3.254011e-10 2.974064e-10 
2.716585e-10 2.479941e-10 2.262600e-10 
2.063125e-10 1.880174e-10 1.712490e-10 
1.558902e-10 1.418317e-10 1.289717e-10 
1.172156e-10 1.064754e-10 9.666924e-11 
8.772148e-11 7.956185e-11 7.212534e-11 
2.513990e-11 2.795600e-11 3.107353e-11 
3.452292e-11 3.833742e-11 4.255335e-11 
4.721036e-11 5.235166e-11 5.802434e-11 
6.427966e-11 7.117336e-11 7.876599e-11 
8.712329e-11 9.631653e-11 1.064229e-10 
1.175261e-10 1.297163e-10 1.430911e-10 
1.577558e-10 1.738239e-10 1.914173e-10 
2.106673e-10 2.317148e-10 2.547111e-10 
2.798179e-10 3.072085e-10 3.370679e-10 
3.695935e-10 4.049956e-10 4.434980e-10 
4.853383e-10 5.307686e-10 5.800559e-10 
6.334825e-10 6.913463e-10 7.539612e-10 
8.216573e-10 8.947814e-10 9.736966e-10 
1.058783e-09 1.150436e-09 1.249069e-09 
1.355111e-09 1.469007e-09 1.591214e-09 
1.722208e-09 1.862476e-09 2.012517e-09 
2.172841e-09 2.343969e-09 2.526430e-09 
2.720757e-09 2.927489e-09 3.147165e-09 
3.380326e-09 3.627505e-09 3.889230e-09 
4.166021e-09 4.458382e-09 4.766798e-09 
5.091737e-09 5.433638e-09 5.792910e-09 
6.169929e-09 6.565030e-09 6.978506e-09 
7.410600e-09 7.861499e-09 8.331333e-09 
8.820167e-09 9.327999e-09 9.854748e-09 
1.040026e-08 1.096429e-08 1.154652e-08 
1.214652e-08 1.276379e-08 1.339770e-08 
1.404755e-08 1.471252e-08 1.539169e-08 
1.608402e-08 1.678840e-08 1.750357e-08 
1.822819e-08 1.896083e-08 1.969992e-08 
2.044384e-08 2.119085e-08 2.193912e-08 
2.268676e-08 2.343180e-08 2.417221e-08 
2.490588e-08 2.563068e-08 2.634442e-08 
2.704492e-08 2.772995e-08 2.839730e-08 
2.904474e-08 2.967010e-08 3.027121e-08 
3.084598e-08 3.139235e-08 3.190836e-08 
3.239211e-08 3.284181e-08 3.325578e-08 
3.363246e-08 3.397042e-08 3.426836e-08 
3.452514e-08 3.473977e-08 3.491143e-08 
3.503946e-08 3.512338e-08 3.516289e-08 
3.515784e-08 3.510830e-08 3.501449e-08 
3.487681e-08 3.469585e-08 3.447234e-08 
3.420720e-08 3.390150e-08 3.355645e-08 
3.317342e-08 3.275389e-08 3.229947e-08 
3.181190e-08 3.129298e-08 3.074464e-08 
3.016886e-08 2.956769e-08 2.894324e-08 
2.829763e-08 2.763304e-08 2.695164e-08 
2.625563e-08 2.554715e-08 2.482838e-08 
2.410143e-08 2.336836e-08 2.263122e-08 
2.189196e-08 2.115250e-08 2.041464e-08 
1.968014e-08 1.895065e-08 1.822775e-08 
1.751291e-08 1.680750e-08 1.611280e-08 
1.542999e-08 1.476013e-08 1.410420e-08 
1.346308e-08 1.283752e-08 1.222821e-08 
1.163571e-08 1.106052e-08 1.050302e-08 
9.963525e-09 9.442253e-09 8.939352e-09 
8.454893e-09 7.988879e-09 7.541246e-09 
7.111873e-09 6.700580e-09 6.307138e-09 
5.931271e-09 5.572663e-09 5.230958e-09 
4.905772e-09 4.596687e-09 4.303266e-09 
4.025047e-09 3.761554e-09 3.512297e-09 
3.276776e-09 3.054484e-09 2.844910e-09 
2.647540e-09 2.461864e-09 2.287372e-09 
2.123562e-09 1.969937e-09 1.826008e-09 
1.691297e-09 1.565337e-09 1.447672e-09 
1.337861e-09 1.235475e-09 1.140100e-09 
1.051335e-09 9.687972e-10 8.921163e-10 
8.209386e-10 7.549255e-10 6.937536e-10 
6.371150e-10 5.847163e-10 5.362792e-10 
4.915397e-10 4.502477e-10 4.121668e-10 
3.770741e-10 3.447590e-10 3.150238e-10 
2.876822e-10 2.625596e-10 2.394921e-10 
2.183264e-10 1.989188e-10 1.811355e-10 
1.648512e-10 1.499493e-10 1.363214e-10 
1.238664e-10 1.124906e-10 1.021067e-10 
9.263421e-11 8.399820e-11 7.612950e-11 
2.632506e-11 2.928205e-11 3.255654e-11 
3.618068e-11 4.018964e-11 4.462185e-11 
4.951925e-11 5.492759e-11 6.089675e-11 
6.748102e-11 7.473947e-11 8.273632e-11 
9.154128e-11 1.012300e-10 1.118844e-10 
1.235932e-10 1.364525e-10 1.505658e-10 
1.660451e-10 1.830111e-10 2.015935e-10 
2.219322e-10 2.441771e-10 2.684893e-10 
2.950413e-10 3.240178e-10 3.556161e-10 
3.900469e-10 4.275347e-10 4.683185e-10 
5.126521e-10 5.608052e-10 6.130631e-10 
6.697280e-10 7.311185e-10 7.975711e-10 
8.694393e-10 9.470947e-10 1.030927e-09 
1.121343e-09 1.218769e-09 1.323648e-09 
1.436440e-09 1.557624e-09 1.687693e-09 
1.827157e-09 1.976542e-09 2.136384e-09 
2.307235e-09 2.489656e-09 2.684217e-09 
2.891494e-09 3.112071e-09 3.346530e-09 
3.595456e-09 3.859427e-09 4.139017e-09 
4.434787e-09 4.747287e-09 5.077045e-09 
5.424569e-09 5.790339e-09 6.174803e-09 
6.578372e-09 7.001416e-09 7.444256e-09 
7.907163e-09 8.390347e-09 8.893957e-09 
9.418073e-09 9.962699e-09 1.052776e-08 
1.111310e-08 1.171846e-08 1.234351e-08 
1.298780e-08 1.365078e-08 1.433180e-08 
1.503011e-08 1.574483e-08 1.647497e-08 
1.721944e-08 1.797701e-08 1.874636e-08 
1.952605e-08 2.031451e-08 2.111008e-08 
2.191101e-08 2.271541e-08 2.352132e-08 
2.432670e-08 2.512943e-08 2.592729e-08 
2.671803e-08 2.749934e-08 2.826886e-08 
2.902421e-08 2.976300e-08 3.048282e-08 
3.118127e-08 3.185599e-08 3.250466e-08 
3.312497e-08 3.371472e-08 3.427177e-08 
3.479407e-08 3.527968e-08 3.572677e-08 
3.613366e-08 3.649878e-08 3.682074e-08 
3.709829e-08 3.733036e-08 3.751606e-08 
3.765468e-08 3.774568e-08 3.778873e-08 
3.778370e-08 3.773063e-08 3.762978e-08 
3.748157e-08 3.728663e-08 3.704578e-08 
3.675999e-08 3.643043e-08 3.605840e-08 
3.564540e-08 3.519302e-08 3.470301e-08 
3.417725e-08 3.361770e-08 3.302644e-08 
3.240562e-08 3.175745e-08 3.108421e-08 
3.038823e-08 2.967183e-08 2.893738e-08 
2.818724e-08 2.742375e-08 2.664925e-08 
2.586601e-08 2.507629e-08 2.428228e-08 
2.348609e-08 2.268978e-08 2.189532e-08 
2.110459e-08 2.031937e-08 1.954137e-08 
1.877216e-08 1.801322e-08 1.726594e-08 
1.653157e-08 1.581126e-08 1.510606e-08 
1.441690e-08 1.374461e-08 1.308990e-08 
1.245339e-08 1.183558e-08 1.123691e-08 
1.065768e-08 1.009814e-08 9.558436e-09 
9.038634e-09 8.538732e-09 8.058655e-09 
7.598263e-09 7.157357e-09 6.735683e-09 
6.332939e-09 5.948777e-09 5.582809e-09 
5.234614e-09 4.903740e-09 4.589708e-09 
4.292019e-09 4.010156e-09 3.743586e-09 
3.491768e-09 3.254153e-09 3.030188e-09 
2.819319e-09 2.620993e-09 2.434661e-09 
2.259779e-09 2.095812e-09 1.942233e-09 
1.798527e-09 1.664190e-09 1.538733e-09 
1.421680e-09 1.312570e-09 1.210957e-09 
1.116411e-09 1.028520e-09 9.468878e-10 
8.711334e-10 8.008938e-10 7.358224e-10 
6.755887e-10 6.198785e-10 5.683937e-10 
5.208513e-10 4.769838e-10 4.365382e-10 
3.992759e-10 3.649718e-10 3.334145e-10 
3.044049e-10 2.777565e-10 2.532944e-10 
2.308546e-10 2.102842e-10 1.914400e-10 
1.741887e-10 1.584059e-10 1.439760e-10 
1.307914e-10 1.187521e-10 1.077655e-10 
9.774559e-11 8.861279e-11 8.029350e-11 
2.754319e-11 3.064547e-11 3.408187e-11 
3.788636e-11 4.209608e-11 4.675164e-11 
5.189739e-11 5.758172e-11 6.385740e-11 
7.078190e-11 7.841777e-11 8.683301e-11 
9.610150e-11 1.063034e-10 1.175257e-10 
1.298624e-10 1.434155e-10 1.582949e-10 
1.746197e-10 1.925179e-10 2.121275e-10 
2.335973e-10 2.570867e-10 2.827672e-10 
3.108225e-10 3.414492e-10 3.748578e-10 
4.112726e-10 4.509332e-10 4.940945e-10 
5.410277e-10 5.920204e-10 6.473778e-10 
7.074225e-10 7.724956e-10 8.429568e-10 
9.191845e-10 1.001577e-09 1.090551e-09 
1.186543e-09 1.290010e-09 1.401427e-09 
1.521289e-09 1.650108e-09 1.788416e-09 
1.936761e-09 2.095708e-09 2.265834e-09 
2.447734e-09 2.642011e-09 2.849281e-09 
3.070166e-09 3.305295e-09 3.555298e-09 
3.820805e-09 4.102445e-09 4.400838e-09 
4.716592e-09 5.050304e-09 5.402549e-09 
5.773878e-09 6.164814e-09 6.575848e-09 
7.007428e-09 7.459961e-09 7.933801e-09 
8.429247e-09 8.946537e-09 9.485839e-09 
1.004725e-08 1.063078e-08 1.123636e-08 
1.186383e-08 1.251293e-08 1.318331e-08 
1.387449e-08 1.458589e-08 1.531683e-08 
1.606649e-08 1.683395e-08 1.761814e-08 
1.841790e-08 1.923191e-08 2.005875e-08 
2.089687e-08 2.174460e-08 2.260015e-08 
2.346161e-08 2.432698e-08 2.519415e-08 
2.606089e-08 2.692493e-08 2.778389e-08 
2.863532e-08 2.947673e-08 3.030558e-08 
3.111930e-08 3.191529e-08 3.269096e-08 
3.344372e-08 3.417101e-08 3.487030e-08 
3.553913e-08 3.617509e-08 3.677587e-08 
3.733925e-08 3.786313e-08 3.834554e-08 
3.878463e-08 3.917872e-08 3.952630e-08 
3.982601e-08 4.007671e-08 4.027740e-08 
4.042733e-08 4.052591e-08 4.057279e-08 
4.056782e-08 4.051104e-08 4.040272e-08 
4.024333e-08 4.003356e-08 3.977426e-08 
3.946652e-08 3.911158e-08 3.871086e-08 
3.826597e-08 3.777864e-08 3.725077e-08 
3.668438e-08 3.608161e-08 3.544468e-08 
3.477594e-08 3.407778e-08 3.335266e-08 
3.260308e-08 3.183158e-08 3.104071e-08 
3.023302e-08 2.941104e-08 2.857728e-08 
2.773422e-08 2.688428e-08 2.602982e-08 
2.517314e-08 2.431644e-08 2.346185e-08 
2.261139e-08 2.176700e-08 2.093048e-08 
2.010356e-08 1.928782e-08 1.848473e-08 
1.769566e-08 1.692184e-08 1.616439e-08 
1.542430e-08 1.470246e-08 1.399963e-08 
1.331647e-08 1.265352e-08 1.201123e-08 
1.138994e-08 1.078988e-08 1.021122e-08 
9.654015e-09 9.118261e-09 8.603865e-09 
8.110672e-09 7.638459e-09 7.186947e-09 
6.755803e-09 6.344645e-09 5.953053e-09 
5.580565e-09 5.226690e-09 4.890909e-09 
4.572678e-09 4.271438e-09 3.986612e-09 
3.717614e-09 3.463851e-09 3.224724e-09 
2.999636e-09 2.787989e-09 2.589192e-09 
2.402657e-09 2.227809e-09 2.064080e-09 
1.910915e-09 1.767773e-09 1.634126e-09 
1.509464e-09 1.393290e-09 1.285127e-09 
1.184512e-09 1.091004e-09 1.004176e-09 
9.236209e-10 8.489494e-10 7.797899e-10 
7.157885e-10 6.566088e-10 6.019316e-10 
5.514543e-10 5.048906e-10 4.619701e-10 
4.224378e-10 3.860533e-10 3.525906e-10 
3.218374e-10 2.935944e-10 2.676750e-10 
2.439046e-10 2.221198e-10 2.021682e-10 
1.839076e-10 1.672058e-10 1.519393e-10 
1.379938e-10 1.252630e-10 1.136481e-10 
1.030578e-10 9.340750e-11 8.461896e-11 
2.879358e-11 3.204550e-11 3.564872e-11 
3.963907e-11 4.405577e-11 4.894170e-11 
5.434370e-11 6.031291e-11 6.690509e-11 
7.418103e-11 8.220688e-11 9.105462e-11 
1.008025e-10 1.115353e-10 1.233452e-10 
1.363320e-10 1.506037e-10 1.662769e-10 
1.834779e-10 2.023427e-10 2.230179e-10 
2.456613e-10 2.704426e-10 2.975440e-10 
3.271609e-10 3.595027e-10 3.947931e-10 
4.332714e-10 4.751926e-10 5.208286e-10 
5.704684e-10 6.244190e-10 6.830059e-10 
7.465738e-10 8.154870e-10 8.901298e-10 
9.709071e-10 1.058244e-09 1.152588e-09 
1.254406e-09 1.364187e-09 1.482440e-09 
1.609695e-09 1.746504e-09 1.893436e-09 
2.051080e-09 2.220042e-09 2.400944e-09 
2.594425e-09 2.801135e-09 3.021737e-09 
3.256901e-09 3.507305e-09 3.773629e-09 
4.056556e-09 4.356762e-09 4.674920e-09 
5.011689e-09 5.367714e-09 5.743620e-09 
6.140006e-09 6.557442e-09 6.996461e-09 
7.457555e-09 7.941170e-09 8.447694e-09 
8.977459e-09 9.530730e-09 1.010770e-08 
1.070847e-08 1.133309e-08 1.198147e-08 
1.265346e-08 1.334879e-08 1.406708e-08 
1.480785e-08 1.557048e-08 1.635423e-08 
1.715824e-08 1.798153e-08 1.882296e-08 
1.968127e-08 2.055508e-08 2.144284e-08 
2.234290e-08 2.325346e-08 2.417261e-08 
2.509829e-08 2.602835e-08 2.696051e-08 
2.789239e-08 2.882152e-08 2.974534e-08 
3.066123e-08 3.156648e-08 3.245837e-08 
3.333411e-08 3.419090e-08 3.502594e-08 
3.583644e-08 3.661962e-08 3.737276e-08 
3.809319e-08 3.877831e-08 3.942562e-08 
4.003273e-08 4.059734e-08 4.111734e-08 
4.159072e-08 4.201568e-08 4.239055e-08 
4.271389e-08 4.298443e-08 4.320112e-08 
4.336313e-08 4.346983e-08 4.352083e-08 
4.351596e-08 4.345527e-08 4.333906e-08 
4.316782e-08 4.294230e-08 4.266344e-08 
4.233238e-08 4.195049e-08 4.151929e-08 
4.104053e-08 4.051607e-08 3.994797e-08 
3.933842e-08 3.868971e-08 3.800427e-08 
3.728462e-08 3.653334e-08 3.575310e-08 
3.494660e-08 3.411658e-08 3.326578e-08 
3.239697e-08 3.151287e-08 3.061621e-08 
2.970963e-08 2.879577e-08 2.787716e-08 
2.695628e-08 2.603550e-08 2.511712e-08 
2.420331e-08 2.329615e-08 2.239760e-08 
2.150949e-08 2.063353e-08 1.977131e-08 
1.892428e-08 1.809376e-08 1.728096e-08 
1.648694e-08 1.571263e-08 1.495887e-08 
1.422635e-08 1.351564e-08 1.282721e-08 
1.216142e-08 1.151852e-08 1.089868e-08 
1.030195e-08 9.728311e-09 9.177663e-09 
8.649829e-09 8.144561e-09 7.661551e-09 
7.200435e-09 6.760796e-09 6.342174e-09 
5.944069e-09 5.565946e-09 5.207240e-09 
4.867365e-09 4.545713e-09 4.241661e-09 
3.954576e-09 3.683815e-09 3.428734e-09 
3.188687e-09 2.963031e-09 2.751127e-09 
2.552344e-09 2.366061e-09 2.191669e-09 
2.028569e-09 1.876181e-09 1.733938e-09 
1.601290e-09 1.477706e-09 1.362673e-09 
1.255695e-09 1.156298e-09 1.064026e-09 
9.784413e-10 8.991280e-10 8.256880e-10 
7.577427e-10 6.949323e-10 6.369153e-10 
5.833683e-10 5.339855e-10 4.884780e-10 
4.465736e-10 4.080155e-10 3.725628e-10 
3.399889e-10 3.100814e-10 2.826413e-10 
2.574825e-10 2.344311e-10 2.133248e-10 
1.940122e-10 1.763524e-10 1.602144e-10 
1.454764e-10 1.320254e-10 1.197564e-10 
1.085725e-10 9.838380e-11 8.910715e-11 
3.007541e-11 3.348123e-11 3.725608e-11 
4.143774e-11 4.606756e-11 5.119078e-11 
5.685683e-11 6.311968e-11 7.003825e-11 
7.767672e-11 8.610503e-11 9.539928e-11 
1.056422e-10 1.169235e-10 1.293408e-10 
1.429997e-10 1.580146e-10 1.745092e-10 
1.926172e-10 2.124829e-10 2.342618e-10 
2.581215e-10 2.842420e-10 3.128170e-10 
3.440541e-10 3.781758e-10 4.154201e-10 
4.560416e-10 5.003118e-10 5.485200e-10 
6.009742e-10 6.580016e-10 7.199493e-10 
7.871850e-10 8.600973e-10 9.390966e-10 
1.024615e-09 1.117108e-09 1.217052e-09 
1.324948e-09 1.441319e-09 1.566710e-09 
1.701689e-09 1.846846e-09 2.002792e-09 
2.170159e-09 2.349598e-09 2.541777e-09 
2.747381e-09 2.967111e-09 3.201679e-09 
3.451806e-09 3.718224e-09 4.001665e-09 
4.302865e-09 4.622556e-09 4.961462e-09 
5.320299e-09 5.699764e-09 6.100535e-09 
6.523261e-09 6.968563e-09 7.437020e-09 
7.929171e-09 8.445501e-09 8.986439e-09 
9.552351e-09 1.014353e-08 1.076019e-08 
1.140247e-08 1.207041e-08 1.276394e-08 
1.348291e-08 1.422703e-08 1.499592e-08 
1.578905e-08 1.660579e-08 1.744534e-08 
1.830681e-08 1.918911e-08 2.009107e-08 
2.101133e-08 2.194840e-08 2.290063e-08 
2.386626e-08 2.484336e-08 2.582986e-08 
2.682357e-08 2.782216e-08 2.882319e-08 
2.982411e-08 3.082225e-08 3.181486e-08 
3.279911e-08 3.377209e-08 3.473086e-08 
3.567241e-08 3.659374e-08 3.749181e-08 
3.836361e-08 3.920614e-08 4.001648e-08 
4.079172e-08 4.152908e-08 4.222584e-08 
4.287941e-08 4.348733e-08 4.404729e-08 
4.455715e-08 4.501493e-08 4.541884e-08 
4.576732e-08 4.605900e-08 4.629274e-08 
4.646763e-08 4.658300e-08 4.663842e-08 
4.663371e-08 4.656892e-08 4.644437e-08 
4.626060e-08 4.601840e-08 4.571879e-08 
4.536301e-08 4.495253e-08 4.448901e-08 
4.397430e-08 4.341046e-08 4.279967e-08 
4.214432e-08 4.144687e-08 4.070996e-08 
3.993628e-08 3.912865e-08 3.828994e-08 
3.742305e-08 3.653095e-08 3.561659e-08 
3.468296e-08 3.373299e-08 3.276962e-08 
3.179571e-08 3.081408e-08 2.982748e-08 
2.883856e-08 2.784988e-08 2.686391e-08 
2.588300e-08 2.490937e-08 2.394512e-08 
2.299222e-08 2.205252e-08 2.112770e-08 
2.021934e-08 1.932884e-08 1.845749e-08 
1.760642e-08 1.677665e-08 1.596905e-08 
1.518435e-08 1.442316e-08 1.368599e-08 
1.297321e-08 1.228507e-08 1.162175e-08 
1.098330e-08 1.036968e-08 9.780790e-09 
9.216417e-09 8.676293e-09 8.160078e-09 
7.667372e-09 7.197723e-09 6.750628e-09 
6.325543e-09 5.921888e-09 5.539052e-09 
5.176400e-09 4.833273e-09 4.508999e-09 
4.202893e-09 3.914264e-09 3.642416e-09 
3.386652e-09 3.146280e-09 2.920613e-09 
2.708972e-09 2.510688e-09 2.325107e-09 
2.151587e-09 1.989503e-09 1.838247e-09 
1.697230e-09 1.565881e-09 1.443651e-09 
1.330010e-09 1.224448e-09 1.126477e-09 
1.035630e-09 9.514612e-10 8.735447e-10 
8.014761e-10 7.348707e-10 6.733639e-10 
6.166103e-10 5.642834e-10 5.160750e-10 
4.716945e-10 4.308685e-10 3.933398e-10 
3.588671e-10 3.272241e-10 2.981989e-10 
2.715935e-10 2.472226e-10 2.249136e-10 
2.045056e-10 1.858487e-10 1.688037e-10 
1.532412e-10 1.390411e-10 1.260921e-10 
1.142911e-10 1.035427e-10 9.375891e-11 
3.138770e-11 3.495158e-11 3.890278e-11 
4.328109e-11 4.813006e-11 5.349737e-11 
5.943513e-11 6.600028e-11 7.325495e-11 
8.126691e-11 9.011000e-11 9.986457e-11 
1.106180e-10 1.224653e-10 1.355096e-10 
1.498624e-10 1.656450e-10 1.829883e-10 
2.020339e-10 2.229346e-10 2.458554e-10 
2.709737e-10 2.984808e-10 3.285820e-10 
3.614977e-10 3.974642e-10 4.367345e-10 
4.795790e-10 5.262865e-10 5.771648e-10 
6.325416e-10 6.927654e-10 7.582057e-10 
8.292544e-10 9.063258e-10 9.898576e-10 
1.080311e-09 1.178172e-09 1.283950e-09 
1.398179e-09 1.521418e-09 1.654252e-09 
1.797288e-09 1.951156e-09 2.116513e-09 
2.294033e-09 2.484417e-09 2.688380e-09 
2.906658e-09 3.140004e-09 3.389182e-09 
3.654970e-09 3.938152e-09 4.239519e-09 
4.559863e-09 4.899973e-09 5.260632e-09 
5.642612e-09 6.046667e-09 6.473532e-09 
6.923910e-09 7.398474e-09 7.897856e-09 
8.422641e-09 8.973361e-09 9.550485e-09 
1.015442e-08 1.078548e-08 1.144393e-08 
1.212990e-08 1.284346e-08 1.358456e-08 
1.435302e-08 1.514858e-08 1.597080e-08 
1.681917e-08 1.769298e-08 1.859143e-08 
1.951353e-08 2.045815e-08 2.142403e-08 
2.240972e-08 2.341363e-08 2.443401e-08 
2.546895e-08 2.651639e-08 2.757412e-08 
2.863979e-08 2.971090e-08 3.078483e-08 
3.185882e-08 3.293003e-08 3.399548e-08 
3.505213e-08 3.609687e-08 3.712650e-08 
3.813780e-08 3.912753e-08 4.009242e-08 
4.102922e-08 4.193470e-08 4.280570e-08 
4.363910e-08 4.443188e-08 4.518111e-08 
4.588400e-08 4.653790e-08 4.714030e-08 
4.768889e-08 4.818153e-08 4.861630e-08 
4.899150e-08 4.930566e-08 4.955753e-08 
4.974615e-08 4.987077e-08 4.993094e-08 
4.992645e-08 4.985737e-08 4.972402e-08 
4.952700e-08 4.926716e-08 4.894559e-08 
4.856364e-08 4.812288e-08 4.762511e-08 
4.707233e-08 4.646675e-08 4.581074e-08 
4.510685e-08 4.435776e-08 4.356630e-08 
4.273540e-08 4.186806e-08 4.096739e-08 
4.003653e-08 3.907867e-08 3.809699e-08 
3.709470e-08 3.607498e-08 3.504097e-08 
3.399577e-08 3.294240e-08 3.188382e-08 
3.082289e-08 2.976237e-08 2.870489e-08 
2.765298e-08 2.660903e-08 2.557531e-08 
2.455391e-08 2.354682e-08 2.255584e-08 
2.158266e-08 2.062878e-08 1.969558e-08 
1.878428e-08 1.789593e-08 1.703148e-08 
1.619171e-08 1.537726e-08 1.458866e-08 
1.382631e-08 1.309046e-08 1.238130e-08 
1.169887e-08 1.104313e-08 1.041394e-08 
9.811076e-09 9.234244e-09 8.683068e-09 
8.157112e-09 7.655881e-09 7.178830e-09 
6.725368e-09 6.294866e-09 5.886664e-09 
5.500072e-09 5.134382e-09 4.788866e-09 
4.462786e-09 4.155397e-09 3.865949e-09 
3.593694e-09 3.337885e-09 3.097783e-09 
2.872660e-09 2.661797e-09 2.464491e-09 
2.280053e-09 2.107814e-09 1.947121e-09 
1.797344e-09 1.657870e-09 1.528111e-09 
1.407500e-09 1.295491e-09 1.191564e-09 
1.095217e-09 1.005975e-09 9.233833e-10 
8.470092e-10 7.764422e-10 7.112934e-10 
6.511942e-10 5.957964e-10 5.447715e-10 
4.978099e-10 4.546201e-10 4.149284e-10 
3.784779e-10 3.450276e-10 3.143523e-10 
2.862411e-10 2.604972e-10 2.369372e-10 
2.153900e-10 1.956964e-10 1.777087e-10 
1.612894e-10 1.463111e-10 1.326558e-10 
1.202140e-10 1.088848e-10 9.857469e-11 
3.272931e-11 3.645533e-11 4.058749e-11 
4.516765e-11 5.024166e-11 5.585971e-11 
6.207669e-11 6.895260e-11 7.655293e-11 
8.494913e-11 9.421909e-11 1.044476e-10 
1.157269e-10 1.281574e-10 1.418478e-10 
1.569162e-10 1.734907e-10 1.917098e-10 
2.117232e-10 2.336928e-10 2.577932e-10 
2.842124e-10 3.131530e-10 3.448326e-10 
3.794851e-10 4.173611e-10 4.587291e-10 
5.038764e-10 5.531095e-10 6.067557e-10 
6.651634e-10 7.287030e-10 7.977680e-10 
8.727753e-10 9.541663e-10 1.042407e-09 
1.137990e-09 1.241432e-09 1.353277e-09 
1.474096e-09 1.604486e-09 1.745070e-09 
1.896498e-09 2.059444e-09 2.234610e-09 
2.422720e-09 2.624521e-09 2.840782e-09 
3.072292e-09 3.319857e-09 3.584299e-09 
3.866453e-09 4.167162e-09 4.487276e-09 
4.827648e-09 5.189129e-09 5.572561e-09 
5.978779e-09 6.408596e-09 6.862806e-09 
7.342173e-09 7.847424e-09 8.379247e-09 
8.938278e-09 9.525096e-09 1.014022e-08 
1.078408e-08 1.145706e-08 1.215941e-08 
1.289133e-08 1.365287e-08 1.444400e-08 
1.526455e-08 1.611424e-08 1.699263e-08 
1.789917e-08 1.883312e-08 1.979361e-08 
2.077962e-08 2.178995e-08 2.282324e-08 
2.387795e-08 2.495239e-08 2.604469e-08 
2.715280e-08 2.827452e-08 2.940748e-08 
3.054917e-08 3.169690e-08 3.284786e-08 
3.399911e-08 3.514756e-08 3.629004e-08 
3.742328e-08 3.854392e-08 3.964853e-08 
4.073365e-08 4.179578e-08 4.283141e-08 
4.383703e-08 4.480918e-08 4.574444e-08 
4.663945e-08 4.749095e-08 4.829579e-08 
4.905096e-08 4.975359e-08 5.040099e-08 
5.099066e-08 5.152029e-08 5.198781e-08 
5.239137e-08 5.272940e-08 5.300054e-08 
5.320375e-08 5.333823e-08 5.340349e-08 
5.339929e-08 5.332572e-08 5.318311e-08 
5.297212e-08 5.269364e-08 5.234886e-08 
5.193923e-08 5.146645e-08 5.093245e-08 
5.033940e-08 4.968965e-08 4.898579e-08 
4.823055e-08 4.742682e-08 4.657765e-08 
4.568618e-08 4.475568e-08 4.378946e-08 
4.279092e-08 4.176349e-08 4.071060e-08 
3.963570e-08 3.854221e-08 3.743351e-08 
3.631293e-08 3.518372e-08 3.404907e-08 
3.291203e-08 3.177557e-08 3.064254e-08 
2.951563e-08 2.839742e-08 2.729031e-08 
2.619659e-08 2.511835e-08 2.405754e-08 
2.301595e-08 2.199520e-08 2.099676e-08 
2.002191e-08 1.907180e-08 1.814742e-08 
1.724959e-08 1.637901e-08 1.553623e-08 
1.472165e-08 1.393556e-08 1.317813e-08 
1.244940e-08 1.174932e-08 1.107773e-08 
1.043438e-08 9.818948e-09 9.231013e-09 
8.670105e-09 8.135684e-09 7.627159e-09 
7.143890e-09 6.685195e-09 6.250360e-09 
5.838642e-09 5.449275e-09 5.081475e-09 
4.734447e-09 4.407388e-09 4.099492e-09 
3.809954e-09 3.537971e-09 3.282751e-09 
3.043511e-09 2.819479e-09 2.609902e-09 
2.414042e-09 2.231181e-09 2.060620e-09 
1.901684e-09 1.753718e-09 1.616092e-09 
1.488200e-09 1.369460e-09 1.259313e-09 
1.157227e-09 1.062691e-09 9.752222e-10 
8.943578e-10 8.196606e-10 7.507156e-10 
6.871302e-10 6.285334e-10 5.745753e-10 
5.249262e-10 4.792760e-10 4.373334e-10 
3.988252e-10 3.634952e-10 3.311040e-10 
3.014276e-10 2.742569e-10 2.493971e-10 
2.266666e-10 2.058966e-10 1.869302e-10 
1.696216e-10 1.538359e-10 1.394478e-10 
1.263416e-10 1.144101e-10 1.035545e-10 
3.409899e-11 3.799109e-11 4.230867e-11 
4.709574e-11 5.240050e-11 5.827577e-11 
6.477929e-11 7.197422e-11 7.992953e-11 
8.872049e-11 9.842916e-11 1.091450e-10 
1.209652e-10 1.339956e-10 1.483511e-10 
1.641563e-10 1.815466e-10 2.006681e-10 
2.216793e-10 2.447512e-10 2.700685e-10 
2.978302e-10 3.282508e-10 3.615607e-10 
3.980077e-10 4.378574e-10 4.813945e-10 
5.289237e-10 5.807703e-10 6.372818e-10 
6.988281e-10 7.658029e-10 8.386243e-10 
9.177357e-10 1.003607e-09 1.096734e-09 
1.197640e-09 1.306877e-09 1.425025e-09 
1.552691e-09 1.690513e-09 1.839157e-09 
1.999314e-09 2.171707e-09 2.357085e-09 
2.556222e-09 2.769918e-09 2.998995e-09 
3.244299e-09 3.506693e-09 3.787060e-09 
4.086293e-09 4.405300e-09 4.744994e-09 
5.106290e-09 5.490104e-09 5.897345e-09 
6.328910e-09 6.785678e-09 7.268506e-09 
7.778220e-09 8.315608e-09 8.881414e-09 
9.476331e-09 1.010099e-08 1.075595e-08 
1.144171e-08 1.215865e-08 1.290710e-08 
1.368724e-08 1.449917e-08 1.534286e-08 
1.621815e-08 1.712474e-08 1.806218e-08 
1.902989e-08 2.002710e-08 2.105290e-08 
2.210618e-08 2.318568e-08 2.428996e-08 
2.541738e-08 2.656613e-08 2.773422e-08 
2.891946e-08 3.011950e-08 3.133181e-08 
3.255369e-08 3.378227e-08 3.501453e-08 
3.624731e-08 3.747732e-08 3.870115e-08 
3.991528e-08 4.111610e-08 4.229994e-08 
4.346307e-08 4.460173e-08 4.571214e-08 
4.679054e-08 4.783319e-08 4.883642e-08 
4.979660e-08 5.071024e-08 5.157393e-08 
5.238443e-08 5.313866e-08 5.383371e-08 
5.446688e-08 5.503569e-08 5.553791e-08 
5.597154e-08 5.633488e-08 5.662647e-08 
5.684519e-08 5.699017e-08 5.706087e-08 
5.705705e-08 5.697878e-08 5.682644e-08 
5.660071e-08 5.630257e-08 5.593331e-08 
5.549446e-08 5.498786e-08 5.441559e-08 
5.377998e-08 5.308359e-08 5.232916e-08 
5.151966e-08 5.065820e-08 4.974805e-08 
4.879260e-08 4.779535e-08 4.675989e-08 
4.568986e-08 4.458894e-08 4.346083e-08 
4.230925e-08 4.113785e-08 3.995028e-08 
3.875011e-08 3.754084e-08 3.632588e-08 
3.510852e-08 3.389194e-08 3.267918e-08 
3.147315e-08 3.027660e-08 2.909212e-08 
2.792212e-08 2.676888e-08 2.563446e-08 
2.452078e-08 2.342957e-08 2.236239e-08 
2.132061e-08 2.030546e-08 1.931797e-08 
1.835904e-08 1.742939e-08 1.652959e-08 
1.566008e-08 1.482115e-08 1.401297e-08 
1.323557e-08 1.248889e-08 1.177274e-08 
1.108686e-08 1.043088e-08 9.804348e-09 
9.206748e-09 8.637495e-09 8.095946e-09 
7.581409e-09 7.093148e-09 6.630390e-09 
6.192335e-09 5.778156e-09 5.387010e-09 
5.018041e-09 4.670386e-09 4.343178e-09 
4.035551e-09 3.746647e-09 3.475613e-09 
3.221609e-09 2.983811e-09 2.761409e-09 
2.553613e-09 2.359656e-09 2.178789e-09 
2.010290e-09 1.853460e-09 1.707626e-09 
1.572139e-09 1.446378e-09 1.329747e-09 
1.221677e-09 1.121625e-09 1.029074e-09 
9.435333e-10 8.645354e-10 7.916387e-10 
7.244252e-10 6.625000e-10 6.054908e-10 
5.530471e-10 5.048390e-10 4.605571e-10 
4.199109e-10 3.826284e-10 3.484553e-10 
3.171538e-10 2.885021e-10 2.622935e-10 
2.383355e-10 2.164491e-10 1.964678e-10 
1.782375e-10 1.616150e-10 1.464678e-10 
1.326733e-10 1.201182e-10 1.086977e-10 
3.549533e-11 3.955729e-11 4.406459e-11 
4.906345e-11 5.460451e-11 6.074324e-11 
6.754039e-11 7.506236e-11 8.338171e-11 
9.257765e-11 1.027366e-10 1.139526e-10 
1.263284e-10 1.399752e-10 1.550143e-10 
1.715772e-10 1.898066e-10 2.098568e-10 
2.318950e-10 2.561021e-10 2.826730e-10 
3.118183e-10 3.437647e-10 3.787560e-10 
4.170545e-10 4.589413e-10 5.047181e-10 
5.547076e-10 6.092549e-10 6.687283e-10 
7.335202e-10 8.040487e-10 8.807575e-10 
9.641179e-10 1.054629e-09 1.152818e-09 
1.259242e-09 1.374487e-09 1.499172e-09 
1.633944e-09 1.779480e-09 1.936492e-09 
2.105718e-09 2.287927e-09 2.483921e-09 
2.694524e-09 2.920594e-09 3.163008e-09 
3.422672e-09 3.700510e-09 3.997466e-09 
4.314499e-09 4.652582e-09 5.012694e-09 
5.395819e-09 5.802941e-09 6.235037e-09 
6.693073e-09 7.177996e-09 7.690730e-09 
8.232167e-09 8.803160e-09 9.404515e-09 
1.003698e-08 1.070125e-08 1.139793e-08 
1.212756e-08 1.289057e-08 1.368732e-08 
1.451802e-08 1.538280e-08 1.628162e-08 
1.721434e-08 1.818066e-08 1.918010e-08 
2.021205e-08 2.127572e-08 2.237013e-08 
2.349412e-08 2.464635e-08 2.582528e-08 
2.702918e-08 2.825612e-08 2.950396e-08 
3.077040e-08 3.205290e-08 3.334877e-08 
3.465512e-08 3.596887e-08 3.728681e-08 
3.860554e-08 3.992154e-08 4.123114e-08 
4.253058e-08 4.381599e-08 4.508343e-08 
4.632888e-08 4.754831e-08 4.873767e-08 
4.989291e-08 5.101002e-08 5.208503e-08 
5.311407e-08 5.409335e-08 5.501924e-08 
5.588823e-08 5.669700e-08 5.744243e-08 
5.812161e-08 5.873187e-08 5.927080e-08 
5.973626e-08 6.012640e-08 6.043967e-08 
6.067483e-08 6.083096e-08 6.090748e-08 
6.090413e-08 6.082097e-08 6.065841e-08 
6.041719e-08 6.009835e-08 5.970327e-08 
5.923362e-08 5.869136e-08 5.807873e-08 
5.739824e-08 5.665262e-08 5.584485e-08 
5.497811e-08 5.405573e-08 5.308124e-08 
5.205829e-08 5.099063e-08 4.988212e-08 
4.873667e-08 4.755824e-08 4.635080e-08 
4.511833e-08 4.386478e-08 4.259405e-08 
4.130997e-08 4.001630e-08 3.871669e-08 
3.741468e-08 3.611367e-08 3.481692e-08 
3.352754e-08 3.224848e-08 3.098250e-08 
2.973220e-08 2.849999e-08 2.728809e-08 
2.609855e-08 2.493320e-08 2.379370e-08 
2.268153e-08 2.159798e-08 2.054415e-08 
1.952099e-08 1.852925e-08 1.756955e-08 
1.664234e-08 1.574791e-08 1.488643e-08 
1.405794e-08 1.326235e-08 1.249946e-08 
1.176896e-08 1.107045e-08 1.040345e-08 
9.767382e-09 9.161622e-09 8.585471e-09 
8.038179e-09 7.518954e-09 7.026961e-09 
6.561337e-09 6.121192e-09 5.705621e-09 
5.313703e-09 4.944510e-09 4.597112e-09 
4.270582e-09 3.963996e-09 3.676442e-09 
3.407021e-09 3.154849e-09 2.919060e-09 
2.698810e-09 2.493277e-09 2.301662e-09 
2.123192e-09 1.957123e-09 1.802733e-09 
1.659333e-09 1.526259e-09 1.402876e-09 
1.288577e-09 1.182785e-09 1.084947e-09 
9.945415e-10 9.110713e-10 8.340662e-10 
7.630817e-10 6.976981e-10 6.375195e-10 
5.821734e-10 5.313097e-10 4.845995e-10 
4.417347e-10 4.024265e-10 3.664052e-10 
3.334187e-10 3.032318e-10 2.756254e-10 
2.503956e-10 2.273527e-10 2.063206e-10 
1.871359e-10 1.696474e-10 1.537146e-10 
1.392081e-10 1.260079e-10 1.140034e-10 
3.691676e-11 4.115220e-11 4.585335e-11 
5.106867e-11 5.685133e-11 6.325957e-11 
7.035718e-11 7.821392e-11 8.690604e-11 
9.651684e-11 1.071372e-10 1.188661e-10 
1.318116e-10 1.460909e-10 1.618316e-10 
1.791724e-10 1.982636e-10 2.192680e-10 
2.423621e-10 2.677364e-10 2.955970e-10 
3.261661e-10 3.596833e-10 3.964063e-10 
4.366122e-10 4.805986e-10 5.286846e-10 
5.812119e-10 6.385457e-10 7.010764e-10 
7.692199e-10 8.434193e-10 9.241454e-10 
1.011898e-09 1.107207e-09 1.210633e-09 
1.322768e-09 1.444234e-09 1.575690e-09 
1.717823e-09 1.871356e-09 2.037044e-09 
2.215676e-09 2.408071e-09 2.615083e-09 
2.837595e-09 3.076517e-09 3.332791e-09 
3.607382e-09 3.901280e-09 4.215493e-09 
4.551049e-09 4.908990e-09 5.290365e-09 
5.696230e-09 6.127640e-09 6.585646e-09 
7.071285e-09 7.585578e-09 8.129519e-09 
8.704071e-09 9.310154e-09 9.948640e-09 
1.062034e-08 1.132601e-08 1.206631e-08 
1.284182e-08 1.365303e-08 1.450033e-08 
1.538396e-08 1.630407e-08 1.726065e-08 
1.825354e-08 1.928245e-08 2.034689e-08 
2.144621e-08 2.257959e-08 2.374598e-08 
2.494418e-08 2.617276e-08 2.743008e-08 
2.871431e-08 3.002339e-08 3.135506e-08 
3.270683e-08 3.407603e-08 3.545977e-08 
3.685496e-08 3.825833e-08 3.966642e-08 
4.107562e-08 4.248213e-08 4.388206e-08 
4.527134e-08 4.664585e-08 4.800135e-08 
4.933356e-08 5.063812e-08 5.191070e-08 
5.314696e-08 5.434257e-08 5.549330e-08 
5.659496e-08 5.764351e-08 5.863502e-08 
5.956574e-08 6.043209e-08 6.123071e-08 
6.195848e-08 6.261252e-08 6.319024e-08 
6.368935e-08 6.410783e-08 6.444403e-08 
6.469662e-08 6.486459e-08 6.494732e-08 
6.494453e-08 6.485628e-08 6.468302e-08 
6.442552e-08 6.408492e-08 6.366268e-08 
6.316060e-08 6.258079e-08 6.192566e-08 
6.119789e-08 6.040043e-08 5.953647e-08 
5.860942e-08 5.762287e-08 5.658061e-08 
5.548654e-08 5.434471e-08 5.315924e-08 
5.193435e-08 5.067428e-08 4.938329e-08 
4.806565e-08 4.672560e-08 4.536731e-08 
4.399489e-08 4.261238e-08 4.122368e-08 
3.983258e-08 3.844273e-08 3.705761e-08 
3.568056e-08 3.431471e-08 3.296304e-08 
3.162830e-08 3.031308e-08 2.901975e-08 
2.775048e-08 2.650723e-08 2.529178e-08 
2.410568e-08 2.295030e-08 2.182682e-08 
2.073624e-08 1.967935e-08 1.865680e-08 
1.766905e-08 1.671641e-08 1.579906e-08 
1.491701e-08 1.407016e-08 1.325828e-08 
1.248104e-08 1.173799e-08 1.102861e-08 
1.035228e-08 9.708314e-09 9.095957e-09 
8.514402e-09 7.962793e-09 7.440233e-09 
6.945791e-09 6.478512e-09 6.037422e-09 
5.621533e-09 5.229849e-09 4.861374e-09 
4.515113e-09 4.190077e-09 3.885291e-09 
3.599791e-09 3.332632e-09 3.082889e-09 
2.849660e-09 2.632067e-09 2.429257e-09 
2.240406e-09 2.064717e-09 1.901425e-09 
1.749792e-09 1.609111e-09 1.478707e-09 
1.357932e-09 1.246173e-09 1.142842e-09 
1.047383e-09 9.592677e-10 8.779971e-10 
8.030984e-10 7.341259e-10 6.706592e-10 
6.123029e-10 5.586855e-10 5.094581e-10 
4.642939e-10 4.228870e-10 3.849513e-10 
3.502199e-10 3.184435e-10 2.893904e-10 
2.628444e-10 2.386051e-10 2.164862e-10 
1.963148e-10 1.779309e-10 1.611863e-10 
1.459441e-10 1.320776e-10 1.194701e-10 
3.836156e-11 4.277393e-11 4.767284e-11 
5.310908e-11 5.913841e-11 6.582191e-11 
7.322650e-11 8.142541e-11 9.049871e-11 
1.005339e-10 1.116264e-10 1.238803e-10 
1.374092e-10 1.523364e-10 1.687963e-10 
1.869346e-10 2.069097e-10 2.288931e-10 
2.530708e-10 2.796437e-10 3.088290e-10 
3.408612e-10 3.759931e-10 4.144968e-10 
4.566651e-10 5.028123e-10 5.532757e-10 
6.084166e-10 6.686215e-10 7.343033e-10 
8.059025e-10 8.838884e-10 9.687599e-10 
1.061047e-09 1.161311e-09 1.270147e-09 
1.388183e-09 1.516080e-09 1.654538e-09 
1.804287e-09 1.966095e-09 2.140767e-09 
2.329141e-09 2.532090e-09 2.750523e-09 
2.985381e-09 3.237635e-09 3.508290e-09 
3.798375e-09 4.108948e-09 4.441087e-09 
4.795890e-09 5.174472e-09 5.577956e-09 
6.007474e-09 6.464158e-09 6.949133e-09 
7.463514e-09 8.008398e-09 8.584856e-09 
9.193923e-09 9.836592e-09 1.051381e-08 
1.122644e-08 1.197532e-08 1.276115e-08 
1.358458e-08 1.444614e-08 1.534626e-08 
1.628522e-08 1.726318e-08 1.828016e-08 
1.933601e-08 2.043042e-08 2.156290e-08 
2.273277e-08 2.393915e-08 2.518097e-08 
2.645694e-08 2.776554e-08 2.910506e-08 
3.047353e-08 3.186878e-08 3.328839e-08 
3.472973e-08 3.618994e-08 3.766595e-08 
3.915445e-08 4.065196e-08 4.215478e-08 
4.365904e-08 4.516071e-08 4.665558e-08 
4.813935e-08 4.960758e-08 5.105573e-08 
5.247920e-08 5.387336e-08 5.523353e-08 
5.655507e-08 5.783335e-08 5.906381e-08 
6.024197e-08 6.136349e-08 6.242415e-08 
6.341991e-08 6.434695e-08 6.520165e-08 
6.598066e-08 6.668088e-08 6.729954e-08 
6.783414e-08 6.828256e-08 6.864299e-08 
6.891401e-08 6.909453e-08 6.918389e-08 
6.918176e-08 6.908824e-08 6.890377e-08 
6.862921e-08 6.826576e-08 6.781499e-08 
6.727883e-08 6.665955e-08 6.595972e-08 
6.518223e-08 6.433025e-08 6.340718e-08 
6.241669e-08 6.136264e-08 6.024908e-08 
5.908021e-08 5.786036e-08 5.659396e-08 
5.528552e-08 5.393959e-08 5.256074e-08 
5.115355e-08 4.972254e-08 4.827220e-08 
4.680693e-08 4.533104e-08 4.384871e-08 
4.236400e-08 4.088081e-08 3.940286e-08 
3.793371e-08 3.647672e-08 3.503506e-08 
3.361169e-08 3.220933e-08 3.083054e-08 
2.947761e-08 2.815263e-08 2.685750e-08 
2.559387e-08 2.436318e-08 2.316669e-08 
2.200544e-08 2.088028e-08 1.979187e-08 
1.874072e-08 1.772713e-08 1.675127e-08 
1.581315e-08 1.491266e-08 1.404953e-08 
1.322339e-08 1.243376e-08 1.168007e-08 
1.096165e-08 1.027775e-08 9.627567e-09 
9.010222e-09 8.424793e-09 7.870318e-09 
7.345795e-09 6.850200e-09 6.382485e-09 
5.941593e-09 5.526457e-09 5.136008e-09 
4.769183e-09 4.424923e-09 4.102185e-09 
3.799939e-09 3.517177e-09 3.252909e-09 
3.006174e-09 2.776034e-09 2.561580e-09 
2.361933e-09 2.176246e-09 2.003700e-09 
1.843513e-09 1.694930e-09 1.557234e-09 
1.429737e-09 1.311784e-09 1.202752e-09 
1.102051e-09 1.009119e-09 9.234254e-10 
8.444693e-10 7.717774e-10 7.049040e-10 
6.434298e-10 5.869608e-10 5.351274e-10 
4.875834e-10 4.440049e-10 4.040888e-10 
3.675527e-10 3.341330e-10 3.035843e-10 
2.756783e-10 2.502029e-10 2.269613e-10 
2.057710e-10 1.864628e-10 1.688803e-10 
1.528789e-10 1.383251e-10 1.250955e-10 
3.982788e-11 4.442040e-11 4.952075e-11 
5.518213e-11 6.146290e-11 6.842711e-11 
7.614488e-11 8.469301e-11 9.415547e-11 
1.046241e-10 1.161990e-10 1.289896e-10 
1.431150e-10 1.587050e-10 1.759006e-10 
1.948554e-10 2.157357e-10 2.387221e-10 
2.640103e-10 2.918120e-10 3.223560e-10 
3.558894e-10 3.926787e-10 4.330109e-10 
4.771949e-10 5.255624e-10 5.784698e-10 
6.362985e-10 6.994570e-10 7.683818e-10 
8.435389e-10 9.254246e-10 1.014567e-09 
1.111527e-09 1.216901e-09 1.331317e-09 
1.455442e-09 1.589978e-09 1.735666e-09 
1.893282e-09 2.063643e-09 2.247602e-09 
2.446051e-09 2.659918e-09 2.890171e-09 
3.137810e-09 3.403872e-09 3.689425e-09 
3.995569e-09 4.323431e-09 4.674161e-09 
5.048934e-09 5.448939e-09 5.875379e-09 
6.329463e-09 6.812404e-09 7.325408e-09 
7.869672e-09 8.446372e-09 9.056659e-09 
9.701646e-09 1.038240e-08 1.109995e-08 
1.185523e-08 1.264912e-08 1.348242e-08 
1.435582e-08 1.526990e-08 1.622512e-08 
1.722183e-08 1.826019e-08 1.934025e-08 
2.046187e-08 2.162472e-08 2.282832e-08 
2.407194e-08 2.535467e-08 2.667539e-08 
2.803272e-08 2.942508e-08 3.085065e-08 
3.230733e-08 3.379284e-08 3.530459e-08 
3.683979e-08 3.839540e-08 3.996814e-08 
4.155449e-08 4.315074e-08 4.475294e-08 
4.635696e-08 4.795849e-08 4.955305e-08 
5.113602e-08 5.270266e-08 5.424812e-08 
5.576748e-08 5.725578e-08 5.870802e-08 
6.011920e-08 6.148439e-08 6.279869e-08 
6.405730e-08 6.525557e-08 6.638898e-08 
6.745319e-08 6.844410e-08 6.935784e-08 
7.019079e-08 7.093965e-08 7.160142e-08 
7.217345e-08 7.265342e-08 7.303942e-08 
7.332990e-08 7.352371e-08 7.362012e-08 
7.361878e-08 7.351979e-08 7.332363e-08 
7.303120e-08 7.264379e-08 7.216310e-08 
7.159119e-08 7.093047e-08 7.018372e-08 
6.935403e-08 6.844478e-08 6.745964e-08 
6.640253e-08 6.527759e-08 6.408915e-08 
6.284172e-08 6.153993e-08 6.018853e-08 
5.879236e-08 5.735627e-08 5.588517e-08 
5.438395e-08 5.285746e-08 5.131050e-08 
4.974777e-08 4.817388e-08 4.659331e-08 
4.501038e-08 4.342926e-08 4.185394e-08 
4.028821e-08 3.873566e-08 3.719965e-08 
3.568335e-08 3.418967e-08 3.272131e-08 
3.128073e-08 2.987015e-08 2.849156e-08 
2.714674e-08 2.583720e-08 2.456428e-08 
2.332907e-08 2.213247e-08 2.097518e-08 
1.985771e-08 1.878038e-08 1.774336e-08 
1.674664e-08 1.579009e-08 1.487341e-08 
1.399620e-08 1.315793e-08 1.235798e-08 
1.159562e-08 1.087005e-08 1.018040e-08 
9.525719e-09 8.905023e-09 8.317273e-09 
7.761397e-09 7.236294e-09 6.740843e-09 
6.273909e-09 5.834352e-09 5.421028e-09 
5.032799e-09 4.668537e-09 4.327124e-09 
4.007464e-09 3.708478e-09 3.429113e-09 
3.168342e-09 2.925167e-09 2.698619e-09 
2.487762e-09 2.291694e-09 2.109546e-09 
1.940482e-09 1.783704e-09 1.638445e-09 
1.503978e-09 1.379605e-09 1.264667e-09 
1.158534e-09 1.060613e-09 9.703398e-10 
8.871835e-10 8.106425e-10 7.402443e-10 
6.755449e-10 6.161269e-10 5.615993e-10 
5.115956e-10 4.657729e-10 4.238109e-10 
3.854109e-10 3.502943e-10 3.182017e-10 
2.888921e-10 2.621413e-10 2.377417e-10 
2.155005e-10 1.952393e-10 1.767930e-10 
1.600093e-10 1.447473e-10 1.308771e-10 
4.131369e-11 4.608938e-11 5.139460e-11 
5.728503e-11 6.382175e-11 7.107178e-11 
7.910856e-11 8.801253e-11 9.787170e-11 
1.087823e-10 1.208494e-10 1.341876e-10 
1.489221e-10 1.651890e-10 1.831364e-10 
2.029256e-10 2.247315e-10 2.487439e-10 
2.751685e-10 3.042281e-10 3.361635e-10 
3.712347e-10 4.097225e-10 4.519294e-10 
4.981807e-10 5.488265e-10 6.042423e-10 
6.648308e-10 7.310232e-10 8.032805e-10 
8.820949e-10 9.679910e-10 1.061527e-09 
1.163297e-09 1.273930e-09 1.394093e-09 
1.524492e-09 1.665871e-09 1.819014e-09 
1.984745e-09 2.163930e-09 2.357475e-09 
2.566326e-09 2.791472e-09 3.033938e-09 
3.294790e-09 3.575130e-09 3.876095e-09 
4.198857e-09 4.544615e-09 4.914599e-09 
5.310058e-09 5.732263e-09 6.182499e-09 
6.662059e-09 7.172238e-09 7.714330e-09 
8.289614e-09 8.899352e-09 9.544778e-09 
1.022709e-08 1.094744e-08 1.170692e-08 
1.250655e-08 1.334729e-08 1.422999e-08 
1.515541e-08 1.612418e-08 1.713682e-08 
1.819369e-08 1.929502e-08 2.044085e-08 
2.163105e-08 2.286532e-08 2.414312e-08 
2.546373e-08 2.682619e-08 2.822931e-08 
2.967165e-08 3.115154e-08 3.266705e-08 
3.421597e-08 3.579586e-08 3.740399e-08 
3.903740e-08 4.069285e-08 4.236684e-08 
4.405565e-08 4.575530e-08 4.746160e-08 
4.917014e-08 5.087631e-08 5.257535e-08 
5.426232e-08 5.593216e-08 5.757967e-08 
5.919962e-08 6.078668e-08 6.233551e-08 
6.384078e-08 6.529719e-08 6.669952e-08 
6.804261e-08 6.932149e-08 7.053131e-08 
7.166744e-08 7.272547e-08 7.370125e-08 
7.459092e-08 7.539092e-08 7.609805e-08 
7.670945e-08 7.722265e-08 7.763559e-08 
7.794660e-08 7.815445e-08 7.825835e-08 
7.825793e-08 7.815329e-08 7.794494e-08 
7.763383e-08 7.722137e-08 7.670934e-08 
7.609997e-08 7.539583e-08 7.459990e-08 
7.371548e-08 7.274619e-08 7.169597e-08 
7.056900e-08 6.936972e-08 6.810277e-08 
6.677295e-08 6.538525e-08 6.394473e-08 
6.245656e-08 6.092596e-08 5.935815e-08 
5.775837e-08 5.613180e-08 5.448357e-08 
5.281871e-08 5.114213e-08 4.945863e-08 
4.777281e-08 4.608913e-08 4.441183e-08 
4.274496e-08 4.109235e-08 3.945758e-08 
3.784401e-08 3.625476e-08 3.469269e-08 
3.316041e-08 3.166029e-08 3.019443e-08 
2.876471e-08 2.737275e-08 2.601995e-08 
2.470746e-08 2.343623e-08 2.220698e-08 
2.102025e-08 1.987637e-08 1.877550e-08 
1.771762e-08 1.670257e-08 1.573003e-08 
1.479955e-08 1.391056e-08 1.306238e-08 
1.225423e-08 1.148524e-08 1.075447e-08 
1.006091e-08 9.403487e-09 8.781099e-09 
8.192590e-09 7.636783e-09 7.112478e-09 
6.618460e-09 6.153511e-09 5.716408e-09 
5.305936e-09 4.920891e-09 4.560081e-09 
4.222335e-09 3.906506e-09 3.611471e-09 
3.336135e-09 3.079437e-09 2.840345e-09 
2.617865e-09 2.411036e-09 2.218935e-09 
2.040675e-09 1.875406e-09 1.722317e-09 
1.580633e-09 1.449616e-09 1.328565e-09 
1.216814e-09 1.113732e-09 1.018724e-09 
9.312254e-10 8.507062e-10 7.766662e-10 
7.086351e-10 6.461719e-10 5.888626e-10 
5.363198e-10 4.881813e-10 4.441087e-10 
4.037862e-10 3.669197e-10 3.332356e-10 
3.024792e-10 2.744143e-10 2.488216e-10 
2.254981e-10 2.042556e-10 1.849203e-10 
1.673314e-10 1.513407e-10 1.368114e-10 
4.281683e-11 4.777843e-11 5.329171e-11 
5.941481e-11 6.621162e-11 7.375221e-11 
8.211343e-11 9.137943e-11 1.016424e-10 
1.130030e-10 1.255713e-10 1.394676e-10 
1.548229e-10 1.717800e-10 1.904944e-10 
2.111352e-10 2.338860e-10 2.589461e-10 
2.865318e-10 3.168770e-10 3.502350e-10 
3.868793e-10 4.271051e-10 4.712309e-10 
5.195993e-10 5.725788e-10 6.305652e-10 
6.939831e-10 7.632870e-10 8.389633e-10 
9.215314e-10 1.011545e-09 1.109594e-09 
1.216306e-09 1.332346e-09 1.458419e-09 
1.595271e-09 1.743691e-09 1.904508e-09 
2.078596e-09 2.266871e-09 2.470296e-09 
2.689872e-09 2.926649e-09 3.181716e-09 
3.456205e-09 3.751286e-09 4.068170e-09 
4.408100e-09 4.772357e-09 5.162246e-09 
5.579101e-09 6.024276e-09 6.499142e-09 
7.005078e-09 7.543469e-09 8.115697e-09 
8.723130e-09 9.367122e-09 1.004899e-08 
1.077003e-08 1.153146e-08 1.233448e-08 
1.318017e-08 1.406958e-08 1.500361e-08 
1.598310e-08 1.700874e-08 1.808109e-08 
1.920057e-08 2.036742e-08 2.158172e-08 
2.284335e-08 2.415200e-08 2.550713e-08 
2.690798e-08 2.835355e-08 2.984259e-08 
3.137361e-08 3.294482e-08 3.455418e-08 
3.619939e-08 3.787783e-08 3.958662e-08 
4.132262e-08 4.308238e-08 4.486220e-08 
4.665811e-08 4.846588e-08 5.028104e-08 
5.209891e-08 5.391458e-08 5.572295e-08 
5.751877e-08 5.929664e-08 6.105101e-08 
6.277630e-08 6.446681e-08 6.611684e-08 
6.772070e-08 6.927272e-08 7.076731e-08 
7.219897e-08 7.356237e-08 7.485234e-08 
7.606391e-08 7.719236e-08 7.823325e-08 
7.918245e-08 8.003615e-08 8.079091e-08 
8.144368e-08 8.199181e-08 8.243307e-08 
8.276571e-08 8.298838e-08 8.310023e-08 
8.310088e-08 8.299041e-08 8.276937e-08 
8.243879e-08 8.200014e-08 8.145536e-08 
8.080681e-08 8.005725e-08 7.920985e-08 
7.826814e-08 7.723602e-08 7.611766e-08 
7.491756e-08 7.364045e-08 7.229130e-08 
7.087524e-08 6.939759e-08 6.786378e-08 
6.627932e-08 6.464978e-08 6.298075e-08 
6.127781e-08 5.954651e-08 5.779232e-08 
5.602060e-08 5.423660e-08 5.244542e-08 
5.065198e-08 4.886104e-08 4.707711e-08 
4.530450e-08 4.354729e-08 4.180930e-08 
4.009409e-08 3.840498e-08 3.674501e-08 
3.511696e-08 3.352332e-08 3.196634e-08 
3.044799e-08 2.897000e-08 2.753384e-08 
2.614072e-08 2.479163e-08 2.348734e-08 
2.222839e-08 2.101513e-08 1.984771e-08 
1.872610e-08 1.765010e-08 1.661937e-08 
1.563342e-08 1.469162e-08 1.379324e-08 
1.293743e-08 1.212327e-08 1.134973e-08 
1.061573e-08 9.920127e-09 9.261731e-09 
8.639310e-09 8.051603e-09 7.497325e-09 
6.975182e-09 6.483870e-09 6.022085e-09 
5.588532e-09 5.181925e-09 4.800996e-09 
4.444497e-09 4.111207e-09 3.799929e-09 
3.509502e-09 3.238795e-09 2.986713e-09 
2.752198e-09 2.534230e-09 2.331829e-09 
2.144054e-09 1.970004e-09 1.808817e-09 
1.659672e-09 1.521787e-09 1.394419e-09 
1.276863e-09 1.168452e-09 1.068554e-09 
9.765739e-10 8.919491e-10 8.141514e-10 
7.426838e-10 6.770799e-10 6.169027e-10 
5.617429e-10 5.112179e-10 4.649707e-10 
4.226680e-10 3.839997e-10 3.486770e-10 
3.164315e-10 2.870144e-10 2.601944e-10 
2.357577e-10 2.135062e-10 1.932568e-10 
1.748404e-10 1.581009e-10 1.428946e-10 
4.433499e-11 4.948500e-11 5.520918e-11 
6.156827e-11 6.862895e-11 7.646446e-11 
8.515508e-11 9.478881e-11 1.054620e-10 
1.172800e-10 1.303581e-10 1.448221e-10 
1.608092e-10 1.784691e-10 1.979645e-10 
2.194729e-10 2.431868e-10 2.693154e-10 
2.980853e-10 3.297425e-10 3.645527e-10 
4.028033e-10 4.448047e-10 4.908916e-10 
5.414243e-10 5.967907e-10 6.574074e-10 
7.237212e-10 7.962111e-10 8.753896e-10 
9.618041e-10 1.056039e-09 1.158716e-09 
1.270497e-09 1.392085e-09 1.524226e-09 
1.667706e-09 1.823360e-09 1.992065e-09 
2.174745e-09 2.372371e-09 2.585960e-09 
2.816576e-09 3.065329e-09 3.333376e-09 
3.621916e-09 3.932193e-09 4.265490e-09 
4.623132e-09 5.006476e-09 5.416914e-09 
5.855863e-09 6.324766e-09 6.825082e-09 
7.358284e-09 7.925848e-09 8.529249e-09 
9.169951e-09 9.849398e-09 1.056901e-08 
1.133015e-08 1.213416e-08 1.298230e-08 
1.387575e-08 1.481562e-08 1.580292e-08 
1.683852e-08 1.792319e-08 1.905755e-08 
2.024206e-08 2.147699e-08 2.276245e-08 
2.409834e-08 2.548434e-08 2.691991e-08 
2.840425e-08 2.993633e-08 3.151483e-08 
3.313818e-08 3.480452e-08 3.651168e-08 
3.825723e-08 4.003840e-08 4.185216e-08 
4.369515e-08 4.556373e-08 4.745397e-08 
4.936165e-08 5.128229e-08 5.321112e-08 
5.514317e-08 5.707320e-08 5.899581e-08 
6.090537e-08 6.279615e-08 6.466224e-08 
6.649766e-08 6.829636e-08 7.005224e-08 
7.175924e-08 7.341130e-08 7.500244e-08 
7.652681e-08 7.797870e-08 7.935259e-08 
8.064316e-08 8.184537e-08 8.295449e-08 
8.396607e-08 8.487605e-08 8.568076e-08 
8.637693e-08 8.696171e-08 8.743274e-08 
8.778810e-08 8.802639e-08 8.814668e-08 
8.814854e-08 8.803207e-08 8.779786e-08 
8.744699e-08 8.698105e-08 8.640209e-08 
8.571263e-08 8.491562e-08 8.401445e-08 
8.301290e-08 8.191511e-08 8.072555e-08 
7.944901e-08 7.809056e-08 7.665549e-08 
7.514929e-08 7.357764e-08 7.194632e-08 
7.026122e-08 6.852829e-08 6.675349e-08 
6.494278e-08 6.310205e-08 6.123716e-08 
5.935381e-08 5.745761e-08 5.555398e-08 
5.364817e-08 5.174523e-08 4.984998e-08 
4.796700e-08 4.610063e-08 4.425492e-08 
4.243367e-08 4.064039e-08 3.887831e-08 
3.715037e-08 3.545923e-08 3.380725e-08 
3.219654e-08 3.062889e-08 2.910587e-08 
2.762875e-08 2.619858e-08 2.481614e-08 
2.348201e-08 2.219653e-08 2.095986e-08 
1.977194e-08 1.863255e-08 1.754131e-08 
1.649767e-08 1.550098e-08 1.455042e-08 
1.364510e-08 1.278400e-08 1.196604e-08 
1.119005e-08 1.045481e-08 9.759042e-09 
9.101432e-09 8.480631e-09 7.895269e-09 
7.343962e-09 6.825320e-09 6.337955e-09 
5.880486e-09 5.451543e-09 5.049778e-09 
4.673862e-09 4.322497e-09 3.994411e-09 
3.688370e-09 3.403172e-09 3.137656e-09 
2.890698e-09 2.661217e-09 2.448173e-09 
2.250568e-09 2.067447e-09 1.897898e-09 
1.741051e-09 1.596079e-09 1.462193e-09 
1.338650e-09 1.224742e-09 1.119803e-09 
1.023202e-09 9.343467e-10 8.526775e-10 
7.776700e-10 7.088320e-10 6.457020e-10 
5.878484e-10 5.348677e-10 4.863832e-10 
4.420439e-10 4.015226e-10 3.645154e-10 
3.307395e-10 2.999327e-10 2.718519e-10 
2.462719e-10 2.229843e-10 2.017965e-10 
1.825308e-10 1.650230e-10 1.491220e-10 
4.586571e-11 5.120633e-11 5.714397e-11 
6.374198e-11 7.106994e-11 7.920426e-11 
8.822878e-11 9.823541e-11 1.093248e-10 
1.216071e-10 1.352027e-10 1.502432e-10 
1.668722e-10 1.852463e-10 2.055360e-10 
2.279269e-10 2.526208e-10 2.798369e-10 
3.098129e-10 3.428065e-10 3.790967e-10 
4.189851e-10 4.627975e-10 5.108853e-10 
5.636272e-10 6.214309e-10 6.847342e-10 
7.540073e-10 8.297541e-10 9.125140e-10 
1.002864e-09 1.101418e-09 1.208833e-09 
1.325807e-09 1.453080e-09 1.591439e-09 
1.741716e-09 1.904789e-09 2.081588e-09 
2.273088e-09 2.480315e-09 2.704346e-09 
2.946307e-09 3.207372e-09 3.488766e-09 
3.791762e-09 4.117676e-09 4.467872e-09 
4.843754e-09 5.246762e-09 5.678376e-09 
6.140103e-09 6.633477e-09 7.160050e-09 
7.721391e-09 8.319072e-09 8.954666e-09 
9.629735e-09 1.034582e-08 1.110444e-08 
1.190706e-08 1.275511e-08 1.364994e-08 
1.459282e-08 1.558495e-08 1.662741e-08 
1.772116e-08 1.886701e-08 2.006566e-08 
2.131759e-08 2.262315e-08 2.398246e-08 
2.539542e-08 2.686173e-08 2.838083e-08 
2.995191e-08 3.157387e-08 3.324536e-08 
3.496471e-08 3.672997e-08 3.853886e-08 
4.038880e-08 4.227689e-08 4.419991e-08 
4.615430e-08 4.813622e-08 5.014149e-08 
5.216563e-08 5.420389e-08 5.625121e-08 
5.830230e-08 6.035160e-08 6.239335e-08 
6.442159e-08 6.643018e-08 6.841286e-08 
7.036324e-08 7.227489e-08 7.414132e-08 
7.595603e-08 7.771259e-08 7.940462e-08 
8.102587e-08 8.257024e-08 8.403185e-08 
8.540502e-08 8.668438e-08 8.786485e-08 
8.894171e-08 8.991060e-08 9.076760e-08 
9.150921e-08 9.213240e-08 9.263464e-08 
9.301387e-08 9.326858e-08 9.339779e-08 
9.340104e-08 9.327842e-08 9.303055e-08 
9.265860e-08 9.216424e-08 9.154967e-08 
9.081757e-08 8.997110e-08 8.901386e-08 
8.794987e-08 8.678357e-08 8.551972e-08 
8.416344e-08 8.272011e-08 8.119539e-08 
7.959514e-08 7.792540e-08 7.619235e-08 
7.440226e-08 7.256146e-08 7.067632e-08 
6.875317e-08 6.679832e-08 6.481797e-08 
6.281821e-08 6.080501e-08 5.878414e-08 
5.676118e-08 5.474150e-08 5.273023e-08 
5.073223e-08 4.875211e-08 4.679418e-08 
4.486246e-08 4.296069e-08 4.109228e-08 
3.926035e-08 3.746771e-08 3.571687e-08 
3.401003e-08 3.234911e-08 3.073573e-08 
2.917126e-08 2.765677e-08 2.619309e-08 
2.478081e-08 2.342029e-08 2.211165e-08 
2.085485e-08 1.964962e-08 1.849555e-08 
1.739204e-08 1.633836e-08 1.533367e-08 
1.437697e-08 1.346719e-08 1.260317e-08 
1.178365e-08 1.100732e-08 1.027283e-08 
9.578766e-09 8.923688e-09 8.306135e-09 
7.724635e-09 7.177706e-09 6.663871e-09 
6.181659e-09 5.729614e-09 5.306302e-09 
4.910314e-09 4.540266e-09 4.194813e-09 
3.872641e-09 3.572478e-09 3.293090e-09 
3.033287e-09 2.791924e-09 2.567898e-09 
2.360153e-09 2.167678e-09 1.989508e-09 
1.824721e-09 1.672444e-09 1.531844e-09 
1.402133e-09 1.282565e-09 1.172435e-09 
1.071079e-09 9.778694e-10 8.922171e-10 
8.135687e-10 7.414050e-10 6.752394e-10 
6.146171e-10 5.591129e-10 5.083301e-10 
4.618989e-10 4.194750e-10 3.807384e-10 
3.453918e-10 3.131592e-10 2.837849e-10 
2.570322e-10 2.326822e-10 2.105324e-10 
1.903962e-10 1.721011e-10 1.554885e-10 
4.740639e-11 5.293952e-11 5.909283e-11 
6.593232e-11 7.353053e-11 8.196712e-11 
9.132952e-11 1.017136e-10 1.132245e-10 
1.259771e-10 1.400972e-10 1.557222e-10 
1.730023e-10 1.921011e-10 2.131970e-10 
2.364841e-10 2.621736e-10 2.904949e-10 
3.216970e-10 3.560499e-10 3.938459e-10 
4.354012e-10 4.810574e-10 5.311834e-10 
5.861765e-10 6.464646e-10 7.125077e-10 
7.847998e-10 8.638704e-10 9.502868e-10 
1.044655e-09 1.147623e-09 1.259882e-09 
1.382164e-09 1.515252e-09 1.659974e-09 
1.817208e-09 1.987880e-09 2.172969e-09 
2.373507e-09 2.590578e-09 2.825317e-09 
3.078916e-09 3.352617e-09 3.647715e-09 
3.965556e-09 4.307537e-09 4.675100e-09 
5.069734e-09 5.492968e-09 5.946370e-09 
6.431540e-09 6.950107e-09 7.503723e-09 
8.094055e-09 8.722776e-09 9.391561e-09 
1.010208e-08 1.085596e-08 1.165484e-08 
1.250028e-08 1.339381e-08 1.433687e-08 
1.533084e-08 1.637699e-08 1.747648e-08 
1.863036e-08 1.983952e-08 2.110470e-08 
2.242645e-08 2.380515e-08 2.524094e-08 
2.673377e-08 2.828332e-08 2.988903e-08 
3.155005e-08 3.326526e-08 3.503323e-08 
3.685222e-08 3.872017e-08 4.063470e-08 
4.259308e-08 4.459226e-08 4.662881e-08 
4.869901e-08 5.079876e-08 5.292365e-08 
5.506893e-08 5.722956e-08 5.940019e-08 
6.157518e-08 6.374865e-08 6.591446e-08 
6.806629e-08 7.019761e-08 7.230176e-08 
7.437195e-08 7.640133e-08 7.838298e-08 
8.031001e-08 8.217554e-08 8.397280e-08 
8.569511e-08 8.733599e-08 8.888915e-08 
9.034855e-08 9.170845e-08 9.296343e-08 
9.410846e-08 9.513890e-08 9.605055e-08 
9.683968e-08 9.750306e-08 9.803796e-08 
9.844221e-08 9.871418e-08 9.885282e-08 
9.885763e-08 9.872871e-08 9.846672e-08 
9.807289e-08 9.754901e-08 9.689741e-08 
9.612095e-08 9.522298e-08 9.420737e-08 
9.307838e-08 9.184073e-08 9.049951e-08 
8.906016e-08 8.752843e-08 8.591033e-08 
8.421211e-08 8.244020e-08 8.060118e-08 
7.870173e-08 7.674859e-08 7.474854e-08 
7.270831e-08 7.063461e-08 6.853405e-08 
6.641311e-08 6.427811e-08 6.213520e-08 
5.999032e-08 5.784916e-08 5.571716e-08 
5.359950e-08 5.150106e-08 4.942641e-08 
4.737983e-08 4.536525e-08 4.338630e-08 
4.144628e-08 3.954816e-08 3.769458e-08 
3.588788e-08 3.413007e-08 3.242287e-08 
3.076769e-08 2.916567e-08 2.761767e-08 
2.612430e-08 2.468591e-08 2.330264e-08 
2.197439e-08 2.070090e-08 1.948169e-08 
1.831611e-08 1.720340e-08 1.614261e-08 
1.513271e-08 1.417252e-08 1.326081e-08 
1.239623e-08 1.157739e-08 1.080283e-08 
1.007105e-08 9.380527e-09 8.729694e-09 
8.116984e-09 7.540823e-09 6.999639e-09 
6.491869e-09 6.015967e-09 5.570410e-09 
5.153702e-09 4.764376e-09 4.401003e-09 
4.062194e-09 3.746597e-09 3.452908e-09 
3.179867e-09 2.926259e-09 2.690919e-09 
2.472730e-09 2.270623e-09 2.083577e-09 
1.910619e-09 1.750825e-09 1.603317e-09 
1.467263e-09 1.341875e-09 1.226410e-09 
1.120166e-09 1.022482e-09 9.327384e-10 
8.503506e-10 7.747720e-10 7.054904e-10 
6.420266e-10 5.839332e-10 5.307926e-10 
4.822161e-10 4.378414e-10 3.973320e-10 
3.603755e-10 3.266819e-10 2.959826e-10 
2.680290e-10 2.425911e-10 2.194565e-10 
1.984293e-10 1.793287e-10 1.619882e-10 
4.895430e-11 5.468151e-11 6.105234e-11 
6.813548e-11 7.600646e-11 8.474826e-11 
9.445197e-11 1.052175e-10 1.171545e-10 
1.303827e-10 1.450334e-10 1.612502e-10 
1.791895e-10 1.990223e-10 2.209351e-10 
2.451306e-10 2.718297e-10 3.012723e-10 
3.337187e-10 3.694517e-10 4.087770e-10 
4.520260e-10 4.995565e-10 5.517550e-10 
6.090380e-10 6.718544e-10 7.406867e-10 
8.160533e-10 8.985102e-10 9.886531e-10 
1.087119e-09 1.194589e-09 1.311789e-09 
1.439490e-09 1.578516e-09 1.729738e-09 
1.894080e-09 2.072520e-09 2.266088e-09 
2.475873e-09 2.703016e-09 2.948719e-09 
3.214237e-09 3.500883e-09 3.810026e-09 
4.143089e-09 4.501548e-09 4.886930e-09 
5.300810e-09 5.744810e-09 6.220590e-09 
6.729847e-09 7.274309e-09 7.855730e-09 
8.475878e-09 9.136535e-09 9.839481e-09 
1.058649e-08 1.137931e-08 1.221966e-08 
1.310924e-08 1.404965e-08 1.504245e-08 
1.608911e-08 1.719100e-08 1.834937e-08 
1.956535e-08 2.083989e-08 2.217381e-08 
2.356771e-08 2.502202e-08 2.653691e-08 
2.811235e-08 2.974804e-08 3.144338e-08 
3.319752e-08 3.500929e-08 3.687719e-08 
3.879942e-08 4.077381e-08 4.279784e-08 
4.486867e-08 4.698305e-08 4.913740e-08 
5.132775e-08 5.354980e-08 5.579887e-08 
5.806995e-08 6.035768e-08 6.265639e-08 
6.496013e-08 6.726263e-08 6.955741e-08 
7.183773e-08 7.409668e-08 7.632717e-08 
7.852200e-08 8.067386e-08 8.277544e-08 
8.481937e-08 8.679835e-08 8.870518e-08 
9.053274e-08 9.227414e-08 9.392268e-08 
9.547192e-08 9.691576e-08 9.824843e-08 
9.946455e-08 1.005592e-07 1.015279e-07 
1.023666e-07 1.030719e-07 1.036410e-07 
1.040714e-07 1.043615e-07 1.045101e-07 
1.045166e-07 1.043813e-07 1.041047e-07 
1.036882e-07 1.031337e-07 1.024437e-07 
1.016212e-07 1.006697e-07 9.959342e-08 
9.839686e-08 9.708505e-08 9.566339e-08 
9.413768e-08 9.251402e-08 9.079883e-08 
8.899874e-08 8.712059e-08 8.517139e-08 
8.315824e-08 8.108830e-08 7.896878e-08 
7.680684e-08 7.460961e-08 7.238410e-08 
7.013720e-08 6.787564e-08 6.560592e-08 
6.333436e-08 6.106700e-08 5.880961e-08 
5.656768e-08 5.434637e-08 5.215054e-08 
4.998470e-08 4.785303e-08 4.575936e-08 
4.370718e-08 4.169962e-08 3.973948e-08 
3.782921e-08 3.597094e-08 3.416646e-08 
3.241725e-08 3.072452e-08 2.908915e-08 
2.751176e-08 2.599272e-08 2.453215e-08 
2.312994e-08 2.178578e-08 2.049915e-08 
1.926937e-08 1.809557e-08 1.697677e-08 
1.591184e-08 1.489954e-08 1.393853e-08 
1.302739e-08 1.216463e-08 1.134868e-08 
1.057797e-08 9.850840e-09 9.165653e-09 
8.520736e-09 7.914414e-09 7.345019e-09 
6.810892e-09 6.310393e-09 5.841905e-09 
5.403843e-09 4.994655e-09 4.612824e-09 
4.256880e-09 3.925394e-09 3.616985e-09 
3.330319e-09 3.064113e-09 2.817136e-09 
2.588206e-09 2.376196e-09 2.180026e-09 
1.998671e-09 1.831155e-09 1.676551e-09 
1.533983e-09 1.402620e-09 1.281678e-09 
1.170418e-09 1.068145e-09 9.742042e-10 
8.879819e-10 8.089024e-10 7.364267e-10 
6.700510e-10 6.093049e-10 5.537494e-10 
5.029759e-10 4.566039e-10 4.142800e-10 
3.756760e-10 3.404877e-10 3.084330e-10 
2.792512e-10 2.527011e-10 2.285599e-10 
2.066222e-10 1.866985e-10 1.686143e-10 
5.050658e-11 5.642909e-11 6.301890e-11 
7.034742e-11 7.849323e-11 8.754265e-11 
9.759052e-11 1.087409e-10 1.211078e-10 
1.348162e-10 1.500028e-10 1.668172e-10 
1.854229e-10 2.059980e-10 2.287370e-10 
2.538518e-10 2.815729e-10 3.121509e-10 
3.458580e-10 3.829895e-10 4.238655e-10 
4.688323e-10 5.182646e-10 5.725667e-10 
6.321751e-10 6.975597e-10 7.692264e-10 
8.477186e-10 9.336194e-10 1.027554e-09 
1.130190e-09 1.242244e-09 1.364476e-09 
1.497700e-09 1.642778e-09 1.800628e-09 
1.972222e-09 2.158588e-09 2.360812e-09 
2.580039e-09 2.817474e-09 3.074380e-09 
3.352084e-09 3.651970e-09 3.975482e-09 
4.324123e-09 4.699453e-09 5.103085e-09 
5.536686e-09 6.001969e-09 6.500693e-09 
7.034654e-09 7.605685e-09 8.215643e-09 
8.866406e-09 9.559864e-09 1.029791e-08 
1.108242e-08 1.191527e-08 1.279828e-08 
1.373325e-08 1.472191e-08 1.576592e-08 
1.686684e-08 1.802615e-08 1.924519e-08 
2.052517e-08 2.186713e-08 2.327194e-08 
2.474028e-08 2.627262e-08 2.786917e-08 
2.952991e-08 3.125455e-08 3.304250e-08 
3.489287e-08 3.680446e-08 3.877570e-08 
4.080470e-08 4.288920e-08 4.502656e-08 
4.721377e-08 4.944743e-08 5.172375e-08 
5.403858e-08 5.638733e-08 5.876510e-08 
6.116656e-08 6.358606e-08 6.601760e-08 
6.845487e-08 7.089125e-08 7.331984e-08 
7.573352e-08 7.812495e-08 8.048661e-08 
8.281087e-08 8.508996e-08 8.731611e-08 
8.948151e-08 9.157840e-08 9.359910e-08 
9.553609e-08 9.738201e-08 9.912974e-08 
1.007724e-07 1.023036e-07 1.037171e-07 
1.050073e-07 1.061687e-07 1.071968e-07 
1.080872e-07 1.088363e-07 1.094410e-07 
1.098987e-07 1.102078e-07 1.103668e-07 
1.103754e-07 1.102335e-07 1.099419e-07 
1.095020e-07 1.089158e-07 1.081859e-07 
1.073157e-07 1.063087e-07 1.051695e-07 
1.039029e-07 1.025141e-07 1.010089e-07 
9.939360e-08 9.767454e-08 9.585856e-08 
9.395274e-08 9.196433e-08 8.990077e-08 
8.776961e-08 8.557845e-08 8.333495e-08 
8.104672e-08 7.872130e-08 7.636616e-08 
7.398859e-08 7.159573e-08 6.919449e-08 
6.679154e-08 6.439331e-08 6.200590e-08 
5.963512e-08 5.728645e-08 5.496501e-08 
5.267559e-08 5.042259e-08 4.821007e-08 
4.604171e-08 4.392081e-08 4.185032e-08 
3.983282e-08 3.787054e-08 3.596538e-08 
3.411889e-08 3.233230e-08 3.060654e-08 
2.894227e-08 2.733983e-08 2.579935e-08 
2.432070e-08 2.290351e-08 2.154723e-08 
2.025111e-08 1.901423e-08 1.783553e-08 
1.671380e-08 1.564771e-08 1.463584e-08 
1.367666e-08 1.276859e-08 1.190997e-08 
1.109910e-08 1.033425e-08 9.613659e-09 
8.935558e-09 8.298169e-09 7.699721e-09 
7.138457e-09 6.612638e-09 6.120553e-09 
5.660521e-09 5.230900e-09 4.830088e-09 
4.456527e-09 4.108708e-09 3.785169e-09 
3.484505e-09 3.205358e-09 2.946430e-09 
2.706473e-09 2.484297e-09 2.278764e-09 
2.088793e-09 1.913356e-09 1.751475e-09 
1.602228e-09 1.464740e-09 1.338185e-09 
1.221786e-09 1.114812e-09 1.016573e-09 
9.264244e-10 8.437610e-10 7.680166e-10 
6.986616e-10 6.352018e-10 5.771765e-10 
5.241566e-10 4.757429e-10 4.315645e-10 
3.912771e-10 3.545618e-10 3.211228e-10 
2.906869e-10 2.630013e-10 2.378327e-10 
2.149658e-10 1.942024e-10 1.753597e-10 
5.206024e-11 5.817892e-11 6.498876e-11 
7.256395e-11 8.098613e-11 9.034504e-11 
1.007393e-10 1.122770e-10 1.250770e-10 
1.392692e-10 1.549961e-10 1.724133e-10 
1.916911e-10 2.130153e-10 2.365886e-10 
2.626319e-10 2.913856e-10 3.231114e-10 
3.580933e-10 3.966398e-10 4.390850e-10 
4.857910e-10 5.371493e-10 5.935829e-10 
6.555483e-10 7.235372e-10 7.980791e-10 
8.797431e-10 9.691400e-10 1.066925e-09 
1.173798e-09 1.290510e-09 1.417860e-09 
1.556700e-09 1.707936e-09 1.872533e-09 
2.051511e-09 2.245951e-09 2.456995e-09 
2.685848e-09 2.933777e-09 3.202113e-09 
3.492253e-09 3.805655e-09 4.143842e-09 
4.508399e-09 4.900971e-09 5.323262e-09 
5.777030e-09 6.264088e-09 6.786294e-09 
7.345549e-09 7.943790e-09 8.582985e-09 
9.265124e-09 9.992209e-09 1.076625e-08 
1.158924e-08 1.246316e-08 1.338996e-08 
1.437156e-08 1.540978e-08 1.650641e-08 
1.766311e-08 1.888146e-08 2.016291e-08 
2.150873e-08 2.292008e-08 2.439788e-08 
2.594287e-08 2.755558e-08 2.923627e-08 
3.098494e-08 3.280129e-08 3.468475e-08 
3.663440e-08 3.864898e-08 4.072688e-08 
4.286611e-08 4.506432e-08 4.731873e-08 
4.962619e-08 5.198312e-08 5.438554e-08 
5.682905e-08 5.930885e-08 6.181973e-08 
6.435610e-08 6.691198e-08 6.948101e-08 
7.205654e-08 7.463154e-08 7.719873e-08 
7.975057e-08 8.227928e-08 8.477689e-08 
8.723530e-08 8.964630e-08 9.200163e-08 
9.429301e-08 9.651220e-08 9.865107e-08 
1.007016e-07 1.026560e-07 1.045067e-07 
1.062465e-07 1.078683e-07 1.093658e-07 
1.107328e-07 1.119638e-07 1.130536e-07 
1.139978e-07 1.147924e-07 1.154342e-07 
1.159205e-07 1.162493e-07 1.164194e-07 
1.164302e-07 1.162816e-07 1.159746e-07 
1.155105e-07 1.148916e-07 1.141206e-07 
1.132009e-07 1.121365e-07 1.109322e-07 
1.095929e-07 1.081244e-07 1.065328e-07 
1.048246e-07 1.030067e-07 1.010863e-07 
9.907097e-08 9.696833e-08 9.478629e-08 
9.253287e-08 9.021615e-08 8.784422e-08 
8.542516e-08 8.296698e-08 8.047757e-08 
7.796469e-08 7.543587e-08 7.289845e-08 
7.035949e-08 6.782579e-08 6.530381e-08 
6.279969e-08 6.031922e-08 5.786782e-08 
5.545055e-08 5.307207e-08 5.073663e-08 
4.844813e-08 4.621006e-08 4.402550e-08 
4.189718e-08 3.982744e-08 3.781825e-08 
3.587126e-08 3.398773e-08 3.216865e-08 
3.041467e-08 2.872616e-08 2.710321e-08 
2.554567e-08 2.405315e-08 2.262502e-08 
2.126050e-08 1.995859e-08 1.871815e-08 
1.753788e-08 1.641637e-08 1.535210e-08 
1.434345e-08 1.338872e-08 1.248616e-08 
1.163397e-08 1.083030e-08 1.007329e-08 
9.361060e-09 8.691723e-09 8.063407e-09 
7.474249e-09 6.922411e-09 6.406080e-09 
5.923482e-09 5.472878e-09 5.052577e-09 
4.660933e-09 4.296351e-09 3.957291e-09 
3.642267e-09 3.349849e-09 3.078667e-09 
2.827406e-09 2.594812e-09 2.379686e-09 
2.180890e-09 1.997339e-09 1.828009e-09 
1.671924e-09 1.528167e-09 1.395870e-09 
1.274214e-09 1.162431e-09 1.059797e-09 
9.656351e-10 8.793090e-10 8.002245e-10 
7.278258e-10 6.615945e-10 6.010473e-10 
5.457340e-10 4.952363e-10 4.491655e-10 
4.071607e-10 3.688879e-10 3.340373e-10 
3.023227e-10 2.734797e-10 2.472640e-10 
2.234504e-10 2.018315e-10 1.822163e-10 
5.361218e-11 5.992752e-11 6.695803e-11 
7.478070e-11 8.348027e-11 9.314994e-11 
1.038921e-10 1.158192e-10 1.290545e-10 
1.437334e-10 1.600038e-10 1.780277e-10 
1.979823e-10 2.200611e-10 2.444751e-10 
2.714544e-10 3.012497e-10 3.341335e-10 
3.704021e-10 4.103772e-10 4.544076e-10 
5.028711e-10 5.561766e-10 6.147658e-10 
6.791157e-10 7.497404e-10 8.271935e-10 
9.120702e-10 1.005010e-09 1.106698e-09 
1.217868e-09 1.339305e-09 1.471848e-09 
1.616390e-09 1.773881e-09 1.945332e-09 
2.131815e-09 2.334464e-09 2.554480e-09 
2.793127e-09 3.051738e-09 3.331714e-09 
3.634521e-09 3.961696e-09 4.314842e-09 
4.695629e-09 5.105790e-09 5.547122e-09 
6.021479e-09 6.530774e-09 7.076969e-09 
7.662071e-09 8.288129e-09 8.957223e-09 
9.671459e-09 1.043296e-08 1.124384e-08 
1.210623e-08 1.302223e-08 1.399391e-08 
1.502329e-08 1.611234e-08 1.726294e-08 
1.847687e-08 1.975582e-08 2.110133e-08 
2.251478e-08 2.399740e-08 2.555021e-08 
2.717400e-08 2.886935e-08 3.063658e-08 
3.247570e-08 3.438644e-08 3.636822e-08 
3.842008e-08 4.054074e-08 4.272852e-08 
4.498135e-08 4.729676e-08 4.967186e-08 
5.210333e-08 5.458742e-08 5.711994e-08 
5.969626e-08 6.231134e-08 6.495967e-08 
6.763536e-08 7.033211e-08 7.304320e-08 
7.576160e-08 7.847989e-08 8.119038e-08 
8.388508e-08 8.655577e-08 8.919401e-08 
9.179123e-08 9.433874e-08 9.682778e-08 
9.924958e-08 1.015954e-07 1.038566e-07 
1.060248e-07 1.080916e-07 1.100490e-07 
1.118893e-07 1.136053e-07 1.151898e-07 
1.166366e-07 1.179396e-07 1.190935e-07 
1.200935e-07 1.209355e-07 1.216158e-07 
1.221318e-07 1.224813e-07 1.226630e-07 
1.226762e-07 1.225209e-07 1.221980e-07 
1.217091e-07 1.210564e-07 1.202429e-07 
1.192722e-07 1.181486e-07 1.168769e-07 
1.154626e-07 1.139117e-07 1.122307e-07 
1.104265e-07 1.085064e-07 1.064780e-07 
1.043494e-07 1.021286e-07 9.982406e-08 
9.744422e-08 9.499765e-08 9.249293e-08 
8.993862e-08 8.734318e-08 8.471499e-08 
8.206223e-08 7.939289e-08 7.671474e-08 
7.403523e-08 7.136155e-08 6.870054e-08 
6.605867e-08 6.344208e-08 6.085648e-08 
5.830719e-08 5.579914e-08 5.333683e-08 
5.092433e-08 4.856533e-08 4.626308e-08 
4.402042e-08 4.183983e-08 3.972337e-08 
3.767275e-08 3.568929e-08 3.377402e-08 
3.192759e-08 3.015038e-08 2.844247e-08 
2.680369e-08 2.523358e-08 2.373149e-08 
2.229656e-08 2.092772e-08 1.962374e-08 
1.838325e-08 1.720474e-08 1.608658e-08 
1.502706e-08 1.402438e-08 1.307668e-08 
1.218203e-08 1.133848e-08 1.054407e-08 
9.796787e-09 9.094655e-09 8.435683e-09 
7.817903e-09 7.239372e-09 6.698175e-09 
6.192435e-09 5.720320e-09 5.280043e-09 
4.869868e-09 4.488113e-09 4.133154e-09 
3.803426e-09 3.497421e-09 3.213696e-09 
2.950867e-09 2.707613e-09 2.482674e-09 
2.274852e-09 2.083008e-09 1.906060e-09 
1.742989e-09 1.592827e-09 1.454663e-09 
1.327638e-09 1.210945e-09 1.103825e-09 
1.005567e-09 9.155032e-10 8.330112e-10 
7.575082e-10 6.884507e-10 6.253323e-10 
5.676815e-10 5.150602e-10 4.670612e-10 
4.233071e-10 3.834481e-10 3.471602e-10 
3.141440e-10 2.841230e-10 2.568418e-10 
2.320652e-10 2.095762e-10 1.891755e-10 
5.515920e-11 6.167128e-11 6.892265e-11 
7.699312e-11 8.597056e-11 9.595163e-11 
1.070426e-10 1.193601e-10 1.330323e-10 
1.481996e-10 1.650158e-10 1.836492e-10 
2.042840e-10 2.271215e-10 2.523810e-10 
2.803022e-10 3.111458e-10 3.451957e-10 
3.827605e-10 4.241754e-10 4.698040e-10 
5.200401e-10 5.753102e-10 6.360753e-10 
7.028330e-10 7.761203e-10 8.565153e-10 
9.446400e-10 1.041162e-09 1.146799e-09 
1.262318e-09 1.388541e-09 1.526344e-09 
1.676663e-09 1.840494e-09 2.018896e-09 
2.212993e-09 2.423973e-09 2.653097e-09 
2.901691e-09 3.171155e-09 3.462959e-09 
3.778646e-09 4.119830e-09 4.488197e-09 
4.885503e-09 5.313573e-09 5.774299e-09 
6.269635e-09 6.801595e-09 7.372249e-09 
7.983716e-09 8.638158e-09 9.337770e-09 
1.008478e-08 1.088142e-08 1.172996e-08 
1.263262e-08 1.359164e-08 1.460922e-08 
1.568749e-08 1.682855e-08 1.803440e-08 
1.930695e-08 2.064797e-08 2.205913e-08 
2.354190e-08 2.509761e-08 2.672734e-08 
2.843197e-08 3.021214e-08 3.206820e-08 
3.400021e-08 3.600790e-08 3.809069e-08 
4.024760e-08 4.247731e-08 4.477808e-08 
4.714775e-08 4.958375e-08 5.208304e-08 
5.464216e-08 5.725717e-08 5.992367e-08 
6.263680e-08 6.539125e-08 6.818124e-08 
7.100054e-08 7.384252e-08 7.670012e-08 
7.956588e-08 8.243201e-08 8.529036e-08 
8.813251e-08 9.094976e-08 9.373321e-08 
9.647378e-08 9.916228e-08 1.017895e-07 
1.043460e-07 1.068227e-07 1.092105e-07 
1.115002e-07 1.136832e-07 1.157510e-07 
1.176954e-07 1.195086e-07 1.211833e-07 
1.227126e-07 1.240903e-07 1.253106e-07 
1.263685e-07 1.272594e-07 1.279799e-07 
1.285267e-07 1.288978e-07 1.290916e-07 
1.291074e-07 1.289454e-07 1.286063e-07 
1.280919e-07 1.274045e-07 1.265472e-07 
1.255239e-07 1.243391e-07 1.229980e-07 
1.215063e-07 1.198704e-07 1.180971e-07 
1.161938e-07 1.141683e-07 1.120285e-07 
1.097829e-07 1.074402e-07 1.050093e-07 
1.024990e-07 9.991839e-08 9.727664e-08 
9.458275e-08 9.184569e-08 8.907429e-08 
8.627722e-08 8.346293e-08 8.063960e-08 
7.781513e-08 7.499710e-08 7.219272e-08 
6.940884e-08 6.665190e-08 6.392796e-08 
6.124261e-08 5.860105e-08 5.600799e-08 
5.346776e-08 5.098419e-08 4.856072e-08 
4.620034e-08 4.390562e-08 4.167873e-08 
3.952144e-08 3.743516e-08 3.542090e-08 
3.347938e-08 3.161095e-08 2.981568e-08 
2.809336e-08 2.644351e-08 2.486540e-08 
2.335812e-08 2.192051e-08 2.055128e-08 
1.924895e-08 1.801191e-08 1.683845e-08 
1.572673e-08 1.467485e-08 1.368082e-08 
1.274262e-08 1.185819e-08 1.102543e-08 
1.024223e-08 9.506484e-09 8.816105e-09 
8.169008e-09 7.563140e-09 6.996482e-09 
6.467054e-09 5.972924e-09 5.512207e-09 
5.083076e-09 4.683757e-09 4.312542e-09 
3.967780e-09 3.647888e-09 3.351346e-09 
3.076699e-09 2.822558e-09 2.587599e-09 
2.370562e-09 2.170250e-09 1.985531e-09 
1.815331e-09 1.658635e-09 1.514488e-09 
1.381990e-09 1.260292e-09 1.148599e-09 
1.046167e-09 9.522961e-10 8.663337e-10 
7.876696e-10 7.157349e-10 6.499995e-10 
5.899700e-10 5.351881e-10 4.852279e-10 
4.396948e-10 3.982230e-10 3.604740e-10 
3.261350e-10 2.949170e-10 2.665535e-10 
2.407986e-10 2.174261e-10 1.962279e-10 
5.669798e-11 6.340648e-11 7.087844e-11 
7.919652e-11 8.845172e-11 9.874422e-11 
1.101841e-10 1.228925e-10 1.370021e-10 
1.526586e-10 1.700217e-10 1.892662e-10 
2.105832e-10 2.341818e-10 2.602901e-10 
2.891570e-10 3.210538e-10 3.562756e-10 
3.951436e-10 4.380066e-10 4.852432e-10 
5.372636e-10 5.945121e-10 6.574691e-10 
7.266535e-10 8.026252e-10 8.859874e-10 
9.773891e-10 1.077528e-09 1.187152e-09 
1.307064e-09 1.438122e-09 1.581243e-09 
1.737405e-09 1.907650e-09 2.093088e-09 
2.294892e-09 2.514311e-09 2.752663e-09 
3.011340e-09 3.291809e-09 3.595612e-09 
3.924368e-09 4.279772e-09 4.663595e-09 
5.077683e-09 5.523953e-09 6.004394e-09 
6.521064e-09 7.076083e-09 7.671629e-09 
8.309936e-09 8.993282e-09 9.723984e-09 
1.050439e-08 1.133687e-08 1.222379e-08 
1.316754e-08 1.417046e-08 1.523489e-08 
1.636309e-08 1.755727e-08 1.881958e-08 
2.015203e-08 2.155652e-08 2.303482e-08 
2.458852e-08 2.621901e-08 2.792749e-08 
2.971491e-08 3.158195e-08 3.352903e-08 
3.555623e-08 3.766331e-08 3.984968e-08 
4.211435e-08 4.445595e-08 4.687267e-08 
4.936228e-08 5.192209e-08 5.454894e-08 
5.723920e-08 5.998874e-08 6.279295e-08 
6.564674e-08 6.854451e-08 7.148019e-08 
7.444724e-08 7.743867e-08 8.044705e-08 
8.346452e-08 8.648287e-08 8.949351e-08 
9.248754e-08 9.545580e-08 9.838888e-08 
1.012772e-07 1.041111e-07 1.068807e-07 
1.095762e-07 1.121879e-07 1.147062e-07 
1.171214e-07 1.194244e-07 1.216061e-07 
1.236579e-07 1.255716e-07 1.273394e-07 
1.289540e-07 1.304088e-07 1.316978e-07 
1.328155e-07 1.337573e-07 1.345192e-07 
1.350981e-07 1.354915e-07 1.356980e-07 
1.357168e-07 1.355479e-07 1.351923e-07 
1.346518e-07 1.339287e-07 1.330264e-07 
1.319491e-07 1.307014e-07 1.292888e-07 
1.277174e-07 1.259940e-07 1.241257e-07 
1.221204e-07 1.199862e-07 1.177317e-07 
1.153657e-07 1.128974e-07 1.103362e-07 
1.076915e-07 1.049729e-07 1.021900e-07 
9.935237e-08 9.646946e-08 9.355060e-08 
9.060494e-08 8.764140e-08 8.466862e-08 
8.169492e-08 7.872830e-08 7.577636e-08 
7.284633e-08 6.994500e-08 6.707873e-08 
6.425342e-08 6.147452e-08 5.874702e-08 
5.607543e-08 5.346380e-08 5.091573e-08 
4.843434e-08 4.602234e-08 4.368199e-08 
4.141513e-08 3.922322e-08 3.710733e-08 
3.506816e-08 3.310609e-08 3.122115e-08 
2.941311e-08 2.768143e-08 2.602535e-08 
2.444386e-08 2.293575e-08 2.149962e-08 
2.013390e-08 1.883688e-08 1.760675e-08 
1.644155e-08 1.533927e-08 1.429782e-08 
1.331504e-08 1.238875e-08 1.151675e-08 
1.069679e-08 9.926675e-09 9.204174e-09 
8.527100e-09 7.893287e-09 7.300607e-09 
6.746974e-09 6.230353e-09 5.748760e-09 
5.300270e-09 4.883020e-09 4.495211e-09 
4.135108e-09 3.801047e-09 3.491431e-09 
3.204731e-09 2.939489e-09 2.694315e-09 
2.467886e-09 2.258948e-09 2.066311e-09 
1.888850e-09 1.725501e-09 1.575264e-09 
1.437193e-09 1.310402e-09 1.194057e-09 
1.087379e-09 9.896363e-10 9.001452e-10 
8.182677e-10 7.434087e-10 6.750141e-10 
6.125681e-10 5.555916e-10 5.036399e-10 
4.563005e-10 4.131916e-10 3.739598e-10 
3.382786e-10 3.058464e-10 2.763851e-10 
2.496383e-10 2.253701e-10 2.033633e-10 
5.822513e-11 6.512932e-11 7.282113e-11 
8.138608e-11 9.091835e-11 1.015216e-10 
1.133099e-10 1.264086e-10 1.409552e-10 
1.571008e-10 1.750109e-10 1.948666e-10 
2.168664e-10 2.412271e-10 2.681856e-10 
2.980002e-10 3.309527e-10 3.673499e-10 
4.075254e-10 4.518419e-10 5.006931e-10 
5.545059e-10 6.137425e-10 6.789031e-10 
7.505281e-10 8.292007e-10 9.155494e-10 
1.010251e-09 1.114032e-09 1.227675e-09 
1.352015e-09 1.487950e-09 1.636436e-09 
1.798495e-09 1.975217e-09 2.167760e-09 
2.377354e-09 2.605303e-09 2.852987e-09 
3.121863e-09 3.413468e-09 3.729418e-09 
4.071410e-09 4.441220e-09 4.840708e-09 
5.271808e-09 5.736536e-09 6.236981e-09 
6.775303e-09 7.353732e-09 7.974560e-09 
8.640136e-09 9.352859e-09 1.011517e-08 
1.092954e-08 1.179848e-08 1.272448e-08 
1.371005e-08 1.475768e-08 1.586983e-08 
1.704891e-08 1.829726e-08 1.961713e-08 
2.101069e-08 2.247995e-08 2.402678e-08 
2.565288e-08 2.735976e-08 2.914869e-08 
3.102071e-08 3.297656e-08 3.501671e-08 
3.714127e-08 3.935004e-08 4.164241e-08 
4.401739e-08 4.647355e-08 4.900904e-08 
5.162154e-08 5.430823e-08 5.706583e-08 
5.989054e-08 6.277805e-08 6.572352e-08 
6.872162e-08 7.176647e-08 7.485171e-08 
7.797047e-08 8.111538e-08 8.427863e-08 
8.745198e-08 9.062675e-08 9.379391e-08 
9.694408e-08 1.000676e-07 1.031546e-07 
1.061949e-07 1.091783e-07 1.120945e-07 
1.149331e-07 1.176838e-07 1.203364e-07 
1.228808e-07 1.253073e-07 1.276064e-07 
1.297690e-07 1.317862e-07 1.336500e-07 
1.353526e-07 1.368870e-07 1.382468e-07 
1.394263e-07 1.404206e-07 1.412254e-07 
1.418374e-07 1.422541e-07 1.424739e-07 
1.424959e-07 1.423202e-07 1.419478e-07 
1.413805e-07 1.406209e-07 1.396725e-07 
1.385397e-07 1.372273e-07 1.357414e-07 
1.340881e-07 1.322748e-07 1.303089e-07 
1.281987e-07 1.259528e-07 1.235803e-07 
1.210906e-07 1.184932e-07 1.157981e-07 
1.130153e-07 1.101548e-07 1.072268e-07 
1.042415e-07 1.012086e-07 9.813824e-08 
9.503988e-08 9.192298e-08 8.879663e-08 
8.566962e-08 8.255037e-08 7.944687e-08 
7.636674e-08 7.331713e-08 7.030471e-08 
6.733570e-08 6.441583e-08 6.155033e-08 
5.874394e-08 5.600091e-08 5.332499e-08 
5.071948e-08 4.818720e-08 4.573049e-08 
4.335129e-08 4.105111e-08 3.883103e-08 
3.669180e-08 3.463378e-08 3.265698e-08 
3.076114e-08 2.894568e-08 2.720976e-08 
2.555231e-08 2.397203e-08 2.246744e-08 
2.103686e-08 1.967850e-08 1.839041e-08 
1.717054e-08 1.601674e-08 1.492681e-08 
1.389848e-08 1.292943e-08 1.201733e-08 
1.115985e-08 1.035463e-08 9.599338e-09 
8.891668e-09 8.229341e-09 7.610113e-09 
7.031793e-09 6.492236e-09 5.989358e-09 
5.521137e-09 5.085613e-09 4.680896e-09 
4.305166e-09 3.956675e-09 3.633746e-09 
3.334776e-09 3.058236e-09 2.802667e-09 
2.566683e-09 2.348970e-09 2.148281e-09 
1.963438e-09 1.793326e-09 1.636898e-09 
1.493166e-09 1.361200e-09 1.240131e-09 
1.129142e-09 1.027468e-09 9.343952e-10 
8.492567e-10 7.714308e-10 7.003387e-10 
6.354419e-10 5.762402e-10 5.222695e-10 
4.730994e-10 4.283315e-10 3.875975e-10 
3.505566e-10 3.168947e-10 2.863218e-10 
2.585708e-10 2.333960e-10 2.105712e-10 
5.973720e-11 6.683588e-11 7.474631e-11 
8.355686e-11 9.336488e-11 1.042776e-10 
1.164129e-10 1.299006e-10 1.448829e-10 
1.615163e-10 1.799721e-10 2.004380e-10 
2.231197e-10 2.482419e-10 2.760501e-10 
3.068124e-10 3.408210e-10 3.783943e-10 
4.198789e-10 4.656512e-10 5.161203e-10 
5.717297e-10 6.329600e-10 7.003313e-10 
7.744056e-10 8.557899e-10 9.451384e-10 
1.043156e-09 1.150599e-09 1.268282e-09 
1.397078e-09 1.537920e-09 1.691808e-09 
1.859807e-09 2.043054e-09 2.242759e-09 
2.460207e-09 2.696761e-09 2.953861e-09 
3.233034e-09 3.535885e-09 3.864107e-09 
4.219475e-09 4.603851e-09 5.019181e-09 
5.467495e-09 5.950904e-09 6.471601e-09 
7.031854e-09 7.634002e-09 8.280455e-09 
8.973679e-09 9.716199e-09 1.051058e-08 
1.135943e-08 1.226538e-08 1.323106e-08 
1.425913e-08 1.535220e-08 1.651287e-08 
1.774370e-08 1.904714e-08 2.042561e-08 
2.188137e-08 2.341657e-08 2.503321e-08 
2.673309e-08 2.851783e-08 3.038878e-08 
3.234708e-08 3.439352e-08 3.652864e-08 
3.875260e-08 4.106519e-08 4.346582e-08 
4.595349e-08 4.852672e-08 5.118360e-08 
5.392173e-08 5.673818e-08 5.962953e-08 
6.259181e-08 6.562052e-08 6.871060e-08 
7.185646e-08 7.505196e-08 7.829040e-08 
8.156459e-08 8.486680e-08 8.818882e-08 
9.152198e-08 9.485716e-08 9.818487e-08 
1.014952e-07 1.047781e-07 1.080230e-07 
1.112194e-07 1.143563e-07 1.174230e-07 
1.204085e-07 1.233020e-07 1.260927e-07 
1.287699e-07 1.313235e-07 1.337433e-07 
1.360197e-07 1.381434e-07 1.401060e-07 
1.418992e-07 1.435155e-07 1.449483e-07 
1.461915e-07 1.472398e-07 1.480889e-07 
1.487352e-07 1.491760e-07 1.494096e-07 
1.494351e-07 1.492526e-07 1.488631e-07 
1.482685e-07 1.474716e-07 1.464760e-07 
1.452864e-07 1.439079e-07 1.423467e-07 
1.406095e-07 1.387039e-07 1.366380e-07 
1.344202e-07 1.320598e-07 1.295663e-07 
1.269496e-07 1.242198e-07 1.213873e-07 
1.184628e-07 1.154568e-07 1.123800e-07 
1.092431e-07 1.060565e-07 1.028307e-07 
9.957575e-08 9.630159e-08 9.301779e-08 
8.973359e-08 8.645785e-08 8.319900e-08 
7.996502e-08 7.676343e-08 7.360126e-08 
7.048502e-08 6.742073e-08 6.441387e-08 
6.146942e-08 5.859182e-08 5.578501e-08 
5.305243e-08 5.039702e-08 4.782123e-08 
4.532708e-08 4.291611e-08 4.058948e-08 
3.834790e-08 3.619176e-08 3.412105e-08 
3.213545e-08 3.023435e-08 2.841685e-08 
2.668179e-08 2.502780e-08 2.345329e-08 
2.195649e-08 2.053550e-08 1.918825e-08 
1.791258e-08 1.670622e-08 1.556683e-08 
1.449204e-08 1.347938e-08 1.252642e-08 
1.163068e-08 1.078969e-08 1.000099e-08 
9.262152e-09 8.570783e-09 7.924523e-09 
7.321068e-09 6.758167e-09 6.233630e-09 
5.745332e-09 5.291219e-09 4.869308e-09 
4.477688e-09 4.114527e-09 3.778068e-09 
3.466630e-09 3.178611e-09 2.912484e-09 
2.666797e-09 2.440175e-09 2.231312e-09 
2.038976e-09 1.862003e-09 1.699295e-09 
1.549820e-09 1.412608e-09 1.286749e-09 
1.171389e-09 1.065731e-09 9.690296e-10 
8.805877e-10 7.997568e-10 7.259332e-10 
6.585552e-10 5.971012e-10 5.410872e-10 
4.900648e-10 4.436188e-10 4.013653e-10 
3.629496e-10 3.280444e-10 2.963479e-10 
2.675821e-10 2.414912e-10 2.178400e-10 
6.123064e-11 6.852219e-11 7.664951e-11 
8.570381e-11 9.578564e-11 1.070057e-10 
1.194860e-10 1.333603e-10 1.487761e-10 
1.658949e-10 1.848940e-10 2.059677e-10 
2.293288e-10 2.552100e-10 2.838657e-10 
3.155734e-10 3.506362e-10 3.893840e-10 
4.321762e-10 4.794034e-10 5.314900e-10 
5.888964e-10 6.521216e-10 7.217058e-10 
7.982331e-10 8.823341e-10 9.746891e-10 
1.076031e-09 1.187147e-09 1.308885e-09 
1.442153e-09 1.587924e-09 1.747238e-09 
1.921207e-09 2.111015e-09 2.317924e-09 
2.543275e-09 2.788489e-09 3.055072e-09 
3.344617e-09 3.658802e-09 3.999394e-09 
4.368252e-09 4.767322e-09 5.198641e-09 
5.664333e-09 6.166610e-09 6.707769e-09 
7.290187e-09 7.916317e-09 8.588686e-09 
9.309885e-09 1.008256e-08 1.090942e-08 
1.179318e-08 1.273663e-08 1.374254e-08 
1.481369e-08 1.595284e-08 1.716274e-08 
1.844608e-08 1.980546e-08 2.124342e-08 
2.276237e-08 2.436458e-08 2.605218e-08 
2.782708e-08 2.969100e-08 3.164541e-08 
3.369151e-08 3.583018e-08 3.806201e-08 
4.038720e-08 4.280557e-08 4.531654e-08 
4.791908e-08 5.061170e-08 5.339240e-08 
5.625870e-08 5.920757e-08 6.223545e-08 
6.533819e-08 6.851110e-08 7.174891e-08 
7.504575e-08 7.839520e-08 8.179026e-08 
8.522338e-08 8.868646e-08 9.217089e-08 
9.566756e-08 9.916691e-08 1.026590e-07 
1.061333e-07 1.095794e-07 1.129860e-07 
1.163422e-07 1.196365e-07 1.228574e-07 
1.259936e-07 1.290334e-07 1.319657e-07 
1.347791e-07 1.374630e-07 1.400066e-07 
1.423998e-07 1.446330e-07 1.466969e-07 
1.485831e-07 1.502836e-07 1.517914e-07 
1.531001e-07 1.542041e-07 1.550988e-07 
1.557804e-07 1.562462e-07 1.564942e-07 
1.565235e-07 1.563342e-07 1.559274e-07 
1.553051e-07 1.544701e-07 1.534264e-07 
1.521787e-07 1.507325e-07 1.490944e-07 
1.472714e-07 1.452715e-07 1.431031e-07 
1.407753e-07 1.382976e-07 1.356803e-07 
1.329335e-07 1.300682e-07 1.270952e-07 
1.240256e-07 1.208706e-07 1.176416e-07 
1.143495e-07 1.110056e-07 1.076207e-07 
1.042055e-07 1.007704e-07 9.732547e-08 
9.388045e-08 9.044463e-08 8.702686e-08 
8.363552e-08 8.027851e-08 7.696320e-08 
7.369642e-08 7.048447e-08 6.733312e-08 
6.424756e-08 6.123244e-08 5.829189e-08 
5.542948e-08 5.264829e-08 4.995089e-08 
4.733934e-08 4.481527e-08 4.237984e-08 
4.003380e-08 3.777753e-08 3.561099e-08 
3.353383e-08 3.154538e-08 2.964468e-08 
2.783049e-08 2.610134e-08 2.445557e-08 
2.289129e-08 2.140648e-08 1.999897e-08 
1.866646e-08 1.740657e-08 1.621684e-08 
1.509475e-08 1.403772e-08 1.304318e-08 
1.210851e-08 1.123114e-08 1.040846e-08 
9.637940e-09 8.917049e-09 8.243317e-09 
7.614323e-09 7.027706e-09 6.481169e-09 
5.972485e-09 5.499499e-09 5.060134e-09 
4.652388e-09 4.274342e-09 3.924157e-09 
3.600073e-09 3.300415e-09 3.023583e-09 
2.768061e-09 2.532410e-09 2.315266e-09 
2.115340e-09 1.931417e-09 1.762350e-09 
1.607061e-09 1.464539e-09 1.333832e-09 
1.214051e-09 1.104363e-09 1.003991e-09 
9.122083e-10 8.283395e-10 7.517550e-10 
6.818695e-10 6.181397e-10 5.600617e-10 
5.071684e-10 4.590278e-10 4.152403e-10 
3.754369e-10 3.392770e-10 3.064468e-10 
2.766573e-10 2.496424e-10 2.251578e-10 
6.270188e-11 7.018421e-11 7.852617e-11 
8.782181e-11 9.817486e-11 1.096996e-10 
1.225217e-10 1.367797e-10 1.526256e-10 
1.702263e-10 1.897650e-10 2.114427e-10 
2.354792e-10 2.621152e-10 2.916140e-10 
3.242628e-10 3.603753e-10 4.002932e-10 
4.443886e-10 4.930665e-10 5.467665e-10 
6.059662e-10 6.711830e-10 7.429774e-10 
8.219555e-10 9.087720e-10 1.004133e-09 
1.108801e-09 1.223593e-09 1.349391e-09 
1.487138e-09 1.637848e-09 1.802601e-09 
1.982556e-09 2.178946e-09 2.393085e-09 
2.626370e-09 2.880283e-09 3.156394e-09 
3.456364e-09 3.781944e-09 4.134981e-09 
4.517413e-09 4.931275e-09 5.378695e-09 
5.861894e-09 6.383185e-09 6.944972e-09 
7.549743e-09 8.200067e-09 8.898592e-09 
9.648032e-09 1.045117e-08 1.131082e-08 
1.222988e-08 1.321124e-08 1.425782e-08 
1.537256e-08 1.655835e-08 1.781809e-08 
1.915460e-08 2.057064e-08 2.206889e-08 
2.365189e-08 2.532205e-08 2.708162e-08 
2.893263e-08 3.087692e-08 3.291604e-08 
3.505130e-08 3.728366e-08 3.961375e-08 
4.204183e-08 4.456774e-08 4.719092e-08 
4.991032e-08 5.272440e-08 5.563113e-08 
5.862792e-08 6.171163e-08 6.487856e-08 
6.812441e-08 7.144428e-08 7.483266e-08 
7.828344e-08 8.178989e-08 8.534471e-08 
8.893998e-08 9.256722e-08 9.621742e-08 
9.988102e-08 1.035480e-07 1.072079e-07 
1.108498e-07 1.144626e-07 1.180346e-07 
1.215541e-07 1.250093e-07 1.283879e-07 
1.316781e-07 1.348677e-07 1.379448e-07 
1.408977e-07 1.437149e-07 1.463853e-07 
1.488982e-07 1.512434e-07 1.534112e-07 
1.553927e-07 1.571796e-07 1.587643e-07 
1.601402e-07 1.613014e-07 1.622430e-07 
1.629610e-07 1.634524e-07 1.637154e-07 
1.637489e-07 1.635529e-07 1.631286e-07 
1.624781e-07 1.616044e-07 1.605116e-07 
1.592048e-07 1.576896e-07 1.559730e-07 
1.540625e-07 1.519662e-07 1.496932e-07 
1.472530e-07 1.446557e-07 1.419118e-07 
1.390323e-07 1.360286e-07 1.329119e-07 
1.296942e-07 1.263871e-07 1.230025e-07 
1.195520e-07 1.160474e-07 1.125000e-07 
1.089212e-07 1.053217e-07 1.017123e-07 
9.810314e-08 9.450390e-08 9.092391e-08 
8.737197e-08 8.385634e-08 8.038476e-08 
7.696439e-08 7.360181e-08 7.030306e-08 
6.707358e-08 6.391822e-08 6.084130e-08 
5.784654e-08 5.493714e-08 5.211578e-08 
4.938460e-08 4.674528e-08 4.419902e-08 
4.174659e-08 3.938834e-08 3.712422e-08 
3.495385e-08 3.287649e-08 3.089111e-08 
2.899640e-08 2.719080e-08 2.547253e-08 
2.383962e-08 2.228992e-08 2.082114e-08 
1.943087e-08 1.811659e-08 1.687570e-08 
1.570556e-08 1.460346e-08 1.356669e-08 
1.259251e-08 1.167820e-08 1.082105e-08 
1.001837e-08 9.267532e-09 8.565934e-09 
7.911041e-09 7.300379e-09 6.731541e-09 
6.202196e-09 5.710086e-09 5.253038e-09 
4.828958e-09 4.435839e-09 4.071756e-09 
3.734872e-09 3.423432e-09 3.135769e-09 
2.870297e-09 2.625513e-09 2.399994e-09 
2.192394e-09 2.001445e-09 1.825952e-09 
1.664789e-09 1.516901e-09 1.381297e-09 
1.257051e-09 1.143294e-09 1.039217e-09 
9.440631e-10 8.571288e-10 7.777588e-10 
7.053440e-10 6.393191e-10 5.791598e-10 
5.243805e-10 4.745319e-10 4.291985e-10 
3.879968e-10 3.505730e-10 3.166010e-10 
2.857805e-10 2.578354e-10 2.325118e-10 
6.414730e-11 7.181786e-11 8.037169e-11 
8.990567e-11 1.005267e-10 1.123525e-10 
1.255128e-10 1.401504e-10 1.564219e-10 
1.744998e-10 1.945732e-10 2.168495e-10 
2.415557e-10 2.689407e-10 2.992763e-10 
3.328596e-10 3.700149e-10 4.110956e-10 
4.564869e-10 5.066076e-10 5.619133e-10 
6.228983e-10 6.900986e-10 7.640952e-10 
8.455163e-10 9.350408e-10 1.033402e-09 
1.141388e-09 1.259851e-09 1.389704e-09 
1.531927e-09 1.687573e-09 1.857767e-09 
2.043711e-09 2.246689e-09 2.468067e-09 
2.709299e-09 2.971928e-09 3.257591e-09 
3.568015e-09 3.905028e-09 4.270554e-09 
4.666615e-09 5.095333e-09 5.558930e-09 
6.059725e-09 6.600135e-09 7.182670e-09 
7.809933e-09 8.484611e-09 9.209472e-09 
9.987360e-09 1.082118e-08 1.171391e-08 
1.266855e-08 1.368815e-08 1.477578e-08 
1.593450e-08 1.716739e-08 1.847746e-08 
1.986770e-08 2.134101e-08 2.290021e-08 
2.454799e-08 2.628689e-08 2.811929e-08 
3.004735e-08 3.207302e-08 3.419796e-08 
3.642356e-08 3.875086e-08 4.118057e-08 
4.371299e-08 4.634800e-08 4.908503e-08 
5.192303e-08 5.486043e-08 5.789513e-08 
6.102446e-08 6.424519e-08 6.755344e-08 
7.094476e-08 7.441405e-08 7.795557e-08 
8.156294e-08 8.522916e-08 8.894656e-08 
9.270690e-08 9.650130e-08 1.003203e-07 
1.041540e-07 1.079918e-07 1.118227e-07 
1.156354e-07 1.194181e-07 1.231587e-07 
1.268449e-07 1.304641e-07 1.340038e-07 
1.374511e-07 1.407936e-07 1.440186e-07 
1.471139e-07 1.500673e-07 1.528672e-07 
1.555024e-07 1.579621e-07 1.602361e-07 
1.623151e-07 1.641903e-07 1.658538e-07 
1.672985e-07 1.685182e-07 1.695079e-07 
1.702633e-07 1.707813e-07 1.710598e-07 
1.710977e-07 1.708952e-07 1.704533e-07 
1.697742e-07 1.688613e-07 1.677187e-07 
1.663516e-07 1.647663e-07 1.629698e-07 
1.609701e-07 1.587757e-07 1.563962e-07 
1.538415e-07 1.511222e-07 1.482495e-07 
1.452347e-07 1.420898e-07 1.388269e-07 
1.354582e-07 1.319960e-07 1.284529e-07 
1.248410e-07 1.211726e-07 1.174597e-07 
1.137141e-07 1.099473e-07 1.061703e-07 
1.023939e-07 9.862818e-08 9.488297e-08 
9.116747e-08 8.749033e-08 8.385964e-08 
8.028289e-08 7.676699e-08 7.331822e-08 
6.994227e-08 6.664421e-08 6.342853e-08 
6.029913e-08 5.725933e-08 5.431189e-08 
5.145907e-08 4.870258e-08 4.604366e-08 
4.348309e-08 4.102120e-08 3.865794e-08 
3.639287e-08 3.422520e-08 3.215382e-08 
3.017735e-08 2.829413e-08 2.650229e-08 
2.479973e-08 2.318419e-08 2.165325e-08 
2.020439e-08 1.883494e-08 1.754219e-08 
1.632333e-08 1.517555e-08 1.409599e-08 
1.308177e-08 1.213005e-08 1.123797e-08 
1.040274e-08 9.621578e-09 8.891774e-09 
8.210671e-09 7.575679e-09 6.984280e-09 
6.434036e-09 5.922588e-09 5.447662e-09 
5.007071e-09 4.598717e-09 4.220591e-09 
3.870774e-09 3.547436e-09 3.248834e-09 
2.973316e-09 2.719313e-09 2.485341e-09 
2.269997e-09 2.071960e-09 1.889984e-09 
1.722896e-09 1.569598e-09 1.429059e-09 
1.300312e-09 1.182454e-09 1.074644e-09 
9.760938e-10 8.860720e-10 8.038970e-10 
7.289357e-10 6.606006e-10 5.983468e-10 
5.416697e-10 4.901027e-10 4.432144e-10 
4.006066e-10 3.619119e-10 3.267920e-10 
2.949353e-10 2.660553e-10 2.398888e-10 
6.556325e-11 7.341903e-11 8.218142e-11 
9.195015e-11 1.028352e-10 1.149579e-10 
1.284518e-10 1.434638e-10 1.601557e-10 
1.787050e-10 1.993067e-10 2.221747e-10 
2.475435e-10 2.756695e-10 3.068336e-10 
3.413424e-10 3.795310e-10 4.217645e-10 
4.684409e-10 5.199934e-10 5.768928e-10 
6.396507e-10 7.088218e-10 7.850072e-10 
8.688575e-10 9.610760e-10 1.062422e-09 
1.173713e-09 1.295832e-09 1.429725e-09 
1.576411e-09 1.736980e-09 1.912602e-09 
2.104523e-09 2.314079e-09 2.542688e-09 
2.791861e-09 3.063205e-09 3.358419e-09 
3.679303e-09 4.027758e-09 4.405788e-09 
4.815499e-09 5.259104e-09 5.738916e-09 
6.257356e-09 6.816944e-09 7.420301e-09 
8.070142e-09 8.769276e-09 9.520594e-09 
1.032707e-08 1.119175e-08 1.211773e-08 
1.310816e-08 1.416625e-08 1.529520e-08 
1.649823e-08 1.777855e-08 1.913934e-08 
2.058374e-08 2.211480e-08 2.373549e-08 
2.544863e-08 2.725691e-08 2.916284e-08 
3.116872e-08 3.327660e-08 3.548826e-08 
3.780518e-08 4.022850e-08 4.275897e-08 
4.539696e-08 4.814238e-08 5.099467e-08 
5.395276e-08 5.701507e-08 6.017942e-08 
6.344308e-08 6.680268e-08 7.025423e-08 
7.379309e-08 7.741396e-08 8.111087e-08 
8.487718e-08 8.870558e-08 9.258808e-08 
9.651607e-08 1.004803e-07 1.044709e-07 
1.084773e-07 1.124888e-07 1.164936e-07 
1.204800e-07 1.244356e-07 1.283477e-07 
1.322035e-07 1.359897e-07 1.396932e-07 
1.433006e-07 1.467988e-07 1.501744e-07 
1.534147e-07 1.565070e-07 1.594389e-07 
1.621988e-07 1.647752e-07 1.671577e-07 
1.693361e-07 1.713015e-07 1.730453e-07 
1.745604e-07 1.758400e-07 1.768789e-07 
1.776727e-07 1.782179e-07 1.785124e-07 
1.785552e-07 1.783462e-07 1.778867e-07 
1.771788e-07 1.762261e-07 1.750330e-07 
1.736049e-07 1.719484e-07 1.700708e-07 
1.679805e-07 1.656865e-07 1.631987e-07 
1.605276e-07 1.576844e-07 1.546806e-07 
1.515283e-07 1.482400e-07 1.448283e-07 
1.413061e-07 1.376863e-07 1.339819e-07 
1.302059e-07 1.263711e-07 1.224899e-07 
1.185749e-07 1.146379e-07 1.106906e-07 
1.067441e-07 1.028093e-07 9.889621e-08 
9.501452e-08 9.117329e-08 8.738096e-08 
8.364538e-08 7.997374e-08 7.637262e-08 
7.284794e-08 6.940500e-08 6.604847e-08 
6.278240e-08 5.961025e-08 5.653490e-08 
5.355865e-08 5.068330e-08 4.791010e-08 
4.523986e-08 4.267289e-08 4.020911e-08 
3.784805e-08 3.558884e-08 3.343033e-08 
3.137102e-08 2.940918e-08 2.754281e-08 
2.576971e-08 2.408751e-08 2.249365e-08 
2.098548e-08 1.956021e-08 1.821497e-08 
1.694685e-08 1.575287e-08 1.463003e-08 
1.357534e-08 1.258579e-08 1.165842e-08 
1.079029e-08 9.978493e-09 9.220197e-09 
8.512623e-09 7.853064e-09 7.238890e-09 
6.667553e-09 6.136589e-09 5.643624e-09 
5.186377e-09 4.762659e-09 4.370372e-09 
4.007516e-09 3.672183e-09 3.362558e-09 
3.076917e-09 2.813626e-09 2.571139e-09 
2.347998e-09 2.142824e-09 1.954322e-09 
1.781271e-09 1.622530e-09 1.477023e-09 
1.343749e-09 1.221768e-09 1.110203e-09 
1.008239e-09 9.151136e-10 8.301197e-10 
7.525998e-10 6.819437e-10 6.175860e-10 
5.590032e-10 5.057108e-10 4.572615e-10 
4.132423e-10 3.732723e-10 3.370006e-10 
3.041044e-10 2.742868e-10 2.472750e-10 
6.694610e-11 7.498359e-11 8.395072e-11 
9.394999e-11 1.050945e-10 1.175090e-10 
1.313310e-10 1.467116e-10 1.638172e-10 
1.828308e-10 2.039532e-10 2.274048e-10 
2.534270e-10 2.822844e-10 3.142665e-10 
3.496896e-10 3.888993e-10 4.322726e-10 
4.802202e-10 5.331896e-10 5.916670e-10 
6.561810e-10 7.273050e-10 8.056604e-10 
8.919201e-10 9.868115e-10 1.091120e-09 
1.205694e-09 1.331445e-09 1.469354e-09 
1.620477e-09 1.785944e-09 1.966967e-09 
2.164840e-09 2.380946e-09 2.616760e-09 
2.873851e-09 3.153884e-09 3.458626e-09 
3.789949e-09 4.149829e-09 4.540347e-09 
4.963698e-09 5.422181e-09 5.918208e-09 
6.454298e-09 7.033078e-09 7.657277e-09 
8.329729e-09 9.053362e-09 9.831196e-09 
1.066633e-08 1.156195e-08 1.252129e-08 
1.354765e-08 1.464437e-08 1.581482e-08 
1.706235e-08 1.839035e-08 1.980213e-08 
2.130100e-08 2.289015e-08 2.457270e-08 
2.635163e-08 2.822978e-08 3.020978e-08 
3.229406e-08 3.448480e-08 3.678389e-08 
3.919291e-08 4.171308e-08 4.434523e-08 
4.708977e-08 4.994666e-08 5.291534e-08 
5.599476e-08 5.918328e-08 6.247868e-08 
6.587815e-08 6.937819e-08 7.297469e-08 
7.666283e-08 8.043711e-08 8.429132e-08 
8.821855e-08 9.221120e-08 9.626095e-08 
1.003588e-07 1.044951e-07 1.086596e-07 
1.128413e-07 1.170288e-07 1.212101e-07 
1.253727e-07 1.295037e-07 1.335900e-07 
1.376179e-07 1.415737e-07 1.454436e-07 
1.492136e-07 1.528699e-07 1.563987e-07 
1.597864e-07 1.630198e-07 1.660860e-07 
1.689726e-07 1.716679e-07 1.741606e-07 
1.764404e-07 1.784975e-07 1.803234e-07 
1.819101e-07 1.832509e-07 1.843401e-07 
1.851730e-07 1.857462e-07 1.860573e-07 
1.861052e-07 1.858900e-07 1.854128e-07 
1.846760e-07 1.836832e-07 1.824390e-07 
1.809492e-07 1.792205e-07 1.772608e-07 
1.750787e-07 1.726837e-07 1.700862e-07 
1.672971e-07 1.643281e-07 1.611915e-07 
1.578998e-07 1.544660e-07 1.509034e-07 
1.472255e-07 1.434459e-07 1.395780e-07 
1.356356e-07 1.316318e-07 1.275801e-07 
1.234931e-07 1.193836e-07 1.152636e-07 
1.111448e-07 1.070384e-07 1.029551e-07 
9.890500e-08 9.489744e-08 9.094130e-08 
8.704476e-08 8.321532e-08 7.945984e-08 
7.578450e-08 7.219480e-08 6.869561e-08 
6.529114e-08 6.198498e-08 5.878012e-08 
5.567894e-08 5.268328e-08 4.979444e-08 
4.701322e-08 4.433994e-08 4.177449e-08 
3.931634e-08 3.696457e-08 3.471795e-08 
3.257491e-08 3.053359e-08 2.859191e-08 
2.674755e-08 2.499800e-08 2.334059e-08 
2.177253e-08 2.029089e-08 1.889267e-08 
1.757481e-08 1.633420e-08 1.516770e-08 
1.407217e-08 1.304448e-08 1.208152e-08 
1.118021e-08 1.033754e-08 9.550525e-09 
8.816276e-09 8.131966e-09 7.494848e-09 
6.902266e-09 6.351649e-09 5.840524e-09 
5.366511e-09 4.927328e-09 4.520793e-09 
4.144819e-09 3.797421e-09 3.476709e-09 
3.180889e-09 2.908261e-09 2.657217e-09 
2.426239e-09 2.213894e-09 2.018836e-09 
1.839797e-09 1.675588e-09 1.525095e-09 
1.387276e-09 1.261156e-09 1.145825e-09 
1.040434e-09 9.441960e-10 8.563748e-10 
7.762891e-10 7.033062e-10 6.368396e-10 
5.763467e-10 5.213255e-10 4.713123e-10 
4.258793e-10 3.846319e-10 3.472070e-10 
3.132700e-10 2.825138e-10 2.546561e-10 
6.829221e-11 7.650743e-11 8.567492e-11 
9.589994e-11 1.072987e-10 1.199992e-10 
1.341429e-10 1.498851e-10 1.673970e-10 
1.868666e-10 2.085007e-10 2.325259e-10 
2.591909e-10 2.887681e-10 3.215555e-10 
3.578793e-10 3.980954e-10 4.425925e-10 
4.917942e-10 5.461618e-10 6.061973e-10 
6.724460e-10 7.454999e-10 8.260008e-10 
9.146438e-10 1.012180e-09 1.119423e-09 
1.237247e-09 1.366597e-09 1.508488e-09 
1.664011e-09 1.834338e-09 2.020722e-09 
2.224504e-09 2.447119e-09 2.690094e-09 
2.955055e-09 3.243731e-09 3.557955e-09 
3.899669e-09 4.270925e-09 4.673885e-09 
5.110829e-09 5.584147e-09 6.096346e-09 
6.650046e-09 7.247981e-09 7.892993e-09 
8.588031e-09 9.336146e-09 1.014048e-08 
1.100428e-08 1.193085e-08 1.292358e-08 
1.398590e-08 1.512131e-08 1.633332e-08 
1.762546e-08 1.900124e-08 2.046416e-08 
2.201766e-08 2.366511e-08 2.540976e-08 
2.725475e-08 2.920307e-08 3.125749e-08 
3.342057e-08 3.569461e-08 3.808162e-08 
4.058329e-08 4.320091e-08 4.593541e-08 
4.878723e-08 5.175639e-08 5.484233e-08 
5.804401e-08 6.135975e-08 6.478728e-08 
6.832370e-08 7.196543e-08 7.570818e-08 
7.954699e-08 8.347614e-08 8.748919e-08 
9.157897e-08 9.573756e-08 9.995631e-08 
1.042259e-07 1.085362e-07 1.128765e-07 
1.172354e-07 1.216011e-07 1.259609e-07 
1.303018e-07 1.346105e-07 1.388730e-07 
1.430752e-07 1.472028e-07 1.512413e-07 
1.551761e-07 1.589927e-07 1.626767e-07 
1.662139e-07 1.695904e-07 1.727929e-07 
1.758082e-07 1.786241e-07 1.812288e-07 
1.836114e-07 1.857618e-07 1.876710e-07 
1.893306e-07 1.907336e-07 1.918741e-07 
1.927470e-07 1.933488e-07 1.936771e-07 
1.937305e-07 1.935092e-07 1.930144e-07 
1.922485e-07 1.912153e-07 1.899197e-07 
1.883676e-07 1.865661e-07 1.845234e-07 
1.822486e-07 1.797515e-07 1.770430e-07 
1.741346e-07 1.710385e-07 1.677675e-07 
1.643347e-07 1.607537e-07 1.570385e-07 
1.532031e-07 1.492617e-07 1.452285e-07 
1.411176e-07 1.369431e-07 1.327187e-07 
1.284578e-07 1.241737e-07 1.198790e-07 
1.155859e-07 1.113061e-07 1.070507e-07 
1.028302e-07 9.865447e-08 9.453271e-08 
9.047344e-08 8.648449e-08 8.257300e-08 
7.874538e-08 7.500739e-08 7.136406e-08 
6.781977e-08 6.437824e-08 6.104257e-08 
5.781522e-08 5.469808e-08 5.169249e-08 
4.879925e-08 4.601867e-08 4.335061e-08 
4.079450e-08 3.834936e-08 3.601386e-08 
3.378636e-08 3.166491e-08 2.964729e-08 
2.773109e-08 2.591366e-08 2.419221e-08 
2.256380e-08 2.102538e-08 1.957380e-08 
1.820586e-08 1.691830e-08 1.570784e-08 
1.457121e-08 1.350513e-08 1.250635e-08 
1.157167e-08 1.069794e-08 9.882045e-09 
9.120975e-09 8.411781e-09 7.751603e-09 
7.137671e-09 6.567309e-09 6.037940e-09 
5.547086e-09 5.092374e-09 4.671532e-09 
4.282391e-09 3.922883e-09 3.591046e-09 
3.285013e-09 3.003019e-09 2.743392e-09 
2.504555e-09 2.285021e-09 2.083391e-09 
1.898349e-09 1.728662e-09 1.573174e-09 
1.430802e-09 1.300537e-09 1.181433e-09 
1.072614e-09 9.732589e-10 8.826082e-10 
7.999551e-10 7.246441e-10 6.560680e-10 
5.936648e-10 5.369147e-10 4.853380e-10 
4.384917e-10 3.959678e-10 3.573904e-10 
3.224137e-10 2.907199e-10 2.620171e-10 
6.959795e-11 7.798646e-11 8.734941e-11 
9.779476e-11 1.094417e-10 1.224218e-10 
1.368800e-10 1.529759e-10 1.708854e-10 
1.908016e-10 2.129369e-10 2.375244e-10 
2.648197e-10 2.951031e-10 3.286812e-10 
3.658895e-10 4.070945e-10 4.526965e-10 
5.031316e-10 5.588753e-10 6.204447e-10 
6.884021e-10 7.633579e-10 8.459741e-10 
9.369678e-10 1.037115e-09 1.147253e-09 
1.268288e-09 1.401195e-09 1.547022e-09 
1.706897e-09 1.882032e-09 2.073722e-09 
2.283358e-09 2.512420e-09 2.762492e-09 
3.035257e-09 3.332507e-09 3.656140e-09 
4.008170e-09 4.390724e-09 4.806047e-09 
5.256501e-09 5.744570e-09 6.272856e-09 
6.844081e-09 7.461086e-09 8.126824e-09 
8.844364e-09 9.616877e-09 1.044764e-08 
1.134002e-08 1.229747e-08 1.332352e-08 
1.442175e-08 1.559581e-08 1.684935e-08 
1.818606e-08 1.960963e-08 2.112369e-08 
2.273185e-08 2.443764e-08 2.624447e-08 
2.815563e-08 3.017424e-08 3.230323e-08 
3.454530e-08 3.690288e-08 3.937809e-08 
4.197271e-08 4.468816e-08 4.752540e-08 
5.048497e-08 5.356690e-08 5.677068e-08 
6.009523e-08 6.353888e-08 6.709929e-08 
7.077348e-08 7.455777e-08 7.844772e-08 
8.243821e-08 8.652331e-08 9.069635e-08 
9.494988e-08 9.927570e-08 1.036648e-07 
1.081075e-07 1.125932e-07 1.171109e-07 
1.216487e-07 1.261941e-07 1.307340e-07 
1.352550e-07 1.397430e-07 1.441835e-07 
1.485619e-07 1.528630e-07 1.570719e-07 
1.611733e-07 1.651519e-07 1.689929e-07 
1.726813e-07 1.762027e-07 1.795430e-07 
1.826886e-07 1.856265e-07 1.883447e-07 
1.908315e-07 1.930765e-07 1.950701e-07 
1.968038e-07 1.982700e-07 1.994625e-07 
2.003762e-07 2.010073e-07 2.013531e-07 
2.014125e-07 2.011853e-07 2.006730e-07 
1.998780e-07 1.988044e-07 1.974570e-07 
1.958422e-07 1.939675e-07 1.918412e-07 
1.894728e-07 1.868728e-07 1.840524e-07 
1.810237e-07 1.777994e-07 1.743928e-07 
1.708176e-07 1.670882e-07 1.632189e-07 
1.592246e-07 1.551199e-07 1.509198e-07 
1.466390e-07 1.422921e-07 1.378935e-07 
1.334572e-07 1.289970e-07 1.245260e-07 
1.200570e-07 1.156022e-07 1.111732e-07 
1.067809e-07 1.024355e-07 9.814670e-08 
9.392334e-08 8.977356e-08 8.570476e-08 
8.172364e-08 7.783616e-08 7.404755e-08 
7.036236e-08 6.678443e-08 6.331696e-08 
5.996251e-08 5.672301e-08 5.359983e-08 
5.059378e-08 4.770517e-08 4.493382e-08 
4.227910e-08 3.973998e-08 3.731506e-08 
3.500258e-08 3.280051e-08 3.070652e-08 
2.871807e-08 2.683239e-08 2.504656e-08 
2.335749e-08 2.176200e-08 2.025680e-08 
1.883854e-08 1.750381e-08 1.624921e-08 
1.507131e-08 1.396668e-08 1.293196e-08 
1.196378e-08 1.105888e-08 1.021401e-08 
9.426034e-09 8.691883e-09 8.008580e-09 
7.373241e-09 6.783085e-09 6.235430e-09 
5.727701e-09 5.257430e-09 4.822256e-09 
4.419926e-09 4.048292e-09 3.705316e-09 
3.389060e-09 3.097691e-09 2.829475e-09 
2.582775e-09 2.356050e-09 2.147846e-09 
1.956802e-09 1.781638e-09 1.621156e-09 
1.474234e-09 1.339825e-09 1.216954e-09 
1.104708e-09 1.002240e-09 9.087638e-10 
8.235472e-10 7.459122e-10 6.752305e-10 
6.109208e-10 5.524458e-10 4.993092e-10 
4.510532e-10 4.072562e-10 3.675296e-10 
3.315162e-10 2.988878e-10 2.693429e-10 
7.085974e-11 7.941662e-11 8.896958e-11 
9.962925e-11 1.115178e-10 1.247701e-10 
1.395347e-10 1.559755e-10 1.742728e-10 
1.946248e-10 2.172496e-10 2.423865e-10 
2.702981e-10 3.012722e-10 3.356240e-10 
3.736983e-10 4.158721e-10 4.625569e-10 
5.142015e-10 5.712951e-10 6.343702e-10 
7.040056e-10 7.808300e-10 8.655254e-10 
9.588309e-10 1.061546e-09 1.174536e-09 
1.298733e-09 1.435143e-09 1.584849e-09 
1.749017e-09 1.928895e-09 2.125824e-09 
2.341238e-09 2.576670e-09 2.833756e-09 
3.114238e-09 3.419967e-09 3.752912e-09 
4.115154e-09 4.508898e-09 4.936469e-09 
5.400315e-09 5.903011e-09 6.447255e-09 
7.035871e-09 7.671807e-09 8.358130e-09 
9.098025e-09 9.894789e-09 1.075183e-08 
1.167264e-08 1.266082e-08 1.372003e-08 
1.485402e-08 1.606656e-08 1.736149e-08 
1.874264e-08 2.021385e-08 2.177893e-08 
2.344163e-08 2.520565e-08 2.707456e-08 
2.905180e-08 3.114065e-08 3.334418e-08 
3.566523e-08 3.810635e-08 4.066978e-08 
4.335743e-08 4.617078e-08 4.911091e-08 
5.217839e-08 5.537331e-08 5.869517e-08 
6.214291e-08 6.571481e-08 6.940850e-08 
7.322092e-08 7.714826e-08 8.118598e-08 
8.532876e-08 8.957048e-08 9.390424e-08 
9.832232e-08 1.028162e-07 1.073765e-07 
1.119933e-07 1.166555e-07 1.213516e-07 
1.260693e-07 1.307956e-07 1.355170e-07 
1.402192e-07 1.448878e-07 1.495077e-07 
1.540634e-07 1.585395e-07 1.629201e-07 
1.671894e-07 1.713315e-07 1.753308e-07 
1.791718e-07 1.828393e-07 1.863187e-07 
1.895958e-07 1.926571e-07 1.954898e-07 
1.980820e-07 2.004226e-07 2.025017e-07 
2.043102e-07 2.058405e-07 2.070858e-07 
2.080409e-07 2.087018e-07 2.090658e-07 
2.091314e-07 2.088987e-07 2.083690e-07 
2.075451e-07 2.064309e-07 2.050317e-07 
2.033541e-07 2.014057e-07 1.991954e-07 
1.967331e-07 1.940296e-07 1.910967e-07 
1.879469e-07 1.845936e-07 1.810506e-07 
1.773322e-07 1.734533e-07 1.694291e-07 
1.652747e-07 1.610058e-07 1.566377e-07 
1.521859e-07 1.476655e-07 1.430915e-07 
1.384787e-07 1.338412e-07 1.291929e-07 
1.245469e-07 1.199161e-07 1.153123e-07 
1.107471e-07 1.062311e-07 1.017743e-07 
9.738592e-08 9.307437e-08 8.884739e-08 
8.471192e-08 8.067414e-08 7.673949e-08 
7.291265e-08 6.919763e-08 6.559772e-08 
6.211554e-08 5.875311e-08 5.551180e-08 
5.239245e-08 4.939534e-08 4.652026e-08 
4.376654e-08 4.113307e-08 3.861838e-08 
3.622063e-08 3.393766e-08 3.176705e-08 
2.970612e-08 2.775199e-08 2.590158e-08 
2.415170e-08 2.249899e-08 2.094004e-08 
1.947134e-08 1.808936e-08 1.679053e-08 
1.557128e-08 1.442805e-08 1.335733e-08 
1.235562e-08 1.141951e-08 1.054564e-08 
9.730737e-09 8.971615e-09 8.265177e-09 
7.608428e-09 6.998476e-09 6.432537e-09 
5.907937e-09 5.422114e-09 4.972617e-09 
4.557108e-09 4.173360e-09 3.819257e-09 
3.492791e-09 3.192061e-09 2.915270e-09 
2.660722e-09 2.426818e-09 2.212056e-09 
2.015024e-09 1.834396e-09 1.668932e-09 
1.517473e-09 1.378934e-09 1.252306e-09 
1.136645e-09 1.031076e-09 9.347839e-10 
8.470136e-10 7.670637e-10 6.942851e-10 
6.280771e-10 5.678847e-10 5.131954e-10 
4.635366e-10 4.184726e-10 3.776027e-10 
3.405581e-10 3.070001e-10 2.766178e-10 
7.207408e-11 8.079392e-11 9.053092e-11 
1.013983e-10 1.135212e-10 1.270375e-10 
1.420997e-10 1.588755e-10 1.775497e-10 
1.983257e-10 2.214268e-10 2.470986e-10 
2.756106e-10 3.072580e-10 3.423644e-10 
3.812838e-10 4.244034e-10 4.721460e-10 
5.249727e-10 5.833865e-10 6.479346e-10 
7.192125e-10 7.978670e-10 8.845998e-10 
9.801716e-10 1.085406e-09 1.201193e-09 
1.328494e-09 1.468346e-09 1.621865e-09 
1.790252e-09 1.974796e-09 2.176879e-09 
2.397983e-09 2.639688e-09 2.903686e-09 
3.191774e-09 3.505867e-09 3.847998e-09 
4.220321e-09 4.625114e-09 5.064784e-09 
5.541865e-09 6.059022e-09 6.619050e-09 
7.224875e-09 7.879551e-09 8.586258e-09 
9.348300e-09 1.016910e-08 1.105218e-08 
1.200119e-08 1.301986e-08 1.411199e-08 
1.528148e-08 1.653226e-08 1.786831e-08 
1.929362e-08 2.081221e-08 2.242802e-08 
2.414500e-08 2.596698e-08 2.789770e-08 
2.994076e-08 3.209959e-08 3.437741e-08 
3.677719e-08 3.930162e-08 4.195307e-08 
4.473355e-08 4.764464e-08 5.068749e-08 
5.386276e-08 5.717056e-08 6.061044e-08 
6.418131e-08 6.788146e-08 7.170846e-08 
7.565916e-08 7.972967e-08 8.391531e-08 
8.821057e-08 9.260916e-08 9.710392e-08 
1.016869e-07 1.063492e-07 1.110812e-07 
1.158725e-07 1.207117e-07 1.255868e-07 
1.304851e-07 1.353930e-07 1.402964e-07 
1.451807e-07 1.500307e-07 1.548307e-07 
1.595647e-07 1.642166e-07 1.687699e-07 
1.732080e-07 1.775145e-07 1.816730e-07 
1.856675e-07 1.894821e-07 1.931016e-07 
1.965111e-07 1.996966e-07 2.026448e-07 
2.053431e-07 2.077802e-07 2.099454e-07 
2.118296e-07 2.134245e-07 2.147233e-07 
2.157205e-07 2.164117e-07 2.167941e-07 
2.168664e-07 2.166285e-07 2.160817e-07 
2.152290e-07 2.140744e-07 2.126234e-07 
2.108829e-07 2.088608e-07 2.065664e-07 
2.040099e-07 2.012027e-07 1.981570e-07 
1.948858e-07 1.914031e-07 1.877232e-07 
1.838611e-07 1.798323e-07 1.756525e-07 
1.713376e-07 1.669038e-07 1.623671e-07 
1.577436e-07 1.530491e-07 1.482992e-07 
1.435092e-07 1.386938e-07 1.338675e-07 
1.290439e-07 1.242364e-07 1.194573e-07 
1.147187e-07 1.100315e-07 1.054061e-07 
1.008522e-07 9.637838e-08 9.199276e-08 
8.770250e-08 8.351401e-08 7.943292e-08 
7.546410e-08 7.161165e-08 6.787898e-08 
6.426881e-08 6.078319e-08 5.742353e-08 
5.419066e-08 5.108487e-08 4.810590e-08 
4.525303e-08 4.252510e-08 3.992054e-08 
3.743743e-08 3.507349e-08 3.282620e-08 
3.069275e-08 2.867013e-08 2.675514e-08 
2.494443e-08 2.323451e-08 2.162182e-08 
2.010271e-08 1.867350e-08 1.733046e-08 
1.606990e-08 1.488810e-08 1.378142e-08 
1.274622e-08 1.177895e-08 1.087612e-08 
1.003434e-08 9.250298e-09 8.520774e-09 
7.842662e-09 7.212962e-09 6.628787e-09 
6.087363e-09 5.586033e-09 5.122257e-09 
4.693611e-09 4.297790e-09 3.932600e-09 
3.595962e-09 3.285907e-09 3.000576e-09 
2.738212e-09 2.497162e-09 2.275871e-09 
2.072878e-09 1.886813e-09 1.716394e-09 
1.560420e-09 1.417774e-09 1.287409e-09 
1.168352e-09 1.059699e-09 9.606092e-10 
8.703008e-10 7.880506e-10 7.131886e-10 
6.450950e-10 5.831969e-10 5.269657e-10 
4.759138e-10 4.295922e-10 3.875874e-10 
3.495194e-10 3.150390e-10 2.838257e-10 
7.323751e-11 8.211446e-11 9.202899e-11 
1.030969e-10 1.154460e-10 1.292177e-10 
1.445677e-10 1.616677e-10 1.807069e-10 
2.018936e-10 2.254566e-10 2.516474e-10 
2.807420e-10 3.130434e-10 3.488831e-10 
3.886243e-10 4.326642e-10 4.814364e-10 
5.354145e-10 5.951147e-10 6.610992e-10 
7.339794e-10 8.144201e-10 9.031425e-10 
1.000929e-09 1.108625e-09 1.227149e-09 
1.357487e-09 1.500709e-09 1.657962e-09 
1.830483e-09 2.019602e-09 2.226741e-09 
2.453427e-09 2.701292e-09 2.972078e-09 
3.267641e-09 3.589956e-09 3.941122e-09 
4.323364e-09 4.739035e-09 5.190620e-09 
5.680741e-09 6.212152e-09 6.787744e-09 
7.410544e-09 8.083713e-09 8.810545e-09 
9.594459e-09 1.043900e-08 1.134783e-08 
1.232473e-08 1.337355e-08 1.449826e-08 
1.570289e-08 1.699153e-08 1.836831e-08 
1.983740e-08 2.140295e-08 2.306908e-08 
2.483990e-08 2.671940e-08 2.871148e-08 
3.081991e-08 3.304826e-08 3.539989e-08 
3.787794e-08 4.048522e-08 4.322422e-08 
4.609706e-08 4.910543e-08 5.225055e-08 
5.553316e-08 5.895342e-08 6.251089e-08 
6.620451e-08 7.003252e-08 7.399247e-08 
7.808114e-08 8.229451e-08 8.662778e-08 
9.107529e-08 9.563053e-08 1.002861e-07 
1.050338e-07 1.098645e-07 1.147682e-07 
1.197339e-07 1.247502e-07 1.298044e-07 
1.348833e-07 1.399729e-07 1.450586e-07 
1.501252e-07 1.551568e-07 1.601373e-07 
1.650500e-07 1.698780e-07 1.746043e-07 
1.792117e-07 1.836831e-07 1.880013e-07 
1.921498e-07 1.961121e-07 1.998721e-07 
2.034146e-07 2.067249e-07 2.097891e-07 
2.125942e-07 2.151282e-07 2.173802e-07 
2.193405e-07 2.210007e-07 2.223534e-07 
2.233930e-07 2.241150e-07 2.245164e-07 
2.245957e-07 2.243529e-07 2.237894e-07 
2.229081e-07 2.217134e-07 2.202108e-07 
2.184076e-07 2.163120e-07 2.139336e-07 
2.112830e-07 2.083721e-07 2.052136e-07 
2.018211e-07 1.982089e-07 1.943921e-07 
1.903862e-07 1.862074e-07 1.818719e-07 
1.773964e-07 1.727976e-07 1.680922e-07 
1.632969e-07 1.584281e-07 1.535022e-07 
1.485348e-07 1.435414e-07 1.385369e-07 
1.335356e-07 1.285513e-07 1.235969e-07 
1.186847e-07 1.138263e-07 1.090323e-07 
1.043127e-07 9.967665e-08 9.513236e-08 
9.068731e-08 8.634812e-08 8.212062e-08 
7.800983e-08 7.402001e-08 7.015466e-08 
6.641656e-08 6.280783e-08 5.932991e-08 
5.598364e-08 5.276928e-08 4.968654e-08 
4.673466e-08 4.391240e-08 4.121812e-08 
3.864978e-08 3.620503e-08 3.388121e-08 
3.167540e-08 2.958445e-08 2.760503e-08 
2.573364e-08 2.396666e-08 2.230039e-08 
2.073101e-08 1.925471e-08 1.786762e-08 
1.656588e-08 1.534566e-08 1.420315e-08 
1.313459e-08 1.213628e-08 1.120463e-08 
1.033609e-08 9.527232e-09 8.774729e-09 
8.075358e-09 7.426009e-09 6.823691e-09 
6.265531e-09 5.748779e-09 5.270804e-09 
4.829099e-09 4.421276e-09 4.045066e-09 
3.698320e-09 3.379001e-09 3.085185e-09 
2.815058e-09 2.566911e-09 2.339137e-09 
2.130226e-09 1.938764e-09 1.763426e-09 
1.602974e-09 1.456251e-09 1.322179e-09 
1.199755e-09 1.088044e-09 9.861791e-10 
8.933544e-10 8.088241e-10 7.318973e-10 
6.619350e-10 5.983469e-10 5.405882e-10 
4.881566e-10 4.405894e-10 3.974608e-10 
3.583796e-10 3.229861e-10 2.909504e-10 
7.434668e-11 8.337441e-11 9.345946e-11 
1.047201e-10 1.172869e-10 1.313043e-10 
1.469314e-10 1.643439e-10 1.837352e-10 
2.053182e-10 2.293272e-10 2.560195e-10 
2.856776e-10 3.186116e-10 3.551612e-10 
3.956985e-10 4.406302e-10 4.904010e-10 
5.454963e-10 6.064455e-10 6.738252e-10 
7.482629e-10 8.304407e-10 9.210991e-10 
1.021041e-09 1.131136e-09 1.252326e-09 
1.385627e-09 1.532135e-09 1.693033e-09 
1.869593e-09 2.063180e-09 2.275262e-09 
2.507408e-09 2.761300e-09 3.038731e-09 
3.341614e-09 3.671986e-09 4.032009e-09 
4.423978e-09 4.850321e-09 5.313603e-09 
5.816529e-09 6.361943e-09 6.952832e-09 
7.592324e-09 8.283685e-09 9.030320e-09 
9.835769e-09 1.070370e-08 1.163790e-08 
1.264227e-08 1.372083e-08 1.487767e-08 
1.611698e-08 1.744300e-08 1.886001e-08 
2.037234e-08 2.198430e-08 2.370019e-08 
2.552425e-08 2.746066e-08 2.951347e-08 
3.168660e-08 3.398380e-08 3.640857e-08 
3.896417e-08 4.165357e-08 4.447939e-08 
4.744385e-08 5.054874e-08 5.379539e-08 
5.718457e-08 6.071651e-08 6.439081e-08 
6.820640e-08 7.216152e-08 7.625367e-08 
8.047954e-08 8.483504e-08 8.931522e-08 
9.391428e-08 9.862549e-08 1.034413e-07 
1.083531e-07 1.133515e-07 1.184262e-07 
1.235660e-07 1.287587e-07 1.339915e-07 
1.392506e-07 1.445216e-07 1.497892e-07 
1.550378e-07 1.602508e-07 1.654115e-07 
1.705027e-07 1.755067e-07 1.804060e-07 
1.851826e-07 1.898188e-07 1.942969e-07 
1.985994e-07 2.027094e-07 2.066102e-07 
2.102859e-07 2.137211e-07 2.169015e-07 
2.198136e-07 2.224449e-07 2.247839e-07 
2.268207e-07 2.285464e-07 2.299535e-07 
2.310359e-07 2.317889e-07 2.322097e-07 
2.322964e-07 2.320491e-07 2.314693e-07 
2.305599e-07 2.293254e-07 2.277717e-07 
2.259061e-07 2.237374e-07 2.212753e-07 
2.185311e-07 2.155169e-07 2.122460e-07 
2.087325e-07 2.049912e-07 2.010379e-07 
1.968886e-07 1.925601e-07 1.880694e-07 
1.834336e-07 1.786701e-07 1.737964e-07 
1.688297e-07 1.637871e-07 1.586854e-07 
1.535411e-07 1.483701e-07 1.431879e-07 
1.380093e-07 1.328486e-07 1.277193e-07 
1.226340e-07 1.176047e-07 1.126425e-07 
1.077578e-07 1.029599e-07 9.825736e-08 
9.365796e-08 8.916852e-08 8.479506e-08 
8.054275e-08 7.641600e-08 7.241840e-08 
6.855283e-08 6.482143e-08 6.122569e-08 
5.776644e-08 5.444393e-08 5.125785e-08 
4.820737e-08 4.529118e-08 4.250756e-08 
3.985439e-08 3.732920e-08 3.492922e-08 
3.265140e-08 3.049246e-08 2.844894e-08 
2.651720e-08 2.469348e-08 2.297392e-08 
2.135457e-08 1.983146e-08 1.840058e-08 
1.705793e-08 1.579952e-08 1.462141e-08 
1.351971e-08 1.249058e-08 1.153029e-08 
1.063518e-08 9.801697e-09 9.026385e-09 
8.305914e-09 7.637067e-09 7.016749e-09 
6.441987e-09 5.909938e-09 5.417882e-09 
4.963227e-09 4.543505e-09 4.156372e-09 
3.799608e-09 3.471107e-09 3.168886e-09 
2.891069e-09 2.635892e-09 2.401697e-09 
2.186927e-09 1.990121e-09 1.809914e-09 
1.645029e-09 1.494272e-09 1.356533e-09 
1.230777e-09 1.116042e-09 1.011432e-09 
9.161191e-10 8.293344e-10 7.503664e-10 
6.785572e-10 6.132989e-10 5.540309e-10 
5.002361e-10 4.514384e-10 4.072000e-10 
3.671181e-10 3.308230e-10 2.979754e-10 
7.539832e-11 8.457009e-11 9.481814e-11 
1.062631e-10 1.190383e-10 1.332911e-10 
1.491840e-10 1.668963e-10 1.866257e-10 
2.085895e-10 2.330273e-10 2.602020e-10 
2.904026e-10 3.239462e-10 3.611802e-10 
4.024852e-10 4.482778e-10 4.990131e-10 
5.551882e-10 6.173452e-10 6.860749e-10 
7.620205e-10 8.458810e-10 9.384159e-10 
1.040449e-09 1.152871e-09 1.276650e-09 
1.412828e-09 1.562531e-09 1.726974e-09 
1.907462e-09 2.105400e-09 2.322295e-09 
2.559763e-09 2.819530e-09 3.103443e-09 
3.413470e-09 3.751707e-09 4.120382e-09 
4.521858e-09 4.958635e-09 5.433358e-09 
5.948815e-09 6.507939e-09 7.113811e-09 
7.769659e-09 8.478854e-09 9.244912e-09 
1.007149e-08 1.096237e-08 1.192148e-08 
1.295286e-08 1.406064e-08 1.524907e-08 
1.652249e-08 1.788528e-08 1.934189e-08 
2.089680e-08 2.255447e-08 2.431938e-08 
2.619593e-08 2.818845e-08 3.030117e-08 
3.253816e-08 3.490331e-08 3.740029e-08 
4.003251e-08 4.280306e-08 4.571469e-08 
4.876974e-08 5.197010e-08 5.531718e-08 
5.881184e-08 6.245435e-08 6.624434e-08 
7.018075e-08 7.426182e-08 7.848498e-08 
8.284689e-08 8.734334e-08 9.196926e-08 
9.671868e-08 1.015847e-07 1.065595e-07 
1.116343e-07 1.167993e-07 1.220439e-07 
1.273566e-07 1.327248e-07 1.381352e-07 
1.435735e-07 1.490249e-07 1.544736e-07 
1.599032e-07 1.652968e-07 1.706370e-07 
1.759059e-07 1.810853e-07 1.861569e-07 
1.911022e-07 1.959027e-07 2.005401e-07 
2.049963e-07 2.092536e-07 2.132949e-07 
2.171035e-07 2.206635e-07 2.239601e-07 
2.269791e-07 2.297076e-07 2.321338e-07 
2.342471e-07 2.360385e-07 2.375000e-07 
2.386255e-07 2.394100e-07 2.398504e-07 
2.399449e-07 2.396936e-07 2.390979e-07 
2.381608e-07 2.368871e-07 2.352828e-07 
2.333556e-07 2.311143e-07 2.285693e-07 
2.257321e-07 2.226154e-07 2.192328e-07 
2.155990e-07 2.117295e-07 2.076405e-07 
2.033486e-07 1.988713e-07 1.942262e-07 
1.894310e-07 1.845039e-07 1.794627e-07 
1.743255e-07 1.691100e-07 1.638336e-07 
1.585132e-07 1.531656e-07 1.478066e-07 
1.424517e-07 1.371156e-07 1.318122e-07 
1.265548e-07 1.213556e-07 1.162262e-07 
1.111773e-07 1.062184e-07 1.013586e-07 
9.660579e-08 9.196700e-08 8.744846e-08 
8.305552e-08 7.879270e-08 7.466370e-08 
7.067146e-08 6.681821e-08 6.310542e-08 
5.953396e-08 5.610405e-08 5.281535e-08 
4.966696e-08 4.665752e-08 4.378523e-08 
4.104786e-08 3.844284e-08 3.596728e-08 
3.361802e-08 3.139164e-08 2.928454e-08 
2.729295e-08 2.541296e-08 2.364056e-08 
2.197167e-08 2.040216e-08 1.892788e-08 
1.754468e-08 1.624844e-08 1.503507e-08 
1.390054e-08 1.284089e-08 1.185225e-08 
1.093083e-08 1.007296e-08 9.275070e-09 
8.533717e-09 7.845576e-09 7.207449e-09 
6.616265e-09 6.069086e-09 5.563105e-09 
5.095645e-09 4.664159e-09 4.266229e-09 
3.899563e-09 3.561990e-09 3.251462e-09 
2.966048e-09 2.703928e-09 2.463392e-09 
2.242835e-09 2.040754e-09 1.855741e-09 
1.686479e-09 1.531742e-09 1.390385e-09 
1.261342e-09 1.143622e-09 1.036305e-09 
9.385386e-10 8.495311e-10 7.685507e-10 
6.949208e-10 6.280164e-10 5.672610e-10 
5.121230e-10 4.621132e-10 4.167814e-10 
3.757139e-10 3.385310e-10 3.048840e-10 
7.638932e-11 8.569792e-11 9.610097e-11 
1.077214e-10 1.206951e-10 1.351723e-10 
1.513187e-10 1.693173e-10 1.893696e-10 
2.116976e-10 2.365457e-10 2.641824e-10 
2.949029e-10 3.290309e-10 3.669217e-10 
4.089641e-10 4.555840e-10 5.072467e-10 
5.644606e-10 6.277806e-10 6.978110e-10 
7.752102e-10 8.606941e-10 9.550401e-10 
1.059092e-09 1.173764e-09 1.300046e-09 
1.439008e-09 1.591804e-09 1.759679e-09 
1.943975e-09 2.146132e-09 2.367697e-09 
2.610328e-09 2.875802e-09 3.166013e-09 
3.482985e-09 3.828873e-09 4.205967e-09 
4.616698e-09 5.063639e-09 5.549512e-09 
6.077186e-09 6.649684e-09 7.270178e-09 
7.941994e-09 8.668608e-09 9.453646e-09 
1.030088e-08 1.121421e-08 1.219770e-08 
1.325550e-08 1.439190e-08 1.561128e-08 
1.691812e-08 1.831697e-08 1.981242e-08 
2.140910e-08 2.311165e-08 2.492470e-08 
2.685280e-08 2.890047e-08 3.107207e-08 
3.337186e-08 3.580386e-08 3.837191e-08 
4.107955e-08 4.393001e-08 4.692617e-08 
5.007048e-08 5.336495e-08 5.681106e-08 
6.040976e-08 6.416135e-08 6.806552e-08 
7.212122e-08 7.632666e-08 8.067925e-08 
8.517557e-08 8.981134e-08 9.458135e-08 
9.947947e-08 1.044986e-07 1.096307e-07 
1.148668e-07 1.201968e-07 1.256097e-07 
1.310937e-07 1.366357e-07 1.422221e-07 
1.478381e-07 1.534683e-07 1.590965e-07 
1.647057e-07 1.702785e-07 1.757968e-07 
1.812421e-07 1.865957e-07 1.918384e-07 
1.969513e-07 2.019151e-07 2.067108e-07 
2.113198e-07 2.157237e-07 2.199047e-07 
2.238456e-07 2.275299e-07 2.309420e-07 
2.340676e-07 2.368930e-07 2.394061e-07 
2.415959e-07 2.434529e-07 2.449690e-07 
2.461376e-07 2.469538e-07 2.474141e-07 
2.475169e-07 2.472619e-07 2.466508e-07 
2.456868e-07 2.443745e-07 2.427204e-07 
2.407323e-07 2.384194e-07 2.357925e-07 
2.328633e-07 2.296451e-07 2.261520e-07 
2.223991e-07 2.184026e-07 2.141791e-07 
2.097460e-07 2.051213e-07 2.003231e-07 
1.953700e-07 1.902806e-07 1.850735e-07 
1.797673e-07 1.743803e-07 1.689306e-07 
1.634358e-07 1.579130e-07 1.523788e-07 
1.468491e-07 1.413391e-07 1.358633e-07 
1.304352e-07 1.250676e-07 1.197725e-07 
1.145607e-07 1.094425e-07 1.044268e-07 
9.952190e-08 9.473514e-08 9.007287e-08 
8.554060e-08 8.114298e-08 7.688383e-08 
7.276615e-08 6.879221e-08 6.496354e-08 
6.128098e-08 5.774474e-08 5.435445e-08 
5.110916e-08 4.800744e-08 4.504739e-08 
4.222671e-08 3.954271e-08 3.699239e-08 
3.457246e-08 3.227939e-08 3.010942e-08 
2.805865e-08 2.612303e-08 2.429841e-08 
2.258055e-08 2.096519e-08 1.944803e-08 
1.802478e-08 1.669116e-08 1.544297e-08 
1.427602e-08 1.318623e-08 1.216959e-08 
1.122220e-08 1.034027e-08 9.520099e-09 
8.758143e-09 8.050967e-09 7.395272e-09 
6.787890e-09 6.225791e-09 5.706080e-09 
5.225996e-09 4.782915e-09 4.374343e-09 
3.997919e-09 3.651407e-09 3.332697e-09 
3.039799e-09 2.770840e-09 2.524060e-09 
2.297806e-09 2.090531e-09 1.900787e-09 
1.727219e-09 1.568564e-09 1.423647e-09 
1.291369e-09 1.170715e-09 1.060736e-09 
9.605564e-10 8.693633e-10 7.864046e-10 
7.109850e-10 6.424628e-10 5.802457e-10 
5.237880e-10 4.725873e-10 4.261816e-10 
3.841462e-10 3.460913e-10 3.116594e-10 
7.731666e-11 8.675449e-11 9.730406e-11 
1.090905e-10 1.222522e-10 1.369421e-10 
1.533290e-10 1.715994e-10 1.919586e-10 
2.146330e-10 2.398717e-10 2.679485e-10 
2.991646e-10 3.338504e-10 3.723682e-10 
4.151153e-10 4.625262e-10 5.150764e-10 
5.732852e-10 6.377196e-10 7.089973e-10 
7.877914e-10 8.748339e-10 9.709202e-10 
1.076914e-09 1.193750e-09 1.322441e-09 
1.464084e-09 1.619861e-09 1.791048e-09 
1.979017e-09 2.185247e-09 2.411323e-09 
2.658947e-09 2.929938e-09 3.226244e-09 
3.549940e-09 3.903239e-09 4.288493e-09 
4.708198e-09 5.165000e-09 5.661695e-09 
6.201234e-09 6.786724e-09 7.421431e-09 
8.108777e-09 8.852340e-09 9.655853e-09 
1.052320e-08 1.145841e-08 1.246565e-08 
1.354922e-08 1.471354e-08 1.596312e-08 
1.730260e-08 1.873667e-08 2.027007e-08 
2.190759e-08 2.365403e-08 2.551416e-08 
2.749273e-08 2.959438e-08 3.182366e-08 
3.418497e-08 3.668250e-08 3.932022e-08 
4.210183e-08 4.503070e-08 4.810983e-08 
5.134178e-08 5.472868e-08 5.827209e-08 
6.197303e-08 6.583188e-08 6.984833e-08 
7.402137e-08 7.834920e-08 8.282919e-08 
8.745786e-08 9.223084e-08 9.714280e-08 
1.021875e-07 1.073576e-07 1.126448e-07 
1.180400e-07 1.235327e-07 1.291117e-07 
1.347647e-07 1.404784e-07 1.462385e-07 
1.520300e-07 1.578370e-07 1.636426e-07 
1.694294e-07 1.751794e-07 1.808738e-07 
1.864937e-07 1.920195e-07 1.974317e-07 
2.027104e-07 2.078359e-07 2.127885e-07 
2.175489e-07 2.220981e-07 2.264176e-07 
2.304897e-07 2.342972e-07 2.378242e-07 
2.410555e-07 2.439773e-07 2.465768e-07 
2.488427e-07 2.507651e-07 2.523356e-07 
2.535474e-07 2.543953e-07 2.548759e-07 
2.549872e-07 2.547291e-07 2.541033e-07 
2.531130e-07 2.517631e-07 2.500601e-07 
2.480121e-07 2.456288e-07 2.429211e-07 
2.399014e-07 2.365831e-07 2.329810e-07 
2.291107e-07 2.249888e-07 2.206326e-07 
2.160601e-07 2.112897e-07 2.063404e-07 
2.012313e-07 1.959816e-07 1.906106e-07 
1.851375e-07 1.795811e-07 1.739603e-07 
1.682931e-07 1.625973e-07 1.568900e-07 
1.511876e-07 1.455058e-07 1.398596e-07 
1.342629e-07 1.287290e-07 1.232701e-07 
1.178976e-07 1.126219e-07 1.074522e-07 
1.023972e-07 9.746431e-08 9.266011e-08 
8.799028e-08 8.345959e-08 7.907195e-08 
7.483046e-08 7.073740e-08 6.679435e-08 
6.300216e-08 5.936100e-08 5.587048e-08 
5.252959e-08 4.933684e-08 4.629024e-08 
4.338739e-08 4.062552e-08 3.800149e-08 
3.551189e-08 3.315307e-08 3.092114e-08 
2.881205e-08 2.682161e-08 2.494553e-08 
2.317944e-08 2.151891e-08 1.995952e-08 
1.849682e-08 1.712641e-08 1.584392e-08 
1.464506e-08 1.352561e-08 1.248142e-08 
1.150848e-08 1.060286e-08 9.760780e-09 
8.978558e-09 8.252663e-09 7.579692e-09 
6.956385e-09 6.379619e-09 5.846411e-09 
5.353921e-09 4.899445e-09 4.480418e-09 
4.094408e-09 3.739115e-09 3.412369e-09 
3.112122e-09 2.836449e-09 2.583538e-09 
2.351693e-09 2.139320e-09 1.944933e-09 
1.767139e-09 1.604642e-09 1.456232e-09 
1.320783e-09 1.197250e-09 1.084661e-09 
9.821154e-10 8.887799e-10 8.038821e-10 
7.267088e-10 6.566012e-10 5.929521e-10 
5.352015e-10 4.828344e-10 4.353769e-10 
3.923937e-10 3.534851e-10 3.182847e-10 
7.817752e-11 8.773658e-11 9.842373e-11 
1.103662e-10 1.237048e-10 1.385950e-10 
1.552088e-10 1.737356e-10 1.943848e-10 
2.173867e-10 2.429949e-10 2.714887e-10 
3.031747e-10 3.383896e-10 3.775029e-10 
4.209195e-10 4.690828e-10 5.224778e-10 
5.816344e-10 6.471310e-10 7.195987e-10 
7.997245e-10 8.882561e-10 9.860062e-10 
1.093857e-09 1.212765e-09 1.343765e-09 
1.487978e-09 1.646614e-09 1.820979e-09 
2.012477e-09 2.222621e-09 2.453035e-09 
2.705462e-09 2.981766e-09 3.283943e-09 
3.614120e-09 3.974566e-09 4.367693e-09 
4.796062e-09 5.262389e-09 5.769542e-09 
6.320554e-09 6.918615e-09 7.567079e-09 
8.269463e-09 9.029447e-09 9.850869e-09 
1.073772e-08 1.169416e-08 1.272446e-08 
1.383305e-08 1.502449e-08 1.630344e-08 
1.767466e-08 1.914298e-08 2.071331e-08 
2.239060e-08 2.417978e-08 2.608580e-08 
2.811356e-08 3.026786e-08 3.255341e-08 
3.497476e-08 3.753626e-08 4.024204e-08 
4.309593e-08 4.610143e-08 4.926167e-08 
5.257935e-08 5.605668e-08 5.969532e-08 
6.349637e-08 6.746025e-08 7.158671e-08 
7.587475e-08 8.032255e-08 8.492747e-08 
8.968597e-08 9.459358e-08 9.964486e-08 
1.048334e-07 1.101517e-07 1.155914e-07 
1.211429e-07 1.267956e-07 1.325378e-07 
1.383571e-07 1.442396e-07 1.501707e-07 
1.561350e-07 1.621159e-07 1.680962e-07 
1.740579e-07 1.799825e-07 1.858505e-07 
1.916424e-07 1.973382e-07 2.029174e-07 
2.083598e-07 2.136449e-07 2.187523e-07 
2.236622e-07 2.283549e-07 2.328113e-07 
2.370130e-07 2.409424e-07 2.445830e-07 
2.479190e-07 2.509361e-07 2.536212e-07 
2.559626e-07 2.579499e-07 2.595746e-07 
2.608295e-07 2.617092e-07 2.622102e-07 
2.623304e-07 2.620698e-07 2.614299e-07 
2.604141e-07 2.590275e-07 2.572768e-07 
2.551703e-07 2.527180e-07 2.499311e-07 
2.468224e-07 2.434059e-07 2.396967e-07 
2.357110e-07 2.314659e-07 2.269792e-07 
2.222696e-07 2.173560e-07 2.122580e-07 
2.069954e-07 2.015880e-07 1.960557e-07 
1.904182e-07 1.846952e-07 1.789059e-07 
1.730691e-07 1.672030e-07 1.613253e-07 
1.554529e-07 1.496020e-07 1.437881e-07 
1.380255e-07 1.323279e-07 1.267078e-07 
1.211771e-07 1.157463e-07 1.104252e-07 
1.052224e-07 1.001458e-07 9.520192e-08 
9.039675e-08 8.573515e-08 8.122112e-08 
7.685783e-08 7.264763e-08 6.859209e-08 
6.469208e-08 6.094777e-08 5.735870e-08 
5.392383e-08 5.064159e-08 4.750993e-08 
4.452633e-08 4.168793e-08 3.899147e-08 
3.643343e-08 3.401002e-08 3.171722e-08 
2.955085e-08 2.750659e-08 2.557998e-08 
2.376653e-08 2.206167e-08 2.046082e-08 
1.895940e-08 1.755288e-08 1.623675e-08 
1.500659e-08 1.385803e-08 1.278682e-08 
1.178882e-08 1.085999e-08 9.996416e-09 
9.194327e-09 8.450083e-09 7.760182e-09 
7.121269e-09 6.530131e-09 5.983702e-09 
5.479059e-09 5.013422e-09 4.584156e-09 
4.188759e-09 3.824870e-09 3.490257e-09 
3.182818e-09 2.900573e-09 2.641664e-09 
2.404347e-09 2.186988e-09 1.988059e-09 
1.806133e-09 1.639878e-09 1.488052e-09 
1.349503e-09 1.223156e-09 1.108016e-09 
1.003159e-09 9.077298e-10 8.209375e-10 
7.420509e-10 6.703950e-10 6.053472e-10 
5.463342e-10 4.928282e-10 4.443439e-10 
4.004354e-10 3.606936e-10 3.247433e-10 
7.896922e-11 8.864111e-11 9.945650e-11 
1.115446e-10 1.250484e-10 1.401260e-10 
1.569521e-10 1.757194e-10 1.966405e-10 
2.199500e-10 2.459057e-10 2.747918e-10 
3.069203e-10 3.426341e-10 3.823094e-10 
4.263585e-10 4.752331e-10 5.294274e-10 
5.894814e-10 6.559850e-10 7.295814e-10 
8.109714e-10 9.009177e-10 1.000250e-09 
1.109868e-09 1.230748e-09 1.363948e-09 
1.510612e-09 1.671977e-09 1.849376e-09 
2.044245e-09 2.258132e-09 2.492697e-09 
2.749722e-09 3.031116e-09 3.338920e-09 
3.675314e-09 4.042618e-09 4.443306e-09 
4.880000e-09 5.355484e-09 5.872698e-09 
6.434752e-09 7.044917e-09 7.706636e-09 
8.423518e-09 9.199339e-09 1.003804e-08 
1.094373e-08 1.192066e-08 1.297325e-08 
1.410604e-08 1.532372e-08 1.663108e-08 
1.803302e-08 1.953453e-08 2.114065e-08 
2.285649e-08 2.468713e-08 2.663768e-08 
2.871318e-08 3.091861e-08 3.325882e-08 
3.573852e-08 3.836223e-08 4.113419e-08 
4.405840e-08 4.713849e-08 5.037772e-08 
5.377890e-08 5.734434e-08 6.107581e-08 
6.497446e-08 6.904080e-08 7.327460e-08 
7.767488e-08 8.223982e-08 8.696676e-08 
9.185209e-08 9.689128e-08 1.020788e-07 
1.074080e-07 1.128714e-07 1.184601e-07 
1.241646e-07 1.299739e-07 1.358760e-07 
1.418581e-07 1.479060e-07 1.540048e-07 
1.601384e-07 1.662899e-07 1.724416e-07 
1.785750e-07 1.846708e-07 1.907093e-07 
1.966702e-07 2.025328e-07 2.082762e-07 
2.138794e-07 2.193213e-07 2.245811e-07 
2.296380e-07 2.344718e-07 2.390629e-07 
2.433923e-07 2.474419e-07 2.511943e-07 
2.546336e-07 2.577449e-07 2.605146e-07 
2.629305e-07 2.649821e-07 2.666604e-07 
2.679581e-07 2.688696e-07 2.693912e-07 
2.695207e-07 2.692580e-07 2.686049e-07 
2.675646e-07 2.661425e-07 2.643453e-07 
2.621819e-07 2.596622e-07 2.567980e-07 
2.536024e-07 2.500899e-07 2.462759e-07 
2.421772e-07 2.378114e-07 2.331970e-07 
2.283530e-07 2.232992e-07 2.180555e-07 
2.126425e-07 2.070805e-07 2.013900e-07 
1.955915e-07 1.897051e-07 1.837507e-07 
1.777475e-07 1.717144e-07 1.656696e-07 
1.596305e-07 1.536139e-07 1.476355e-07 
1.417102e-07 1.358521e-07 1.300741e-07 
1.243882e-07 1.188055e-07 1.133358e-07 
1.079882e-07 1.027706e-07 9.768992e-08 
9.275210e-08 8.796219e-08 8.332430e-08 
7.884166e-08 7.451667e-08 7.035093e-08 
6.634529e-08 6.249992e-08 5.881433e-08 
5.528741e-08 5.191754e-08 4.870257e-08 
4.563991e-08 4.272657e-08 3.995921e-08 
3.733418e-08 3.484755e-08 3.249518e-08 
3.027277e-08 2.817583e-08 2.619980e-08 
2.434001e-08 2.259178e-08 2.095039e-08 
1.941112e-08 1.796929e-08 1.662027e-08 
1.535950e-08 1.418250e-08 1.308488e-08 
1.206239e-08 1.111087e-08 1.022631e-08 
9.404812e-09 8.642645e-09 7.936210e-09 
7.282058e-09 6.676889e-09 6.117552e-09 
5.601046e-09 5.124518e-09 4.685259e-09 
4.280704e-09 3.908428e-09 3.566141e-09 
3.251686e-09 2.963032e-09 2.698274e-09 
2.455622e-09 2.233402e-09 2.030046e-09 
1.844092e-09 1.674174e-09 1.519022e-09 
1.377451e-09 1.248363e-09 1.130738e-09 
1.023630e-09 9.261620e-10 8.375252e-10 
7.569706e-10 6.838073e-10 6.173983e-10 
5.571567e-10 5.025424e-10 4.530590e-10 
4.082504e-10 3.676981e-10 3.310184e-10 
7.968926e-11 8.946525e-11 1.003991e-10 
1.126219e-10 1.262788e-10 1.415302e-10 
1.585534e-10 1.775442e-10 1.987186e-10 
2.223147e-10 2.485948e-10 2.778473e-10 
3.103897e-10 3.465706e-10 3.867724e-10 
4.314149e-10 4.809574e-10 5.359029e-10 
5.968013e-10 6.642530e-10 7.389131e-10 
8.214956e-10 9.127777e-10 1.013604e-09 
1.124894e-09 1.247641e-09 1.382925e-09 
1.531913e-09 1.695866e-09 1.876145e-09 
2.074218e-09 2.291664e-09 2.530178e-09 
2.791581e-09 3.077824e-09 3.390994e-09 
3.733317e-09 4.107170e-09 4.515080e-09 
4.959731e-09 5.443972e-09 5.970815e-09 
6.543441e-09 7.165204e-09 7.839629e-09 
8.570416e-09 9.361437e-09 1.021673e-08 
1.114051e-08 1.213715e-08 1.321117e-08 
1.436724e-08 1.561018e-08 1.694490e-08 
1.837645e-08 1.990996e-08 2.155061e-08 
2.330363e-08 2.517430e-08 2.716785e-08 
2.928949e-08 3.154434e-08 3.393742e-08 
3.647358e-08 3.915747e-08 4.199353e-08 
4.498585e-08 4.813822e-08 5.145402e-08 
5.493617e-08 5.858709e-08 6.240864e-08 
6.640205e-08 7.056789e-08 7.490597e-08 
7.941532e-08 8.409415e-08 8.893974e-08 
9.394846e-08 9.911568e-08 1.044358e-07 
1.099020e-07 1.155066e-07 1.212406e-07 
1.270942e-07 1.330562e-07 1.391142e-07 
1.452552e-07 1.514645e-07 1.577269e-07 
1.640258e-07 1.703439e-07 1.766630e-07 
1.829641e-07 1.892273e-07 1.954324e-07 
2.015585e-07 2.075844e-07 2.134885e-07 
2.192491e-07 2.248446e-07 2.302535e-07 
2.354545e-07 2.404267e-07 2.451499e-07 
2.496046e-07 2.537719e-07 2.576343e-07 
2.611750e-07 2.643788e-07 2.672317e-07 
2.697211e-07 2.718361e-07 2.735674e-07 
2.749075e-07 2.758506e-07 2.763928e-07 
2.765319e-07 2.762679e-07 2.756022e-07 
2.745386e-07 2.730822e-07 2.712402e-07 
2.690215e-07 2.664364e-07 2.634971e-07 
2.602170e-07 2.566109e-07 2.526949e-07 
2.484862e-07 2.440028e-07 2.392638e-07 
2.342888e-07 2.290981e-07 2.237123e-07 
2.181525e-07 2.124396e-07 2.065948e-07 
2.006391e-07 1.945932e-07 1.884775e-07 
1.823119e-07 1.761158e-07 1.699079e-07 
1.637061e-07 1.575275e-07 1.513885e-07 
1.453044e-07 1.392896e-07 1.333573e-07 
1.275200e-07 1.217889e-07 1.161742e-07 
1.106852e-07 1.053300e-07 1.001157e-07 
9.504838e-08 9.013323e-08 8.537444e-08 
8.077532e-08 7.633830e-08 7.206501e-08 
6.795631e-08 6.401234e-08 6.023257e-08 
5.661585e-08 5.316049e-08 4.986427e-08 
4.672450e-08 4.373809e-08 4.090159e-08 
3.821123e-08 3.566296e-08 3.325253e-08 
3.097548e-08 2.882721e-08 2.680300e-08 
2.489808e-08 2.310760e-08 2.142670e-08 
1.985055e-08 1.837433e-08 1.699328e-08 
1.570271e-08 1.449801e-08 1.337469e-08 
1.232835e-08 1.135475e-08 1.044976e-08 
9.609376e-09 8.829770e-09 8.107249e-09 
7.438273e-09 6.819455e-09 6.247565e-09 
5.719524e-09 5.232404e-09 4.783431e-09 
4.369973e-09 3.989545e-09 3.639800e-09 
3.318527e-09 3.023647e-09 2.753206e-09 
2.505372e-09 2.278430e-09 2.070775e-09 
1.880910e-09 1.707436e-09 1.549053e-09 
1.404550e-09 1.272802e-09 1.152765e-09 
1.043472e-09 9.440261e-10 8.535998e-10 
7.714272e-10 6.968020e-10 6.290728e-10 
5.676398e-10 5.119511e-10 4.614991e-10 
4.158180e-10 3.744801e-10 3.370936e-10 
8.033535e-11 9.020636e-11 1.012485e-10 
1.135947e-10 1.273920e-10 1.428030e-10 
1.600076e-10 1.792044e-10 2.006125e-10 
2.244734e-10 2.510534e-10 2.806454e-10 
3.135716e-10 3.501861e-10 3.908775e-10 
4.360721e-10 4.862369e-10 5.418832e-10 
6.035699e-10 6.719078e-10 7.475633e-10 
8.312628e-10 9.237971e-10 1.026026e-09 
1.138885e-09 1.263388e-09 1.400633e-09 
1.551809e-09 1.718201e-09 1.901198e-09 
2.102296e-09 2.323103e-09 2.565351e-09 
2.830898e-09 3.121733e-09 3.439987e-09 
3.787934e-09 4.168001e-09 4.582769e-09 
5.034983e-09 5.527552e-09 6.063556e-09 
6.646249e-09 7.279062e-09 7.965601e-09 
8.709652e-09 9.515180e-09 1.038632e-08 
1.132739e-08 1.234287e-08 1.343739e-08 
1.461575e-08 1.588287e-08 1.724382e-08 
1.870375e-08 2.026794e-08 2.194172e-08 
2.373046e-08 2.563957e-08 2.767444e-08 
2.984044e-08 3.214282e-08 3.458677e-08 
3.717728e-08 3.991915e-08 4.281695e-08 
4.587494e-08 4.909701e-08 5.248667e-08 
5.604696e-08 5.978041e-08 6.368897e-08 
6.777394e-08 7.203594e-08 7.647485e-08 
8.108972e-08 8.587873e-08 9.083918e-08 
9.596737e-08 1.012586e-07 1.067071e-07 
1.123061e-07 1.180477e-07 1.239227e-07 
1.299209e-07 1.360310e-07 1.422404e-07 
1.485356e-07 1.549018e-07 1.613231e-07 
1.677827e-07 1.742628e-07 1.807447e-07 
1.872089e-07 1.936351e-07 2.000024e-07 
2.062894e-07 2.124742e-07 2.185348e-07 
2.244488e-07 2.301941e-07 2.357484e-07 
2.410899e-07 2.461972e-07 2.510494e-07 
2.556264e-07 2.599089e-07 2.638787e-07 
2.675187e-07 2.708131e-07 2.737475e-07 
2.763089e-07 2.784862e-07 2.802697e-07 
2.816517e-07 2.826261e-07 2.831890e-07 
2.833381e-07 2.830732e-07 2.823960e-07 
2.813101e-07 2.798210e-07 2.779358e-07 
2.756638e-07 2.730157e-07 2.700037e-07 
2.666418e-07 2.629451e-07 2.589302e-07 
2.546147e-07 2.500173e-07 2.451574e-07 
2.400552e-07 2.347317e-07 2.292079e-07 
2.235054e-07 2.176460e-07 2.116513e-07 
2.055428e-07 1.993419e-07 1.930694e-07 
1.867460e-07 1.803914e-07 1.740249e-07 
1.676649e-07 1.613290e-07 1.550339e-07 
1.487954e-07 1.426281e-07 1.365459e-07 
1.305614e-07 1.246860e-07 1.189304e-07 
1.133040e-07 1.078150e-07 1.024708e-07 
9.727764e-08 9.224077e-08 8.736449e-08 
8.265217e-08 7.810629e-08 7.372850e-08 
6.951966e-08 6.547988e-08 6.160862e-08 
5.790468e-08 5.436629e-08 5.099114e-08 
4.777648e-08 4.471911e-08 4.181547e-08 
3.906169e-08 3.645359e-08 3.398679e-08 
3.165670e-08 2.945861e-08 2.738765e-08 
2.543892e-08 2.360744e-08 2.188823e-08 
2.027630e-08 1.876672e-08 1.735460e-08 
1.603512e-08 1.480357e-08 1.365532e-08 
1.258588e-08 1.159087e-08 1.066607e-08 
9.807386e-09 9.010882e-09 8.272774e-09 
7.589436e-09 6.957397e-09 6.373347e-09 
5.834133e-09 5.336758e-09 4.878378e-09 
4.456301e-09 4.067981e-09 3.711016e-09 
3.383145e-09 3.082239e-09 2.806299e-09 
2.553451e-09 2.321941e-09 2.110128e-09 
1.916480e-09 1.739568e-09 1.578061e-09 
1.430722e-09 1.296403e-09 1.174034e-09 
1.062629e-09 9.612723e-10 8.691168e-10 
7.853809e-10 7.093433e-10 6.403389e-10 
5.777552e-10 5.210286e-10 4.696414e-10 
4.231178e-10 3.810215e-10 3.429525e-10 
8.090540e-11 9.086205e-11 1.020020e-10 
1.144598e-10 1.283844e-10 1.439404e-10 
1.613100e-10 1.806945e-10 2.023158e-10 
2.264189e-10 2.532735e-10 2.831768e-10 
3.164555e-10 3.534689e-10 3.946111e-10 
4.403150e-10 4.910544e-10 5.473485e-10 
6.097650e-10 6.789243e-10 7.555033e-10 
8.402403e-10 9.339391e-10 1.037474e-09 
1.151796e-09 1.277936e-09 1.417011e-09 
1.570233e-09 1.738908e-09 1.924450e-09 
2.128382e-09 2.352344e-09 2.598098e-09 
2.867538e-09 3.162692e-09 3.485732e-09 
3.838977e-09 4.224903e-09 4.646142e-09 
5.105495e-09 5.605933e-09 6.150600e-09 
6.742818e-09 7.386093e-09 8.084109e-09 
8.840737e-09 9.660028e-09 1.054621e-08 
1.150371e-08 1.253709e-08 1.365111e-08 
1.485068e-08 1.614083e-08 1.752675e-08 
1.901374e-08 2.060720e-08 2.231258e-08 
2.413542e-08 2.608125e-08 2.815562e-08 
3.036402e-08 3.271188e-08 3.520451e-08 
3.784706e-08 4.064448e-08 4.360146e-08 
4.672239e-08 5.001132e-08 5.347186e-08 
5.710718e-08 6.091989e-08 6.491204e-08 
6.908502e-08 7.343950e-08 7.797540e-08 
8.269180e-08 8.758689e-08 9.265795e-08 
9.790123e-08 1.033120e-07 1.088844e-07 
1.146114e-07 1.204851e-07 1.264961e-07 
1.326339e-07 1.388871e-07 1.452428e-07 
1.516870e-07 1.582047e-07 1.647797e-07 
1.713948e-07 1.780316e-07 1.846711e-07 
1.912932e-07 1.978772e-07 2.044016e-07 
2.108445e-07 2.171835e-07 2.233958e-07 
2.294587e-07 2.353492e-07 2.410447e-07 
2.465228e-07 2.517613e-07 2.567388e-07 
2.614348e-07 2.658293e-07 2.699037e-07 
2.736404e-07 2.770231e-07 2.800370e-07 
2.826689e-07 2.849071e-07 2.867417e-07 
2.881649e-07 2.891703e-07 2.897539e-07 
2.899132e-07 2.896482e-07 2.889604e-07 
2.878535e-07 2.863332e-07 2.844068e-07 
2.820838e-07 2.793750e-07 2.762932e-07 
2.728525e-07 2.690685e-07 2.649583e-07 
2.605399e-07 2.558323e-07 2.508557e-07 
2.456307e-07 2.401788e-07 2.345216e-07 
2.286814e-07 2.226803e-07 2.165406e-07 
2.102844e-07 2.039335e-07 1.975096e-07 
1.910334e-07 1.845256e-07 1.780057e-07 
1.714926e-07 1.650045e-07 1.585583e-07 
1.521704e-07 1.458557e-07 1.396284e-07 
1.335014e-07 1.274865e-07 1.215946e-07 
1.158351e-07 1.102167e-07 1.047469e-07 
9.943199e-08 9.427738e-08 8.928744e-08 
8.446563e-08 7.981445e-08 7.533559e-08 
7.102990e-08 6.689748e-08 6.293775e-08 
5.914946e-08 5.553078e-08 5.207933e-08 
4.879227e-08 4.566631e-08 4.269778e-08 
3.988269e-08 3.721676e-08 3.469549e-08 
3.231416e-08 3.006793e-08 2.795181e-08 
2.596076e-08 2.408967e-08 2.233345e-08 
2.068697e-08 1.914518e-08 1.770306e-08 
1.635568e-08 1.509820e-08 1.392589e-08 
1.283414e-08 1.181848e-08 1.087456e-08 
9.998220e-09 9.185413e-09 8.432269e-09 
7.735077e-09 7.090286e-09 6.494510e-09 
5.944523e-09 5.437259e-09 4.969811e-09 
4.539424e-09 4.143498e-09 3.779576e-09 
3.445346e-09 3.138634e-09 2.857396e-09 
2.599719e-09 2.363809e-09 2.147990e-09 
1.950699e-09 1.770475e-09 1.605961e-09 
1.455893e-09 1.319097e-09 1.194485e-09 
1.081048e-09 9.778517e-10 8.840323e-10 
7.987924e-10 7.213961e-10 6.511650e-10 
5.874745e-10 5.297500e-10 4.774634e-10 
4.301298e-10 3.873043e-10 3.485794e-10 
8.139754e-11 9.143016e-11 1.026571e-10 
1.152144e-10 1.292527e-10 1.449386e-10 
1.624564e-10 1.820096e-10 2.038231e-10 
2.281448e-10 2.552479e-10 2.854333e-10 
3.190320e-10 3.564080e-10 3.979609e-10 
4.441293e-10 4.953937e-10 5.522806e-10 
6.153659e-10 6.852788e-10 7.627064e-10 
8.483980e-10 9.431696e-10 1.047909e-09 
1.163582e-09 1.291236e-09 1.432006e-09 
1.587123e-09 1.757915e-09 1.945821e-09 
2.152388e-09 2.379285e-09 2.628305e-09 
2.901375e-09 3.200560e-09 3.528070e-09 
3.886269e-09 4.277675e-09 4.704975e-09 
5.171020e-09 5.678839e-09 6.231638e-09 
6.832806e-09 7.485917e-09 8.194733e-09 
8.963202e-09 9.795462e-09 1.069583e-08 
1.166882e-08 1.271912e-08 1.385156e-08 
1.507117e-08 1.638311e-08 1.779268e-08 
1.930529e-08 2.092648e-08 2.266184e-08 
2.451702e-08 2.649772e-08 2.860959e-08 
3.085830e-08 3.324940e-08 3.578835e-08 
3.848043e-08 4.133073e-08 4.434410e-08 
4.752504e-08 5.087772e-08 5.440590e-08 
5.811282e-08 6.200123e-08 6.607324e-08 
7.033033e-08 7.477323e-08 7.940191e-08 
8.421547e-08 8.921212e-08 9.438910e-08 
9.974266e-08 1.052680e-07 1.109591e-07 
1.168090e-07 1.228094e-07 1.289509e-07 
1.352228e-07 1.416135e-07 1.481096e-07 
1.546971e-07 1.613606e-07 1.680834e-07 
1.748480e-07 1.816357e-07 1.884269e-07 
1.952011e-07 2.019371e-07 2.086130e-07 
2.152062e-07 2.216938e-07 2.280525e-07 
2.342591e-07 2.402899e-07 2.461218e-07 
2.517317e-07 2.570970e-07 2.621958e-07 
2.670069e-07 2.715099e-07 2.756856e-07 
2.795160e-07 2.829844e-07 2.860756e-07 
2.887759e-07 2.910735e-07 2.929581e-07 
2.944216e-07 2.954576e-07 2.960617e-07 
2.962316e-07 2.959670e-07 2.952696e-07 
2.941432e-07 2.925935e-07 2.906280e-07 
2.882563e-07 2.854897e-07 2.823411e-07 
2.788250e-07 2.749575e-07 2.707559e-07 
2.662387e-07 2.614255e-07 2.563368e-07 
2.509939e-07 2.454186e-07 2.396333e-07 
2.336606e-07 2.275233e-07 2.212441e-07 
2.148459e-07 2.083508e-07 2.017811e-07 
1.951580e-07 1.885027e-07 1.818352e-07 
1.751748e-07 1.685402e-07 1.619487e-07 
1.554169e-07 1.489604e-07 1.425934e-07 
1.363293e-07 1.301801e-07 1.241569e-07 
1.182694e-07 1.125265e-07 1.069357e-07 
1.015036e-07 9.623569e-08 9.113638e-08 
8.620919e-08 8.145668e-08 7.688055e-08 
7.248167e-08 6.826011e-08 6.421525e-08 
6.034581e-08 5.664989e-08 5.312505e-08 
4.976834e-08 4.657640e-08 4.354545e-08 
4.067141e-08 3.794987e-08 3.537622e-08 
3.294562e-08 3.065310e-08 2.849356e-08 
2.646183e-08 2.455268e-08 2.276088e-08 
2.108120e-08 1.950846e-08 1.803751e-08 
1.666332e-08 1.538093e-08 1.418551e-08 
1.307233e-08 1.203683e-08 1.107457e-08 
1.018127e-08 9.352804e-09 8.585225e-09 
7.874734e-09 7.217704e-09 6.610674e-09 
6.050348e-09 5.533595e-09 5.057445e-09 
4.619088e-09 4.215864e-09 3.845269e-09 
3.504941e-09 3.192660e-09 2.906342e-09 
2.644034e-09 2.403906e-09 2.184248e-09 
1.983465e-09 1.800068e-09 1.632672e-09 
1.479988e-09 1.340820e-09 1.214059e-09 
1.098675e-09 9.937164e-10 8.983035e-10 
8.116234e-10 7.329261e-10 6.615206e-10 
5.967706e-10 5.380907e-10 4.849433e-10 
4.368345e-10 3.933113e-10 3.539587e-10 
8.181013e-11 9.190881e-11 1.032116e-10 
1.158560e-10 1.299941e-10 1.457943e-10 
1.634427e-10 1.831454e-10 2.051293e-10 
2.296454e-10 2.569699e-10 2.874072e-10 
3.212924e-10 3.589937e-10 4.009156e-10 
4.475022e-10 4.992403e-10 5.566629e-10 
6.203535e-10 6.909498e-10 7.691482e-10 
8.557081e-10 9.514570e-10 1.057296e-09 
1.174203e-09 1.303242e-09 1.445564e-09 
1.602420e-09 1.775158e-09 1.965237e-09 
2.174230e-09 2.403832e-09 2.655866e-09 
2.932290e-09 3.235203e-09 3.566852e-09 
3.929641e-09 4.326133e-09 4.759060e-09 
5.231325e-09 5.746011e-09 6.306382e-09 
6.915890e-09 7.578177e-09 8.297073e-09 
9.076606e-09 9.920991e-09 1.083464e-08 
1.182214e-08 1.288828e-08 1.403800e-08 
1.527642e-08 1.660882e-08 1.804061e-08 
1.957733e-08 2.122461e-08 2.298819e-08 
2.487386e-08 2.688741e-08 2.903468e-08 
3.132143e-08 3.375336e-08 3.633607e-08 
3.907499e-08 4.197533e-08 4.504205e-08 
4.827982e-08 5.169291e-08 5.528519e-08 
5.906003e-08 6.302026e-08 6.716809e-08 
7.150506e-08 7.603198e-08 8.074885e-08 
8.565481e-08 9.074808e-08 9.602588e-08 
1.014844e-07 1.071189e-07 1.129232e-07 
1.188901e-07 1.250114e-07 1.312775e-07 
1.376774e-07 1.441993e-07 1.508296e-07 
1.575541e-07 1.643568e-07 1.712210e-07 
1.781287e-07 1.850607e-07 1.919971e-07 
1.989171e-07 2.057987e-07 2.126197e-07 
2.193570e-07 2.259871e-07 2.324863e-07 
2.388307e-07 2.449963e-07 2.509592e-07 
2.566958e-07 2.621831e-07 2.673985e-07 
2.723204e-07 2.769279e-07 2.812013e-07 
2.851221e-07 2.886732e-07 2.918391e-07 
2.946057e-07 2.969608e-07 2.988940e-07 
3.003968e-07 3.014628e-07 3.020873e-07 
3.022680e-07 3.020046e-07 3.012987e-07 
3.001542e-07 2.985769e-07 2.965746e-07 
2.941570e-07 2.913356e-07 2.881236e-07 
2.845358e-07 2.805888e-07 2.763001e-07 
2.716888e-07 2.667748e-07 2.615792e-07 
2.561236e-07 2.504306e-07 2.445229e-07 
2.384236e-07 2.321561e-07 2.257437e-07 
2.192096e-07 2.125767e-07 2.058675e-07 
1.991040e-07 1.923075e-07 1.854988e-07 
1.786975e-07 1.719226e-07 1.651921e-07 
1.585227e-07 1.519304e-07 1.454298e-07 
1.390344e-07 1.327566e-07 1.266078e-07 
1.205978e-07 1.147357e-07 1.090292e-07 
1.034849e-07 9.810852e-08 9.290452e-08 
8.787647e-08 8.302699e-08 7.835778e-08 
7.386971e-08 6.956285e-08 6.543654e-08 
6.148945e-08 5.771963e-08 5.412456e-08 
5.070122e-08 4.744616e-08 4.435551e-08 
4.142507e-08 3.865035e-08 3.602660e-08 
3.354888e-08 3.121210e-08 2.901105e-08 
2.694042e-08 2.499488e-08 2.316908e-08 
2.145766e-08 1.985532e-08 1.835683e-08 
1.695702e-08 1.565083e-08 1.443332e-08 
1.329967e-08 1.224522e-08 1.126542e-08 
1.035592e-08 9.512513e-09 8.731148e-09 
8.007958e-09 7.339241e-09 6.721466e-09 
6.151270e-09 5.625460e-09 5.141006e-09 
4.695040e-09 4.284854e-09 3.907891e-09 
3.561744e-09 3.244151e-09 2.952988e-09 
2.686262e-09 2.442111e-09 2.218792e-09 
2.014679e-09 1.828256e-09 1.658112e-09 
1.502935e-09 1.361507e-09 1.232697e-09 
1.115457e-09 1.008820e-09 9.118890e-10 
8.238367e-10 7.439000e-10 6.713758e-10 
6.056167e-10 5.460271e-10 4.920599e-10 
4.432129e-10 3.990254e-10 3.590753e-10 
8.214177e-11 9.229636e-11 1.036637e-10 
1.163824e-10 1.306060e-10 1.465045e-10 
1.642659e-10 1.840979e-10 2.062300e-10 
2.309155e-10 2.584337e-10 2.890919e-10 
3.232290e-10 3.612170e-10 4.034651e-10 
4.504223e-10 5.025809e-10 5.604803e-10 
6.247108e-10 6.959179e-10 7.748064e-10 
8.621453e-10 9.587727e-10 1.065601e-09 
1.183621e-09 1.313912e-09 1.457639e-09 
1.616071e-09 1.790574e-09 1.982629e-09 
2.193831e-09 2.425899e-09 2.680685e-09 
2.960174e-09 3.266498e-09 3.601939e-09 
3.968939e-09 4.370101e-09 4.808202e-09 
5.286192e-09 5.807204e-09 6.374560e-09 
6.991769e-09 7.662534e-09 8.390757e-09 
9.180532e-09 1.003616e-08 1.096211e-08 
1.196309e-08 1.304395e-08 1.420973e-08 
1.546566e-08 1.681712e-08 1.826962e-08 
1.982882e-08 2.150046e-08 2.329041e-08 
2.520456e-08 2.724886e-08 2.942925e-08 
3.175163e-08 3.422184e-08 3.684559e-08 
3.962845e-08 4.257577e-08 4.569263e-08 
4.898381e-08 5.245372e-08 5.610633e-08 
5.994512e-08 6.397300e-08 6.819229e-08 
7.260460e-08 7.721079e-08 8.201091e-08 
8.700413e-08 9.218869e-08 9.756181e-08 
1.031197e-07 1.088573e-07 1.147687e-07 
1.208466e-07 1.270825e-07 1.334665e-07 
1.399879e-07 1.466342e-07 1.533919e-07 
1.602463e-07 1.671813e-07 1.741798e-07 
1.812235e-07 1.882928e-07 1.953674e-07 
2.024259e-07 2.094462e-07 2.164054e-07 
2.232799e-07 2.300460e-07 2.366792e-07 
2.431551e-07 2.494492e-07 2.555372e-07 
2.613949e-07 2.669988e-07 2.723257e-07 
2.773536e-07 2.820612e-07 2.864282e-07 
2.904357e-07 2.940663e-07 2.973039e-07 
3.001343e-07 3.025450e-07 3.045251e-07 
3.060662e-07 3.071614e-07 3.078061e-07 
3.079978e-07 3.077362e-07 3.070230e-07 
3.058621e-07 3.042593e-07 3.022226e-07 
2.997619e-07 2.968889e-07 2.936172e-07 
2.899619e-07 2.859396e-07 2.815686e-07 
2.768682e-07 2.718588e-07 2.665618e-07 
2.609996e-07 2.551948e-07 2.491709e-07 
2.429515e-07 2.365605e-07 2.300215e-07 
2.233584e-07 2.165945e-07 2.097527e-07 
2.028557e-07 1.959252e-07 1.889821e-07 
1.820469e-07 1.751387e-07 1.682759e-07 
1.614757e-07 1.547542e-07 1.481265e-07 
1.416063e-07 1.352063e-07 1.289379e-07 
1.228115e-07 1.168359e-07 1.110193e-07 
1.053684e-07 9.988881e-08 9.458524e-08 
8.946126e-08 8.451954e-08 7.976180e-08 
7.518890e-08 7.080091e-08 6.659713e-08 
6.257620e-08 5.873609e-08 5.507424e-08 
5.158755e-08 4.827247e-08 4.512506e-08 
4.214100e-08 3.931571e-08 3.664433e-08 
3.412182e-08 3.174297e-08 2.950246e-08 
2.739486e-08 2.541474e-08 2.355662e-08 
2.181504e-08 2.018459e-08 1.865992e-08 
1.723577e-08 1.590697e-08 1.466849e-08 
1.351540e-08 1.244294e-08 1.144650e-08 
1.052162e-08 9.664011e-09 8.869557e-09 
8.134312e-09 7.454501e-09 6.826527e-09 
6.246965e-09 5.712559e-09 5.220224e-09 
4.767040e-09 4.350247e-09 3.967243e-09 
3.615577e-09 3.292946e-09 2.997187e-09 
2.726272e-09 2.478306e-09 2.251516e-09 
2.044246e-09 1.854955e-09 1.682206e-09 
1.524666e-09 1.381095e-09 1.250343e-09 
1.131346e-09 1.023118e-09 9.247486e-10 
8.353964e-10 7.542858e-10 6.807021e-10 
6.139872e-10 5.535361e-10 4.987928e-10 
4.492470e-10 4.044306e-10 3.639148e-10 
8.239130e-11 9.259148e-11 1.040118e-10 
1.167918e-10 1.310864e-10 1.470669e-10 
1.649229e-10 1.848639e-10 2.071214e-10 
2.319509e-10 2.596342e-10 2.904816e-10 
3.248351e-10 3.630704e-10 4.056007e-10 
4.528794e-10 5.054040e-10 5.637196e-10 
6.284226e-10 7.001657e-10 7.796613e-10 
8.676873e-10 9.650912e-10 1.072796e-09 
1.191805e-09 1.323208e-09 1.468189e-09 
1.628027e-09 1.804110e-09 1.997936e-09 
2.211121e-09 2.445408e-09 2.702671e-09 
2.984926e-09 3.294332e-09 3.633205e-09 
4.004021e-09 4.409421e-09 4.852222e-09 
5.335421e-09 5.862197e-09 6.435922e-09 
7.060162e-09 7.738679e-09 8.475435e-09 
9.274596e-09 1.014053e-08 1.107779e-08 
1.209114e-08 1.318554e-08 1.436612e-08 
1.563819e-08 1.700722e-08 1.847884e-08 
2.005881e-08 2.175298e-08 2.356733e-08 
2.550787e-08 2.758067e-08 2.979178e-08 
3.214724e-08 3.465300e-08 3.731492e-08 
4.013866e-08 4.312971e-08 4.629327e-08 
4.963425e-08 5.315716e-08 5.686607e-08 
6.076457e-08 6.485568e-08 6.914178e-08 
7.362456e-08 7.830494e-08 8.318303e-08 
8.825803e-08 9.352817e-08 9.899069e-08 
1.046417e-07 1.104764e-07 1.164884e-07 
1.226705e-07 1.290140e-07 1.355091e-07 
1.421447e-07 1.489082e-07 1.557859e-07 
1.627628e-07 1.698226e-07 1.769477e-07 
1.841197e-07 1.913186e-07 1.985236e-07 
2.057132e-07 2.128645e-07 2.199544e-07 
2.269589e-07 2.338535e-07 2.406136e-07 
2.472141e-07 2.536301e-07 2.598367e-07 
2.658094e-07 2.715239e-07 2.769569e-07 
2.820856e-07 2.868883e-07 2.913444e-07 
2.954347e-07 2.991411e-07 3.024473e-07 
3.053388e-07 3.078027e-07 3.098281e-07 
3.114060e-07 3.125297e-07 3.131943e-07 
3.133973e-07 3.131382e-07 3.124189e-07 
3.112432e-07 3.096170e-07 3.075486e-07 
3.050479e-07 3.021269e-07 2.987993e-07 
2.950807e-07 2.909881e-07 2.865399e-07 
2.817558e-07 2.766567e-07 2.712645e-07 
2.656018e-07 2.596919e-07 2.535586e-07 
2.472260e-07 2.407185e-07 2.340602e-07 
2.272754e-07 2.203880e-07 2.134213e-07 
2.063983e-07 1.993412e-07 1.922715e-07 
1.852098e-07 1.781758e-07 1.711881e-07 
1.642643e-07 1.574209e-07 1.506731e-07 
1.440350e-07 1.375196e-07 1.311383e-07 
1.249018e-07 1.188192e-07 1.128985e-07 
1.071468e-07 1.015698e-07 9.617214e-08 
9.095755e-08 8.592870e-08 8.108732e-08 
7.643430e-08 7.196966e-08 6.769271e-08 
6.360202e-08 5.969553e-08 5.597060e-08 
5.242407e-08 4.905231e-08 4.585128e-08 
4.281659e-08 3.994354e-08 3.722719e-08 
3.466239e-08 3.224381e-08 2.996604e-08 
2.782355e-08 2.581077e-08 2.392214e-08 
2.215209e-08 2.049511e-08 1.894574e-08 
1.749862e-08 1.614848e-08 1.489020e-08 
1.371877e-08 1.262932e-08 1.161718e-08 
1.067779e-08 9.806790e-09 8.999992e-09 
8.253376e-09 7.563104e-09 6.925513e-09 
6.337117e-09 5.794607e-09 5.294843e-09 
4.834854e-09 4.411834e-09 4.023136e-09 
3.666269e-09 3.338889e-09 3.038799e-09 
2.763938e-09 2.512378e-09 2.282317e-09 
2.072074e-09 1.880081e-09 1.704879e-09 
1.545114e-09 1.399525e-09 1.266945e-09 
1.146293e-09 1.036567e-09 9.368438e-10 
8.462681e-10 7.640527e-10 6.894719e-10 
6.218577e-10 5.605960e-10 5.051224e-10 
4.549191e-10 4.095111e-10 3.684633e-10 
8.255783e-11 9.279310e-11 1.042545e-10 
1.170828e-10 1.314336e-10 1.474795e-10 
1.654115e-10 1.854407e-10 2.078003e-10 
2.327478e-10 2.605672e-10 2.915714e-10 
3.261051e-10 3.645473e-10 4.073148e-10 
4.548649e-10 5.076998e-10 5.663694e-10 
6.314760e-10 7.036783e-10 7.836959e-10 
8.723144e-10 9.703900e-10 1.078855e-09 
1.198724e-09 1.331099e-09 1.477174e-09 
1.638246e-09 1.815718e-09 2.011103e-09 
2.226038e-09 2.462287e-09 2.721747e-09 
3.006457e-09 3.318605e-09 3.660536e-09 
4.034758e-09 4.443948e-09 4.890960e-09 
5.378830e-09 5.910784e-09 6.490241e-09 
7.120815e-09 7.806326e-09 8.550793e-09 
9.358443e-09 1.023371e-08 1.118122e-08 
1.220581e-08 1.331252e-08 1.450656e-08 
1.579333e-08 1.717840e-08 1.866747e-08 
2.026642e-08 2.198120e-08 2.381789e-08 
2.578261e-08 2.788154e-08 3.012086e-08 
3.250671e-08 3.504517e-08 3.774220e-08 
4.060359e-08 4.363495e-08 4.684160e-08 
5.022854e-08 5.380040e-08 5.756136e-08 
6.151510e-08 6.566473e-08 7.001271e-08 
7.456081e-08 7.931001e-08 8.426046e-08 
8.941138e-08 9.476105e-08 1.003067e-07 
1.060444e-07 1.119693e-07 1.180750e-07 
1.243542e-07 1.307981e-07 1.373968e-07 
1.441389e-07 1.510119e-07 1.580016e-07 
1.650930e-07 1.722694e-07 1.795131e-07 
1.868052e-07 1.941254e-07 2.014527e-07 
2.087650e-07 2.160393e-07 2.232518e-07 
2.303783e-07 2.373937e-07 2.442730e-07 
2.509907e-07 2.575214e-07 2.638397e-07 
2.699205e-07 2.757394e-07 2.812724e-07 
2.864962e-07 2.913889e-07 2.959293e-07 
3.000978e-07 3.038761e-07 3.072475e-07 
3.101971e-07 3.127118e-07 3.147804e-07 
3.163938e-07 3.175450e-07 3.182292e-07 
3.184436e-07 3.181878e-07 3.174635e-07 
3.162747e-07 3.146275e-07 3.125301e-07 
3.099927e-07 3.070274e-07 3.036483e-07 
2.998710e-07 2.957130e-07 2.911930e-07 
2.863311e-07 2.811485e-07 2.756675e-07 
2.699111e-07 2.639031e-07 2.576677e-07 
2.512294e-07 2.446131e-07 2.378433e-07 
2.309448e-07 2.239417e-07 2.168581e-07 
2.097172e-07 2.025417e-07 1.953534e-07 
1.881733e-07 1.810214e-07 1.739168e-07 
1.668773e-07 1.599197e-07 1.530594e-07 
1.463109e-07 1.396872e-07 1.332002e-07 
1.268605e-07 1.206776e-07 1.146595e-07 
1.088133e-07 1.031449e-07 9.765910e-08 
9.235957e-08 8.724904e-08 8.232927e-08 
7.760114e-08 7.306467e-08 6.871912e-08 
6.456305e-08 6.059433e-08 5.681028e-08 
5.320766e-08 4.978277e-08 4.653149e-08 
4.344934e-08 4.053154e-08 3.777304e-08 
3.516860e-08 3.271281e-08 3.040012e-08 
2.822493e-08 2.618156e-08 2.426435e-08 
2.246763e-08 2.078579e-08 1.921327e-08 
1.774463e-08 1.637452e-08 1.509769e-08 
1.390908e-08 1.280373e-08 1.177688e-08 
1.082390e-08 9.940366e-09 9.122010e-09 
8.364750e-09 7.664684e-09 7.018091e-09 
6.421428e-09 5.871333e-09 5.364616e-09 
4.898260e-09 4.469413e-09 4.075388e-09 
3.713654e-09 3.381833e-09 3.077692e-09 
2.799140e-09 2.544218e-09 2.311099e-09 
2.098075e-09 1.903556e-09 1.726061e-09 
1.564215e-09 1.416740e-09 1.282451e-09 
1.160252e-09 1.049127e-09 9.481381e-10 
8.564191e-10 7.731714e-10 6.976590e-10 
6.292047e-10 5.671858e-10 5.110301e-10 
4.602127e-10 4.142523e-10 3.727077e-10 
8.264071e-11 9.290047e-11 1.043912e-10 
1.172541e-10 1.316461e-10 1.477407e-10 
1.657299e-10 1.858263e-10 2.082644e-10 
2.333035e-10 2.612294e-10 2.923574e-10 
3.270345e-10 3.656425e-10 4.086013e-10 
4.563718e-10 5.094600e-10 5.684203e-10 
6.338599e-10 7.064431e-10 7.868957e-10 
8.760101e-10 9.746502e-10 1.083757e-09 
1.204354e-09 1.337554e-09 1.484564e-09 
1.646692e-09 1.825354e-09 2.022082e-09 
2.238528e-09 2.476475e-09 2.737841e-09 
3.024687e-09 3.339227e-09 3.683831e-09 
4.061037e-09 4.473553e-09 4.924269e-09 
5.416258e-09 5.952785e-09 6.537311e-09 
7.173501e-09 7.865220e-09 8.616544e-09 
9.431756e-09 1.031535e-08 1.127202e-08 
1.230667e-08 1.342440e-08 1.463052e-08 
1.593049e-08 1.732998e-08 1.883477e-08 
2.045083e-08 2.218421e-08 2.404108e-08 
2.602769e-08 2.815029e-08 3.041518e-08 
3.282861e-08 3.539677e-08 3.812572e-08 
4.102139e-08 4.408947e-08 4.733539e-08 
5.076427e-08 5.438084e-08 5.818938e-08 
6.219365e-08 6.639685e-08 7.080154e-08 
7.540952e-08 8.022186e-08 8.523874e-08 
9.045942e-08 9.588220e-08 1.015043e-07 
1.073219e-07 1.133298e-07 1.195219e-07 
1.258907e-07 1.324273e-07 1.391216e-07 
1.459622e-07 1.529363e-07 1.600298e-07 
1.672271e-07 1.745116e-07 1.818651e-07 
1.892685e-07 1.967014e-07 2.041422e-07 
2.115685e-07 2.189570e-07 2.262836e-07 
2.335235e-07 2.406514e-07 2.476417e-07 
2.544687e-07 2.611063e-07 2.675288e-07 
2.737107e-07 2.796271e-07 2.852536e-07 
2.905666e-07 2.955435e-07 3.001630e-07 
3.044050e-07 3.082509e-07 3.116837e-07 
3.146882e-07 3.172510e-07 3.193607e-07 
3.210080e-07 3.221858e-07 3.228891e-07 
3.231150e-07 3.228632e-07 3.221353e-07 
3.209353e-07 3.192694e-07 3.171459e-07 
3.145752e-07 3.115696e-07 3.081433e-07 
3.043124e-07 3.000944e-07 2.955084e-07 
2.905748e-07 2.853153e-07 2.797523e-07 
2.739095e-07 2.678108e-07 2.614810e-07 
2.549450e-07 2.482279e-07 2.413549e-07 
2.343511e-07 2.272410e-07 2.200490e-07 
2.127989e-07 2.055135e-07 1.982152e-07 
1.909253e-07 1.836642e-07 1.764510e-07 
1.693041e-07 1.622405e-07 1.552758e-07 
1.484248e-07 1.417006e-07 1.351154e-07 
1.286799e-07 1.224037e-07 1.162951e-07 
1.103612e-07 1.046080e-07 9.904027e-08 
9.366183e-08 8.847542e-08 8.348283e-08 
7.868491e-08 7.408170e-08 6.967242e-08 
6.545560e-08 6.142907e-08 5.759009e-08 
5.393536e-08 5.046111e-08 4.716314e-08 
4.403690e-08 4.107752e-08 3.827987e-08 
3.563861e-08 3.314823e-08 3.080311e-08 
2.859754e-08 2.652576e-08 2.458200e-08 
2.276050e-08 2.105557e-08 1.946157e-08 
1.797295e-08 1.658427e-08 1.529023e-08 
1.408566e-08 1.296555e-08 1.192504e-08 
1.095945e-08 1.006428e-08 9.235193e-09 
8.468053e-09 7.758897e-09 7.103949e-09 
6.499615e-09 5.942481e-09 5.429312e-09 
4.957047e-09 4.522795e-09 4.123828e-09 
3.757579e-09 3.421638e-09 3.113740e-09 
2.831764e-09 2.573725e-09 2.337769e-09 
2.122167e-09 1.925305e-09 1.745684e-09 
1.581909e-09 1.432686e-09 1.296813e-09 
1.173180e-09 1.060758e-09 9.585969e-10 
8.658185e-10 7.816143e-10 7.052388e-10 
6.360062e-10 5.732858e-10 5.164983e-10 
4.651122e-10 4.186401e-10 3.766354e-10 
8.263958e-11 9.291312e-11 1.044210e-10 
1.173053e-10 1.317233e-10 1.478496e-10 
1.658770e-10 1.860190e-10 2.085118e-10 
2.336157e-10 2.616184e-10 2.928367e-10 
3.276199e-10 3.663520e-10 4.094555e-10 
4.573945e-10 5.106781e-10 5.698647e-10 
6.355657e-10 7.084501e-10 7.892490e-10 
8.787609e-10 9.778562e-10 1.087484e-09 
1.208675e-09 1.342551e-09 1.490330e-09 
1.653332e-09 1.832984e-09 2.030833e-09 
2.248545e-09 2.487920e-09 2.750894e-09 
3.039549e-09 3.356120e-09 3.703003e-09 
4.082759e-09 4.498127e-09 4.952025e-09 
5.447562e-09 5.988039e-09 6.576955e-09 
7.218017e-09 7.915136e-09 8.672436e-09 
9.494251e-09 1.038513e-08 1.134983e-08 
1.239331e-08 1.352075e-08 1.473751e-08 
1.604914e-08 1.746137e-08 1.898008e-08 
2.061131e-08 2.236122e-08 2.423604e-08 
2.624213e-08 2.838584e-08 3.067356e-08 
3.311165e-08 3.570638e-08 3.846395e-08 
4.139035e-08 4.449141e-08 4.777264e-08 
5.123926e-08 5.489610e-08 5.874754e-08 
6.279742e-08 6.704902e-08 7.150497e-08 
7.616715e-08 8.103668e-08 8.611379e-08 
9.139777e-08 9.688694e-08 1.025785e-07 
1.084687e-07 1.145523e-07 1.208231e-07 
1.272735e-07 1.338946e-07 1.406762e-07 
1.476068e-07 1.546734e-07 1.618617e-07 
1.691560e-07 1.765394e-07 1.839936e-07 
1.914991e-07 1.990353e-07 2.065803e-07 
2.141114e-07 2.216049e-07 2.290365e-07 
2.363808e-07 2.436123e-07 2.507051e-07 
2.576328e-07 2.643691e-07 2.708880e-07 
2.771634e-07 2.831701e-07 2.888832e-07 
2.942788e-07 2.993340e-07 3.040271e-07 
3.083375e-07 3.122465e-07 3.157367e-07 
3.187925e-07 3.214005e-07 3.235490e-07 
3.252286e-07 3.264318e-07 3.271536e-07 
3.273912e-07 3.271440e-07 3.264138e-07 
3.252045e-07 3.235224e-07 3.213759e-07 
3.187755e-07 3.157338e-07 3.122651e-07 
3.083856e-07 3.041133e-07 2.994674e-07 
2.944687e-07 2.891390e-07 2.835015e-07 
2.775797e-07 2.713983e-07 2.649823e-07 
2.583569e-07 2.515477e-07 2.445803e-07 
2.374800e-07 2.302719e-07 2.229806e-07 
2.156303e-07 2.082442e-07 2.008451e-07 
1.934544e-07 1.860929e-07 1.787802e-07 
1.715347e-07 1.643737e-07 1.573132e-07 
1.503680e-07 1.435515e-07 1.368761e-07 
1.303526e-07 1.239907e-07 1.177989e-07 
1.117844e-07 1.059532e-07 1.003101e-07 
9.485917e-08 8.960300e-08 8.454344e-08 
7.968136e-08 7.501677e-08 7.054890e-08 
6.627621e-08 6.219652e-08 5.830702e-08 
5.460437e-08 5.108472e-08 4.774382e-08 
4.457704e-08 4.157942e-08 3.874576e-08 
3.607064e-08 3.354846e-08 3.117352e-08 
2.894001e-08 2.684210e-08 2.487392e-08 
2.302965e-08 2.130350e-08 1.968973e-08 
1.818274e-08 1.677700e-08 1.546713e-08 
1.424790e-08 1.311421e-08 1.206115e-08 
1.108396e-08 1.017809e-08 9.339149e-09 
8.562928e-09 7.845419e-09 7.182793e-09 
6.571409e-09 6.007808e-09 5.488712e-09 
5.011019e-09 4.571800e-09 4.168293e-09 
3.797899e-09 3.458173e-09 3.146824e-09 
2.861703e-09 2.600802e-09 2.362242e-09 
2.144272e-09 1.945260e-09 1.763687e-09 
1.598141e-09 1.447313e-09 1.309987e-09 
1.185038e-09 1.071425e-09 9.681878e-10 
8.744374e-10 7.893555e-10 7.121881e-10 
6.422415e-10 5.788776e-10 5.215106e-10 
4.696029e-10 4.226615e-10 3.802349e-10 
8.255431e-11 9.283087e-11 1.043439e-10 
1.172359e-10 1.316647e-10 1.478055e-10 
1.658519e-10 1.860182e-10 2.085415e-10 
2.336833e-10 2.617325e-10 2.930074e-10 
3.278588e-10 3.666729e-10 4.098742e-10 
4.579291e-10 5.113497e-10 5.706973e-10 
6.365870e-10 7.096916e-10 7.907470e-10 
8.805564e-10 9.799961e-10 1.090021e-09 
1.211669e-09 1.346071e-09 1.494452e-09 
1.658142e-09 1.838579e-09 2.037322e-09 
2.256050e-09 2.496578e-09 2.760857e-09 
3.050987e-09 3.369222e-09 3.717978e-09 
4.099841e-09 4.517574e-09 4.974122e-09 
5.472624e-09 6.016411e-09 6.609020e-09 
7.254192e-09 7.955881e-09 8.718252e-09 
9.545686e-09 1.044278e-08 1.141434e-08 
1.246540e-08 1.360118e-08 1.482710e-08 
1.614879e-08 1.757205e-08 1.910282e-08 
2.074723e-08 2.251150e-08 2.440198e-08 
2.642507e-08 2.858723e-08 3.089495e-08 
3.335466e-08 3.597275e-08 3.875548e-08 
4.170897e-08 4.483911e-08 4.815153e-08 
5.165154e-08 5.534405e-08 5.923352e-08 
6.332388e-08 6.761850e-08 7.212006e-08 
7.683052e-08 8.175104e-08 8.688190e-08 
9.222244e-08 9.777098e-08 1.035248e-07 
1.094799e-07 1.156314e-07 1.219728e-07 
1.284966e-07 1.351937e-07 1.420539e-07 
1.490655e-07 1.562155e-07 1.634893e-07 
1.708712e-07 1.783440e-07 1.858893e-07 
1.934872e-07 2.011170e-07 2.087564e-07 
2.163826e-07 2.239715e-07 2.314984e-07 
2.389377e-07 2.462635e-07 2.534495e-07 
2.604691e-07 2.672955e-07 2.739024e-07 
2.802633e-07 2.863526e-07 2.921451e-07 
2.976165e-07 3.027436e-07 3.075043e-07 
3.118779e-07 3.158450e-07 3.193883e-07 
3.224919e-07 3.251420e-07 3.273268e-07 
3.290367e-07 3.302641e-07 3.310039e-07 
3.312532e-07 3.310114e-07 3.302801e-07 
3.290635e-07 3.273678e-07 3.252015e-07 
3.225753e-07 3.195017e-07 3.159954e-07 
3.120729e-07 3.077521e-07 3.030527e-07 
2.979956e-07 2.926032e-07 2.868986e-07 
2.809060e-07 2.746501e-07 2.681563e-07 
2.614504e-07 2.545581e-07 2.475054e-07 
2.403180e-07 2.330213e-07 2.256403e-07 
2.181994e-07 2.107223e-07 2.032318e-07 
1.957499e-07 1.882976e-07 1.808946e-07 
1.735598e-07 1.663105e-07 1.591631e-07 
1.521325e-07 1.452323e-07 1.384750e-07 
1.318717e-07 1.254321e-07 1.191647e-07 
1.130770e-07 1.071750e-07 1.014636e-07 
9.594676e-08 9.062724e-08 8.550687e-08 
8.058652e-08 7.586619e-08 7.134509e-08 
6.702166e-08 6.289368e-08 5.895829e-08 
5.521210e-08 5.165121e-08 4.827130e-08 
4.506768e-08 4.203532e-08 3.916895e-08 
3.646306e-08 3.391199e-08 3.150995e-08 
2.925106e-08 2.712941e-08 2.513905e-08 
2.327409e-08 2.152864e-08 1.989693e-08 
1.837324e-08 1.695200e-08 1.562775e-08 
1.439520e-08 1.324918e-08 1.218471e-08 
1.119700e-08 1.028141e-08 9.433512e-09 
8.649045e-09 7.923949e-09 7.254351e-09 
6.636566e-09 6.067092e-09 5.542614e-09 
5.059993e-09 4.616265e-09 4.208636e-09 
3.834477e-09 3.491316e-09 3.176834e-09 
2.888860e-09 2.625360e-09 2.384437e-09 
2.164319e-09 1.963355e-09 1.780011e-09 
1.612859e-09 1.460574e-09 1.321929e-09 
1.195787e-09 1.081095e-09 9.768810e-10 
8.822489e-10 7.963711e-10 7.184857e-10 
6.478916e-10 5.839443e-10 5.260519e-10 
4.736712e-10 4.263044e-10 3.834954e-10 
8.238508e-11 9.265388e-11 1.041599e-10 
1.170460e-10 1.314704e-10 1.476085e-10 
1.656546e-10 1.858236e-10 2.083532e-10 
2.335057e-10 2.615710e-10 2.928686e-10 
3.277503e-10 3.666039e-10 4.098554e-10 
4.579733e-10 5.114718e-10 5.709146e-10 
6.369196e-10 7.101629e-10 7.913838e-10 
8.813897e-10 9.810614e-10 1.091359e-09 
1.213326e-09 1.348100e-09 1.496913e-09 
1.661103e-09 1.842118e-09 2.041525e-09 
2.261016e-09 2.502416e-09 2.767691e-09 
3.058956e-09 3.378481e-09 3.728700e-09 
4.112218e-09 4.531819e-09 4.990474e-09 
5.491344e-09 6.037791e-09 6.633380e-09 
7.281885e-09 7.987294e-09 8.753811e-09 
9.585857e-09 1.048807e-08 1.146531e-08 
1.252265e-08 1.366537e-08 1.489895e-08 
1.622906e-08 1.766157e-08 1.920250e-08 
2.085803e-08 2.263447e-08 2.453821e-08 
2.657576e-08 2.875365e-08 3.107844e-08 
3.355666e-08 3.619476e-08 3.899912e-08 
4.197591e-08 4.513113e-08 4.847049e-08 
5.199938e-08 5.572279e-08 5.964526e-08 
6.377082e-08 6.810288e-08 7.264420e-08 
7.739679e-08 8.236188e-08 8.753979e-08 
9.292988e-08 9.853052e-08 1.043390e-07 
1.103513e-07 1.165625e-07 1.229662e-07 
1.295547e-07 1.363189e-07 1.432486e-07 
1.503320e-07 1.575558e-07 1.649056e-07 
1.723652e-07 1.799175e-07 1.875438e-07 
1.952240e-07 2.029372e-07 2.106609e-07 
2.183720e-07 2.260461e-07 2.336583e-07 
2.411827e-07 2.485931e-07 2.558628e-07 
2.629649e-07 2.698724e-07 2.765585e-07 
2.829965e-07 2.891603e-07 2.950246e-07 
3.005646e-07 3.057569e-07 3.105791e-07 
3.150101e-07 3.190304e-07 3.226222e-07 
3.257697e-07 3.284586e-07 3.306771e-07 
3.324153e-07 3.336656e-07 3.344228e-07 
3.346838e-07 3.344480e-07 3.337171e-07 
3.324951e-07 3.307884e-07 3.286056e-07 
3.259574e-07 3.228565e-07 3.193178e-07 
3.153577e-07 3.109946e-07 3.062484e-07 
3.011402e-07 2.956925e-07 2.899288e-07 
2.838735e-07 2.775518e-07 2.709893e-07 
2.642120e-07 2.572461e-07 2.501177e-07 
2.428529e-07 2.354775e-07 2.280167e-07 
2.204951e-07 2.129369e-07 2.053651e-07 
1.978020e-07 1.902686e-07 1.827852e-07 
1.753707e-07 1.680427e-07 1.608177e-07 
1.537108e-07 1.467359e-07 1.399055e-07 
1.332308e-07 1.267217e-07 1.203869e-07 
1.142338e-07 1.082684e-07 1.024959e-07 
9.692018e-08 9.154401e-08 8.636924e-08 
8.139675e-08 7.662656e-08 7.205782e-08 
6.768898e-08 6.351778e-08 5.954132e-08 
5.575615e-08 5.215835e-08 4.874353e-08 
4.550692e-08 4.244346e-08 3.954780e-08 
3.681436e-08 3.423742e-08 3.181112e-08 
2.952951e-08 2.738660e-08 2.537639e-08 
2.349289e-08 2.173017e-08 2.008238e-08 
1.854375e-08 1.710863e-08 1.577151e-08 
1.452703e-08 1.336997e-08 1.229529e-08 
1.129815e-08 1.037387e-08 9.517949e-09 
8.726100e-09 7.994213e-09 7.318373e-09 
6.694857e-09 6.120127e-09 5.590832e-09 
5.103799e-09 4.656036e-09 4.244719e-09 
3.867191e-09 3.520956e-09 3.203672e-09 
2.913144e-09 2.647319e-09 2.404281e-09 
2.182241e-09 1.979532e-09 1.794603e-09 
1.626014e-09 1.472427e-09 1.332603e-09 
1.205393e-09 1.089735e-09 9.846490e-10 
8.892287e-10 8.026393e-10 7.241119e-10 
6.529390e-10 5.884702e-10 5.301081e-10 
4.773048e-10 4.295578e-10 3.864070e-10 
8.213230e-11 9.238258e-11 1.038695e-10 
1.167361e-10 1.311407e-10 1.472590e-10 
1.652855e-10 1.854356e-10 2.079472e-10 
2.330833e-10 2.611343e-10 2.924203e-10 
3.272943e-10 3.661446e-10 4.093988e-10 
4.575265e-10 5.110435e-10 5.705152e-10 
6.365618e-10 7.098615e-10 7.911564e-10 
8.812570e-10 9.810476e-10 1.091492e-09 
1.213639e-09 1.348630e-09 1.497704e-09 
1.662204e-09 1.843586e-09 2.043425e-09 
2.263422e-09 2.505411e-09 2.771370e-09 
3.063426e-09 3.383861e-09 3.735125e-09 
4.119840e-09 4.540807e-09 5.001016e-09 
5.503650e-09 6.052094e-09 6.649939e-09 
7.300985e-09 8.009251e-09 8.778972e-09 
9.614604e-09 1.052082e-08 1.150253e-08 
1.256483e-08 1.371306e-08 1.495274e-08 
1.628961e-08 1.772957e-08 1.927871e-08 
2.094326e-08 2.272959e-08 2.464418e-08 
2.669358e-08 2.888440e-08 3.122327e-08 
3.371679e-08 3.637150e-08 3.919383e-08 
4.219005e-08 4.536623e-08 4.872816e-08 
5.228129e-08 5.603071e-08 5.998102e-08 
6.413631e-08 6.850007e-08 7.307512e-08 
7.786353e-08 8.286656e-08 8.808459e-08 
9.351703e-08 9.916225e-08 1.050175e-07 
1.110790e-07 1.173416e-07 1.237988e-07 
1.304431e-07 1.372654e-07 1.442551e-07 
1.514006e-07 1.586885e-07 1.661041e-07 
1.736314e-07 1.812528e-07 1.889496e-07 
1.967017e-07 2.044877e-07 2.122852e-07 
2.200706e-07 2.278195e-07 2.355066e-07 
2.431058e-07 2.505906e-07 2.579341e-07 
2.651090e-07 2.720881e-07 2.788442e-07 
2.853505e-07 2.915805e-07 2.975086e-07 
3.031098e-07 3.083603e-07 3.132374e-07 
3.177199e-07 3.217880e-07 3.254237e-07 
3.286109e-07 3.313352e-07 3.335846e-07 
3.353490e-07 3.366209e-07 3.373946e-07 
3.376673e-07 3.374382e-07 3.367090e-07 
3.354837e-07 3.337688e-07 3.315729e-07 
3.289067e-07 3.257831e-07 3.222171e-07 
3.182254e-07 3.138264e-07 3.090402e-07 
3.038881e-07 2.983930e-07 2.925785e-07 
2.864692e-07 2.800907e-07 2.734687e-07 
2.666296e-07 2.595997e-07 2.524056e-07 
2.450736e-07 2.376296e-07 2.300993e-07 
2.225075e-07 2.148786e-07 2.072358e-07 
1.996017e-07 1.919977e-07 1.844440e-07 
1.769597e-07 1.695629e-07 1.622700e-07 
1.550963e-07 1.480560e-07 1.411615e-07 
1.344243e-07 1.278544e-07 1.214604e-07 
1.152499e-07 1.092290e-07 1.034029e-07 
9.777544e-08 9.234954e-08 8.712702e-08 
8.210877e-08 7.729478e-08 7.268422e-08 
6.827550e-08 6.406632e-08 6.005378e-08 
5.623438e-08 5.260414e-08 4.915863e-08 
4.589305e-08 4.280225e-08 3.988084e-08 
3.712319e-08 3.452352e-08 3.207589e-08 
2.977430e-08 2.761270e-08 2.558502e-08 
2.368524e-08 2.190734e-08 2.024541e-08 
1.869364e-08 1.724632e-08 1.589788e-08 
1.464291e-08 1.347614e-08 1.239249e-08 
1.138706e-08 1.045513e-08 9.592158e-09 
8.793818e-09 8.055960e-09 7.374633e-09 
6.746079e-09 6.166728e-09 5.633198e-09 
5.142288e-09 4.690977e-09 4.276418e-09 
3.895929e-09 3.546992e-09 3.227245e-09 
2.934472e-09 2.666605e-09 2.421709e-09 
2.197980e-09 1.993737e-09 1.807416e-09 
1.637565e-09 1.482834e-09 1.341973e-09 
1.213826e-09 1.097320e-09 9.914672e-10 
8.953545e-10 8.081402e-10 7.290491e-10 
6.573680e-10 5.924413e-10 5.336670e-10 
4.804926e-10 4.324119e-10 3.889611e-10 
8.179667e-11 9.201772e-11 1.034735e-10 
1.163070e-10 1.306765e-10 1.467579e-10 
1.647457e-10 1.848552e-10 2.073246e-10 
2.324172e-10 2.604234e-10 2.916639e-10 
3.264919e-10 3.652964e-10 4.085056e-10 
4.565898e-10 5.100657e-10 5.695001e-10 
6.355141e-10 7.087878e-10 7.900649e-10 
8.801579e-10 9.799537e-10 1.090419e-09 
1.212605e-09 1.347658e-09 1.496820e-09 
1.661439e-09 1.842977e-09 2.043013e-09 
2.263257e-09 2.505550e-09 2.771878e-09 
3.064376e-09 3.385339e-09 3.737228e-09 
4.122676e-09 4.544500e-09 5.005704e-09 
5.509491e-09 6.059261e-09 6.658627e-09 
7.311413e-09 8.021660e-09 8.793630e-09 
9.631808e-09 1.054090e-08 1.152584e-08 
1.259177e-08 1.374406e-08 1.498828e-08 
1.633019e-08 1.777577e-08 1.933113e-08 
2.100256e-08 2.279649e-08 2.471944e-08 
2.677803e-08 2.897893e-08 3.132882e-08 
3.383438e-08 3.650220e-08 3.933879e-08 
4.235048e-08 4.554341e-08 4.892343e-08 
5.249608e-08 5.626648e-08 6.023933e-08 
6.441877e-08 6.880835e-08 7.341094e-08 
7.822868e-08 8.326287e-08 8.851392e-08 
9.398129e-08 9.966337e-08 1.055575e-07 
1.116597e-07 1.179650e-07 1.244670e-07 
1.311579e-07 1.380287e-07 1.450689e-07 
1.522666e-07 1.596084e-07 1.670796e-07 
1.746639e-07 1.823439e-07 1.901005e-07 
1.979136e-07 2.057616e-07 2.136219e-07 
2.214707e-07 2.292835e-07 2.370347e-07 
2.446980e-07 2.522468e-07 2.596537e-07 
2.668914e-07 2.739323e-07 2.807491e-07 
2.873146e-07 2.936021e-07 2.995858e-07 
3.052403e-07 3.105417e-07 3.154671e-07 
3.199949e-07 3.241053e-07 3.277799e-07 
3.310025e-07 3.337586e-07 3.360359e-07 
3.378244e-07 3.391162e-07 3.399058e-07 
3.401900e-07 3.399683e-07 3.392421e-07 
3.380157e-07 3.362953e-07 3.340896e-07 
3.314096e-07 3.282682e-07 3.246803e-07 
3.206629e-07 3.162346e-07 3.114154e-07 
3.062271e-07 3.006926e-07 2.948357e-07 
2.886814e-07 2.822552e-07 2.755833e-07 
2.686921e-07 2.616084e-07 2.543589e-07 
2.469701e-07 2.394682e-07 2.318790e-07 
2.242277e-07 2.165387e-07 2.088357e-07 
2.011413e-07 1.934771e-07 1.858635e-07 
1.783200e-07 1.708644e-07 1.635136e-07 
1.562831e-07 1.491869e-07 1.422377e-07 
1.354471e-07 1.288252e-07 1.223806e-07 
1.161210e-07 1.100526e-07 1.041806e-07 
9.850896e-08 9.304049e-08 8.777708e-08 
8.271963e-08 7.786812e-08 7.322172e-08 
6.877881e-08 6.453710e-08 6.049362e-08 
5.664486e-08 5.298680e-08 4.951497e-08 
4.622452e-08 4.311027e-08 4.016677e-08 
3.738835e-08 3.476915e-08 3.230322e-08 
2.998448e-08 2.780684e-08 2.576417e-08 
2.385040e-08 2.205946e-08 2.038540e-08 
1.882235e-08 1.736455e-08 1.600639e-08 
1.474240e-08 1.356730e-08 1.247594e-08 
1.146340e-08 1.052489e-08 9.655871e-09 
8.851955e-09 8.108970e-09 7.422931e-09 
6.790051e-09 6.206731e-09 5.669564e-09 
5.175324e-09 4.720968e-09 4.303624e-09 
3.920593e-09 3.569336e-09 3.247473e-09 
2.952775e-09 2.683154e-09 2.436662e-09 
2.211483e-09 2.005924e-09 1.818408e-09 
1.647473e-09 1.491760e-09 1.350010e-09 
1.221058e-09 1.103824e-09 9.973138e-10 
9.006070e-10 8.128566e-10 7.332818e-10 
6.611647e-10 5.958452e-10 5.367172e-10 
4.832246e-10 4.348577e-10 3.911497e-10 
8.137914e-11 9.156033e-11 1.029730e-10 
1.157599e-10 1.300793e-10 1.461067e-10 
1.640366e-10 1.840841e-10 2.064873e-10 
2.315092e-10 2.594404e-10 2.906014e-10 
3.253454e-10 3.640616e-10 4.071782e-10 
4.551657e-10 5.085412e-10 5.678719e-10 
6.337795e-10 7.069446e-10 7.881120e-10 
8.780953e-10 9.777825e-10 1.088142e-09 
1.210227e-09 1.345185e-09 1.494262e-09 
1.658809e-09 1.840290e-09 2.040289e-09 
2.260520e-09 2.502829e-09 2.769209e-09 
3.061801e-09 3.382907e-09 3.734995e-09 
4.120711e-09 4.542879e-09 5.004517e-09 
5.508838e-09 6.059259e-09 6.659407e-09 
7.313123e-09 8.024467e-09 8.797722e-09 
9.637394e-09 1.054822e-08 1.153514e-08 
1.260335e-08 1.375823e-08 1.500539e-08 
1.635064e-08 1.779996e-08 1.935953e-08 
2.103568e-08 2.283486e-08 2.476366e-08 
2.682875e-08 2.903682e-08 3.139464e-08 
3.390891e-08 3.658630e-08 3.943336e-08 
4.245650e-08 4.566189e-08 4.905545e-08 
5.264278e-08 5.642907e-08 6.041906e-08 
6.461695e-08 6.902635e-08 7.365018e-08 
7.849063e-08 8.354904e-08 8.882586e-08 
9.432059e-08 1.000316e-07 1.059564e-07 
1.120909e-07 1.184301e-07 1.249677e-07 
1.316959e-07 1.386055e-07 1.456862e-07 
1.529259e-07 1.603113e-07 1.678274e-07 
1.754582e-07 1.831858e-07 1.909912e-07 
1.988541e-07 2.067529e-07 2.146648e-07 
2.225659e-07 2.304314e-07 2.382356e-07 
2.459521e-07 2.535540e-07 2.610138e-07 
2.683039e-07 2.753966e-07 2.822643e-07 
2.888796e-07 2.952157e-07 3.012463e-07 
3.069462e-07 3.122910e-07 3.172577e-07 
3.218245e-07 3.259713e-07 3.296798e-07 
3.329333e-07 3.357175e-07 3.380197e-07 
3.398299e-07 3.411400e-07 3.419445e-07 
3.422403e-07 3.420265e-07 3.413048e-07 
3.400792e-07 3.383562e-07 3.361443e-07 
3.334547e-07 3.303002e-07 3.266960e-07 
3.226590e-07 3.182080e-07 3.133632e-07 
3.081465e-07 3.025808e-07 2.966902e-07 
2.904999e-07 2.840356e-07 2.773235e-07 
2.703905e-07 2.632633e-07 2.559688e-07 
2.485339e-07 2.409849e-07 2.333478e-07 
2.256479e-07 2.179100e-07 2.101577e-07 
2.024139e-07 1.947004e-07 1.870378e-07 
1.794455e-07 1.719417e-07 1.645433e-07 
1.572659e-07 1.501237e-07 1.431295e-07 
1.362948e-07 1.296299e-07 1.231436e-07 
1.168435e-07 1.107359e-07 1.048259e-07 
9.911768e-08 9.361398e-08 8.831672e-08 
8.322680e-08 7.834421e-08 7.366811e-08 
6.919687e-08 6.492817e-08 6.085903e-08 
5.698592e-08 5.330478e-08 4.981111e-08 
4.650002e-08 4.336630e-08 4.040446e-08 
3.760877e-08 3.497337e-08 3.249222e-08 
3.015923e-08 2.796826e-08 2.591314e-08 
2.398774e-08 2.218597e-08 2.050182e-08 
1.892938e-08 1.746287e-08 1.609662e-08 
1.482515e-08 1.364311e-08 1.254535e-08 
1.152688e-08 1.058291e-08 9.708855e-09 
8.900303e-09 8.153052e-09 7.463094e-09 
6.826614e-09 6.239994e-09 5.699802e-09 
5.202792e-09 4.745902e-09 4.326243e-09 
3.941097e-09 3.587911e-09 3.264289e-09 
2.967987e-09 2.696908e-09 2.449090e-09 
2.222705e-09 2.016051e-09 1.827541e-09 
1.655705e-09 1.499176e-09 1.356687e-09 
1.227065e-09 1.109227e-09 1.002170e-09 
9.049693e-10 8.167732e-10 7.367965e-10 
6.643172e-10 5.986713e-10 5.392495e-10 
4.854925e-10 4.368878e-10 3.929660e-10 
8.088093e-11 9.101175e-11 1.023695e-10 
1.150965e-10 1.293508e-10 1.453074e-10 
1.631604e-10 1.831246e-10 2.054376e-10 
2.303622e-10 2.581883e-10 2.892361e-10 
3.238584e-10 3.624440e-10 4.054206e-10 
4.532587e-10 5.064747e-10 5.656357e-10 
6.313632e-10 7.043377e-10 7.853039e-10 
8.750755e-10 9.745407e-10 1.084668e-09 
1.206512e-09 1.341220e-09 1.490039e-09 
1.654322e-09 1.835533e-09 2.035261e-09 
2.255219e-09 2.497257e-09 2.763371e-09 
3.055707e-09 3.376570e-09 3.728434e-09 
4.113949e-09 4.535947e-09 4.997454e-09 
5.501690e-09 6.052083e-09 6.652269e-09 
7.306102e-09 8.017655e-09 8.791224e-09 
9.631332e-09 1.054273e-08 1.153039e-08 
1.259951e-08 1.375550e-08 1.500400e-08 
1.635084e-08 1.780204e-08 1.936379e-08 
2.104246e-08 2.284454e-08 2.477666e-08 
2.684550e-08 2.905783e-08 3.142042e-08 
3.394005e-08 3.662342e-08 3.947713e-08 
4.250762e-08 4.572113e-08 4.912362e-08 
5.272074e-08 5.651774e-08 6.051939e-08 
6.472996e-08 6.915309e-08 7.379175e-08 
7.864818e-08 8.372376e-08 8.901898e-08 
9.453337e-08 1.002654e-07 1.062124e-07 
1.123705e-07 1.187347e-07 1.252986e-07 
1.320544e-07 1.389932e-07 1.461042e-07 
1.533756e-07 1.607939e-07 1.683443e-07 
1.760104e-07 1.837745e-07 1.916174e-07 
1.995189e-07 2.074570e-07 2.154090e-07 
2.233509e-07 2.312577e-07 2.391036e-07 
2.468621e-07 2.545060e-07 2.620079e-07 
2.693398e-07 2.764740e-07 2.833826e-07 
2.900381e-07 2.964136e-07 3.024825e-07 
3.082195e-07 3.135999e-07 3.186007e-07 
3.231999e-07 3.273773e-07 3.311143e-07 
3.343943e-07 3.372025e-07 3.395265e-07 
3.413559e-07 3.426828e-07 3.435013e-07 
3.438084e-07 3.436032e-07 3.428872e-07 
3.416646e-07 3.399417e-07 3.377273e-07 
3.350322e-07 3.318697e-07 3.282547e-07 
3.242044e-07 3.197375e-07 3.148745e-07 
3.096372e-07 3.040488e-07 2.981334e-07 
2.919164e-07 2.854236e-07 2.786814e-07 
2.717167e-07 2.645566e-07 2.572280e-07 
2.497579e-07 2.421729e-07 2.344990e-07 
2.267618e-07 2.189861e-07 2.111958e-07 
2.034138e-07 1.956621e-07 1.879614e-07 
1.803312e-07 1.727899e-07 1.653544e-07 
1.580405e-07 1.508623e-07 1.438329e-07 
1.369638e-07 1.302652e-07 1.237462e-07 
1.174142e-07 1.112758e-07 1.053360e-07 
9.959899e-08 9.406757e-08 8.874365e-08 
8.362816e-08 7.872107e-08 7.402154e-08 
6.952794e-08 6.523794e-08 6.114853e-08 
5.725618e-08 5.355679e-08 5.004584e-08 
4.671843e-08 4.356930e-08 4.059294e-08 
3.778360e-08 3.513535e-08 3.264216e-08 
3.029788e-08 2.809634e-08 2.603135e-08 
2.409673e-08 2.228636e-08 2.059421e-08 
1.901433e-08 1.754091e-08 1.616825e-08 
1.489084e-08 1.370330e-08 1.260044e-08 
1.157727e-08 1.062897e-08 9.750915e-09 
8.938682e-09 8.188045e-09 7.494975e-09 
6.855638e-09 6.266397e-09 5.723803e-09 
5.224594e-09 4.765692e-09 4.344194e-09 
3.957369e-09 3.602651e-09 3.277632e-09 
2.980058e-09 2.707821e-09 2.458950e-09 
2.231608e-09 2.024084e-09 1.834786e-09 
1.662235e-09 1.505057e-09 1.361981e-09 
1.231829e-09 1.113510e-09 1.006019e-09 
9.084272e-10 8.198776e-10 7.395820e-10 
6.668153e-10 6.009105e-10 5.412556e-10 
4.872890e-10 4.384957e-10 3.944046e-10 
8.030349e-11 9.037359e-11 1.016647e-10 
1.143188e-10 1.284931e-10 1.443623e-10 
1.621197e-10 1.819796e-10 2.041789e-10 
2.289795e-10 2.566708e-10 2.875721e-10 
3.220353e-10 3.604485e-10 4.032384e-10 
4.508745e-10 5.038726e-10 5.627985e-10 
6.282728e-10 7.009752e-10 7.816494e-10 
8.711080e-10 9.702384e-10 1.080008e-09 
1.201472e-09 1.335775e-09 1.484164e-09 
1.647992e-09 1.828723e-09 2.027944e-09 
2.247370e-09 2.488851e-09 2.754383e-09 
3.046113e-09 3.366348e-09 3.717563e-09 
4.102410e-09 4.523726e-09 4.984537e-09 
5.488069e-09 6.037754e-09 6.637234e-09 
7.290370e-09 8.001240e-09 8.774151e-09 
9.613635e-09 1.052445e-08 1.151159e-08 
1.258025e-08 1.373588e-08 1.498411e-08 
1.633079e-08 1.778197e-08 1.934386e-08 
2.102285e-08 2.282546e-08 2.475833e-08 
2.682819e-08 2.904182e-08 3.140604e-08 
3.392764e-08 3.661337e-08 3.946986e-08 
4.250359e-08 4.572084e-08 4.912761e-08 
5.272958e-08 5.653205e-08 6.053984e-08 
6.475724e-08 6.918794e-08 7.383497e-08 
7.870057e-08 8.378619e-08 8.909236e-08 
9.461861e-08 1.003635e-07 1.063243e-07 
1.124972e-07 1.188773e-07 1.254581e-07 
1.322320e-07 1.391897e-07 1.463209e-07 
1.536134e-07 1.610540e-07 1.686276e-07 
1.763179e-07 1.841072e-07 1.919763e-07 
1.999046e-07 2.078705e-07 2.158510e-07 
2.238220e-07 2.317585e-07 2.396346e-07 
2.474236e-07 2.550984e-07 2.626312e-07 
2.699942e-07 2.771593e-07 2.840986e-07 
2.907846e-07 2.971900e-07 3.032883e-07 
3.090539e-07 3.144621e-07 3.194897e-07 
3.241146e-07 3.283165e-07 3.320766e-07 
3.353783e-07 3.382067e-07 3.405491e-07 
3.423953e-07 3.437370e-07 3.445687e-07 
3.448869e-07 3.446907e-07 3.439819e-07 
3.427644e-07 3.410445e-07 3.388310e-07 
3.361348e-07 3.329691e-07 3.293491e-07 
3.252917e-07 3.208159e-07 3.159421e-07 
3.106923e-07 3.050897e-07 2.991586e-07 
2.929243e-07 2.864128e-07 2.796506e-07 
2.726648e-07 2.654824e-07 2.581307e-07 
2.506365e-07 2.430267e-07 2.353274e-07 
2.275644e-07 2.197623e-07 2.119454e-07 
2.041366e-07 1.963579e-07 1.886303e-07 
1.809733e-07 1.734053e-07 1.659434e-07 
1.586034e-07 1.513995e-07 1.443448e-07 
1.374510e-07 1.307282e-07 1.241856e-07 
1.178307e-07 1.116700e-07 1.057087e-07 
9.995084e-08 9.439932e-08 8.905607e-08 
8.392199e-08 7.899709e-08 7.428052e-08 
6.977063e-08 6.546510e-08 6.136091e-08 
5.745450e-08 5.374179e-08 5.021822e-08 
4.687886e-08 4.371846e-08 4.073146e-08 
3.791211e-08 3.525445e-08 3.275242e-08 
3.039986e-08 2.819057e-08 2.611832e-08 
2.417693e-08 2.236026e-08 2.066222e-08 
1.907688e-08 1.759837e-08 1.622099e-08 
1.493921e-08 1.374762e-08 1.264102e-08 
1.161439e-08 1.066290e-08 9.781897e-09 
8.966953e-09 8.213822e-09 7.518459e-09 
6.877017e-09 6.285845e-09 5.741481e-09 
5.240652e-09 4.780268e-09 4.357415e-09 
3.969352e-09 3.613505e-09 3.287457e-09 
2.988946e-09 2.715855e-09 2.466208e-09 
2.238160e-09 2.029996e-09 1.840117e-09 
1.667039e-09 1.509384e-09 1.365876e-09 
1.235333e-09 1.116661e-09 1.008850e-09 
9.109695e-10 8.221595e-10 7.416293e-10 
6.686510e-10 6.025558e-10 5.427294e-10 
4.886084e-10 4.396765e-10 3.954607e-10 
7.964853e-11 8.964776e-11 1.008608e-10 
1.134290e-10 1.275088e-10 1.432742e-10 
1.609177e-10 1.806526e-10 2.027149e-10 
2.273655e-10 2.548927e-10 2.856146e-10 
3.198819e-10 3.580814e-10 4.006384e-10 
4.480208e-10 5.007430e-10 5.593692e-10 
6.245181e-10 6.968679e-10 7.771600e-10 
8.662055e-10 9.648897e-10 1.074178e-09 
1.195122e-09 1.328867e-09 1.476656e-09 
1.639840e-09 1.819880e-09 2.018363e-09 
2.237000e-09 2.477639e-09 2.742275e-09 
3.033052e-09 3.352275e-09 3.702419e-09 
4.086134e-09 4.506255e-09 4.965808e-09 
5.468019e-09 6.016319e-09 6.614352e-09 
7.265978e-09 7.975279e-09 8.746562e-09 
9.584363e-09 1.049344e-08 1.147880e-08 
1.254564e-08 1.369941e-08 1.494576e-08 
1.629055e-08 1.773982e-08 1.929981e-08 
2.097692e-08 2.277768e-08 2.470875e-08 
2.677687e-08 2.898885e-08 3.135152e-08 
3.387170e-08 3.655615e-08 3.941155e-08 
4.244439e-08 4.566097e-08 4.906734e-08 
5.266921e-08 5.647189e-08 6.048025e-08 
6.469861e-08 6.913070e-08 7.377956e-08 
7.864751e-08 8.373599e-08 8.904558e-08 
9.457586e-08 1.003253e-07 1.062915e-07 
1.124704e-07 1.188572e-07 1.254455e-07 
1.322275e-07 1.391942e-07 1.463351e-07 
1.536383e-07 1.610902e-07 1.686759e-07 
1.763792e-07 1.841823e-07 1.920659e-07 
2.000095e-07 2.079914e-07 2.159886e-07 
2.239769e-07 2.319313e-07 2.398259e-07 
2.476339e-07 2.553281e-07 2.628807e-07 
2.702637e-07 2.774491e-07 2.844088e-07 
2.911152e-07 2.975410e-07 3.036596e-07 
3.094453e-07 3.148733e-07 3.199203e-07 
3.245641e-07 3.287842e-07 3.325620e-07 
3.358805e-07 3.387249e-07 3.410825e-07 
3.429428e-07 3.442977e-07 3.451413e-07 
3.454703e-07 3.452839e-07 3.445835e-07 
3.433730e-07 3.416590e-07 3.394500e-07 
3.367571e-07 3.335933e-07 3.299738e-07 
3.259157e-07 3.214380e-07 3.165610e-07 
3.113067e-07 3.056985e-07 2.997607e-07 
2.935187e-07 2.869984e-07 2.802266e-07 
2.732302e-07 2.660364e-07 2.586725e-07 
2.511656e-07 2.435424e-07 2.358292e-07 
2.280517e-07 2.202349e-07 2.124029e-07 
2.045788e-07 1.967846e-07 1.890414e-07 
1.813687e-07 1.737850e-07 1.663076e-07 
1.589520e-07 1.517328e-07 1.446630e-07 
1.377543e-07 1.310169e-07 1.244600e-07 
1.180912e-07 1.119169e-07 1.059424e-07 
1.001717e-07 9.460780e-08 8.925261e-08 
8.410704e-08 7.917109e-08 7.444393e-08 
6.992391e-08 6.560869e-08 6.149527e-08 
5.758007e-08 5.385900e-08 5.032751e-08 
4.698065e-08 4.381315e-08 4.081945e-08 
3.799378e-08 3.533018e-08 3.282257e-08 
3.046477e-08 2.825057e-08 2.617373e-08 
2.422804e-08 2.240736e-08 2.070559e-08 
1.911677e-08 1.763502e-08 1.625465e-08 
1.497008e-08 1.377591e-08 1.266692e-08 
1.163809e-08 1.068456e-08 9.801682e-09 
8.985008e-09 8.230285e-09 7.533458e-09 
6.890673e-09 6.298267e-09 5.752772e-09 
5.250908e-09 4.789576e-09 4.365857e-09 
3.977004e-09 3.620435e-09 3.293729e-09 
2.994618e-09 2.720982e-09 2.470839e-09 
2.242341e-09 2.033767e-09 1.843517e-09 
1.670102e-09 1.512142e-09 1.368358e-09 
1.237565e-09 1.118667e-09 1.010652e-09 
9.125877e-10 8.236116e-10 7.429316e-10 
6.698184e-10 6.036017e-10 5.436659e-10 
4.894467e-10 4.404264e-10 3.961312e-10 
7.891801e-11 8.883640e-11 9.996021e-11 
1.124298e-10 1.264009e-10 1.420465e-10 
1.595580e-10 1.791477e-10 2.010502e-10 
2.255252e-10 2.528595e-10 2.833697e-10 
3.174050e-10 3.553501e-10 3.976287e-10 
4.447067e-10 4.970960e-10 5.553588e-10 
6.201113e-10 6.920289e-10 7.718505e-10 
8.603841e-10 9.585118e-10 1.067196e-09 
1.187485e-09 1.320520e-09 1.467540e-09 
1.629893e-09 1.809036e-09 2.006550e-09 
2.224143e-09 2.463659e-09 2.727087e-09 
3.016567e-09 3.334400e-09 3.683054e-09 
4.065176e-09 4.483595e-09 4.941333e-09 
5.441610e-09 5.987854e-09 6.583702e-09 
7.233012e-09 7.939860e-09 8.708551e-09 
9.543617e-09 1.044982e-08 1.143214e-08 
1.249580e-08 1.364624e-08 1.488910e-08 
1.623025e-08 1.767574e-08 1.923180e-08 
2.090482e-08 2.270136e-08 2.462807e-08 
2.669171e-08 2.889908e-08 3.125704e-08 
3.377241e-08 3.645197e-08 3.930239e-08 
4.233021e-08 4.554173e-08 4.894303e-08 
5.253982e-08 5.633745e-08 6.034081e-08 
6.455425e-08 6.898152e-08 7.362570e-08 
7.848912e-08 8.357327e-08 8.887875e-08 
9.440518e-08 1.001511e-07 1.061140e-07 
1.122901e-07 1.186743e-07 1.252605e-07 
1.320409e-07 1.390065e-07 1.461468e-07 
1.534498e-07 1.609021e-07 1.684889e-07 
1.761938e-07 1.839991e-07 1.918856e-07 
1.998327e-07 2.078188e-07 2.158208e-07 
2.238145e-07 2.317751e-07 2.396763e-07 
2.474917e-07 2.551937e-07 2.627548e-07 
2.701468e-07 2.773417e-07 2.843115e-07 
2.910283e-07 2.974649e-07 3.035946e-07 
3.093917e-07 3.148313e-07 3.198901e-07 
3.245458e-07 3.287780e-07 3.325678e-07 
3.358983e-07 3.387546e-07 3.411239e-07 
3.429957e-07 3.443617e-07 3.452163e-07 
3.455558e-07 3.453795e-07 3.446888e-07 
3.434875e-07 3.417821e-07 3.395813e-07 
3.368958e-07 3.337389e-07 3.301257e-07 
3.260733e-07 3.216005e-07 3.167279e-07 
3.114774e-07 3.058723e-07 2.999369e-07 
2.936967e-07 2.871776e-07 2.804064e-07 
2.734100e-07 2.662158e-07 2.588509e-07 
2.513425e-07 2.437173e-07 2.360018e-07 
2.282215e-07 2.204016e-07 2.125662e-07 
2.047383e-07 1.969402e-07 1.891927e-07 
1.815156e-07 1.739274e-07 1.664452e-07 
1.590848e-07 1.518607e-07 1.447859e-07 
1.378722e-07 1.311299e-07 1.245681e-07 
1.181943e-07 1.120152e-07 1.060359e-07 
1.002605e-07 9.469206e-08 8.933240e-08 
8.418248e-08 7.924231e-08 7.451106e-08 
6.998710e-08 6.566809e-08 6.155102e-08 
5.763233e-08 5.390792e-08 5.037324e-08 
4.702335e-08 4.385297e-08 4.085654e-08 
3.802828e-08 3.536223e-08 3.285231e-08 
3.049234e-08 2.827609e-08 2.619733e-08 
2.424984e-08 2.242747e-08 2.072413e-08 
1.913384e-08 1.765073e-08 1.626908e-08 
1.498333e-08 1.378806e-08 1.267806e-08 
1.164828e-08 1.069388e-08 9.810195e-09 
8.992779e-09 8.237372e-09 7.539916e-09 
6.896552e-09 6.303615e-09 5.757633e-09 
5.255323e-09 4.793582e-09 4.369490e-09 
3.980295e-09 3.623415e-09 3.296425e-09 
2.997055e-09 2.723183e-09 2.472826e-09 
2.244134e-09 2.035383e-09 1.844973e-09 
1.671413e-09 1.513321e-09 1.369418e-09 
1.238517e-09 1.119522e-09 1.011420e-09 
9.132764e-10 8.242290e-10 7.434847e-10 
6.703136e-10 6.040448e-10 5.440623e-10 
4.898009e-10 4.407429e-10 3.964138e-10 
7.811408e-11 8.794196e-11 9.896555e-11 
1.113243e-10 1.251728e-10 1.406829e-10 
1.580448e-10 1.774694e-10 1.991898e-10 
2.234642e-10 2.505774e-10 2.808444e-10 
3.146121e-10 3.522632e-10 3.942189e-10 
4.409425e-10 4.929432e-10 5.507802e-10 
6.150665e-10 6.864740e-10 7.657381e-10 
8.536627e-10 9.511259e-10 1.059085e-09 
1.178585e-09 1.310761e-09 1.456847e-09 
1.618184e-09 1.796225e-09 1.992545e-09 
2.208843e-09 2.446959e-09 2.708872e-09 
2.996716e-09 3.312783e-09 3.659535e-09 
4.039609e-09 4.455825e-09 4.911197e-09 
5.408935e-09 5.952458e-09 6.545394e-09 
7.191589e-09 7.895112e-09 8.660256e-09 
9.491544e-09 1.039373e-08 1.137178e-08 
1.243091e-08 1.357655e-08 1.481434e-08 
1.615013e-08 1.758996e-08 1.914006e-08 
2.080683e-08 2.259679e-08 2.451660e-08 
2.657302e-08 2.877286e-08 3.112296e-08 
3.363014e-08 3.630120e-08 3.914280e-08 
4.216148e-08 4.536357e-08 4.875512e-08 
5.234190e-08 5.612924e-08 6.012205e-08 
6.432470e-08 6.874097e-08 7.337395e-08 
7.822600e-08 8.329864e-08 8.859250e-08 
9.410721e-08 9.984137e-08 1.057925e-07 
1.119568e-07 1.183294e-07 1.249039e-07 
1.316729e-07 1.386272e-07 1.457564e-07 
1.530486e-07 1.604905e-07 1.680672e-07 
1.757624e-07 1.835584e-07 1.914361e-07 
1.993750e-07 2.073533e-07 2.153482e-07 
2.233355e-07 2.312902e-07 2.391864e-07 
2.469973e-07 2.546957e-07 2.622539e-07 
2.696439e-07 2.768375e-07 2.838067e-07 
2.905238e-07 2.969615e-07 3.030931e-07 
3.088928e-07 3.143360e-07 3.193989e-07 
3.240596e-07 3.282975e-07 3.320936e-07 
3.354311e-07 3.382951e-07 3.406726e-07 
3.425532e-07 3.439286e-07 3.447929e-07 
3.451426e-07 3.449768e-07 3.442970e-07 
3.431069e-07 3.414130e-07 3.392237e-07 
3.365501e-07 3.334051e-07 3.298039e-07 
3.257634e-07 3.213026e-07 3.164419e-07 
3.112032e-07 3.056098e-07 2.996860e-07 
2.934572e-07 2.869493e-07 2.801890e-07 
2.732034e-07 2.660196e-07 2.586648e-07 
2.511663e-07 2.435506e-07 2.358443e-07 
2.280729e-07 2.202616e-07 2.124343e-07 
2.046143e-07 1.968237e-07 1.890834e-07 
1.814132e-07 1.738315e-07 1.663555e-07 
1.590010e-07 1.517825e-07 1.447130e-07 
1.378043e-07 1.310667e-07 1.245093e-07 
1.181397e-07 1.119645e-07 1.059889e-07 
1.002170e-07 9.465170e-08 8.929505e-08 
8.414794e-08 7.921040e-08 7.448159e-08 
6.995991e-08 6.564301e-08 6.152791e-08 
5.761105e-08 5.388833e-08 5.035522e-08 
4.700678e-08 4.383774e-08 4.084255e-08 
3.801544e-08 3.535046e-08 3.284151e-08 
3.048244e-08 2.826702e-08 2.618902e-08 
2.424224e-08 2.242052e-08 2.071777e-08 
1.912803e-08 1.764542e-08 1.626423e-08 
1.497890e-08 1.378402e-08 1.267437e-08 
1.164492e-08 1.069081e-08 9.807401e-09 
8.990234e-09 8.235054e-09 7.537807e-09 
6.894633e-09 6.301869e-09 5.756046e-09 
5.253880e-09 4.792271e-09 4.368299e-09 
3.979214e-09 3.622433e-09 3.295534e-09 
2.996248e-09 2.722451e-09 2.472162e-09 
2.243532e-09 2.034839e-09 1.844480e-09 
1.670967e-09 1.512918e-09 1.369053e-09 
1.238187e-09 1.119224e-09 1.011151e-09 
9.130331e-10 8.240093e-10 7.432865e-10 
6.701348e-10 6.038835e-10 5.439169e-10 
4.896700e-10 4.406249e-10 3.963076e-10 
7.723913e-11 8.696708e-11 9.787984e-11 
1.101157e-10 1.238282e-10 1.391876e-10 
1.563828e-10 1.756229e-10 1.971396e-10 
2.211889e-10 2.480537e-10 2.780466e-10 
3.115122e-10 3.488305e-10 3.904198e-10 
4.367403e-10 4.882980e-10 5.456481e-10 
6.094000e-10 6.802213e-10 7.588427e-10 
8.460634e-10 9.427561e-10 1.049873e-09 
1.168452e-09 1.299622e-09 1.444611e-09 
1.604753e-09 1.781492e-09 1.976394e-09 
2.191153e-09 2.427594e-09 2.687691e-09 
2.973566e-09 3.287500e-09 3.631944e-09 
4.009522e-09 4.423043e-09 4.875506e-09 
5.370110e-09 5.910257e-09 6.499563e-09 
7.141857e-09 7.841194e-09 8.601850e-09 
9.428333e-09 1.032537e-08 1.129794e-08 
1.235121e-08 1.349061e-08 1.472175e-08 
1.605047e-08 1.748280e-08 1.902495e-08 
2.068329e-08 2.246435e-08 2.437476e-08 
2.642127e-08 2.861067e-08 3.094979e-08 
3.344545e-08 3.610442e-08 3.893338e-08 
4.193885e-08 4.512715e-08 4.850436e-08 
5.207620e-08 5.584805e-08 5.982481e-08 
6.401086e-08 6.840999e-08 7.302531e-08 
7.785919e-08 8.291318e-08 8.818794e-08 
9.368312e-08 9.939737e-08 1.053282e-07 
1.114719e-07 1.178237e-07 1.243772e-07 
1.311249e-07 1.380578e-07 1.451656e-07 
1.524364e-07 1.598569e-07 1.674124e-07 
1.750866e-07 1.828618e-07 1.907191e-07 
1.986380e-07 2.065968e-07 2.145727e-07 
2.225416e-07 2.304786e-07 2.383579e-07 
2.461528e-07 2.538360e-07 2.613800e-07 
2.687567e-07 2.759382e-07 2.828964e-07 
2.896037e-07 2.960328e-07 3.021571e-07 
3.079508e-07 3.133892e-07 3.184487e-07 
3.231074e-07 3.273445e-07 3.311414e-07 
3.344809e-07 3.373482e-07 3.397305e-07 
3.416171e-07 3.429998e-07 3.438727e-07 
3.442322e-07 3.440774e-07 3.434096e-07 
3.422327e-07 3.405529e-07 3.383788e-07 
3.357211e-07 3.325930e-07 3.290093e-07 
3.249871e-07 3.205452e-07 3.157040e-07 
3.104852e-07 3.049121e-07 2.990090e-07 
2.928010e-07 2.863143e-07 2.795752e-07 
2.726109e-07 2.654484e-07 2.581149e-07 
2.506375e-07 2.430428e-07 2.353572e-07 
2.276064e-07 2.198152e-07 2.120078e-07 
2.042072e-07 1.964357e-07 1.887139e-07 
1.810618e-07 1.734978e-07 1.660389e-07 
1.587010e-07 1.514985e-07 1.444445e-07 
1.375507e-07 1.308275e-07 1.242838e-07 
1.179275e-07 1.117649e-07 1.058014e-07 
1.000411e-07 9.448682e-08 8.914065e-08 
8.400351e-08 7.907543e-08 7.435559e-08 
6.984239e-08 6.553351e-08 6.142599e-08 
5.751626e-08 5.380027e-08 5.027348e-08 
4.693097e-08 4.376750e-08 4.077753e-08 
3.795530e-08 3.529488e-08 3.279020e-08 
3.043510e-08 2.822338e-08 2.614883e-08 
2.420526e-08 2.238651e-08 2.068653e-08 
1.909934e-08 1.761910e-08 1.624010e-08 
1.495680e-08 1.376379e-08 1.265587e-08 
1.162801e-08 1.067537e-08 9.793305e-09 
8.977378e-09 8.223337e-09 7.527134e-09 
6.884918e-09 6.293032e-09 5.748012e-09 
5.246581e-09 4.785645e-09 4.362287e-09 
3.973762e-09 3.617493e-09 3.291059e-09 
2.992197e-09 2.718787e-09 2.468849e-09 
2.240538e-09 2.032135e-09 1.842039e-09 
1.668764e-09 1.510932e-09 1.367264e-09 
1.236575e-09 1.117773e-09 1.009845e-09 
9.118583e-10 8.229532e-10 7.423374e-10 
6.692824e-10 6.031183e-10 5.432302e-10 
4.890540e-10 4.400727e-10 3.958127e-10 
7.629574e-11 8.591466e-11 9.670632e-11 
1.088077e-10 1.223710e-10 1.375650e-10 
1.545769e-10 1.736139e-10 1.949058e-10 
2.187063e-10 2.452961e-10 2.749850e-10 
3.081150e-10 3.450628e-10 3.862434e-10 
4.321135e-10 4.831750e-10 5.399789e-10 
6.031300e-10 6.732908e-10 7.511867e-10 
8.376109e-10 9.334300e-10 1.039589e-09 
1.157119e-09 1.287141e-09 1.430875e-09 
1.589645e-09 1.764886e-09 1.958155e-09 
2.171131e-09 2.405633e-09 2.663619e-09 
2.947198e-09 3.258639e-09 3.600377e-09 
3.975021e-09 4.385364e-09 4.834387e-09 
5.325272e-09 5.861402e-09 6.446373e-09 
7.083996e-09 7.778301e-09 8.533546e-09 
9.354213e-09 1.024501e-08 1.121089e-08 
1.225699e-08 1.338872e-08 1.461167e-08 
1.593166e-08 1.735467e-08 1.888690e-08 
2.053470e-08 2.230456e-08 2.420309e-08 
2.623702e-08 2.841312e-08 3.073819e-08 
3.321903e-08 3.586240e-08 3.867495e-08 
4.166319e-08 4.483343e-08 4.819172e-08 
5.174379e-08 5.549501e-08 5.945028e-08 
6.361397e-08 6.798989e-08 7.258116e-08 
7.739015e-08 8.241845e-08 8.766671e-08 
9.313465e-08 9.882092e-08 1.047231e-07 
1.108375e-07 1.171593e-07 1.236824e-07 
1.303991e-07 1.373007e-07 1.443768e-07 
1.516157e-07 1.590041e-07 1.665273e-07 
1.741693e-07 1.819124e-07 1.897376e-07 
1.976248e-07 2.055524e-07 2.134975e-07 
2.214363e-07 2.293438e-07 2.371945e-07 
2.449616e-07 2.526183e-07 2.601367e-07 
2.674892e-07 2.746478e-07 2.815846e-07 
2.882720e-07 2.946828e-07 3.007905e-07 
3.065695e-07 3.119950e-07 3.170435e-07 
3.216931e-07 3.259232e-07 3.297150e-07 
3.330516e-07 3.359180e-07 3.383015e-07 
3.401913e-07 3.415794e-07 3.424596e-07 
3.428284e-07 3.426849e-07 3.420303e-07 
3.408685e-07 3.392055e-07 3.370499e-07 
3.344124e-07 3.313059e-07 3.277454e-07 
3.237477e-07 3.193315e-07 3.145171e-07 
3.093263e-07 3.037820e-07 2.979085e-07 
2.917309e-07 2.852751e-07 2.785675e-07 
2.716350e-07 2.645046e-07 2.572034e-07 
2.497583e-07 2.421959e-07 2.345425e-07 
2.268237e-07 2.190642e-07 2.112882e-07 
2.035186e-07 1.957775e-07 1.880857e-07 
1.804629e-07 1.729274e-07 1.654965e-07 
1.581858e-07 1.510097e-07 1.439813e-07 
1.371123e-07 1.304131e-07 1.238925e-07 
1.175584e-07 1.114172e-07 1.054742e-07 
9.973349e-08 9.419803e-08 8.886979e-08 
8.374974e-08 7.883792e-08 7.413353e-08 
6.963499e-08 6.534001e-08 6.124563e-08 
5.734833e-08 5.364405e-08 5.012831e-08 
4.679620e-08 4.364250e-08 4.066170e-08 
3.784807e-08 3.519570e-08 3.269854e-08 
3.035048e-08 2.814533e-08 2.607689e-08 
2.413901e-08 2.232556e-08 2.063049e-08 
1.904787e-08 1.757186e-08 1.619679e-08 
1.491710e-08 1.372744e-08 1.262262e-08 
1.159761e-08 1.064760e-08 9.767954e-09 
8.954253e-09 8.202257e-09 7.507932e-09 
6.867439e-09 6.277133e-09 5.733559e-09 
5.233452e-09 4.773725e-09 4.351473e-09 
3.963957e-09 3.608608e-09 3.283014e-09 
2.984916e-09 2.712201e-09 2.462896e-09 
2.235161e-09 2.027279e-09 1.837657e-09 
1.664813e-09 1.507370e-09 1.364055e-09 
1.233686e-09 1.115172e-09 1.007506e-09 
9.097554e-10 8.210636e-10 7.406403e-10 
6.677588e-10 6.017512e-10 5.420041e-10 
4.879549e-10 4.390878e-10 3.949306e-10 
7.528669e-11 8.478781e-11 9.544846e-11 
1.074042e-10 1.208058e-10 1.358201e-10 
1.526326e-10 1.714485e-10 1.924952e-10 
2.160241e-10 2.423131e-10 2.716692e-10 
3.044310e-10 3.409718e-10 3.817029e-10 
4.270767e-10 4.775906e-10 5.337909e-10 
5.962767e-10 6.657050e-10 7.427949e-10 
8.283328e-10 9.231779e-10 1.028268e-09 
1.144624e-09 1.273360e-09 1.415684e-09 
1.572911e-09 1.746464e-09 1.937886e-09 
2.148848e-09 2.381150e-09 2.636737e-09 
2.917703e-09 3.226300e-09 3.564944e-09 
3.936226e-09 4.342919e-09 4.787985e-09 
5.274580e-09 5.806067e-09 6.386016e-09 
7.018212e-09 7.706661e-09 8.455591e-09 
9.269456e-09 1.015294e-08 1.111094e-08 
1.214860e-08 1.327127e-08 1.448452e-08 
1.579412e-08 1.720604e-08 1.872642e-08 
2.036159e-08 2.211801e-08 2.400224e-08 
2.602099e-08 2.818098e-08 3.048898e-08 
3.295178e-08 3.557609e-08 3.836852e-08 
4.133558e-08 4.448354e-08 4.781843e-08 
5.134598e-08 5.507152e-08 5.899995e-08 
6.313563e-08 6.748238e-08 7.204330e-08 
7.682080e-08 8.181645e-08 8.703094e-08 
9.246401e-08 9.811436e-08 1.039796e-07 
1.100561e-07 1.163390e-07 1.228224e-07 
1.294987e-07 1.363591e-07 1.433934e-07 
1.505899e-07 1.579355e-07 1.654156e-07 
1.730143e-07 1.807140e-07 1.884959e-07 
1.963399e-07 2.042245e-07 2.121272e-07 
2.200241e-07 2.278906e-07 2.357010e-07 
2.434290e-07 2.510476e-07 2.585295e-07 
2.658468e-07 2.729719e-07 2.798769e-07 
2.865344e-07 2.929174e-07 2.989994e-07 
3.047549e-07 3.101594e-07 3.151894e-07 
3.198230e-07 3.240397e-07 3.278208e-07 
3.311494e-07 3.340107e-07 3.363918e-07 
3.382821e-07 3.396734e-07 3.405597e-07 
3.409374e-07 3.408055e-07 3.401652e-07 
3.390202e-07 3.373766e-07 3.352429e-07 
3.326296e-07 3.295496e-07 3.260176e-07 
3.220505e-07 3.176668e-07 3.128865e-07 
3.077314e-07 3.022244e-07 2.963894e-07 
2.902514e-07 2.838363e-07 2.771702e-07 
2.702798e-07 2.631921e-07 2.559340e-07 
2.485323e-07 2.410135e-07 2.334037e-07 
2.257282e-07 2.180119e-07 2.102786e-07 
2.025514e-07 1.948520e-07 1.872013e-07 
1.796188e-07 1.721229e-07 1.647306e-07 
1.574576e-07 1.503182e-07 1.433255e-07 
1.364910e-07 1.298252e-07 1.233370e-07 
1.170340e-07 1.109228e-07 1.050086e-07 
9.929550e-08 9.378650e-08 8.848354e-08 
8.338761e-08 7.849879e-08 7.381627e-08 
6.933852e-08 6.506325e-08 6.098754e-08 
5.710789e-08 5.342029e-08 4.992027e-08 
4.660297e-08 4.346321e-08 4.049550e-08 
3.769415e-08 3.505328e-08 3.256690e-08 
3.022890e-08 2.803314e-08 2.597347e-08 
2.404375e-08 2.223789e-08 2.054989e-08 
1.897381e-08 1.750388e-08 1.613443e-08 
1.485996e-08 1.367511e-08 1.257473e-08 
1.155383e-08 1.060760e-08 9.731437e-09 
8.920939e-09 8.171888e-09 7.480268e-09 
6.842256e-09 6.254225e-09 5.712735e-09 
5.214534e-09 4.756552e-09 4.335892e-09 
3.949831e-09 3.595809e-09 3.271425e-09 
2.974428e-09 2.702716e-09 2.454323e-09 
2.227416e-09 2.020288e-09 1.831349e-09 
1.659124e-09 1.502243e-09 1.359437e-09 
1.229528e-09 1.111431e-09 1.004141e-09 
9.067310e-10 8.183463e-10 7.382002e-10 
6.655688e-10 5.997865e-10 5.402424e-10 
4.863759e-10 4.376732e-10 3.936639e-10 
7.421493e-11 8.358984e-11 9.410999e-11 
1.059094e-10 1.191370e-10 1.339581e-10 
1.505558e-10 1.691332e-10 1.899151e-10 
2.131504e-10 2.391139e-10 2.681092e-10 
3.004716e-10 3.365704e-10 3.768125e-10 
4.216458e-10 4.715625e-10 5.271035e-10 
5.888620e-10 6.574883e-10 7.336944e-10 
8.182592e-10 9.120335e-10 1.015946e-09 
1.131008e-09 1.258323e-09 1.399089e-09 
1.554606e-09 1.726286e-09 1.915658e-09 
2.124377e-09 2.354228e-09 2.607138e-09 
2.885183e-09 3.190594e-09 3.525768e-09 
3.893273e-09 4.295859e-09 4.736462e-09 
5.218214e-09 5.744448e-09 6.318706e-09 
6.944743e-09 7.626531e-09 8.368267e-09 
9.174368e-09 1.004948e-08 1.099847e-08 
1.202644e-08 1.313870e-08 1.434077e-08 
1.563838e-08 1.703747e-08 1.854413e-08 
2.016464e-08 2.190541e-08 2.377299e-08 
2.577399e-08 2.791513e-08 3.020313e-08 
3.264472e-08 3.524658e-08 3.801529e-08 
4.095731e-08 4.407887e-08 4.738599e-08 
5.088435e-08 5.457927e-08 5.847562e-08 
6.257776e-08 6.688949e-08 7.141391e-08 
7.615343e-08 8.110963e-08 8.628323e-08 
9.167398e-08 9.728061e-08 1.031008e-07 
1.091309e-07 1.153663e-07 1.218009e-07 
1.284273e-07 1.352368e-07 1.422194e-07 
1.493633e-07 1.566557e-07 1.640821e-07 
1.716265e-07 1.792718e-07 1.869991e-07 
1.947886e-07 2.026190e-07 2.104677e-07 
2.183114e-07 2.261253e-07 2.338841e-07 
2.415616e-07 2.491310e-07 2.565652e-07 
2.638366e-07 2.709176e-07 2.777807e-07 
2.843985e-07 2.907442e-07 2.967915e-07 
3.025151e-07 3.078905e-07 3.128944e-07 
3.175051e-07 3.217022e-07 3.254670e-07 
3.287828e-07 3.316346e-07 3.340098e-07 
3.358978e-07 3.372903e-07 3.381814e-07 
3.385675e-07 3.384474e-07 3.378223e-07 
3.366959e-07 3.350743e-07 3.329656e-07 
3.303805e-07 3.273316e-07 3.238335e-07 
3.199029e-07 3.155582e-07 3.108192e-07 
3.057076e-07 3.002459e-07 2.944581e-07 
2.883690e-07 2.820039e-07 2.753892e-07 
2.685512e-07 2.615167e-07 2.543124e-07 
2.469650e-07 2.395007e-07 2.319455e-07 
2.243246e-07 2.166626e-07 2.089833e-07 
2.013096e-07 1.936630e-07 1.860644e-07 
1.785331e-07 1.710875e-07 1.637443e-07 
1.565193e-07 1.494268e-07 1.424796e-07 
1.356893e-07 1.290663e-07 1.226194e-07 
1.163564e-07 1.102837e-07 1.044064e-07 
9.872885e-08 9.325385e-08 8.798343e-08 
8.291858e-08 7.805938e-08 7.340508e-08 
6.895413e-08 6.470430e-08 6.065271e-08 
5.679588e-08 5.312984e-08 4.965016e-08 
4.635204e-08 4.323031e-08 4.027955e-08 
3.749412e-08 3.486817e-08 3.239575e-08 
3.007081e-08 2.788724e-08 2.583895e-08 
2.391983e-08 2.212383e-08 2.044499e-08 
1.887743e-08 1.741540e-08 1.605327e-08 
1.478556e-08 1.360698e-08 1.251238e-08 
1.149682e-08 1.055551e-08 9.683880e-09 
8.877553e-09 8.132336e-09 7.444236e-09 
6.809456e-09 6.224386e-09 5.685610e-09 
5.189893e-09 4.734182e-09 4.315598e-09 
3.931431e-09 3.579138e-09 3.256329e-09 
2.960768e-09 2.690363e-09 2.443158e-09 
2.217331e-09 2.011183e-09 1.823135e-09 
1.651717e-09 1.495568e-09 1.353424e-09 
1.224115e-09 1.106561e-09 9.997614e-10 
9.027944e-10 8.148098e-10 7.350248e-10 
6.627189e-10 5.972300e-10 5.379502e-10 
4.843217e-10 4.358331e-10 3.920163e-10 
7.308355e-11 8.232424e-11 9.269481e-11 
1.043276e-10 1.173698e-10 1.319844e-10 
1.483526e-10 1.666749e-10 1.871735e-10 
2.100940e-10 2.357082e-10 2.643162e-10 
2.962491e-10 3.318721e-10 3.715873e-10 
4.158376e-10 4.651096e-10 5.199380e-10 
5.809093e-10 6.486667e-10 7.239144e-10 
8.074225e-10 9.000327e-10 1.002663e-09 
1.116316e-09 1.242081e-09 1.381143e-09 
1.534791e-09 1.704420e-09 1.891545e-09 
2.097802e-09 2.324958e-09 2.574922e-09 
2.849747e-09 3.151644e-09 3.482984e-09 
3.846311e-09 4.244347e-09 4.680001e-09 
5.156372e-09 5.676764e-09 6.244684e-09 
6.863850e-09 7.538200e-09 8.271889e-09 
9.069295e-09 9.935021e-09 1.087389e-08 
1.189096e-08 1.299148e-08 1.418094e-08 
1.546502e-08 1.684959e-08 1.834071e-08 
1.994458e-08 2.166758e-08 2.351619e-08 
2.549699e-08 2.761661e-08 2.988174e-08 
3.229906e-08 3.487518e-08 3.761664e-08 
4.052986e-08 4.362102e-08 4.689609e-08 
5.036073e-08 5.402022e-08 5.787940e-08 
6.194261e-08 6.621361e-08 7.069553e-08 
7.539076e-08 8.030088e-08 8.542663e-08 
9.076779e-08 9.632311e-08 1.020903e-07 
1.080658e-07 1.142450e-07 1.206220e-07 
1.271894e-07 1.339387e-07 1.408597e-07 
1.479412e-07 1.551701e-07 1.625323e-07 
1.700119e-07 1.775919e-07 1.852538e-07 
1.929777e-07 2.007426e-07 2.085262e-07 
2.163053e-07 2.240554e-07 2.317514e-07 
2.393673e-07 2.468767e-07 2.542525e-07 
2.614674e-07 2.684940e-07 2.753051e-07 
2.818736e-07 2.881727e-07 2.941765e-07 
2.998598e-07 3.051982e-07 3.101688e-07 
3.147498e-07 3.189211e-07 3.226641e-07 
3.259620e-07 3.288003e-07 3.311661e-07 
3.330490e-07 3.344407e-07 3.353352e-07 
3.357290e-07 3.356209e-07 3.350121e-07 
3.339060e-07 3.323086e-07 3.302282e-07 
3.276750e-07 3.246616e-07 3.212026e-07 
3.173143e-07 3.130150e-07 3.083243e-07 
3.032636e-07 2.978554e-07 2.921232e-07 
2.860917e-07 2.797861e-07 2.732323e-07 
2.664566e-07 2.594855e-07 2.523455e-07 
2.450629e-07 2.376639e-07 2.301742e-07 
2.226188e-07 2.150221e-07 2.074078e-07 
1.997984e-07 1.922156e-07 1.846798e-07 
1.772104e-07 1.698255e-07 1.625419e-07 
1.553750e-07 1.483392e-07 1.414472e-07 
1.347105e-07 1.281394e-07 1.217428e-07 
1.155284e-07 1.095024e-07 1.036702e-07 
9.803581e-08 9.260225e-08 8.737148e-08 
8.234452e-08 7.752146e-08 7.290157e-08 
6.848336e-08 6.426460e-08 6.024246e-08 
5.641351e-08 5.277383e-08 4.931904e-08 
4.604436e-08 4.294471e-08 4.001470e-08 
3.724874e-08 3.464106e-08 3.218574e-08 
2.987680e-08 2.770818e-08 2.567383e-08 
2.376770e-08 2.198379e-08 2.031620e-08 
1.875908e-08 1.730674e-08 1.595358e-08 
1.469419e-08 1.352329e-08 1.243580e-08 
1.142678e-08 1.049151e-08 9.625452e-09 
8.824246e-09 8.083737e-09 7.399963e-09 
6.769151e-09 6.187721e-09 5.652278e-09 
5.159613e-09 4.706692e-09 4.290658e-09 
3.908820e-09 3.558651e-09 3.237778e-09 
2.943981e-09 2.675181e-09 2.429437e-09 
2.204937e-09 1.999995e-09 1.813040e-09 
1.642615e-09 1.487365e-09 1.346035e-09 
1.217464e-09 1.100577e-09 9.943802e-10 
8.979578e-10 8.104650e-10 7.311236e-10 
6.592178e-10 5.940896e-10 5.351346e-10 
4.817985e-10 4.335731e-10 3.899929e-10 
7.189583e-11 8.099466e-11 9.120704e-11 
1.026635e-10 1.155092e-10 1.299051e-10 
1.460297e-10 1.640811e-10 1.842783e-10 
2.068640e-10 2.321063e-10 2.603015e-10 
2.917763e-10 3.268913e-10 3.660436e-10 
4.096703e-10 4.582521e-10 5.123168e-10 
5.724438e-10 6.392683e-10 7.134859e-10 
7.958573e-10 8.872140e-10 9.884634e-10 
1.100595e-09 1.224685e-09 1.361907e-09 
1.513531e-09 1.680940e-09 1.865627e-09 
2.069211e-09 2.293439e-09 2.540198e-09 
2.811517e-09 3.109582e-09 3.436739e-09 
3.795501e-09 4.188562e-09 4.618796e-09 
5.089271e-09 5.603252e-09 6.164209e-09 
6.775821e-09 7.441982e-09 8.166803e-09 
8.954615e-09 9.809974e-09 1.073765e-08 
1.174265e-08 1.283017e-08 1.400564e-08 
1.527468e-08 1.664311e-08 1.811691e-08 
1.970225e-08 2.140541e-08 2.323283e-08 
2.519102e-08 2.728655e-08 2.952605e-08 
3.191611e-08 3.446331e-08 3.717412e-08 
4.005490e-08 4.311178e-08 4.635068e-08 
4.977720e-08 5.339659e-08 5.721365e-08 
6.123270e-08 6.545747e-08 6.989107e-08 
7.453587e-08 7.939349e-08 8.446465e-08 
8.974915e-08 9.524579e-08 1.009523e-07 
1.068652e-07 1.129800e-07 1.192908e-07 
1.257903e-07 1.324701e-07 1.393202e-07 
1.463295e-07 1.534850e-07 1.607728e-07 
1.681773e-07 1.756816e-07 1.832672e-07 
1.909148e-07 1.986034e-07 2.063110e-07 
2.140145e-07 2.216900e-07 2.293123e-07 
2.368559e-07 2.442945e-07 2.516013e-07 
2.587494e-07 2.657117e-07 2.724611e-07 
2.789708e-07 2.852143e-07 2.911659e-07 
2.968007e-07 3.020945e-07 3.070245e-07 
3.115692e-07 3.157086e-07 3.194243e-07 
3.226997e-07 3.255202e-07 3.278731e-07 
3.297482e-07 3.311370e-07 3.320337e-07 
3.324346e-07 3.323387e-07 3.317468e-07 
3.306626e-07 3.290919e-07 3.270426e-07 
3.245250e-07 3.215516e-07 3.181365e-07 
3.142961e-07 3.100484e-07 3.054127e-07 
3.004102e-07 2.950631e-07 2.893948e-07 
2.834296e-07 2.771924e-07 2.707089e-07 
2.640052e-07 2.571073e-07 2.500416e-07 
2.428343e-07 2.355110e-07 2.280973e-07 
2.206181e-07 2.130975e-07 2.055588e-07 
1.980244e-07 1.905159e-07 1.830535e-07 
1.756563e-07 1.683423e-07 1.611282e-07 
1.540294e-07 1.470599e-07 1.402325e-07 
1.335587e-07 1.270485e-07 1.207108e-07 
1.145533e-07 1.085822e-07 1.028028e-07 
9.721920e-08 9.183432e-08 8.665015e-08 
8.166772e-08 7.688716e-08 7.230776e-08 
6.792805e-08 6.374586e-08 5.975840e-08 
5.596229e-08 5.235365e-08 4.892817e-08 
4.568113e-08 4.260749e-08 3.970195e-08 
3.695896e-08 3.437282e-08 3.193768e-08 
2.964761e-08 2.749662e-08 2.547872e-08 
2.358793e-08 2.181830e-08 2.016398e-08 
1.861920e-08 1.717829e-08 1.583574e-08 
1.458617e-08 1.342435e-08 1.234524e-08 
1.134397e-08 1.041584e-08 9.556359e-09 
8.761206e-09 8.026263e-09 7.347601e-09 
6.721481e-09 6.144354e-09 5.612853e-09 
5.123796e-09 4.674175e-09 4.261156e-09 
3.882072e-09 3.534415e-09 3.215833e-09 
2.924123e-09 2.657222e-09 2.413205e-09 
2.190275e-09 1.986759e-09 1.801098e-09 
1.631847e-09 1.477661e-09 1.337295e-09 
1.209596e-09 1.093498e-09 9.880143e-10 
8.922363e-10 8.053253e-10 7.265089e-10 
6.550765e-10 5.903749e-10 5.318042e-10 
4.788140e-10 4.308998e-10 3.875995e-10 
7.065512e-11 7.960491e-11 8.965095e-11 
1.009219e-10 1.135607e-10 1.277260e-10 
1.435938e-10 1.613592e-10 1.812383e-10 
2.034702e-10 2.283191e-10 2.560772e-10 
2.870667e-10 3.216432e-10 3.601982e-10 
4.031628e-10 4.510110e-10 5.042635e-10 
5.634918e-10 6.293226e-10 7.024418e-10 
7.836003e-10 8.736184e-10 9.733913e-10 
1.083895e-09 1.206194e-09 1.341442e-09 
1.490897e-09 1.655920e-09 1.837989e-09 
2.038699e-09 2.259776e-09 2.503082e-09 
2.770622e-09 3.064553e-09 3.387190e-09 
3.741018e-09 4.128695e-09 4.553060e-09 
5.017143e-09 5.524169e-09 6.077565e-09 
6.680966e-09 7.338218e-09 8.053382e-09 
8.830739e-09 9.674787e-09 1.059025e-08 
1.158205e-08 1.265535e-08 1.381550e-08 
1.506806e-08 1.641878e-08 1.787357e-08 
1.943854e-08 2.111989e-08 2.292398e-08 
2.485725e-08 2.692621e-08 2.913740e-08 
3.149735e-08 3.401257e-08 3.668945e-08 
3.953428e-08 4.255314e-08 4.575188e-08 
4.913605e-08 5.271085e-08 5.648103e-08 
6.045088e-08 6.462409e-08 6.900375e-08 
7.359223e-08 7.839112e-08 8.340117e-08 
8.862221e-08 9.405305e-08 9.969146e-08 
1.055341e-07 1.115764e-07 1.178126e-07 
1.242357e-07 1.308371e-07 1.376072e-07 
1.445349e-07 1.516075e-07 1.588112e-07 
1.661305e-07 1.735488e-07 1.810480e-07 
1.886088e-07 1.962105e-07 2.038316e-07 
2.114490e-07 2.190391e-07 2.265772e-07 
2.340380e-07 2.413955e-07 2.486232e-07 
2.556946e-07 2.625828e-07 2.692610e-07 
2.757027e-07 2.818818e-07 2.877729e-07 
2.933511e-07 2.985928e-07 3.034752e-07 
3.079771e-07 3.120788e-07 3.157618e-07 
3.190100e-07 3.218087e-07 3.241454e-07 
3.260099e-07 3.273938e-07 3.282913e-07 
3.286988e-07 3.286150e-07 3.280409e-07 
3.269801e-07 3.254381e-07 3.234228e-07 
3.209444e-07 3.180150e-07 3.146487e-07 
3.108616e-07 3.066713e-07 3.020971e-07 
2.971598e-07 2.918813e-07 2.862848e-07 
2.803941e-07 2.742341e-07 2.678299e-07 
2.612074e-07 2.543924e-07 2.474109e-07 
2.402887e-07 2.330513e-07 2.257239e-07 
2.183311e-07 2.108968e-07 2.034441e-07 
1.959951e-07 1.885711e-07 1.811921e-07 
1.738772e-07 1.666441e-07 1.595093e-07 
1.524880e-07 1.455943e-07 1.388406e-07 
1.322385e-07 1.257979e-07 1.195276e-07 
1.134351e-07 1.075268e-07 1.018079e-07 
9.628233e-08 9.095314e-08 8.582232e-08 
8.089089e-08 7.615901e-08 7.162599e-08 
6.729041e-08 6.315014e-08 5.920243e-08 
5.544397e-08 5.187094e-08 4.847908e-08 
4.526374e-08 4.221996e-08 3.934250e-08 
3.662588e-08 3.406447e-08 3.165249e-08 
2.938409e-08 2.725336e-08 2.525436e-08 
2.338118e-08 2.162796e-08 1.998890e-08 
1.845829e-08 1.703053e-08 1.570017e-08 
1.446188e-08 1.331051e-08 1.224105e-08 
1.124868e-08 1.032876e-08 9.476844e-09 
8.688653e-09 7.960113e-09 7.287333e-09 
6.666612e-09 6.094434e-09 5.567469e-09 
5.082564e-09 4.636741e-09 4.227193e-09 
3.851278e-09 3.506513e-09 3.190567e-09 
2.901258e-09 2.636544e-09 2.394515e-09 
2.173393e-09 1.971518e-09 1.787348e-09 
1.619448e-09 1.466487e-09 1.327231e-09 
1.200536e-09 1.085346e-09 9.806838e-10 
8.856478e-10 7.994067e-10 7.211948e-10 
6.503075e-10 5.860972e-10 5.279690e-10 
4.753772e-10 4.278215e-10 3.848435e-10 
6.936492e-11 7.815892e-11 8.803097e-11 
9.910771e-11 1.115298e-10 1.254535e-10 
1.410520e-10 1.585174e-10 1.780624e-10 
1.999224e-10 2.243577e-10 2.516560e-10 
2.821346e-10 3.161436e-10 3.540688e-10 
3.963348e-10 4.434084e-10 4.958028e-10 
5.540810e-10 6.188603e-10 6.908167e-10 
7.706900e-10 8.592886e-10 9.574948e-10 
1.066271e-09 1.186664e-09 1.319815e-09 
1.466961e-09 1.629444e-09 1.808722e-09 
2.006367e-09 2.224080e-09 2.463698e-09 
2.727198e-09 3.016705e-09 3.334505e-09 
3.683046e-09 4.064950e-09 4.483017e-09 
4.940236e-09 5.439788e-09 5.985054e-09 
6.579617e-09 7.227273e-09 7.932028e-09 
8.698106e-09 9.529944e-09 1.043220e-08 
1.140974e-08 1.246765e-08 1.361121e-08 
1.484591e-08 1.617743e-08 1.761160e-08 
1.915443e-08 2.081207e-08 2.259079e-08 
2.449694e-08 2.653695e-08 2.871728e-08 
3.104438e-08 3.352467e-08 3.616448e-08 
3.897000e-08 4.194726e-08 4.510203e-08 
4.843979e-08 5.196569e-08 5.568442e-08 
5.960022e-08 6.371677e-08 6.803710e-08 
7.256358e-08 7.729780e-08 8.224050e-08 
8.739152e-08 9.274973e-08 9.831293e-08 
1.040778e-07 1.100400e-07 1.161937e-07 
1.225320e-07 1.290466e-07 1.357279e-07 
1.425650e-07 1.495454e-07 1.566555e-07 
1.638800e-07 1.712026e-07 1.786054e-07 
1.860694e-07 1.935742e-07 2.010984e-07 
2.086196e-07 2.161142e-07 2.235579e-07 
2.309258e-07 2.381922e-07 2.453311e-07 
2.523160e-07 2.591207e-07 2.657186e-07 
2.720835e-07 2.781898e-07 2.840121e-07 
2.895261e-07 2.947084e-07 2.995365e-07 
3.039894e-07 3.080475e-07 3.116928e-07 
3.149091e-07 3.176821e-07 3.199993e-07 
3.218504e-07 3.232274e-07 3.241244e-07 
3.245378e-07 3.244662e-07 3.239106e-07 
3.228745e-07 3.213632e-07 3.193847e-07 
3.169487e-07 3.140672e-07 3.107543e-07 
3.070255e-07 3.028984e-07 2.983919e-07 
2.935265e-07 2.883238e-07 2.828065e-07 
2.769984e-07 2.709239e-07 2.646077e-07 
2.580754e-07 2.513525e-07 2.444645e-07 
2.374370e-07 2.302952e-07 2.230639e-07 
2.157675e-07 2.084294e-07 2.010726e-07 
1.937189e-07 1.863893e-07 1.791036e-07 
1.718806e-07 1.647379e-07 1.576918e-07 
1.507573e-07 1.439483e-07 1.372773e-07 
1.307555e-07 1.243928e-07 1.181980e-07 
1.121785e-07 1.063405e-07 1.006894e-07 
9.522894e-08 8.996226e-08 8.489131e-08 
8.001713e-08 7.533989e-08 7.085895e-08 
6.657293e-08 6.247975e-08 5.857672e-08 
5.486057e-08 5.132756e-08 4.797349e-08 
4.479380e-08 4.178360e-08 3.893771e-08 
3.625075e-08 3.371716e-08 3.133125e-08 
2.908724e-08 2.697930e-08 2.500157e-08 
2.314823e-08 2.141348e-08 1.979159e-08 
1.827694e-08 1.686399e-08 1.554736e-08 
1.432178e-08 1.318217e-08 1.212358e-08 
1.114124e-08 1.023058e-08 9.387185e-09 
8.606842e-09 7.885517e-09 7.219367e-09 
6.604731e-09 6.038134e-09 5.516282e-09 
5.036058e-09 4.594517e-09 4.188883e-09 
3.816541e-09 3.475037e-09 3.162064e-09 
2.875463e-09 2.613214e-09 2.373429e-09 
2.154345e-09 1.954322e-09 1.771833e-09 
1.605457e-09 1.453878e-09 1.315874e-09 
1.190312e-09 1.076147e-09 9.724115e-10 
8.782127e-10 7.927274e-10 7.151976e-10 
6.449254e-10 5.812695e-10 5.236407e-10 
4.714985e-10 4.243472e-10 3.817329e-10 
6.802882e-11 7.666071e-11 8.635164e-11 
9.722608e-11 1.094224e-10 1.230941e-10 
1.384115e-10 1.555637e-10 1.747596e-10 
1.962310e-10 2.202337e-10 2.470507e-10 
2.769943e-10 3.104088e-10 3.476737e-10 
3.892068e-10 4.354675e-10 4.869606e-10 
5.442401e-10 6.079135e-10 6.786463e-10 
7.571663e-10 8.442693e-10 9.408237e-10 
1.047777e-09 1.166159e-09 1.297094e-09 
1.441799e-09 1.601597e-09 1.777920e-09 
1.972319e-09 2.186468e-09 2.422176e-09 
2.681388e-09 2.966199e-09 3.278859e-09 
3.621779e-09 3.997542e-09 4.408906e-09 
4.858814e-09 5.350399e-09 5.886992e-09 
6.472124e-09 7.109532e-09 7.803164e-09 
8.557180e-09 9.375954e-09 1.026407e-08 
1.122633e-08 1.226774e-08 1.339351e-08 
1.460905e-08 1.591993e-08 1.733193e-08 
1.885097e-08 2.048309e-08 2.223449e-08 
2.411142e-08 2.612022e-08 2.826726e-08 
3.055890e-08 3.300147e-08 3.560121e-08 
3.836423e-08 4.129646e-08 4.440362e-08 
4.769111e-08 5.116399e-08 5.482692e-08 
5.868408e-08 6.273908e-08 6.699495e-08 
7.145403e-08 7.611788e-08 8.098726e-08 
8.606203e-08 9.134108e-08 9.682227e-08 
1.025024e-07 1.083770e-07 1.144405e-07 
1.206862e-07 1.271058e-07 1.336900e-07 
1.404279e-07 1.473073e-07 1.543147e-07 
1.614353e-07 1.686528e-07 1.759498e-07 
1.833073e-07 1.907055e-07 1.981232e-07 
2.055382e-07 2.129276e-07 2.202672e-07 
2.275326e-07 2.346983e-07 2.417389e-07 
2.486282e-07 2.553403e-07 2.618491e-07 
2.681288e-07 2.741540e-07 2.798998e-07 
2.853422e-07 2.904581e-07 2.952253e-07 
2.996231e-07 3.036322e-07 3.072348e-07 
3.104149e-07 3.131583e-07 3.154527e-07 
3.172880e-07 3.186561e-07 3.195512e-07 
3.199697e-07 3.199103e-07 3.193739e-07 
3.183636e-07 3.168850e-07 3.149457e-07 
3.125552e-07 3.097255e-07 3.064701e-07 
3.028046e-07 2.987460e-07 2.943130e-07 
2.895259e-07 2.844057e-07 2.789751e-07 
2.732571e-07 2.672759e-07 2.610561e-07 
2.546225e-07 2.480004e-07 2.412149e-07 
2.342913e-07 2.272544e-07 2.201287e-07 
2.129380e-07 2.057057e-07 1.984543e-07 
1.912054e-07 1.839796e-07 1.767966e-07 
1.696748e-07 1.626317e-07 1.556833e-07 
1.488444e-07 1.421289e-07 1.355489e-07 
1.291156e-07 1.228389e-07 1.167273e-07 
1.107883e-07 1.050281e-07 9.945175e-08 
9.406326e-08 8.886562e-08 8.386080e-08 
7.904988e-08 7.443303e-08 7.000967e-08 
6.577844e-08 6.173733e-08 5.788369e-08 
5.421434e-08 5.072560e-08 4.741335e-08 
4.427310e-08 4.130005e-08 3.848912e-08 
3.583499e-08 3.333221e-08 3.097516e-08 
2.875816e-08 2.667546e-08 2.472130e-08 
2.288992e-08 2.117563e-08 1.957277e-08 
1.807580e-08 1.667927e-08 1.537786e-08 
1.416637e-08 1.303980e-08 1.199325e-08 
1.102204e-08 1.012164e-08 9.287697e-09 
8.516056e-09 7.802734e-09 7.143936e-09 
6.536050e-09 5.975644e-09 5.459465e-09 
4.984434e-09 4.547644e-09 4.146352e-09 
3.777976e-09 3.440090e-09 3.130417e-09 
2.846822e-09 2.587310e-09 2.350014e-09 
2.133193e-09 1.935226e-09 1.754603e-09 
1.589920e-09 1.439875e-09 1.303260e-09 
1.178957e-09 1.065930e-09 9.632231e-10 
8.699539e-10 7.853080e-10 7.085357e-10 
6.389466e-10 5.759064e-10 5.188323e-10 
4.671893e-10 4.204874e-10 3.782771e-10 
6.665048e-11 7.511443e-11 8.461760e-11 
9.528226e-11 1.072442e-10 1.206543e-10 
1.356799e-10 1.525065e-10 1.713396e-10 
1.924066e-10 2.159590e-10 2.422749e-10 
2.716610e-10 3.044557e-10 3.410318e-10 
3.818000e-10 4.272117e-10 4.777631e-10 
5.339987e-10 5.965155e-10 6.659676e-10 
7.430706e-10 8.286067e-10 9.234297e-10 
1.028471e-09 1.144743e-09 1.273351e-09 
1.415492e-09 1.572466e-09 1.745682e-09 
1.936665e-09 2.147061e-09 2.378649e-09 
2.633341e-09 2.913200e-09 3.220435e-09 
3.557421e-09 3.926696e-09 4.330973e-09 
4.773149e-09 5.256304e-09 5.783714e-09 
6.358853e-09 6.985399e-09 7.667235e-09 
8.408453e-09 9.213355e-09 1.008646e-08 
1.103248e-08 1.205634e-08 1.316318e-08 
1.435830e-08 1.564722e-08 1.703559e-08 
1.852925e-08 2.013416e-08 2.185639e-08 
2.370211e-08 2.567756e-08 2.778901e-08 
3.004272e-08 3.244492e-08 3.500176e-08 
3.771925e-08 4.060323e-08 4.365933e-08 
4.689288e-08 5.030886e-08 5.391186e-08 
5.770599e-08 6.169484e-08 6.588138e-08 
7.026792e-08 7.485602e-08 7.964643e-08 
8.463902e-08 8.983272e-08 9.522543e-08 
1.008140e-07 1.065941e-07 1.125603e-07 
1.187058e-07 1.250228e-07 1.315018e-07 
1.381323e-07 1.449023e-07 1.517986e-07 
1.588065e-07 1.659100e-07 1.730920e-07 
1.803340e-07 1.876163e-07 1.949182e-07 
2.022179e-07 2.094927e-07 2.167190e-07 
2.238726e-07 2.309286e-07 2.378619e-07 
2.446468e-07 2.512577e-07 2.576691e-07 
2.638554e-07 2.697917e-07 2.754536e-07 
2.808173e-07 2.858601e-07 2.905602e-07 
2.948972e-07 2.988519e-07 3.024070e-07 
3.055466e-07 3.082567e-07 3.105252e-07 
3.123421e-07 3.136994e-07 3.145913e-07 
3.150142e-07 3.149669e-07 3.144501e-07 
3.134669e-07 3.120227e-07 3.101249e-07 
3.077829e-07 3.050084e-07 3.018146e-07 
2.982168e-07 2.942318e-07 2.898780e-07 
2.851751e-07 2.801440e-07 2.748067e-07 
2.691861e-07 2.633058e-07 2.571900e-07 
2.508633e-07 2.443503e-07 2.376759e-07 
2.308649e-07 2.239417e-07 2.169304e-07 
2.098546e-07 2.027371e-07 1.956002e-07 
1.884651e-07 1.813521e-07 1.742807e-07 
1.672690e-07 1.603341e-07 1.534919e-07 
1.467571e-07 1.401432e-07 1.336624e-07 
1.273256e-07 1.211425e-07 1.151216e-07 
1.092703e-07 1.035948e-07 9.809998e-08 
9.278992e-08 8.766755e-08 8.273487e-08 
7.799294e-08 7.344198e-08 6.908144e-08 
6.491001e-08 6.092572e-08 5.712601e-08 
5.350776e-08 5.006736e-08 4.680078e-08 
4.370362e-08 4.077116e-08 3.799841e-08 
3.538016e-08 3.291104e-08 3.058554e-08 
2.839806e-08 2.634295e-08 2.441455e-08 
2.260720e-08 2.091528e-08 1.933324e-08 
1.785561e-08 1.647704e-08 1.519227e-08 
1.399620e-08 1.288389e-08 1.185053e-08 
1.089149e-08 1.000232e-08 9.178724e-09 
8.416608e-09 7.712047e-09 7.061300e-09 
6.460804e-09 5.907177e-09 5.397209e-09 
4.927866e-09 4.496279e-09 4.099743e-09 
3.735711e-09 3.401789e-09 3.095730e-09 
2.815429e-09 2.558915e-09 2.324346e-09 
2.110005e-09 1.914291e-09 1.735712e-09 
1.572884e-09 1.424521e-09 1.289429e-09 
1.166505e-09 1.054726e-09 9.531469e-10 
8.608968e-10 7.771712e-10 7.012293e-10 
6.323892e-10 5.700241e-10 5.135581e-10 
4.624627e-10 4.162534e-10 3.744863e-10 
6.523361e-11 7.352425e-11 8.283360e-11 
9.328156e-11 1.050014e-10 1.181411e-10 
1.328647e-10 1.493544e-10 1.678118e-10 
1.884600e-10 2.115459e-10 2.373421e-10 
2.661499e-10 2.983014e-10 3.341624e-10 
3.741361e-10 4.186655e-10 4.682377e-10 
5.233872e-10 5.847002e-10 6.528188e-10 
7.284456e-10 8.123484e-10 9.053657e-10 
1.008412e-09 1.122482e-09 1.248659e-09 
1.388121e-09 1.542143e-09 1.712110e-09 
1.899518e-09 2.105985e-09 2.333257e-09 
2.583213e-09 2.857878e-09 3.159424e-09 
3.490182e-09 3.852644e-09 4.249478e-09 
4.683526e-09 5.157816e-09 5.675566e-09 
6.240189e-09 6.855297e-09 7.524704e-09 
8.252432e-09 9.042708e-09 9.899965e-09 
1.082884e-08 1.183418e-08 1.292101e-08 
1.409457e-08 1.536025e-08 1.672363e-08 
1.819044e-08 1.976652e-08 2.145785e-08 
2.327050e-08 2.521060e-08 2.728430e-08 
2.949776e-08 3.185710e-08 3.436836e-08 
3.703747e-08 3.987016e-08 4.287197e-08 
4.604812e-08 4.940353e-08 5.294271e-08 
5.666971e-08 6.058805e-08 6.470068e-08 
6.900985e-08 7.351712e-08 7.822322e-08 
8.312806e-08 8.823058e-08 9.352873e-08 
9.901942e-08 1.046984e-07 1.105604e-07 
1.165988e-07 1.228057e-07 1.291721e-07 
1.356875e-07 1.423402e-07 1.491172e-07 
1.560042e-07 1.629853e-07 1.700439e-07 
1.771617e-07 1.843195e-07 1.914968e-07 
1.986724e-07 2.058238e-07 2.129280e-07 
2.199611e-07 2.268988e-07 2.337163e-07 
2.403884e-07 2.468901e-07 2.531960e-07 
2.592813e-07 2.651214e-07 2.706923e-07 
2.759706e-07 2.809339e-07 2.855609e-07 
2.898315e-07 2.937269e-07 2.972299e-07 
3.003249e-07 3.029982e-07 3.052378e-07 
3.070338e-07 3.083784e-07 3.092658e-07 
3.096925e-07 3.096570e-07 3.091603e-07 
3.082052e-07 3.067969e-07 3.049428e-07 
3.026520e-07 2.999359e-07 2.968075e-07 
2.932818e-07 2.893751e-07 2.851056e-07 
2.804925e-07 2.755564e-07 2.703189e-07 
2.648024e-07 2.590302e-07 2.530258e-07 
2.468135e-07 2.404175e-07 2.338623e-07 
2.271721e-07 2.203709e-07 2.134825e-07 
2.065299e-07 1.995358e-07 1.925219e-07 
1.855091e-07 1.785175e-07 1.715661e-07 
1.646728e-07 1.578544e-07 1.511266e-07 
1.445039e-07 1.379995e-07 1.316254e-07 
1.253925e-07 1.193103e-07 1.133872e-07 
1.076305e-07 1.020462e-07 9.663938e-08 
9.141391e-08 8.637275e-08 8.151789e-08 
7.685042e-08 7.237058e-08 6.807785e-08 
6.397098e-08 6.004806e-08 5.630659e-08 
5.274352e-08 4.935534e-08 4.613810e-08 
4.308750e-08 4.019890e-08 3.746741e-08 
3.488794e-08 3.245521e-08 3.016381e-08 
2.800826e-08 2.598299e-08 2.408246e-08 
2.230109e-08 2.063338e-08 1.907385e-08 
1.761715e-08 1.625800e-08 1.499125e-08 
1.381187e-08 1.271499e-08 1.169591e-08 
1.075005e-08 9.873030e-09 9.060640e-09 
8.308840e-09 7.613766e-09 6.971738e-09 
6.379247e-09 5.832962e-09 5.329724e-09 
4.866542e-09 4.440592e-09 4.049210e-09 
3.689884e-09 3.360258e-09 3.058116e-09 
2.781384e-09 2.528120e-09 2.296508e-09 
2.084855e-09 1.891583e-09 1.715221e-09 
1.554404e-09 1.407864e-09 1.274424e-09 
1.152995e-09 1.042569e-09 9.422138e-10 
8.510690e-10 7.683416e-10 6.933005e-10 
6.252730e-10 5.636402e-10 5.078340e-10 
4.573327e-10 4.116579e-10 3.703715e-10 
6.378197e-11 7.189443e-11 8.100440e-11 
9.122939e-11 1.027000e-10 1.155611e-10 
1.299737e-10 1.461162e-10 1.641861e-10 
1.844022e-10 2.070065e-10 2.322663e-10 
2.604768e-10 2.919634e-10 3.270852e-10 
3.662370e-10 4.098534e-10 4.584119e-10 
5.124367e-10 5.725024e-10 6.392387e-10 
7.133345e-10 7.955429e-10 8.866860e-10 
9.876603e-10 1.099442e-09 1.223094e-09 
1.359770e-09 1.510722e-09 1.677307e-09 
1.860994e-09 2.063368e-09 2.286143e-09 
2.531163e-09 2.800412e-09 3.096022e-09 
3.420278e-09 3.775627e-09 4.164684e-09 
4.590239e-09 5.055261e-09 5.562907e-09 
6.116525e-09 6.719659e-09 7.376051e-09 
8.089646e-09 8.864591e-09 9.705237e-09 
1.061613e-08 1.160203e-08 1.266786e-08 
1.381877e-08 1.506004e-08 1.639715e-08 
1.783572e-08 1.938148e-08 2.104031e-08 
2.281814e-08 2.472100e-08 2.675493e-08 
2.892598e-08 3.124014e-08 3.370334e-08 
3.632141e-08 3.909997e-08 4.204445e-08 
4.515999e-08 4.845141e-08 5.192314e-08 
5.557916e-08 5.942294e-08 6.345735e-08 
6.768464e-08 7.210633e-08 7.672315e-08 
8.153501e-08 8.654089e-08 9.173879e-08 
9.712568e-08 1.026975e-07 1.084489e-07 
1.143734e-07 1.204635e-07 1.267102e-07 
1.331033e-07 1.396313e-07 1.462815e-07 
1.530397e-07 1.598907e-07 1.668178e-07 
1.738033e-07 1.808284e-07 1.878730e-07 
1.949161e-07 2.019359e-07 2.089097e-07 
2.158143e-07 2.226255e-07 2.293192e-07 
2.358708e-07 2.422554e-07 2.484485e-07 
2.544256e-07 2.601625e-07 2.656356e-07 
2.708221e-07 2.757001e-07 2.802484e-07 
2.844474e-07 2.882786e-07 2.917252e-07 
2.947718e-07 2.974049e-07 2.996127e-07 
3.013855e-07 3.027155e-07 3.035972e-07 
3.040268e-07 3.040031e-07 3.035267e-07 
3.026006e-07 3.012297e-07 2.994212e-07 
2.971841e-07 2.945293e-07 2.914698e-07 
2.880200e-07 2.841961e-07 2.800157e-07 
2.754977e-07 2.706623e-07 2.655305e-07 
2.601244e-07 2.544668e-07 2.485807e-07 
2.424900e-07 2.362183e-07 2.297897e-07 
2.232279e-07 2.165566e-07 2.097989e-07 
2.029776e-07 1.961149e-07 1.892320e-07 
1.823496e-07 1.754873e-07 1.686638e-07 
1.618967e-07 1.552026e-07 1.485969e-07 
1.420937e-07 1.357062e-07 1.294461e-07 
1.233241e-07 1.173496e-07 1.115310e-07 
1.058753e-07 1.003885e-07 9.507565e-08 
8.994059e-08 8.498624e-08 8.021458e-08 
7.562672e-08 7.122294e-08 6.700274e-08 
6.296492e-08 5.910765e-08 5.542850e-08 
5.192449e-08 4.859220e-08 4.542778e-08 
4.242702e-08 3.958538e-08 3.689809e-08 
3.436015e-08 3.196640e-08 2.971153e-08 
2.759017e-08 2.559689e-08 2.372621e-08 
2.197269e-08 2.033091e-08 1.879553e-08 
1.736126e-08 1.602294e-08 1.477550e-08 
1.361402e-08 1.253370e-08 1.152992e-08 
1.059820e-08 9.734220e-09 8.933850e-09 
8.193116e-09 7.508224e-09 6.875551e-09 
6.291651e-09 5.753246e-09 5.257231e-09 
4.800665e-09 4.380767e-09 3.994917e-09 
3.640645e-09 3.315631e-09 3.017696e-09 
2.744798e-09 2.495024e-09 2.266588e-09 
2.057823e-09 1.867174e-09 1.693194e-09 
1.534538e-09 1.389957e-09 1.258292e-09 
1.138470e-09 1.029498e-09 9.304570e-10 
8.405004e-10 7.588459e-10 6.847732e-10 
6.176191e-10 5.567737e-10 5.016768e-10 
4.518142e-10 4.067142e-10 3.659448e-10 
6.229936e-11 7.022924e-11 7.913485e-11 
8.913118e-11 1.003460e-10 1.129214e-10 
1.270146e-10 1.428005e-10 1.604723e-10 
1.802444e-10 2.023535e-10 2.270615e-10 
2.546572e-10 2.854596e-10 3.198200e-10 
3.581251e-10 4.008006e-10 4.483140e-10 
5.011786e-10 5.599573e-10 6.252668e-10 
6.977817e-10 7.782397e-10 8.674459e-10 
9.662785e-10 1.075694e-09 1.196733e-09 
1.330525e-09 1.478298e-09 1.641380e-09 
1.821210e-09 2.019343e-09 2.237454e-09 
2.477352e-09 2.740981e-09 3.030427e-09 
3.347932e-09 3.695890e-09 4.076865e-09 
4.493588e-09 4.948970e-09 5.446103e-09 
5.988266e-09 6.578932e-09 7.221767e-09 
7.920636e-09 8.679601e-09 9.502924e-09 
1.039506e-08 1.136067e-08 1.240459e-08 
1.353184e-08 1.474762e-08 1.605728e-08 
1.746633e-08 1.898039e-08 2.060522e-08 
2.234663e-08 2.421052e-08 2.620282e-08 
2.832943e-08 3.059626e-08 3.300911e-08 
3.557367e-08 3.829546e-08 4.117981e-08 
4.423175e-08 4.745601e-08 5.085692e-08 
5.443841e-08 5.820385e-08 6.215608e-08 
6.629729e-08 7.062899e-08 7.515191e-08 
7.986595e-08 8.477012e-08 8.986248e-08 
9.514008e-08 1.005989e-07 1.062338e-07 
1.120384e-07 1.180053e-07 1.241258e-07 
1.303899e-07 1.367863e-07 1.433026e-07 
1.499249e-07 1.566383e-07 1.634266e-07 
1.702723e-07 1.771570e-07 1.840612e-07 
1.909642e-07 1.978448e-07 2.046806e-07 
2.114489e-07 2.181261e-07 2.246886e-07 
2.311123e-07 2.373728e-07 2.434461e-07 
2.493081e-07 2.549353e-07 2.603045e-07 
2.653933e-07 2.701802e-07 2.746445e-07 
2.787670e-07 2.825296e-07 2.859157e-07 
2.889102e-07 2.914999e-07 2.936732e-07 
2.954205e-07 2.967343e-07 2.976088e-07 
2.980407e-07 2.980284e-07 2.975727e-07 
2.966763e-07 2.953441e-07 2.935830e-07 
2.914017e-07 2.888111e-07 2.858235e-07 
2.824533e-07 2.787162e-07 2.746293e-07 
2.702112e-07 2.654816e-07 2.604611e-07 
2.551713e-07 2.496343e-07 2.438729e-07 
2.379103e-07 2.317698e-07 2.254747e-07 
2.190485e-07 2.125143e-07 2.058947e-07 
1.992121e-07 1.924881e-07 1.857438e-07 
1.789991e-07 1.722736e-07 1.655854e-07 
1.589519e-07 1.523893e-07 1.459127e-07 
1.395361e-07 1.332723e-07 1.271329e-07 
1.211284e-07 1.152681e-07 1.095601e-07 
1.040114e-07 9.862806e-08 9.341483e-08 
8.837562e-08 8.351332e-08 7.882991e-08 
7.432650e-08 7.000340e-08 6.586016e-08 
6.189563e-08 5.810804e-08 5.449503e-08 
5.105373e-08 4.778078e-08 4.467245e-08 
4.172461e-08 3.893286e-08 3.629252e-08 
3.379870e-08 3.144636e-08 2.923032e-08 
2.714531e-08 2.518601e-08 2.334707e-08 
2.162315e-08 2.000896e-08 1.849925e-08 
1.708884e-08 1.577267e-08 1.454578e-08 
1.340333e-08 1.234063e-08 1.135314e-08 
1.043645e-08 9.586358e-09 8.798781e-09 
8.069827e-09 7.395772e-09 6.773060e-09 
6.198307e-09 5.668294e-09 5.179971e-09 
4.730449e-09 4.316997e-09 3.937040e-09 
3.588152e-09 3.268053e-09 2.974600e-09 
2.705786e-09 2.459731e-09 2.234680e-09 
2.028992e-09 1.841139e-09 1.669698e-09 
1.513346e-09 1.370854e-09 1.241081e-09 
1.122973e-09 1.015551e-09 9.179122e-10 
8.292226e-10 7.487125e-10 6.756726e-10 
6.094501e-10 5.494447e-10 4.951046e-10 
4.459234e-10 4.014367e-10 3.612189e-10 
6.078957e-11 6.853297e-11 7.722977e-11 
8.699240e-11 9.794582e-11 1.102288e-10 
1.239953e-10 1.394161e-10 1.566804e-10 
1.759977e-10 1.975994e-10 2.217417e-10 
2.487073e-10 2.788078e-10 3.123869e-10 
3.498230e-10 3.915324e-10 4.379723e-10 
4.896448e-10 5.471007e-10 6.109430e-10 
6.818318e-10 7.604887e-10 8.477012e-10 
9.443286e-10 1.051306e-09 1.169653e-09 
1.300473e-09 1.444968e-09 1.604437e-09 
1.780288e-09 1.974042e-09 2.187339e-09 
2.421947e-09 2.679768e-09 2.962845e-09 
3.273368e-09 3.613683e-09 3.986296e-09 
4.393880e-09 4.839283e-09 5.325528e-09 
5.855826e-09 6.433572e-09 7.062355e-09 
7.745955e-09 8.488345e-09 9.293697e-09 
1.016637e-08 1.111092e-08 1.213208e-08 
1.323476e-08 1.442404e-08 1.570518e-08 
1.708354e-08 1.856463e-08 2.015409e-08 
2.185760e-08 2.368093e-08 2.562988e-08 
2.771023e-08 2.992775e-08 3.228812e-08 
3.479691e-08 3.745953e-08 4.028117e-08 
4.326676e-08 4.642095e-08 4.974796e-08 
5.325163e-08 5.693527e-08 6.080166e-08 
6.485296e-08 6.909062e-08 7.351538e-08 
7.812715e-08 8.292496e-08 8.790692e-08 
9.307015e-08 9.841072e-08 1.039236e-07 
1.096027e-07 1.154406e-07 1.214289e-07 
1.275577e-07 1.338162e-07 1.401921e-07 
1.466719e-07 1.532410e-07 1.598835e-07 
1.665826e-07 1.733199e-07 1.800766e-07 
1.868325e-07 1.935666e-07 2.002574e-07 
2.068823e-07 2.134187e-07 2.198431e-07 
2.261320e-07 2.322618e-07 2.382088e-07 
2.439496e-07 2.494610e-07 2.547204e-07 
2.597060e-07 2.643966e-07 2.687721e-07 
2.728136e-07 2.765033e-07 2.798250e-07 
2.827640e-07 2.853073e-07 2.874435e-07 
2.891633e-07 2.904590e-07 2.913253e-07 
2.917586e-07 2.917575e-07 2.913226e-07 
2.904566e-07 2.891641e-07 2.874519e-07 
2.853285e-07 2.828044e-07 2.798917e-07 
2.766043e-07 2.729576e-07 2.689683e-07 
2.646545e-07 2.600355e-07 2.551313e-07 
2.499630e-07 2.445523e-07 2.389214e-07 
2.330930e-07 2.270898e-07 2.209348e-07 
2.146507e-07 2.082601e-07 2.017854e-07 
1.952483e-07 1.886700e-07 1.820710e-07 
1.754711e-07 1.688891e-07 1.623431e-07 
1.558499e-07 1.494255e-07 1.430847e-07 
1.368411e-07 1.307074e-07 1.246949e-07 
1.188140e-07 1.130738e-07 1.074822e-07 
1.020462e-07 9.677158e-08 9.166323e-08 
8.672494e-08 8.195957e-08 7.736909e-08 
7.295464e-08 6.871653e-08 6.465437e-08 
6.076707e-08 5.705292e-08 5.350963e-08 
5.013442e-08 4.692405e-08 4.387485e-08 
4.098283e-08 3.824369e-08 3.565287e-08 
3.320561e-08 3.089697e-08 2.872190e-08 
2.667524e-08 2.475181e-08 2.294637e-08 
2.125372e-08 1.966865e-08 1.818604e-08 
1.680083e-08 1.550805e-08 1.430286e-08 
1.318052e-08 1.213644e-08 1.116615e-08 
1.026537e-08 9.429939e-09 8.655883e-09 
7.939382e-09 7.276784e-09 6.664603e-09 
6.099521e-09 5.578382e-09 5.098194e-09 
4.656122e-09 4.249488e-09 3.875766e-09 
3.532573e-09 3.217673e-09 2.928962e-09 
2.664471e-09 2.422353e-09 2.200884e-09 
1.998453e-09 1.813560e-09 1.644807e-09 
1.490894e-09 1.350613e-09 1.222844e-09 
1.106550e-09 1.000770e-09 9.046166e-10 
8.172692e-10 7.379712e-10 6.660255e-10 
6.007902e-10 5.416746e-10 4.881364e-10 
4.396773e-10 3.958406e-10 3.562074e-10 
5.925638e-11 6.680989e-11 7.529399e-11 
8.481849e-11 9.550543e-11 1.074903e-10 
1.209236e-10 1.359720e-10 1.528203e-10 
1.716732e-10 1.927568e-10 2.163213e-10 
2.426428e-10 2.720258e-10 3.048061e-10 
3.413533e-10 3.820740e-10 4.274152e-10 
4.778672e-10 5.339682e-10 5.963074e-10 
6.655297e-10 7.423401e-10 8.275082e-10 
9.218735e-10 1.026350e-09 1.141932e-09 
1.269701e-09 1.410829e-09 1.566586e-09 
1.738348e-09 1.927600e-09 2.135946e-09 
2.365113e-09 2.616959e-09 2.893480e-09 
3.196816e-09 3.529260e-09 3.893259e-09 
4.291425e-09 4.726541e-09 5.201562e-09 
5.719623e-09 6.284042e-09 6.898324e-09 
7.566163e-09 8.291442e-09 9.078234e-09 
9.930800e-09 1.085359e-08 1.185122e-08 
1.292850e-08 1.409039e-08 1.534202e-08 
1.668863e-08 1.813561e-08 1.968845e-08 
2.135272e-08 2.313405e-08 2.503809e-08 
2.707051e-08 2.923693e-08 3.154290e-08 
3.399387e-08 3.659511e-08 3.935170e-08 
4.226847e-08 4.534992e-08 4.860022e-08 
5.202310e-08 5.562179e-08 5.939902e-08 
6.335689e-08 6.749684e-08 7.181957e-08 
7.632501e-08 8.101222e-08 8.587935e-08 
9.092361e-08 9.614115e-08 1.015271e-07 
1.070754e-07 1.127791e-07 1.186296e-07 
1.246176e-07 1.307323e-07 1.369619e-07 
1.432931e-07 1.497118e-07 1.562024e-07 
1.627483e-07 1.693320e-07 1.759347e-07 
1.825369e-07 1.891182e-07 1.956574e-07 
2.021326e-07 2.085216e-07 2.148017e-07 
2.209497e-07 2.269427e-07 2.327575e-07 
2.383712e-07 2.437613e-07 2.489057e-07 
2.537829e-07 2.583725e-07 2.626546e-07 
2.666108e-07 2.702237e-07 2.734776e-07 
2.763579e-07 2.788520e-07 2.809487e-07 
2.826388e-07 2.839150e-07 2.847718e-07 
2.852058e-07 2.852155e-07 2.848015e-07 
2.839663e-07 2.827145e-07 2.810526e-07 
2.789888e-07 2.765334e-07 2.736981e-07 
2.704965e-07 2.669435e-07 2.630554e-07 
2.588498e-07 2.543456e-07 2.495622e-07 
2.445203e-07 2.392409e-07 2.337458e-07 
2.280571e-07 2.221969e-07 2.161877e-07 
2.100516e-07 2.038109e-07 1.974872e-07 
1.911017e-07 1.846753e-07 1.782280e-07 
1.717791e-07 1.653470e-07 1.589493e-07 
1.526027e-07 1.463226e-07 1.401235e-07 
1.340190e-07 1.280212e-07 1.221414e-07 
1.163896e-07 1.107749e-07 1.053050e-07 
9.998683e-08 9.482605e-08 8.982742e-08 
8.499471e-08 8.033077e-08 7.583755e-08 
7.151620e-08 6.736708e-08 6.338981e-08 
5.958338e-08 5.594613e-08 5.247588e-08 
4.916991e-08 4.602509e-08 4.303786e-08 
4.020434e-08 3.752035e-08 3.498144e-08 
3.258297e-08 3.032015e-08 2.818804e-08 
2.618161e-08 2.429581e-08 2.252552e-08 
2.086565e-08 1.931114e-08 1.785697e-08 
1.649820e-08 1.522999e-08 1.404758e-08 
1.294635e-08 1.192181e-08 1.096960e-08 
1.008551e-08 9.265482e-09 8.505629e-09 
7.802209e-09 7.151648e-09 6.550533e-09 
5.995613e-09 5.483800e-09 5.012161e-09 
4.577921e-09 4.178455e-09 3.811287e-09 
3.474084e-09 3.164651e-09 2.880927e-09 
2.620981e-09 2.383004e-09 2.165303e-09 
1.966300e-09 1.784521e-09 1.618596e-09 
1.467249e-09 1.329295e-09 1.203635e-09 
1.089251e-09 9.851999e-10 8.906097e-10 
8.046752e-10 7.266536e-10 6.558601e-10 
5.916642e-10 5.334859e-10 4.807923e-10 
4.330938e-10 3.899417e-10 3.509244e-10 
5.770356e-11 6.506425e-11 7.333232e-11 
8.261489e-11 9.303100e-11 1.047129e-10 
1.178072e-10 1.324768e-10 1.489020e-10 
1.672822e-10 1.878383e-10 2.108144e-10 
2.364797e-10 2.651316e-10 2.970977e-10 
3.327385e-10 3.724510e-10 4.166712e-10 
4.658778e-10 5.205957e-10 5.814001e-10 
6.489204e-10 7.238444e-10 8.069232e-10 
8.989760e-10 1.000895e-09 1.113651e-09 
1.238298e-09 1.375980e-09 1.527938e-09 
1.695512e-09 1.880154e-09 2.083428e-09 
2.307018e-09 2.552739e-09 2.822539e-09 
3.118505e-09 3.442874e-09 3.798034e-09 
4.186536e-09 4.611092e-09 5.074586e-09 
5.580078e-09 6.130806e-09 6.730188e-09 
7.381827e-09 8.089514e-09 8.857220e-09 
9.689104e-09 1.058950e-08 1.156293e-08 
1.261407e-08 1.374776e-08 1.496900e-08 
1.628291e-08 1.769475e-08 1.920986e-08 
2.083368e-08 2.257171e-08 2.442946e-08 
2.641244e-08 2.852615e-08 3.077601e-08 
3.316730e-08 3.570520e-08 3.839464e-08 
4.124034e-08 4.424669e-08 4.741775e-08 
5.075715e-08 5.426807e-08 5.795315e-08 
6.181445e-08 6.585336e-08 7.007059e-08 
7.446606e-08 7.903885e-08 8.378718e-08 
8.870831e-08 9.379851e-08 9.905303e-08 
1.044660e-07 1.100305e-07 1.157384e-07 
1.215805e-07 1.275463e-07 1.336242e-07 
1.398014e-07 1.460641e-07 1.523970e-07 
1.587842e-07 1.652083e-07 1.716513e-07 
1.780940e-07 1.845165e-07 1.908983e-07 
1.972180e-07 2.034539e-07 2.095838e-07 
2.155854e-07 2.214360e-07 2.271133e-07 
2.325947e-07 2.378585e-07 2.428829e-07 
2.476472e-07 2.521313e-07 2.563159e-07 
2.601829e-07 2.637156e-07 2.668983e-07 
2.697170e-07 2.721593e-07 2.742142e-07 
2.758728e-07 2.771279e-07 2.779741e-07 
2.784080e-07 2.784281e-07 2.780350e-07 
2.772311e-07 2.760208e-07 2.744102e-07 
2.724076e-07 2.700227e-07 2.672671e-07 
2.641538e-07 2.606973e-07 2.569137e-07 
2.528199e-07 2.484342e-07 2.437757e-07 
2.388644e-07 2.337209e-07 2.283663e-07 
2.228221e-07 2.171101e-07 2.112519e-07 
2.052692e-07 1.991837e-07 1.930165e-07 
1.867884e-07 1.805195e-07 1.742296e-07 
1.679373e-07 1.616608e-07 1.554171e-07 
1.492226e-07 1.430923e-07 1.370405e-07 
1.310804e-07 1.252238e-07 1.194819e-07 
1.138644e-07 1.083801e-07 1.030368e-07 
9.784110e-08 9.279866e-08 8.791416e-08 
8.319129e-08 7.863288e-08 7.424088e-08 
7.001644e-08 6.595994e-08 6.207105e-08 
5.834882e-08 5.479166e-08 5.139747e-08 
4.816363e-08 4.508710e-08 4.216444e-08 
3.939188e-08 3.676536e-08 3.428056e-08 
3.193297e-08 2.971791e-08 2.763060e-08 
2.566613e-08 2.381956e-08 2.208594e-08 
2.046028e-08 1.893765e-08 1.751316e-08 
1.618199e-08 1.493941e-08 1.378078e-08 
1.270159e-08 1.169746e-08 1.076411e-08 
9.897457e-09 9.093524e-09 8.348507e-09 
7.658753e-09 7.020768e-09 6.431215e-09 
5.886916e-09 5.384849e-09 4.922147e-09 
4.496094e-09 4.104121e-09 3.743806e-09 
3.412865e-09 3.109149e-09 2.830642e-09 
2.575451e-09 2.341805e-09 2.128046e-09 
1.932628e-09 1.754108e-09 1.591143e-09 
1.442482e-09 1.306964e-09 1.183512e-09 
1.071127e-09 9.688856e-10 8.759322e-10 
7.914773e-10 7.147923e-10 6.452056e-10 
5.820984e-10 5.249019e-10 4.730931e-10 
4.261915e-10 3.837567e-10 3.453847e-10 
5.613483e-11 6.330027e-11 7.134952e-11 
8.038695e-11 9.052859e-11 1.019033e-10 
1.146540e-10 1.289394e-10 1.449351e-10 
1.628357e-10 1.828564e-10 2.052349e-10 
2.302339e-10 2.581430e-10 2.892816e-10 
3.240012e-10 3.626886e-10 4.057688e-10 
4.537083e-10 5.070190e-10 5.662613e-10 
6.320486e-10 7.050517e-10 7.860024e-10 
8.756992e-10 9.750117e-10 1.084886e-09 
1.206350e-09 1.340518e-09 1.488600e-09 
1.651902e-09 1.831839e-09 2.029934e-09 
2.247831e-09 2.487297e-09 2.750229e-09 
3.038664e-09 3.354780e-09 3.700906e-09 
4.079525e-09 4.493281e-09 4.944985e-09 
5.437617e-09 5.974332e-09 6.558461e-09 
7.193516e-09 7.883187e-09 8.631345e-09 
9.442041e-09 1.031950e-08 1.126812e-08 
1.229246e-08 1.339723e-08 1.458731e-08 
1.586768e-08 1.724346e-08 1.871987e-08 
2.030219e-08 2.199577e-08 2.380599e-08 
2.573821e-08 2.779779e-08 2.999000e-08 
3.232000e-08 3.479281e-08 3.741324e-08 
4.018589e-08 4.311503e-08 4.620461e-08 
4.945818e-08 5.287881e-08 5.646910e-08 
6.023103e-08 6.416598e-08 6.827461e-08 
7.255687e-08 7.701187e-08 8.163786e-08 
8.643218e-08 9.139122e-08 9.651033e-08 
1.017838e-07 1.072050e-07 1.127658e-07 
1.184575e-07 1.242697e-07 1.301912e-07 
1.362096e-07 1.423112e-07 1.484816e-07 
1.547048e-07 1.609643e-07 1.672423e-07 
1.735203e-07 1.797789e-07 1.859980e-07 
1.921570e-07 1.982346e-07 2.042093e-07 
2.100593e-07 2.157627e-07 2.212976e-07 
2.266421e-07 2.317750e-07 2.366752e-07 
2.413224e-07 2.456970e-07 2.497803e-07 
2.535547e-07 2.570038e-07 2.601125e-07 
2.628669e-07 2.652549e-07 2.672661e-07 
2.688914e-07 2.701240e-07 2.709584e-07 
2.713915e-07 2.714216e-07 2.710493e-07 
2.702769e-07 2.691086e-07 2.675505e-07 
2.656102e-07 2.632975e-07 2.606234e-07 
2.576006e-07 2.542433e-07 2.505668e-07 
2.465878e-07 2.423239e-07 2.377939e-07 
2.330170e-07 2.280134e-07 2.228034e-07 
2.174082e-07 2.118487e-07 2.061461e-07 
2.003217e-07 1.943962e-07 1.883904e-07 
1.823246e-07 1.762183e-07 1.700907e-07 
1.639602e-07 1.578442e-07 1.517597e-07 
1.457222e-07 1.397468e-07 1.338472e-07 
1.280362e-07 1.223256e-07 1.167262e-07 
1.112475e-07 1.058982e-07 1.006858e-07 
9.561678e-08 9.069680e-08 8.593038e-08 
8.132120e-08 7.687203e-08 7.258482e-08 
6.846071e-08 6.450012e-08 6.070278e-08 
5.706776e-08 5.359358e-08 5.027820e-08 
4.711910e-08 4.411335e-08 4.125762e-08 
3.854826e-08 3.598133e-08 3.355264e-08 
3.125782e-08 2.909232e-08 2.705147e-08 
2.513053e-08 2.332469e-08 2.162911e-08 
2.003896e-08 1.854942e-08 1.715575e-08 
1.585324e-08 1.463727e-08 1.350334e-08 
1.244705e-08 1.146411e-08 1.055037e-08 
9.701829e-09 8.914618e-09 8.185020e-09 
7.509471e-09 6.884559e-09 6.307027e-09 
5.773771e-09 5.281840e-09 4.828432e-09 
4.410894e-09 4.026716e-09 3.673530e-09 
3.349105e-09 3.051339e-09 2.778260e-09 
2.528018e-09 2.298880e-09 2.089225e-09 
1.897540e-09 1.722413e-09 1.562530e-09 
1.416665e-09 1.283685e-09 1.162532e-09 
1.052231e-09 9.518743e-10 8.606264e-10 
7.777134e-10 7.024213e-10 6.340922e-10 
5.721199e-10 5.159468e-10 4.650603e-10 
4.189896e-10 3.773027e-10 3.396038e-10 
5.455386e-11 6.152209e-11 6.935026e-11 
7.813999e-11 8.800419e-11 9.906830e-11 
1.114715e-10 1.253682e-10 1.409295e-10 
1.583447e-10 1.778233e-10 1.995968e-10 
2.239208e-10 2.510775e-10 2.813777e-10 
3.151635e-10 3.528117e-10 3.947358e-10 
4.413903e-10 4.932732e-10 5.509304e-10 
6.149590e-10 6.860118e-10 7.648015e-10 
8.521053e-10 9.487699e-10 1.055716e-09 
1.173944e-09 1.304541e-09 1.448681e-09 
1.607638e-09 1.782788e-09 1.975615e-09 
2.187718e-09 2.420816e-09 2.676758e-09 
2.957523e-09 3.265234e-09 3.602155e-09 
3.970704e-09 4.373453e-09 4.813138e-09 
5.292659e-09 5.815086e-09 6.383659e-09 
7.001795e-09 7.673085e-09 8.401295e-09 
9.190365e-09 1.004441e-08 1.096769e-08 
1.196466e-08 1.303991e-08 1.419815e-08 
1.544426e-08 1.678320e-08 1.822005e-08 
1.975994e-08 2.140808e-08 2.316970e-08 
2.505001e-08 2.705423e-08 2.918747e-08 
3.145475e-08 3.386095e-08 3.641076e-08 
3.910863e-08 4.195873e-08 4.496489e-08 
4.813055e-08 5.145873e-08 5.495191e-08 
5.861205e-08 6.244047e-08 6.643783e-08 
7.060407e-08 7.493832e-08 7.943889e-08 
8.410319e-08 8.892772e-08 9.390795e-08 
9.903838e-08 1.043124e-07 1.097224e-07 
1.152597e-07 1.209143e-07 1.266752e-07 
1.325305e-07 1.384669e-07 1.444702e-07 
1.505251e-07 1.566154e-07 1.627239e-07 
1.688326e-07 1.749226e-07 1.809745e-07 
1.869682e-07 1.928830e-07 1.986980e-07 
2.043921e-07 2.099439e-07 2.153321e-07 
2.205356e-07 2.255335e-07 2.303056e-07 
2.348320e-07 2.390936e-07 2.430724e-07 
2.467511e-07 2.501137e-07 2.531456e-07 
2.558333e-07 2.581650e-07 2.601304e-07 
2.617209e-07 2.629296e-07 2.637513e-07 
2.641827e-07 2.642224e-07 2.638708e-07 
2.631300e-07 2.620042e-07 2.604991e-07 
2.586223e-07 2.563831e-07 2.537921e-07 
2.508617e-07 2.476055e-07 2.440386e-07 
2.401770e-07 2.360378e-07 2.316393e-07 
2.270001e-07 2.221397e-07 2.170780e-07 
2.118354e-07 2.064324e-07 2.008895e-07 
1.952273e-07 1.894661e-07 1.836260e-07 
1.777268e-07 1.717875e-07 1.658267e-07 
1.598623e-07 1.539114e-07 1.479903e-07 
1.421144e-07 1.362981e-07 1.305550e-07 
1.248975e-07 1.193371e-07 1.138843e-07 
1.085484e-07 1.033380e-07 9.826032e-08 
9.332183e-08 8.852793e-08 8.388314e-08 
7.939106e-08 7.505443e-08 7.087518e-08 
6.685447e-08 6.299274e-08 5.928976e-08 
5.574466e-08 5.235604e-08 4.912193e-08 
4.603993e-08 4.310719e-08 4.032052e-08 
3.767637e-08 3.517094e-08 3.280016e-08 
3.055981e-08 2.844546e-08 2.645260e-08 
2.457661e-08 2.281282e-08 2.115655e-08 
1.960308e-08 1.814774e-08 1.678591e-08 
1.551301e-08 1.432456e-08 1.321616e-08 
1.218354e-08 1.122251e-08 1.032905e-08 
9.499245e-09 8.729330e-09 8.015683e-09 
7.354831e-09 6.743447e-09 6.178356e-09 
5.656529e-09 5.175090e-09 4.731304e-09 
4.322582e-09 3.946476e-09 3.600674e-09 
3.282996e-09 2.991393e-09 2.723938e-09 
2.478823e-09 2.254357e-09 2.048955e-09 
1.861139e-09 1.689529e-09 1.532839e-09 
1.389875e-09 1.259525e-09 1.140757e-09 
1.032616e-09 9.342148e-10 8.447360e-10 
7.634223e-10 6.895754e-10 6.225512e-10 
5.617565e-10 5.066455e-10 4.567163e-10 
4.115079e-10 3.705975e-10 3.335972e-10 
5.296424e-11 5.973377e-11 6.733916e-11 
7.587920e-11 8.546368e-11 9.621458e-11 
1.082673e-10 1.217718e-10 1.368946e-10 
1.538198e-10 1.727511e-10 1.939137e-10 
2.175561e-10 2.439525e-10 2.734054e-10 
3.062475e-10 3.428449e-10 3.836002e-10 
4.289549e-10 4.793935e-10 5.354467e-10 
5.976953e-10 6.667739e-10 7.433756e-10 
8.282561e-10 9.222386e-10 1.026218e-09 
1.141168e-09 1.268144e-09 1.408289e-09 
1.562841e-09 1.733137e-09 1.920619e-09 
2.126844e-09 2.353481e-09 2.602328e-09 
2.875309e-09 3.174486e-09 3.502061e-09 
3.860383e-09 4.251952e-09 4.679427e-09 
5.145626e-09 5.653531e-09 6.206293e-09 
6.807229e-09 7.459830e-09 8.167754e-09 
8.934829e-09 9.765047e-09 1.066256e-08 
1.163169e-08 1.267688e-08 1.380272e-08 
1.501395e-08 1.631538e-08 1.771194e-08 
1.920862e-08 2.081048e-08 2.252259e-08 
2.435003e-08 2.629782e-08 2.837097e-08 
3.057432e-08 3.291263e-08 3.539044e-08 
3.801207e-08 4.078157e-08 4.370265e-08 
4.677866e-08 5.001252e-08 5.340663e-08 
5.696291e-08 6.068262e-08 6.456642e-08 
6.861423e-08 7.282522e-08 7.719774e-08 
8.172929e-08 8.641645e-08 9.125485e-08 
9.623914e-08 1.013629e-07 1.066188e-07 
1.119983e-07 1.174918e-07 1.230886e-07 
1.287772e-07 1.345446e-07 1.403771e-07 
1.462598e-07 1.521771e-07 1.581122e-07 
1.640476e-07 1.699652e-07 1.758459e-07 
1.816703e-07 1.874184e-07 1.930698e-07 
1.986041e-07 2.040005e-07 2.092384e-07 
2.142972e-07 2.191568e-07 2.237974e-07 
2.281997e-07 2.323453e-07 2.362166e-07 
2.397968e-07 2.430705e-07 2.460232e-07 
2.486421e-07 2.509155e-07 2.528335e-07 
2.543876e-07 2.555712e-07 2.563791e-07 
2.568082e-07 2.568570e-07 2.565258e-07 
2.558168e-07 2.547337e-07 2.532822e-07 
2.514697e-07 2.493048e-07 2.467982e-07 
2.439617e-07 2.408085e-07 2.373530e-07 
2.336110e-07 2.295989e-07 2.253344e-07 
2.208355e-07 2.161213e-07 2.112109e-07 
2.061241e-07 2.008809e-07 1.955010e-07 
1.900046e-07 1.844113e-07 1.787406e-07 
1.730116e-07 1.672431e-07 1.614529e-07 
1.556584e-07 1.498764e-07 1.441226e-07 
1.384119e-07 1.327586e-07 1.271757e-07 
1.216754e-07 1.162688e-07 1.109662e-07 
1.057767e-07 1.007086e-07 9.576901e-08 
9.096426e-08 8.629963e-08 8.177955e-08 
7.740756e-08 7.318636e-08 6.911787e-08 
6.520325e-08 6.144296e-08 5.783682e-08 
5.438403e-08 5.108324e-08 4.793259e-08 
4.492975e-08 4.207201e-08 3.935626e-08 
3.677911e-08 3.433687e-08 3.202561e-08 
2.984123e-08 2.777947e-08 2.583594e-08 
2.400617e-08 2.228564e-08 2.066978e-08 
1.915405e-08 1.773389e-08 1.640482e-08 
1.516240e-08 1.400226e-08 1.292015e-08 
1.191189e-08 1.097343e-08 1.010085e-08 
9.290337e-09 8.538237e-09 7.841022e-09 
7.195311e-09 6.597866e-09 6.045595e-09 
5.535548e-09 5.064923e-09 4.631056e-09 
4.231424e-09 3.863641e-09 3.525453e-09 
3.214736e-09 2.929489e-09 2.667835e-09 
2.428011e-09 2.208365e-09 2.007352e-09 
1.823529e-09 1.655549e-09 1.502158e-09 
1.362188e-09 1.234554e-09 1.118248e-09 
1.012337e-09 9.159565e-10 8.283052e-10 
7.486439e-10 6.762901e-10 6.106144e-10 
5.510367e-10 4.970234e-10 4.480837e-10 
4.037668e-10 3.636591e-10 3.273813e-10 
5.136950e-11 5.793932e-11 6.532072e-11 
7.360966e-11 8.291281e-11 9.334861e-11 
1.050486e-10 1.181585e-10 1.328399e-10 
1.492718e-10 1.676519e-10 1.881990e-10 
2.111546e-10 2.367850e-10 2.653839e-10 
2.972745e-10 3.328126e-10 3.723889e-10 
4.164326e-10 4.654140e-10 5.198487e-10 
5.803007e-10 6.473864e-10 7.217789e-10 
8.042122e-10 8.954856e-10 9.964687e-10 
1.108106e-09 1.231423e-09 1.367529e-09 
1.517627e-09 1.683015e-09 1.865094e-09 
2.065372e-09 2.285474e-09 2.527142e-09 
2.792246e-09 3.082785e-09 3.400899e-09 
3.748867e-09 4.129116e-09 4.544225e-09 
4.996930e-09 5.490125e-09 6.026866e-09 
6.610374e-09 7.244035e-09 7.931397e-09 
8.676174e-09 9.482240e-09 1.035363e-08 
1.129451e-08 1.230921e-08 1.340220e-08 
1.457803e-08 1.584140e-08 1.719709e-08 
1.864992e-08 2.020481e-08 2.186666e-08 
2.364040e-08 2.553092e-08 2.754304e-08 
2.968149e-08 3.195084e-08 3.435551e-08 
3.689970e-08 3.958730e-08 4.242194e-08 
4.540685e-08 4.854484e-08 5.183827e-08 
5.528897e-08 5.889817e-08 6.266651e-08 
6.659390e-08 7.067954e-08 7.492184e-08 
7.931836e-08 8.386580e-08 8.855991e-08 
9.339550e-08 9.836640e-08 1.034654e-07 
1.086843e-07 1.140138e-07 1.194436e-07 
1.249624e-07 1.305578e-07 1.362163e-07 
1.419237e-07 1.476647e-07 1.534231e-07 
1.591820e-07 1.649238e-07 1.706300e-07 
1.762818e-07 1.818599e-07 1.873445e-07 
1.927158e-07 1.979536e-07 2.030381e-07 
2.079492e-07 2.126675e-07 2.171737e-07 
2.214492e-07 2.254762e-07 2.292374e-07 
2.327168e-07 2.358992e-07 2.387708e-07 
2.413189e-07 2.435324e-07 2.454014e-07 
2.469179e-07 2.480752e-07 2.488685e-07 
2.492945e-07 2.493519e-07 2.490408e-07 
2.483634e-07 2.473232e-07 2.459257e-07 
2.441778e-07 2.420883e-07 2.396670e-07 
2.369255e-07 2.338765e-07 2.305341e-07 
2.269134e-07 2.230302e-07 2.189017e-07 
2.145455e-07 2.099797e-07 2.052231e-07 
2.002947e-07 1.952139e-07 1.899999e-07 
1.846721e-07 1.792496e-07 1.737513e-07 
1.681958e-07 1.626011e-07 1.569846e-07 
1.513633e-07 1.457533e-07 1.401700e-07 
1.346279e-07 1.291406e-07 1.237211e-07 
1.183810e-07 1.131314e-07 1.079820e-07 
1.029419e-07 9.801897e-08 9.322036e-08 
8.855213e-08 8.401949e-08 7.962677e-08 
7.537743e-08 7.127414e-08 6.731881e-08 
6.351259e-08 5.985598e-08 5.634883e-08 
5.299040e-08 4.977941e-08 4.671410e-08 
4.379223e-08 4.101120e-08 3.836802e-08 
3.585942e-08 3.348184e-08 3.123150e-08 
2.910442e-08 2.709650e-08 2.520349e-08 
2.342105e-08 2.174482e-08 2.017037e-08 
1.869329e-08 1.730918e-08 1.601369e-08 
1.480250e-08 1.367139e-08 1.261622e-08 
1.163295e-08 1.071763e-08 9.866462e-09 
9.075745e-09 8.341921e-09 7.661567e-09 
7.031394e-09 6.448255e-09 5.909143e-09 
5.411190e-09 4.951668e-09 4.527986e-09 
4.137690e-09 3.778456e-09 3.448089e-09 
3.144522e-09 2.865808e-09 2.610116e-09 
2.375729e-09 2.161037e-09 1.964536e-09 
1.784818e-09 1.620571e-09 1.470571e-09 
1.333681e-09 1.208840e-09 1.095068e-09 
9.914528e-10 8.971501e-10 8.113793e-10 
7.334187e-10 6.626019e-10 5.983142e-10 
5.399894e-10 4.871064e-10 4.391857e-10 
3.957870e-10 3.565061e-10 3.209724e-10 
4.977306e-11 5.614258e-11 6.329932e-11 
7.133635e-11 8.035718e-11 9.047674e-11 
1.018226e-10 1.145363e-10 1.287745e-10 
1.447108e-10 1.625372e-10 1.824659e-10 
2.047312e-10 2.295915e-10 2.573318e-10 
2.882657e-10 3.227383e-10 3.611287e-10 
4.038532e-10 4.513683e-10 5.041740e-10 
5.628174e-10 6.278966e-10 7.000645e-10 
7.800330e-10 8.685775e-10 9.665413e-10 
1.074841e-09 1.194470e-09 1.326506e-09 
1.472114e-09 1.632553e-09 1.809182e-09 
2.003463e-09 2.216972e-09 2.451398e-09 
2.708553e-09 2.990376e-09 3.298941e-09 
3.636457e-09 4.005277e-09 4.407901e-09 
4.846979e-09 5.325317e-09 5.845877e-09 
6.411778e-09 7.026303e-09 7.692888e-09 
8.415133e-09 9.196789e-09 1.004176e-08 
1.095410e-08 1.193798e-08 1.299774e-08 
1.413779e-08 1.536267e-08 1.667701e-08 
1.808549e-08 1.959285e-08 2.120386e-08 
2.292328e-08 2.475584e-08 2.670620e-08 
2.877895e-08 3.097851e-08 3.330915e-08 
3.577492e-08 3.837962e-08 4.112673e-08 
4.401938e-08 4.706030e-08 5.025175e-08 
5.359551e-08 5.709278e-08 6.074414e-08 
6.454954e-08 6.850818e-08 7.261852e-08 
7.687820e-08 8.128402e-08 8.583187e-08 
9.051674e-08 9.533264e-08 1.002726e-07 
1.053287e-07 1.104919e-07 1.157523e-07 
1.210989e-07 1.265197e-07 1.320018e-07 
1.375312e-07 1.430933e-07 1.486724e-07 
1.542522e-07 1.598154e-07 1.653445e-07 
1.708210e-07 1.762264e-07 1.815416e-07 
1.867472e-07 1.918239e-07 1.967523e-07 
2.015133e-07 2.060878e-07 2.104573e-07 
2.146038e-07 2.185098e-07 2.221590e-07 
2.255355e-07 2.286249e-07 2.314135e-07 
2.338893e-07 2.360413e-07 2.378601e-07 
2.393377e-07 2.404678e-07 2.412455e-07 
2.416678e-07 2.417332e-07 2.414419e-07 
2.407958e-07 2.397985e-07 2.384551e-07 
2.367724e-07 2.347585e-07 2.324232e-07 
2.297776e-07 2.268339e-07 2.236056e-07 
2.201074e-07 2.163546e-07 2.123637e-07 
2.081517e-07 2.037361e-07 1.991352e-07 
1.943673e-07 1.894510e-07 1.844051e-07 
1.792482e-07 1.739989e-07 1.686754e-07 
1.632958e-07 1.578774e-07 1.524372e-07 
1.469916e-07 1.415563e-07 1.361460e-07 
1.307750e-07 1.254565e-07 1.202029e-07 
1.150256e-07 1.099354e-07 1.049417e-07 
1.000534e-07 9.527816e-08 9.062287e-08 
8.609350e-08 8.169511e-08 7.743194e-08 
7.330739e-08 6.932409e-08 6.548392e-08 
6.178805e-08 5.823699e-08 5.483064e-08 
5.156830e-08 4.844879e-08 4.547041e-08 
4.263104e-08 3.992818e-08 3.735896e-08 
3.492024e-08 3.260858e-08 3.042035e-08 
2.835172e-08 2.639870e-08 2.455722e-08 
2.282308e-08 2.119205e-08 1.965986e-08 
1.822224e-08 1.687493e-08 1.561371e-08 
1.443442e-08 1.333296e-08 1.230531e-08 
1.134756e-08 1.045589e-08 9.626601e-09 
8.856113e-09 8.140971e-09 7.477853e-09 
6.863567e-09 6.295057e-09 5.769403e-09 
5.283819e-09 4.835656e-09 4.422395e-09 
4.041651e-09 3.691165e-09 3.368805e-09 
3.072558e-09 2.800530e-09 2.550943e-09 
2.322123e-09 2.112506e-09 1.920627e-09 
1.745115e-09 1.584692e-09 1.438168e-09 
1.304433e-09 1.182456e-09 1.071281e-09 
9.700183e-10 8.778465e-10 7.940042e-10 
7.177877e-10 6.485473e-10 5.856835e-10 
5.286442e-10 4.769208e-10 4.300458e-10 
3.875894e-10 3.491571e-10 3.143872e-10 
4.817823e-11 5.434733e-11 6.127920e-11 
6.906407e-11 7.780223e-11 8.760510e-11 
9.859631e-11 1.109130e-10 1.247071e-10 
1.401468e-10 1.574182e-10 1.767270e-10 
1.983002e-10 2.223883e-10 2.492674e-10 
2.792416e-10 3.126451e-10 3.498454e-10 
3.912460e-10 4.372891e-10 4.884593e-10 
5.452867e-10 6.083508e-10 6.782841e-10 
7.557765e-10 8.415790e-10 9.365089e-10 
1.041454e-09 1.157376e-09 1.285320e-09 
1.426413e-09 1.581876e-09 1.753024e-09 
1.941273e-09 2.148149e-09 2.375288e-09 
2.624445e-09 2.897497e-09 3.196451e-09 
3.523446e-09 3.880760e-09 4.270813e-09 
