# Supplementary material for: Structural analysis of P. falciparum KAHRP and PfEMP1 complexes with host erythrocyte spectrin suggests a model for cytoadherent knob protrusions
Source: PLoS Pathog. 2017 Aug 14;13(8):e1006552. doi: 10.1371/journal.ppat.1006552 (PMC5570508; doi:10.1371/journal.ppat.1006552)
Supplement: S1 Software — Provided here is a compressed file that includes all scripts used for the calculation of docking conformations between two charged proteins. The specific examples of docking the KAHRP 5´ repeat to spectrin β10–14, and predicting the β-catenin–Tcf complex, are shown in separate directories. A README file with simple instructions and software dependencies is also included. (ZIP) [file ppat.1006552.s012.zip › scripts/bench_marking/path_finding/paths.txt]

[0, 0, 0.28941494432735015, 0.93012599464566492, 1.5708512477768279, 2.2116273865335803, 2.9479609590399494, 3.6168164815558388, 4.2202503967445697, 4.5188246588637302, 4.9158851706248496, 5.3269949978000204, 5.619996926121325, 6.2732270004442974, 6.8433851802505661, 7.6709035305002766, 8.6516931511631441, 9.4791621596462399, 10.271923340582841, 11.510757211608333, 12.486908736731358, 12.983678150040996, 13.613157723101143, 14.109280096009284, 14.693803996290526, 15.278303448813787, 15.785216715556732, 16.446611007942142, 17.195997323536439, 17.918356382453819, 18.820068559370604, 19.39322717616006, 20.290565651875884, 21.187775298502579, 22.085114933200611, 22.958767266797906, 23.687949335968561, 24.334448547104962, 24.725189714631505, 25.490464129465813, 26.537657931968493, 27.371482523834192, 28.205208815850934, 28.95103675177182, 29.562418334745992, 30.160233130481259, 30.95345764472675, 31.863322398412706, 32.472618672814569, 33.410825968671936, 34.655439121422631, 35.358266041794913, 36.082927818074033, 37.06031143262873, 38.133766643617989, 38.398454648635216, 39.307260249410206, 40.215993747197096, 41.165068538770448, 42.188393878044323, 43.137480096467073, 44.101622596308253, 44.802931123277666, 45.504147651890619, 46.049867882411711, 46.810864971762257, 47.688712851522745, 48.747855703077725, 49.709118003389136, 50.46881036875817, 51.228428628149032, 52.164387291766197, 53.030836845981547, 53.793840135620592, 54.444304815676318, 55.130939165239461, 56.197559350685054, 56.777486803044404, 57.844132240853988, 58.899108231102105, 59.971666621121038, 61.481762733956245, 62.199968867319086, 62.950982295960678, 63.702077696026478, 64.809229252950814, 65.696316717635113, 66.34797092808725, 67.005313464364946, 68.006913509293071, 69.132661340736675, 70.34726217228588, 71.150483492969045, 71.953722062760107]
[0, 42.390915504510339, 38.573070665566114, 30.770445994839832, 28.016175522049888, 28.104155478211027, 22.134154945405079, 21.299769090393305, 27.251644576029566, 30.669082563817433, 32.973155283246875, 34.747732977656277, 36.259799625969876, 41.05606424823258, 35.167516725198233, 19.886363751169426, -0.69590973063382733, -9.0167771969136243, -9.6270249918304032, -8.2618037743480635, -6.7408217387098128, -10.978899932581474, -18.299549746677421, -14.199622890693847, -8.5438314644261215, -8.2536334573880197, -7.5415216314834232, -14.060092597586362, -2.5005684163473831, 5.7997355402349751, 9.0877282976722054, 9.0330573171484296, 10.149787501760855, 17.173133974444976, 18.182940682042297, 18.651080128642164, 19.817243271037512, 19.757194779267223, 17.272362036710316, 15.418895879891624, 20.321937471869472, 18.420584166323955, 8.908806885186161, 3.5774897788313411, 1.6714740468556837, 1.419226256225129, 1.2214151918928422, 1.5690890642510762, 1.6244480676769304, 2.0015267447183032, 4.9315456807121052, 8.6581192606482897, 9.1867200586527158, -1.7843628004825032, -7.2518575054281555, -6.8366688680602357, -7.2097693096917759, -8.8230100612556512, -5.1796262847844279, 0.39462219095671691, 1.8944148183761722, 1.0326993869142103, 1.9957391346769728, 2.0433233460444433, 1.5593679998452235, 1.385547585814314, 3.2502379298500261, 6.3254722770091654, 9.3211462317348879, 7.7039878179680663, 4.5655027019056034, 4.471110475768441, 2.6697027912789544, 1.8446127598263553, 1.5670543030880721, 0.7667905582832325, -9.5238504336605612, -9.6904106007643094, -19.502553283779974, -18.55525471514563, -12.672957394642761, -20.169582643238694, -24.799845838432926, -28.626664089824121, -23.334997800580418, -11.616032521443971, -3.4684288936995884, 2.1278347956804087, 5.7112429223010297, 5.9826424528173883, 6.0024277913862001, 15.289625892807893, 23.239035759433747, 20.419931097759633]
[0, 0, 0.28941494432735015, 0.93012599464566492, 1.5708512477768279, 2.2116273865335803, 2.9479609590399494, 3.6168164815558388, 4.2202503967445697, 4.5188246588637302, 4.9158851706248496, 5.3269949978000204, 5.619996926121325, 6.2732270004442974, 6.8433851802505661, 7.6709035305002766, 8.6516931511631441, 9.4791621596462399, 10.271923340582841, 11.510757211608333, 12.486908736731358, 12.983678150040996, 13.613157723101143, 14.109280096009284, 14.693803996290526, 15.278303448813787, 15.785216715556732, 16.446611007942142, 17.195997323536439, 17.918356382453819, 18.820068559370604, 19.39322717616006, 20.290565651875884, 21.187775298502579, 22.085114933200611, 22.958767266797906, 23.687949335968561, 24.334448547104962, 24.725189714631505, 25.490464129465813, 26.537657931968493, 27.371482523834192, 28.205208815850934, 28.95103675177182, 29.562418334745992, 30.160233130481259, 30.95345764472675, 31.863322398412706, 32.472618672814569, 33.410825968671936, 34.655439121422631, 35.358266041794913, 36.082927818074033, 37.06031143262873, 38.133766643617989, 38.398454648635216, 39.307260249410206, 40.215993747197096, 41.165068538770448, 42.188393878044323, 43.137480096467073, 44.101622596308253, 44.802931123277666, 45.504147651890619, 46.049867882411711, 46.810864971762257, 47.688712851522745, 48.747855703077725, 49.709118003389136, 50.46881036875817, 51.228428628149032, 52.164387291766197, 53.030836845981547, 53.793840135620592, 54.444304815676318, 55.130939165239461, 56.197559350685054, 57.264086129533119, 57.766194544121042, 58.675365490643202, 59.747948270665333, 60.837207330760776, 62.174987536923204, 63.087435513522415, 64.304635189007087, 65.273737809992085, 66.132079851371856, 67.007095296949828, 67.882017162032653, 68.756978492606748, 69.448034503361299, 70.594477855646971, 71.340998270639091, 72.187615545445126, 73.189215590373252, 74.314963421816856, 75.529564253366061, 76.332785574049225, 77.136024143840288]
[0, 42.390915504510339, 38.573070665566114, 30.770445994839832, 28.016175522049888, 28.104155478211027, 22.134154945405079, 21.299769090393305, 27.251644576029566, 30.669082563817433, 32.973155283246875, 34.747732977656277, 36.259799625969876, 41.05606424823258, 35.167516725198233, 19.886363751169426, -0.69590973063382733, -9.0167771969136243, -9.6270249918304032, -8.2618037743480635, -6.7408217387098128, -10.978899932581474, -18.299549746677421, -14.199622890693847, -8.5438314644261215, -8.2536334573880197, -7.5415216314834232, -14.060092597586362, -2.5005684163473831, 5.7997355402349751, 9.0877282976722054, 9.0330573171484296, 10.149787501760855, 17.173133974444976, 18.182940682042297, 18.651080128642164, 19.817243271037512, 19.757194779267223, 17.272362036710316, 15.418895879891624, 20.321937471869472, 18.420584166323955, 8.908806885186161, 3.5774897788313411, 1.6714740468556837, 1.419226256225129, 1.2214151918928422, 1.5690890642510762, 1.6244480676769304, 2.0015267447183032, 4.9315456807121052, 8.6581192606482897, 9.1867200586527158, -1.7843628004825032, -7.2518575054281555, -6.8366688680602357, -7.2097693096917759, -8.8230100612556512, -5.1796262847844279, 0.39462219095671691, 1.8944148183761722, 1.0326993869142103, 1.9957391346769728, 2.0433233460444433, 1.5593679998452235, 1.385547585814314, 3.2502379298500261, 6.3254722770091654, 9.3211462317348879, 7.7039878179680663, 4.5655027019056034, 4.471110475768441, 2.6697027912789544, 1.8446127598263553, 1.5670543030880721, 0.7667905582832325, -9.5238504336605612, -22.972782420504622, -23.284954950504126, -20.650896569716053, -9.960838062589124, -6.7786620441040668, -15.727638550214314, -17.826012670712039, -18.469578515057201, -20.304044901927629, -18.421848417200358, -15.124094170846812, -15.032788416227726, -12.923981507337938, -9.7785833899044867, -6.1913525352695027, 0.19730973035468818, 5.7112429223010297, 5.9826424528173883, 6.0024277913862001, 15.289625892807893, 23.239035759433747, 20.419931097759633]
[0, 0, 0.28941494432735015, 0.93012599464566492, 1.5708512477768279, 2.2116273865335803, 2.9479609590399494, 3.6168164815558388, 4.2202503967445697, 4.5188246588637302, 4.9158851706248496, 5.3269949978000204, 5.619996926121325, 6.2732270004442974, 6.8433851802505661, 7.6709035305002766, 8.6516931511631441, 9.4791621596462399, 10.271923340582841, 11.510757211608333, 12.486908736731358, 12.983678150040996, 13.613157723101143, 14.109280096009284, 14.693803996290526, 15.278303448813787, 15.785216715556732, 16.446611007942142, 17.195997323536439, 17.918356382453819, 18.820068559370604, 19.39322717616006, 20.290565651875884, 21.187775298502579, 22.085114933200611, 22.958767266797906, 23.687949335968561, 24.334448547104962, 24.725189714631505, 25.490464129465813, 26.537657931968493, 27.371482523834192, 28.205208815850934, 28.95103675177182, 29.562418334745992, 30.160233130481259, 30.95345764472675, 31.863322398412706, 32.472618672814569, 33.410825968671936, 34.655439121422631, 35.358266041794913, 36.082927818074033, 37.06031143262873, 38.133766643617989, 38.398454648635216, 39.307260249410206, 40.215993747197096, 41.165068538770448, 42.188393878044323, 43.137480096467073, 44.101622596308253, 44.802931123277666, 45.504147651890619, 46.049867882411711, 46.810864971762257, 47.688712851522745, 48.747855703077725, 49.709118003389136, 50.288328301985423, 50.867454203668288, 51.424430513756974, 52.219426746452449, 52.850942573649206, 53.457140940522621, 54.186940940522618, 54.988889779289785, 56.257887312778323, 57.706857764512939, 58.776550327822598, 59.441312164874041, 60.664616489234909, 61.452708431840591, 62.240841301349285, 62.998011638855978]
[0, 42.390915504510339, 38.573070665566114, 30.770445994839832, 28.016175522049888, 28.104155478211027, 22.134154945405079, 21.299769090393305, 27.251644576029566, 30.669082563817433, 32.973155283246875, 34.747732977656277, 36.259799625969876, 41.05606424823258, 35.167516725198233, 19.886363751169426, -0.69590973063382733, -9.0167771969136243, -9.6270249918304032, -8.2618037743480635, -6.7408217387098128, -10.978899932581474, -18.299549746677421, -14.199622890693847, -8.5438314644261215, -8.2536334573880197, -7.5415216314834232, -14.060092597586362, -2.5005684163473831, 5.7997355402349751, 9.0877282976722054, 9.0330573171484296, 10.149787501760855, 17.173133974444976, 18.182940682042297, 18.651080128642164, 19.817243271037512, 19.757194779267223, 17.272362036710316, 15.418895879891624, 20.321937471869472, 18.420584166323955, 8.908806885186161, 3.5774897788313411, 1.6714740468556837, 1.419226256225129, 1.2214151918928422, 1.5690890642510762, 1.6244480676769304, 2.0015267447183032, 4.9315456807121052, 8.6581192606482897, 9.1867200586527158, -1.7843628004825032, -7.2518575054281555, -6.8366688680602357, -7.2097693096917759, -8.8230100612556512, -5.1796262847844279, 0.39462219095671691, 1.8944148183761722, 1.0326993869142103, 1.9957391346769728, 2.0433233460444433, 1.5593679998452235, 1.385547585814314, 3.2502379298500261, 6.3254722770091654, 9.3211462317348879, 8.2265605343319468, 9.0402354763218451, 9.5302483650550798, 9.459274805313667, 8.4163653890012888, 6.493098794155661, 8.3423791329642647, 10.101551294224373, 10.05797523844023, 6.1050545982888273, 4.3368675431944519, 1.5859053651168831, -10.186269203445555, -16.459780565556088, -23.139557317579012, -27.608076424326754]
[0, 0, 0.28941494432735015, 0.93012599464566492, 1.5708512477768279, 2.2116273865335803, 2.9479609590399494, 3.6168164815558388, 4.2202503967445697, 4.5188246588637302, 4.9158851706248496, 5.3269949978000204, 5.619996926121325, 6.2732270004442974, 6.8433851802505661, 7.6709035305002766, 8.6516931511631441, 9.4791621596462399, 10.271923340582841, 11.510757211608333, 12.486908736731358, 12.983678150040996, 13.613157723101143, 14.109280096009284, 14.693803996290526, 15.278303448813787, 15.785216715556732, 16.446611007942142, 17.195997323536439, 17.918356382453819, 18.820068559370604, 19.39322717616006, 20.290565651875884, 21.187775298502579, 22.085114933200611, 22.958767266797906, 23.687949335968561, 24.334448547104962, 24.725189714631505, 25.490464129465813, 26.537657931968493, 27.371482523834192, 28.205208815850934, 28.95103675177182, 29.562418334745992, 30.160233130481259, 30.95345764472675, 31.863322398412706, 32.472618672814569, 33.410825968671936, 34.655439121422631, 35.358266041794913, 36.082927818074033, 37.06031143262873, 38.133766643617989, 38.398454648635216, 39.307260249410206, 40.215993747197096, 41.165068538770448, 42.188393878044323, 43.137480096467073, 44.101622596308253, 44.802931123277666, 45.504147651890619, 46.049867882411711, 46.810864971762257, 47.688712851522745, 48.747855703077725, 49.709118003389136, 50.261272565083601, 51.196564717301285, 52.131804980549184, 53.067112983294805, 54.085211131805046, 55.344870125342581, 56.023951409137098, 56.835700268083016, 57.647532726167817, 58.459253078259586, 59.968893462589577, 61.253896797215603, 61.825746541466657, 62.397509394404828, 62.95639594818833, 63.705656256759383, 64.329156248740134, 64.893526508410147, 65.457774060465084, 66.286819957867635, 66.875621053314987, 68.22312366926792, 68.959431444590166, 69.695679324043809, 70.432004754814741, 71.433522687754532, 72.007622243580869, 72.857634390552889, 73.950645483817723, 74.800669095254491, 75.917753384822646]
[0, 42.390915504510339, 38.573070665566114, 30.770445994839832, 28.016175522049888, 28.104155478211027, 22.134154945405079, 21.299769090393305, 27.251644576029566, 30.669082563817433, 32.973155283246875, 34.747732977656277, 36.259799625969876, 41.05606424823258, 35.167516725198233, 19.886363751169426, -0.69590973063382733, -9.0167771969136243, -9.6270249918304032, -8.2618037743480635, -6.7408217387098128, -10.978899932581474, -18.299549746677421, -14.199622890693847, -8.5438314644261215, -8.2536334573880197, -7.5415216314834232, -14.060092597586362, -2.5005684163473831, 5.7997355402349751, 9.0877282976722054, 9.0330573171484296, 10.149787501760855, 17.173133974444976, 18.182940682042297, 18.651080128642164, 19.817243271037512, 19.757194779267223, 17.272362036710316, 15.418895879891624, 20.321937471869472, 18.420584166323955, 8.908806885186161, 3.5774897788313411, 1.6714740468556837, 1.419226256225129, 1.2214151918928422, 1.5690890642510762, 1.6244480676769304, 2.0015267447183032, 4.9315456807121052, 8.6581192606482897, 9.1867200586527158, -1.7843628004825032, -7.2518575054281555, -6.8366688680602357, -7.2097693096917759, -8.8230100612556512, -5.1796262847844279, 0.39462219095671691, 1.8944148183761722, 1.0326993869142103, 1.9957391346769728, 2.0433233460444433, 1.5593679998452235, 1.385547585814314, 3.2502379298500261, 6.3254722770091654, 9.3211462317348879, 9.480064683861503, 7.5500341953094336, 5.3769568666693601, 5.8749895568751471, 7.9310812946450611, 8.5682811012762716, 8.7752366130203523, 4.3941985967259765, -10.552179808305425, -18.724195436355494, -12.51724822701394, -5.109274188295398, -4.1062647175433984, -4.2499825365617907, -4.0892276254464415, -4.4881665112513378, -5.6871190700411862, -6.5126471409830726, -6.0229388717139356, -11.300492174753229, -12.311442357819463, -2.0689289146316776, 3.1838406819170677, 5.3220746712132128, 4.7547959234012449, 4.8680935524043703, 7.1319245625558461, 11.822563078171301, 15.118700853396097, 16.396414594533987, 15.636158322083483]
[0, 0, 0.28941494432735015, 0.93012599464566492, 1.5708512477768279, 2.2116273865335803, 2.9479609590399494, 3.6168164815558388, 4.2202503967445697, 4.5188246588637302, 4.9158851706248496, 5.3269949978000204, 5.619996926121325, 6.2732270004442974, 6.8433851802505661, 7.6709035305002766, 8.6516931511631441, 9.4791621596462399, 10.271923340582841, 11.510757211608333, 12.486908736731358, 12.983678150040996, 13.613157723101143, 14.109280096009284, 14.693803996290526, 15.278303448813787, 15.785216715556732, 16.446611007942142, 17.195997323536439, 17.918356382453819, 18.820068559370604, 19.39322717616006, 20.290565651875884, 21.187775298502579, 22.085114933200611, 22.958767266797906, 23.687949335968561, 24.334448547104962, 24.725189714631505, 25.490464129465813, 26.537657931968493, 27.371482523834192, 28.205208815850934, 28.95103675177182, 29.562418334745992, 30.160233130481259, 30.95345764472675, 31.863322398412706, 32.472618672814569, 33.410825968671936, 34.655439121422631, 35.358266041794913, 36.407806079144606, 37.51211613071527, 38.493533009518572, 39.475139071032046, 40.381523349359952, 41.240861152554949, 41.980525677863547, 42.72025689256251, 43.460001233534442, 44.631729226713745, 45.874099517730073, 46.483844103601896, 47.565824020236214, 48.238692907910476, 49.188780161798242, 50.057644489527263, 51.210896370080675, 52.182443250061262, 52.96939077690152, 53.867757745350382, 54.743522085798205, 55.966743590677837, 56.534503416660613, 57.310390457408161, 58.086289458567464, 59.007389219722583, 59.928512582796159, 60.811640687886239, 61.391774422468195, 62.326531107386785, 63.261351148892096, 64.394373964196362, 65.311262806968486, 66.228159344207015, 67.543545268565339, 68.512446161329919, 69.267807935581175, 70.071870551302112, 70.827096881616413, 71.582421507191413, 71.736150261821123, 72.389903196804966, 72.589923020822482, 73.877201751323369, 74.263086578700666, 75.356147972218892, 76.603385391477957, 77.720469681046112]
[0, 42.390915504510339, 38.573070665566114, 30.770445994839832, 28.016175522049888, 28.104155478211027, 22.134154945405079, 21.299769090393305, 27.251644576029566, 30.669082563817433, 32.973155283246875, 34.747732977656277, 36.259799625969876, 41.05606424823258, 35.167516725198233, 19.886363751169426, -0.69590973063382733, -9.0167771969136243, -9.6270249918304032, -8.2618037743480635, -6.7408217387098128, -10.978899932581474, -18.299549746677421, -14.199622890693847, -8.5438314644261215, -8.2536334573880197, -7.5415216314834232, -14.060092597586362, -2.5005684163473831, 5.7997355402349751, 9.0877282976722054, 9.0330573171484296, 10.149787501760855, 17.173133974444976, 18.182940682042297, 18.651080128642164, 19.817243271037512, 19.757194779267223, 17.272362036710316, 15.418895879891624, 20.321937471869472, 18.420584166323955, 8.908806885186161, 3.5774897788313411, 1.6714740468556837, 1.419226256225129, 1.2214151918928422, 1.5690890642510762, 1.6244480676769304, 2.0015267447183032, 4.9315456807121052, 8.6581192606482897, 8.6693683559013373, 10.833491504463117, 16.192833118218037, 16.275104321906717, 14.806190094758895, 11.884069663957471, 8.7347881988406666, 5.0991769275035788, 1.2101262687383834, -5.1004761217027959, -10.996823555663291, -12.067263403501501, -3.0658456887419807, -5.0589824620704062, 0.49337759256345359, 8.0098993955707023, 8.2799280647190177, 10.855514485612659, 9.1809305088559956, 6.4587093982776471, -0.27035901353996256, -14.977664445829234, -19.457209209930706, -23.666892859787417, -27.608076424326754, -20.4263547412523, -11.444014922383573, -10.213686752070583, -6.9556025058459721, -4.46942404575453, -3.8929595214417918, -9.2175420993436692, -9.8078059991344642, -10.573125635611479, -11.743226019963332, -9.4882042791554717, -6.3531856003514582, -1.4638668870025111, 3.5065739759677581, 6.3475385671502735, 7.0821985713493794, 8.2505921254677972, 9.3324134398128002, 17.473059928407764, 21.204355636559818, 25.573900164087206, 16.396414594533987, 15.636158322083483]
[0, 0, 0.28941494432735015, 0.93012599464566492, 1.5708512477768279, 2.2116273865335803, 2.9479609590399494, 3.6168164815558388, 4.2202503967445697, 4.5188246588637302, 4.9158851706248496, 5.3269949978000204, 5.619996926121325, 6.2732270004442974, 6.8433851802505661, 7.6709035305002766, 8.6516931511631441, 9.4791621596462399, 10.271923340582841, 11.510757211608333, 12.486908736731358, 12.983678150040996, 13.613157723101143, 14.109280096009284, 14.693803996290526, 15.278303448813787, 15.785216715556732, 16.446611007942142, 17.195997323536439, 17.918356382453819, 18.820068559370604, 19.39322717616006, 20.290565651875884, 21.187775298502579, 22.085114933200611, 22.958767266797906, 23.687949335968561, 24.334448547104962, 24.725189714631505, 25.490464129465813, 26.537657931968493, 27.371482523834192, 28.205208815850934, 28.95103675177182, 29.562418334745992, 30.160233130481259, 30.95345764472675, 31.863322398412706, 32.472618672814569, 33.410825968671936, 34.655439121422631, 35.358266041794913, 36.407806079144606, 37.51211613071527, 38.493533009518572, 39.475139071032046, 40.381523349359952, 41.240861152554949, 41.980525677863547, 42.72025689256251, 43.460001233534442, 44.631729226713745, 45.874099517730073, 46.483844103601896, 47.565824020236214, 48.238692907910476, 49.188780161798242, 50.057644489527263, 51.210896370080675, 52.182443250061262, 52.96939077690152, 53.867757745350382, 54.743522085798205, 55.966743590677837, 56.534503416660613, 57.310390457408161, 58.086289458567464, 58.862100743610419, 59.373465095125063, 60.437393903833623, 61.569831420873747, 62.885647950637683, 63.264754017589922, 64.098316018883168, 65.154163522076701, 65.987635855150799, 66.804959010334841, 67.844451968463943, 68.550074792641283, 69.589551627399999, 69.770335393264091, 70.983672930802598, 71.939665587678149, 72.411610648040053, 72.473962392201713, 73.520732801603884, 74.770237867620025, 75.88732215718818]
[0, 42.390915504510339, 38.573070665566114, 30.770445994839832, 28.016175522049888, 28.104155478211027, 22.134154945405079, 21.299769090393305, 27.251644576029566, 30.669082563817433, 32.973155283246875, 34.747732977656277, 36.259799625969876, 41.05606424823258, 35.167516725198233, 19.886363751169426, -0.69590973063382733, -9.0167771969136243, -9.6270249918304032, -8.2618037743480635, -6.7408217387098128, -10.978899932581474, -18.299549746677421, -14.199622890693847, -8.5438314644261215, -8.2536334573880197, -7.5415216314834232, -14.060092597586362, -2.5005684163473831, 5.7997355402349751, 9.0877282976722054, 9.0330573171484296, 10.149787501760855, 17.173133974444976, 18.182940682042297, 18.651080128642164, 19.817243271037512, 19.757194779267223, 17.272362036710316, 15.418895879891624, 20.321937471869472, 18.420584166323955, 8.908806885186161, 3.5774897788313411, 1.6714740468556837, 1.419226256225129, 1.2214151918928422, 1.5690890642510762, 1.6244480676769304, 2.0015267447183032, 4.9315456807121052, 8.6581192606482897, 8.6693683559013373, 10.833491504463117, 16.192833118218037, 16.275104321906717, 14.806190094758895, 11.884069663957471, 8.7347881988406666, 5.0991769275035788, 1.2101262687383834, -5.1004761217027959, -10.996823555663291, -12.067263403501501, -3.0658456887419807, -5.0589824620704062, 0.49337759256345359, 8.0098993955707023, 8.2799280647190177, 10.855514485612659, 9.1809305088559956, 6.4587093982776471, -0.27035901353996256, -14.977664445829234, -19.457209209930706, -23.666892859787417, -27.608076424326754, -26.29814487196191, -23.044744282136822, -11.533499167106113, -11.690174193367024, -24.814006504142228, -21.686837479288631, -20.558301698369085, -14.211281012864422, -10.802461410133397, -6.7773584193433685, -3.6330622174025531, -5.9241174067208631, -3.4102844272511139, -2.4356226998456956, 7.1319958418937679, 17.788682766626518, 19.501485455167643, 19.822735004057876, 20.020095607768695, 16.396414594533987, 15.636158322083483]
[0, 0, 0.28941494432735015, 0.93012599464566492, 1.5708512477768279, 2.2116273865335803, 2.9479609590399494, 3.6168164815558388, 4.2202503967445697, 4.5188246588637302, 4.9158851706248496, 5.3269949978000204, 5.619996926121325, 6.2732270004442974, 6.8433851802505661, 7.6709035305002766, 8.6516931511631441, 9.4791621596462399, 10.271923340582841, 11.510757211608333, 12.486908736731358, 12.983678150040996, 13.613157723101143, 14.109280096009284, 14.693803996290526, 15.278303448813787, 15.785216715556732, 16.446611007942142, 17.195997323536439, 17.918356382453819, 18.820068559370604, 19.39322717616006, 20.290565651875884, 21.187775298502579, 22.085114933200611, 22.958767266797906, 23.687949335968561, 24.334448547104962, 24.725189714631505, 25.490464129465813, 26.537657931968493, 27.371482523834192, 28.205208815850934, 28.95103675177182, 29.562418334745992, 30.160233130481259, 30.95345764472675, 31.863322398412706, 32.472618672814569, 33.410825968671936, 34.655439121422631, 35.358266041794913, 36.407806079144606, 37.51211613071527, 38.493533009518572, 39.475139071032046, 40.381523349359952, 41.240861152554949, 41.980525677863547, 42.72025689256251, 43.460001233534442, 44.631729226713745, 45.874099517730073, 46.483844103601896, 47.565824020236214, 48.238692907910476, 49.188780161798242, 50.057644489527263, 51.210896370080675, 52.182443250061262, 52.689071920785686, 53.342601216226981, 54.251849053727852, 54.904325873239465, 55.895613253366946, 56.98204216038296, 57.192421270562647, 57.824020534336761, 58.626037959334489, 59.421034192029964, 60.052550019226722, 60.658748386100136, 61.38854838610014, 62.190497224867308, 63.459494758355845, 64.908465210090455, 65.978157773400113, 66.642919610451557, 67.866223934812425, 68.654315877418114, 69.4424487469268, 70.199619084433493]
[0, 42.390915504510339, 38.573070665566114, 30.770445994839832, 28.016175522049888, 28.104155478211027, 22.134154945405079, 21.299769090393305, 27.251644576029566, 30.669082563817433, 32.973155283246875, 34.747732977656277, 36.259799625969876, 41.05606424823258, 35.167516725198233, 19.886363751169426, -0.69590973063382733, -9.0167771969136243, -9.6270249918304032, -8.2618037743480635, -6.7408217387098128, -10.978899932581474, -18.299549746677421, -14.199622890693847, -8.5438314644261215, -8.2536334573880197, -7.5415216314834232, -14.060092597586362, -2.5005684163473831, 5.7997355402349751, 9.0877282976722054, 9.0330573171484296, 10.149787501760855, 17.173133974444976, 18.182940682042297, 18.651080128642164, 19.817243271037512, 19.757194779267223, 17.272362036710316, 15.418895879891624, 20.321937471869472, 18.420584166323955, 8.908806885186161, 3.5774897788313411, 1.6714740468556837, 1.419226256225129, 1.2214151918928422, 1.5690890642510762, 1.6244480676769304, 2.0015267447183032, 4.9315456807121052, 8.6581192606482897, 8.6693683559013373, 10.833491504463117, 16.192833118218037, 16.275104321906717, 14.806190094758895, 11.884069663957471, 8.7347881988406666, 5.0991769275035788, 1.2101262687383834, -5.1004761217027959, -10.996823555663291, -12.067263403501501, -3.0658456887419807, -5.0589824620704062, 0.49337759256345359, 8.0098993955707023, 8.2799280647190177, 10.855514485612659, 9.6860738515784544, 7.6006485863187088, 5.8949467944710268, 4.776533566275682, 4.5142304277862495, 8.0686703112679474, 8.1597602028652965, 9.7389648651909013, 9.5302483650550798, 9.459274805313667, 8.4163653890012888, 6.493098794155661, 8.3423791329642647, 10.101551294224373, 10.05797523844023, 6.1050545982888273, 4.3368675431944519, 1.5859053651168831, -10.186269203445555, -16.459780565556088, -23.139557317579012, -27.608076424326754]
[0, 0, 0.28941494432735015, 0.93012599464566492, 1.5708512477768279, 2.2116273865335803, 2.9479609590399494, 3.6168164815558388, 4.2202503967445697, 4.5188246588637302, 4.9158851706248496, 5.3269949978000204, 5.619996926121325, 6.2732270004442974, 6.8433851802505661, 7.6709035305002766, 8.6516931511631441, 9.4791621596462399, 10.271923340582841, 11.510757211608333, 12.486908736731358, 12.983678150040996, 13.613157723101143, 14.109280096009284, 14.693803996290526, 15.278303448813787, 15.785216715556732, 16.446611007942142, 17.195997323536439, 17.918356382453819, 18.820068559370604, 19.39322717616006, 20.290565651875884, 21.187775298502579, 22.085114933200611, 22.958767266797906, 23.687949335968561, 24.334448547104962, 24.725189714631505, 25.490464129465813, 26.537657931968493, 27.371482523834192, 28.205208815850934, 28.95103675177182, 29.562418334745992, 30.160233130481259, 30.95345764472675, 31.863322398412706, 32.472618672814569, 33.410825968671936, 34.655439121422631, 35.358266041794913, 36.407806079144606, 37.51211613071527, 38.493533009518572, 39.475139071032046, 40.381523349359952, 41.240861152554949, 41.980525677863547, 42.72025689256251, 43.460001233534442, 44.218209681126524, 44.849915514564842, 45.764022762102023, 46.769251775809849, 47.683411154692983, 48.581722281196491, 49.440937044803356, 50.300262221904553, 51.159578461713856, 52.291592962504374, 53.052591313356722, 53.437536841970839, 54.458282417518433, 54.732405492067073, 55.536689055246129, 56.34099796356432, 56.993989755243206, 57.096210056553659, 57.97928689352765, 58.862495781616992, 59.745623886707072, 60.325757621289029, 61.260514306207618, 62.195334347712929, 63.328357163017188, 64.245246005789312, 65.162142543027841, 66.477528467386165, 67.446429360150745, 68.201791134402001, 69.005853750122938, 69.761080080437239, 70.516404706012239, 70.670133460641949, 71.323886395625792, 71.523906219643308, 72.811184950144195, 73.197069777521492, 74.290131171039718, 75.537368590298783, 76.654452879866938]
[0, 42.390915504510339, 38.573070665566114, 30.770445994839832, 28.016175522049888, 28.104155478211027, 22.134154945405079, 21.299769090393305, 27.251644576029566, 30.669082563817433, 32.973155283246875, 34.747732977656277, 36.259799625969876, 41.05606424823258, 35.167516725198233, 19.886363751169426, -0.69590973063382733, -9.0167771969136243, -9.6270249918304032, -8.2618037743480635, -6.7408217387098128, -10.978899932581474, -18.299549746677421, -14.199622890693847, -8.5438314644261215, -8.2536334573880197, -7.5415216314834232, -14.060092597586362, -2.5005684163473831, 5.7997355402349751, 9.0877282976722054, 9.0330573171484296, 10.149787501760855, 17.173133974444976, 18.182940682042297, 18.651080128642164, 19.817243271037512, 19.757194779267223, 17.272362036710316, 15.418895879891624, 20.321937471869472, 18.420584166323955, 8.908806885186161, 3.5774897788313411, 1.6714740468556837, 1.419226256225129, 1.2214151918928422, 1.5690890642510762, 1.6244480676769304, 2.0015267447183032, 4.9315456807121052, 8.6581192606482897, 8.6693683559013373, 10.833491504463117, 16.192833118218037, 16.275104321906717, 14.806190094758895, 11.884069663957471, 8.7347881988406666, 5.0991769275035788, 1.2101262687383834, -1.4014593098833832, -2.3967706246264178, -2.9752649030520693, -7.0464778805029393, -9.5539901571622021, -15.196889704969806, -12.806963205452657, -10.728801015459275, -8.8565315983141151, -5.3608519033672053, -0.90747055526892639, -0.094003491742304698, 1.3812262817428205, 1.810111837596984, -1.1595150822212095, -5.8356334363734135, -9.6545371148946462, -10.058323893189765, -12.026957989621287, -11.444014922383573, -10.213686752070583, -6.9556025058459721, -4.46942404575453, -3.8929595214417918, -9.2175420993436692, -9.8078059991344642, -10.573125635611479, -11.743226019963332, -9.4882042791554717, -6.3531856003514582, -1.4638668870025111, 3.5065739759677581, 6.3475385671502735, 7.0821985713493794, 8.2505921254677972, 9.3324134398128002, 17.473059928407764, 21.204355636559818, 25.573900164087206, 16.396414594533987, 15.636158322083483]
[0, 0, 0.28941494432735015, 0.93012599464566492, 1.5708512477768279, 2.2116273865335803, 2.9479609590399494, 3.6168164815558388, 4.2202503967445697, 4.5188246588637302, 4.9158851706248496, 5.3269949978000204, 5.619996926121325, 6.2732270004442974, 6.8433851802505661, 7.6709035305002766, 8.6516931511631441, 9.4791621596462399, 10.271923340582841, 11.510757211608333, 12.486908736731358, 12.983678150040996, 13.613157723101143, 14.109280096009284, 14.693803996290526, 15.278303448813787, 15.785216715556732, 16.446611007942142, 17.195997323536439, 17.918356382453819, 18.820068559370604, 19.39322717616006, 20.290565651875884, 21.187775298502579, 22.085114933200611, 22.958767266797906, 23.687949335968561, 24.334448547104962, 24.725189714631505, 25.490464129465813, 26.537657931968493, 27.371482523834192, 28.205208815850934, 28.95103675177182, 29.562418334745992, 30.160233130481259, 30.95345764472675, 31.863322398412706, 32.472618672814569, 33.410825968671936, 34.655439121422631, 35.358266041794913, 36.407806079144606, 37.51211613071527, 38.493533009518572, 39.475139071032046, 40.381523349359952, 41.240861152554949, 41.980525677863547, 42.72025689256251, 43.460001233534442, 44.218209681126524, 44.849915514564842, 45.764022762102023, 46.769251775809849, 47.683411154692983, 48.581722281196491, 49.440937044803356, 50.300262221904553, 51.159578461713856, 52.291592962504374, 53.052591313356722, 53.792664661073019, 54.403879459650405, 55.159818723083653, 56.734709528822265, 57.537620308423591, 58.69153706451997, 59.580692827027306, 60.040226449301024, 60.972449158743359, 61.804971837113143, 62.413880877939434, 63.022785344994823, 64.107579841662272, 64.600933801816637, 65.322702587509113, 66.044504367778458, 66.208863304255914, 67.062899492013784, 67.07896747259629, 67.99226989238943, 68.253925047125591, 68.859783190588232, 69.213136356698286, 70.564106678356026, 71.671816870599471, 72.139389838167105, 73.246168271278265, 73.980371553755262, 74.351142493824739, 75.439035342408644]
[0, 42.390915504510339, 38.573070665566114, 30.770445994839832, 28.016175522049888, 28.104155478211027, 22.134154945405079, 21.299769090393305, 27.251644576029566, 30.669082563817433, 32.973155283246875, 34.747732977656277, 36.259799625969876, 41.05606424823258, 35.167516725198233, 19.886363751169426, -0.69590973063382733, -9.0167771969136243, -9.6270249918304032, -8.2618037743480635, -6.7408217387098128, -10.978899932581474, -18.299549746677421, -14.199622890693847, -8.5438314644261215, -8.2536334573880197, -7.5415216314834232, -14.060092597586362, -2.5005684163473831, 5.7997355402349751, 9.0877282976722054, 9.0330573171484296, 10.149787501760855, 17.173133974444976, 18.182940682042297, 18.651080128642164, 19.817243271037512, 19.757194779267223, 17.272362036710316, 15.418895879891624, 20.321937471869472, 18.420584166323955, 8.908806885186161, 3.5774897788313411, 1.6714740468556837, 1.419226256225129, 1.2214151918928422, 1.5690890642510762, 1.6244480676769304, 2.0015267447183032, 4.9315456807121052, 8.6581192606482897, 8.6693683559013373, 10.833491504463117, 16.192833118218037, 16.275104321906717, 14.806190094758895, 11.884069663957471, 8.7347881988406666, 5.0991769275035788, 1.2101262687383834, -1.4014593098833832, -2.3967706246264178, -2.9752649030520693, -7.0464778805029393, -9.5539901571622021, -15.196889704969806, -12.806963205452657, -10.728801015459275, -8.8565315983141151, -5.3608519033672053, -0.90747055526892639, -0.042888490550314406, -1.4444768566545434, -3.6541554175086501, -12.13107571209728, -12.211424194291672, -9.3664749270200129, 1.5805956471466542, 5.3800243148288516, 9.0705463747750592, 1.0814158889648207, 2.0418502033288481, -4.5779805216860465, -20.967624629052739, -20.893262441301246, -18.644911526755561, -16.155806069405145, -16.88962068499011, -16.616207937499777, -16.409321171172888, -9.0701297612271894, -9.2756947784106707, -5.3154764508461074, -1.0209725917134638, 8.3264995285396282, 15.846499778594429, 16.694012289735273, 16.20622887108027, 14.733632558175628, 14.684706781443992, 13.38497245597256]
[0, 0, 0.28941494432735015, 0.93012599464566492, 1.5708512477768279, 2.2116273865335803, 2.9479609590399494, 3.6168164815558388, 4.2202503967445697, 4.5188246588637302, 4.9158851706248496, 5.3269949978000204, 5.619996926121325, 6.2732270004442974, 6.8433851802505661, 7.6709035305002766, 8.6516931511631441, 9.4791621596462399, 10.271923340582841, 11.510757211608333, 12.486908736731358, 12.983678150040996, 13.613157723101143, 14.109280096009284, 14.693803996290526, 15.278303448813787, 15.785216715556732, 16.446611007942142, 17.195997323536439, 17.918356382453819, 18.820068559370604, 19.39322717616006, 20.290565651875884, 21.187775298502579, 22.085114933200611, 22.958767266797906, 23.687949335968561, 24.334448547104962, 24.725189714631505, 25.490464129465813, 26.537657931968493, 27.371482523834192, 28.205208815850934, 28.95103675177182, 29.562418334745992, 30.160233130481259, 30.95345764472675, 31.863322398412706, 32.472618672814569, 33.410825968671936, 34.655439121422631, 35.358266041794913, 36.407806079144606, 37.51211613071527, 38.493533009518572, 39.475139071032046, 40.381523349359952, 41.240861152554949, 41.980525677863547, 42.72025689256251, 43.460001233534442, 44.218209681126524, 44.849915514564842, 45.764022762102023, 46.769251775809849, 47.683411154692983, 48.581722281196491, 49.440937044803356, 50.300262221904553, 51.159578461713856, 52.291592962504374, 52.370922654297551, 53.039654454049888, 53.319816639221251, 53.906917831521177, 54.485226719573241, 54.928552446325021, 55.227291195067139, 56.334978962445653, 56.974855598993663, 57.595887884788858, 58.382835411629117, 59.281202380077978, 60.156966720525801, 61.380188225405433, 61.947948051388209, 62.723835092135758, 63.499734093295061]
[0, 42.390915504510339, 38.573070665566114, 30.770445994839832, 28.016175522049888, 28.104155478211027, 22.134154945405079, 21.299769090393305, 27.251644576029566, 30.669082563817433, 32.973155283246875, 34.747732977656277, 36.259799625969876, 41.05606424823258, 35.167516725198233, 19.886363751169426, -0.69590973063382733, -9.0167771969136243, -9.6270249918304032, -8.2618037743480635, -6.7408217387098128, -10.978899932581474, -18.299549746677421, -14.199622890693847, -8.5438314644261215, -8.2536334573880197, -7.5415216314834232, -14.060092597586362, -2.5005684163473831, 5.7997355402349751, 9.0877282976722054, 9.0330573171484296, 10.149787501760855, 17.173133974444976, 18.182940682042297, 18.651080128642164, 19.817243271037512, 19.757194779267223, 17.272362036710316, 15.418895879891624, 20.321937471869472, 18.420584166323955, 8.908806885186161, 3.5774897788313411, 1.6714740468556837, 1.419226256225129, 1.2214151918928422, 1.5690890642510762, 1.6244480676769304, 2.0015267447183032, 4.9315456807121052, 8.6581192606482897, 8.6693683559013373, 10.833491504463117, 16.192833118218037, 16.275104321906717, 14.806190094758895, 11.884069663957471, 8.7347881988406666, 5.0991769275035788, 1.2101262687383834, -1.4014593098833832, -2.3967706246264178, -2.9752649030520693, -7.0464778805029393, -9.5539901571622021, -15.196889704969806, -12.806963205452657, -10.728801015459275, -8.8565315983141151, -5.3608519033672053, -5.1879868895915964, -4.5668712373295, -1.7783924960982858, 3.814274790446905, 8.2537747389842426, 10.092184095024386, 12.273337863008148, 14.656501026434618, 13.008512096769776, 10.855514485612659, 9.1809305088559956, 6.4587093982776471, -0.27035901353996256, -14.977664445829234, -19.457209209930706, -23.666892859787417, -27.608076424326754]
[0, 0, 0.28941494432735015, 0.93012599464566492, 1.5708512477768279, 2.2116273865335803, 2.9479609590399494, 3.6168164815558388, 4.2202503967445697, 4.5188246588637302, 4.9158851706248496, 5.3269949978000204, 5.619996926121325, 6.2732270004442974, 6.8433851802505661, 7.6709035305002766, 8.6516931511631441, 9.4791621596462399, 10.271923340582841, 11.510757211608333, 12.486908736731358, 12.983678150040996, 13.613157723101143, 14.109280096009284, 14.693803996290526, 15.278303448813787, 15.785216715556732, 16.446611007942142, 17.195997323536439, 17.918356382453819, 18.820068559370604, 19.39322717616006, 20.290565651875884, 21.187775298502579, 22.085114933200611, 22.958767266797906, 23.687949335968561, 24.334448547104962, 24.725189714631505, 25.490464129465813, 26.537657931968493, 27.371482523834192, 28.205208815850934, 28.95103675177182, 29.562418334745992, 30.160233130481259, 30.95345764472675, 31.863322398412706, 32.472618672814569, 33.410825968671936, 34.655439121422631, 35.358266041794913, 36.407806079144606, 37.51211613071527, 38.493533009518572, 39.475139071032046, 40.381523349359952, 41.240861152554949, 41.980525677863547, 42.72025689256251, 43.460001233534442, 44.218209681126524, 44.849915514564842, 45.764022762102023, 46.769251775809849, 47.683411154692983, 48.581722281196491, 49.440937044803356, 50.300262221904553, 51.159578461713856, 52.291592962504374, 52.370922654297551, 53.039654454049888, 53.319816639221251, 53.906917831521177, 54.485226719573241, 54.928552446325021, 55.227291195067139, 56.334978962445653, 56.974855598993663, 57.595887884788858, 58.102516555513283, 58.756045850954578, 59.665293688455449, 60.317770507967062, 61.309057888094543, 62.395486795110557, 62.605865905290244, 63.237465169064357, 64.039482594062079, 64.834478826757547, 65.465994653954297, 66.072193020827712, 66.801993020827709, 67.603941859594869, 68.872939393083414, 70.321909844818023, 71.391602408127682, 72.056364245179125, 73.279668569539993, 74.067760512145682, 74.855893381654369, 75.613063719161062]
[0, 42.390915504510339, 38.573070665566114, 30.770445994839832, 28.016175522049888, 28.104155478211027, 22.134154945405079, 21.299769090393305, 27.251644576029566, 30.669082563817433, 32.973155283246875, 34.747732977656277, 36.259799625969876, 41.05606424823258, 35.167516725198233, 19.886363751169426, -0.69590973063382733, -9.0167771969136243, -9.6270249918304032, -8.2618037743480635, -6.7408217387098128, -10.978899932581474, -18.299549746677421, -14.199622890693847, -8.5438314644261215, -8.2536334573880197, -7.5415216314834232, -14.060092597586362, -2.5005684163473831, 5.7997355402349751, 9.0877282976722054, 9.0330573171484296, 10.149787501760855, 17.173133974444976, 18.182940682042297, 18.651080128642164, 19.817243271037512, 19.757194779267223, 17.272362036710316, 15.418895879891624, 20.321937471869472, 18.420584166323955, 8.908806885186161, 3.5774897788313411, 1.6714740468556837, 1.419226256225129, 1.2214151918928422, 1.5690890642510762, 1.6244480676769304, 2.0015267447183032, 4.9315456807121052, 8.6581192606482897, 8.6693683559013373, 10.833491504463117, 16.192833118218037, 16.275104321906717, 14.806190094758895, 11.884069663957471, 8.7347881988406666, 5.0991769275035788, 1.2101262687383834, -1.4014593098833832, -2.3967706246264178, -2.9752649030520693, -7.0464778805029393, -9.5539901571622021, -15.196889704969806, -12.806963205452657, -10.728801015459275, -8.8565315983141151, -5.3608519033672053, -5.1879868895915964, -4.5668712373295, -1.7783924960982858, 3.814274790446905, 8.2537747389842426, 10.092184095024386, 12.273337863008148, 14.656501026434618, 13.008512096769776, 10.855514485612659, 9.6860738515784544, 7.6006485863187088, 5.8949467944710268, 4.776533566275682, 4.5142304277862495, 8.0686703112679474, 8.1597602028652965, 9.7389648651909013, 9.5302483650550798, 9.459274805313667, 8.4163653890012888, 6.493098794155661, 8.3423791329642647, 10.101551294224373, 10.05797523844023, 6.1050545982888273, 4.3368675431944519, 1.5859053651168831, -10.186269203445555, -16.459780565556088, -23.139557317579012, -27.608076424326754]
[0, 0, 0.28941494432735015, 0.93012599464566492, 1.5708512477768279, 2.2116273865335803, 2.9479609590399494, 3.6168164815558388, 4.2202503967445697, 4.5188246588637302, 4.9158851706248496, 5.3269949978000204, 5.619996926121325, 6.2732270004442974, 6.8433851802505661, 7.6709035305002766, 8.6516931511631441, 9.4791621596462399, 10.271923340582841, 11.510757211608333, 12.486908736731358, 12.983678150040996, 13.613157723101143, 14.109280096009284, 14.693803996290526, 15.278303448813787, 15.785216715556732, 16.446611007942142, 17.195997323536439, 17.918356382453819, 18.820068559370604, 19.39322717616006, 20.290565651875884, 21.187775298502579, 22.085114933200611, 22.958767266797906, 23.687949335968561, 24.334448547104962, 24.725189714631505, 25.490464129465813, 26.537657931968493, 27.371482523834192, 28.205208815850934, 28.95103675177182, 29.562418334745992, 30.160233130481259, 30.95345764472675, 31.863322398412706, 32.472618672814569, 33.410825968671936, 34.655439121422631, 35.358266041794913, 36.407806079144606, 37.51211613071527, 38.493533009518572, 39.475139071032046, 40.381523349359952, 41.240861152554949, 41.980525677863547, 42.72025689256251, 43.460001233534442, 44.218209681126524, 44.849915514564842, 45.764022762102023, 46.769251775809849, 47.683411154692983, 48.581722281196491, 49.440937044803356, 50.300262221904553, 51.159578461713856, 52.291592962504374, 52.370922654297551, 53.073935833405883, 54.094681408953477, 54.368804483502117, 55.173088046681173, 55.977396954999364, 56.63038874667825, 56.732609047988703, 57.615685884962694, 58.498894773052037, 59.382022878142116, 59.962156612724073, 60.896913297642662, 61.831733339147974, 62.964756154452232, 63.881644997224356, 64.798541534462885, 66.113927458821209, 67.082828351585789, 67.838190125837045, 68.642252741557982, 69.397479071872283, 70.152803697447283, 70.306532452076993, 70.960285387060836, 71.160305211078352, 72.447583941579239, 72.833468768956536, 73.926530162474762, 75.173767581733827, 76.290851871301982]
[0, 42.390915504510339, 38.573070665566114, 30.770445994839832, 28.016175522049888, 28.104155478211027, 22.134154945405079, 21.299769090393305, 27.251644576029566, 30.669082563817433, 32.973155283246875, 34.747732977656277, 36.259799625969876, 41.05606424823258, 35.167516725198233, 19.886363751169426, -0.69590973063382733, -9.0167771969136243, -9.6270249918304032, -8.2618037743480635, -6.7408217387098128, -10.978899932581474, -18.299549746677421, -14.199622890693847, -8.5438314644261215, -8.2536334573880197, -7.5415216314834232, -14.060092597586362, -2.5005684163473831, 5.7997355402349751, 9.0877282976722054, 9.0330573171484296, 10.149787501760855, 17.173133974444976, 18.182940682042297, 18.651080128642164, 19.817243271037512, 19.757194779267223, 17.272362036710316, 15.418895879891624, 20.321937471869472, 18.420584166323955, 8.908806885186161, 3.5774897788313411, 1.6714740468556837, 1.419226256225129, 1.2214151918928422, 1.5690890642510762, 1.6244480676769304, 2.0015267447183032, 4.9315456807121052, 8.6581192606482897, 8.6693683559013373, 10.833491504463117, 16.192833118218037, 16.275104321906717, 14.806190094758895, 11.884069663957471, 8.7347881988406666, 5.0991769275035788, 1.2101262687383834, -1.4014593098833832, -2.3967706246264178, -2.9752649030520693, -7.0464778805029393, -9.5539901571622021, -15.196889704969806, -12.806963205452657, -10.728801015459275, -8.8565315983141151, -5.3608519033672053, -5.1879868895915964, -0.094003491742304698, 1.3812262817428205, 1.810111837596984, -1.1595150822212095, -5.8356334363734135, -9.6545371148946462, -10.058323893189765, -12.026957989621287, -11.444014922383573, -10.213686752070583, -6.9556025058459721, -4.46942404575453, -3.8929595214417918, -9.2175420993436692, -9.8078059991344642, -10.573125635611479, -11.743226019963332, -9.4882042791554717, -6.3531856003514582, -1.4638668870025111, 3.5065739759677581, 6.3475385671502735, 7.0821985713493794, 8.2505921254677972, 9.3324134398128002, 17.473059928407764, 21.204355636559818, 25.573900164087206, 16.396414594533987, 15.636158322083483]
[0, 0, 0.28941494432735015, 0.93012599464566492, 1.5708512477768279, 2.2116273865335803, 2.9479609590399494, 3.6168164815558388, 4.2202503967445697, 4.5188246588637302, 4.9158851706248496, 5.3269949978000204, 5.619996926121325, 6.2732270004442974, 6.8433851802505661, 7.6709035305002766, 8.6516931511631441, 9.4791621596462399, 10.271923340582841, 11.510757211608333, 12.486908736731358, 12.983678150040996, 13.613157723101143, 14.109280096009284, 14.693803996290526, 15.278303448813787, 15.785216715556732, 16.446611007942142, 17.195997323536439, 17.918356382453819, 18.820068559370604, 19.39322717616006, 20.290565651875884, 21.187775298502579, 22.085114933200611, 22.958767266797906, 23.687949335968561, 24.334448547104962, 24.725189714631505, 25.490464129465813, 26.537657931968493, 27.371482523834192, 28.205208815850934, 28.95103675177182, 29.562418334745992, 30.160233130481259, 30.95345764472675, 31.863322398412706, 32.472618672814569, 33.410825968671936, 34.655439121422631, 35.358266041794913, 36.407806079144606, 37.51211613071527, 38.493533009518572, 39.475139071032046, 40.381523349359952, 41.240861152554949, 41.980525677863547, 42.645884009892228, 43.311184551001283, 44.050849725252448, 44.790543391576549, 45.515482906294849, 46.295576259682761, 47.161166341649967, 48.026796158604071, 48.892425068703538, 49.064507171201157, 50.212739225273843, 51.209538528042458, 52.03923421924496, 53.362890723025302, 53.813059780158284, 54.884577087531341, 55.827272849694296, 56.686598026795494, 57.545914266604797, 58.677928767395315, 59.438927118247662, 59.82387264686178, 60.104033065193839, 60.441903646925958, 60.671463421276783, 61.648196900788989, 62.405154085839769, 63.162129580819617, 63.258339403602946, 64.580313340562384, 65.356200381309932, 66.132099382469235]
[0, 42.390915504510339, 38.573070665566114, 30.770445994839832, 28.016175522049888, 28.104155478211027, 22.134154945405079, 21.299769090393305, 27.251644576029566, 30.669082563817433, 32.973155283246875, 34.747732977656277, 36.259799625969876, 41.05606424823258, 35.167516725198233, 19.886363751169426, -0.69590973063382733, -9.0167771969136243, -9.6270249918304032, -8.2618037743480635, -6.7408217387098128, -10.978899932581474, -18.299549746677421, -14.199622890693847, -8.5438314644261215, -8.2536334573880197, -7.5415216314834232, -14.060092597586362, -2.5005684163473831, 5.7997355402349751, 9.0877282976722054, 9.0330573171484296, 10.149787501760855, 17.173133974444976, 18.182940682042297, 18.651080128642164, 19.817243271037512, 19.757194779267223, 17.272362036710316, 15.418895879891624, 20.321937471869472, 18.420584166323955, 8.908806885186161, 3.5774897788313411, 1.6714740468556837, 1.419226256225129, 1.2214151918928422, 1.5690890642510762, 1.6244480676769304, 2.0015267447183032, 4.9315456807121052, 8.6581192606482897, 8.6693683559013373, 10.833491504463117, 16.192833118218037, 16.275104321906717, 14.806190094758895, 11.884069663957471, 8.7347881988406666, 6.9823553495006259, 7.2379654584352151, 3.0951957117933007, -0.96525899640874002, -4.4301144960023846, -8.9997900624024254, -12.448739235280271, -13.369191764309639, -7.1591469202849325, -5.8167853840345671, 0.18217694408395732, -6.4665285082791923, -16.381921045817844, -26.334213334084996, -24.355518224429694, -10.304382556306388, -12.806963205452657, -10.728801015459275, -8.8565315983141151, -5.3608519033672053, -0.90747055526892639, -0.094003491742304698, 1.4107487017121241, 3.1567262192846139, 4.2101978307279584, 4.9659289772421884, 0.41090882231257569, -6.4706251550086593, -7.527309637247984, -19.457209209930706, -23.666892859787417, -27.608076424326754]
[0, 0, 0.28941494432735015, 0.93012599464566492, 1.5708512477768279, 2.2116273865335803, 2.9479609590399494, 3.6168164815558388, 4.2202503967445697, 4.5188246588637302, 4.9158851706248496, 5.3269949978000204, 5.619996926121325, 6.2732270004442974, 6.8433851802505661, 7.6709035305002766, 8.6516931511631441, 9.4791621596462399, 10.271923340582841, 11.510757211608333, 12.486908736731358, 12.983678150040996, 13.613157723101143, 14.109280096009284, 14.693803996290526, 15.278303448813787, 15.785216715556732, 16.446611007942142, 17.195997323536439, 17.918356382453819, 18.820068559370604, 19.39322717616006, 20.290565651875884, 21.187775298502579, 22.085114933200611, 22.958767266797906, 23.687949335968561, 24.334448547104962, 24.725189714631505, 25.490464129465813, 26.537657931968493, 27.371482523834192, 28.205208815850934, 28.95103675177182, 29.562418334745992, 30.160233130481259, 30.95345764472675, 31.863322398412706, 32.472618672814569, 33.410825968671936, 34.655439121422631, 35.358266041794913, 36.407806079144606, 37.51211613071527, 38.493533009518572, 39.475139071032046, 40.381523349359952, 41.240861152554949, 41.980525677863547, 42.645884009892228, 43.311184551001283, 44.050849725252448, 44.790543391576549, 45.515482906294849, 46.295576259682761, 47.161166341649967, 48.026796158604071, 48.892425068703538, 49.064507171201157, 50.212739225273843, 51.209538528042458, 52.03923421924496, 53.362890723025302, 53.813059780158284, 54.884577087531341, 55.827272849694296, 56.686598026795494, 57.545914266604797, 58.677928767395315, 58.757258459188492, 59.425990258940828, 59.706152444112192, 60.293253636412118, 60.871562524464181, 61.314888251215962, 61.613626999958079, 62.721314767336594, 63.361191403884604, 63.982223689679799, 64.76917121652005, 65.667538184968919, 66.543302525416735, 67.766524030296367, 68.334283856279143, 69.110170897026691, 69.886069898185994]
[0, 42.390915504510339, 38.573070665566114, 30.770445994839832, 28.016175522049888, 28.104155478211027, 22.134154945405079, 21.299769090393305, 27.251644576029566, 30.669082563817433, 32.973155283246875, 34.747732977656277, 36.259799625969876, 41.05606424823258, 35.167516725198233, 19.886363751169426, -0.69590973063382733, -9.0167771969136243, -9.6270249918304032, -8.2618037743480635, -6.7408217387098128, -10.978899932581474, -18.299549746677421, -14.199622890693847, -8.5438314644261215, -8.2536334573880197, -7.5415216314834232, -14.060092597586362, -2.5005684163473831, 5.7997355402349751, 9.0877282976722054, 9.0330573171484296, 10.149787501760855, 17.173133974444976, 18.182940682042297, 18.651080128642164, 19.817243271037512, 19.757194779267223, 17.272362036710316, 15.418895879891624, 20.321937471869472, 18.420584166323955, 8.908806885186161, 3.5774897788313411, 1.6714740468556837, 1.419226256225129, 1.2214151918928422, 1.5690890642510762, 1.6244480676769304, 2.0015267447183032, 4.9315456807121052, 8.6581192606482897, 8.6693683559013373, 10.833491504463117, 16.192833118218037, 16.275104321906717, 14.806190094758895, 11.884069663957471, 8.7347881988406666, 6.9823553495006259, 7.2379654584352151, 3.0951957117933007, -0.96525899640874002, -4.4301144960023846, -8.9997900624024254, -12.448739235280271, -13.369191764309639, -7.1591469202849325, -5.8167853840345671, 0.18217694408395732, -6.4665285082791923, -16.381921045817844, -26.334213334084996, -24.355518224429694, -10.304382556306388, -12.806963205452657, -10.728801015459275, -8.8565315983141151, -5.3608519033672053, -5.1879868895915964, -4.5668712373295, -1.7783924960982858, 3.814274790446905, 8.2537747389842426, 10.092184095024386, 12.273337863008148, 14.656501026434618, 13.008512096769776, 10.855514485612659, 9.1809305088559956, 6.4587093982776471, -0.27035901353996256, -14.977664445829234, -19.457209209930706, -23.666892859787417, -27.608076424326754]
[0, 0, 0.28941494432735015, 0.93012599464566492, 1.5708512477768279, 2.2116273865335803, 2.9479609590399494, 3.6168164815558388, 4.2202503967445697, 4.5188246588637302, 4.9158851706248496, 5.3269949978000204, 5.619996926121325, 6.2732270004442974, 6.8433851802505661, 7.6709035305002766, 8.6516931511631441, 9.4791621596462399, 10.271923340582841, 11.510757211608333, 12.486908736731358, 12.983678150040996, 13.613157723101143, 14.109280096009284, 14.693803996290526, 15.278303448813787, 15.785216715556732, 16.446611007942142, 17.195997323536439, 17.918356382453819, 18.820068559370604, 19.39322717616006, 20.290565651875884, 21.187775298502579, 22.085114933200611, 22.958767266797906, 23.687949335968561, 24.334448547104962, 24.725189714631505, 25.490464129465813, 26.537657931968493, 27.371482523834192, 28.205208815850934, 28.95103675177182, 29.562418334745992, 30.160233130481259, 30.95345764472675, 31.863322398412706, 32.472618672814569, 33.410825968671936, 34.655439121422631, 35.358266041794913, 36.407806079144606, 37.51211613071527, 38.493533009518572, 39.475139071032046, 40.381523349359952, 41.240861152554949, 41.980525677863547, 42.645884009892228, 43.311184551001283, 44.050849725252448, 44.790543391576549, 45.515482906294849, 46.295576259682761, 47.161166341649967, 48.026796158604071, 48.892425068703538, 49.064507171201157, 50.212739225273843, 51.209538528042458, 52.03923421924496, 53.362890723025302, 53.813059780158284, 54.884577087531341, 55.827272849694296, 56.686598026795494, 57.545914266604797, 58.677928767395315, 58.757258459188492, 59.460271638296824, 59.740432056628883, 60.078302638361002, 60.307862412711827, 61.284595892224033, 62.041553077274813, 62.798528572254661, 62.89473839503799, 64.216712331997428, 64.992599372744976, 65.768498373904279]
[0, 42.390915504510339, 38.573070665566114, 30.770445994839832, 28.016175522049888, 28.104155478211027, 22.134154945405079, 21.299769090393305, 27.251644576029566, 30.669082563817433, 32.973155283246875, 34.747732977656277, 36.259799625969876, 41.05606424823258, 35.167516725198233, 19.886363751169426, -0.69590973063382733, -9.0167771969136243, -9.6270249918304032, -8.2618037743480635, -6.7408217387098128, -10.978899932581474, -18.299549746677421, -14.199622890693847, -8.5438314644261215, -8.2536334573880197, -7.5415216314834232, -14.060092597586362, -2.5005684163473831, 5.7997355402349751, 9.0877282976722054, 9.0330573171484296, 10.149787501760855, 17.173133974444976, 18.182940682042297, 18.651080128642164, 19.817243271037512, 19.757194779267223, 17.272362036710316, 15.418895879891624, 20.321937471869472, 18.420584166323955, 8.908806885186161, 3.5774897788313411, 1.6714740468556837, 1.419226256225129, 1.2214151918928422, 1.5690890642510762, 1.6244480676769304, 2.0015267447183032, 4.9315456807121052, 8.6581192606482897, 8.6693683559013373, 10.833491504463117, 16.192833118218037, 16.275104321906717, 14.806190094758895, 11.884069663957471, 8.7347881988406666, 6.9823553495006259, 7.2379654584352151, 3.0951957117933007, -0.96525899640874002, -4.4301144960023846, -8.9997900624024254, -12.448739235280271, -13.369191764309639, -7.1591469202849325, -5.8167853840345671, 0.18217694408395732, -6.4665285082791923, -16.381921045817844, -26.334213334084996, -24.355518224429694, -10.304382556306388, -12.806963205452657, -10.728801015459275, -8.8565315983141151, -5.3608519033672053, -5.1879868895915964, -0.094003491742304698, 1.4107487017121241, 3.1567262192846139, 4.2101978307279584, 4.9659289772421884, 0.41090882231257569, -6.4706251550086593, -7.527309637247984, -19.457209209930706, -23.666892859787417, -27.608076424326754]
[0, 0, 0.28941494432735015, 0.93012599464566492, 1.5708512477768279, 2.2116273865335803, 2.9479609590399494, 3.6168164815558388, 4.2202503967445697, 4.5188246588637302, 4.9158851706248496, 5.3269949978000204, 5.619996926121325, 6.2732270004442974, 6.8433851802505661, 7.6709035305002766, 8.6516931511631441, 9.4791621596462399, 10.271923340582841, 11.510757211608333, 12.486908736731358, 12.983678150040996, 13.613157723101143, 14.109280096009284, 14.693803996290526, 15.278303448813787, 15.785216715556732, 16.446611007942142, 17.195997323536439, 17.918356382453819, 18.820068559370604, 19.39322717616006, 20.290565651875884, 21.187775298502579, 22.085114933200611, 22.958767266797906, 23.687949335968561, 24.334448547104962, 24.725189714631505, 25.490464129465813, 26.537657931968493, 27.371482523834192, 28.205208815850934, 28.95103675177182, 29.562418334745992, 30.160233130481259, 30.95345764472675, 31.863322398412706, 32.472618672814569, 33.410825968671936, 34.655439121422631, 35.358266041794913, 36.407806079144606, 37.51211613071527, 38.493533009518572, 39.475139071032046, 40.381523349359952, 41.240861152554949, 41.980525677863547, 42.645884009892228, 43.311184551001283, 44.050849725252448, 44.790543391576549, 45.515482906294849, 46.295576259682761, 47.161166341649967, 48.026796158604071, 48.892425068703538, 49.064507171201157, 50.212739225273843, 51.588683032265976, 52.479262495312362, 53.133132168871249, 53.808826892840585, 54.823187149356976, 55.356171426798632, 56.370472294391682, 57.393113135547559, 58.415738677962764, 59.163276516469956, 59.910874463230115, 60.384607658182716, 61.849121048357084, 62.82947964091391, 63.809801797146235, 64.827870390120211, 66.05361712986705, 66.954308719702325, 67.734402938370806, 68.521361920783491, 69.308208958015001, 70.095127282874699, 70.692670143262134, 71.285967471757715, 72.070507088348236, 72.855062663180263, 73.63959500795643, 74.467511048385646, 75.687618523159898, 76.533826683130016, 77.245371537654322, 78.391775332135126]
[0, 42.390915504510339, 38.573070665566114, 30.770445994839832, 28.016175522049888, 28.104155478211027, 22.134154945405079, 21.299769090393305, 27.251644576029566, 30.669082563817433, 32.973155283246875, 34.747732977656277, 36.259799625969876, 41.05606424823258, 35.167516725198233, 19.886363751169426, -0.69590973063382733, -9.0167771969136243, -9.6270249918304032, -8.2618037743480635, -6.7408217387098128, -10.978899932581474, -18.299549746677421, -14.199622890693847, -8.5438314644261215, -8.2536334573880197, -7.5415216314834232, -14.060092597586362, -2.5005684163473831, 5.7997355402349751, 9.0877282976722054, 9.0330573171484296, 10.149787501760855, 17.173133974444976, 18.182940682042297, 18.651080128642164, 19.817243271037512, 19.757194779267223, 17.272362036710316, 15.418895879891624, 20.321937471869472, 18.420584166323955, 8.908806885186161, 3.5774897788313411, 1.6714740468556837, 1.419226256225129, 1.2214151918928422, 1.5690890642510762, 1.6244480676769304, 2.0015267447183032, 4.9315456807121052, 8.6581192606482897, 8.6693683559013373, 10.833491504463117, 16.192833118218037, 16.275104321906717, 14.806190094758895, 11.884069663957471, 8.7347881988406666, 6.9823553495006259, 7.2379654584352151, 3.0951957117933007, -0.96525899640874002, -4.4301144960023846, -8.9997900624024254, -12.448739235280271, -13.369191764309639, -7.1591469202849325, -5.8167853840345671, 0.18217694408395732, 2.2076786552223102, 3.5199151881821442, 2.9046195667265042, 1.3709952495275219, -6.7519594761611383, -5.471157331137289, -8.4396568579629001, -5.9146766613654664, -0.33099990707409499, 8.3452468187051387, 17.002556986800784, 20.583234312088532, 19.780659702529647, 15.097594920312732, 14.549158248622517, 16.865180974707613, 14.903945158931275, 12.13319790744448, 15.172893155012352, 18.729587786253543, 19.774728171597499, 16.288143079755248, 14.973434247086072, 14.924606233974393, 15.513484440048673, 18.706903716602003, 20.610436174465619, 17.61540128215568, 13.682926724803165, 9.0396853535784398, 7.6028834074580596, 0.093537633205985141]
[0, 0, 0.28941494432735015, 0.93012599464566492, 1.5708512477768279, 2.2116273865335803, 2.9479609590399494, 3.6168164815558388, 4.2202503967445697, 4.5188246588637302, 4.9158851706248496, 5.3269949978000204, 5.619996926121325, 6.2732270004442974, 6.8433851802505661, 7.6709035305002766, 8.6516931511631441, 9.4791621596462399, 10.271923340582841, 11.510757211608333, 12.486908736731358, 12.983678150040996, 13.613157723101143, 14.109280096009284, 14.693803996290526, 15.278303448813787, 15.785216715556732, 16.446611007942142, 17.195997323536439, 17.918356382453819, 18.820068559370604, 19.39322717616006, 20.290565651875884, 21.187775298502579, 22.085114933200611, 22.958767266797906, 23.687949335968561, 24.334448547104962, 24.725189714631505, 25.490464129465813, 26.537657931968493, 27.371482523834192, 28.205208815850934, 28.95103675177182, 29.562418334745992, 30.160233130481259, 30.95345764472675, 31.863322398412706, 32.472618672814569, 33.410825968671936, 34.655439121422631, 35.358266041794913, 36.407806079144606, 37.51211613071527, 38.493533009518572, 39.475139071032046, 40.381523349359952, 41.558210669764136, 42.401283418701027, 43.244369778453098, 44.087391516013881, 44.79703819570738, 45.506726951430622, 46.126634702632359, 46.845081123738346, 47.754500515438345, 48.663886945950701, 49.296233986743971, 50.25401400846085, 51.254811575404347, 51.956180650856069, 52.657416837885791, 52.968248383903891, 53.191806922099147, 54.051327427962732, 55.110470279517713, 56.071732579829124, 56.831424945198158, 57.59104320458902, 58.527001868206185, 59.393451422421535, 60.156454712060579, 60.806919392116306, 61.493553741679449, 62.560173927125042, 63.140101379484392, 64.206746817293975, 65.2617228075421, 66.334281197561026, 67.84437731039624, 68.562583443759081, 69.31359687240068, 70.064692272466473, 71.171843829390809, 72.058931294075109, 72.710585504527245, 73.367928040804941, 74.369528085733066, 75.49527591717667, 76.709876748725875, 77.51309806940904, 78.316336639200102]
[0, 42.390915504510339, 38.573070665566114, 30.770445994839832, 28.016175522049888, 28.104155478211027, 22.134154945405079, 21.299769090393305, 27.251644576029566, 30.669082563817433, 32.973155283246875, 34.747732977656277, 36.259799625969876, 41.05606424823258, 35.167516725198233, 19.886363751169426, -0.69590973063382733, -9.0167771969136243, -9.6270249918304032, -8.2618037743480635, -6.7408217387098128, -10.978899932581474, -18.299549746677421, -14.199622890693847, -8.5438314644261215, -8.2536334573880197, -7.5415216314834232, -14.060092597586362, -2.5005684163473831, 5.7997355402349751, 9.0877282976722054, 9.0330573171484296, 10.149787501760855, 17.173133974444976, 18.182940682042297, 18.651080128642164, 19.817243271037512, 19.757194779267223, 17.272362036710316, 15.418895879891624, 20.321937471869472, 18.420584166323955, 8.908806885186161, 3.5774897788313411, 1.6714740468556837, 1.419226256225129, 1.2214151918928422, 1.5690890642510762, 1.6244480676769304, 2.0015267447183032, 4.9315456807121052, 8.6581192606482897, 8.6693683559013373, 10.833491504463117, 16.192833118218037, 16.275104321906717, 14.806190094758895, 12.946458472021156, 11.829246266118195, 10.492388711692406, 7.96543744228536, 2.1716106474689965, -6.8876408081228799, -13.90688790437439, -17.800925304704705, -12.352775350625192, -3.3803855900291082, -1.9018092105016311, -2.6191785625021389, 0.61555494556884172, 3.5311227191249399, 5.0183351278561528, 4.9356605314195141, 4.4016478014187248, 3.2502379298500261, 6.3254722770091654, 9.3211462317348879, 7.7039878179680663, 4.5655027019056034, 4.471110475768441, 2.6697027912789544, 1.8446127598263553, 1.5670543030880721, 0.7667905582832325, -9.5238504336605612, -9.6904106007643094, -19.502553283779974, -18.55525471514563, -12.672957394642761, -20.169582643238694, -24.799845838432926, -28.626664089824121, -23.334997800580418, -11.616032521443971, -3.4684288936995884, 2.1278347956804087, 5.7112429223010297, 5.9826424528173883, 6.0024277913862001, 15.289625892807893, 23.239035759433747, 20.419931097759633]
[0, 0, 0.28941494432735015, 0.93012599464566492, 1.5708512477768279, 2.2116273865335803, 2.9479609590399494, 3.6168164815558388, 4.2202503967445697, 4.5188246588637302, 4.9158851706248496, 5.3269949978000204, 5.619996926121325, 6.2732270004442974, 6.8433851802505661, 7.6709035305002766, 8.6516931511631441, 9.4791621596462399, 10.271923340582841, 11.510757211608333, 12.486908736731358, 12.983678150040996, 13.613157723101143, 14.109280096009284, 14.693803996290526, 15.278303448813787, 15.785216715556732, 16.446611007942142, 17.195997323536439, 17.918356382453819, 18.820068559370604, 19.39322717616006, 20.290565651875884, 21.187775298502579, 22.085114933200611, 22.958767266797906, 23.687949335968561, 24.334448547104962, 24.725189714631505, 25.490464129465813, 26.537657931968493, 27.371482523834192, 28.205208815850934, 28.95103675177182, 29.562418334745992, 30.160233130481259, 30.95345764472675, 31.863322398412706, 32.472618672814569, 33.410825968671936, 34.655439121422631, 35.358266041794913, 36.407806079144606, 37.51211613071527, 38.493533009518572, 39.475139071032046, 40.381523349359952, 41.558210669764136, 42.401283418701027, 43.244369778453098, 44.087391516013881, 44.79703819570738, 45.506726951430622, 46.126634702632359, 46.845081123738346, 47.754500515438345, 48.663886945950701, 49.296233986743971, 50.25401400846085, 51.254811575404347, 51.956180650856069, 52.657416837885791, 52.968248383903891, 53.191806922099147, 54.051327427962732, 55.110470279517713, 56.071732579829124, 56.650942878425411, 57.230068780108276, 57.787045090196962, 58.582041322892437, 59.213557150089194, 59.819755516962609, 60.549555516962613, 61.35150435572978, 62.620501889218318, 64.069472340952927, 65.139164904262586, 65.803926741314029, 67.027231065674897, 67.815323008280586, 68.603455877789273, 69.360626215295966]
[0, 42.390915504510339, 38.573070665566114, 30.770445994839832, 28.016175522049888, 28.104155478211027, 22.134154945405079, 21.299769090393305, 27.251644576029566, 30.669082563817433, 32.973155283246875, 34.747732977656277, 36.259799625969876, 41.05606424823258, 35.167516725198233, 19.886363751169426, -0.69590973063382733, -9.0167771969136243, -9.6270249918304032, -8.2618037743480635, -6.7408217387098128, -10.978899932581474, -18.299549746677421, -14.199622890693847, -8.5438314644261215, -8.2536334573880197, -7.5415216314834232, -14.060092597586362, -2.5005684163473831, 5.7997355402349751, 9.0877282976722054, 9.0330573171484296, 10.149787501760855, 17.173133974444976, 18.182940682042297, 18.651080128642164, 19.817243271037512, 19.757194779267223, 17.272362036710316, 15.418895879891624, 20.321937471869472, 18.420584166323955, 8.908806885186161, 3.5774897788313411, 1.6714740468556837, 1.419226256225129, 1.2214151918928422, 1.5690890642510762, 1.6244480676769304, 2.0015267447183032, 4.9315456807121052, 8.6581192606482897, 8.6693683559013373, 10.833491504463117, 16.192833118218037, 16.275104321906717, 14.806190094758895, 12.946458472021156, 11.829246266118195, 10.492388711692406, 7.96543744228536, 2.1716106474689965, -6.8876408081228799, -13.90688790437439, -17.800925304704705, -12.352775350625192, -3.3803855900291082, -1.9018092105016311, -2.6191785625021389, 0.61555494556884172, 3.5311227191249399, 5.0183351278561528, 4.9356605314195141, 4.4016478014187248, 3.2502379298500261, 6.3254722770091654, 9.3211462317348879, 8.2265605343319468, 9.0402354763218451, 9.5302483650550798, 9.459274805313667, 8.4163653890012888, 6.493098794155661, 8.3423791329642647, 10.101551294224373, 10.05797523844023, 6.1050545982888273, 4.3368675431944519, 1.5859053651168831, -10.186269203445555, -16.459780565556088, -23.139557317579012, -27.608076424326754]
[0, 0, 0.28941494432735015, 0.93012599464566492, 1.5708512477768279, 2.2116273865335803, 2.9479609590399494, 3.6168164815558388, 4.2202503967445697, 4.5188246588637302, 4.9158851706248496, 5.3269949978000204, 5.619996926121325, 6.2732270004442974, 6.8433851802505661, 7.6709035305002766, 8.6516931511631441, 9.4791621596462399, 10.271923340582841, 11.510757211608333, 12.486908736731358, 12.983678150040996, 13.613157723101143, 14.109280096009284, 14.693803996290526, 15.278303448813787, 15.785216715556732, 16.446611007942142, 17.195997323536439, 17.918356382453819, 18.820068559370604, 19.39322717616006, 20.290565651875884, 21.187775298502579, 22.085114933200611, 22.958767266797906, 23.687949335968561, 24.334448547104962, 24.725189714631505, 25.490464129465813, 26.537657931968493, 27.371482523834192, 28.205208815850934, 28.95103675177182, 29.562418334745992, 30.160233130481259, 30.95345764472675, 31.863322398412706, 32.472618672814569, 33.410825968671936, 34.655439121422631, 35.358266041794913, 36.089058611543678, 37.01111922234972, 37.066395799667781, 37.782672799158895, 38.771558156518381, 39.943111808725568, 40.334666121688656, 41.148111817479105, 41.710093578748982, 42.476302884356798, 43.223241764051785, 43.540041290566585, 44.735212981161702, 45.726897144592783, 46.377006250820344, 46.856964478169353, 47.840578126915645, 49.225613252824012, 49.872894876230703, 51.091902968902765, 51.812416098554138, 52.919815060085163, 53.219678645737034, 53.727828485843276, 54.467918169597887, 55.398025287084899, 56.328080312338777, 56.962413261191344, 57.820755302571108, 58.69577074814908, 59.570692613231898, 60.445653943806001, 61.136709954560558, 62.283153306846224, 63.029673721838336, 63.876290996644371, 64.877891041572497, 66.003638873016101, 67.218239704565306, 68.02146102524847, 68.824699595039533]
[0, 42.390915504510339, 38.573070665566114, 30.770445994839832, 28.016175522049888, 28.104155478211027, 22.134154945405079, 21.299769090393305, 27.251644576029566, 30.669082563817433, 32.973155283246875, 34.747732977656277, 36.259799625969876, 41.05606424823258, 35.167516725198233, 19.886363751169426, -0.69590973063382733, -9.0167771969136243, -9.6270249918304032, -8.2618037743480635, -6.7408217387098128, -10.978899932581474, -18.299549746677421, -14.199622890693847, -8.5438314644261215, -8.2536334573880197, -7.5415216314834232, -14.060092597586362, -2.5005684163473831, 5.7997355402349751, 9.0877282976722054, 9.0330573171484296, 10.149787501760855, 17.173133974444976, 18.182940682042297, 18.651080128642164, 19.817243271037512, 19.757194779267223, 17.272362036710316, 15.418895879891624, 20.321937471869472, 18.420584166323955, 8.908806885186161, 3.5774897788313411, 1.6714740468556837, 1.419226256225129, 1.2214151918928422, 1.5690890642510762, 1.6244480676769304, 2.0015267447183032, 4.9315456807121052, 8.6581192606482897, 4.2746975023989453, -0.16749185481390416, -0.015326306926750992, 0.54366831193745879, 0.89275219070239487, 2.4473323053501259, 0.025734489980805336, -15.188441500460264, -13.63634021677942, -30.456397212115306, -37.589594476314815, -33.804075397162755, -19.475976556993416, -11.819888374733596, -6.4458321408031134, -4.4741214774190396, -4.7888683828263874, -0.62652491530752752, 5.3555344548936974, 10.093886080292181, 5.8652602822980366, -6.3879091496770499, -6.0907848080562506, -7.8221599263383421, -15.41661630921781, -17.540830203705802, -23.699234050476029, -20.304044901927629, -18.421848417200358, -15.124094170846812, -15.032788416227726, -12.923981507337938, -9.7785833899044867, -6.1913525352695027, 0.19730973035468818, 5.7112429223010297, 5.9826424528173883, 6.0024277913862001, 15.289625892807893, 23.239035759433747, 20.419931097759633]
[0, 0, 0.28941494432735015, 0.93012599464566492, 1.5708512477768279, 2.2116273865335803, 2.9479609590399494, 3.6168164815558388, 4.2202503967445697, 4.5188246588637302, 4.9158851706248496, 5.3269949978000204, 5.619996926121325, 6.2732270004442974, 6.8433851802505661, 7.6709035305002766, 8.6516931511631441, 9.4791621596462399, 10.271923340582841, 11.510757211608333, 12.486908736731358, 12.983678150040996, 13.613157723101143, 14.109280096009284, 14.693803996290526, 15.278303448813787, 15.785216715556732, 16.446611007942142, 17.195997323536439, 17.918356382453819, 18.820068559370604, 19.39322717616006, 20.290565651875884, 21.187775298502579, 22.085114933200611, 22.958767266797906, 23.687949335968561, 24.334448547104962, 24.725189714631505, 25.490464129465813, 26.537657931968493, 27.371482523834192, 28.208618916544488, 29.045729261720066, 29.98252569638451, 30.965655626759943, 31.12938348022416, 31.74463739528688, 31.746612237052684, 32.395653599370988, 33.353271550330554, 33.990290270620619, 35.206340849338467, 35.828260755757299, 36.327645066684262, 37.194263719841459, 38.100647998169364, 38.959985801364361, 39.699650326672959, 40.439381541371922, 41.179125882343854, 42.350853875523157, 43.593224166539486, 44.202968752411309, 45.284948669045626, 45.957817556719888, 46.907904810607654, 47.776769138336675, 48.930021018890088, 49.901567898870674, 50.688515425710932, 51.586882394159794, 52.462646734607617, 53.685868239487249, 54.253628065470025, 55.029515106217573, 55.805414107376876, 56.726513868531995, 57.647637231605572, 58.530765336695652, 59.110899071277608, 60.045655756196197, 60.980475797701509, 62.113498613005767, 63.030387455777891, 63.94728399301642, 65.262669917374737, 66.231570810139317, 66.986932584390573, 67.79099520011151, 68.546221530425811, 69.301546156000811, 69.455274910630521, 70.109027845614364, 70.30904766963188, 71.596326400132767, 71.982211227510064, 73.07527262102829, 74.322510040287355, 75.43959432985551]
[0, 42.390915504510339, 38.573070665566114, 30.770445994839832, 28.016175522049888, 28.104155478211027, 22.134154945405079, 21.299769090393305, 27.251644576029566, 30.669082563817433, 32.973155283246875, 34.747732977656277, 36.259799625969876, 41.05606424823258, 35.167516725198233, 19.886363751169426, -0.69590973063382733, -9.0167771969136243, -9.6270249918304032, -8.2618037743480635, -6.7408217387098128, -10.978899932581474, -18.299549746677421, -14.199622890693847, -8.5438314644261215, -8.2536334573880197, -7.5415216314834232, -14.060092597586362, -2.5005684163473831, 5.7997355402349751, 9.0877282976722054, 9.0330573171484296, 10.149787501760855, 17.173133974444976, 18.182940682042297, 18.651080128642164, 19.817243271037512, 19.757194779267223, 17.272362036710316, 15.418895879891624, 20.321937471869472, 18.420584166323955, 20.597942022542593, 23.879293768577583, 12.095632050981665, -0.20446430390968123, -0.6254811353776808, -4.0286686765100281, -4.0336075739948525, -6.1933319679778123, -4.8577453759565339, -1.6939593048932431, 10.481258776262383, 13.928942703169497, 16.895517819049118, 16.275104321906717, 14.806190094758895, 11.884069663957471, 8.7347881988406666, 5.0991769275035788, 1.2101262687383834, -5.1004761217027959, -10.996823555663291, -12.067263403501501, -3.0658456887419807, -5.0589824620704062, 0.49337759256345359, 8.0098993955707023, 8.2799280647190177, 10.855514485612659, 9.1809305088559956, 6.4587093982776471, -0.27035901353996256, -14.977664445829234, -19.457209209930706, -23.666892859787417, -27.608076424326754, -20.4263547412523, -11.444014922383573, -10.213686752070583, -6.9556025058459721, -4.46942404575453, -3.8929595214417918, -9.2175420993436692, -9.8078059991344642, -10.573125635611479, -11.743226019963332, -9.4882042791554717, -6.3531856003514582, -1.4638668870025111, 3.5065739759677581, 6.3475385671502735, 7.0821985713493794, 8.2505921254677972, 9.3324134398128002, 17.473059928407764, 21.204355636559818, 25.573900164087206, 16.396414594533987, 15.636158322083483]
[0, 0, 0.28941494432735015, 0.93012599464566492, 1.5708512477768279, 2.2116273865335803, 2.9479609590399494, 3.6168164815558388, 4.2202503967445697, 4.5188246588637302, 4.9158851706248496, 5.3269949978000204, 5.619996926121325, 6.2732270004442974, 6.8433851802505661, 7.6709035305002766, 8.6516931511631441, 9.4791621596462399, 10.271923340582841, 11.510757211608333, 12.486908736731358, 12.983678150040996, 13.613157723101143, 14.109280096009284, 14.693803996290526, 15.278303448813787, 15.785216715556732, 16.446611007942142, 17.195997323536439, 17.918356382453819, 18.820068559370604, 19.39322717616006, 20.290565651875884, 21.187775298502579, 22.085114933200611, 22.958767266797906, 23.687949335968561, 24.334448547104962, 24.725189714631505, 25.490464129465813, 26.537657931968493, 27.371482523834192, 28.208618916544488, 29.045729261720066, 29.98252569638451, 30.965655626759943, 31.12938348022416, 31.74463739528688, 31.746612237052684, 32.395653599370988, 33.353271550330554, 33.990290270620619, 35.206340849338467, 35.828260755757299, 36.327645066684262, 37.194263719841459, 38.100647998169364, 38.959985801364361, 39.699650326672959, 40.439381541371922, 41.179125882343854, 42.350853875523157, 43.593224166539486, 44.202968752411309, 45.284948669045626, 45.957817556719888, 46.907904810607654, 47.776769138336675, 48.930021018890088, 49.901567898870674, 50.688515425710932, 51.586882394159794, 52.462646734607617, 53.685868239487249, 54.253628065470025, 55.029515106217573, 55.805414107376876, 56.581225392419832, 57.092589743934475, 58.156518552643035, 59.288956069683159, 60.604772599447095, 60.983878666399335, 61.81744066769258, 62.873288170886106, 63.706760503960211, 64.524083659144253, 65.563576617273355, 66.269199441450695, 67.308676276209411, 67.489460042073503, 68.70279757961201, 69.658790236487562, 70.130735296849465, 70.193087041011125, 71.239857450413297, 72.489362516429438, 73.606446805997592]
[0, 42.390915504510339, 38.573070665566114, 30.770445994839832, 28.016175522049888, 28.104155478211027, 22.134154945405079, 21.299769090393305, 27.251644576029566, 30.669082563817433, 32.973155283246875, 34.747732977656277, 36.259799625969876, 41.05606424823258, 35.167516725198233, 19.886363751169426, -0.69590973063382733, -9.0167771969136243, -9.6270249918304032, -8.2618037743480635, -6.7408217387098128, -10.978899932581474, -18.299549746677421, -14.199622890693847, -8.5438314644261215, -8.2536334573880197, -7.5415216314834232, -14.060092597586362, -2.5005684163473831, 5.7997355402349751, 9.0877282976722054, 9.0330573171484296, 10.149787501760855, 17.173133974444976, 18.182940682042297, 18.651080128642164, 19.817243271037512, 19.757194779267223, 17.272362036710316, 15.418895879891624, 20.321937471869472, 18.420584166323955, 20.597942022542593, 23.879293768577583, 12.095632050981665, -0.20446430390968123, -0.6254811353776808, -4.0286686765100281, -4.0336075739948525, -6.1933319679778123, -4.8577453759565339, -1.6939593048932431, 10.481258776262383, 13.928942703169497, 16.895517819049118, 16.275104321906717, 14.806190094758895, 11.884069663957471, 8.7347881988406666, 5.0991769275035788, 1.2101262687383834, -5.1004761217027959, -10.996823555663291, -12.067263403501501, -3.0658456887419807, -5.0589824620704062, 0.49337759256345359, 8.0098993955707023, 8.2799280647190177, 10.855514485612659, 9.1809305088559956, 6.4587093982776471, -0.27035901353996256, -14.977664445829234, -19.457209209930706, -23.666892859787417, -27.608076424326754, -26.29814487196191, -23.044744282136822, -11.533499167106113, -11.690174193367024, -24.814006504142228, -21.686837479288631, -20.558301698369085, -14.211281012864422, -10.802461410133397, -6.7773584193433685, -3.6330622174025531, -5.9241174067208631, -3.4102844272511139, -2.4356226998456956, 7.1319958418937679, 17.788682766626518, 19.501485455167643, 19.822735004057876, 20.020095607768695, 16.396414594533987, 15.636158322083483]
[0, 0, 0.28941494432735015, 0.93012599464566492, 1.5708512477768279, 2.2116273865335803, 2.9479609590399494, 3.6168164815558388, 4.2202503967445697, 4.5188246588637302, 4.9158851706248496, 5.3269949978000204, 5.619996926121325, 6.2732270004442974, 6.8433851802505661, 7.6709035305002766, 8.6516931511631441, 9.4791621596462399, 10.271923340582841, 11.510757211608333, 12.486908736731358, 12.983678150040996, 13.613157723101143, 14.109280096009284, 14.693803996290526, 15.278303448813787, 15.785216715556732, 16.446611007942142, 17.195997323536439, 17.918356382453819, 18.820068559370604, 19.39322717616006, 20.290565651875884, 21.187775298502579, 22.085114933200611, 22.958767266797906, 23.687949335968561, 24.334448547104962, 24.725189714631505, 25.490464129465813, 26.537657931968493, 27.371482523834192, 28.208618916544488, 29.045729261720066, 29.98252569638451, 30.965655626759943, 31.12938348022416, 31.74463739528688, 31.746612237052684, 32.395653599370988, 33.353271550330554, 33.990290270620619, 35.206340849338467, 35.828260755757299, 36.327645066684262, 37.194263719841459, 38.100647998169364, 38.959985801364361, 39.699650326672959, 40.439381541371922, 41.179125882343854, 42.350853875523157, 43.593224166539486, 44.202968752411309, 45.284948669045626, 45.957817556719888, 46.907904810607654, 47.776769138336675, 48.930021018890088, 49.901567898870674, 50.408196569595098, 51.061725865036394, 51.970973702537265, 52.623450522048877, 53.614737902176358, 54.701166809192372, 54.91154591937206, 55.543145183146173, 56.345162608143902, 57.140158840839376, 57.771674668036134, 58.377873034909548, 59.107673034909553, 59.90962187367672, 61.178619407165257, 62.627589858899874, 63.697282422209533, 64.362044259260983, 65.585348583621851, 66.37344052622754, 67.161573395736227, 67.91874373324292]
[0, 42.390915504510339, 38.573070665566114, 30.770445994839832, 28.016175522049888, 28.104155478211027, 22.134154945405079, 21.299769090393305, 27.251644576029566, 30.669082563817433, 32.973155283246875, 34.747732977656277, 36.259799625969876, 41.05606424823258, 35.167516725198233, 19.886363751169426, -0.69590973063382733, -9.0167771969136243, -9.6270249918304032, -8.2618037743480635, -6.7408217387098128, -10.978899932581474, -18.299549746677421, -14.199622890693847, -8.5438314644261215, -8.2536334573880197, -7.5415216314834232, -14.060092597586362, -2.5005684163473831, 5.7997355402349751, 9.0877282976722054, 9.0330573171484296, 10.149787501760855, 17.173133974444976, 18.182940682042297, 18.651080128642164, 19.817243271037512, 19.757194779267223, 17.272362036710316, 15.418895879891624, 20.321937471869472, 18.420584166323955, 20.597942022542593, 23.879293768577583, 12.095632050981665, -0.20446430390968123, -0.6254811353776808, -4.0286686765100281, -4.0336075739948525, -6.1933319679778123, -4.8577453759565339, -1.6939593048932431, 10.481258776262383, 13.928942703169497, 16.895517819049118, 16.275104321906717, 14.806190094758895, 11.884069663957471, 8.7347881988406666, 5.0991769275035788, 1.2101262687383834, -5.1004761217027959, -10.996823555663291, -12.067263403501501, -3.0658456887419807, -5.0589824620704062, 0.49337759256345359, 8.0098993955707023, 8.2799280647190177, 10.855514485612659, 9.6860738515784544, 7.6006485863187088, 5.8949467944710268, 4.776533566275682, 4.5142304277862495, 8.0686703112679474, 8.1597602028652965, 9.7389648651909013, 9.5302483650550798, 9.459274805313667, 8.4163653890012888, 6.493098794155661, 8.3423791329642647, 10.101551294224373, 10.05797523844023, 6.1050545982888273, 4.3368675431944519, 1.5859053651168831, -10.186269203445555, -16.459780565556088, -23.139557317579012, -27.608076424326754]
[0, 0, 0.28941494432735015, 0.93012599464566492, 1.5708512477768279, 2.2116273865335803, 2.9479609590399494, 3.6168164815558388, 4.2202503967445697, 4.5188246588637302, 4.9158851706248496, 5.3269949978000204, 5.619996926121325, 6.2732270004442974, 6.8433851802505661, 7.6709035305002766, 8.6516931511631441, 9.4791621596462399, 10.271923340582841, 11.510757211608333, 12.486908736731358, 12.983678150040996, 13.613157723101143, 14.109280096009284, 14.693803996290526, 15.278303448813787, 15.785216715556732, 16.446611007942142, 17.195997323536439, 17.918356382453819, 18.820068559370604, 19.39322717616006, 20.290565651875884, 21.187775298502579, 22.085114933200611, 22.958767266797906, 23.687949335968561, 24.334448547104962, 24.725189714631505, 25.490464129465813, 26.537657931968493, 27.371482523834192, 28.208618916544488, 29.045729261720066, 29.98252569638451, 30.965655626759943, 31.12938348022416, 31.74463739528688, 31.746612237052684, 32.395653599370988, 33.353271550330554, 33.990290270620619, 35.206340849338467, 35.828260755757299, 36.327645066684262, 37.194263719841459, 38.100647998169364, 38.959985801364361, 39.699650326672959, 40.439381541371922, 41.179125882343854, 41.937334329935936, 42.569040163374254, 43.483147410911435, 44.488376424619261, 45.402535803502396, 46.300846930005903, 47.160061693612768, 48.019386870713966, 48.878703110523269, 50.010717611313787, 50.771715962166134, 51.156661490780252, 52.177407066327845, 52.451530140876486, 53.255813704055541, 54.060122612373732, 54.713114404052618, 54.815334705363071, 55.698411542337062, 56.581620430426405, 57.464748535516485, 58.044882270098441, 58.97963895501703, 59.914458996522342, 61.0474818118266, 61.964370654598724, 62.881267191837253, 64.196653116195577, 65.165554008960157, 65.920915783211413, 66.72497839893235, 67.480204729246651, 68.235529354821651, 68.389258109451362, 69.043011044435204, 69.24303086845272, 70.530309598953608, 70.916194426330904, 72.00925581984913, 73.256493239108195, 74.37357752867635]
[0, 42.390915504510339, 38.573070665566114, 30.770445994839832, 28.016175522049888, 28.104155478211027, 22.134154945405079, 21.299769090393305, 27.251644576029566, 30.669082563817433, 32.973155283246875, 34.747732977656277, 36.259799625969876, 41.05606424823258, 35.167516725198233, 19.886363751169426, -0.69590973063382733, -9.0167771969136243, -9.6270249918304032, -8.2618037743480635, -6.7408217387098128, -10.978899932581474, -18.299549746677421, -14.199622890693847, -8.5438314644261215, -8.2536334573880197, -7.5415216314834232, -14.060092597586362, -2.5005684163473831, 5.7997355402349751, 9.0877282976722054, 9.0330573171484296, 10.149787501760855, 17.173133974444976, 18.182940682042297, 18.651080128642164, 19.817243271037512, 19.757194779267223, 17.272362036710316, 15.418895879891624, 20.321937471869472, 18.420584166323955, 20.597942022542593, 23.879293768577583, 12.095632050981665, -0.20446430390968123, -0.6254811353776808, -4.0286686765100281, -4.0336075739948525, -6.1933319679778123, -4.8577453759565339, -1.6939593048932431, 10.481258776262383, 13.928942703169497, 16.895517819049118, 16.275104321906717, 14.806190094758895, 11.884069663957471, 8.7347881988406666, 5.0991769275035788, 1.2101262687383834, -1.4014593098833832, -2.3967706246264178, -2.9752649030520693, -7.0464778805029393, -9.5539901571622021, -15.196889704969806, -12.806963205452657, -10.728801015459275, -8.8565315983141151, -5.3608519033672053, -0.90747055526892639, -0.094003491742304698, 1.3812262817428205, 1.810111837596984, -1.1595150822212095, -5.8356334363734135, -9.6545371148946462, -10.058323893189765, -12.026957989621287, -11.444014922383573, -10.213686752070583, -6.9556025058459721, -4.46942404575453, -3.8929595214417918, -9.2175420993436692, -9.8078059991344642, -10.573125635611479, -11.743226019963332, -9.4882042791554717, -6.3531856003514582, -1.4638668870025111, 3.5065739759677581, 6.3475385671502735, 7.0821985713493794, 8.2505921254677972, 9.3324134398128002, 17.473059928407764, 21.204355636559818, 25.573900164087206, 16.396414594533987, 15.636158322083483]
[0, 0, 0.28941494432735015, 0.93012599464566492, 1.5708512477768279, 2.2116273865335803, 2.9479609590399494, 3.6168164815558388, 4.2202503967445697, 4.5188246588637302, 4.9158851706248496, 5.3269949978000204, 5.619996926121325, 6.2732270004442974, 6.8433851802505661, 7.6709035305002766, 8.6516931511631441, 9.4791621596462399, 10.271923340582841, 11.510757211608333, 12.486908736731358, 12.983678150040996, 13.613157723101143, 14.109280096009284, 14.693803996290526, 15.278303448813787, 15.785216715556732, 16.446611007942142, 17.195997323536439, 17.918356382453819, 18.820068559370604, 19.39322717616006, 20.290565651875884, 21.187775298502579, 22.085114933200611, 22.958767266797906, 23.687949335968561, 24.334448547104962, 24.725189714631505, 25.490464129465813, 26.537657931968493, 27.371482523834192, 28.208618916544488, 29.045729261720066, 29.98252569638451, 30.965655626759943, 31.12938348022416, 31.74463739528688, 31.746612237052684, 32.395653599370988, 33.353271550330554, 33.990290270620619, 35.206340849338467, 35.828260755757299, 36.327645066684262, 37.194263719841459, 38.100647998169364, 38.959985801364361, 39.699650326672959, 40.439381541371922, 41.179125882343854, 41.937334329935936, 42.569040163374254, 43.483147410911435, 44.488376424619261, 45.402535803502396, 46.300846930005903, 47.160061693612768, 48.019386870713966, 48.878703110523269, 50.010717611313787, 50.771715962166134, 51.511789309882431, 52.123004108459817, 52.878943371893065, 54.453834177631677, 55.256744957233003, 56.410661713329382, 57.299817475836718, 57.759351098110436, 58.691573807552771, 59.524096485922556, 60.133005526748846, 60.741909993804235, 61.826704490471691, 62.320058450626064, 63.041827236318547, 63.763629016587892, 63.927987953065355, 64.782024140823225, 64.79809212140573, 65.711394541198871, 65.973049695935032, 66.578907839397672, 66.932261005507726, 68.283231327165467, 69.390941519408912, 69.858514486976546, 70.965292920087705, 71.699496202564703, 72.070267142634179, 73.158159991218085]
[0, 42.390915504510339, 38.573070665566114, 30.770445994839832, 28.016175522049888, 28.104155478211027, 22.134154945405079, 21.299769090393305, 27.251644576029566, 30.669082563817433, 32.973155283246875, 34.747732977656277, 36.259799625969876, 41.05606424823258, 35.167516725198233, 19.886363751169426, -0.69590973063382733, -9.0167771969136243, -9.6270249918304032, -8.2618037743480635, -6.7408217387098128, -10.978899932581474, -18.299549746677421, -14.199622890693847, -8.5438314644261215, -8.2536334573880197, -7.5415216314834232, -14.060092597586362, -2.5005684163473831, 5.7997355402349751, 9.0877282976722054, 9.0330573171484296, 10.149787501760855, 17.173133974444976, 18.182940682042297, 18.651080128642164, 19.817243271037512, 19.757194779267223, 17.272362036710316, 15.418895879891624, 20.321937471869472, 18.420584166323955, 20.597942022542593, 23.879293768577583, 12.095632050981665, -0.20446430390968123, -0.6254811353776808, -4.0286686765100281, -4.0336075739948525, -6.1933319679778123, -4.8577453759565339, -1.6939593048932431, 10.481258776262383, 13.928942703169497, 16.895517819049118, 16.275104321906717, 14.806190094758895, 11.884069663957471, 8.7347881988406666, 5.0991769275035788, 1.2101262687383834, -1.4014593098833832, -2.3967706246264178, -2.9752649030520693, -7.0464778805029393, -9.5539901571622021, -15.196889704969806, -12.806963205452657, -10.728801015459275, -8.8565315983141151, -5.3608519033672053, -0.90747055526892639, -0.042888490550314406, -1.4444768566545434, -3.6541554175086501, -12.13107571209728, -12.211424194291672, -9.3664749270200129, 1.5805956471466542, 5.3800243148288516, 9.0705463747750592, 1.0814158889648207, 2.0418502033288481, -4.5779805216860465, -20.967624629052739, -20.893262441301246, -18.644911526755561, -16.155806069405145, -16.88962068499011, -16.616207937499777, -16.409321171172888, -9.0701297612271894, -9.2756947784106707, -5.3154764508461074, -1.0209725917134638, 8.3264995285396282, 15.846499778594429, 16.694012289735273, 16.20622887108027, 14.733632558175628, 14.684706781443992, 13.38497245597256]
[0, 0, 0.28941494432735015, 0.93012599464566492, 1.5708512477768279, 2.2116273865335803, 2.9479609590399494, 3.6168164815558388, 4.2202503967445697, 4.5188246588637302, 4.9158851706248496, 5.3269949978000204, 5.619996926121325, 6.2732270004442974, 6.8433851802505661, 7.6709035305002766, 8.6516931511631441, 9.4791621596462399, 10.271923340582841, 11.510757211608333, 12.486908736731358, 12.983678150040996, 13.613157723101143, 14.109280096009284, 14.693803996290526, 15.278303448813787, 15.785216715556732, 16.446611007942142, 17.195997323536439, 17.918356382453819, 18.820068559370604, 19.39322717616006, 20.290565651875884, 21.187775298502579, 22.085114933200611, 22.958767266797906, 23.687949335968561, 24.334448547104962, 24.725189714631505, 25.490464129465813, 26.537657931968493, 27.371482523834192, 28.208618916544488, 29.045729261720066, 29.98252569638451, 30.965655626759943, 31.12938348022416, 31.74463739528688, 31.746612237052684, 32.395653599370988, 33.353271550330554, 33.990290270620619, 35.206340849338467, 35.828260755757299, 36.327645066684262, 37.194263719841459, 38.100647998169364, 38.959985801364361, 39.699650326672959, 40.439381541371922, 41.179125882343854, 41.937334329935936, 42.569040163374254, 43.483147410911435, 44.488376424619261, 45.402535803502396, 46.300846930005903, 47.160061693612768, 48.019386870713966, 48.878703110523269, 50.010717611313787, 50.090047303106964, 50.7587791028593, 51.038941288030664, 51.62604248033059, 52.204351368382653, 52.647677095134434, 52.946415843876551, 54.054103611255066, 54.693980247803076, 55.315012533598271, 56.101960060438529, 57.000327028887391, 57.876091369335214, 59.099312874214846, 59.667072700197622, 60.44295974094517, 61.218858742104473]
[0, 42.390915504510339, 38.573070665566114, 30.770445994839832, 28.016175522049888, 28.104155478211027, 22.134154945405079, 21.299769090393305, 27.251644576029566, 30.669082563817433, 32.973155283246875, 34.747732977656277, 36.259799625969876, 41.05606424823258, 35.167516725198233, 19.886363751169426, -0.69590973063382733, -9.0167771969136243, -9.6270249918304032, -8.2618037743480635, -6.7408217387098128, -10.978899932581474, -18.299549746677421, -14.199622890693847, -8.5438314644261215, -8.2536334573880197, -7.5415216314834232, -14.060092597586362, -2.5005684163473831, 5.7997355402349751, 9.0877282976722054, 9.0330573171484296, 10.149787501760855, 17.173133974444976, 18.182940682042297, 18.651080128642164, 19.817243271037512, 19.757194779267223, 17.272362036710316, 15.418895879891624, 20.321937471869472, 18.420584166323955, 20.597942022542593, 23.879293768577583, 12.095632050981665, -0.20446430390968123, -0.6254811353776808, -4.0286686765100281, -4.0336075739948525, -6.1933319679778123, -4.8577453759565339, -1.6939593048932431, 10.481258776262383, 13.928942703169497, 16.895517819049118, 16.275104321906717, 14.806190094758895, 11.884069663957471, 8.7347881988406666, 5.0991769275035788, 1.2101262687383834, -1.4014593098833832, -2.3967706246264178, -2.9752649030520693, -7.0464778805029393, -9.5539901571622021, -15.196889704969806, -12.806963205452657, -10.728801015459275, -8.8565315983141151, -5.3608519033672053, -5.1879868895915964, -4.5668712373295, -1.7783924960982858, 3.814274790446905, 8.2537747389842426, 10.092184095024386, 12.273337863008148, 14.656501026434618, 13.008512096769776, 10.855514485612659, 9.1809305088559956, 6.4587093982776471, -0.27035901353996256, -14.977664445829234, -19.457209209930706, -23.666892859787417, -27.608076424326754]
[0, 0, 0.28941494432735015, 0.93012599464566492, 1.5708512477768279, 2.2116273865335803, 2.9479609590399494, 3.6168164815558388, 4.2202503967445697, 4.5188246588637302, 4.9158851706248496, 5.3269949978000204, 5.619996926121325, 6.2732270004442974, 6.8433851802505661, 7.6709035305002766, 8.6516931511631441, 9.4791621596462399, 10.271923340582841, 11.510757211608333, 12.486908736731358, 12.983678150040996, 13.613157723101143, 14.109280096009284, 14.693803996290526, 15.278303448813787, 15.785216715556732, 16.446611007942142, 17.195997323536439, 17.918356382453819, 18.820068559370604, 19.39322717616006, 20.290565651875884, 21.187775298502579, 22.085114933200611, 22.958767266797906, 23.687949335968561, 24.334448547104962, 24.725189714631505, 25.490464129465813, 26.537657931968493, 27.371482523834192, 28.208618916544488, 29.045729261720066, 29.98252569638451, 30.965655626759943, 31.12938348022416, 31.74463739528688, 31.746612237052684, 32.395653599370988, 33.353271550330554, 33.990290270620619, 35.206340849338467, 35.828260755757299, 36.327645066684262, 37.194263719841459, 38.100647998169364, 38.959985801364361, 39.699650326672959, 40.439381541371922, 41.179125882343854, 41.937334329935936, 42.569040163374254, 43.483147410911435, 44.488376424619261, 45.402535803502396, 46.300846930005903, 47.160061693612768, 48.019386870713966, 48.878703110523269, 50.010717611313787, 50.090047303106964, 50.7587791028593, 51.038941288030664, 51.62604248033059, 52.204351368382653, 52.647677095134434, 52.946415843876551, 54.054103611255066, 54.693980247803076, 55.315012533598271, 55.821641204322695, 56.475170499763991, 57.384418337264862, 58.036895156776474, 59.028182536903955, 60.114611443919969, 60.324990554099656, 60.95658981787377, 61.758607242871498, 62.553603475566973, 63.185119302763731, 63.791317669637145, 64.52111766963715, 65.32306650840431, 66.592064041892854, 68.041034493627464, 69.110727056937122, 69.775488893988566, 70.998793218349434, 71.786885160955123, 72.575018030463809, 73.332188367970502]
[0, 42.390915504510339, 38.573070665566114, 30.770445994839832, 28.016175522049888, 28.104155478211027, 22.134154945405079, 21.299769090393305, 27.251644576029566, 30.669082563817433, 32.973155283246875, 34.747732977656277, 36.259799625969876, 41.05606424823258, 35.167516725198233, 19.886363751169426, -0.69590973063382733, -9.0167771969136243, -9.6270249918304032, -8.2618037743480635, -6.7408217387098128, -10.978899932581474, -18.299549746677421, -14.199622890693847, -8.5438314644261215, -8.2536334573880197, -7.5415216314834232, -14.060092597586362, -2.5005684163473831, 5.7997355402349751, 9.0877282976722054, 9.0330573171484296, 10.149787501760855, 17.173133974444976, 18.182940682042297, 18.651080128642164, 19.817243271037512, 19.757194779267223, 17.272362036710316, 15.418895879891624, 20.321937471869472, 18.420584166323955, 20.597942022542593, 23.879293768577583, 12.095632050981665, -0.20446430390968123, -0.6254811353776808, -4.0286686765100281, -4.0336075739948525, -6.1933319679778123, -4.8577453759565339, -1.6939593048932431, 10.481258776262383, 13.928942703169497, 16.895517819049118, 16.275104321906717, 14.806190094758895, 11.884069663957471, 8.7347881988406666, 5.0991769275035788, 1.2101262687383834, -1.4014593098833832, -2.3967706246264178, -2.9752649030520693, -7.0464778805029393, -9.5539901571622021, -15.196889704969806, -12.806963205452657, -10.728801015459275, -8.8565315983141151, -5.3608519033672053, -5.1879868895915964, -4.5668712373295, -1.7783924960982858, 3.814274790446905, 8.2537747389842426, 10.092184095024386, 12.273337863008148, 14.656501026434618, 13.008512096769776, 10.855514485612659, 9.6860738515784544, 7.6006485863187088, 5.8949467944710268, 4.776533566275682, 4.5142304277862495, 8.0686703112679474, 8.1597602028652965, 9.7389648651909013, 9.5302483650550798, 9.459274805313667, 8.4163653890012888, 6.493098794155661, 8.3423791329642647, 10.101551294224373, 10.05797523844023, 6.1050545982888273, 4.3368675431944519, 1.5859053651168831, -10.186269203445555, -16.459780565556088, -23.139557317579012, -27.608076424326754]
[0, 0, 0.28941494432735015, 0.93012599464566492, 1.5708512477768279, 2.2116273865335803, 2.9479609590399494, 3.6168164815558388, 4.2202503967445697, 4.5188246588637302, 4.9158851706248496, 5.3269949978000204, 5.619996926121325, 6.2732270004442974, 6.8433851802505661, 7.6709035305002766, 8.6516931511631441, 9.4791621596462399, 10.271923340582841, 11.510757211608333, 12.486908736731358, 12.983678150040996, 13.613157723101143, 14.109280096009284, 14.693803996290526, 15.278303448813787, 15.785216715556732, 16.446611007942142, 17.195997323536439, 17.918356382453819, 18.820068559370604, 19.39322717616006, 20.290565651875884, 21.187775298502579, 22.085114933200611, 22.958767266797906, 23.687949335968561, 24.334448547104962, 24.725189714631505, 25.490464129465813, 26.537657931968493, 27.371482523834192, 28.208618916544488, 29.045729261720066, 29.98252569638451, 30.965655626759943, 31.12938348022416, 31.74463739528688, 31.746612237052684, 32.395653599370988, 33.353271550330554, 33.990290270620619, 35.206340849338467, 35.828260755757299, 36.327645066684262, 37.194263719841459, 38.100647998169364, 38.959985801364361, 39.699650326672959, 40.439381541371922, 41.179125882343854, 41.937334329935936, 42.569040163374254, 43.483147410911435, 44.488376424619261, 45.402535803502396, 46.300846930005903, 47.160061693612768, 48.019386870713966, 48.878703110523269, 50.010717611313787, 50.090047303106964, 50.793060482215296, 51.813806057762889, 52.08792913231153, 52.892212695490585, 53.696521603808776, 54.349513395487662, 54.451733696798115, 55.334810533772107, 56.218019421861449, 57.101147526951529, 57.681281261533485, 58.616037946452074, 59.550857987957386, 60.683880803261644, 61.600769646033768, 62.517666183272297, 63.833052107630621, 64.801953000395201, 65.557314774646457, 66.361377390367394, 67.116603720681695, 67.871928346256695, 68.025657100886406, 68.679410035870248, 68.879429859887765, 70.166708590388652, 70.552593417765948, 71.645654811284174, 72.892892230543239, 74.009976520111394]
[0, 42.390915504510339, 38.573070665566114, 30.770445994839832, 28.016175522049888, 28.104155478211027, 22.134154945405079, 21.299769090393305, 27.251644576029566, 30.669082563817433, 32.973155283246875, 34.747732977656277, 36.259799625969876, 41.05606424823258, 35.167516725198233, 19.886363751169426, -0.69590973063382733, -9.0167771969136243, -9.6270249918304032, -8.2618037743480635, -6.7408217387098128, -10.978899932581474, -18.299549746677421, -14.199622890693847, -8.5438314644261215, -8.2536334573880197, -7.5415216314834232, -14.060092597586362, -2.5005684163473831, 5.7997355402349751, 9.0877282976722054, 9.0330573171484296, 10.149787501760855, 17.173133974444976, 18.182940682042297, 18.651080128642164, 19.817243271037512, 19.757194779267223, 17.272362036710316, 15.418895879891624, 20.321937471869472, 18.420584166323955, 20.597942022542593, 23.879293768577583, 12.095632050981665, -0.20446430390968123, -0.6254811353776808, -4.0286686765100281, -4.0336075739948525, -6.1933319679778123, -4.8577453759565339, -1.6939593048932431, 10.481258776262383, 13.928942703169497, 16.895517819049118, 16.275104321906717, 14.806190094758895, 11.884069663957471, 8.7347881988406666, 5.0991769275035788, 1.2101262687383834, -1.4014593098833832, -2.3967706246264178, -2.9752649030520693, -7.0464778805029393, -9.5539901571622021, -15.196889704969806, -12.806963205452657, -10.728801015459275, -8.8565315983141151, -5.3608519033672053, -5.1879868895915964, -0.094003491742304698, 1.3812262817428205, 1.810111837596984, -1.1595150822212095, -5.8356334363734135, -9.6545371148946462, -10.058323893189765, -12.026957989621287, -11.444014922383573, -10.213686752070583, -6.9556025058459721, -4.46942404575453, -3.8929595214417918, -9.2175420993436692, -9.8078059991344642, -10.573125635611479, -11.743226019963332, -9.4882042791554717, -6.3531856003514582, -1.4638668870025111, 3.5065739759677581, 6.3475385671502735, 7.0821985713493794, 8.2505921254677972, 9.3324134398128002, 17.473059928407764, 21.204355636559818, 25.573900164087206, 16.396414594533987, 15.636158322083483]
[0, 0, 0.28941494432735015, 0.93012599464566492, 1.5708512477768279, 2.2116273865335803, 2.9479609590399494, 3.6168164815558388, 4.2202503967445697, 4.5188246588637302, 4.9158851706248496, 5.3269949978000204, 5.619996926121325, 6.2732270004442974, 6.8433851802505661, 7.6709035305002766, 8.6516931511631441, 9.4791621596462399, 10.271923340582841, 11.510757211608333, 12.486908736731358, 12.983678150040996, 13.613157723101143, 14.109280096009284, 14.693803996290526, 15.278303448813787, 15.785216715556732, 16.446611007942142, 17.195997323536439, 17.918356382453819, 18.820068559370604, 19.39322717616006, 20.290565651875884, 21.187775298502579, 22.085114933200611, 22.958767266797906, 23.687949335968561, 24.334448547104962, 24.725189714631505, 25.490464129465813, 26.537657931968493, 27.371482523834192, 28.208618916544488, 29.045729261720066, 29.98252569638451, 30.965655626759943, 31.12938348022416, 31.74463739528688, 31.746612237052684, 32.395653599370988, 33.353271550330554, 33.990290270620619, 35.206340849338467, 35.828260755757299, 36.327645066684262, 37.194263719841459, 38.100647998169364, 38.959985801364361, 39.699650326672959, 40.36500865870164, 41.030309199810695, 41.76997437406186, 42.509668040385961, 43.234607555104262, 44.014700908492173, 44.880290990459379, 45.745920807413484, 46.611549717512951, 46.783631820010569, 47.931863874083255, 48.92866317685187, 49.758358868054373, 51.082015371834714, 51.532184428967696, 52.603701736340753, 53.546397498503708, 54.405722675604906, 55.265038915414209, 56.397053416204727, 57.158051767057074, 57.542997295671192, 57.823157714003251, 58.16102829573537, 58.390588070086196, 59.367321549598401, 60.124278734649181, 60.881254229629029, 60.977464052412358, 62.299437989371796, 63.075325030119345, 63.851224031278647]
[0, 42.390915504510339, 38.573070665566114, 30.770445994839832, 28.016175522049888, 28.104155478211027, 22.134154945405079, 21.299769090393305, 27.251644576029566, 30.669082563817433, 32.973155283246875, 34.747732977656277, 36.259799625969876, 41.05606424823258, 35.167516725198233, 19.886363751169426, -0.69590973063382733, -9.0167771969136243, -9.6270249918304032, -8.2618037743480635, -6.7408217387098128, -10.978899932581474, -18.299549746677421, -14.199622890693847, -8.5438314644261215, -8.2536334573880197, -7.5415216314834232, -14.060092597586362, -2.5005684163473831, 5.7997355402349751, 9.0877282976722054, 9.0330573171484296, 10.149787501760855, 17.173133974444976, 18.182940682042297, 18.651080128642164, 19.817243271037512, 19.757194779267223, 17.272362036710316, 15.418895879891624, 20.321937471869472, 18.420584166323955, 20.597942022542593, 23.879293768577583, 12.095632050981665, -0.20446430390968123, -0.6254811353776808, -4.0286686765100281, -4.0336075739948525, -6.1933319679778123, -4.8577453759565339, -1.6939593048932431, 10.481258776262383, 13.928942703169497, 16.895517819049118, 16.275104321906717, 14.806190094758895, 11.884069663957471, 8.7347881988406666, 6.9823553495006259, 7.2379654584352151, 3.0951957117933007, -0.96525899640874002, -4.4301144960023846, -8.9997900624024254, -12.448739235280271, -13.369191764309639, -7.1591469202849325, -5.8167853840345671, 0.18217694408395732, -6.4665285082791923, -16.381921045817844, -26.334213334084996, -24.355518224429694, -10.304382556306388, -12.806963205452657, -10.728801015459275, -8.8565315983141151, -5.3608519033672053, -0.90747055526892639, -0.094003491742304698, 1.4107487017121241, 3.1567262192846139, 4.2101978307279584, 4.9659289772421884, 0.41090882231257569, -6.4706251550086593, -7.527309637247984, -19.457209209930706, -23.666892859787417, -27.608076424326754]
[0, 0, 0.28941494432735015, 0.93012599464566492, 1.5708512477768279, 2.2116273865335803, 2.9479609590399494, 3.6168164815558388, 4.2202503967445697, 4.5188246588637302, 4.9158851706248496, 5.3269949978000204, 5.619996926121325, 6.2732270004442974, 6.8433851802505661, 7.6709035305002766, 8.6516931511631441, 9.4791621596462399, 10.271923340582841, 11.510757211608333, 12.486908736731358, 12.983678150040996, 13.613157723101143, 14.109280096009284, 14.693803996290526, 15.278303448813787, 15.785216715556732, 16.446611007942142, 17.195997323536439, 17.918356382453819, 18.820068559370604, 19.39322717616006, 20.290565651875884, 21.187775298502579, 22.085114933200611, 22.958767266797906, 23.687949335968561, 24.334448547104962, 24.725189714631505, 25.490464129465813, 26.537657931968493, 27.371482523834192, 28.208618916544488, 29.045729261720066, 29.98252569638451, 30.965655626759943, 31.12938348022416, 31.74463739528688, 31.746612237052684, 32.395653599370988, 33.353271550330554, 33.990290270620619, 35.206340849338467, 35.828260755757299, 36.327645066684262, 37.194263719841459, 38.100647998169364, 38.959985801364361, 39.699650326672959, 40.36500865870164, 41.030309199810695, 41.76997437406186, 42.509668040385961, 43.234607555104262, 44.014700908492173, 44.880290990459379, 45.745920807413484, 46.611549717512951, 46.783631820010569, 47.931863874083255, 48.92866317685187, 49.758358868054373, 51.082015371834714, 51.532184428967696, 52.603701736340753, 53.546397498503708, 54.405722675604906, 55.265038915414209, 56.397053416204727, 56.476383107997904, 57.145114907750241, 57.425277092921604, 58.01237828522153, 58.590687173273594, 59.034012900025374, 59.332751648767491, 60.440439416146006, 61.080316052694016, 61.701348338489211, 62.488295865329469, 63.386662833778331, 64.262427174226147, 65.485648679105779, 66.053408505088555, 66.829295545836104, 67.605194546995406]
[0, 42.390915504510339, 38.573070665566114, 30.770445994839832, 28.016175522049888, 28.104155478211027, 22.134154945405079, 21.299769090393305, 27.251644576029566, 30.669082563817433, 32.973155283246875, 34.747732977656277, 36.259799625969876, 41.05606424823258, 35.167516725198233, 19.886363751169426, -0.69590973063382733, -9.0167771969136243, -9.6270249918304032, -8.2618037743480635, -6.7408217387098128, -10.978899932581474, -18.299549746677421, -14.199622890693847, -8.5438314644261215, -8.2536334573880197, -7.5415216314834232, -14.060092597586362, -2.5005684163473831, 5.7997355402349751, 9.0877282976722054, 9.0330573171484296, 10.149787501760855, 17.173133974444976, 18.182940682042297, 18.651080128642164, 19.817243271037512, 19.757194779267223, 17.272362036710316, 15.418895879891624, 20.321937471869472, 18.420584166323955, 20.597942022542593, 23.879293768577583, 12.095632050981665, -0.20446430390968123, -0.6254811353776808, -4.0286686765100281, -4.0336075739948525, -6.1933319679778123, -4.8577453759565339, -1.6939593048932431, 10.481258776262383, 13.928942703169497, 16.895517819049118, 16.275104321906717, 14.806190094758895, 11.884069663957471, 8.7347881988406666, 6.9823553495006259, 7.2379654584352151, 3.0951957117933007, -0.96525899640874002, -4.4301144960023846, -8.9997900624024254, -12.448739235280271, -13.369191764309639, -7.1591469202849325, -5.8167853840345671, 0.18217694408395732, -6.4665285082791923, -16.381921045817844, -26.334213334084996, -24.355518224429694, -10.304382556306388, -12.806963205452657, -10.728801015459275, -8.8565315983141151, -5.3608519033672053, -5.1879868895915964, -4.5668712373295, -1.7783924960982858, 3.814274790446905, 8.2537747389842426, 10.092184095024386, 12.273337863008148, 14.656501026434618, 13.008512096769776, 10.855514485612659, 9.1809305088559956, 6.4587093982776471, -0.27035901353996256, -14.977664445829234, -19.457209209930706, -23.666892859787417, -27.608076424326754]
[0, 0, 0.28941494432735015, 0.93012599464566492, 1.5708512477768279, 2.2116273865335803, 2.9479609590399494, 3.6168164815558388, 4.2202503967445697, 4.5188246588637302, 4.9158851706248496, 5.3269949978000204, 5.619996926121325, 6.2732270004442974, 6.8433851802505661, 7.6709035305002766, 8.6516931511631441, 9.4791621596462399, 10.271923340582841, 11.510757211608333, 12.486908736731358, 12.983678150040996, 13.613157723101143, 14.109280096009284, 14.693803996290526, 15.278303448813787, 15.785216715556732, 16.446611007942142, 17.195997323536439, 17.918356382453819, 18.820068559370604, 19.39322717616006, 20.290565651875884, 21.187775298502579, 22.085114933200611, 22.958767266797906, 23.687949335968561, 24.334448547104962, 24.725189714631505, 25.490464129465813, 26.537657931968493, 27.371482523834192, 28.208618916544488, 29.045729261720066, 29.98252569638451, 30.965655626759943, 31.12938348022416, 31.74463739528688, 31.746612237052684, 32.395653599370988, 33.353271550330554, 33.990290270620619, 35.206340849338467, 35.828260755757299, 36.327645066684262, 37.194263719841459, 38.100647998169364, 38.959985801364361, 39.699650326672959, 40.36500865870164, 41.030309199810695, 41.76997437406186, 42.509668040385961, 43.234607555104262, 44.014700908492173, 44.880290990459379, 45.745920807413484, 46.611549717512951, 46.783631820010569, 47.931863874083255, 48.92866317685187, 49.758358868054373, 51.082015371834714, 51.532184428967696, 52.603701736340753, 53.546397498503708, 54.405722675604906, 55.265038915414209, 56.397053416204727, 56.476383107997904, 57.179396287106236, 57.459556705438295, 57.797427287170414, 58.02698706152124, 59.003720541033445, 59.760677726084225, 60.517653221064073, 60.613863043847402, 61.93583698080684, 62.711724021554389, 63.487623022713692]
[0, 42.390915504510339, 38.573070665566114, 30.770445994839832, 28.016175522049888, 28.104155478211027, 22.134154945405079, 21.299769090393305, 27.251644576029566, 30.669082563817433, 32.973155283246875, 34.747732977656277, 36.259799625969876, 41.05606424823258, 35.167516725198233, 19.886363751169426, -0.69590973063382733, -9.0167771969136243, -9.6270249918304032, -8.2618037743480635, -6.7408217387098128, -10.978899932581474, -18.299549746677421, -14.199622890693847, -8.5438314644261215, -8.2536334573880197, -7.5415216314834232, -14.060092597586362, -2.5005684163473831, 5.7997355402349751, 9.0877282976722054, 9.0330573171484296, 10.149787501760855, 17.173133974444976, 18.182940682042297, 18.651080128642164, 19.817243271037512, 19.757194779267223, 17.272362036710316, 15.418895879891624, 20.321937471869472, 18.420584166323955, 20.597942022542593, 23.879293768577583, 12.095632050981665, -0.20446430390968123, -0.6254811353776808, -4.0286686765100281, -4.0336075739948525, -6.1933319679778123, -4.8577453759565339, -1.6939593048932431, 10.481258776262383, 13.928942703169497, 16.895517819049118, 16.275104321906717, 14.806190094758895, 11.884069663957471, 8.7347881988406666, 6.9823553495006259, 7.2379654584352151, 3.0951957117933007, -0.96525899640874002, -4.4301144960023846, -8.9997900624024254, -12.448739235280271, -13.369191764309639, -7.1591469202849325, -5.8167853840345671, 0.18217694408395732, -6.4665285082791923, -16.381921045817844, -26.334213334084996, -24.355518224429694, -10.304382556306388, -12.806963205452657, -10.728801015459275, -8.8565315983141151, -5.3608519033672053, -5.1879868895915964, -0.094003491742304698, 1.4107487017121241, 3.1567262192846139, 4.2101978307279584, 4.9659289772421884, 0.41090882231257569, -6.4706251550086593, -7.527309637247984, -19.457209209930706, -23.666892859787417, -27.608076424326754]
[0, 0, 0.28941494432735015, 0.93012599464566492, 1.5708512477768279, 2.2116273865335803, 2.9479609590399494, 3.6168164815558388, 4.2202503967445697, 4.5188246588637302, 4.9158851706248496, 5.3269949978000204, 5.619996926121325, 6.2732270004442974, 6.8433851802505661, 7.6709035305002766, 8.6516931511631441, 9.4791621596462399, 10.271923340582841, 11.510757211608333, 12.486908736731358, 12.983678150040996, 13.613157723101143, 14.109280096009284, 14.693803996290526, 15.278303448813787, 15.785216715556732, 16.446611007942142, 17.195997323536439, 17.918356382453819, 18.820068559370604, 19.39322717616006, 20.290565651875884, 21.187775298502579, 22.085114933200611, 22.958767266797906, 23.687949335968561, 24.334448547104962, 24.725189714631505, 25.490464129465813, 26.537657931968493, 27.371482523834192, 28.208618916544488, 29.045729261720066, 29.98252569638451, 30.965655626759943, 31.12938348022416, 31.74463739528688, 31.746612237052684, 32.395653599370988, 33.353271550330554, 33.990290270620619, 35.206340849338467, 35.828260755757299, 36.327645066684262, 37.194263719841459, 38.100647998169364, 38.959985801364361, 39.699650326672959, 40.36500865870164, 41.030309199810695, 41.76997437406186, 42.509668040385961, 43.234607555104262, 44.014700908492173, 44.880290990459379, 45.745920807413484, 46.611549717512951, 46.783631820010569, 47.931863874083255, 49.307807681075388, 50.198387144121774, 50.852256817680662, 51.527951541649998, 52.542311798166388, 53.075296075608044, 54.089596943201094, 55.112237784356971, 56.134863326772177, 56.882401165279369, 57.629999112039528, 58.103732306992129, 59.568245697166496, 60.548604289723322, 61.528926445955648, 62.546995038929623, 63.772741778676455, 64.673433368511738, 65.453527587180218, 66.240486569592903, 67.027333606824413, 67.814251931684112, 68.411794792071547, 69.005092120567127, 69.789631737157649, 70.574187311989675, 71.358719656765842, 72.186635697195058, 73.40674317196931, 74.252951331939428, 74.964496186463734, 76.110899980944538]
[0, 42.390915504510339, 38.573070665566114, 30.770445994839832, 28.016175522049888, 28.104155478211027, 22.134154945405079, 21.299769090393305, 27.251644576029566, 30.669082563817433, 32.973155283246875, 34.747732977656277, 36.259799625969876, 41.05606424823258, 35.167516725198233, 19.886363751169426, -0.69590973063382733, -9.0167771969136243, -9.6270249918304032, -8.2618037743480635, -6.7408217387098128, -10.978899932581474, -18.299549746677421, -14.199622890693847, -8.5438314644261215, -8.2536334573880197, -7.5415216314834232, -14.060092597586362, -2.5005684163473831, 5.7997355402349751, 9.0877282976722054, 9.0330573171484296, 10.149787501760855, 17.173133974444976, 18.182940682042297, 18.651080128642164, 19.817243271037512, 19.757194779267223, 17.272362036710316, 15.418895879891624, 20.321937471869472, 18.420584166323955, 20.597942022542593, 23.879293768577583, 12.095632050981665, -0.20446430390968123, -0.6254811353776808, -4.0286686765100281, -4.0336075739948525, -6.1933319679778123, -4.8577453759565339, -1.6939593048932431, 10.481258776262383, 13.928942703169497, 16.895517819049118, 16.275104321906717, 14.806190094758895, 11.884069663957471, 8.7347881988406666, 6.9823553495006259, 7.2379654584352151, 3.0951957117933007, -0.96525899640874002, -4.4301144960023846, -8.9997900624024254, -12.448739235280271, -13.369191764309639, -7.1591469202849325, -5.8167853840345671, 0.18217694408395732, 2.2076786552223102, 3.5199151881821442, 2.9046195667265042, 1.3709952495275219, -6.7519594761611383, -5.471157331137289, -8.4396568579629001, -5.9146766613654664, -0.33099990707409499, 8.3452468187051387, 17.002556986800784, 20.583234312088532, 19.780659702529647, 15.097594920312732, 14.549158248622517, 16.865180974707613, 14.903945158931275, 12.13319790744448, 15.172893155012352, 18.729587786253543, 19.774728171597499, 16.288143079755248, 14.973434247086072, 14.924606233974393, 15.513484440048673, 18.706903716602003, 20.610436174465619, 17.61540128215568, 13.682926724803165, 9.0396853535784398, 7.6028834074580596, 0.093537633205985141]
[0, 0, 0.28941494432735015, 0.93012599464566492, 1.5708512477768279, 2.2116273865335803, 2.9479609590399494, 3.6168164815558388, 4.2202503967445697, 4.5188246588637302, 4.9158851706248496, 5.3269949978000204, 5.619996926121325, 6.2732270004442974, 6.8433851802505661, 7.6709035305002766, 8.6516931511631441, 9.4791621596462399, 10.271923340582841, 11.510757211608333, 12.486908736731358, 12.983678150040996, 13.613157723101143, 14.109280096009284, 14.693803996290526, 15.278303448813787, 15.785216715556732, 16.446611007942142, 17.195997323536439, 17.918356382453819, 18.820068559370604, 19.39322717616006, 20.290565651875884, 21.187775298502579, 22.085114933200611, 22.958767266797906, 23.687949335968561, 24.334448547104962, 24.725189714631505, 25.490464129465813, 26.537657931968493, 27.371482523834192, 28.208618916544488, 29.045729261720066, 29.98252569638451, 30.965655626759943, 31.12938348022416, 31.74463739528688, 31.746612237052684, 32.395653599370988, 33.353271550330554, 33.990290270620619, 35.206340849338467, 35.828260755757299, 36.327645066684262, 37.194263719841459, 38.100647998169364, 39.277335318573549, 40.120408067510439, 40.963494427262511, 41.806516164823293, 42.516162844516792, 43.225851600240034, 43.845759351441771, 44.564205772547758, 45.473625164247757, 46.383011594760113, 47.015358635553383, 47.973138657270262, 48.973936224213759, 49.675305299665482, 50.376541486695203, 50.687373032713303, 50.910931570908559, 51.770452076772145, 52.829594928327126, 53.790857228638536, 54.55054959400757, 55.310167853398433, 56.246126517015597, 57.112576071230947, 57.875579360869992, 58.526044040925719, 59.212678390488861, 60.279298575934455, 60.859226028293804, 61.925871466103388, 62.980847456351505, 64.053405846370438, 65.563501959205652, 66.281708092568493, 67.032721521210092, 67.783816921275886, 68.890968478200222, 69.778055942884521, 70.429710153336657, 71.087052689614353, 72.088652734542478, 73.214400565986082, 74.429001397535288, 75.232222718218452, 76.035461288009515]
[0, 42.390915504510339, 38.573070665566114, 30.770445994839832, 28.016175522049888, 28.104155478211027, 22.134154945405079, 21.299769090393305, 27.251644576029566, 30.669082563817433, 32.973155283246875, 34.747732977656277, 36.259799625969876, 41.05606424823258, 35.167516725198233, 19.886363751169426, -0.69590973063382733, -9.0167771969136243, -9.6270249918304032, -8.2618037743480635, -6.7408217387098128, -10.978899932581474, -18.299549746677421, -14.199622890693847, -8.5438314644261215, -8.2536334573880197, -7.5415216314834232, -14.060092597586362, -2.5005684163473831, 5.7997355402349751, 9.0877282976722054, 9.0330573171484296, 10.149787501760855, 17.173133974444976, 18.182940682042297, 18.651080128642164, 19.817243271037512, 19.757194779267223, 17.272362036710316, 15.418895879891624, 20.321937471869472, 18.420584166323955, 20.597942022542593, 23.879293768577583, 12.095632050981665, -0.20446430390968123, -0.6254811353776808, -4.0286686765100281, -4.0336075739948525, -6.1933319679778123, -4.8577453759565339, -1.6939593048932431, 10.481258776262383, 13.928942703169497, 16.895517819049118, 16.275104321906717, 14.806190094758895, 12.946458472021156, 11.829246266118195, 10.492388711692406, 7.96543744228536, 2.1716106474689965, -6.8876408081228799, -13.90688790437439, -17.800925304704705, -12.352775350625192, -3.3803855900291082, -1.9018092105016311, -2.6191785625021389, 0.61555494556884172, 3.5311227191249399, 5.0183351278561528, 4.9356605314195141, 4.4016478014187248, 3.2502379298500261, 6.3254722770091654, 9.3211462317348879, 7.7039878179680663, 4.5655027019056034, 4.471110475768441, 2.6697027912789544, 1.8446127598263553, 1.5670543030880721, 0.7667905582832325, -9.5238504336605612, -9.6904106007643094, -19.502553283779974, -18.55525471514563, -12.672957394642761, -20.169582643238694, -24.799845838432926, -28.626664089824121, -23.334997800580418, -11.616032521443971, -3.4684288936995884, 2.1278347956804087, 5.7112429223010297, 5.9826424528173883, 6.0024277913862001, 15.289625892807893, 23.239035759433747, 20.419931097759633]
[0, 0, 0.28941494432735015, 0.93012599464566492, 1.5708512477768279, 2.2116273865335803, 2.9479609590399494, 3.6168164815558388, 4.2202503967445697, 4.5188246588637302, 4.9158851706248496, 5.3269949978000204, 5.619996926121325, 6.2732270004442974, 6.8433851802505661, 7.6709035305002766, 8.6516931511631441, 9.4791621596462399, 10.271923340582841, 11.510757211608333, 12.486908736731358, 12.983678150040996, 13.613157723101143, 14.109280096009284, 14.693803996290526, 15.278303448813787, 15.785216715556732, 16.446611007942142, 17.195997323536439, 17.918356382453819, 18.820068559370604, 19.39322717616006, 20.290565651875884, 21.187775298502579, 22.085114933200611, 22.958767266797906, 23.687949335968561, 24.334448547104962, 24.725189714631505, 25.490464129465813, 26.537657931968493, 27.371482523834192, 28.208618916544488, 29.045729261720066, 29.98252569638451, 30.965655626759943, 31.12938348022416, 31.74463739528688, 31.746612237052684, 32.395653599370988, 33.353271550330554, 33.990290270620619, 35.206340849338467, 35.828260755757299, 36.327645066684262, 37.194263719841459, 38.100647998169364, 39.277335318573549, 40.120408067510439, 40.963494427262511, 41.806516164823293, 42.516162844516792, 43.225851600240034, 43.845759351441771, 44.564205772547758, 45.473625164247757, 46.383011594760113, 47.015358635553383, 47.973138657270262, 48.973936224213759, 49.675305299665482, 50.376541486695203, 50.687373032713303, 50.910931570908559, 51.770452076772145, 52.829594928327126, 53.790857228638536, 54.370067527234824, 54.949193428917688, 55.506169739006374, 56.301165971701849, 56.932681798898606, 57.538880165772021, 58.268680165772025, 59.070629004539192, 60.33962653802773, 61.788596989762347, 62.858289553072005, 63.523051390123449, 64.746355714484309, 65.534447657089999, 66.322580526598685, 67.079750864105378]
[0, 42.390915504510339, 38.573070665566114, 30.770445994839832, 28.016175522049888, 28.104155478211027, 22.134154945405079, 21.299769090393305, 27.251644576029566, 30.669082563817433, 32.973155283246875, 34.747732977656277, 36.259799625969876, 41.05606424823258, 35.167516725198233, 19.886363751169426, -0.69590973063382733, -9.0167771969136243, -9.6270249918304032, -8.2618037743480635, -6.7408217387098128, -10.978899932581474, -18.299549746677421, -14.199622890693847, -8.5438314644261215, -8.2536334573880197, -7.5415216314834232, -14.060092597586362, -2.5005684163473831, 5.7997355402349751, 9.0877282976722054, 9.0330573171484296, 10.149787501760855, 17.173133974444976, 18.182940682042297, 18.651080128642164, 19.817243271037512, 19.757194779267223, 17.272362036710316, 15.418895879891624, 20.321937471869472, 18.420584166323955, 20.597942022542593, 23.879293768577583, 12.095632050981665, -0.20446430390968123, -0.6254811353776808, -4.0286686765100281, -4.0336075739948525, -6.1933319679778123, -4.8577453759565339, -1.6939593048932431, 10.481258776262383, 13.928942703169497, 16.895517819049118, 16.275104321906717, 14.806190094758895, 12.946458472021156, 11.829246266118195, 10.492388711692406, 7.96543744228536, 2.1716106474689965, -6.8876408081228799, -13.90688790437439, -17.800925304704705, -12.352775350625192, -3.3803855900291082, -1.9018092105016311, -2.6191785625021389, 0.61555494556884172, 3.5311227191249399, 5.0183351278561528, 4.9356605314195141, 4.4016478014187248, 3.2502379298500261, 6.3254722770091654, 9.3211462317348879, 8.2265605343319468, 9.0402354763218451, 9.5302483650550798, 9.459274805313667, 8.4163653890012888, 6.493098794155661, 8.3423791329642647, 10.101551294224373, 10.05797523844023, 6.1050545982888273, 4.3368675431944519, 1.5859053651168831, -10.186269203445555, -16.459780565556088, -23.139557317579012, -27.608076424326754]
[0, 0, 0.28941494432735015, 0.93012599464566492, 1.5708512477768279, 2.2116273865335803, 2.9479609590399494, 3.6168164815558388, 4.2202503967445697, 4.5188246588637302, 4.9158851706248496, 5.3269949978000204, 5.619996926121325, 6.2732270004442974, 6.8433851802505661, 7.6709035305002766, 8.6516931511631441, 9.4791621596462399, 10.271923340582841, 11.510757211608333, 12.486908736731358, 12.983678150040996, 13.613157723101143, 14.109280096009284, 14.693803996290526, 15.278303448813787, 15.785216715556732, 16.446611007942142, 17.195997323536439, 17.918356382453819, 18.820068559370604, 19.39322717616006, 20.290565651875884, 21.187775298502579, 22.085114933200611, 22.958767266797906, 23.687949335968561, 24.334448547104962, 24.725189714631505, 25.490464129465813, 26.537657931968493, 27.371482523834192, 28.208618916544488, 29.045729261720066, 29.98252569638451, 30.965655626759943, 31.12938348022416, 31.74463739528688, 31.746612237052684, 32.395653599370988, 33.353271550330554, 33.990290270620619, 35.206340849338467, 35.828260755757299, 36.327645066684262, 37.194263719841459, 38.175869781354933, 39.157286660158235, 40.261596711728899, 41.311136749078592, 42.035798525357713, 43.013182139912409, 44.086637350901668, 44.351325355918895, 45.260130956693885, 46.168864454480776, 47.117939246054128, 48.141264585328003, 49.090350803750752, 50.054493303591933, 50.755801830561346, 51.457018359174299, 52.00273858969539, 52.763735679045936, 53.641583558806424, 54.700726410361405, 55.661988710672816, 56.42168107604185, 57.181299335432712, 58.117257999049876, 58.983707553265226, 59.746710842904271, 60.397175522959998, 61.08380987252314, 62.150430057968734, 62.730357510328083, 63.797002948137667, 64.851978938385784, 65.92453732840471, 67.434633441239924, 68.152839574602766, 68.903853003244365, 69.654948403310158, 70.762099960234494, 71.649187424918793, 72.300841635370929, 72.958184171648625, 73.95978421657675, 75.085532048020355, 76.30013287956956, 77.103354200252724, 77.906592770043787]
[0, 42.390915504510339, 38.573070665566114, 30.770445994839832, 28.016175522049888, 28.104155478211027, 22.134154945405079, 21.299769090393305, 27.251644576029566, 30.669082563817433, 32.973155283246875, 34.747732977656277, 36.259799625969876, 41.05606424823258, 35.167516725198233, 19.886363751169426, -0.69590973063382733, -9.0167771969136243, -9.6270249918304032, -8.2618037743480635, -6.7408217387098128, -10.978899932581474, -18.299549746677421, -14.199622890693847, -8.5438314644261215, -8.2536334573880197, -7.5415216314834232, -14.060092597586362, -2.5005684163473831, 5.7997355402349751, 9.0877282976722054, 9.0330573171484296, 10.149787501760855, 17.173133974444976, 18.182940682042297, 18.651080128642164, 19.817243271037512, 19.757194779267223, 17.272362036710316, 15.418895879891624, 20.321937471869472, 18.420584166323955, 20.597942022542593, 23.879293768577583, 12.095632050981665, -0.20446430390968123, -0.6254811353776808, -4.0286686765100281, -4.0336075739948525, -6.1933319679778123, -4.8577453759565339, -1.6939593048932431, 10.481258776262383, 13.928942703169497, 16.895517819049118, 16.275104321906717, 16.192833118218037, 10.833491504463117, 8.6693683559013373, 8.6581192606482897, 9.1867200586527158, -1.7843628004825032, -7.2518575054281555, -6.8366688680602357, -7.2097693096917759, -8.8230100612556512, -5.1796262847844279, 0.39462219095671691, 1.8944148183761722, 1.0326993869142103, 1.9957391346769728, 2.0433233460444433, 1.5593679998452235, 1.385547585814314, 3.2502379298500261, 6.3254722770091654, 9.3211462317348879, 7.7039878179680663, 4.5655027019056034, 4.471110475768441, 2.6697027912789544, 1.8446127598263553, 1.5670543030880721, 0.7667905582832325, -9.5238504336605612, -9.6904106007643094, -19.502553283779974, -18.55525471514563, -12.672957394642761, -20.169582643238694, -24.799845838432926, -28.626664089824121, -23.334997800580418, -11.616032521443971, -3.4684288936995884, 2.1278347956804087, 5.7112429223010297, 5.9826424528173883, 6.0024277913862001, 15.289625892807893, 23.239035759433747, 20.419931097759633]
[0, 0, 0.28941494432735015, 0.93012599464566492, 1.5708512477768279, 2.2116273865335803, 2.9479609590399494, 3.6168164815558388, 4.2202503967445697, 4.5188246588637302, 4.9158851706248496, 5.3269949978000204, 5.619996926121325, 6.2732270004442974, 6.8433851802505661, 7.6709035305002766, 8.6516931511631441, 9.4791621596462399, 10.271923340582841, 11.510757211608333, 12.486908736731358, 12.983678150040996, 13.613157723101143, 14.109280096009284, 14.693803996290526, 15.278303448813787, 15.785216715556732, 16.446611007942142, 17.195997323536439, 17.918356382453819, 18.820068559370604, 19.39322717616006, 20.290565651875884, 21.187775298502579, 22.085114933200611, 22.958767266797906, 23.687949335968561, 24.334448547104962, 24.725189714631505, 25.490464129465813, 26.537657931968493, 27.371482523834192, 28.208618916544488, 29.045729261720066, 29.98252569638451, 30.965655626759943, 31.12938348022416, 31.74463739528688, 31.746612237052684, 32.395653599370988, 33.353271550330554, 33.990290270620619, 35.206340849338467, 35.828260755757299, 36.327645066684262, 37.194263719841459, 38.175869781354933, 39.157286660158235, 40.261596711728899, 41.311136749078592, 42.035798525357713, 43.013182139912409, 44.086637350901668, 44.351325355918895, 45.260130956693885, 46.168864454480776, 47.117939246054128, 48.141264585328003, 49.090350803750752, 50.054493303591933, 50.755801830561346, 51.457018359174299, 52.00273858969539, 52.763735679045936, 53.641583558806424, 54.700726410361405, 55.661988710672816, 56.241199009269103, 56.820324910951967, 57.377301221040653, 58.172297453736128, 58.803813280932886, 59.4100116478063, 60.139811647806297, 60.941760486573465, 62.210758020062002, 63.659728471796619, 64.729421035106284, 65.394182872157728, 66.617487196518596, 67.405579139124285, 68.193712008632971, 68.950882346139664]
[0, 42.390915504510339, 38.573070665566114, 30.770445994839832, 28.016175522049888, 28.104155478211027, 22.134154945405079, 21.299769090393305, 27.251644576029566, 30.669082563817433, 32.973155283246875, 34.747732977656277, 36.259799625969876, 41.05606424823258, 35.167516725198233, 19.886363751169426, -0.69590973063382733, -9.0167771969136243, -9.6270249918304032, -8.2618037743480635, -6.7408217387098128, -10.978899932581474, -18.299549746677421, -14.199622890693847, -8.5438314644261215, -8.2536334573880197, -7.5415216314834232, -14.060092597586362, -2.5005684163473831, 5.7997355402349751, 9.0877282976722054, 9.0330573171484296, 10.149787501760855, 17.173133974444976, 18.182940682042297, 18.651080128642164, 19.817243271037512, 19.757194779267223, 17.272362036710316, 15.418895879891624, 20.321937471869472, 18.420584166323955, 20.597942022542593, 23.879293768577583, 12.095632050981665, -0.20446430390968123, -0.6254811353776808, -4.0286686765100281, -4.0336075739948525, -6.1933319679778123, -4.8577453759565339, -1.6939593048932431, 10.481258776262383, 13.928942703169497, 16.895517819049118, 16.275104321906717, 16.192833118218037, 10.833491504463117, 8.6693683559013373, 8.6581192606482897, 9.1867200586527158, -1.7843628004825032, -7.2518575054281555, -6.8366688680602357, -7.2097693096917759, -8.8230100612556512, -5.1796262847844279, 0.39462219095671691, 1.8944148183761722, 1.0326993869142103, 1.9957391346769728, 2.0433233460444433, 1.5593679998452235, 1.385547585814314, 3.2502379298500261, 6.3254722770091654, 9.3211462317348879, 8.2265605343319468, 9.0402354763218451, 9.5302483650550798, 9.459274805313667, 8.4163653890012888, 6.493098794155661, 8.3423791329642647, 10.101551294224373, 10.05797523844023, 6.1050545982888273, 4.3368675431944519, 1.5859053651168831, -10.186269203445555, -16.459780565556088, -23.139557317579012, -27.608076424326754]
[0, 0, 0.28941494432735015, 0.93012599464566492, 1.5708512477768279, 2.2116273865335803, 2.9479609590399494, 3.6168164815558388, 4.2202503967445697, 4.5188246588637302, 4.9158851706248496, 5.3269949978000204, 5.619996926121325, 6.2732270004442974, 6.8433851802505661, 7.6709035305002766, 8.6516931511631441, 9.4791621596462399, 10.271923340582841, 11.510757211608333, 12.486908736731358, 12.983678150040996, 13.613157723101143, 14.109280096009284, 14.693803996290526, 15.278303448813787, 15.785216715556732, 16.446611007942142, 17.195997323536439, 17.918356382453819, 18.820068559370604, 19.39322717616006, 20.290565651875884, 21.187775298502579, 22.085114933200611, 22.958767266797906, 23.687949335968561, 24.334448547104962, 24.725189714631505, 25.490464129465813, 26.537657931968493, 27.371482523834192, 28.208618916544488, 29.045729261720066, 29.98252569638451, 30.965655626759943, 31.12938348022416, 31.74463739528688, 31.746612237052684, 32.395653599370988, 33.353271550330554, 33.990290270620619, 35.206340849338467, 35.828260755757299, 36.327645066684262, 37.194263719841459, 38.175869781354933, 39.157286660158235, 40.261596711728899, 41.311136749078592, 42.041929318827357, 42.963989929633399, 43.01926650695146, 43.735543506442575, 44.724428863802061, 45.895982516009248, 46.287536828972335, 47.100982524762784, 47.662964286032661, 48.429173591640478, 49.176112471335465, 49.492911997850264, 50.688083688445381, 51.679767851876463, 52.329876958104023, 52.809835185453032, 53.793448834199324, 55.178483960107691, 55.825765583514382, 57.044773676186445, 57.765286805837817, 58.872685767368843, 59.172549353020713, 59.680699193126955, 60.420788876881566, 61.350895994368578, 62.280951019622456, 62.915283968475023, 63.773626009854787, 64.648641455432752, 65.523563320515578, 66.398524651089673, 67.089580661844224, 68.236024014129896, 68.982544429122015, 69.829161703928051, 70.830761748856176, 71.95650958029978, 73.171110411848986, 73.97433173253215, 74.777570302323213]
[0, 42.390915504510339, 38.573070665566114, 30.770445994839832, 28.016175522049888, 28.104155478211027, 22.134154945405079, 21.299769090393305, 27.251644576029566, 30.669082563817433, 32.973155283246875, 34.747732977656277, 36.259799625969876, 41.05606424823258, 35.167516725198233, 19.886363751169426, -0.69590973063382733, -9.0167771969136243, -9.6270249918304032, -8.2618037743480635, -6.7408217387098128, -10.978899932581474, -18.299549746677421, -14.199622890693847, -8.5438314644261215, -8.2536334573880197, -7.5415216314834232, -14.060092597586362, -2.5005684163473831, 5.7997355402349751, 9.0877282976722054, 9.0330573171484296, 10.149787501760855, 17.173133974444976, 18.182940682042297, 18.651080128642164, 19.817243271037512, 19.757194779267223, 17.272362036710316, 15.418895879891624, 20.321937471869472, 18.420584166323955, 20.597942022542593, 23.879293768577583, 12.095632050981665, -0.20446430390968123, -0.6254811353776808, -4.0286686765100281, -4.0336075739948525, -6.1933319679778123, -4.8577453759565339, -1.6939593048932431, 10.481258776262383, 13.928942703169497, 16.895517819049118, 16.275104321906717, 16.192833118218037, 10.833491504463117, 8.6693683559013373, 8.6581192606482897, 4.2746975023989453, -0.16749185481390416, -0.015326306926750992, 0.54366831193745879, 0.89275219070239487, 2.4473323053501259, 0.025734489980805336, -15.188441500460264, -13.63634021677942, -30.456397212115306, -37.589594476314815, -33.804075397162755, -19.475976556993416, -11.819888374733596, -6.4458321408031134, -4.4741214774190396, -4.7888683828263874, -0.62652491530752752, 5.3555344548936974, 10.093886080292181, 5.8652602822980366, -6.3879091496770499, -6.0907848080562506, -7.8221599263383421, -15.41661630921781, -17.540830203705802, -23.699234050476029, -20.304044901927629, -18.421848417200358, -15.124094170846812, -15.032788416227726, -12.923981507337938, -9.7785833899044867, -6.1913525352695027, 0.19730973035468818, 5.7112429223010297, 5.9826424528173883, 6.0024277913862001, 15.289625892807893, 23.239035759433747, 20.419931097759633]
[0, 0, 0.28941494432735015, 0.93012599464566492, 1.5708512477768279, 2.2116273865335803, 2.9479609590399494, 3.6168164815558388, 4.2202503967445697, 4.5188246588637302, 4.9158851706248496, 5.3269949978000204, 5.619996926121325, 6.2732270004442974, 6.8433851802505661, 7.6709035305002766, 8.6516931511631441, 9.4791621596462399, 10.271923340582841, 11.510757211608333, 12.486908736731358, 12.983678150040996, 13.613157723101143, 14.109280096009284, 14.693803996290526, 15.278303448813787, 15.785216715556732, 16.446611007942142, 17.195997323536439, 17.918356382453819, 18.820068559370604, 19.39322717616006, 20.290565651875884, 21.187775298502579, 22.085114933200611, 22.958767266797906, 23.687949335968561, 24.334448547104962, 24.725189714631505, 25.490464129465813, 26.537657931968493, 27.539327508226052, 28.370947914421084, 29.407432979436496, 30.24447484218889, 31.078201134205631, 31.824029070126517, 32.435410653100689, 33.033225448835957, 33.826449963081451, 34.73631471676741, 35.345610991169274, 36.283818287026641, 37.528431439777336, 38.231258360149617, 38.955920136428738, 39.933303750983434, 41.006758961972693, 41.27144696698992, 42.18025256776491, 43.088986065551801, 44.038060857125153, 45.061386196399027, 46.010472414821777, 46.974614914662958, 47.675923441632371, 48.377139970245324, 48.922860200766415, 49.683857290116961, 50.561705169877449, 51.62084802143243, 52.582110321743841, 53.341802687112875, 54.101420946503737, 55.037379610120901, 55.903829164336251, 56.666832453975296, 57.317297134031023, 58.003931483594165, 59.070551669039759, 59.650479121399108, 60.717124559208692, 61.772100549456809, 62.844658939475742, 64.354755052310949, 65.07296118567379, 65.823974614315389, 66.575070014381183, 67.682221571305519, 68.569309035989818, 69.220963246441954, 69.87830578271965, 70.879905827647775, 72.005653659091379, 73.220254490640585, 74.023475811323749, 74.826714381114812]
[0, 42.390915504510339, 38.573070665566114, 30.770445994839832, 28.016175522049888, 28.104155478211027, 22.134154945405079, 21.299769090393305, 27.251644576029566, 30.669082563817433, 32.973155283246875, 34.747732977656277, 36.259799625969876, 41.05606424823258, 35.167516725198233, 19.886363751169426, -0.69590973063382733, -9.0167771969136243, -9.6270249918304032, -8.2618037743480635, -6.7408217387098128, -10.978899932581474, -18.299549746677421, -14.199622890693847, -8.5438314644261215, -8.2536334573880197, -7.5415216314834232, -14.060092597586362, -2.5005684163473831, 5.7997355402349751, 9.0877282976722054, 9.0330573171484296, 10.149787501760855, 17.173133974444976, 18.182940682042297, 18.651080128642164, 19.817243271037512, 19.757194779267223, 17.272362036710316, 15.418895879891624, 20.321937471869472, 22.720799637192794, 17.332638443786355, 19.300547227469146, 18.420584166323955, 8.908806885186161, 3.5774897788313411, 1.6714740468556837, 1.419226256225129, 1.2214151918928422, 1.5690890642510762, 1.6244480676769304, 2.0015267447183032, 4.9315456807121052, 8.6581192606482897, 9.1867200586527158, -1.7843628004825032, -7.2518575054281555, -6.8366688680602357, -7.2097693096917759, -8.8230100612556512, -5.1796262847844279, 0.39462219095671691, 1.8944148183761722, 1.0326993869142103, 1.9957391346769728, 2.0433233460444433, 1.5593679998452235, 1.385547585814314, 3.2502379298500261, 6.3254722770091654, 9.3211462317348879, 7.7039878179680663, 4.5655027019056034, 4.471110475768441, 2.6697027912789544, 1.8446127598263553, 1.5670543030880721, 0.7667905582832325, -9.5238504336605612, -9.6904106007643094, -19.502553283779974, -18.55525471514563, -12.672957394642761, -20.169582643238694, -24.799845838432926, -28.626664089824121, -23.334997800580418, -11.616032521443971, -3.4684288936995884, 2.1278347956804087, 5.7112429223010297, 5.9826424528173883, 6.0024277913862001, 15.289625892807893, 23.239035759433747, 20.419931097759633]
[0, 0, 0.28941494432735015, 0.93012599464566492, 1.5708512477768279, 2.2116273865335803, 2.9479609590399494, 3.6168164815558388, 4.2202503967445697, 4.5188246588637302, 4.9158851706248496, 5.3269949978000204, 5.619996926121325, 6.2732270004442974, 6.8433851802505661, 7.6709035305002766, 8.6516931511631441, 9.4791621596462399, 10.271923340582841, 11.510757211608333, 12.486908736731358, 12.983678150040996, 13.613157723101143, 14.109280096009284, 14.693803996290526, 15.278303448813787, 15.785216715556732, 16.446611007942142, 17.195997323536439, 17.918356382453819, 18.820068559370604, 19.39322717616006, 20.290565651875884, 21.187775298502579, 22.085114933200611, 22.958767266797906, 23.687949335968561, 24.334448547104962, 24.725189714631505, 25.490464129465813, 26.537657931968493, 27.539327508226052, 28.370947914421084, 29.407432979436496, 30.24447484218889, 31.078201134205631, 31.824029070126517, 32.435410653100689, 33.033225448835957, 33.826449963081451, 34.73631471676741, 35.345610991169274, 36.283818287026641, 37.528431439777336, 38.231258360149617, 38.955920136428738, 39.933303750983434, 41.006758961972693, 41.27144696698992, 42.18025256776491, 43.088986065551801, 44.038060857125153, 45.061386196399027, 46.010472414821777, 46.974614914662958, 47.675923441632371, 48.377139970245324, 48.922860200766415, 49.683857290116961, 50.561705169877449, 51.62084802143243, 52.582110321743841, 53.341802687112875, 54.101420946503737, 55.037379610120901, 55.903829164336251, 56.666832453975296, 57.317297134031023, 58.003931483594165, 59.070551669039759, 60.137078447887824, 60.639186862475746, 61.548357808997906, 62.620940589020037, 63.710199649115481, 65.047979855277916, 65.960427831877126, 67.177627507361805, 68.146730128346803, 69.005072169726574, 69.880087615304546, 70.755009480387372, 71.629970810961467, 72.321026821716018, 73.46747017400169, 74.213990588993809, 75.060607863799845, 76.06220790872797, 77.187955740171574, 78.40255657172078, 79.205777892403944, 80.009016462195007]
[0, 42.390915504510339, 38.573070665566114, 30.770445994839832, 28.016175522049888, 28.104155478211027, 22.134154945405079, 21.299769090393305, 27.251644576029566, 30.669082563817433, 32.973155283246875, 34.747732977656277, 36.259799625969876, 41.05606424823258, 35.167516725198233, 19.886363751169426, -0.69590973063382733, -9.0167771969136243, -9.6270249918304032, -8.2618037743480635, -6.7408217387098128, -10.978899932581474, -18.299549746677421, -14.199622890693847, -8.5438314644261215, -8.2536334573880197, -7.5415216314834232, -14.060092597586362, -2.5005684163473831, 5.7997355402349751, 9.0877282976722054, 9.0330573171484296, 10.149787501760855, 17.173133974444976, 18.182940682042297, 18.651080128642164, 19.817243271037512, 19.757194779267223, 17.272362036710316, 15.418895879891624, 20.321937471869472, 22.720799637192794, 17.332638443786355, 19.300547227469146, 18.420584166323955, 8.908806885186161, 3.5774897788313411, 1.6714740468556837, 1.419226256225129, 1.2214151918928422, 1.5690890642510762, 1.6244480676769304, 2.0015267447183032, 4.9315456807121052, 8.6581192606482897, 9.1867200586527158, -1.7843628004825032, -7.2518575054281555, -6.8366688680602357, -7.2097693096917759, -8.8230100612556512, -5.1796262847844279, 0.39462219095671691, 1.8944148183761722, 1.0326993869142103, 1.9957391346769728, 2.0433233460444433, 1.5593679998452235, 1.385547585814314, 3.2502379298500261, 6.3254722770091654, 9.3211462317348879, 7.7039878179680663, 4.5655027019056034, 4.471110475768441, 2.6697027912789544, 1.8446127598263553, 1.5670543030880721, 0.7667905582832325, -9.5238504336605612, -22.972782420504622, -23.284954950504126, -20.650896569716053, -9.960838062589124, -6.7786620441040668, -15.727638550214314, -17.826012670712039, -18.469578515057201, -20.304044901927629, -18.421848417200358, -15.124094170846812, -15.032788416227726, -12.923981507337938, -9.7785833899044867, -6.1913525352695027, 0.19730973035468818, 5.7112429223010297, 5.9826424528173883, 6.0024277913862001, 15.289625892807893, 23.239035759433747, 20.419931097759633]
[0, 0, 0.28941494432735015, 0.93012599464566492, 1.5708512477768279, 2.2116273865335803, 2.9479609590399494, 3.6168164815558388, 4.2202503967445697, 4.5188246588637302, 4.9158851706248496, 5.3269949978000204, 5.619996926121325, 6.2732270004442974, 6.8433851802505661, 7.6709035305002766, 8.6516931511631441, 9.4791621596462399, 10.271923340582841, 11.510757211608333, 12.486908736731358, 12.983678150040996, 13.613157723101143, 14.109280096009284, 14.693803996290526, 15.278303448813787, 15.785216715556732, 16.446611007942142, 17.195997323536439, 17.918356382453819, 18.820068559370604, 19.39322717616006, 20.290565651875884, 21.187775298502579, 22.085114933200611, 22.958767266797906, 23.687949335968561, 24.334448547104962, 24.725189714631505, 25.490464129465813, 26.537657931968493, 27.539327508226052, 28.370947914421084, 29.407432979436496, 30.24447484218889, 31.078201134205631, 31.824029070126517, 32.435410653100689, 33.033225448835957, 33.826449963081451, 34.73631471676741, 35.345610991169274, 36.283818287026641, 37.528431439777336, 38.231258360149617, 38.955920136428738, 39.933303750983434, 41.006758961972693, 41.27144696698992, 42.18025256776491, 43.088986065551801, 44.038060857125153, 45.061386196399027, 46.010472414821777, 46.974614914662958, 47.675923441632371, 48.377139970245324, 48.922860200766415, 49.683857290116961, 50.561705169877449, 51.62084802143243, 52.582110321743841, 53.161320620340128, 53.740446522022992, 54.297422832111678, 55.092419064807153, 55.723934892003911, 56.330133258877325, 57.059933258877322, 57.861882097644489, 59.130879631133027, 60.579850082867644, 61.649542646177302, 62.314304483228746, 63.537608807589613, 64.325700750195296, 65.113833619703982, 65.871003957210675]
[0, 42.390915504510339, 38.573070665566114, 30.770445994839832, 28.016175522049888, 28.104155478211027, 22.134154945405079, 21.299769090393305, 27.251644576029566, 30.669082563817433, 32.973155283246875, 34.747732977656277, 36.259799625969876, 41.05606424823258, 35.167516725198233, 19.886363751169426, -0.69590973063382733, -9.0167771969136243, -9.6270249918304032, -8.2618037743480635, -6.7408217387098128, -10.978899932581474, -18.299549746677421, -14.199622890693847, -8.5438314644261215, -8.2536334573880197, -7.5415216314834232, -14.060092597586362, -2.5005684163473831, 5.7997355402349751, 9.0877282976722054, 9.0330573171484296, 10.149787501760855, 17.173133974444976, 18.182940682042297, 18.651080128642164, 19.817243271037512, 19.757194779267223, 17.272362036710316, 15.418895879891624, 20.321937471869472, 22.720799637192794, 17.332638443786355, 19.300547227469146, 18.420584166323955, 8.908806885186161, 3.5774897788313411, 1.6714740468556837, 1.419226256225129, 1.2214151918928422, 1.5690890642510762, 1.6244480676769304, 2.0015267447183032, 4.9315456807121052, 8.6581192606482897, 9.1867200586527158, -1.7843628004825032, -7.2518575054281555, -6.8366688680602357, -7.2097693096917759, -8.8230100612556512, -5.1796262847844279, 0.39462219095671691, 1.8944148183761722, 1.0326993869142103, 1.9957391346769728, 2.0433233460444433, 1.5593679998452235, 1.385547585814314, 3.2502379298500261, 6.3254722770091654, 9.3211462317348879, 8.2265605343319468, 9.0402354763218451, 9.5302483650550798, 9.459274805313667, 8.4163653890012888, 6.493098794155661, 8.3423791329642647, 10.101551294224373, 10.05797523844023, 6.1050545982888273, 4.3368675431944519, 1.5859053651168831, -10.186269203445555, -16.459780565556088, -23.139557317579012, -27.608076424326754]
[0, 0, 0.28941494432735015, 0.93012599464566492, 1.5708512477768279, 2.2116273865335803, 2.9479609590399494, 3.6168164815558388, 4.2202503967445697, 4.5188246588637302, 4.9158851706248496, 5.3269949978000204, 5.619996926121325, 6.2732270004442974, 6.8433851802505661, 7.6709035305002766, 8.6516931511631441, 9.4791621596462399, 10.271923340582841, 11.510757211608333, 12.486908736731358, 12.983678150040996, 13.613157723101143, 14.109280096009284, 14.693803996290526, 15.278303448813787, 15.785216715556732, 16.446611007942142, 17.195997323536439, 17.918356382453819, 18.820068559370604, 19.39322717616006, 20.290565651875884, 21.187775298502579, 22.085114933200611, 22.958767266797906, 23.687949335968561, 24.334448547104962, 24.725189714631505, 25.490464129465813, 26.537657931968493, 27.539327508226052, 28.370947914421084, 29.407432979436496, 30.24447484218889, 31.078201134205631, 31.824029070126517, 32.435410653100689, 33.033225448835957, 33.826449963081451, 34.73631471676741, 35.345610991169274, 36.283818287026641, 37.528431439777336, 38.231258360149617, 38.955920136428738, 39.933303750983434, 41.006758961972693, 41.27144696698992, 42.18025256776491, 43.088986065551801, 44.038060857125153, 45.061386196399027, 46.010472414821777, 46.974614914662958, 47.675923441632371, 48.377139970245324, 48.922860200766415, 49.683857290116961, 50.561705169877449, 51.62084802143243, 52.582110321743841, 53.134264883438306, 54.06955703565599, 55.004797298903888, 55.94010530164951, 56.958203450159751, 58.217862443697285, 58.896943727491802, 59.708692586437721, 60.520525044522522, 61.33224539661429, 62.841885780944281, 64.126889115570307, 64.698738859821361, 65.27050171275954, 65.829388266543049, 66.578648575114102, 67.202148567094852, 67.766518826764866, 68.330766378819803, 69.159812276222354, 69.748613371669705, 71.096115987622639, 71.832423762944885, 72.568671642398527, 73.30499707316946, 74.306515006109251, 74.880614561935587, 75.730626708907607, 76.823637802172442, 77.67366141360921, 78.790745703177365]
[0, 42.390915504510339, 38.573070665566114, 30.770445994839832, 28.016175522049888, 28.104155478211027, 22.134154945405079, 21.299769090393305, 27.251644576029566, 30.669082563817433, 32.973155283246875, 34.747732977656277, 36.259799625969876, 41.05606424823258, 35.167516725198233, 19.886363751169426, -0.69590973063382733, -9.0167771969136243, -9.6270249918304032, -8.2618037743480635, -6.7408217387098128, -10.978899932581474, -18.299549746677421, -14.199622890693847, -8.5438314644261215, -8.2536334573880197, -7.5415216314834232, -14.060092597586362, -2.5005684163473831, 5.7997355402349751, 9.0877282976722054, 9.0330573171484296, 10.149787501760855, 17.173133974444976, 18.182940682042297, 18.651080128642164, 19.817243271037512, 19.757194779267223, 17.272362036710316, 15.418895879891624, 20.321937471869472, 22.720799637192794, 17.332638443786355, 19.300547227469146, 18.420584166323955, 8.908806885186161, 3.5774897788313411, 1.6714740468556837, 1.419226256225129, 1.2214151918928422, 1.5690890642510762, 1.6244480676769304, 2.0015267447183032, 4.9315456807121052, 8.6581192606482897, 9.1867200586527158, -1.7843628004825032, -7.2518575054281555, -6.8366688680602357, -7.2097693096917759, -8.8230100612556512, -5.1796262847844279, 0.39462219095671691, 1.8944148183761722, 1.0326993869142103, 1.9957391346769728, 2.0433233460444433, 1.5593679998452235, 1.385547585814314, 3.2502379298500261, 6.3254722770091654, 9.3211462317348879, 9.480064683861503, 7.5500341953094336, 5.3769568666693601, 5.8749895568751471, 7.9310812946450611, 8.5682811012762716, 8.7752366130203523, 4.3941985967259765, -10.552179808305425, -18.724195436355494, -12.51724822701394, -5.109274188295398, -4.1062647175433984, -4.2499825365617907, -4.0892276254464415, -4.4881665112513378, -5.6871190700411862, -6.5126471409830726, -6.0229388717139356, -11.300492174753229, -12.311442357819463, -2.0689289146316776, 3.1838406819170677, 5.3220746712132128, 4.7547959234012449, 4.8680935524043703, 7.1319245625558461, 11.822563078171301, 15.118700853396097, 16.396414594533987, 15.636158322083483]
[0, 0, 0.28941494432735015, 0.93012599464566492, 1.5708512477768279, 2.2116273865335803, 2.9479609590399494, 3.6168164815558388, 4.2202503967445697, 4.5188246588637302, 4.9158851706248496, 5.3269949978000204, 5.619996926121325, 6.2732270004442974, 6.8433851802505661, 7.6709035305002766, 8.6516931511631441, 9.4791621596462399, 10.271923340582841, 11.510757211608333, 12.486908736731358, 12.983678150040996, 13.613157723101143, 14.109280096009284, 14.693803996290526, 15.278303448813787, 15.785216715556732, 16.446611007942142, 17.195997323536439, 17.918356382453819, 18.820068559370604, 19.39322717616006, 20.290565651875884, 21.187775298502579, 22.085114933200611, 22.958767266797906, 23.687949335968561, 24.334448547104962, 24.725189714631505, 25.490464129465813, 26.537657931968493, 27.539327508226052, 28.370947914421084, 29.407432979436496, 30.24447484218889, 31.078201134205631, 31.824029070126517, 32.435410653100689, 33.033225448835957, 33.826449963081451, 34.73631471676741, 35.345610991169274, 36.283818287026641, 37.528431439777336, 38.231258360149617, 39.280798397499311, 40.385108449069975, 41.366525327873276, 42.348131389386751, 43.254515667714657, 44.113853470909653, 44.853517996218251, 45.593249210917214, 46.332993551889146, 47.504721545068449, 48.747091836084778, 49.356836421956601, 50.438816338590918, 51.11168522626518, 52.061772480152946, 52.930636807881967, 54.08388868843538, 55.055435568415966, 55.842383095256224, 56.740750063705086, 57.616514404152909, 58.839735909032541, 59.407495735015317, 60.183382775762865, 60.959281776922168, 61.880381538077287, 62.801504901150864, 63.684633006240944, 64.264766740822893, 65.199523425741489, 66.134343467246808, 67.267366282551066, 68.18425512532319, 69.101151662561719, 70.416537586920043, 71.385438479684623, 72.140800253935879, 72.944862869656816, 73.700089199971117, 74.455413825546117, 74.609142580175828, 75.26289551515967, 75.462915339177187, 76.750194069678074, 77.13607889705537, 78.229140290573596, 79.476377709832661, 80.593461999400816]
[0, 42.390915504510339, 38.573070665566114, 30.770445994839832, 28.016175522049888, 28.104155478211027, 22.134154945405079, 21.299769090393305, 27.251644576029566, 30.669082563817433, 32.973155283246875, 34.747732977656277, 36.259799625969876, 41.05606424823258, 35.167516725198233, 19.886363751169426, -0.69590973063382733, -9.0167771969136243, -9.6270249918304032, -8.2618037743480635, -6.7408217387098128, -10.978899932581474, -18.299549746677421, -14.199622890693847, -8.5438314644261215, -8.2536334573880197, -7.5415216314834232, -14.060092597586362, -2.5005684163473831, 5.7997355402349751, 9.0877282976722054, 9.0330573171484296, 10.149787501760855, 17.173133974444976, 18.182940682042297, 18.651080128642164, 19.817243271037512, 19.757194779267223, 17.272362036710316, 15.418895879891624, 20.321937471869472, 22.720799637192794, 17.332638443786355, 19.300547227469146, 18.420584166323955, 8.908806885186161, 3.5774897788313411, 1.6714740468556837, 1.419226256225129, 1.2214151918928422, 1.5690890642510762, 1.6244480676769304, 2.0015267447183032, 4.9315456807121052, 8.6581192606482897, 8.6693683559013373, 10.833491504463117, 16.192833118218037, 16.275104321906717, 14.806190094758895, 11.884069663957471, 8.7347881988406666, 5.0991769275035788, 1.2101262687383834, -5.1004761217027959, -10.996823555663291, -12.067263403501501, -3.0658456887419807, -5.0589824620704062, 0.49337759256345359, 8.0098993955707023, 8.2799280647190177, 10.855514485612659, 9.1809305088559956, 6.4587093982776471, -0.27035901353996256, -14.977664445829234, -19.457209209930706, -23.666892859787417, -27.608076424326754, -20.4263547412523, -11.444014922383573, -10.213686752070583, -6.9556025058459721, -4.46942404575453, -3.8929595214417918, -9.2175420993436692, -9.8078059991344642, -10.573125635611479, -11.743226019963332, -9.4882042791554717, -6.3531856003514582, -1.4638668870025111, 3.5065739759677581, 6.3475385671502735, 7.0821985713493794, 8.2505921254677972, 9.3324134398128002, 17.473059928407764, 21.204355636559818, 25.573900164087206, 16.396414594533987, 15.636158322083483]
[0, 0, 0.28941494432735015, 0.93012599464566492, 1.5708512477768279, 2.2116273865335803, 2.9479609590399494, 3.6168164815558388, 4.2202503967445697, 4.5188246588637302, 4.9158851706248496, 5.3269949978000204, 5.619996926121325, 6.2732270004442974, 6.8433851802505661, 7.6709035305002766, 8.6516931511631441, 9.4791621596462399, 10.271923340582841, 11.510757211608333, 12.486908736731358, 12.983678150040996, 13.613157723101143, 14.109280096009284, 14.693803996290526, 15.278303448813787, 15.785216715556732, 16.446611007942142, 17.195997323536439, 17.918356382453819, 18.820068559370604, 19.39322717616006, 20.290565651875884, 21.187775298502579, 22.085114933200611, 22.958767266797906, 23.687949335968561, 24.334448547104962, 24.725189714631505, 25.490464129465813, 26.537657931968493, 27.539327508226052, 28.370947914421084, 29.407432979436496, 30.24447484218889, 31.078201134205631, 31.824029070126517, 32.435410653100689, 33.033225448835957, 33.826449963081451, 34.73631471676741, 35.345610991169274, 36.283818287026641, 37.528431439777336, 38.231258360149617, 39.280798397499311, 40.385108449069975, 41.366525327873276, 42.348131389386751, 43.254515667714657, 44.113853470909653, 44.853517996218251, 45.593249210917214, 46.332993551889146, 47.504721545068449, 48.747091836084778, 49.356836421956601, 50.438816338590918, 51.11168522626518, 52.061772480152946, 52.930636807881967, 54.08388868843538, 55.055435568415966, 55.842383095256224, 56.740750063705086, 57.616514404152909, 58.839735909032541, 59.407495735015317, 60.183382775762865, 60.959281776922168, 61.735093061965124, 62.246457413479767, 63.310386222188328, 64.442823739228444, 65.75864026899238, 66.137746335944627, 66.971308337237872, 68.027155840431405, 68.860628173505503, 69.677951328689545, 70.717444286818647, 71.423067110995987, 72.462543945754703, 72.643327711618795, 73.856665249157302, 74.812657906032854, 75.284602966394758, 75.346954710556417, 76.393725119958589, 77.64323018597473, 78.760314475542884]
[0, 42.390915504510339, 38.573070665566114, 30.770445994839832, 28.016175522049888, 28.104155478211027, 22.134154945405079, 21.299769090393305, 27.251644576029566, 30.669082563817433, 32.973155283246875, 34.747732977656277, 36.259799625969876, 41.05606424823258, 35.167516725198233, 19.886363751169426, -0.69590973063382733, -9.0167771969136243, -9.6270249918304032, -8.2618037743480635, -6.7408217387098128, -10.978899932581474, -18.299549746677421, -14.199622890693847, -8.5438314644261215, -8.2536334573880197, -7.5415216314834232, -14.060092597586362, -2.5005684163473831, 5.7997355402349751, 9.0877282976722054, 9.0330573171484296, 10.149787501760855, 17.173133974444976, 18.182940682042297, 18.651080128642164, 19.817243271037512, 19.757194779267223, 17.272362036710316, 15.418895879891624, 20.321937471869472, 22.720799637192794, 17.332638443786355, 19.300547227469146, 18.420584166323955, 8.908806885186161, 3.5774897788313411, 1.6714740468556837, 1.419226256225129, 1.2214151918928422, 1.5690890642510762, 1.6244480676769304, 2.0015267447183032, 4.9315456807121052, 8.6581192606482897, 8.6693683559013373, 10.833491504463117, 16.192833118218037, 16.275104321906717, 14.806190094758895, 11.884069663957471, 8.7347881988406666, 5.0991769275035788, 1.2101262687383834, -5.1004761217027959, -10.996823555663291, -12.067263403501501, -3.0658456887419807, -5.0589824620704062, 0.49337759256345359, 8.0098993955707023, 8.2799280647190177, 10.855514485612659, 9.1809305088559956, 6.4587093982776471, -0.27035901353996256, -14.977664445829234, -19.457209209930706, -23.666892859787417, -27.608076424326754, -26.29814487196191, -23.044744282136822, -11.533499167106113, -11.690174193367024, -24.814006504142228, -21.686837479288631, -20.558301698369085, -14.211281012864422, -10.802461410133397, -6.7773584193433685, -3.6330622174025531, -5.9241174067208631, -3.4102844272511139, -2.4356226998456956, 7.1319958418937679, 17.788682766626518, 19.501485455167643, 19.822735004057876, 20.020095607768695, 16.396414594533987, 15.636158322083483]
[0, 0, 0.28941494432735015, 0.93012599464566492, 1.5708512477768279, 2.2116273865335803, 2.9479609590399494, 3.6168164815558388, 4.2202503967445697, 4.5188246588637302, 4.9158851706248496, 5.3269949978000204, 5.619996926121325, 6.2732270004442974, 6.8433851802505661, 7.6709035305002766, 8.6516931511631441, 9.4791621596462399, 10.271923340582841, 11.510757211608333, 12.486908736731358, 12.983678150040996, 13.613157723101143, 14.109280096009284, 14.693803996290526, 15.278303448813787, 15.785216715556732, 16.446611007942142, 17.195997323536439, 17.918356382453819, 18.820068559370604, 19.39322717616006, 20.290565651875884, 21.187775298502579, 22.085114933200611, 22.958767266797906, 23.687949335968561, 24.334448547104962, 24.725189714631505, 25.490464129465813, 26.537657931968493, 27.539327508226052, 28.370947914421084, 29.407432979436496, 30.24447484218889, 31.078201134205631, 31.824029070126517, 32.435410653100689, 33.033225448835957, 33.826449963081451, 34.73631471676741, 35.345610991169274, 36.283818287026641, 37.528431439777336, 38.231258360149617, 39.280798397499311, 40.385108449069975, 41.366525327873276, 42.348131389386751, 43.254515667714657, 44.113853470909653, 44.853517996218251, 45.593249210917214, 46.332993551889146, 47.504721545068449, 48.747091836084778, 49.356836421956601, 50.438816338590918, 51.11168522626518, 52.061772480152946, 52.930636807881967, 54.08388868843538, 55.055435568415966, 55.56206423914039, 56.215593534581686, 57.124841372082557, 57.777318191594169, 58.76860557172165, 59.855034478737664, 60.065413588917352, 60.697012852691465, 61.499030277689194, 62.294026510384668, 62.925542337581426, 63.53174070445484, 64.261540704454845, 65.063489543222005, 66.332487076710549, 67.781457528445159, 68.851150091754818, 69.515911928806261, 70.739216253167129, 71.527308195772818, 72.315441065281505, 73.072611402788198]
[0, 42.390915504510339, 38.573070665566114, 30.770445994839832, 28.016175522049888, 28.104155478211027, 22.134154945405079, 21.299769090393305, 27.251644576029566, 30.669082563817433, 32.973155283246875, 34.747732977656277, 36.259799625969876, 41.05606424823258, 35.167516725198233, 19.886363751169426, -0.69590973063382733, -9.0167771969136243, -9.6270249918304032, -8.2618037743480635, -6.7408217387098128, -10.978899932581474, -18.299549746677421, -14.199622890693847, -8.5438314644261215, -8.2536334573880197, -7.5415216314834232, -14.060092597586362, -2.5005684163473831, 5.7997355402349751, 9.0877282976722054, 9.0330573171484296, 10.149787501760855, 17.173133974444976, 18.182940682042297, 18.651080128642164, 19.817243271037512, 19.757194779267223, 17.272362036710316, 15.418895879891624, 20.321937471869472, 22.720799637192794, 17.332638443786355, 19.300547227469146, 18.420584166323955, 8.908806885186161, 3.5774897788313411, 1.6714740468556837, 1.419226256225129, 1.2214151918928422, 1.5690890642510762, 1.6244480676769304, 2.0015267447183032, 4.9315456807121052, 8.6581192606482897, 8.6693683559013373, 10.833491504463117, 16.192833118218037, 16.275104321906717, 14.806190094758895, 11.884069663957471, 8.7347881988406666, 5.0991769275035788, 1.2101262687383834, -5.1004761217027959, -10.996823555663291, -12.067263403501501, -3.0658456887419807, -5.0589824620704062, 0.49337759256345359, 8.0098993955707023, 8.2799280647190177, 10.855514485612659, 9.6860738515784544, 7.6006485863187088, 5.8949467944710268, 4.776533566275682, 4.5142304277862495, 8.0686703112679474, 8.1597602028652965, 9.7389648651909013, 9.5302483650550798, 9.459274805313667, 8.4163653890012888, 6.493098794155661, 8.3423791329642647, 10.101551294224373, 10.05797523844023, 6.1050545982888273, 4.3368675431944519, 1.5859053651168831, -10.186269203445555, -16.459780565556088, -23.139557317579012, -27.608076424326754]
[0, 0, 0.28941494432735015, 0.93012599464566492, 1.5708512477768279, 2.2116273865335803, 2.9479609590399494, 3.6168164815558388, 4.2202503967445697, 4.5188246588637302, 4.9158851706248496, 5.3269949978000204, 5.619996926121325, 6.2732270004442974, 6.8433851802505661, 7.6709035305002766, 8.6516931511631441, 9.4791621596462399, 10.271923340582841, 11.510757211608333, 12.486908736731358, 12.983678150040996, 13.613157723101143, 14.109280096009284, 14.693803996290526, 15.278303448813787, 15.785216715556732, 16.446611007942142, 17.195997323536439, 17.918356382453819, 18.820068559370604, 19.39322717616006, 20.290565651875884, 21.187775298502579, 22.085114933200611, 22.958767266797906, 23.687949335968561, 24.334448547104962, 24.725189714631505, 25.490464129465813, 26.537657931968493, 27.539327508226052, 28.370947914421084, 29.407432979436496, 30.24447484218889, 31.078201134205631, 31.824029070126517, 32.435410653100689, 33.033225448835957, 33.826449963081451, 34.73631471676741, 35.345610991169274, 36.283818287026641, 37.528431439777336, 38.231258360149617, 39.280798397499311, 40.385108449069975, 41.366525327873276, 42.348131389386751, 43.254515667714657, 44.113853470909653, 44.853517996218251, 45.593249210917214, 46.332993551889146, 47.091201999481228, 47.722907832919546, 48.637015080456727, 49.642244094164553, 50.556403473047688, 51.454714599551195, 52.31392936315806, 53.173254540259258, 54.032570780068561, 55.164585280859079, 55.925583631711426, 56.310529160325544, 56.590689578657603, 56.928560160389722, 57.158119934740547, 58.134853414252753, 58.891810599303533, 59.648786094283381, 59.74499591706671, 61.066969854026141, 61.842856894773689, 62.618755895932992]
[0, 42.390915504510339, 38.573070665566114, 30.770445994839832, 28.016175522049888, 28.104155478211027, 22.134154945405079, 21.299769090393305, 27.251644576029566, 30.669082563817433, 32.973155283246875, 34.747732977656277, 36.259799625969876, 41.05606424823258, 35.167516725198233, 19.886363751169426, -0.69590973063382733, -9.0167771969136243, -9.6270249918304032, -8.2618037743480635, -6.7408217387098128, -10.978899932581474, -18.299549746677421, -14.199622890693847, -8.5438314644261215, -8.2536334573880197, -7.5415216314834232, -14.060092597586362, -2.5005684163473831, 5.7997355402349751, 9.0877282976722054, 9.0330573171484296, 10.149787501760855, 17.173133974444976, 18.182940682042297, 18.651080128642164, 19.817243271037512, 19.757194779267223, 17.272362036710316, 15.418895879891624, 20.321937471869472, 22.720799637192794, 17.332638443786355, 19.300547227469146, 18.420584166323955, 8.908806885186161, 3.5774897788313411, 1.6714740468556837, 1.419226256225129, 1.2214151918928422, 1.5690890642510762, 1.6244480676769304, 2.0015267447183032, 4.9315456807121052, 8.6581192606482897, 8.6693683559013373, 10.833491504463117, 16.192833118218037, 16.275104321906717, 14.806190094758895, 11.884069663957471, 8.7347881988406666, 5.0991769275035788, 1.2101262687383834, -1.4014593098833832, -2.3967706246264178, -2.9752649030520693, -7.0464778805029393, -9.5539901571622021, -15.196889704969806, -12.806963205452657, -10.728801015459275, -8.8565315983141151, -5.3608519033672053, -0.90747055526892639, -0.094003491742304698, 1.4107487017121241, 3.1567262192846139, 4.2101978307279584, 4.9659289772421884, 0.41090882231257569, -6.4706251550086593, -7.527309637247984, -19.457209209930706, -23.666892859787417, -27.608076424326754]
[0, 0, 0.28941494432735015, 0.93012599464566492, 1.5708512477768279, 2.2116273865335803, 2.9479609590399494, 3.6168164815558388, 4.2202503967445697, 4.5188246588637302, 4.9158851706248496, 5.3269949978000204, 5.619996926121325, 6.2732270004442974, 6.8433851802505661, 7.6709035305002766, 8.6516931511631441, 9.4791621596462399, 10.271923340582841, 11.510757211608333, 12.486908736731358, 12.983678150040996, 13.613157723101143, 14.109280096009284, 14.693803996290526, 15.278303448813787, 15.785216715556732, 16.446611007942142, 17.195997323536439, 17.918356382453819, 18.820068559370604, 19.39322717616006, 20.290565651875884, 21.187775298502579, 22.085114933200611, 22.958767266797906, 23.687949335968561, 24.334448547104962, 24.725189714631505, 25.490464129465813, 26.537657931968493, 27.539327508226052, 28.370947914421084, 29.407432979436496, 30.24447484218889, 31.078201134205631, 31.824029070126517, 32.435410653100689, 33.033225448835957, 33.826449963081451, 34.73631471676741, 35.345610991169274, 36.283818287026641, 37.528431439777336, 38.231258360149617, 39.280798397499311, 40.385108449069975, 41.366525327873276, 42.348131389386751, 43.254515667714657, 44.113853470909653, 44.853517996218251, 45.593249210917214, 46.332993551889146, 47.091201999481228, 47.722907832919546, 48.637015080456727, 49.642244094164553, 50.556403473047688, 51.454714599551195, 52.31392936315806, 53.173254540259258, 54.032570780068561, 55.164585280859079, 55.243914972652256, 55.912646772404592, 56.192808957575956, 56.779910149875882, 57.358219037927945, 57.801544764679726, 58.100283513421843, 59.207971280800358, 59.847847917348368, 60.468880203143563, 61.255827729983821, 62.154194698432683, 63.029959038880506, 64.253180543760138, 64.820940369742914, 65.596827410490462, 66.372726411649765]
[0, 42.390915504510339, 38.573070665566114, 30.770445994839832, 28.016175522049888, 28.104155478211027, 22.134154945405079, 21.299769090393305, 27.251644576029566, 30.669082563817433, 32.973155283246875, 34.747732977656277, 36.259799625969876, 41.05606424823258, 35.167516725198233, 19.886363751169426, -0.69590973063382733, -9.0167771969136243, -9.6270249918304032, -8.2618037743480635, -6.7408217387098128, -10.978899932581474, -18.299549746677421, -14.199622890693847, -8.5438314644261215, -8.2536334573880197, -7.5415216314834232, -14.060092597586362, -2.5005684163473831, 5.7997355402349751, 9.0877282976722054, 9.0330573171484296, 10.149787501760855, 17.173133974444976, 18.182940682042297, 18.651080128642164, 19.817243271037512, 19.757194779267223, 17.272362036710316, 15.418895879891624, 20.321937471869472, 22.720799637192794, 17.332638443786355, 19.300547227469146, 18.420584166323955, 8.908806885186161, 3.5774897788313411, 1.6714740468556837, 1.419226256225129, 1.2214151918928422, 1.5690890642510762, 1.6244480676769304, 2.0015267447183032, 4.9315456807121052, 8.6581192606482897, 8.6693683559013373, 10.833491504463117, 16.192833118218037, 16.275104321906717, 14.806190094758895, 11.884069663957471, 8.7347881988406666, 5.0991769275035788, 1.2101262687383834, -1.4014593098833832, -2.3967706246264178, -2.9752649030520693, -7.0464778805029393, -9.5539901571622021, -15.196889704969806, -12.806963205452657, -10.728801015459275, -8.8565315983141151, -5.3608519033672053, -5.1879868895915964, -4.5668712373295, -1.7783924960982858, 3.814274790446905, 8.2537747389842426, 10.092184095024386, 12.273337863008148, 14.656501026434618, 13.008512096769776, 10.855514485612659, 9.1809305088559956, 6.4587093982776471, -0.27035901353996256, -14.977664445829234, -19.457209209930706, -23.666892859787417, -27.608076424326754]
[0, 0, 0.28941494432735015, 0.93012599464566492, 1.5708512477768279, 2.2116273865335803, 2.9479609590399494, 3.6168164815558388, 4.2202503967445697, 4.5188246588637302, 4.9158851706248496, 5.3269949978000204, 5.619996926121325, 6.2732270004442974, 6.8433851802505661, 7.6709035305002766, 8.6516931511631441, 9.4791621596462399, 10.271923340582841, 11.510757211608333, 12.486908736731358, 12.983678150040996, 13.613157723101143, 14.109280096009284, 14.693803996290526, 15.278303448813787, 15.785216715556732, 16.446611007942142, 17.195997323536439, 17.918356382453819, 18.820068559370604, 19.39322717616006, 20.290565651875884, 21.187775298502579, 22.085114933200611, 22.958767266797906, 23.687949335968561, 24.334448547104962, 24.725189714631505, 25.490464129465813, 26.537657931968493, 27.539327508226052, 28.370947914421084, 29.407432979436496, 30.24447484218889, 31.078201134205631, 31.824029070126517, 32.435410653100689, 33.033225448835957, 33.826449963081451, 34.73631471676741, 35.345610991169274, 36.283818287026641, 37.528431439777336, 38.231258360149617, 39.280798397499311, 40.385108449069975, 41.366525327873276, 42.348131389386751, 43.254515667714657, 44.113853470909653, 44.853517996218251, 45.593249210917214, 46.332993551889146, 47.091201999481228, 47.722907832919546, 48.637015080456727, 49.642244094164553, 50.556403473047688, 51.454714599551195, 52.31392936315806, 53.173254540259258, 54.032570780068561, 55.164585280859079, 55.243914972652256, 55.946928151760588, 56.227088570092647, 56.564959151824766, 56.794518926175591, 57.771252405687797, 58.528209590738577, 59.285185085718425, 59.381394908501754, 60.703368845461185, 61.479255886208733, 62.255154887368036]
[0, 42.390915504510339, 38.573070665566114, 30.770445994839832, 28.016175522049888, 28.104155478211027, 22.134154945405079, 21.299769090393305, 27.251644576029566, 30.669082563817433, 32.973155283246875, 34.747732977656277, 36.259799625969876, 41.05606424823258, 35.167516725198233, 19.886363751169426, -0.69590973063382733, -9.0167771969136243, -9.6270249918304032, -8.2618037743480635, -6.7408217387098128, -10.978899932581474, -18.299549746677421, -14.199622890693847, -8.5438314644261215, -8.2536334573880197, -7.5415216314834232, -14.060092597586362, -2.5005684163473831, 5.7997355402349751, 9.0877282976722054, 9.0330573171484296, 10.149787501760855, 17.173133974444976, 18.182940682042297, 18.651080128642164, 19.817243271037512, 19.757194779267223, 17.272362036710316, 15.418895879891624, 20.321937471869472, 22.720799637192794, 17.332638443786355, 19.300547227469146, 18.420584166323955, 8.908806885186161, 3.5774897788313411, 1.6714740468556837, 1.419226256225129, 1.2214151918928422, 1.5690890642510762, 1.6244480676769304, 2.0015267447183032, 4.9315456807121052, 8.6581192606482897, 8.6693683559013373, 10.833491504463117, 16.192833118218037, 16.275104321906717, 14.806190094758895, 11.884069663957471, 8.7347881988406666, 5.0991769275035788, 1.2101262687383834, -1.4014593098833832, -2.3967706246264178, -2.9752649030520693, -7.0464778805029393, -9.5539901571622021, -15.196889704969806, -12.806963205452657, -10.728801015459275, -8.8565315983141151, -5.3608519033672053, -5.1879868895915964, -0.094003491742304698, 1.4107487017121241, 3.1567262192846139, 4.2101978307279584, 4.9659289772421884, 0.41090882231257569, -6.4706251550086593, -7.527309637247984, -19.457209209930706, -23.666892859787417, -27.608076424326754]
[0, 0, 0.28941494432735015, 0.93012599464566492, 1.5708512477768279, 2.2116273865335803, 2.9479609590399494, 3.6168164815558388, 4.2202503967445697, 4.5188246588637302, 4.9158851706248496, 5.3269949978000204, 5.619996926121325, 6.2732270004442974, 6.8433851802505661, 7.6709035305002766, 8.6516931511631441, 9.4791621596462399, 10.271923340582841, 11.510757211608333, 12.486908736731358, 12.983678150040996, 13.613157723101143, 14.109280096009284, 14.693803996290526, 15.278303448813787, 15.785216715556732, 16.446611007942142, 17.195997323536439, 17.918356382453819, 18.820068559370604, 19.39322717616006, 20.290565651875884, 21.187775298502579, 22.085114933200611, 22.958767266797906, 23.687949335968561, 24.334448547104962, 24.725189714631505, 25.490464129465813, 26.537657931968493, 27.539327508226052, 28.370947914421084, 29.407432979436496, 30.24447484218889, 31.078201134205631, 31.824029070126517, 32.435410653100689, 33.033225448835957, 33.826449963081451, 34.73631471676741, 35.345610991169274, 36.283818287026641, 37.528431439777336, 38.231258360149617, 39.280798397499311, 40.385108449069975, 41.366525327873276, 42.348131389386751, 43.254515667714657, 44.113853470909653, 44.853517996218251, 45.518876328246932, 46.184176869355987, 46.923842043607152, 47.663535709931253, 48.388475224649554, 49.168568578037465, 50.034158660004671, 50.899788476958776, 51.765417387058243, 51.937499489555861, 53.085731543628548, 54.082530846397162, 54.912226537599665, 56.235883041380006, 56.686052098512988, 57.757569405886045, 58.700265168049, 59.559590345150198, 60.418906584959501, 61.550921085750019, 62.311919436602366, 62.696864965216484, 62.977025383548543, 63.314895965280662, 63.544455739631488, 64.521189219143693, 65.278146404194473, 66.035121899174328, 66.131331721957665, 67.453305658917103, 68.229192699664651, 69.005091700823954]
[0, 42.390915504510339, 38.573070665566114, 30.770445994839832, 28.016175522049888, 28.104155478211027, 22.134154945405079, 21.299769090393305, 27.251644576029566, 30.669082563817433, 32.973155283246875, 34.747732977656277, 36.259799625969876, 41.05606424823258, 35.167516725198233, 19.886363751169426, -0.69590973063382733, -9.0167771969136243, -9.6270249918304032, -8.2618037743480635, -6.7408217387098128, -10.978899932581474, -18.299549746677421, -14.199622890693847, -8.5438314644261215, -8.2536334573880197, -7.5415216314834232, -14.060092597586362, -2.5005684163473831, 5.7997355402349751, 9.0877282976722054, 9.0330573171484296, 10.149787501760855, 17.173133974444976, 18.182940682042297, 18.651080128642164, 19.817243271037512, 19.757194779267223, 17.272362036710316, 15.418895879891624, 20.321937471869472, 22.720799637192794, 17.332638443786355, 19.300547227469146, 18.420584166323955, 8.908806885186161, 3.5774897788313411, 1.6714740468556837, 1.419226256225129, 1.2214151918928422, 1.5690890642510762, 1.6244480676769304, 2.0015267447183032, 4.9315456807121052, 8.6581192606482897, 8.6693683559013373, 10.833491504463117, 16.192833118218037, 16.275104321906717, 14.806190094758895, 11.884069663957471, 8.7347881988406666, 6.9823553495006259, 7.2379654584352151, 3.0951957117933007, -0.96525899640874002, -4.4301144960023846, -8.9997900624024254, -12.448739235280271, -13.369191764309639, -7.1591469202849325, -5.8167853840345671, 0.18217694408395732, -6.4665285082791923, -16.381921045817844, -26.334213334084996, -24.355518224429694, -10.304382556306388, -12.806963205452657, -10.728801015459275, -8.8565315983141151, -5.3608519033672053, -0.90747055526892639, -0.094003491742304698, 1.4107487017121241, 3.1567262192846139, 4.2101978307279584, 4.9659289772421884, 0.41090882231257569, -6.4706251550086593, -7.527309637247984, -19.457209209930706, -23.666892859787417, -27.608076424326754]
[0, 0, 0.28941494432735015, 0.93012599464566492, 1.5708512477768279, 2.2116273865335803, 2.9479609590399494, 3.6168164815558388, 4.2202503967445697, 4.5188246588637302, 4.9158851706248496, 5.3269949978000204, 5.619996926121325, 6.2732270004442974, 6.8433851802505661, 7.6709035305002766, 8.6516931511631441, 9.4791621596462399, 10.271923340582841, 11.510757211608333, 12.486908736731358, 12.983678150040996, 13.613157723101143, 14.109280096009284, 14.693803996290526, 15.278303448813787, 15.785216715556732, 16.446611007942142, 17.195997323536439, 17.918356382453819, 18.820068559370604, 19.39322717616006, 20.290565651875884, 21.187775298502579, 22.085114933200611, 22.958767266797906, 23.687949335968561, 24.334448547104962, 24.725189714631505, 25.490464129465813, 26.537657931968493, 27.539327508226052, 28.370947914421084, 29.407432979436496, 30.24447484218889, 31.078201134205631, 31.824029070126517, 32.435410653100689, 33.033225448835957, 33.826449963081451, 34.73631471676741, 35.345610991169274, 36.283818287026641, 37.528431439777336, 38.231258360149617, 39.280798397499311, 40.385108449069975, 41.366525327873276, 42.348131389386751, 43.254515667714657, 44.113853470909653, 44.853517996218251, 45.518876328246932, 46.184176869355987, 46.923842043607152, 47.663535709931253, 48.388475224649554, 49.168568578037465, 50.034158660004671, 50.899788476958776, 51.765417387058243, 51.937499489555861, 53.085731543628548, 54.082530846397162, 54.912226537599665, 56.235883041380006, 56.686052098512988, 57.757569405886045, 58.700265168049, 59.559590345150198, 60.418906584959501, 61.550921085750019, 61.630250777543196, 62.298982577295533, 62.579144762466896, 63.166245954766822, 63.744554842818886, 64.187880569570666, 64.486619318312776, 65.594307085691298, 66.234183722239308, 66.855216008034503, 67.642163534874754, 68.540530503323623, 69.416294843771439, 70.639516348651071, 71.207276174633847, 71.983163215381396, 72.759062216540698]
[0, 42.390915504510339, 38.573070665566114, 30.770445994839832, 28.016175522049888, 28.104155478211027, 22.134154945405079, 21.299769090393305, 27.251644576029566, 30.669082563817433, 32.973155283246875, 34.747732977656277, 36.259799625969876, 41.05606424823258, 35.167516725198233, 19.886363751169426, -0.69590973063382733, -9.0167771969136243, -9.6270249918304032, -8.2618037743480635, -6.7408217387098128, -10.978899932581474, -18.299549746677421, -14.199622890693847, -8.5438314644261215, -8.2536334573880197, -7.5415216314834232, -14.060092597586362, -2.5005684163473831, 5.7997355402349751, 9.0877282976722054, 9.0330573171484296, 10.149787501760855, 17.173133974444976, 18.182940682042297, 18.651080128642164, 19.817243271037512, 19.757194779267223, 17.272362036710316, 15.418895879891624, 20.321937471869472, 22.720799637192794, 17.332638443786355, 19.300547227469146, 18.420584166323955, 8.908806885186161, 3.5774897788313411, 1.6714740468556837, 1.419226256225129, 1.2214151918928422, 1.5690890642510762, 1.6244480676769304, 2.0015267447183032, 4.9315456807121052, 8.6581192606482897, 8.6693683559013373, 10.833491504463117, 16.192833118218037, 16.275104321906717, 14.806190094758895, 11.884069663957471, 8.7347881988406666, 6.9823553495006259, 7.2379654584352151, 3.0951957117933007, -0.96525899640874002, -4.4301144960023846, -8.9997900624024254, -12.448739235280271, -13.369191764309639, -7.1591469202849325, -5.8167853840345671, 0.18217694408395732, -6.4665285082791923, -16.381921045817844, -26.334213334084996, -24.355518224429694, -10.304382556306388, -12.806963205452657, -10.728801015459275, -8.8565315983141151, -5.3608519033672053, -5.1879868895915964, -4.5668712373295, -1.7783924960982858, 3.814274790446905, 8.2537747389842426, 10.092184095024386, 12.273337863008148, 14.656501026434618, 13.008512096769776, 10.855514485612659, 9.1809305088559956, 6.4587093982776471, -0.27035901353996256, -14.977664445829234, -19.457209209930706, -23.666892859787417, -27.608076424326754]
[0, 0, 0.28941494432735015, 0.93012599464566492, 1.5708512477768279, 2.2116273865335803, 2.9479609590399494, 3.6168164815558388, 4.2202503967445697, 4.5188246588637302, 4.9158851706248496, 5.3269949978000204, 5.619996926121325, 6.2732270004442974, 6.8433851802505661, 7.6709035305002766, 8.6516931511631441, 9.4791621596462399, 10.271923340582841, 11.510757211608333, 12.486908736731358, 12.983678150040996, 13.613157723101143, 14.109280096009284, 14.693803996290526, 15.278303448813787, 15.785216715556732, 16.446611007942142, 17.195997323536439, 17.918356382453819, 18.820068559370604, 19.39322717616006, 20.290565651875884, 21.187775298502579, 22.085114933200611, 22.958767266797906, 23.687949335968561, 24.334448547104962, 24.725189714631505, 25.490464129465813, 26.537657931968493, 27.539327508226052, 28.370947914421084, 29.407432979436496, 30.24447484218889, 31.078201134205631, 31.824029070126517, 32.435410653100689, 33.033225448835957, 33.826449963081451, 34.73631471676741, 35.345610991169274, 36.283818287026641, 37.528431439777336, 38.231258360149617, 39.280798397499311, 40.385108449069975, 41.366525327873276, 42.348131389386751, 43.254515667714657, 44.113853470909653, 44.853517996218251, 45.518876328246932, 46.184176869355987, 46.923842043607152, 47.663535709931253, 48.388475224649554, 49.168568578037465, 50.034158660004671, 50.899788476958776, 51.765417387058243, 51.937499489555861, 53.085731543628548, 54.082530846397162, 54.912226537599665, 56.235883041380006, 56.686052098512988, 57.757569405886045, 58.700265168049, 59.559590345150198, 60.418906584959501, 61.550921085750019, 61.630250777543196, 62.333263956651528, 62.613424374983587, 62.951294956715707, 63.180854731066532, 64.157588210578737, 64.914545395629517, 65.671520890609372, 65.767730713392709, 67.089704650352147, 67.865591691099695, 68.641490692258998]
[0, 42.390915504510339, 38.573070665566114, 30.770445994839832, 28.016175522049888, 28.104155478211027, 22.134154945405079, 21.299769090393305, 27.251644576029566, 30.669082563817433, 32.973155283246875, 34.747732977656277, 36.259799625969876, 41.05606424823258, 35.167516725198233, 19.886363751169426, -0.69590973063382733, -9.0167771969136243, -9.6270249918304032, -8.2618037743480635, -6.7408217387098128, -10.978899932581474, -18.299549746677421, -14.199622890693847, -8.5438314644261215, -8.2536334573880197, -7.5415216314834232, -14.060092597586362, -2.5005684163473831, 5.7997355402349751, 9.0877282976722054, 9.0330573171484296, 10.149787501760855, 17.173133974444976, 18.182940682042297, 18.651080128642164, 19.817243271037512, 19.757194779267223, 17.272362036710316, 15.418895879891624, 20.321937471869472, 22.720799637192794, 17.332638443786355, 19.300547227469146, 18.420584166323955, 8.908806885186161, 3.5774897788313411, 1.6714740468556837, 1.419226256225129, 1.2214151918928422, 1.5690890642510762, 1.6244480676769304, 2.0015267447183032, 4.9315456807121052, 8.6581192606482897, 8.6693683559013373, 10.833491504463117, 16.192833118218037, 16.275104321906717, 14.806190094758895, 11.884069663957471, 8.7347881988406666, 6.9823553495006259, 7.2379654584352151, 3.0951957117933007, -0.96525899640874002, -4.4301144960023846, -8.9997900624024254, -12.448739235280271, -13.369191764309639, -7.1591469202849325, -5.8167853840345671, 0.18217694408395732, -6.4665285082791923, -16.381921045817844, -26.334213334084996, -24.355518224429694, -10.304382556306388, -12.806963205452657, -10.728801015459275, -8.8565315983141151, -5.3608519033672053, -5.1879868895915964, -0.094003491742304698, 1.4107487017121241, 3.1567262192846139, 4.2101978307279584, 4.9659289772421884, 0.41090882231257569, -6.4706251550086593, -7.527309637247984, -19.457209209930706, -23.666892859787417, -27.608076424326754]
[0, 0, 0.28941494432735015, 0.93012599464566492, 1.5708512477768279, 2.2116273865335803, 2.9479609590399494, 3.6168164815558388, 4.2202503967445697, 4.5188246588637302, 4.9158851706248496, 5.3269949978000204, 5.619996926121325, 6.2732270004442974, 6.8433851802505661, 7.6709035305002766, 8.6516931511631441, 9.4791621596462399, 10.271923340582841, 11.510757211608333, 12.486908736731358, 12.983678150040996, 13.613157723101143, 14.109280096009284, 14.693803996290526, 15.278303448813787, 15.785216715556732, 16.446611007942142, 17.195997323536439, 17.918356382453819, 18.820068559370604, 19.39322717616006, 20.290565651875884, 21.187775298502579, 22.085114933200611, 22.958767266797906, 23.687949335968561, 24.334448547104962, 24.725189714631505, 25.490464129465813, 26.537657931968493, 27.539327508226052, 28.370947914421084, 29.407432979436496, 30.24447484218889, 31.078201134205631, 31.824029070126517, 32.435410653100689, 33.033225448835957, 33.826449963081451, 34.73631471676741, 35.345610991169274, 36.283818287026641, 37.528431439777336, 38.231258360149617, 39.280798397499311, 40.385108449069975, 41.366525327873276, 42.348131389386751, 43.254515667714657, 44.431202988118841, 45.274275737055731, 46.117362096807803, 46.960383834368585, 47.670030514062084, 48.379719269785326, 48.999627020987063, 49.718073442093051, 50.627492833793049, 51.536879264305405, 52.169226305098675, 53.127006326815554, 54.127803893759051, 54.829172969210774, 55.530409156240495, 55.841240702258595, 56.064799240453851, 56.924319746317437, 57.983462597872418, 58.944724898183829, 59.523935196780116, 60.10306109846298, 60.660037408551666, 61.455033641247141, 62.086549468443899, 62.692747835317313, 63.422547835317317, 64.224496674084477, 65.493494207573022, 66.942464659307632, 68.01215722261729, 68.676919059668734, 69.900223384029601, 70.688315326635291, 71.476448196143977, 72.23361853365067]
[0, 42.390915504510339, 38.573070665566114, 30.770445994839832, 28.016175522049888, 28.104155478211027, 22.134154945405079, 21.299769090393305, 27.251644576029566, 30.669082563817433, 32.973155283246875, 34.747732977656277, 36.259799625969876, 41.05606424823258, 35.167516725198233, 19.886363751169426, -0.69590973063382733, -9.0167771969136243, -9.6270249918304032, -8.2618037743480635, -6.7408217387098128, -10.978899932581474, -18.299549746677421, -14.199622890693847, -8.5438314644261215, -8.2536334573880197, -7.5415216314834232, -14.060092597586362, -2.5005684163473831, 5.7997355402349751, 9.0877282976722054, 9.0330573171484296, 10.149787501760855, 17.173133974444976, 18.182940682042297, 18.651080128642164, 19.817243271037512, 19.757194779267223, 17.272362036710316, 15.418895879891624, 20.321937471869472, 22.720799637192794, 17.332638443786355, 19.300547227469146, 18.420584166323955, 8.908806885186161, 3.5774897788313411, 1.6714740468556837, 1.419226256225129, 1.2214151918928422, 1.5690890642510762, 1.6244480676769304, 2.0015267447183032, 4.9315456807121052, 8.6581192606482897, 8.6693683559013373, 10.833491504463117, 16.192833118218037, 16.275104321906717, 14.806190094758895, 12.946458472021156, 11.829246266118195, 10.492388711692406, 7.96543744228536, 2.1716106474689965, -6.8876408081228799, -13.90688790437439, -17.800925304704705, -12.352775350625192, -3.3803855900291082, -1.9018092105016311, -2.6191785625021389, 0.61555494556884172, 3.5311227191249399, 5.0183351278561528, 4.9356605314195141, 4.4016478014187248, 3.2502379298500261, 6.3254722770091654, 9.3211462317348879, 8.2265605343319468, 9.0402354763218451, 9.5302483650550798, 9.459274805313667, 8.4163653890012888, 6.493098794155661, 8.3423791329642647, 10.101551294224373, 10.05797523844023, 6.1050545982888273, 4.3368675431944519, 1.5859053651168831, -10.186269203445555, -16.459780565556088, -23.139557317579012, -27.608076424326754]
[0, 0, 0.28941494432735015, 0.93012599464566492, 1.5708512477768279, 2.2116273865335803, 2.9479609590399494, 3.6168164815558388, 4.2202503967445697, 4.5188246588637302, 4.9158851706248496, 5.3269949978000204, 5.619996926121325, 6.2732270004442974, 6.8433851802505661, 7.6709035305002766, 8.6516931511631441, 9.4791621596462399, 10.271923340582841, 11.510757211608333, 12.486908736731358, 12.983678150040996, 13.613157723101143, 14.109280096009284, 14.693803996290526, 15.278303448813787, 15.785216715556732, 16.446611007942142, 17.195997323536439, 17.918356382453819, 18.820068559370604, 19.39322717616006, 20.290565651875884, 21.187775298502579, 22.085114933200611, 22.958767266797906, 23.687949335968561, 24.334448547104962, 24.725189714631505, 25.490464129465813, 26.537657931968493, 27.539327508226052, 28.370947914421084, 29.407432979436496, 30.24447484218889, 31.078201134205631, 31.824029070126517, 32.435410653100689, 33.033225448835957, 33.826449963081451, 34.73631471676741, 35.345610991169274, 36.283818287026641, 37.528431439777336, 38.231258360149617, 38.962050929898382, 39.884111540704424, 39.939388118022485, 40.6556651175136, 41.644550474873085, 42.816104127080273, 43.20765844004336, 44.021104135833809, 44.583085897103686, 45.349295202711502, 46.09623408240649, 46.413033608921289, 47.608205299516406, 48.599889462947488, 49.249998569175048, 49.729956796524057, 50.713570445270349, 52.098605571178716, 52.745887194585407, 53.96489528725747, 54.685408416908842, 55.792807378439868, 56.092670964091738, 56.60082080419798, 57.340910487952591, 58.271017605439603, 59.201072630693481, 59.835405579546048, 60.693747620925812, 61.568763066503784, 62.443684931586603, 63.318646262160705, 64.009702272915263, 65.156145625200935, 65.902666040193054, 66.74928331499909, 67.750883359927215, 68.876631191370819, 70.091232022920025, 70.894453343603189, 71.697691913394252]
[0, 42.390915504510339, 38.573070665566114, 30.770445994839832, 28.016175522049888, 28.104155478211027, 22.134154945405079, 21.299769090393305, 27.251644576029566, 30.669082563817433, 32.973155283246875, 34.747732977656277, 36.259799625969876, 41.05606424823258, 35.167516725198233, 19.886363751169426, -0.69590973063382733, -9.0167771969136243, -9.6270249918304032, -8.2618037743480635, -6.7408217387098128, -10.978899932581474, -18.299549746677421, -14.199622890693847, -8.5438314644261215, -8.2536334573880197, -7.5415216314834232, -14.060092597586362, -2.5005684163473831, 5.7997355402349751, 9.0877282976722054, 9.0330573171484296, 10.149787501760855, 17.173133974444976, 18.182940682042297, 18.651080128642164, 19.817243271037512, 19.757194779267223, 17.272362036710316, 15.418895879891624, 20.321937471869472, 22.720799637192794, 17.332638443786355, 19.300547227469146, 18.420584166323955, 8.908806885186161, 3.5774897788313411, 1.6714740468556837, 1.419226256225129, 1.2214151918928422, 1.5690890642510762, 1.6244480676769304, 2.0015267447183032, 4.9315456807121052, 8.6581192606482897, 4.2746975023989453, -0.16749185481390416, -0.015326306926750992, 0.54366831193745879, 0.89275219070239487, 2.4473323053501259, 0.025734489980805336, -15.188441500460264, -13.63634021677942, -30.456397212115306, -37.589594476314815, -33.804075397162755, -19.475976556993416, -11.819888374733596, -6.4458321408031134, -4.4741214774190396, -4.7888683828263874, -0.62652491530752752, 5.3555344548936974, 10.093886080292181, 5.8652602822980366, -6.3879091496770499, -6.0907848080562506, -7.8221599263383421, -15.41661630921781, -17.540830203705802, -23.699234050476029, -20.304044901927629, -18.421848417200358, -15.124094170846812, -15.032788416227726, -12.923981507337938, -9.7785833899044867, -6.1913525352695027, 0.19730973035468818, 5.7112429223010297, 5.9826424528173883, 6.0024277913862001, 15.289625892807893, 23.239035759433747, 20.419931097759633]
[0, 0, 0.28941494432735015, 0.93012599464566492, 1.5708512477768279, 2.2116273865335803, 2.9479609590399494, 3.6168164815558388, 4.2202503967445697, 4.5188246588637302, 4.9158851706248496, 5.3269949978000204, 5.619996926121325, 6.2732270004442974, 6.8433851802505661, 7.6709035305002766, 8.6516931511631441, 9.4791621596462399, 10.271923340582841, 11.510757211608333, 12.486908736731358, 12.983678150040996, 13.613157723101143, 14.109280096009284, 14.693803996290526, 15.278303448813787, 15.785216715556732, 16.446611007942142, 17.195997323536439, 17.918356382453819, 18.820068559370604, 19.39322717616006, 20.290565651875884, 21.187775298502579, 22.085114933200611, 22.958767266797906, 23.687949335968561, 24.334448547104962, 24.725189714631505, 25.490464129465813, 26.537657931968493, 27.539327508226052, 28.370947914421084, 29.407432979436496, 30.24447484218889, 31.081611234899185, 31.918721580074763, 32.855518014739211, 33.838647945114644, 34.002375798578861, 34.617629713641584, 34.619604555407392, 35.268645917725692, 36.226263868685258, 36.863282588975324, 38.079333167693171, 38.701253074112003, 39.200637385038966, 40.067256038196163, 40.973640316524069, 41.832978119719066, 42.572642645027663, 43.312373859726627, 44.052118200698558, 45.223846193877861, 46.46621648489419, 47.075961070766013, 48.15794098740033, 48.830809875074593, 49.780897128962359, 50.64976145669138, 51.803013337244792, 52.774560217225378, 53.561507744065636, 54.459874712514498, 55.335639052962321, 56.558860557841953, 57.126620383824729, 57.902507424572278, 58.67840642573158, 59.5995061868867, 60.520629549960276, 61.403757655050356, 61.983891389632312, 62.918648074550902, 63.853468116056213, 64.986490931360478, 65.903379774132603, 66.820276311371131, 68.135662235729455, 69.104563128494036, 69.859924902745291, 70.663987518466229, 71.419213848780529, 72.174538474355529, 72.32826722898524, 72.982020163969082, 73.182039987986599, 74.469318718487486, 74.855203545864782, 75.948264939383009, 77.195502358642074, 78.312586648210228]
[0, 42.390915504510339, 38.573070665566114, 30.770445994839832, 28.016175522049888, 28.104155478211027, 22.134154945405079, 21.299769090393305, 27.251644576029566, 30.669082563817433, 32.973155283246875, 34.747732977656277, 36.259799625969876, 41.05606424823258, 35.167516725198233, 19.886363751169426, -0.69590973063382733, -9.0167771969136243, -9.6270249918304032, -8.2618037743480635, -6.7408217387098128, -10.978899932581474, -18.299549746677421, -14.199622890693847, -8.5438314644261215, -8.2536334573880197, -7.5415216314834232, -14.060092597586362, -2.5005684163473831, 5.7997355402349751, 9.0877282976722054, 9.0330573171484296, 10.149787501760855, 17.173133974444976, 18.182940682042297, 18.651080128642164, 19.817243271037512, 19.757194779267223, 17.272362036710316, 15.418895879891624, 20.321937471869472, 22.720799637192794, 17.332638443786355, 19.300547227469146, 18.420584166323955, 20.597942022542593, 23.879293768577583, 12.095632050981665, -0.20446430390968123, -0.6254811353776808, -4.0286686765100281, -4.0336075739948525, -6.1933319679778123, -4.8577453759565339, -1.6939593048932431, 10.481258776262383, 13.928942703169497, 16.895517819049118, 16.275104321906717, 14.806190094758895, 11.884069663957471, 8.7347881988406666, 5.0991769275035788, 1.2101262687383834, -5.1004761217027959, -10.996823555663291, -12.067263403501501, -3.0658456887419807, -5.0589824620704062, 0.49337759256345359, 8.0098993955707023, 8.2799280647190177, 10.855514485612659, 9.1809305088559956, 6.4587093982776471, -0.27035901353996256, -14.977664445829234, -19.457209209930706, -23.666892859787417, -27.608076424326754, -20.4263547412523, -11.444014922383573, -10.213686752070583, -6.9556025058459721, -4.46942404575453, -3.8929595214417918, -9.2175420993436692, -9.8078059991344642, -10.573125635611479, -11.743226019963332, -9.4882042791554717, -6.3531856003514582, -1.4638668870025111, 3.5065739759677581, 6.3475385671502735, 7.0821985713493794, 8.2505921254677972, 9.3324134398128002, 17.473059928407764, 21.204355636559818, 25.573900164087206, 16.396414594533987, 15.636158322083483]
[0, 0, 0.28941494432735015, 0.93012599464566492, 1.5708512477768279, 2.2116273865335803, 2.9479609590399494, 3.6168164815558388, 4.2202503967445697, 4.5188246588637302, 4.9158851706248496, 5.3269949978000204, 5.619996926121325, 6.2732270004442974, 6.8433851802505661, 7.6709035305002766, 8.6516931511631441, 9.4791621596462399, 10.271923340582841, 11.510757211608333, 12.486908736731358, 12.983678150040996, 13.613157723101143, 14.109280096009284, 14.693803996290526, 15.278303448813787, 15.785216715556732, 16.446611007942142, 17.195997323536439, 17.918356382453819, 18.820068559370604, 19.39322717616006, 20.290565651875884, 21.187775298502579, 22.085114933200611, 22.958767266797906, 23.687949335968561, 24.334448547104962, 24.725189714631505, 25.490464129465813, 26.537657931968493, 27.539327508226052, 28.370947914421084, 29.407432979436496, 30.24447484218889, 31.081611234899185, 31.918721580074763, 32.855518014739211, 33.838647945114644, 34.002375798578861, 34.617629713641584, 34.619604555407392, 35.268645917725692, 36.226263868685258, 36.863282588975324, 38.079333167693171, 38.701253074112003, 39.200637385038966, 40.067256038196163, 40.973640316524069, 41.832978119719066, 42.572642645027663, 43.312373859726627, 44.052118200698558, 45.223846193877861, 46.46621648489419, 47.075961070766013, 48.15794098740033, 48.830809875074593, 49.780897128962359, 50.64976145669138, 51.803013337244792, 52.774560217225378, 53.561507744065636, 54.459874712514498, 55.335639052962321, 56.558860557841953, 57.126620383824729, 57.902507424572278, 58.67840642573158, 59.454217710774536, 59.96558206228918, 61.02951087099774, 62.161948388037864, 63.4777649178018, 63.856870984754039, 64.690432986047284, 65.746280489240817, 66.579752822314916, 67.397075977498957, 68.43656893562806, 69.142191759805399, 70.181668594564115, 70.362452360428207, 71.575789897966715, 72.531782554842266, 73.00372761520417, 73.06607935936583, 74.112849768768001, 75.362354834784142, 76.479439124352297]
[0, 42.390915504510339, 38.573070665566114, 30.770445994839832, 28.016175522049888, 28.104155478211027, 22.134154945405079, 21.299769090393305, 27.251644576029566, 30.669082563817433, 32.973155283246875, 34.747732977656277, 36.259799625969876, 41.05606424823258, 35.167516725198233, 19.886363751169426, -0.69590973063382733, -9.0167771969136243, -9.6270249918304032, -8.2618037743480635, -6.7408217387098128, -10.978899932581474, -18.299549746677421, -14.199622890693847, -8.5438314644261215, -8.2536334573880197, -7.5415216314834232, -14.060092597586362, -2.5005684163473831, 5.7997355402349751, 9.0877282976722054, 9.0330573171484296, 10.149787501760855, 17.173133974444976, 18.182940682042297, 18.651080128642164, 19.817243271037512, 19.757194779267223, 17.272362036710316, 15.418895879891624, 20.321937471869472, 22.720799637192794, 17.332638443786355, 19.300547227469146, 18.420584166323955, 20.597942022542593, 23.879293768577583, 12.095632050981665, -0.20446430390968123, -0.6254811353776808, -4.0286686765100281, -4.0336075739948525, -6.1933319679778123, -4.8577453759565339, -1.6939593048932431, 10.481258776262383, 13.928942703169497, 16.895517819049118, 16.275104321906717, 14.806190094758895, 11.884069663957471, 8.7347881988406666, 5.0991769275035788, 1.2101262687383834, -5.1004761217027959, -10.996823555663291, -12.067263403501501, -3.0658456887419807, -5.0589824620704062, 0.49337759256345359, 8.0098993955707023, 8.2799280647190177, 10.855514485612659, 9.1809305088559956, 6.4587093982776471, -0.27035901353996256, -14.977664445829234, -19.457209209930706, -23.666892859787417, -27.608076424326754, -26.29814487196191, -23.044744282136822, -11.533499167106113, -11.690174193367024, -24.814006504142228, -21.686837479288631, -20.558301698369085, -14.211281012864422, -10.802461410133397, -6.7773584193433685, -3.6330622174025531, -5.9241174067208631, -3.4102844272511139, -2.4356226998456956, 7.1319958418937679, 17.788682766626518, 19.501485455167643, 19.822735004057876, 20.020095607768695, 16.396414594533987, 15.636158322083483]
[0, 0, 0.28941494432735015, 0.93012599464566492, 1.5708512477768279, 2.2116273865335803, 2.9479609590399494, 3.6168164815558388, 4.2202503967445697, 4.5188246588637302, 4.9158851706248496, 5.3269949978000204, 5.619996926121325, 6.2732270004442974, 6.8433851802505661, 7.6709035305002766, 8.6516931511631441, 9.4791621596462399, 10.271923340582841, 11.510757211608333, 12.486908736731358, 12.983678150040996, 13.613157723101143, 14.109280096009284, 14.693803996290526, 15.278303448813787, 15.785216715556732, 16.446611007942142, 17.195997323536439, 17.918356382453819, 18.820068559370604, 19.39322717616006, 20.290565651875884, 21.187775298502579, 22.085114933200611, 22.958767266797906, 23.687949335968561, 24.334448547104962, 24.725189714631505, 25.490464129465813, 26.537657931968493, 27.539327508226052, 28.370947914421084, 29.407432979436496, 30.24447484218889, 31.081611234899185, 31.918721580074763, 32.855518014739211, 33.838647945114644, 34.002375798578861, 34.617629713641584, 34.619604555407392, 35.268645917725692, 36.226263868685258, 36.863282588975324, 38.079333167693171, 38.701253074112003, 39.200637385038966, 40.067256038196163, 40.973640316524069, 41.832978119719066, 42.572642645027663, 43.312373859726627, 44.052118200698558, 45.223846193877861, 46.46621648489419, 47.075961070766013, 48.15794098740033, 48.830809875074593, 49.780897128962359, 50.64976145669138, 51.803013337244792, 52.774560217225378, 53.281188887949803, 53.934718183391098, 54.843966020891969, 55.496442840403581, 56.487730220531063, 57.574159127547077, 57.784538237726764, 58.416137501500877, 59.218154926498606, 60.013151159194081, 60.644666986390838, 61.250865353264253, 61.980665353264257, 62.782614192031424, 64.051611725519962, 65.500582177254572, 66.57027474056423, 67.235036577615674, 68.458340901976541, 69.24643284458223, 70.034565714090917, 70.79173605159761]
[0, 42.390915504510339, 38.573070665566114, 30.770445994839832, 28.016175522049888, 28.104155478211027, 22.134154945405079, 21.299769090393305, 27.251644576029566, 30.669082563817433, 32.973155283246875, 34.747732977656277, 36.259799625969876, 41.05606424823258, 35.167516725198233, 19.886363751169426, -0.69590973063382733, -9.0167771969136243, -9.6270249918304032, -8.2618037743480635, -6.7408217387098128, -10.978899932581474, -18.299549746677421, -14.199622890693847, -8.5438314644261215, -8.2536334573880197, -7.5415216314834232, -14.060092597586362, -2.5005684163473831, 5.7997355402349751, 9.0877282976722054, 9.0330573171484296, 10.149787501760855, 17.173133974444976, 18.182940682042297, 18.651080128642164, 19.817243271037512, 19.757194779267223, 17.272362036710316, 15.418895879891624, 20.321937471869472, 22.720799637192794, 17.332638443786355, 19.300547227469146, 18.420584166323955, 20.597942022542593, 23.879293768577583, 12.095632050981665, -0.20446430390968123, -0.6254811353776808, -4.0286686765100281, -4.0336075739948525, -6.1933319679778123, -4.8577453759565339, -1.6939593048932431, 10.481258776262383, 13.928942703169497, 16.895517819049118, 16.275104321906717, 14.806190094758895, 11.884069663957471, 8.7347881988406666, 5.0991769275035788, 1.2101262687383834, -5.1004761217027959, -10.996823555663291, -12.067263403501501, -3.0658456887419807, -5.0589824620704062, 0.49337759256345359, 8.0098993955707023, 8.2799280647190177, 10.855514485612659, 9.6860738515784544, 7.6006485863187088, 5.8949467944710268, 4.776533566275682, 4.5142304277862495, 8.0686703112679474, 8.1597602028652965, 9.7389648651909013, 9.5302483650550798, 9.459274805313667, 8.4163653890012888, 6.493098794155661, 8.3423791329642647, 10.101551294224373, 10.05797523844023, 6.1050545982888273, 4.3368675431944519, 1.5859053651168831, -10.186269203445555, -16.459780565556088, -23.139557317579012, -27.608076424326754]
[0, 0, 0.28941494432735015, 0.93012599464566492, 1.5708512477768279, 2.2116273865335803, 2.9479609590399494, 3.6168164815558388, 4.2202503967445697, 4.5188246588637302, 4.9158851706248496, 5.3269949978000204, 5.619996926121325, 6.2732270004442974, 6.8433851802505661, 7.6709035305002766, 8.6516931511631441, 9.4791621596462399, 10.271923340582841, 11.510757211608333, 12.486908736731358, 12.983678150040996, 13.613157723101143, 14.109280096009284, 14.693803996290526, 15.278303448813787, 15.785216715556732, 16.446611007942142, 17.195997323536439, 17.918356382453819, 18.820068559370604, 19.39322717616006, 20.290565651875884, 21.187775298502579, 22.085114933200611, 22.958767266797906, 23.687949335968561, 24.334448547104962, 24.725189714631505, 25.490464129465813, 26.537657931968493, 27.539327508226052, 28.370947914421084, 29.407432979436496, 30.24447484218889, 31.081611234899185, 31.918721580074763, 32.855518014739211, 33.838647945114644, 34.002375798578861, 34.617629713641584, 34.619604555407392, 35.268645917725692, 36.226263868685258, 36.863282588975324, 38.079333167693171, 38.701253074112003, 39.200637385038966, 40.067256038196163, 40.973640316524069, 41.832978119719066, 42.572642645027663, 43.312373859726627, 44.052118200698558, 44.810326648290641, 45.442032481728958, 46.35613972926614, 47.361368742973966, 48.2755281218571, 49.173839248360608, 50.033054011967472, 50.89237918906867, 51.751695428877973, 52.883709929668491, 53.644708280520838, 54.029653809134956, 54.309814227467015, 54.647684809199134, 54.87724458354996, 55.853978063062165, 56.610935248112945, 57.367910743092793, 57.464120565876122, 58.786094502835553, 59.561981543583101, 60.337880544742404]
[0, 42.390915504510339, 38.573070665566114, 30.770445994839832, 28.016175522049888, 28.104155478211027, 22.134154945405079, 21.299769090393305, 27.251644576029566, 30.669082563817433, 32.973155283246875, 34.747732977656277, 36.259799625969876, 41.05606424823258, 35.167516725198233, 19.886363751169426, -0.69590973063382733, -9.0167771969136243, -9.6270249918304032, -8.2618037743480635, -6.7408217387098128, -10.978899932581474, -18.299549746677421, -14.199622890693847, -8.5438314644261215, -8.2536334573880197, -7.5415216314834232, -14.060092597586362, -2.5005684163473831, 5.7997355402349751, 9.0877282976722054, 9.0330573171484296, 10.149787501760855, 17.173133974444976, 18.182940682042297, 18.651080128642164, 19.817243271037512, 19.757194779267223, 17.272362036710316, 15.418895879891624, 20.321937471869472, 22.720799637192794, 17.332638443786355, 19.300547227469146, 18.420584166323955, 20.597942022542593, 23.879293768577583, 12.095632050981665, -0.20446430390968123, -0.6254811353776808, -4.0286686765100281, -4.0336075739948525, -6.1933319679778123, -4.8577453759565339, -1.6939593048932431, 10.481258776262383, 13.928942703169497, 16.895517819049118, 16.275104321906717, 14.806190094758895, 11.884069663957471, 8.7347881988406666, 5.0991769275035788, 1.2101262687383834, -1.4014593098833832, -2.3967706246264178, -2.9752649030520693, -7.0464778805029393, -9.5539901571622021, -15.196889704969806, -12.806963205452657, -10.728801015459275, -8.8565315983141151, -5.3608519033672053, -0.90747055526892639, -0.094003491742304698, 1.4107487017121241, 3.1567262192846139, 4.2101978307279584, 4.9659289772421884, 0.41090882231257569, -6.4706251550086593, -7.527309637247984, -19.457209209930706, -23.666892859787417, -27.608076424326754]
[0, 0, 0.28941494432735015, 0.93012599464566492, 1.5708512477768279, 2.2116273865335803, 2.9479609590399494, 3.6168164815558388, 4.2202503967445697, 4.5188246588637302, 4.9158851706248496, 5.3269949978000204, 5.619996926121325, 6.2732270004442974, 6.8433851802505661, 7.6709035305002766, 8.6516931511631441, 9.4791621596462399, 10.271923340582841, 11.510757211608333, 12.486908736731358, 12.983678150040996, 13.613157723101143, 14.109280096009284, 14.693803996290526, 15.278303448813787, 15.785216715556732, 16.446611007942142, 17.195997323536439, 17.918356382453819, 18.820068559370604, 19.39322717616006, 20.290565651875884, 21.187775298502579, 22.085114933200611, 22.958767266797906, 23.687949335968561, 24.334448547104962, 24.725189714631505, 25.490464129465813, 26.537657931968493, 27.539327508226052, 28.370947914421084, 29.407432979436496, 30.24447484218889, 31.081611234899185, 31.918721580074763, 32.855518014739211, 33.838647945114644, 34.002375798578861, 34.617629713641584, 34.619604555407392, 35.268645917725692, 36.226263868685258, 36.863282588975324, 38.079333167693171, 38.701253074112003, 39.200637385038966, 40.067256038196163, 40.973640316524069, 41.832978119719066, 42.572642645027663, 43.312373859726627, 44.052118200698558, 44.810326648290641, 45.442032481728958, 46.35613972926614, 47.361368742973966, 48.2755281218571, 49.173839248360608, 50.033054011967472, 50.89237918906867, 51.751695428877973, 52.883709929668491, 52.963039621461668, 53.631771421214005, 53.911933606385368, 54.499034798685294, 55.077343686737358, 55.520669413489138, 55.819408162231255, 56.92709592960977, 57.56697256615778, 58.188004851952975, 58.974952378793233, 59.873319347242095, 60.749083687689918, 61.97230519256955, 62.540065018552326, 63.315952059299875, 64.091851060459177]
[0, 42.390915504510339, 38.573070665566114, 30.770445994839832, 28.016175522049888, 28.104155478211027, 22.134154945405079, 21.299769090393305, 27.251644576029566, 30.669082563817433, 32.973155283246875, 34.747732977656277, 36.259799625969876, 41.05606424823258, 35.167516725198233, 19.886363751169426, -0.69590973063382733, -9.0167771969136243, -9.6270249918304032, -8.2618037743480635, -6.7408217387098128, -10.978899932581474, -18.299549746677421, -14.199622890693847, -8.5438314644261215, -8.2536334573880197, -7.5415216314834232, -14.060092597586362, -2.5005684163473831, 5.7997355402349751, 9.0877282976722054, 9.0330573171484296, 10.149787501760855, 17.173133974444976, 18.182940682042297, 18.651080128642164, 19.817243271037512, 19.757194779267223, 17.272362036710316, 15.418895879891624, 20.321937471869472, 22.720799637192794, 17.332638443786355, 19.300547227469146, 18.420584166323955, 20.597942022542593, 23.879293768577583, 12.095632050981665, -0.20446430390968123, -0.6254811353776808, -4.0286686765100281, -4.0336075739948525, -6.1933319679778123, -4.8577453759565339, -1.6939593048932431, 10.481258776262383, 13.928942703169497, 16.895517819049118, 16.275104321906717, 14.806190094758895, 11.884069663957471, 8.7347881988406666, 5.0991769275035788, 1.2101262687383834, -1.4014593098833832, -2.3967706246264178, -2.9752649030520693, -7.0464778805029393, -9.5539901571622021, -15.196889704969806, -12.806963205452657, -10.728801015459275, -8.8565315983141151, -5.3608519033672053, -5.1879868895915964, -4.5668712373295, -1.7783924960982858, 3.814274790446905, 8.2537747389842426, 10.092184095024386, 12.273337863008148, 14.656501026434618, 13.008512096769776, 10.855514485612659, 9.1809305088559956, 6.4587093982776471, -0.27035901353996256, -14.977664445829234, -19.457209209930706, -23.666892859787417, -27.608076424326754]
[0, 0, 0.28941494432735015, 0.93012599464566492, 1.5708512477768279, 2.2116273865335803, 2.9479609590399494, 3.6168164815558388, 4.2202503967445697, 4.5188246588637302, 4.9158851706248496, 5.3269949978000204, 5.619996926121325, 6.2732270004442974, 6.8433851802505661, 7.6709035305002766, 8.6516931511631441, 9.4791621596462399, 10.271923340582841, 11.510757211608333, 12.486908736731358, 12.983678150040996, 13.613157723101143, 14.109280096009284, 14.693803996290526, 15.278303448813787, 15.785216715556732, 16.446611007942142, 17.195997323536439, 17.918356382453819, 18.820068559370604, 19.39322717616006, 20.290565651875884, 21.187775298502579, 22.085114933200611, 22.958767266797906, 23.687949335968561, 24.334448547104962, 24.725189714631505, 25.490464129465813, 26.537657931968493, 27.539327508226052, 28.370947914421084, 29.407432979436496, 30.24447484218889, 31.081611234899185, 31.918721580074763, 32.855518014739211, 33.838647945114644, 34.002375798578861, 34.617629713641584, 34.619604555407392, 35.268645917725692, 36.226263868685258, 36.863282588975324, 38.079333167693171, 38.701253074112003, 39.200637385038966, 40.067256038196163, 40.973640316524069, 41.832978119719066, 42.572642645027663, 43.312373859726627, 44.052118200698558, 44.810326648290641, 45.442032481728958, 46.35613972926614, 47.361368742973966, 48.2755281218571, 49.173839248360608, 50.033054011967472, 50.89237918906867, 51.751695428877973, 52.883709929668491, 52.963039621461668, 53.66605280057, 53.946213218902059, 54.284083800634178, 54.513643574985004, 55.490377054497209, 56.247334239547989, 57.004309734527837, 57.100519557311166, 58.422493494270597, 59.198380535018146, 59.974279536177448]
[0, 42.390915504510339, 38.573070665566114, 30.770445994839832, 28.016175522049888, 28.104155478211027, 22.134154945405079, 21.299769090393305, 27.251644576029566, 30.669082563817433, 32.973155283246875, 34.747732977656277, 36.259799625969876, 41.05606424823258, 35.167516725198233, 19.886363751169426, -0.69590973063382733, -9.0167771969136243, -9.6270249918304032, -8.2618037743480635, -6.7408217387098128, -10.978899932581474, -18.299549746677421, -14.199622890693847, -8.5438314644261215, -8.2536334573880197, -7.5415216314834232, -14.060092597586362, -2.5005684163473831, 5.7997355402349751, 9.0877282976722054, 9.0330573171484296, 10.149787501760855, 17.173133974444976, 18.182940682042297, 18.651080128642164, 19.817243271037512, 19.757194779267223, 17.272362036710316, 15.418895879891624, 20.321937471869472, 22.720799637192794, 17.332638443786355, 19.300547227469146, 18.420584166323955, 20.597942022542593, 23.879293768577583, 12.095632050981665, -0.20446430390968123, -0.6254811353776808, -4.0286686765100281, -4.0336075739948525, -6.1933319679778123, -4.8577453759565339, -1.6939593048932431, 10.481258776262383, 13.928942703169497, 16.895517819049118, 16.275104321906717, 14.806190094758895, 11.884069663957471, 8.7347881988406666, 5.0991769275035788, 1.2101262687383834, -1.4014593098833832, -2.3967706246264178, -2.9752649030520693, -7.0464778805029393, -9.5539901571622021, -15.196889704969806, -12.806963205452657, -10.728801015459275, -8.8565315983141151, -5.3608519033672053, -5.1879868895915964, -0.094003491742304698, 1.4107487017121241, 3.1567262192846139, 4.2101978307279584, 4.9659289772421884, 0.41090882231257569, -6.4706251550086593, -7.527309637247984, -19.457209209930706, -23.666892859787417, -27.608076424326754]
[0, 0, 0.28941494432735015, 0.93012599464566492, 1.5708512477768279, 2.2116273865335803, 2.9479609590399494, 3.6168164815558388, 4.2202503967445697, 4.5188246588637302, 4.9158851706248496, 5.3269949978000204, 5.619996926121325, 6.2732270004442974, 6.8433851802505661, 7.6709035305002766, 8.6516931511631441, 9.4791621596462399, 10.271923340582841, 11.510757211608333, 12.486908736731358, 12.983678150040996, 13.613157723101143, 14.109280096009284, 14.693803996290526, 15.278303448813787, 15.785216715556732, 16.446611007942142, 17.195997323536439, 17.918356382453819, 18.820068559370604, 19.39322717616006, 20.290565651875884, 21.187775298502579, 22.085114933200611, 22.958767266797906, 23.687949335968561, 24.334448547104962, 24.725189714631505, 25.490464129465813, 26.537657931968493, 27.539327508226052, 28.370947914421084, 29.407432979436496, 30.24447484218889, 31.081611234899185, 31.918721580074763, 32.855518014739211, 33.838647945114644, 34.002375798578861, 34.617629713641584, 34.619604555407392, 35.268645917725692, 36.226263868685258, 36.863282588975324, 38.079333167693171, 38.701253074112003, 39.200637385038966, 40.067256038196163, 40.973640316524069, 41.832978119719066, 42.572642645027663, 43.238000977056345, 43.903301518165399, 44.642966692416564, 45.382660358740665, 46.107599873458966, 46.887693226846878, 47.753283308814083, 48.618913125768188, 49.484542035867655, 49.656624138365274, 50.80485619243796, 51.801655495206575, 52.631351186409077, 53.955007690189419, 54.4051767473224, 55.476694054695457, 56.419389816858413, 57.278714993959611, 58.138031233768913, 59.270045734559432, 60.031044085411779, 60.415989614025897, 60.696150032357956, 61.034020614090075, 61.2635803884409, 62.240313867953105, 62.997271053003885, 63.754246547983733, 63.850456370767063, 65.172430307726501, 65.948317348474049, 66.724216349633352]
[0, 42.390915504510339, 38.573070665566114, 30.770445994839832, 28.016175522049888, 28.104155478211027, 22.134154945405079, 21.299769090393305, 27.251644576029566, 30.669082563817433, 32.973155283246875, 34.747732977656277, 36.259799625969876, 41.05606424823258, 35.167516725198233, 19.886363751169426, -0.69590973063382733, -9.0167771969136243, -9.6270249918304032, -8.2618037743480635, -6.7408217387098128, -10.978899932581474, -18.299549746677421, -14.199622890693847, -8.5438314644261215, -8.2536334573880197, -7.5415216314834232, -14.060092597586362, -2.5005684163473831, 5.7997355402349751, 9.0877282976722054, 9.0330573171484296, 10.149787501760855, 17.173133974444976, 18.182940682042297, 18.651080128642164, 19.817243271037512, 19.757194779267223, 17.272362036710316, 15.418895879891624, 20.321937471869472, 22.720799637192794, 17.332638443786355, 19.300547227469146, 18.420584166323955, 20.597942022542593, 23.879293768577583, 12.095632050981665, -0.20446430390968123, -0.6254811353776808, -4.0286686765100281, -4.0336075739948525, -6.1933319679778123, -4.8577453759565339, -1.6939593048932431, 10.481258776262383, 13.928942703169497, 16.895517819049118, 16.275104321906717, 14.806190094758895, 11.884069663957471, 8.7347881988406666, 6.9823553495006259, 7.2379654584352151, 3.0951957117933007, -0.96525899640874002, -4.4301144960023846, -8.9997900624024254, -12.448739235280271, -13.369191764309639, -7.1591469202849325, -5.8167853840345671, 0.18217694408395732, -6.4665285082791923, -16.381921045817844, -26.334213334084996, -24.355518224429694, -10.304382556306388, -12.806963205452657, -10.728801015459275, -8.8565315983141151, -5.3608519033672053, -0.90747055526892639, -0.094003491742304698, 1.4107487017121241, 3.1567262192846139, 4.2101978307279584, 4.9659289772421884, 0.41090882231257569, -6.4706251550086593, -7.527309637247984, -19.457209209930706, -23.666892859787417, -27.608076424326754]
[0, 0, 0.28941494432735015, 0.93012599464566492, 1.5708512477768279, 2.2116273865335803, 2.9479609590399494, 3.6168164815558388, 4.2202503967445697, 4.5188246588637302, 4.9158851706248496, 5.3269949978000204, 5.619996926121325, 6.2732270004442974, 6.8433851802505661, 7.6709035305002766, 8.6516931511631441, 9.4791621596462399, 10.271923340582841, 11.510757211608333, 12.486908736731358, 12.983678150040996, 13.613157723101143, 14.109280096009284, 14.693803996290526, 15.278303448813787, 15.785216715556732, 16.446611007942142, 17.195997323536439, 17.918356382453819, 18.820068559370604, 19.39322717616006, 20.290565651875884, 21.187775298502579, 22.085114933200611, 22.958767266797906, 23.687949335968561, 24.334448547104962, 24.725189714631505, 25.490464129465813, 26.537657931968493, 27.539327508226052, 28.370947914421084, 29.407432979436496, 30.24447484218889, 31.081611234899185, 31.918721580074763, 32.855518014739211, 33.838647945114644, 34.002375798578861, 34.617629713641584, 34.619604555407392, 35.268645917725692, 36.226263868685258, 36.863282588975324, 38.079333167693171, 38.701253074112003, 39.200637385038966, 40.067256038196163, 40.973640316524069, 41.832978119719066, 42.572642645027663, 43.238000977056345, 43.903301518165399, 44.642966692416564, 45.382660358740665, 46.107599873458966, 46.887693226846878, 47.753283308814083, 48.618913125768188, 49.484542035867655, 49.656624138365274, 50.80485619243796, 51.801655495206575, 52.631351186409077, 53.955007690189419, 54.4051767473224, 55.476694054695457, 56.419389816858413, 57.278714993959611, 58.138031233768913, 59.270045734559432, 59.349375426352609, 60.018107226104945, 60.298269411276308, 60.885370603576234, 61.463679491628298, 61.907005218380078, 62.205743967122196, 63.31343173450071, 63.95330837104872, 64.574340656843916, 65.361288183684167, 66.259655152133035, 67.135419492580851, 68.358640997460483, 68.926400823443259, 69.702287864190808, 70.478186865350111]
[0, 42.390915504510339, 38.573070665566114, 30.770445994839832, 28.016175522049888, 28.104155478211027, 22.134154945405079, 21.299769090393305, 27.251644576029566, 30.669082563817433, 32.973155283246875, 34.747732977656277, 36.259799625969876, 41.05606424823258, 35.167516725198233, 19.886363751169426, -0.69590973063382733, -9.0167771969136243, -9.6270249918304032, -8.2618037743480635, -6.7408217387098128, -10.978899932581474, -18.299549746677421, -14.199622890693847, -8.5438314644261215, -8.2536334573880197, -7.5415216314834232, -14.060092597586362, -2.5005684163473831, 5.7997355402349751, 9.0877282976722054, 9.0330573171484296, 10.149787501760855, 17.173133974444976, 18.182940682042297, 18.651080128642164, 19.817243271037512, 19.757194779267223, 17.272362036710316, 15.418895879891624, 20.321937471869472, 22.720799637192794, 17.332638443786355, 19.300547227469146, 18.420584166323955, 20.597942022542593, 23.879293768577583, 12.095632050981665, -0.20446430390968123, -0.6254811353776808, -4.0286686765100281, -4.0336075739948525, -6.1933319679778123, -4.8577453759565339, -1.6939593048932431, 10.481258776262383, 13.928942703169497, 16.895517819049118, 16.275104321906717, 14.806190094758895, 11.884069663957471, 8.7347881988406666, 6.9823553495006259, 7.2379654584352151, 3.0951957117933007, -0.96525899640874002, -4.4301144960023846, -8.9997900624024254, -12.448739235280271, -13.369191764309639, -7.1591469202849325, -5.8167853840345671, 0.18217694408395732, -6.4665285082791923, -16.381921045817844, -26.334213334084996, -24.355518224429694, -10.304382556306388, -12.806963205452657, -10.728801015459275, -8.8565315983141151, -5.3608519033672053, -5.1879868895915964, -4.5668712373295, -1.7783924960982858, 3.814274790446905, 8.2537747389842426, 10.092184095024386, 12.273337863008148, 14.656501026434618, 13.008512096769776, 10.855514485612659, 9.1809305088559956, 6.4587093982776471, -0.27035901353996256, -14.977664445829234, -19.457209209930706, -23.666892859787417, -27.608076424326754]
[0, 0, 0.28941494432735015, 0.93012599464566492, 1.5708512477768279, 2.2116273865335803, 2.9479609590399494, 3.6168164815558388, 4.2202503967445697, 4.5188246588637302, 4.9158851706248496, 5.3269949978000204, 5.619996926121325, 6.2732270004442974, 6.8433851802505661, 7.6709035305002766, 8.6516931511631441, 9.4791621596462399, 10.271923340582841, 11.510757211608333, 12.486908736731358, 12.983678150040996, 13.613157723101143, 14.109280096009284, 14.693803996290526, 15.278303448813787, 15.785216715556732, 16.446611007942142, 17.195997323536439, 17.918356382453819, 18.820068559370604, 19.39322717616006, 20.290565651875884, 21.187775298502579, 22.085114933200611, 22.958767266797906, 23.687949335968561, 24.334448547104962, 24.725189714631505, 25.490464129465813, 26.537657931968493, 27.539327508226052, 28.370947914421084, 29.407432979436496, 30.24447484218889, 31.081611234899185, 31.918721580074763, 32.855518014739211, 33.838647945114644, 34.002375798578861, 34.617629713641584, 34.619604555407392, 35.268645917725692, 36.226263868685258, 36.863282588975324, 38.079333167693171, 38.701253074112003, 39.200637385038966, 40.067256038196163, 40.973640316524069, 41.832978119719066, 42.572642645027663, 43.238000977056345, 43.903301518165399, 44.642966692416564, 45.382660358740665, 46.107599873458966, 46.887693226846878, 47.753283308814083, 48.618913125768188, 49.484542035867655, 49.656624138365274, 50.80485619243796, 51.801655495206575, 52.631351186409077, 53.955007690189419, 54.4051767473224, 55.476694054695457, 56.419389816858413, 57.278714993959611, 58.138031233768913, 59.270045734559432, 59.349375426352609, 60.052388605460941, 60.332549023793, 60.670419605525119, 60.899979379875944, 61.876712859388149, 62.633670044438929, 63.390645539418777, 63.486855362202107, 64.808829299161545, 65.584716339909093, 66.360615341068396]
[0, 42.390915504510339, 38.573070665566114, 30.770445994839832, 28.016175522049888, 28.104155478211027, 22.134154945405079, 21.299769090393305, 27.251644576029566, 30.669082563817433, 32.973155283246875, 34.747732977656277, 36.259799625969876, 41.05606424823258, 35.167516725198233, 19.886363751169426, -0.69590973063382733, -9.0167771969136243, -9.6270249918304032, -8.2618037743480635, -6.7408217387098128, -10.978899932581474, -18.299549746677421, -14.199622890693847, -8.5438314644261215, -8.2536334573880197, -7.5415216314834232, -14.060092597586362, -2.5005684163473831, 5.7997355402349751, 9.0877282976722054, 9.0330573171484296, 10.149787501760855, 17.173133974444976, 18.182940682042297, 18.651080128642164, 19.817243271037512, 19.757194779267223, 17.272362036710316, 15.418895879891624, 20.321937471869472, 22.720799637192794, 17.332638443786355, 19.300547227469146, 18.420584166323955, 20.597942022542593, 23.879293768577583, 12.095632050981665, -0.20446430390968123, -0.6254811353776808, -4.0286686765100281, -4.0336075739948525, -6.1933319679778123, -4.8577453759565339, -1.6939593048932431, 10.481258776262383, 13.928942703169497, 16.895517819049118, 16.275104321906717, 14.806190094758895, 11.884069663957471, 8.7347881988406666, 6.9823553495006259, 7.2379654584352151, 3.0951957117933007, -0.96525899640874002, -4.4301144960023846, -8.9997900624024254, -12.448739235280271, -13.369191764309639, -7.1591469202849325, -5.8167853840345671, 0.18217694408395732, -6.4665285082791923, -16.381921045817844, -26.334213334084996, -24.355518224429694, -10.304382556306388, -12.806963205452657, -10.728801015459275, -8.8565315983141151, -5.3608519033672053, -5.1879868895915964, -0.094003491742304698, 1.4107487017121241, 3.1567262192846139, 4.2101978307279584, 4.9659289772421884, 0.41090882231257569, -6.4706251550086593, -7.527309637247984, -19.457209209930706, -23.666892859787417, -27.608076424326754]
[0, 0, 0.28941494432735015, 0.93012599464566492, 1.5708512477768279, 2.2116273865335803, 2.9479609590399494, 3.6168164815558388, 4.2202503967445697, 4.5188246588637302, 4.9158851706248496, 5.3269949978000204, 5.619996926121325, 6.2732270004442974, 6.8433851802505661, 7.6709035305002766, 8.6516931511631441, 9.4791621596462399, 10.271923340582841, 11.510757211608333, 12.486908736731358, 12.983678150040996, 13.613157723101143, 14.109280096009284, 14.693803996290526, 15.278303448813787, 15.785216715556732, 16.446611007942142, 17.195997323536439, 17.918356382453819, 18.820068559370604, 19.39322717616006, 20.290565651875884, 21.187775298502579, 22.085114933200611, 22.958767266797906, 23.687949335968561, 24.334448547104962, 24.725189714631505, 25.490464129465813, 26.537657931968493, 27.539327508226052, 28.370947914421084, 29.407432979436496, 30.24447484218889, 31.081611234899185, 31.918721580074763, 32.855518014739211, 33.838647945114644, 34.002375798578861, 34.617629713641584, 34.619604555407392, 35.268645917725692, 36.226263868685258, 36.863282588975324, 38.079333167693171, 38.701253074112003, 39.200637385038966, 40.067256038196163, 40.973640316524069, 42.150327636928253, 42.993400385865144, 43.836486745617215, 44.679508483177997, 45.389155162871496, 46.098843918594739, 46.718751669796475, 47.437198090902463, 48.346617482602461, 49.256003913114817, 49.888350953908088, 50.846130975624966, 51.846928542568463, 52.548297618020186, 53.249533805049907, 53.560365351068008, 53.783923889263264, 54.643444395126849, 55.70258724668183, 56.663849546993241, 57.243059845589528, 57.822185747272393, 58.379162057361079, 59.174158290056553, 59.805674117253311, 60.411872484126725, 61.14167248412673, 61.943621322893897, 63.212618856382434, 64.661589308117044, 65.731281871426702, 66.396043708478146, 67.619348032839014, 68.407439975444703, 69.195572844953389, 69.952743182460082]
[0, 42.390915504510339, 38.573070665566114, 30.770445994839832, 28.016175522049888, 28.104155478211027, 22.134154945405079, 21.299769090393305, 27.251644576029566, 30.669082563817433, 32.973155283246875, 34.747732977656277, 36.259799625969876, 41.05606424823258, 35.167516725198233, 19.886363751169426, -0.69590973063382733, -9.0167771969136243, -9.6270249918304032, -8.2618037743480635, -6.7408217387098128, -10.978899932581474, -18.299549746677421, -14.199622890693847, -8.5438314644261215, -8.2536334573880197, -7.5415216314834232, -14.060092597586362, -2.5005684163473831, 5.7997355402349751, 9.0877282976722054, 9.0330573171484296, 10.149787501760855, 17.173133974444976, 18.182940682042297, 18.651080128642164, 19.817243271037512, 19.757194779267223, 17.272362036710316, 15.418895879891624, 20.321937471869472, 22.720799637192794, 17.332638443786355, 19.300547227469146, 18.420584166323955, 20.597942022542593, 23.879293768577583, 12.095632050981665, -0.20446430390968123, -0.6254811353776808, -4.0286686765100281, -4.0336075739948525, -6.1933319679778123, -4.8577453759565339, -1.6939593048932431, 10.481258776262383, 13.928942703169497, 16.895517819049118, 16.275104321906717, 14.806190094758895, 12.946458472021156, 11.829246266118195, 10.492388711692406, 7.96543744228536, 2.1716106474689965, -6.8876408081228799, -13.90688790437439, -17.800925304704705, -12.352775350625192, -3.3803855900291082, -1.9018092105016311, -2.6191785625021389, 0.61555494556884172, 3.5311227191249399, 5.0183351278561528, 4.9356605314195141, 4.4016478014187248, 3.2502379298500261, 6.3254722770091654, 9.3211462317348879, 8.2265605343319468, 9.0402354763218451, 9.5302483650550798, 9.459274805313667, 8.4163653890012888, 6.493098794155661, 8.3423791329642647, 10.101551294224373, 10.05797523844023, 6.1050545982888273, 4.3368675431944519, 1.5859053651168831, -10.186269203445555, -16.459780565556088, -23.139557317579012, -27.608076424326754]
[0, 0, 0.28941494432735015, 0.93012599464566492, 1.5708512477768279, 2.2116273865335803, 2.9479609590399494, 3.6168164815558388, 4.2202503967445697, 4.5188246588637302, 4.9158851706248496, 5.3269949978000204, 5.619996926121325, 6.2732270004442974, 6.8433851802505661, 7.6709035305002766, 8.6516931511631441, 9.4791621596462399, 10.271923340582841, 11.510757211608333, 12.486908736731358, 12.983678150040996, 13.613157723101143, 14.109280096009284, 14.693803996290526, 15.278303448813787, 15.785216715556732, 16.446611007942142, 17.195997323536439, 17.918356382453819, 18.820068559370604, 19.39322717616006, 20.290565651875884, 21.187775298502579, 22.085114933200611, 22.958767266797906, 23.687949335968561, 24.334448547104962, 24.725189714631505, 25.490464129465813, 26.537657931968493, 27.539327508226052, 28.370947914421084, 29.407432979436496, 30.24447484218889, 31.081611234899185, 31.918721580074763, 32.855518014739211, 33.838647945114644, 34.002375798578861, 34.617629713641584, 34.619604555407392, 35.268645917725692, 36.226263868685258, 36.863282588975324, 38.079333167693171, 38.701253074112003, 39.200637385038966, 40.067256038196163, 41.048862099709638, 42.030278978512939, 43.134589030083603, 44.184129067433297, 44.908790843712417, 45.886174458267114, 46.959629669256373, 47.2243176742736, 48.13312327504859, 49.04185677283548, 49.990931564408832, 51.014256903682707, 51.963343122105456, 52.927485621946637, 53.62879414891605, 54.330010677529003, 54.875730908050095, 55.636727997400641, 56.514575877161128, 57.573718728716109, 58.53498102902752, 59.114191327623807, 59.693317229306672, 60.250293539395358, 61.045289772090833, 61.67680559928759, 62.283003966161004, 63.012803966161002, 63.814752804928169, 65.083750338416706, 66.532720790151316, 67.602413353460975, 68.267175190512418, 69.490479514873286, 70.278571457478975, 71.066704326987661, 71.823874664494355]
[0, 42.390915504510339, 38.573070665566114, 30.770445994839832, 28.016175522049888, 28.104155478211027, 22.134154945405079, 21.299769090393305, 27.251644576029566, 30.669082563817433, 32.973155283246875, 34.747732977656277, 36.259799625969876, 41.05606424823258, 35.167516725198233, 19.886363751169426, -0.69590973063382733, -9.0167771969136243, -9.6270249918304032, -8.2618037743480635, -6.7408217387098128, -10.978899932581474, -18.299549746677421, -14.199622890693847, -8.5438314644261215, -8.2536334573880197, -7.5415216314834232, -14.060092597586362, -2.5005684163473831, 5.7997355402349751, 9.0877282976722054, 9.0330573171484296, 10.149787501760855, 17.173133974444976, 18.182940682042297, 18.651080128642164, 19.817243271037512, 19.757194779267223, 17.272362036710316, 15.418895879891624, 20.321937471869472, 22.720799637192794, 17.332638443786355, 19.300547227469146, 18.420584166323955, 20.597942022542593, 23.879293768577583, 12.095632050981665, -0.20446430390968123, -0.6254811353776808, -4.0286686765100281, -4.0336075739948525, -6.1933319679778123, -4.8577453759565339, -1.6939593048932431, 10.481258776262383, 13.928942703169497, 16.895517819049118, 16.275104321906717, 16.192833118218037, 10.833491504463117, 8.6693683559013373, 8.6581192606482897, 9.1867200586527158, -1.7843628004825032, -7.2518575054281555, -6.8366688680602357, -7.2097693096917759, -8.8230100612556512, -5.1796262847844279, 0.39462219095671691, 1.8944148183761722, 1.0326993869142103, 1.9957391346769728, 2.0433233460444433, 1.5593679998452235, 1.385547585814314, 3.2502379298500261, 6.3254722770091654, 9.3211462317348879, 8.2265605343319468, 9.0402354763218451, 9.5302483650550798, 9.459274805313667, 8.4163653890012888, 6.493098794155661, 8.3423791329642647, 10.101551294224373, 10.05797523844023, 6.1050545982888273, 4.3368675431944519, 1.5859053651168831, -10.186269203445555, -16.459780565556088, -23.139557317579012, -27.608076424326754]
[0, 0, 0.78686419546196196, 1.5736685106509367, 2.5212523634576418, 3.6151502190182034, 4.4012122693043132, 5.1312468849219526, 5.8684808958709898, 6.6057777733904839, 7.3430313881662963, 7.9793028256047531, 8.9317998591434407, 9.5491840558961556, 10.166539437260903, 10.783956912330245, 11.401278429755319, 11.790096244708538, 11.885833912117979, 12.576953923476362, 13.223726438727272, 13.727288322480401, 14.520087105401391, 15.312866126799531, 16.258406295272561, 17.628022348073124, 18.409859395917298, 18.706703218153908, 19.066081425285333, 19.283012741229253, 20.447661382798064, 20.777628084172608, 21.605327989068108, 22.439285152237179, 22.746955439369362, 23.713704340071608, 24.680433111183746, 25.492509587437059, 26.304590257629378, 27.116672981248097, 27.92872944535635, 28.199915793832815, 29.25995963462432, 29.782713938767291, 29.787293512983307, 30.502859372216399, 31.050503263444998, 31.804368217133657, 32.558213717485025, 33.556527850461208, 33.74834372154595, 34.827315246147037, 35.57635835311752, 36.325359844504561, 37.074378967157649, 38.149409762065403, 38.801645202684817, 40.025366523084202, 41.053713064868631, 41.66249371502105, 42.475751128144353, 42.921197645697248, 42.979433716993306, 43.483839050034106, 44.214631619782871, 44.939293396061991, 45.916677010616688, 46.990132221605947, 47.254820226623174, 48.163625827398164, 49.072359325185055, 50.021434116758407, 51.044759456032281, 51.993845674455031, 52.957988174296212, 53.659296701265625, 54.360513229878578, 54.906233460399669, 55.667230549750215, 56.545078429510703, 57.604221281065684, 58.565483581377094, 59.144693879973381, 59.723819781656246, 60.280796091744932, 61.075792324440407, 61.707308151637164, 62.313506518510579, 63.043306518510576, 63.845255357277743, 65.114252890766281, 66.563223342500891, 67.632915905810549, 68.297677742861993, 69.52098206722286, 70.309074009828549, 71.097206879337236, 71.854377216843929]
[0, 12.125474363956311, 6.6575564575311938, 2.0495216807185281, 2.8066715389197818, 1.9062941443167196, 0.23969835287691588, -1.1143306827690138, 2.1412275421239131, 11.44190958246636, 21.528834948180627, 31.66563757271199, 49.064097639095635, 39.109617129480213, 34.437914948393889, 34.632902049490781, 41.496354432743018, 42.761838813436931, 43.186809491907411, 35.323078640208969, 22.789857523352048, 16.448572200999699, 9.9662221458867375, 1.6708372005476715, -6.3154249393947035, -6.6887240183451508, -7.0290245796955304, -7.6271302205666487, -9.2456177159555306, -10.514195253678674, -14.94380502962324, -15.10304072856141, -26.729053448811346, -14.048002766120808, -11.329468251321536, -3.7120214983651336, 0.49077194475893721, 4.2323370922808454, 8.2632043214861532, 12.688405237520223, 17.013099476703804, 16.94048856417691, 24.310992486676732, 28.1159356608844, 28.130338120383978, 25.234139986480713, 19.268148332468478, 13.399470666385703, 10.141822496660069, 6.9808952924695307, 6.7696566888296275, 4.0445827833701991, -0.5169029348991574, -4.3048025156608745, -3.3338065556740393, 2.0918263028699382, 2.8920869522069266, 3.7423235963410471, 5.5942532379640211, 6.4869577497547199, 5.126276942924342, 5.3157546469700687, 5.3045104681635946, 4.2746975023989453, 8.6581192606482897, 9.1867200586527158, -1.7843628004825032, -7.2518575054281555, -6.8366688680602357, -7.2097693096917759, -8.8230100612556512, -5.1796262847844279, 0.39462219095671691, 1.8944148183761722, 1.0326993869142103, 1.9957391346769728, 2.0433233460444433, 1.5593679998452235, 1.385547585814314, 3.2502379298500261, 6.3254722770091654, 9.3211462317348879, 8.2265605343319468, 9.0402354763218451, 9.5302483650550798, 9.459274805313667, 8.4163653890012888, 6.493098794155661, 8.3423791329642647, 10.101551294224373, 10.05797523844023, 6.1050545982888273, 4.3368675431944519, 1.5859053651168831, -10.186269203445555, -16.459780565556088, -23.139557317579012, -27.608076424326754]
[0, 0, 0.78686419546196196, 1.5736685106509367, 2.5212523634576418, 3.6151502190182034, 4.4012122693043132, 5.1312468849219526, 5.8684808958709898, 6.6057777733904839, 7.3430313881662963, 7.9793028256047531, 8.9317998591434407, 9.5491840558961556, 10.166539437260903, 10.783956912330245, 11.401278429755319, 11.790096244708538, 11.885833912117979, 12.576953923476362, 13.223726438727272, 13.727288322480401, 14.520087105401391, 15.312866126799531, 16.258406295272561, 17.628022348073124, 18.409859395917298, 18.706703218153908, 19.066081425285333, 19.283012741229253, 20.447661382798064, 20.777628084172608, 21.605327989068108, 22.439285152237179, 22.746955439369362, 23.713704340071608, 24.680433111183746, 25.492509587437059, 26.304590257629378, 27.116672981248097, 27.92872944535635, 28.199915793832815, 29.25995963462432, 29.782713938767291, 29.787293512983307, 30.502859372216399, 31.050503263444998, 31.804368217133657, 32.558213717485025, 33.556527850461208, 33.74834372154595, 34.827315246147037, 35.57635835311752, 36.325359844504561, 37.074378967157649, 38.149409762065403, 38.801645202684817, 40.025366523084202, 41.053713064868631, 41.66249371502105, 42.475751128144353, 42.921197645697248, 42.979433716993306, 43.483839050034106, 44.214631619782871, 45.264171657132565, 46.368481708703229, 47.34989858750653, 48.331504649020005, 49.23788892734791, 50.097226730542907, 50.836891255851505, 51.576622470550468, 52.3163668115224, 53.488094804701703, 54.730465095718031, 55.340209681589855, 56.422189598224172, 57.095058485898434, 58.0451457397862, 58.914010067515221, 60.067261948068634, 61.03880882804922, 61.825756354889478, 62.72412332333834, 63.599887663786163, 64.823109168665795, 65.390868994648571, 66.166756035396119, 66.942655036555422]
[0, 12.125474363956311, 6.6575564575311938, 2.0495216807185281, 2.8066715389197818, 1.9062941443167196, 0.23969835287691588, -1.1143306827690138, 2.1412275421239131, 11.44190958246636, 21.528834948180627, 31.66563757271199, 49.064097639095635, 39.109617129480213, 34.437914948393889, 34.632902049490781, 41.496354432743018, 42.761838813436931, 43.186809491907411, 35.323078640208969, 22.789857523352048, 16.448572200999699, 9.9662221458867375, 1.6708372005476715, -6.3154249393947035, -6.6887240183451508, -7.0290245796955304, -7.6271302205666487, -9.2456177159555306, -10.514195253678674, -14.94380502962324, -15.10304072856141, -26.729053448811346, -14.048002766120808, -11.329468251321536, -3.7120214983651336, 0.49077194475893721, 4.2323370922808454, 8.2632043214861532, 12.688405237520223, 17.013099476703804, 16.94048856417691, 24.310992486676732, 28.1159356608844, 28.130338120383978, 25.234139986480713, 19.268148332468478, 13.399470666385703, 10.141822496660069, 6.9808952924695307, 6.7696566888296275, 4.0445827833701991, -0.5169029348991574, -4.3048025156608745, -3.3338065556740393, 2.0918263028699382, 2.8920869522069266, 3.7423235963410471, 5.5942532379640211, 6.4869577497547199, 5.126276942924342, 5.3157546469700687, 5.3045104681635946, 4.2746975023989453, 8.6581192606482897, 8.6693683559013373, 10.833491504463117, 16.192833118218037, 16.275104321906717, 14.806190094758895, 11.884069663957471, 8.7347881988406666, 5.0991769275035788, 1.2101262687383834, -5.1004761217027959, -10.996823555663291, -12.067263403501501, -3.0658456887419807, -5.0589824620704062, 0.49337759256345359, 8.0098993955707023, 8.2799280647190177, 10.855514485612659, 9.1809305088559956, 6.4587093982776471, -0.27035901353996256, -14.977664445829234, -19.457209209930706, -23.666892859787417, -27.608076424326754]
[0, 0, 0.78686419546196196, 1.5736685106509367, 2.5212523634576418, 3.6151502190182034, 4.4012122693043132, 5.1312468849219526, 5.8684808958709898, 6.6057777733904839, 7.3430313881662963, 7.9793028256047531, 8.9317998591434407, 9.5491840558961556, 10.166539437260903, 10.783956912330245, 11.401278429755319, 11.790096244708538, 11.885833912117979, 12.576953923476362, 13.223726438727272, 13.727288322480401, 14.520087105401391, 15.312866126799531, 16.258406295272561, 17.628022348073124, 18.409859395917298, 18.706703218153908, 19.066081425285333, 19.283012741229253, 20.447661382798064, 20.777628084172608, 21.605327989068108, 22.439285152237179, 22.746955439369362, 23.713704340071608, 24.680433111183746, 25.492509587437059, 26.304590257629378, 27.116672981248097, 27.92872944535635, 28.199915793832815, 29.25995963462432, 29.782713938767291, 29.787293512983307, 30.502859372216399, 31.050503263444998, 31.804368217133657, 32.558213717485025, 33.556527850461208, 33.74834372154595, 34.827315246147037, 35.57635835311752, 36.325359844504561, 37.074378967157649, 38.149409762065403, 38.801645202684817, 40.025366523084202, 41.053713064868631, 41.66249371502105, 42.475751128144353, 42.921197645697248, 42.979433716993306, 43.483839050034106, 44.214631619782871, 45.264171657132565, 46.368481708703229, 47.34989858750653, 48.331504649020005, 49.23788892734791, 50.097226730542907, 50.836891255851505, 51.576622470550468, 52.3163668115224, 53.074575259114482, 53.7062810925528, 54.620388340089981, 55.625617353797807, 56.539776732680942, 57.438087859184449, 58.297302622791314, 59.156627799892512, 60.015944039701814, 61.147958540492333, 61.90895689134468, 62.293902419958798, 62.574062838290857, 62.911933420022976, 63.141493194373801, 64.118226673885999, 64.875183858936779, 65.632159353916634, 65.728369176699971, 67.050343113659409, 67.826230154406957, 68.60212915556626]
[0, 12.125474363956311, 6.6575564575311938, 2.0495216807185281, 2.8066715389197818, 1.9062941443167196, 0.23969835287691588, -1.1143306827690138, 2.1412275421239131, 11.44190958246636, 21.528834948180627, 31.66563757271199, 49.064097639095635, 39.109617129480213, 34.437914948393889, 34.632902049490781, 41.496354432743018, 42.761838813436931, 43.186809491907411, 35.323078640208969, 22.789857523352048, 16.448572200999699, 9.9662221458867375, 1.6708372005476715, -6.3154249393947035, -6.6887240183451508, -7.0290245796955304, -7.6271302205666487, -9.2456177159555306, -10.514195253678674, -14.94380502962324, -15.10304072856141, -26.729053448811346, -14.048002766120808, -11.329468251321536, -3.7120214983651336, 0.49077194475893721, 4.2323370922808454, 8.2632043214861532, 12.688405237520223, 17.013099476703804, 16.94048856417691, 24.310992486676732, 28.1159356608844, 28.130338120383978, 25.234139986480713, 19.268148332468478, 13.399470666385703, 10.141822496660069, 6.9808952924695307, 6.7696566888296275, 4.0445827833701991, -0.5169029348991574, -4.3048025156608745, -3.3338065556740393, 2.0918263028699382, 2.8920869522069266, 3.7423235963410471, 5.5942532379640211, 6.4869577497547199, 5.126276942924342, 5.3157546469700687, 5.3045104681635946, 4.2746975023989453, 8.6581192606482897, 8.6693683559013373, 10.833491504463117, 16.192833118218037, 16.275104321906717, 14.806190094758895, 11.884069663957471, 8.7347881988406666, 5.0991769275035788, 1.2101262687383834, -1.4014593098833832, -2.3967706246264178, -2.9752649030520693, -7.0464778805029393, -9.5539901571622021, -15.196889704969806, -12.806963205452657, -10.728801015459275, -8.8565315983141151, -5.3608519033672053, -0.90747055526892639, -0.094003491742304698, 1.4107487017121241, 3.1567262192846139, 4.2101978307279584, 4.9659289772421884, 0.41090882231257569, -6.4706251550086593, -7.527309637247984, -19.457209209930706, -23.666892859787417, -27.608076424326754]
[0, 0, 0.78686419546196196, 1.5736685106509367, 2.5212523634576418, 3.6151502190182034, 4.4012122693043132, 5.1312468849219526, 5.8684808958709898, 6.6057777733904839, 7.3430313881662963, 7.9793028256047531, 8.9317998591434407, 9.5491840558961556, 10.166539437260903, 10.783956912330245, 11.401278429755319, 11.790096244708538, 11.885833912117979, 12.576953923476362, 13.223726438727272, 13.727288322480401, 14.520087105401391, 15.312866126799531, 16.258406295272561, 17.628022348073124, 18.409859395917298, 18.706703218153908, 19.066081425285333, 19.283012741229253, 20.447661382798064, 20.777628084172608, 21.605327989068108, 22.439285152237179, 22.746955439369362, 23.713704340071608, 24.680433111183746, 25.492509587437059, 26.304590257629378, 27.116672981248097, 27.92872944535635, 28.199915793832815, 29.25995963462432, 29.782713938767291, 29.787293512983307, 30.502859372216399, 31.050503263444998, 31.804368217133657, 32.558213717485025, 33.556527850461208, 33.74834372154595, 34.827315246147037, 35.57635835311752, 36.325359844504561, 37.074378967157649, 38.149409762065403, 38.801645202684817, 40.025366523084202, 41.053713064868631, 41.66249371502105, 42.475751128144353, 42.921197645697248, 42.979433716993306, 43.483839050034106, 44.214631619782871, 45.264171657132565, 46.368481708703229, 47.34989858750653, 48.331504649020005, 49.23788892734791, 50.097226730542907, 50.836891255851505, 51.576622470550468, 52.3163668115224, 53.074575259114482, 53.7062810925528, 54.620388340089981, 55.625617353797807, 56.539776732680942, 57.438087859184449, 58.297302622791314, 59.156627799892512, 60.015944039701814, 61.147958540492333, 61.22728823228551, 61.896020032037846, 62.17618221720921, 62.763283409509135, 63.341592297561199, 63.784918024312979, 64.083656773055097, 65.191344540433619, 65.831221176981629, 66.452253462776824, 67.239200989617075, 68.137567958065944, 69.01333229851376, 70.236553803393392, 70.804313629376168, 71.580200670123716, 72.356099671283019]
[0, 12.125474363956311, 6.6575564575311938, 2.0495216807185281, 2.8066715389197818, 1.9062941443167196, 0.23969835287691588, -1.1143306827690138, 2.1412275421239131, 11.44190958246636, 21.528834948180627, 31.66563757271199, 49.064097639095635, 39.109617129480213, 34.437914948393889, 34.632902049490781, 41.496354432743018, 42.761838813436931, 43.186809491907411, 35.323078640208969, 22.789857523352048, 16.448572200999699, 9.9662221458867375, 1.6708372005476715, -6.3154249393947035, -6.6887240183451508, -7.0290245796955304, -7.6271302205666487, -9.2456177159555306, -10.514195253678674, -14.94380502962324, -15.10304072856141, -26.729053448811346, -14.048002766120808, -11.329468251321536, -3.7120214983651336, 0.49077194475893721, 4.2323370922808454, 8.2632043214861532, 12.688405237520223, 17.013099476703804, 16.94048856417691, 24.310992486676732, 28.1159356608844, 28.130338120383978, 25.234139986480713, 19.268148332468478, 13.399470666385703, 10.141822496660069, 6.9808952924695307, 6.7696566888296275, 4.0445827833701991, -0.5169029348991574, -4.3048025156608745, -3.3338065556740393, 2.0918263028699382, 2.8920869522069266, 3.7423235963410471, 5.5942532379640211, 6.4869577497547199, 5.126276942924342, 5.3157546469700687, 5.3045104681635946, 4.2746975023989453, 8.6581192606482897, 8.6693683559013373, 10.833491504463117, 16.192833118218037, 16.275104321906717, 14.806190094758895, 11.884069663957471, 8.7347881988406666, 5.0991769275035788, 1.2101262687383834, -1.4014593098833832, -2.3967706246264178, -2.9752649030520693, -7.0464778805029393, -9.5539901571622021, -15.196889704969806, -12.806963205452657, -10.728801015459275, -8.8565315983141151, -5.3608519033672053, -5.1879868895915964, -4.5668712373295, -1.7783924960982858, 3.814274790446905, 8.2537747389842426, 10.092184095024386, 12.273337863008148, 14.656501026434618, 13.008512096769776, 10.855514485612659, 9.1809305088559956, 6.4587093982776471, -0.27035901353996256, -14.977664445829234, -19.457209209930706, -23.666892859787417, -27.608076424326754]
[0, 0, 0.78686419546196196, 1.5736685106509367, 2.5212523634576418, 3.6151502190182034, 4.4012122693043132, 5.1312468849219526, 5.8684808958709898, 6.6057777733904839, 7.3430313881662963, 7.9793028256047531, 8.9317998591434407, 9.5491840558961556, 10.166539437260903, 10.783956912330245, 11.401278429755319, 11.790096244708538, 11.885833912117979, 12.576953923476362, 13.223726438727272, 13.727288322480401, 14.520087105401391, 15.312866126799531, 16.258406295272561, 17.628022348073124, 18.409859395917298, 18.706703218153908, 19.066081425285333, 19.283012741229253, 20.447661382798064, 20.777628084172608, 21.605327989068108, 22.439285152237179, 22.746955439369362, 23.713704340071608, 24.680433111183746, 25.492509587437059, 26.304590257629378, 27.116672981248097, 27.92872944535635, 28.199915793832815, 29.25995963462432, 29.782713938767291, 29.787293512983307, 30.502859372216399, 31.050503263444998, 31.804368217133657, 32.558213717485025, 33.556527850461208, 33.74834372154595, 34.827315246147037, 35.57635835311752, 36.325359844504561, 37.074378967157649, 38.149409762065403, 38.801645202684817, 40.025366523084202, 41.053713064868631, 41.66249371502105, 42.475751128144353, 42.921197645697248, 42.979433716993306, 43.483839050034106, 44.214631619782871, 45.264171657132565, 46.368481708703229, 47.34989858750653, 48.331504649020005, 49.23788892734791, 50.097226730542907, 50.836891255851505, 51.576622470550468, 52.3163668115224, 53.074575259114482, 53.7062810925528, 54.620388340089981, 55.625617353797807, 56.539776732680942, 57.438087859184449, 58.297302622791314, 59.156627799892512, 60.015944039701814, 61.147958540492333, 61.22728823228551, 61.930301411393842, 62.210461829725901, 62.54833241145802, 62.777892185808845, 63.754625665321051, 64.511582850371823, 65.268558345351678, 65.364768168135015, 66.686742105094453, 67.462629145842001, 68.238528147001304]
[0, 12.125474363956311, 6.6575564575311938, 2.0495216807185281, 2.8066715389197818, 1.9062941443167196, 0.23969835287691588, -1.1143306827690138, 2.1412275421239131, 11.44190958246636, 21.528834948180627, 31.66563757271199, 49.064097639095635, 39.109617129480213, 34.437914948393889, 34.632902049490781, 41.496354432743018, 42.761838813436931, 43.186809491907411, 35.323078640208969, 22.789857523352048, 16.448572200999699, 9.9662221458867375, 1.6708372005476715, -6.3154249393947035, -6.6887240183451508, -7.0290245796955304, -7.6271302205666487, -9.2456177159555306, -10.514195253678674, -14.94380502962324, -15.10304072856141, -26.729053448811346, -14.048002766120808, -11.329468251321536, -3.7120214983651336, 0.49077194475893721, 4.2323370922808454, 8.2632043214861532, 12.688405237520223, 17.013099476703804, 16.94048856417691, 24.310992486676732, 28.1159356608844, 28.130338120383978, 25.234139986480713, 19.268148332468478, 13.399470666385703, 10.141822496660069, 6.9808952924695307, 6.7696566888296275, 4.0445827833701991, -0.5169029348991574, -4.3048025156608745, -3.3338065556740393, 2.0918263028699382, 2.8920869522069266, 3.7423235963410471, 5.5942532379640211, 6.4869577497547199, 5.126276942924342, 5.3157546469700687, 5.3045104681635946, 4.2746975023989453, 8.6581192606482897, 8.6693683559013373, 10.833491504463117, 16.192833118218037, 16.275104321906717, 14.806190094758895, 11.884069663957471, 8.7347881988406666, 5.0991769275035788, 1.2101262687383834, -1.4014593098833832, -2.3967706246264178, -2.9752649030520693, -7.0464778805029393, -9.5539901571622021, -15.196889704969806, -12.806963205452657, -10.728801015459275, -8.8565315983141151, -5.3608519033672053, -5.1879868895915964, -0.094003491742304698, 1.4107487017121241, 3.1567262192846139, 4.2101978307279584, 4.9659289772421884, 0.41090882231257569, -6.4706251550086593, -7.527309637247984, -19.457209209930706, -23.666892859787417, -27.608076424326754]
[0, 0, 0.78686419546196196, 1.5736685106509367, 2.5212523634576418, 3.6151502190182034, 4.4012122693043132, 5.1312468849219526, 5.8684808958709898, 6.6057777733904839, 7.3430313881662963, 7.9793028256047531, 8.9317998591434407, 9.5491840558961556, 10.166539437260903, 10.783956912330245, 11.401278429755319, 11.790096244708538, 11.885833912117979, 12.576953923476362, 13.223726438727272, 13.727288322480401, 14.520087105401391, 15.312866126799531, 16.258406295272561, 17.628022348073124, 18.409859395917298, 18.706703218153908, 19.066081425285333, 19.283012741229253, 20.447661382798064, 20.777628084172608, 20.909592302993474, 21.217262590125657, 22.184011490827903, 23.15074026194004, 23.962816738193354, 24.774897408385673, 25.586980132004392, 26.399036596112644, 26.67022294458911, 27.730266785380614, 28.253021089523585, 28.257600663739602, 28.973166522972694, 29.520810414201293, 30.274675367889952, 31.028520868241319, 32.026835001217506, 32.218650872302248, 33.297622396903336, 34.046665503873818, 34.795666995260859, 35.544686117913947, 36.619716912821701, 37.271952353441115, 38.4956736738405, 39.52402021562493, 40.132800865777348, 40.946058278900651, 41.391504796453546, 41.449740867749604, 41.954146200790404, 42.684938770539169, 43.40960054681829, 44.386984161372986, 45.460439372362245, 45.725127377379472, 46.633932978154462, 47.542666475941353, 48.491741267514705, 49.515066606788579, 50.464152825211329, 51.42829532505251, 52.129603852021923, 52.830820380634876, 53.376540611155967, 54.137537700506513, 55.015385580267001, 56.074528431821982, 57.035790732133393, 57.61500103072968, 58.194126932412544, 58.75110324250123, 59.546099475196705, 60.177615302393463, 60.783813669266877, 61.513613669266874, 62.315562508034041, 63.584560041522579, 65.033530493257189, 66.103223056566847, 66.767984893618291, 67.991289217979158, 68.779381160584848, 69.567514030093534, 70.324684367600227]
[0, 12.125474363956311, 6.6575564575311938, 2.0495216807185281, 2.8066715389197818, 1.9062941443167196, 0.23969835287691588, -1.1143306827690138, 2.1412275421239131, 11.44190958246636, 21.528834948180627, 31.66563757271199, 49.064097639095635, 39.109617129480213, 34.437914948393889, 34.632902049490781, 41.496354432743018, 42.761838813436931, 43.186809491907411, 35.323078640208969, 22.789857523352048, 16.448572200999699, 9.9662221458867375, 1.6708372005476715, -6.3154249393947035, -6.6887240183451508, -7.0290245796955304, -7.6271302205666487, -9.2456177159555306, -10.514195253678674, -14.94380502962324, -15.10304072856141, -14.048002766120808, -11.329468251321536, -3.7120214983651336, 0.49077194475893721, 4.2323370922808454, 8.2632043214861532, 12.688405237520223, 17.013099476703804, 16.94048856417691, 24.310992486676732, 28.1159356608844, 28.130338120383978, 25.234139986480713, 19.268148332468478, 13.399470666385703, 10.141822496660069, 6.9808952924695307, 6.7696566888296275, 4.0445827833701991, -0.5169029348991574, -4.3048025156608745, -3.3338065556740393, 2.0918263028699382, 2.8920869522069266, 3.7423235963410471, 5.5942532379640211, 6.4869577497547199, 5.126276942924342, 5.3157546469700687, 5.3045104681635946, 4.2746975023989453, 8.6581192606482897, 9.1867200586527158, -1.7843628004825032, -7.2518575054281555, -6.8366688680602357, -7.2097693096917759, -8.8230100612556512, -5.1796262847844279, 0.39462219095671691, 1.8944148183761722, 1.0326993869142103, 1.9957391346769728, 2.0433233460444433, 1.5593679998452235, 1.385547585814314, 3.2502379298500261, 6.3254722770091654, 9.3211462317348879, 8.2265605343319468, 9.0402354763218451, 9.5302483650550798, 9.459274805313667, 8.4163653890012888, 6.493098794155661, 8.3423791329642647, 10.101551294224373, 10.05797523844023, 6.1050545982888273, 4.3368675431944519, 1.5859053651168831, -10.186269203445555, -16.459780565556088, -23.139557317579012, -27.608076424326754]
[0, 0, 0.78686419546196196, 1.5736685106509367, 2.5212523634576418, 3.6151502190182034, 4.4012122693043132, 5.1312468849219526, 5.8684808958709898, 6.6057777733904839, 7.3430313881662963, 7.9793028256047531, 8.9317998591434407, 9.5491840558961556, 10.166539437260903, 10.783956912330245, 11.401278429755319, 11.790096244708538, 11.885833912117979, 12.576953923476362, 13.223726438727272, 13.727288322480401, 14.520087105401391, 15.312866126799531, 16.258406295272561, 17.628022348073124, 18.409859395917298, 18.706703218153908, 19.066081425285333, 19.283012741229253, 20.447661382798064, 20.777628084172608, 20.909592302993474, 21.217262590125657, 22.184011490827903, 23.15074026194004, 23.962816738193354, 24.774897408385673, 25.586980132004392, 26.399036596112644, 26.67022294458911, 27.730266785380614, 28.253021089523585, 28.257600663739602, 28.973166522972694, 29.520810414201293, 30.274675367889952, 31.028520868241319, 32.026835001217506, 32.218650872302248, 33.297622396903336, 34.046665503873818, 34.795666995260859, 35.544686117913947, 36.619716912821701, 37.271952353441115, 38.4956736738405, 39.52402021562493, 40.132800865777348, 40.946058278900651, 41.391504796453546, 41.449740867749604, 41.954146200790404, 42.684938770539169, 43.734478807888863, 44.838788859459527, 45.820205738262828, 46.801811799776303, 47.708196078104208, 48.567533881299205, 49.307198406607803, 50.046929621306766, 50.786673962278698, 51.958401955458001, 53.20077224647433, 53.810516832346153, 54.89249674898047, 55.565365636654732, 56.515452890542498, 57.384317218271519, 58.537569098824932, 59.509115978805518, 60.296063505645776, 61.194430474094638, 62.070194814542461, 63.293416319422093, 63.861176145404869, 64.637063186152417, 65.41296218731172]
[0, 12.125474363956311, 6.6575564575311938, 2.0495216807185281, 2.8066715389197818, 1.9062941443167196, 0.23969835287691588, -1.1143306827690138, 2.1412275421239131, 11.44190958246636, 21.528834948180627, 31.66563757271199, 49.064097639095635, 39.109617129480213, 34.437914948393889, 34.632902049490781, 41.496354432743018, 42.761838813436931, 43.186809491907411, 35.323078640208969, 22.789857523352048, 16.448572200999699, 9.9662221458867375, 1.6708372005476715, -6.3154249393947035, -6.6887240183451508, -7.0290245796955304, -7.6271302205666487, -9.2456177159555306, -10.514195253678674, -14.94380502962324, -15.10304072856141, -14.048002766120808, -11.329468251321536, -3.7120214983651336, 0.49077194475893721, 4.2323370922808454, 8.2632043214861532, 12.688405237520223, 17.013099476703804, 16.94048856417691, 24.310992486676732, 28.1159356608844, 28.130338120383978, 25.234139986480713, 19.268148332468478, 13.399470666385703, 10.141822496660069, 6.9808952924695307, 6.7696566888296275, 4.0445827833701991, -0.5169029348991574, -4.3048025156608745, -3.3338065556740393, 2.0918263028699382, 2.8920869522069266, 3.7423235963410471, 5.5942532379640211, 6.4869577497547199, 5.126276942924342, 5.3157546469700687, 5.3045104681635946, 4.2746975023989453, 8.6581192606482897, 8.6693683559013373, 10.833491504463117, 16.192833118218037, 16.275104321906717, 14.806190094758895, 11.884069663957471, 8.7347881988406666, 5.0991769275035788, 1.2101262687383834, -5.1004761217027959, -10.996823555663291, -12.067263403501501, -3.0658456887419807, -5.0589824620704062, 0.49337759256345359, 8.0098993955707023, 8.2799280647190177, 10.855514485612659, 9.1809305088559956, 6.4587093982776471, -0.27035901353996256, -14.977664445829234, -19.457209209930706, -23.666892859787417, -27.608076424326754]
[0, 0, 0.78686419546196196, 1.5736685106509367, 2.5212523634576418, 3.6151502190182034, 4.4012122693043132, 5.1312468849219526, 5.8684808958709898, 6.6057777733904839, 7.3430313881662963, 7.9793028256047531, 8.9317998591434407, 9.5491840558961556, 10.166539437260903, 10.783956912330245, 11.401278429755319, 11.790096244708538, 11.885833912117979, 12.576953923476362, 13.223726438727272, 13.727288322480401, 14.520087105401391, 15.312866126799531, 16.258406295272561, 17.628022348073124, 18.409859395917298, 18.706703218153908, 19.066081425285333, 19.283012741229253, 20.447661382798064, 20.777628084172608, 20.909592302993474, 21.217262590125657, 22.184011490827903, 23.15074026194004, 23.962816738193354, 24.774897408385673, 25.586980132004392, 26.399036596112644, 26.67022294458911, 27.730266785380614, 28.253021089523585, 28.257600663739602, 28.973166522972694, 29.520810414201293, 30.274675367889952, 31.028520868241319, 32.026835001217506, 32.218650872302248, 33.297622396903336, 34.046665503873818, 34.795666995260859, 35.544686117913947, 36.619716912821701, 37.271952353441115, 38.4956736738405, 39.52402021562493, 40.132800865777348, 40.946058278900651, 41.391504796453546, 41.449740867749604, 41.954146200790404, 42.684938770539169, 43.734478807888863, 44.838788859459527, 45.820205738262828, 46.801811799776303, 47.708196078104208, 48.567533881299205, 49.307198406607803, 50.046929621306766, 50.786673962278698, 51.54488240987078, 52.176588243309098, 53.090695490846279, 54.095924504554105, 55.01008388343724, 55.908395009940747, 56.767609773547612, 57.62693495064881, 58.486251190458113, 59.618265691248631, 60.379264042100978, 60.764209570715096, 61.044369989047155, 61.382240570779274, 61.611800345130099, 62.588533824642305, 63.345491009693085, 64.102466504672933, 64.198676327456269, 65.520650264415707, 66.296537305163255, 67.072436306322558]
[0, 12.125474363956311, 6.6575564575311938, 2.0495216807185281, 2.8066715389197818, 1.9062941443167196, 0.23969835287691588, -1.1143306827690138, 2.1412275421239131, 11.44190958246636, 21.528834948180627, 31.66563757271199, 49.064097639095635, 39.109617129480213, 34.437914948393889, 34.632902049490781, 41.496354432743018, 42.761838813436931, 43.186809491907411, 35.323078640208969, 22.789857523352048, 16.448572200999699, 9.9662221458867375, 1.6708372005476715, -6.3154249393947035, -6.6887240183451508, -7.0290245796955304, -7.6271302205666487, -9.2456177159555306, -10.514195253678674, -14.94380502962324, -15.10304072856141, -14.048002766120808, -11.329468251321536, -3.7120214983651336, 0.49077194475893721, 4.2323370922808454, 8.2632043214861532, 12.688405237520223, 17.013099476703804, 16.94048856417691, 24.310992486676732, 28.1159356608844, 28.130338120383978, 25.234139986480713, 19.268148332468478, 13.399470666385703, 10.141822496660069, 6.9808952924695307, 6.7696566888296275, 4.0445827833701991, -0.5169029348991574, -4.3048025156608745, -3.3338065556740393, 2.0918263028699382, 2.8920869522069266, 3.7423235963410471, 5.5942532379640211, 6.4869577497547199, 5.126276942924342, 5.3157546469700687, 5.3045104681635946, 4.2746975023989453, 8.6581192606482897, 8.6693683559013373, 10.833491504463117, 16.192833118218037, 16.275104321906717, 14.806190094758895, 11.884069663957471, 8.7347881988406666, 5.0991769275035788, 1.2101262687383834, -1.4014593098833832, -2.3967706246264178, -2.9752649030520693, -7.0464778805029393, -9.5539901571622021, -15.196889704969806, -12.806963205452657, -10.728801015459275, -8.8565315983141151, -5.3608519033672053, -0.90747055526892639, -0.094003491742304698, 1.4107487017121241, 3.1567262192846139, 4.2101978307279584, 4.9659289772421884, 0.41090882231257569, -6.4706251550086593, -7.527309637247984, -19.457209209930706, -23.666892859787417, -27.608076424326754]
[0, 0, 0.78686419546196196, 1.5736685106509367, 2.5212523634576418, 3.6151502190182034, 4.4012122693043132, 5.1312468849219526, 5.8684808958709898, 6.6057777733904839, 7.3430313881662963, 7.9793028256047531, 8.9317998591434407, 9.5491840558961556, 10.166539437260903, 10.783956912330245, 11.401278429755319, 11.790096244708538, 11.885833912117979, 12.576953923476362, 13.223726438727272, 13.727288322480401, 14.520087105401391, 15.312866126799531, 16.258406295272561, 17.628022348073124, 18.409859395917298, 18.706703218153908, 19.066081425285333, 19.283012741229253, 20.447661382798064, 20.777628084172608, 20.909592302993474, 21.217262590125657, 22.184011490827903, 23.15074026194004, 23.962816738193354, 24.774897408385673, 25.586980132004392, 26.399036596112644, 26.67022294458911, 27.730266785380614, 28.253021089523585, 28.257600663739602, 28.973166522972694, 29.520810414201293, 30.274675367889952, 31.028520868241319, 32.026835001217506, 32.218650872302248, 33.297622396903336, 34.046665503873818, 34.795666995260859, 35.544686117913947, 36.619716912821701, 37.271952353441115, 38.4956736738405, 39.52402021562493, 40.132800865777348, 40.946058278900651, 41.391504796453546, 41.449740867749604, 41.954146200790404, 42.684938770539169, 43.734478807888863, 44.838788859459527, 45.820205738262828, 46.801811799776303, 47.708196078104208, 48.567533881299205, 49.307198406607803, 50.046929621306766, 50.786673962278698, 51.54488240987078, 52.176588243309098, 53.090695490846279, 54.095924504554105, 55.01008388343724, 55.908395009940747, 56.767609773547612, 57.62693495064881, 58.486251190458113, 59.618265691248631, 59.697595383041808, 60.366327182794144, 60.646489367965508, 61.233590560265434, 61.811899448317497, 62.255225175069278, 62.553963923811395, 63.66165169118991, 64.301528327737927, 64.922560613533122, 65.709508140373373, 66.607875108822242, 67.483639449270058, 68.70686095414969, 69.274620780132466, 70.050507820880014, 70.826406822039317]
[0, 12.125474363956311, 6.6575564575311938, 2.0495216807185281, 2.8066715389197818, 1.9062941443167196, 0.23969835287691588, -1.1143306827690138, 2.1412275421239131, 11.44190958246636, 21.528834948180627, 31.66563757271199, 49.064097639095635, 39.109617129480213, 34.437914948393889, 34.632902049490781, 41.496354432743018, 42.761838813436931, 43.186809491907411, 35.323078640208969, 22.789857523352048, 16.448572200999699, 9.9662221458867375, 1.6708372005476715, -6.3154249393947035, -6.6887240183451508, -7.0290245796955304, -7.6271302205666487, -9.2456177159555306, -10.514195253678674, -14.94380502962324, -15.10304072856141, -14.048002766120808, -11.329468251321536, -3.7120214983651336, 0.49077194475893721, 4.2323370922808454, 8.2632043214861532, 12.688405237520223, 17.013099476703804, 16.94048856417691, 24.310992486676732, 28.1159356608844, 28.130338120383978, 25.234139986480713, 19.268148332468478, 13.399470666385703, 10.141822496660069, 6.9808952924695307, 6.7696566888296275, 4.0445827833701991, -0.5169029348991574, -4.3048025156608745, -3.3338065556740393, 2.0918263028699382, 2.8920869522069266, 3.7423235963410471, 5.5942532379640211, 6.4869577497547199, 5.126276942924342, 5.3157546469700687, 5.3045104681635946, 4.2746975023989453, 8.6581192606482897, 8.6693683559013373, 10.833491504463117, 16.192833118218037, 16.275104321906717, 14.806190094758895, 11.884069663957471, 8.7347881988406666, 5.0991769275035788, 1.2101262687383834, -1.4014593098833832, -2.3967706246264178, -2.9752649030520693, -7.0464778805029393, -9.5539901571622021, -15.196889704969806, -12.806963205452657, -10.728801015459275, -8.8565315983141151, -5.3608519033672053, -5.1879868895915964, -4.5668712373295, -1.7783924960982858, 3.814274790446905, 8.2537747389842426, 10.092184095024386, 12.273337863008148, 14.656501026434618, 13.008512096769776, 10.855514485612659, 9.1809305088559956, 6.4587093982776471, -0.27035901353996256, -14.977664445829234, -19.457209209930706, -23.666892859787417, -27.608076424326754]
[0, 0, 0.78686419546196196, 1.5736685106509367, 2.5212523634576418, 3.6151502190182034, 4.4012122693043132, 5.1312468849219526, 5.8684808958709898, 6.6057777733904839, 7.3430313881662963, 7.9793028256047531, 8.9317998591434407, 9.5491840558961556, 10.166539437260903, 10.783956912330245, 11.401278429755319, 11.790096244708538, 11.885833912117979, 12.576953923476362, 13.223726438727272, 13.727288322480401, 14.520087105401391, 15.312866126799531, 16.258406295272561, 17.628022348073124, 18.409859395917298, 18.706703218153908, 19.066081425285333, 19.283012741229253, 20.447661382798064, 20.777628084172608, 20.909592302993474, 21.217262590125657, 22.184011490827903, 23.15074026194004, 23.962816738193354, 24.774897408385673, 25.586980132004392, 26.399036596112644, 26.67022294458911, 27.730266785380614, 28.253021089523585, 28.257600663739602, 28.973166522972694, 29.520810414201293, 30.274675367889952, 31.028520868241319, 32.026835001217506, 32.218650872302248, 33.297622396903336, 34.046665503873818, 34.795666995260859, 35.544686117913947, 36.619716912821701, 37.271952353441115, 38.4956736738405, 39.52402021562493, 40.132800865777348, 40.946058278900651, 41.391504796453546, 41.449740867749604, 41.954146200790404, 42.684938770539169, 43.734478807888863, 44.838788859459527, 45.820205738262828, 46.801811799776303, 47.708196078104208, 48.567533881299205, 49.307198406607803, 50.046929621306766, 50.786673962278698, 51.54488240987078, 52.176588243309098, 53.090695490846279, 54.095924504554105, 55.01008388343724, 55.908395009940747, 56.767609773547612, 57.62693495064881, 58.486251190458113, 59.618265691248631, 59.697595383041808, 60.40060856215014, 60.680768980482199, 61.018639562214318, 61.248199336565143, 62.224932816077349, 62.981890001128129, 63.738865496107977, 63.835075318891306, 65.157049255850737, 65.932936296598285, 66.708835297757588]
[0, 12.125474363956311, 6.6575564575311938, 2.0495216807185281, 2.8066715389197818, 1.9062941443167196, 0.23969835287691588, -1.1143306827690138, 2.1412275421239131, 11.44190958246636, 21.528834948180627, 31.66563757271199, 49.064097639095635, 39.109617129480213, 34.437914948393889, 34.632902049490781, 41.496354432743018, 42.761838813436931, 43.186809491907411, 35.323078640208969, 22.789857523352048, 16.448572200999699, 9.9662221458867375, 1.6708372005476715, -6.3154249393947035, -6.6887240183451508, -7.0290245796955304, -7.6271302205666487, -9.2456177159555306, -10.514195253678674, -14.94380502962324, -15.10304072856141, -14.048002766120808, -11.329468251321536, -3.7120214983651336, 0.49077194475893721, 4.2323370922808454, 8.2632043214861532, 12.688405237520223, 17.013099476703804, 16.94048856417691, 24.310992486676732, 28.1159356608844, 28.130338120383978, 25.234139986480713, 19.268148332468478, 13.399470666385703, 10.141822496660069, 6.9808952924695307, 6.7696566888296275, 4.0445827833701991, -0.5169029348991574, -4.3048025156608745, -3.3338065556740393, 2.0918263028699382, 2.8920869522069266, 3.7423235963410471, 5.5942532379640211, 6.4869577497547199, 5.126276942924342, 5.3157546469700687, 5.3045104681635946, 4.2746975023989453, 8.6581192606482897, 8.6693683559013373, 10.833491504463117, 16.192833118218037, 16.275104321906717, 14.806190094758895, 11.884069663957471, 8.7347881988406666, 5.0991769275035788, 1.2101262687383834, -1.4014593098833832, -2.3967706246264178, -2.9752649030520693, -7.0464778805029393, -9.5539901571622021, -15.196889704969806, -12.806963205452657, -10.728801015459275, -8.8565315983141151, -5.3608519033672053, -5.1879868895915964, -0.094003491742304698, 1.4107487017121241, 3.1567262192846139, 4.2101978307279584, 4.9659289772421884, 0.41090882231257569, -6.4706251550086593, -7.527309637247984, -19.457209209930706, -23.666892859787417, -27.608076424326754]
[0, 0, 0.78686419546196196, 1.5736685106509367, 2.5212523634576418, 3.6151502190182034, 4.4012122693043132, 5.1312468849219526, 5.8684808958709898, 6.6057777733904839, 7.3430313881662963, 7.9793028256047531, 8.9317998591434407, 9.5491840558961556, 10.166539437260903, 10.783956912330245, 11.401278429755319, 11.790096244708538, 11.885833912117979, 12.576953923476362, 13.223726438727272, 13.727288322480401, 14.520087105401391, 15.312866126799531, 16.258406295272561, 17.628022348073124, 18.409859395917298, 18.706703218153908, 19.066081425285333, 19.283012741229253, 20.447661382798064, 20.777628084172608, 20.909592302993474, 21.217262590125657, 22.184011490827903, 23.15074026194004, 23.962816738193354, 24.774897408385673, 25.586980132004392, 26.399036596112644, 26.67022294458911, 27.730266785380614, 28.253021089523585, 28.257600663739602, 28.973166522972694, 29.520810414201293, 30.274675367889952, 31.028520868241319, 32.026835001217506, 32.218650872302248, 33.297622396903336, 34.046665503873818, 34.795666995260859, 35.544686117913947, 36.619716912821701, 37.271952353441115, 38.4956736738405, 39.52402021562493, 40.132800865777348, 40.946058278900651, 41.391504796453546, 41.449740867749604, 41.954146200790404, 42.684938770539169, 43.734478807888863, 44.838788859459527, 45.820205738262828, 46.801811799776303, 47.708196078104208, 48.567533881299205, 49.307198406607803, 49.972556738636484, 50.637857279745539, 51.377522453996704, 52.117216120320805, 52.842155635039106, 53.622248988427017, 54.487839070394223, 55.353468887348328, 56.219097797447795, 56.391179899945413, 57.539411954018099, 58.536211256786714, 59.365906947989217, 60.689563451769558, 61.13973250890254, 62.211249816275597, 63.153945578438552, 64.01327075553975, 64.872586995349053, 66.004601496139571, 66.765599846991918, 67.150545375606043, 67.430705793938102, 67.768576375670222, 67.99813615002104, 68.974869629533245, 69.731826814584025, 70.48880230956388, 70.585012132347217, 71.906986069306654, 72.682873110054203, 73.458772111213506]
[0, 12.125474363956311, 6.6575564575311938, 2.0495216807185281, 2.8066715389197818, 1.9062941443167196, 0.23969835287691588, -1.1143306827690138, 2.1412275421239131, 11.44190958246636, 21.528834948180627, 31.66563757271199, 49.064097639095635, 39.109617129480213, 34.437914948393889, 34.632902049490781, 41.496354432743018, 42.761838813436931, 43.186809491907411, 35.323078640208969, 22.789857523352048, 16.448572200999699, 9.9662221458867375, 1.6708372005476715, -6.3154249393947035, -6.6887240183451508, -7.0290245796955304, -7.6271302205666487, -9.2456177159555306, -10.514195253678674, -14.94380502962324, -15.10304072856141, -14.048002766120808, -11.329468251321536, -3.7120214983651336, 0.49077194475893721, 4.2323370922808454, 8.2632043214861532, 12.688405237520223, 17.013099476703804, 16.94048856417691, 24.310992486676732, 28.1159356608844, 28.130338120383978, 25.234139986480713, 19.268148332468478, 13.399470666385703, 10.141822496660069, 6.9808952924695307, 6.7696566888296275, 4.0445827833701991, -0.5169029348991574, -4.3048025156608745, -3.3338065556740393, 2.0918263028699382, 2.8920869522069266, 3.7423235963410471, 5.5942532379640211, 6.4869577497547199, 5.126276942924342, 5.3157546469700687, 5.3045104681635946, 4.2746975023989453, 8.6581192606482897, 8.6693683559013373, 10.833491504463117, 16.192833118218037, 16.275104321906717, 14.806190094758895, 11.884069663957471, 8.7347881988406666, 6.9823553495006259, 7.2379654584352151, 3.0951957117933007, -0.96525899640874002, -4.4301144960023846, -8.9997900624024254, -12.448739235280271, -13.369191764309639, -7.1591469202849325, -5.8167853840345671, 0.18217694408395732, -6.4665285082791923, -16.381921045817844, -26.334213334084996, -24.355518224429694, -10.304382556306388, -12.806963205452657, -10.728801015459275, -8.8565315983141151, -5.3608519033672053, -0.90747055526892639, -0.094003491742304698, 1.4107487017121241, 3.1567262192846139, 4.2101978307279584, 4.9659289772421884, 0.41090882231257569, -6.4706251550086593, -7.527309637247984, -19.457209209930706, -23.666892859787417, -27.608076424326754]
[0, 0, 0.78686419546196196, 1.5736685106509367, 2.5212523634576418, 3.6151502190182034, 4.4012122693043132, 5.1312468849219526, 5.8684808958709898, 6.6057777733904839, 7.3430313881662963, 7.9793028256047531, 8.9317998591434407, 9.5491840558961556, 10.166539437260903, 10.783956912330245, 11.401278429755319, 11.790096244708538, 11.885833912117979, 12.576953923476362, 13.223726438727272, 13.727288322480401, 14.520087105401391, 15.312866126799531, 16.258406295272561, 17.628022348073124, 18.409859395917298, 18.706703218153908, 19.066081425285333, 19.283012741229253, 20.447661382798064, 20.777628084172608, 20.909592302993474, 21.217262590125657, 22.184011490827903, 23.15074026194004, 23.962816738193354, 24.774897408385673, 25.586980132004392, 26.399036596112644, 26.67022294458911, 27.730266785380614, 28.253021089523585, 28.257600663739602, 28.973166522972694, 29.520810414201293, 30.274675367889952, 31.028520868241319, 32.026835001217506, 32.218650872302248, 33.297622396903336, 34.046665503873818, 34.795666995260859, 35.544686117913947, 36.619716912821701, 37.271952353441115, 38.4956736738405, 39.52402021562493, 40.132800865777348, 40.946058278900651, 41.391504796453546, 41.449740867749604, 41.954146200790404, 42.684938770539169, 43.734478807888863, 44.838788859459527, 45.820205738262828, 46.801811799776303, 47.708196078104208, 48.567533881299205, 49.307198406607803, 49.972556738636484, 50.637857279745539, 51.377522453996704, 52.117216120320805, 52.842155635039106, 53.622248988427017, 54.487839070394223, 55.353468887348328, 56.219097797447795, 56.391179899945413, 57.539411954018099, 58.536211256786714, 59.365906947989217, 60.689563451769558, 61.13973250890254, 62.211249816275597, 63.153945578438552, 64.01327075553975, 64.872586995349053, 66.004601496139571, 66.083931187932748, 66.786944367041073, 67.067104785373132, 67.404975367105251, 67.63453514145607, 68.611268620968275, 69.368225806019055, 70.12520130099891, 70.221411123782246, 71.543385060741684, 72.319272101489233, 73.095171102648536]
[0, 12.125474363956311, 6.6575564575311938, 2.0495216807185281, 2.8066715389197818, 1.9062941443167196, 0.23969835287691588, -1.1143306827690138, 2.1412275421239131, 11.44190958246636, 21.528834948180627, 31.66563757271199, 49.064097639095635, 39.109617129480213, 34.437914948393889, 34.632902049490781, 41.496354432743018, 42.761838813436931, 43.186809491907411, 35.323078640208969, 22.789857523352048, 16.448572200999699, 9.9662221458867375, 1.6708372005476715, -6.3154249393947035, -6.6887240183451508, -7.0290245796955304, -7.6271302205666487, -9.2456177159555306, -10.514195253678674, -14.94380502962324, -15.10304072856141, -14.048002766120808, -11.329468251321536, -3.7120214983651336, 0.49077194475893721, 4.2323370922808454, 8.2632043214861532, 12.688405237520223, 17.013099476703804, 16.94048856417691, 24.310992486676732, 28.1159356608844, 28.130338120383978, 25.234139986480713, 19.268148332468478, 13.399470666385703, 10.141822496660069, 6.9808952924695307, 6.7696566888296275, 4.0445827833701991, -0.5169029348991574, -4.3048025156608745, -3.3338065556740393, 2.0918263028699382, 2.8920869522069266, 3.7423235963410471, 5.5942532379640211, 6.4869577497547199, 5.126276942924342, 5.3157546469700687, 5.3045104681635946, 4.2746975023989453, 8.6581192606482897, 8.6693683559013373, 10.833491504463117, 16.192833118218037, 16.275104321906717, 14.806190094758895, 11.884069663957471, 8.7347881988406666, 6.9823553495006259, 7.2379654584352151, 3.0951957117933007, -0.96525899640874002, -4.4301144960023846, -8.9997900624024254, -12.448739235280271, -13.369191764309639, -7.1591469202849325, -5.8167853840345671, 0.18217694408395732, -6.4665285082791923, -16.381921045817844, -26.334213334084996, -24.355518224429694, -10.304382556306388, -12.806963205452657, -10.728801015459275, -8.8565315983141151, -5.3608519033672053, -5.1879868895915964, -0.094003491742304698, 1.4107487017121241, 3.1567262192846139, 4.2101978307279584, 4.9659289772421884, 0.41090882231257569, -6.4706251550086593, -7.527309637247984, -19.457209209930706, -23.666892859787417, -27.608076424326754]
[0, 0, 0.78686419546196196, 1.5736685106509367, 2.5212523634576418, 3.6151502190182034, 4.4012122693043132, 5.1312468849219526, 5.8684808958709898, 6.6057777733904839, 7.3430313881662963, 7.9793028256047531, 8.9317998591434407, 9.5491840558961556, 10.166539437260903, 10.783956912330245, 11.401278429755319, 11.790096244708538, 11.885833912117979, 12.576953923476362, 13.223726438727272, 13.727288322480401, 14.520087105401391, 15.312866126799531, 16.258406295272561, 17.628022348073124, 18.409859395917298, 18.706703218153908, 19.066081425285333, 19.283012741229253, 20.447661382798064, 20.777628084172608, 20.909592302993474, 21.217262590125657, 22.184011490827903, 23.15074026194004, 23.962816738193354, 24.774897408385673, 25.586980132004392, 26.399036596112644, 26.67022294458911, 27.730266785380614, 28.253021089523585, 28.257600663739602, 28.973166522972694, 29.520810414201293, 30.274675367889952, 31.028520868241319, 32.026835001217506, 32.218650872302248, 33.297622396903336, 34.046665503873818, 34.795666995260859, 35.544686117913947, 36.619716912821701, 37.271952353441115, 38.4956736738405, 39.52402021562493, 40.132800865777348, 40.946058278900651, 41.391504796453546, 41.449740867749604, 41.954146200790404, 42.876206811596447, 42.931483388914508, 43.647760388405622, 44.636645745765108, 45.808199397972295, 46.199753710935383, 47.013199406725832, 47.575181167995709, 48.341390473603525, 49.088329353298512, 49.405128879813311, 50.600300570408429, 51.59198473383951, 52.242093840067071, 52.72205206741608, 53.705665716162372, 55.090700842070738, 55.73798246547743, 56.956990558149492, 57.677503687800865, 58.78490264933189, 59.084766234983761, 59.592916075090002, 60.333005758844614, 61.263112876331626, 62.193167901585504, 62.827500850438071, 63.685842891817835, 64.5608583373958, 65.435780202478625, 66.31074153305272, 67.001797543807271, 68.148240896092943, 68.894761311085063, 69.741378585891098, 70.742978630819223, 71.868726462262828, 73.083327293812033, 73.886548614495197, 74.68978718428626]
[0, 12.125474363956311, 6.6575564575311938, 2.0495216807185281, 2.8066715389197818, 1.9062941443167196, 0.23969835287691588, -1.1143306827690138, 2.1412275421239131, 11.44190958246636, 21.528834948180627, 31.66563757271199, 49.064097639095635, 39.109617129480213, 34.437914948393889, 34.632902049490781, 41.496354432743018, 42.761838813436931, 43.186809491907411, 35.323078640208969, 22.789857523352048, 16.448572200999699, 9.9662221458867375, 1.6708372005476715, -6.3154249393947035, -6.6887240183451508, -7.0290245796955304, -7.6271302205666487, -9.2456177159555306, -10.514195253678674, -14.94380502962324, -15.10304072856141, -14.048002766120808, -11.329468251321536, -3.7120214983651336, 0.49077194475893721, 4.2323370922808454, 8.2632043214861532, 12.688405237520223, 17.013099476703804, 16.94048856417691, 24.310992486676732, 28.1159356608844, 28.130338120383978, 25.234139986480713, 19.268148332468478, 13.399470666385703, 10.141822496660069, 6.9808952924695307, 6.7696566888296275, 4.0445827833701991, -0.5169029348991574, -4.3048025156608745, -3.3338065556740393, 2.0918263028699382, 2.8920869522069266, 3.7423235963410471, 5.5942532379640211, 6.4869577497547199, 5.126276942924342, 5.3157546469700687, 5.3045104681635946, 4.2746975023989453, -0.16749185481390416, -0.015326306926750992, 0.54366831193745879, 0.89275219070239487, 2.4473323053501259, 0.025734489980805336, -15.188441500460264, -13.63634021677942, -30.456397212115306, -37.589594476314815, -33.804075397162755, -19.475976556993416, -11.819888374733596, -6.4458321408031134, -4.4741214774190396, -4.7888683828263874, -0.62652491530752752, 5.3555344548936974, 10.093886080292181, 5.8652602822980366, -6.3879091496770499, -6.0907848080562506, -7.8221599263383421, -15.41661630921781, -17.540830203705802, -23.699234050476029, -20.304044901927629, -18.421848417200358, -15.124094170846812, -15.032788416227726, -12.923981507337938, -9.7785833899044867, -6.1913525352695027, 0.19730973035468818, 5.7112429223010297, 5.9826424528173883, 6.0024277913862001, 15.289625892807893, 23.239035759433747, 20.419931097759633]
[0, 0, 0.78686419546196196, 1.5736685106509367, 2.5212523634576418, 3.6151502190182034, 4.4012122693043132, 5.1312468849219526, 5.8684808958709898, 6.6057777733904839, 7.3430313881662963, 7.9793028256047531, 8.9317998591434407, 9.5491840558961556, 10.166539437260903, 10.783956912330245, 11.401278429755319, 11.790096244708538, 11.885833912117979, 12.576953923476362, 13.223726438727272, 13.727288322480401, 14.520087105401391, 15.312866126799531, 16.258406295272561, 17.628022348073124, 18.409859395917298, 18.706703218153908, 19.066081425285333, 19.283012741229253, 20.447661382798064, 21.37873741802612, 22.035783179370032, 23.105067644088848, 24.550961166655778, 25.459084521492553, 26.636379289212179, 27.147080899646298, 27.561965953727547, 27.566730499875923, 28.341105556873504, 28.888749448102104, 29.642614401790762, 30.39645990214213, 31.394774035118317, 31.586589906203059, 32.665561430804146, 33.414604537774629, 34.16360602916167, 34.912625151814758, 35.987655946722512, 36.639891387341926, 37.863612707741311, 38.89195924952574, 39.500739899678159, 40.313997312801462, 40.759443830354357, 40.817679901650415, 41.322085234691215, 42.05287780443998, 42.7775395807191, 43.754923195273797, 44.828378406263056, 45.093066411280283, 46.001872012055273, 46.910605509842163, 47.859680301415516, 48.88300564068939, 49.83209185911214, 50.796234358953321, 51.497542885922734, 52.198759414535687, 52.744479645056778, 53.505476734407324, 54.383324614167812, 55.442467465722792, 56.403729766034203, 57.163422131403237, 57.9230403907941, 58.858999054411264, 59.725448608626614, 60.488451898265659, 61.138916578321385, 61.825550927884528, 62.892171113330122, 63.472098565689471, 64.538744003499062, 65.593719993747186, 66.666278383766112, 68.176374496601326, 68.894580629964167, 69.645594058605766, 70.39668945867156, 71.503841015595896, 72.390928480280195, 73.042582690732331, 73.699925227010027, 74.701525271938152, 75.827273103381756, 77.041873934930962, 77.845095255614126, 78.648333825405189]
[0, 12.125474363956311, 6.6575564575311938, 2.0495216807185281, 2.8066715389197818, 1.9062941443167196, 0.23969835287691588, -1.1143306827690138, 2.1412275421239131, 11.44190958246636, 21.528834948180627, 31.66563757271199, 49.064097639095635, 39.109617129480213, 34.437914948393889, 34.632902049490781, 41.496354432743018, 42.761838813436931, 43.186809491907411, 35.323078640208969, 22.789857523352048, 16.448572200999699, 9.9662221458867375, 1.6708372005476715, -6.3154249393947035, -6.6887240183451508, -7.0290245796955304, -7.6271302205666487, -9.2456177159555306, -10.514195253678674, -14.94380502962324, -6.2297525054046252, -2.5986695705581386, 2.3691066432542223, 10.019420333599957, 9.8287700461545562, 13.512865950442903, 20.42033211299065, 25.038038404632633, 25.058600319528079, 25.234139986480713, 19.268148332468478, 13.399470666385703, 10.141822496660069, 6.9808952924695307, 6.7696566888296275, 4.0445827833701991, -0.5169029348991574, -4.3048025156608745, -3.3338065556740393, 2.0918263028699382, 2.8920869522069266, 3.7423235963410471, 5.5942532379640211, 6.4869577497547199, 5.126276942924342, 5.3157546469700687, 5.3045104681635946, 4.2746975023989453, 8.6581192606482897, 9.1867200586527158, -1.7843628004825032, -7.2518575054281555, -6.8366688680602357, -7.2097693096917759, -8.8230100612556512, -5.1796262847844279, 0.39462219095671691, 1.8944148183761722, 1.0326993869142103, 1.9957391346769728, 2.0433233460444433, 1.5593679998452235, 1.385547585814314, 3.2502379298500261, 6.3254722770091654, 9.3211462317348879, 7.7039878179680663, 4.5655027019056034, 4.471110475768441, 2.6697027912789544, 1.8446127598263553, 1.5670543030880721, 0.7667905582832325, -9.5238504336605612, -9.6904106007643094, -19.502553283779974, -18.55525471514563, -12.672957394642761, -20.169582643238694, -24.799845838432926, -28.626664089824121, -23.334997800580418, -11.616032521443971, -3.4684288936995884, 2.1278347956804087, 5.7112429223010297, 5.9826424528173883, 6.0024277913862001, 15.289625892807893, 23.239035759433747, 20.419931097759633]
[0, 0, 0.78686419546196196, 1.5736685106509367, 2.5212523634576418, 3.6151502190182034, 4.4012122693043132, 5.1312468849219526, 5.8684808958709898, 6.6057777733904839, 7.3430313881662963, 7.9793028256047531, 8.9317998591434407, 9.5491840558961556, 10.166539437260903, 10.783956912330245, 11.401278429755319, 11.790096244708538, 11.885833912117979, 12.576953923476362, 13.223726438727272, 13.727288322480401, 14.520087105401391, 15.312866126799531, 16.258406295272561, 17.628022348073124, 18.409859395917298, 18.706703218153908, 19.066081425285333, 19.283012741229253, 20.447661382798064, 21.37873741802612, 22.035783179370032, 23.105067644088848, 24.550961166655778, 25.459084521492553, 26.636379289212179, 27.147080899646298, 27.561965953727547, 27.566730499875923, 28.341105556873504, 28.888749448102104, 29.642614401790762, 30.39645990214213, 31.394774035118317, 31.586589906203059, 32.665561430804146, 33.414604537774629, 34.16360602916167, 34.912625151814758, 35.987655946722512, 36.639891387341926, 37.863612707741311, 38.89195924952574, 39.500739899678159, 40.313997312801462, 40.759443830354357, 40.817679901650415, 41.322085234691215, 42.05287780443998, 42.7775395807191, 43.754923195273797, 44.828378406263056, 45.093066411280283, 46.001872012055273, 46.910605509842163, 47.859680301415516, 48.88300564068939, 49.83209185911214, 50.796234358953321, 51.497542885922734, 52.198759414535687, 52.744479645056778, 53.505476734407324, 54.383324614167812, 55.442467465722792, 56.403729766034203, 56.98294006463049, 57.562065966313355, 58.119042276402041, 58.914038509097516, 59.545554336294273, 60.151752703167688, 60.881552703167685, 61.683501541934852, 62.95249907542339, 64.401469527158, 65.471162090467658, 66.135923927519102, 67.359228251879969, 68.147320194485658, 68.935453063994345, 69.692623401501038]
[0, 12.125474363956311, 6.6575564575311938, 2.0495216807185281, 2.8066715389197818, 1.9062941443167196, 0.23969835287691588, -1.1143306827690138, 2.1412275421239131, 11.44190958246636, 21.528834948180627, 31.66563757271199, 49.064097639095635, 39.109617129480213, 34.437914948393889, 34.632902049490781, 41.496354432743018, 42.761838813436931, 43.186809491907411, 35.323078640208969, 22.789857523352048, 16.448572200999699, 9.9662221458867375, 1.6708372005476715, -6.3154249393947035, -6.6887240183451508, -7.0290245796955304, -7.6271302205666487, -9.2456177159555306, -10.514195253678674, -14.94380502962324, -6.2297525054046252, -2.5986695705581386, 2.3691066432542223, 10.019420333599957, 9.8287700461545562, 13.512865950442903, 20.42033211299065, 25.038038404632633, 25.058600319528079, 25.234139986480713, 19.268148332468478, 13.399470666385703, 10.141822496660069, 6.9808952924695307, 6.7696566888296275, 4.0445827833701991, -0.5169029348991574, -4.3048025156608745, -3.3338065556740393, 2.0918263028699382, 2.8920869522069266, 3.7423235963410471, 5.5942532379640211, 6.4869577497547199, 5.126276942924342, 5.3157546469700687, 5.3045104681635946, 4.2746975023989453, 8.6581192606482897, 9.1867200586527158, -1.7843628004825032, -7.2518575054281555, -6.8366688680602357, -7.2097693096917759, -8.8230100612556512, -5.1796262847844279, 0.39462219095671691, 1.8944148183761722, 1.0326993869142103, 1.9957391346769728, 2.0433233460444433, 1.5593679998452235, 1.385547585814314, 3.2502379298500261, 6.3254722770091654, 9.3211462317348879, 8.2265605343319468, 9.0402354763218451, 9.5302483650550798, 9.459274805313667, 8.4163653890012888, 6.493098794155661, 8.3423791329642647, 10.101551294224373, 10.05797523844023, 6.1050545982888273, 4.3368675431944519, 1.5859053651168831, -10.186269203445555, -16.459780565556088, -23.139557317579012, -27.608076424326754]
[0, 0, 0.78686419546196196, 1.5736685106509367, 2.5212523634576418, 3.6151502190182034, 4.4012122693043132, 5.1312468849219526, 5.8684808958709898, 6.6057777733904839, 7.3430313881662963, 7.9793028256047531, 8.9317998591434407, 9.5491840558961556, 10.166539437260903, 10.783956912330245, 11.401278429755319, 11.790096244708538, 11.885833912117979, 12.576953923476362, 13.223726438727272, 13.727288322480401, 14.520087105401391, 15.312866126799531, 16.258406295272561, 17.628022348073124, 18.409859395917298, 18.706703218153908, 19.066081425285333, 19.283012741229253, 20.447661382798064, 21.37873741802612, 22.035783179370032, 23.105067644088848, 24.550961166655778, 25.459084521492553, 26.636379289212179, 27.147080899646298, 27.561965953727547, 27.566730499875923, 28.341105556873504, 28.888749448102104, 29.642614401790762, 30.39645990214213, 31.394774035118317, 31.586589906203059, 32.665561430804146, 33.414604537774629, 34.16360602916167, 34.912625151814758, 35.987655946722512, 36.639891387341926, 37.863612707741311, 38.89195924952574, 39.500739899678159, 40.313997312801462, 40.759443830354357, 40.817679901650415, 41.322085234691215, 42.05287780443998, 43.102417841789674, 44.206727893360338, 45.188144772163639, 46.169750833677114, 47.076135112005019, 47.935472915200016, 48.675137440508614, 49.414868655207577, 50.154612996179509, 51.326340989358812, 52.56871128037514, 53.178455866246964, 54.260435782881281, 54.933304670555543, 55.883391924443309, 56.75225625217233, 57.905508132725743, 58.877055012706329, 59.664002539546587, 60.562369507995449, 61.438133848443272, 62.661355353322904, 63.22911517930568, 64.005002220053228, 64.780901221212531]
[0, 12.125474363956311, 6.6575564575311938, 2.0495216807185281, 2.8066715389197818, 1.9062941443167196, 0.23969835287691588, -1.1143306827690138, 2.1412275421239131, 11.44190958246636, 21.528834948180627, 31.66563757271199, 49.064097639095635, 39.109617129480213, 34.437914948393889, 34.632902049490781, 41.496354432743018, 42.761838813436931, 43.186809491907411, 35.323078640208969, 22.789857523352048, 16.448572200999699, 9.9662221458867375, 1.6708372005476715, -6.3154249393947035, -6.6887240183451508, -7.0290245796955304, -7.6271302205666487, -9.2456177159555306, -10.514195253678674, -14.94380502962324, -6.2297525054046252, -2.5986695705581386, 2.3691066432542223, 10.019420333599957, 9.8287700461545562, 13.512865950442903, 20.42033211299065, 25.038038404632633, 25.058600319528079, 25.234139986480713, 19.268148332468478, 13.399470666385703, 10.141822496660069, 6.9808952924695307, 6.7696566888296275, 4.0445827833701991, -0.5169029348991574, -4.3048025156608745, -3.3338065556740393, 2.0918263028699382, 2.8920869522069266, 3.7423235963410471, 5.5942532379640211, 6.4869577497547199, 5.126276942924342, 5.3157546469700687, 5.3045104681635946, 4.2746975023989453, 8.6581192606482897, 8.6693683559013373, 10.833491504463117, 16.192833118218037, 16.275104321906717, 14.806190094758895, 11.884069663957471, 8.7347881988406666, 5.0991769275035788, 1.2101262687383834, -5.1004761217027959, -10.996823555663291, -12.067263403501501, -3.0658456887419807, -5.0589824620704062, 0.49337759256345359, 8.0098993955707023, 8.2799280647190177, 10.855514485612659, 9.1809305088559956, 6.4587093982776471, -0.27035901353996256, -14.977664445829234, -19.457209209930706, -23.666892859787417, -27.608076424326754]
[0, 0, 0.78686419546196196, 1.5736685106509367, 2.5212523634576418, 3.6151502190182034, 4.4012122693043132, 5.1312468849219526, 5.8684808958709898, 6.6057777733904839, 7.3430313881662963, 7.9793028256047531, 8.9317998591434407, 9.5491840558961556, 10.166539437260903, 10.783956912330245, 11.401278429755319, 11.790096244708538, 11.885833912117979, 12.576953923476362, 13.223726438727272, 13.727288322480401, 14.520087105401391, 15.312866126799531, 16.258406295272561, 17.628022348073124, 18.409859395917298, 18.706703218153908, 19.066081425285333, 19.283012741229253, 20.447661382798064, 21.37873741802612, 22.035783179370032, 23.105067644088848, 24.550961166655778, 25.459084521492553, 26.636379289212179, 27.147080899646298, 27.561965953727547, 27.566730499875923, 28.341105556873504, 28.888749448102104, 29.642614401790762, 30.39645990214213, 31.394774035118317, 31.586589906203059, 32.665561430804146, 33.414604537774629, 34.16360602916167, 34.912625151814758, 35.987655946722512, 36.639891387341926, 37.863612707741311, 38.89195924952574, 39.500739899678159, 40.313997312801462, 40.759443830354357, 40.817679901650415, 41.322085234691215, 42.05287780443998, 43.102417841789674, 44.206727893360338, 45.188144772163639, 46.169750833677114, 47.076135112005019, 47.935472915200016, 48.675137440508614, 49.414868655207577, 50.154612996179509, 51.326340989358812, 52.56871128037514, 53.178455866246964, 54.260435782881281, 54.933304670555543, 55.883391924443309, 56.75225625217233, 57.905508132725743, 58.877055012706329, 59.383683683430753, 60.037212978872049, 60.94646081637292, 61.598937635884532, 62.590225016012013, 63.676653923028027, 63.887033033207715, 64.518632296981835, 65.320649721979564, 66.115645954675031, 66.747161781871782, 67.353360148745196, 68.083160148745193, 68.885108987512353, 70.154106521000898, 71.603076972735508, 72.672769536045166, 73.33753137309661, 74.560835697457478, 75.348927640063167, 76.137060509571853, 76.894230847078546]
[0, 12.125474363956311, 6.6575564575311938, 2.0495216807185281, 2.8066715389197818, 1.9062941443167196, 0.23969835287691588, -1.1143306827690138, 2.1412275421239131, 11.44190958246636, 21.528834948180627, 31.66563757271199, 49.064097639095635, 39.109617129480213, 34.437914948393889, 34.632902049490781, 41.496354432743018, 42.761838813436931, 43.186809491907411, 35.323078640208969, 22.789857523352048, 16.448572200999699, 9.9662221458867375, 1.6708372005476715, -6.3154249393947035, -6.6887240183451508, -7.0290245796955304, -7.6271302205666487, -9.2456177159555306, -10.514195253678674, -14.94380502962324, -6.2297525054046252, -2.5986695705581386, 2.3691066432542223, 10.019420333599957, 9.8287700461545562, 13.512865950442903, 20.42033211299065, 25.038038404632633, 25.058600319528079, 25.234139986480713, 19.268148332468478, 13.399470666385703, 10.141822496660069, 6.9808952924695307, 6.7696566888296275, 4.0445827833701991, -0.5169029348991574, -4.3048025156608745, -3.3338065556740393, 2.0918263028699382, 2.8920869522069266, 3.7423235963410471, 5.5942532379640211, 6.4869577497547199, 5.126276942924342, 5.3157546469700687, 5.3045104681635946, 4.2746975023989453, 8.6581192606482897, 8.6693683559013373, 10.833491504463117, 16.192833118218037, 16.275104321906717, 14.806190094758895, 11.884069663957471, 8.7347881988406666, 5.0991769275035788, 1.2101262687383834, -5.1004761217027959, -10.996823555663291, -12.067263403501501, -3.0658456887419807, -5.0589824620704062, 0.49337759256345359, 8.0098993955707023, 8.2799280647190177, 10.855514485612659, 9.6860738515784544, 7.6006485863187088, 5.8949467944710268, 4.776533566275682, 4.5142304277862495, 8.0686703112679474, 8.1597602028652965, 9.7389648651909013, 9.5302483650550798, 9.459274805313667, 8.4163653890012888, 6.493098794155661, 8.3423791329642647, 10.101551294224373, 10.05797523844023, 6.1050545982888273, 4.3368675431944519, 1.5859053651168831, -10.186269203445555, -16.459780565556088, -23.139557317579012, -27.608076424326754]
[0, 0, 0.78686419546196196, 1.5736685106509367, 2.5212523634576418, 3.6151502190182034, 4.4012122693043132, 5.1312468849219526, 5.8684808958709898, 6.6057777733904839, 7.3430313881662963, 7.9793028256047531, 8.9317998591434407, 9.5491840558961556, 10.166539437260903, 10.783956912330245, 11.401278429755319, 11.790096244708538, 11.885833912117979, 12.576953923476362, 13.223726438727272, 13.727288322480401, 14.520087105401391, 15.312866126799531, 16.258406295272561, 17.628022348073124, 18.409859395917298, 18.706703218153908, 19.066081425285333, 19.283012741229253, 20.447661382798064, 21.37873741802612, 22.035783179370032, 23.105067644088848, 24.550961166655778, 25.459084521492553, 26.636379289212179, 27.147080899646298, 27.561965953727547, 27.566730499875923, 28.341105556873504, 28.888749448102104, 29.642614401790762, 30.39645990214213, 31.394774035118317, 31.586589906203059, 32.665561430804146, 33.414604537774629, 34.16360602916167, 34.912625151814758, 35.987655946722512, 36.639891387341926, 37.863612707741311, 38.89195924952574, 39.500739899678159, 40.313997312801462, 40.759443830354357, 40.817679901650415, 41.322085234691215, 42.05287780443998, 43.102417841789674, 44.206727893360338, 45.188144772163639, 46.169750833677114, 47.076135112005019, 47.935472915200016, 48.675137440508614, 49.414868655207577, 50.154612996179509, 50.912821443771591, 51.544527277209909, 52.45863452474709, 53.463863538454916, 54.37802291733805, 55.276334043841558, 56.135548807448423, 56.994873984549621, 57.854190224358923, 58.986204725149442, 59.747203076001789, 60.132148604615907, 60.412309022947966, 60.750179604680085, 60.97973937903091, 61.956472858543115, 62.713430043593895, 63.470405538573743, 63.566615361357073, 64.888589298316504, 65.664476339064052, 66.440375340223355]
[0, 12.125474363956311, 6.6575564575311938, 2.0495216807185281, 2.8066715389197818, 1.9062941443167196, 0.23969835287691588, -1.1143306827690138, 2.1412275421239131, 11.44190958246636, 21.528834948180627, 31.66563757271199, 49.064097639095635, 39.109617129480213, 34.437914948393889, 34.632902049490781, 41.496354432743018, 42.761838813436931, 43.186809491907411, 35.323078640208969, 22.789857523352048, 16.448572200999699, 9.9662221458867375, 1.6708372005476715, -6.3154249393947035, -6.6887240183451508, -7.0290245796955304, -7.6271302205666487, -9.2456177159555306, -10.514195253678674, -14.94380502962324, -6.2297525054046252, -2.5986695705581386, 2.3691066432542223, 10.019420333599957, 9.8287700461545562, 13.512865950442903, 20.42033211299065, 25.038038404632633, 25.058600319528079, 25.234139986480713, 19.268148332468478, 13.399470666385703, 10.141822496660069, 6.9808952924695307, 6.7696566888296275, 4.0445827833701991, -0.5169029348991574, -4.3048025156608745, -3.3338065556740393, 2.0918263028699382, 2.8920869522069266, 3.7423235963410471, 5.5942532379640211, 6.4869577497547199, 5.126276942924342, 5.3157546469700687, 5.3045104681635946, 4.2746975023989453, 8.6581192606482897, 8.6693683559013373, 10.833491504463117, 16.192833118218037, 16.275104321906717, 14.806190094758895, 11.884069663957471, 8.7347881988406666, 5.0991769275035788, 1.2101262687383834, -1.4014593098833832, -2.3967706246264178, -2.9752649030520693, -7.0464778805029393, -9.5539901571622021, -15.196889704969806, -12.806963205452657, -10.728801015459275, -8.8565315983141151, -5.3608519033672053, -0.90747055526892639, -0.094003491742304698, 1.4107487017121241, 3.1567262192846139, 4.2101978307279584, 4.9659289772421884, 0.41090882231257569, -6.4706251550086593, -7.527309637247984, -19.457209209930706, -23.666892859787417, -27.608076424326754]
[0, 0, 0.78686419546196196, 1.5736685106509367, 2.5212523634576418, 3.6151502190182034, 4.4012122693043132, 5.1312468849219526, 5.8684808958709898, 6.6057777733904839, 7.3430313881662963, 7.9793028256047531, 8.9317998591434407, 9.5491840558961556, 10.166539437260903, 10.783956912330245, 11.401278429755319, 11.790096244708538, 11.885833912117979, 12.576953923476362, 13.223726438727272, 13.727288322480401, 14.520087105401391, 15.312866126799531, 16.258406295272561, 17.628022348073124, 18.409859395917298, 18.706703218153908, 19.066081425285333, 19.283012741229253, 20.447661382798064, 21.37873741802612, 22.035783179370032, 23.105067644088848, 24.550961166655778, 25.459084521492553, 26.636379289212179, 27.147080899646298, 27.561965953727547, 27.566730499875923, 28.341105556873504, 28.888749448102104, 29.642614401790762, 30.39645990214213, 31.394774035118317, 31.586589906203059, 32.665561430804146, 33.414604537774629, 34.16360602916167, 34.912625151814758, 35.987655946722512, 36.639891387341926, 37.863612707741311, 38.89195924952574, 39.500739899678159, 40.313997312801462, 40.759443830354357, 40.817679901650415, 41.322085234691215, 42.05287780443998, 43.102417841789674, 44.206727893360338, 45.188144772163639, 46.169750833677114, 47.076135112005019, 47.935472915200016, 48.675137440508614, 49.414868655207577, 50.154612996179509, 50.912821443771591, 51.544527277209909, 52.45863452474709, 53.463863538454916, 54.37802291733805, 55.276334043841558, 56.135548807448423, 56.994873984549621, 57.854190224358923, 58.986204725149442, 59.065534416942619, 59.734266216694955, 60.014428401866319, 60.601529594166244, 61.179838482218308, 61.623164208970088, 61.921902957712206, 63.029590725090721, 63.669467361638731, 64.290499647433919, 65.07744717427417, 65.975814142723038, 66.851578483170854, 68.074799988050486, 68.642559814033262, 69.418446854780811, 70.194345855940114]
[0, 12.125474363956311, 6.6575564575311938, 2.0495216807185281, 2.8066715389197818, 1.9062941443167196, 0.23969835287691588, -1.1143306827690138, 2.1412275421239131, 11.44190958246636, 21.528834948180627, 31.66563757271199, 49.064097639095635, 39.109617129480213, 34.437914948393889, 34.632902049490781, 41.496354432743018, 42.761838813436931, 43.186809491907411, 35.323078640208969, 22.789857523352048, 16.448572200999699, 9.9662221458867375, 1.6708372005476715, -6.3154249393947035, -6.6887240183451508, -7.0290245796955304, -7.6271302205666487, -9.2456177159555306, -10.514195253678674, -14.94380502962324, -6.2297525054046252, -2.5986695705581386, 2.3691066432542223, 10.019420333599957, 9.8287700461545562, 13.512865950442903, 20.42033211299065, 25.038038404632633, 25.058600319528079, 25.234139986480713, 19.268148332468478, 13.399470666385703, 10.141822496660069, 6.9808952924695307, 6.7696566888296275, 4.0445827833701991, -0.5169029348991574, -4.3048025156608745, -3.3338065556740393, 2.0918263028699382, 2.8920869522069266, 3.7423235963410471, 5.5942532379640211, 6.4869577497547199, 5.126276942924342, 5.3157546469700687, 5.3045104681635946, 4.2746975023989453, 8.6581192606482897, 8.6693683559013373, 10.833491504463117, 16.192833118218037, 16.275104321906717, 14.806190094758895, 11.884069663957471, 8.7347881988406666, 5.0991769275035788, 1.2101262687383834, -1.4014593098833832, -2.3967706246264178, -2.9752649030520693, -7.0464778805029393, -9.5539901571622021, -15.196889704969806, -12.806963205452657, -10.728801015459275, -8.8565315983141151, -5.3608519033672053, -5.1879868895915964, -4.5668712373295, -1.7783924960982858, 3.814274790446905, 8.2537747389842426, 10.092184095024386, 12.273337863008148, 14.656501026434618, 13.008512096769776, 10.855514485612659, 9.1809305088559956, 6.4587093982776471, -0.27035901353996256, -14.977664445829234, -19.457209209930706, -23.666892859787417, -27.608076424326754]
[0, 0, 0.78686419546196196, 1.5736685106509367, 2.5212523634576418, 3.6151502190182034, 4.4012122693043132, 5.1312468849219526, 5.8684808958709898, 6.6057777733904839, 7.3430313881662963, 7.9793028256047531, 8.9317998591434407, 9.5491840558961556, 10.166539437260903, 10.783956912330245, 11.401278429755319, 11.790096244708538, 11.885833912117979, 12.576953923476362, 13.223726438727272, 13.727288322480401, 14.520087105401391, 15.312866126799531, 16.258406295272561, 17.628022348073124, 18.409859395917298, 18.706703218153908, 19.066081425285333, 19.283012741229253, 20.447661382798064, 21.37873741802612, 22.035783179370032, 23.105067644088848, 24.550961166655778, 25.459084521492553, 26.636379289212179, 27.147080899646298, 27.561965953727547, 27.566730499875923, 28.341105556873504, 28.888749448102104, 29.642614401790762, 30.39645990214213, 31.394774035118317, 31.586589906203059, 32.665561430804146, 33.414604537774629, 34.16360602916167, 34.912625151814758, 35.987655946722512, 36.639891387341926, 37.863612707741311, 38.89195924952574, 39.500739899678159, 40.313997312801462, 40.759443830354357, 40.817679901650415, 41.322085234691215, 42.05287780443998, 43.102417841789674, 44.206727893360338, 45.188144772163639, 46.169750833677114, 47.076135112005019, 47.935472915200016, 48.675137440508614, 49.414868655207577, 50.154612996179509, 50.912821443771591, 51.544527277209909, 52.45863452474709, 53.463863538454916, 54.37802291733805, 55.276334043841558, 56.135548807448423, 56.994873984549621, 57.854190224358923, 58.986204725149442, 59.065534416942619, 59.768547596050951, 60.04870801438301, 60.386578596115129, 60.616138370465954, 61.59287184997816, 62.349829035028939, 63.106804530008787, 63.203014352792117, 64.524988289751548, 65.300875330499096, 66.076774331658399]
[0, 12.125474363956311, 6.6575564575311938, 2.0495216807185281, 2.8066715389197818, 1.9062941443167196, 0.23969835287691588, -1.1143306827690138, 2.1412275421239131, 11.44190958246636, 21.528834948180627, 31.66563757271199, 49.064097639095635, 39.109617129480213, 34.437914948393889, 34.632902049490781, 41.496354432743018, 42.761838813436931, 43.186809491907411, 35.323078640208969, 22.789857523352048, 16.448572200999699, 9.9662221458867375, 1.6708372005476715, -6.3154249393947035, -6.6887240183451508, -7.0290245796955304, -7.6271302205666487, -9.2456177159555306, -10.514195253678674, -14.94380502962324, -6.2297525054046252, -2.5986695705581386, 2.3691066432542223, 10.019420333599957, 9.8287700461545562, 13.512865950442903, 20.42033211299065, 25.038038404632633, 25.058600319528079, 25.234139986480713, 19.268148332468478, 13.399470666385703, 10.141822496660069, 6.9808952924695307, 6.7696566888296275, 4.0445827833701991, -0.5169029348991574, -4.3048025156608745, -3.3338065556740393, 2.0918263028699382, 2.8920869522069266, 3.7423235963410471, 5.5942532379640211, 6.4869577497547199, 5.126276942924342, 5.3157546469700687, 5.3045104681635946, 4.2746975023989453, 8.6581192606482897, 8.6693683559013373, 10.833491504463117, 16.192833118218037, 16.275104321906717, 14.806190094758895, 11.884069663957471, 8.7347881988406666, 5.0991769275035788, 1.2101262687383834, -1.4014593098833832, -2.3967706246264178, -2.9752649030520693, -7.0464778805029393, -9.5539901571622021, -15.196889704969806, -12.806963205452657, -10.728801015459275, -8.8565315983141151, -5.3608519033672053, -5.1879868895915964, -0.094003491742304698, 1.4107487017121241, 3.1567262192846139, 4.2101978307279584, 4.9659289772421884, 0.41090882231257569, -6.4706251550086593, -7.527309637247984, -19.457209209930706, -23.666892859787417, -27.608076424326754]
[0, 0, 0.78686419546196196, 1.5736685106509367, 2.5212523634576418, 3.6151502190182034, 4.4012122693043132, 5.1312468849219526, 5.8684808958709898, 6.6057777733904839, 7.3430313881662963, 7.9793028256047531, 8.9317998591434407, 9.5491840558961556, 10.166539437260903, 10.783956912330245, 11.401278429755319, 11.790096244708538, 11.885833912117979, 12.576953923476362, 13.223726438727272, 13.727288322480401, 14.520087105401391, 15.312866126799531, 16.258406295272561, 17.628022348073124, 18.409859395917298, 18.706703218153908, 19.066081425285333, 19.283012741229253, 20.447661382798064, 21.37873741802612, 22.035783179370032, 23.105067644088848, 24.550961166655778, 25.459084521492553, 26.636379289212179, 27.147080899646298, 27.561965953727547, 27.566730499875923, 28.341105556873504, 28.888749448102104, 29.642614401790762, 30.39645990214213, 31.394774035118317, 31.586589906203059, 32.665561430804146, 33.414604537774629, 34.16360602916167, 34.912625151814758, 35.987655946722512, 36.639891387341926, 37.863612707741311, 38.89195924952574, 39.500739899678159, 40.313997312801462, 40.759443830354357, 40.817679901650415, 41.322085234691215, 42.05287780443998, 43.102417841789674, 44.206727893360338, 45.188144772163639, 46.169750833677114, 47.076135112005019, 47.935472915200016, 48.675137440508614, 49.340495772537295, 50.00579631364635, 50.745461487897515, 51.485155154221616, 52.210094668939917, 52.990188022327828, 53.855778104295034, 54.721407921249138, 55.587036831348605, 55.759118933846224, 56.90735098791891, 57.904150290687525, 58.733845981890028, 60.057502485670369, 60.507671542803351, 61.579188850176408, 62.521884612339363, 63.381209789440561, 64.240526029249864, 65.372540530040382, 66.133538880892729, 66.518484409506854, 66.798644827838913, 67.136515409571032, 67.366075183921851, 68.342808663434056, 69.099765848484836, 69.856741343464691, 69.952951166248027, 71.274925103207465, 72.050812143955014, 72.826711145114317]
[0, 12.125474363956311, 6.6575564575311938, 2.0495216807185281, 2.8066715389197818, 1.9062941443167196, 0.23969835287691588, -1.1143306827690138, 2.1412275421239131, 11.44190958246636, 21.528834948180627, 31.66563757271199, 49.064097639095635, 39.109617129480213, 34.437914948393889, 34.632902049490781, 41.496354432743018, 42.761838813436931, 43.186809491907411, 35.323078640208969, 22.789857523352048, 16.448572200999699, 9.9662221458867375, 1.6708372005476715, -6.3154249393947035, -6.6887240183451508, -7.0290245796955304, -7.6271302205666487, -9.2456177159555306, -10.514195253678674, -14.94380502962324, -6.2297525054046252, -2.5986695705581386, 2.3691066432542223, 10.019420333599957, 9.8287700461545562, 13.512865950442903, 20.42033211299065, 25.038038404632633, 25.058600319528079, 25.234139986480713, 19.268148332468478, 13.399470666385703, 10.141822496660069, 6.9808952924695307, 6.7696566888296275, 4.0445827833701991, -0.5169029348991574, -4.3048025156608745, -3.3338065556740393, 2.0918263028699382, 2.8920869522069266, 3.7423235963410471, 5.5942532379640211, 6.4869577497547199, 5.126276942924342, 5.3157546469700687, 5.3045104681635946, 4.2746975023989453, 8.6581192606482897, 8.6693683559013373, 10.833491504463117, 16.192833118218037, 16.275104321906717, 14.806190094758895, 11.884069663957471, 8.7347881988406666, 6.9823553495006259, 7.2379654584352151, 3.0951957117933007, -0.96525899640874002, -4.4301144960023846, -8.9997900624024254, -12.448739235280271, -13.369191764309639, -7.1591469202849325, -5.8167853840345671, 0.18217694408395732, -6.4665285082791923, -16.381921045817844, -26.334213334084996, -24.355518224429694, -10.304382556306388, -12.806963205452657, -10.728801015459275, -8.8565315983141151, -5.3608519033672053, -0.90747055526892639, -0.094003491742304698, 1.4107487017121241, 3.1567262192846139, 4.2101978307279584, 4.9659289772421884, 0.41090882231257569, -6.4706251550086593, -7.527309637247984, -19.457209209930706, -23.666892859787417, -27.608076424326754]
[0, 0, 0.78686419546196196, 1.5736685106509367, 2.5212523634576418, 3.6151502190182034, 4.4012122693043132, 5.1312468849219526, 5.8684808958709898, 6.6057777733904839, 7.3430313881662963, 7.9793028256047531, 8.9317998591434407, 9.5491840558961556, 10.166539437260903, 10.783956912330245, 11.401278429755319, 11.790096244708538, 11.885833912117979, 12.576953923476362, 13.223726438727272, 13.727288322480401, 14.520087105401391, 15.312866126799531, 16.258406295272561, 17.628022348073124, 18.409859395917298, 18.706703218153908, 19.066081425285333, 19.283012741229253, 20.447661382798064, 21.37873741802612, 22.035783179370032, 23.105067644088848, 24.550961166655778, 25.459084521492553, 26.636379289212179, 27.147080899646298, 27.561965953727547, 27.566730499875923, 28.341105556873504, 28.888749448102104, 29.642614401790762, 30.39645990214213, 31.394774035118317, 31.586589906203059, 32.665561430804146, 33.414604537774629, 34.16360602916167, 34.912625151814758, 35.987655946722512, 36.639891387341926, 37.863612707741311, 38.89195924952574, 39.500739899678159, 40.313997312801462, 40.759443830354357, 40.817679901650415, 41.322085234691215, 42.05287780443998, 43.102417841789674, 44.206727893360338, 45.188144772163639, 46.169750833677114, 47.076135112005019, 47.935472915200016, 48.675137440508614, 49.340495772537295, 50.00579631364635, 50.745461487897515, 51.485155154221616, 52.210094668939917, 52.990188022327828, 53.855778104295034, 54.721407921249138, 55.587036831348605, 55.759118933846224, 56.90735098791891, 57.904150290687525, 58.733845981890028, 60.057502485670369, 60.507671542803351, 61.579188850176408, 62.521884612339363, 63.381209789440561, 64.240526029249864, 65.372540530040382, 65.451870221833559, 66.154883400941884, 66.435043819273943, 66.772914401006062, 67.00247417535688, 67.979207654869086, 68.736164839919866, 69.493140334899721, 69.589350157683057, 70.911324094642495, 71.687211135390044, 72.463110136549346]
[0, 12.125474363956311, 6.6575564575311938, 2.0495216807185281, 2.8066715389197818, 1.9062941443167196, 0.23969835287691588, -1.1143306827690138, 2.1412275421239131, 11.44190958246636, 21.528834948180627, 31.66563757271199, 49.064097639095635, 39.109617129480213, 34.437914948393889, 34.632902049490781, 41.496354432743018, 42.761838813436931, 43.186809491907411, 35.323078640208969, 22.789857523352048, 16.448572200999699, 9.9662221458867375, 1.6708372005476715, -6.3154249393947035, -6.6887240183451508, -7.0290245796955304, -7.6271302205666487, -9.2456177159555306, -10.514195253678674, -14.94380502962324, -6.2297525054046252, -2.5986695705581386, 2.3691066432542223, 10.019420333599957, 9.8287700461545562, 13.512865950442903, 20.42033211299065, 25.038038404632633, 25.058600319528079, 25.234139986480713, 19.268148332468478, 13.399470666385703, 10.141822496660069, 6.9808952924695307, 6.7696566888296275, 4.0445827833701991, -0.5169029348991574, -4.3048025156608745, -3.3338065556740393, 2.0918263028699382, 2.8920869522069266, 3.7423235963410471, 5.5942532379640211, 6.4869577497547199, 5.126276942924342, 5.3157546469700687, 5.3045104681635946, 4.2746975023989453, 8.6581192606482897, 8.6693683559013373, 10.833491504463117, 16.192833118218037, 16.275104321906717, 14.806190094758895, 11.884069663957471, 8.7347881988406666, 6.9823553495006259, 7.2379654584352151, 3.0951957117933007, -0.96525899640874002, -4.4301144960023846, -8.9997900624024254, -12.448739235280271, -13.369191764309639, -7.1591469202849325, -5.8167853840345671, 0.18217694408395732, -6.4665285082791923, -16.381921045817844, -26.334213334084996, -24.355518224429694, -10.304382556306388, -12.806963205452657, -10.728801015459275, -8.8565315983141151, -5.3608519033672053, -5.1879868895915964, -0.094003491742304698, 1.4107487017121241, 3.1567262192846139, 4.2101978307279584, 4.9659289772421884, 0.41090882231257569, -6.4706251550086593, -7.527309637247984, -19.457209209930706, -23.666892859787417, -27.608076424326754]
[0, 0, 0.78686419546196196, 1.5736685106509367, 2.5212523634576418, 3.6151502190182034, 4.4012122693043132, 5.1312468849219526, 5.8684808958709898, 6.6057777733904839, 7.3430313881662963, 7.9793028256047531, 8.9317998591434407, 9.5491840558961556, 10.166539437260903, 10.783956912330245, 11.401278429755319, 11.790096244708538, 11.885833912117979, 12.576953923476362, 13.223726438727272, 13.727288322480401, 14.520087105401391, 15.312866126799531, 16.258406295272561, 17.628022348073124, 18.409859395917298, 18.706703218153908, 19.066081425285333, 19.283012741229253, 20.447661382798064, 21.37873741802612, 22.035783179370032, 23.105067644088848, 24.550961166655778, 25.459084521492553, 26.636379289212179, 27.147080899646298, 27.561965953727547, 27.566730499875923, 28.341105556873504, 28.888749448102104, 29.642614401790762, 30.39645990214213, 31.394774035118317, 31.586589906203059, 32.665561430804146, 33.414604537774629, 34.16360602916167, 34.912625151814758, 35.987655946722512, 36.639891387341926, 37.863612707741311, 38.89195924952574, 39.500739899678159, 40.313997312801462, 40.759443830354357, 40.817679901650415, 41.322085234691215, 42.05287780443998, 43.102417841789674, 44.206727893360338, 45.188144772163639, 46.169750833677114, 47.076135112005019, 48.252822432409204, 49.095895181346094, 49.938981541098165, 50.782003278658948, 51.491649958352447, 52.201338714075689, 52.821246465277426, 53.539692886383413, 54.449112278083412, 55.358498708595768, 55.990845749389038, 56.948625771105917, 57.949423338049414, 58.650792413501136, 59.352028600530858, 59.662860146548958, 59.886418684744214, 60.7459391906078, 61.80508204216278, 62.766344342474191, 63.345554641070478, 63.924680542753343, 64.481656852842022, 65.27665308553749, 65.90816891273424, 66.514367279607654, 67.244167279607652, 68.046116118374812, 69.315113651863356, 70.764084103597966, 71.833776666907625, 72.498538503959068, 73.721842828319936, 74.509934770925625, 75.298067640434311, 76.055237977941005]
[0, 12.125474363956311, 6.6575564575311938, 2.0495216807185281, 2.8066715389197818, 1.9062941443167196, 0.23969835287691588, -1.1143306827690138, 2.1412275421239131, 11.44190958246636, 21.528834948180627, 31.66563757271199, 49.064097639095635, 39.109617129480213, 34.437914948393889, 34.632902049490781, 41.496354432743018, 42.761838813436931, 43.186809491907411, 35.323078640208969, 22.789857523352048, 16.448572200999699, 9.9662221458867375, 1.6708372005476715, -6.3154249393947035, -6.6887240183451508, -7.0290245796955304, -7.6271302205666487, -9.2456177159555306, -10.514195253678674, -14.94380502962324, -6.2297525054046252, -2.5986695705581386, 2.3691066432542223, 10.019420333599957, 9.8287700461545562, 13.512865950442903, 20.42033211299065, 25.038038404632633, 25.058600319528079, 25.234139986480713, 19.268148332468478, 13.399470666385703, 10.141822496660069, 6.9808952924695307, 6.7696566888296275, 4.0445827833701991, -0.5169029348991574, -4.3048025156608745, -3.3338065556740393, 2.0918263028699382, 2.8920869522069266, 3.7423235963410471, 5.5942532379640211, 6.4869577497547199, 5.126276942924342, 5.3157546469700687, 5.3045104681635946, 4.2746975023989453, 8.6581192606482897, 8.6693683559013373, 10.833491504463117, 16.192833118218037, 16.275104321906717, 14.806190094758895, 12.946458472021156, 11.829246266118195, 10.492388711692406, 7.96543744228536, 2.1716106474689965, -6.8876408081228799, -13.90688790437439, -17.800925304704705, -12.352775350625192, -3.3803855900291082, -1.9018092105016311, -2.6191785625021389, 0.61555494556884172, 3.5311227191249399, 5.0183351278561528, 4.9356605314195141, 4.4016478014187248, 3.2502379298500261, 6.3254722770091654, 9.3211462317348879, 8.2265605343319468, 9.0402354763218451, 9.5302483650550798, 9.459274805313667, 8.4163653890012888, 6.493098794155661, 8.3423791329642647, 10.101551294224373, 10.05797523844023, 6.1050545982888273, 4.3368675431944519, 1.5859053651168831, -10.186269203445555, -16.459780565556088, -23.139557317579012, -27.608076424326754]
[0, 0, 0.78686419546196196, 1.5736685106509367, 2.5212523634576418, 3.6151502190182034, 4.4012122693043132, 5.1312468849219526, 5.8684808958709898, 6.6057777733904839, 7.3430313881662963, 7.9793028256047531, 8.9317998591434407, 9.5491840558961556, 10.166539437260903, 10.783956912330245, 11.401278429755319, 11.790096244708538, 11.885833912117979, 12.576953923476362, 13.223726438727272, 13.727288322480401, 14.520087105401391, 15.312866126799531, 16.258406295272561, 17.628022348073124, 18.409859395917298, 18.706703218153908, 19.066081425285333, 19.283012741229253, 20.447661382798064, 21.37873741802612, 22.035783179370032, 23.105067644088848, 24.550961166655778, 25.459084521492553, 26.636379289212179, 27.147080899646298, 27.561965953727547, 27.566730499875923, 28.341105556873504, 28.888749448102104, 29.642614401790762, 30.39645990214213, 31.394774035118317, 31.586589906203059, 32.665561430804146, 33.414604537774629, 34.16360602916167, 34.912625151814758, 35.987655946722512, 36.639891387341926, 37.863612707741311, 38.89195924952574, 39.500739899678159, 40.313997312801462, 40.759443830354357, 40.817679901650415, 41.322085234691215, 42.244145845497258, 42.299422422815319, 43.015699422306433, 44.004584779665919, 45.176138431873106, 45.567692744836194, 46.381138440626643, 46.943120201896519, 47.709329507504336, 48.456268387199323, 48.773067913714122, 49.96823960430924, 50.959923767740321, 51.610032873967882, 52.08999110131689, 53.073604750063183, 54.458639875971549, 55.10592149937824, 56.324929592050303, 57.045442721701676, 58.152841683232701, 58.452705268884571, 58.960855108990813, 59.700944792745425, 60.631051910232436, 61.561106935486315, 62.195439884338882, 63.053781925718646, 63.928797371296618, 64.803719236379436, 65.678680566953531, 66.369736577708082, 67.516179929993754, 68.262700344985873, 69.109317619791909, 70.110917664720034, 71.236665496163639, 72.451266327712844, 73.254487648396008, 74.057726218187071]
[0, 12.125474363956311, 6.6575564575311938, 2.0495216807185281, 2.8066715389197818, 1.9062941443167196, 0.23969835287691588, -1.1143306827690138, 2.1412275421239131, 11.44190958246636, 21.528834948180627, 31.66563757271199, 49.064097639095635, 39.109617129480213, 34.437914948393889, 34.632902049490781, 41.496354432743018, 42.761838813436931, 43.186809491907411, 35.323078640208969, 22.789857523352048, 16.448572200999699, 9.9662221458867375, 1.6708372005476715, -6.3154249393947035, -6.6887240183451508, -7.0290245796955304, -7.6271302205666487, -9.2456177159555306, -10.514195253678674, -14.94380502962324, -6.2297525054046252, -2.5986695705581386, 2.3691066432542223, 10.019420333599957, 9.8287700461545562, 13.512865950442903, 20.42033211299065, 25.038038404632633, 25.058600319528079, 25.234139986480713, 19.268148332468478, 13.399470666385703, 10.141822496660069, 6.9808952924695307, 6.7696566888296275, 4.0445827833701991, -0.5169029348991574, -4.3048025156608745, -3.3338065556740393, 2.0918263028699382, 2.8920869522069266, 3.7423235963410471, 5.5942532379640211, 6.4869577497547199, 5.126276942924342, 5.3157546469700687, 5.3045104681635946, 4.2746975023989453, -0.16749185481390416, -0.015326306926750992, 0.54366831193745879, 0.89275219070239487, 2.4473323053501259, 0.025734489980805336, -15.188441500460264, -13.63634021677942, -30.456397212115306, -37.589594476314815, -33.804075397162755, -19.475976556993416, -11.819888374733596, -6.4458321408031134, -4.4741214774190396, -4.7888683828263874, -0.62652491530752752, 5.3555344548936974, 10.093886080292181, 5.8652602822980366, -6.3879091496770499, -6.0907848080562506, -7.8221599263383421, -15.41661630921781, -17.540830203705802, -23.699234050476029, -20.304044901927629, -18.421848417200358, -15.124094170846812, -15.032788416227726, -12.923981507337938, -9.7785833899044867, -6.1913525352695027, 0.19730973035468818, 5.7112429223010297, 5.9826424528173883, 6.0024277913862001, 15.289625892807893, 23.239035759433747, 20.419931097759633]
[0, 0, 0.78686419546196196, 1.5736685106509367, 2.5212523634576418, 3.6151502190182034, 4.4012122693043132, 5.1312468849219526, 5.8684808958709898, 6.6057777733904839, 7.3430313881662963, 7.9793028256047531, 8.9317998591434407, 9.5491840558961556, 10.166539437260903, 10.783956912330245, 11.401278429755319, 11.790096244708538, 11.885833912117979, 12.576953923476362, 13.223726438727272, 13.727288322480401, 14.520087105401391, 15.312866126799531, 16.258406295272561, 17.628022348073124, 18.409859395917298, 18.706703218153908, 19.066081425285333, 19.283012741229253, 20.447661382798064, 21.066723960152721, 21.759697492854368, 22.587397397749868, 23.421354560918939, 23.729024848051122, 24.695773748753368, 25.662502519865505, 26.474578996118819, 27.286659666311138, 28.098742389929857, 28.910798854038109, 29.181985202514575, 30.242029043306079, 30.76478334744905, 30.769362921665067, 31.484928780898159, 32.032572672126761, 32.786437625815424, 33.540283126166791, 34.538597259142975, 34.730413130227717, 35.809384654828804, 36.558427761799287, 37.307429253186328, 38.056448375839416, 39.13147917074717, 39.783714611366584, 41.007435931765968, 42.035782473550398, 42.644563123702817, 43.457820536826119, 43.903267054379015, 43.961503125675073, 44.465908458715873, 45.196701028464638, 45.921362804743758, 46.898746419298455, 47.972201630287714, 48.236889635304941, 49.145695236079931, 50.054428733866821, 51.003503525440173, 52.026828864714048, 52.975915083136798, 53.940057582977978, 54.641366109947391, 55.342582638560344, 55.888302869081436, 56.649299958431982, 57.527147838192469, 58.58629068974745, 59.547552990058861, 60.126763288655148, 60.705889190338013, 61.262865500426699, 62.057861733122174, 62.689377560318931, 63.295575927192345, 64.025375927192343, 64.827324765959503, 66.096322299448047, 67.545292751182657, 68.614985314492316, 69.279747151543759, 70.503051475904627, 71.291143418510316, 72.079276288019003, 72.836446625525696]
[0, 12.125474363956311, 6.6575564575311938, 2.0495216807185281, 2.8066715389197818, 1.9062941443167196, 0.23969835287691588, -1.1143306827690138, 2.1412275421239131, 11.44190958246636, 21.528834948180627, 31.66563757271199, 49.064097639095635, 39.109617129480213, 34.437914948393889, 34.632902049490781, 41.496354432743018, 42.761838813436931, 43.186809491907411, 35.323078640208969, 22.789857523352048, 16.448572200999699, 9.9662221458867375, 1.6708372005476715, -6.3154249393947035, -6.6887240183451508, -7.0290245796955304, -7.6271302205666487, -9.2456177159555306, -10.514195253678674, -14.94380502962324, -24.382138914901205, -15.10304072856141, -26.729053448811346, -14.048002766120808, -11.329468251321536, -3.7120214983651336, 0.49077194475893721, 4.2323370922808454, 8.2632043214861532, 12.688405237520223, 17.013099476703804, 16.94048856417691, 24.310992486676732, 28.1159356608844, 28.130338120383978, 25.234139986480713, 19.268148332468478, 13.399470666385703, 10.141822496660069, 6.9808952924695307, 6.7696566888296275, 4.0445827833701991, -0.5169029348991574, -4.3048025156608745, -3.3338065556740393, 2.0918263028699382, 2.8920869522069266, 3.7423235963410471, 5.5942532379640211, 6.4869577497547199, 5.126276942924342, 5.3157546469700687, 5.3045104681635946, 4.2746975023989453, 8.6581192606482897, 9.1867200586527158, -1.7843628004825032, -7.2518575054281555, -6.8366688680602357, -7.2097693096917759, -8.8230100612556512, -5.1796262847844279, 0.39462219095671691, 1.8944148183761722, 1.0326993869142103, 1.9957391346769728, 2.0433233460444433, 1.5593679998452235, 1.385547585814314, 3.2502379298500261, 6.3254722770091654, 9.3211462317348879, 8.2265605343319468, 9.0402354763218451, 9.5302483650550798, 9.459274805313667, 8.4163653890012888, 6.493098794155661, 8.3423791329642647, 10.101551294224373, 10.05797523844023, 6.1050545982888273, 4.3368675431944519, 1.5859053651168831, -10.186269203445555, -16.459780565556088, -23.139557317579012, -27.608076424326754]
[0, 0, 0.78686419546196196, 1.5736685106509367, 2.5212523634576418, 3.6151502190182034, 4.4012122693043132, 5.1312468849219526, 5.8684808958709898, 6.6057777733904839, 7.3430313881662963, 7.9793028256047531, 8.9317998591434407, 9.5491840558961556, 10.166539437260903, 10.783956912330245, 11.401278429755319, 11.790096244708538, 11.885833912117979, 12.576953923476362, 13.223726438727272, 13.727288322480401, 14.520087105401391, 15.312866126799531, 16.258406295272561, 17.628022348073124, 18.409859395917298, 18.706703218153908, 19.066081425285333, 19.283012741229253, 20.447661382798064, 21.066723960152721, 21.759697492854368, 22.587397397749868, 23.421354560918939, 23.729024848051122, 24.695773748753368, 25.662502519865505, 26.474578996118819, 27.286659666311138, 28.098742389929857, 28.910798854038109, 29.181985202514575, 30.242029043306079, 30.76478334744905, 30.769362921665067, 31.484928780898159, 32.032572672126761, 32.786437625815424, 33.540283126166791, 34.538597259142975, 34.730413130227717, 35.809384654828804, 36.558427761799287, 37.307429253186328, 38.056448375839416, 39.13147917074717, 39.783714611366584, 41.007435931765968, 42.035782473550398, 42.644563123702817, 43.457820536826119, 43.903267054379015, 43.961503125675073, 44.465908458715873, 45.196701028464638, 46.246241065814331, 47.350551117384995, 48.331967996188297, 49.313574057701771, 50.219958336029677, 51.079296139224674, 51.818960664533272, 52.558691879232235, 53.298436220204167, 54.47016421338347, 55.712534504399798, 56.322279090271621, 57.404259006905939, 58.077127894580201, 59.027215148467967, 59.896079476196988, 61.0493313567504, 62.020878236730987, 62.807825763571245, 63.706192732020106, 64.581957072467929, 65.805178577347561, 66.372938403330338, 67.148825444077886, 67.924724445237189]
[0, 12.125474363956311, 6.6575564575311938, 2.0495216807185281, 2.8066715389197818, 1.9062941443167196, 0.23969835287691588, -1.1143306827690138, 2.1412275421239131, 11.44190958246636, 21.528834948180627, 31.66563757271199, 49.064097639095635, 39.109617129480213, 34.437914948393889, 34.632902049490781, 41.496354432743018, 42.761838813436931, 43.186809491907411, 35.323078640208969, 22.789857523352048, 16.448572200999699, 9.9662221458867375, 1.6708372005476715, -6.3154249393947035, -6.6887240183451508, -7.0290245796955304, -7.6271302205666487, -9.2456177159555306, -10.514195253678674, -14.94380502962324, -24.382138914901205, -15.10304072856141, -26.729053448811346, -14.048002766120808, -11.329468251321536, -3.7120214983651336, 0.49077194475893721, 4.2323370922808454, 8.2632043214861532, 12.688405237520223, 17.013099476703804, 16.94048856417691, 24.310992486676732, 28.1159356608844, 28.130338120383978, 25.234139986480713, 19.268148332468478, 13.399470666385703, 10.141822496660069, 6.9808952924695307, 6.7696566888296275, 4.0445827833701991, -0.5169029348991574, -4.3048025156608745, -3.3338065556740393, 2.0918263028699382, 2.8920869522069266, 3.7423235963410471, 5.5942532379640211, 6.4869577497547199, 5.126276942924342, 5.3157546469700687, 5.3045104681635946, 4.2746975023989453, 8.6581192606482897, 8.6693683559013373, 10.833491504463117, 16.192833118218037, 16.275104321906717, 14.806190094758895, 11.884069663957471, 8.7347881988406666, 5.0991769275035788, 1.2101262687383834, -5.1004761217027959, -10.996823555663291, -12.067263403501501, -3.0658456887419807, -5.0589824620704062, 0.49337759256345359, 8.0098993955707023, 8.2799280647190177, 10.855514485612659, 9.1809305088559956, 6.4587093982776471, -0.27035901353996256, -14.977664445829234, -19.457209209930706, -23.666892859787417, -27.608076424326754]
[0, 0, 0.78686419546196196, 1.5736685106509367, 2.5212523634576418, 3.6151502190182034, 4.4012122693043132, 5.1312468849219526, 5.8684808958709898, 6.6057777733904839, 7.3430313881662963, 7.9793028256047531, 8.9317998591434407, 9.5491840558961556, 10.166539437260903, 10.783956912330245, 11.401278429755319, 11.790096244708538, 11.885833912117979, 12.576953923476362, 13.223726438727272, 13.727288322480401, 14.520087105401391, 15.312866126799531, 16.258406295272561, 17.628022348073124, 18.409859395917298, 18.706703218153908, 19.066081425285333, 19.283012741229253, 20.447661382798064, 21.066723960152721, 21.759697492854368, 22.587397397749868, 23.421354560918939, 23.729024848051122, 24.695773748753368, 25.662502519865505, 26.474578996118819, 27.286659666311138, 28.098742389929857, 28.910798854038109, 29.181985202514575, 30.242029043306079, 30.76478334744905, 30.769362921665067, 31.484928780898159, 32.032572672126761, 32.786437625815424, 33.540283126166791, 34.538597259142975, 34.730413130227717, 35.809384654828804, 36.558427761799287, 37.307429253186328, 38.056448375839416, 39.13147917074717, 39.783714611366584, 41.007435931765968, 42.035782473550398, 42.644563123702817, 43.457820536826119, 43.903267054379015, 43.961503125675073, 44.465908458715873, 45.196701028464638, 46.246241065814331, 47.350551117384995, 48.331967996188297, 49.313574057701771, 50.219958336029677, 51.079296139224674, 51.818960664533272, 52.558691879232235, 53.298436220204167, 54.056644667796249, 54.688350501234567, 55.602457748771748, 56.607686762479574, 57.521846141362708, 58.420157267866216, 59.279372031473081, 60.138697208574278, 60.998013448383581, 62.130027949174099, 62.891026300026446, 63.275971828640564, 63.556132246972624, 63.894002828704743, 64.123562603055561, 65.100296082567766, 65.857253267618546, 66.614228762598401, 66.710438585381738, 68.032412522341176, 68.808299563088724, 69.584198564248027]
[0, 12.125474363956311, 6.6575564575311938, 2.0495216807185281, 2.8066715389197818, 1.9062941443167196, 0.23969835287691588, -1.1143306827690138, 2.1412275421239131, 11.44190958246636, 21.528834948180627, 31.66563757271199, 49.064097639095635, 39.109617129480213, 34.437914948393889, 34.632902049490781, 41.496354432743018, 42.761838813436931, 43.186809491907411, 35.323078640208969, 22.789857523352048, 16.448572200999699, 9.9662221458867375, 1.6708372005476715, -6.3154249393947035, -6.6887240183451508, -7.0290245796955304, -7.6271302205666487, -9.2456177159555306, -10.514195253678674, -14.94380502962324, -24.382138914901205, -15.10304072856141, -26.729053448811346, -14.048002766120808, -11.329468251321536, -3.7120214983651336, 0.49077194475893721, 4.2323370922808454, 8.2632043214861532, 12.688405237520223, 17.013099476703804, 16.94048856417691, 24.310992486676732, 28.1159356608844, 28.130338120383978, 25.234139986480713, 19.268148332468478, 13.399470666385703, 10.141822496660069, 6.9808952924695307, 6.7696566888296275, 4.0445827833701991, -0.5169029348991574, -4.3048025156608745, -3.3338065556740393, 2.0918263028699382, 2.8920869522069266, 3.7423235963410471, 5.5942532379640211, 6.4869577497547199, 5.126276942924342, 5.3157546469700687, 5.3045104681635946, 4.2746975023989453, 8.6581192606482897, 8.6693683559013373, 10.833491504463117, 16.192833118218037, 16.275104321906717, 14.806190094758895, 11.884069663957471, 8.7347881988406666, 5.0991769275035788, 1.2101262687383834, -1.4014593098833832, -2.3967706246264178, -2.9752649030520693, -7.0464778805029393, -9.5539901571622021, -15.196889704969806, -12.806963205452657, -10.728801015459275, -8.8565315983141151, -5.3608519033672053, -0.90747055526892639, -0.094003491742304698, 1.4107487017121241, 3.1567262192846139, 4.2101978307279584, 4.9659289772421884, 0.41090882231257569, -6.4706251550086593, -7.527309637247984, -19.457209209930706, -23.666892859787417, -27.608076424326754]
[0, 0, 0.78686419546196196, 1.5736685106509367, 2.5212523634576418, 3.6151502190182034, 4.4012122693043132, 5.1312468849219526, 5.8684808958709898, 6.6057777733904839, 7.3430313881662963, 7.9793028256047531, 8.9317998591434407, 9.5491840558961556, 10.166539437260903, 10.783956912330245, 11.401278429755319, 11.790096244708538, 11.885833912117979, 12.576953923476362, 13.223726438727272, 13.727288322480401, 14.520087105401391, 15.312866126799531, 16.258406295272561, 17.628022348073124, 18.409859395917298, 18.706703218153908, 19.066081425285333, 19.283012741229253, 20.447661382798064, 21.066723960152721, 21.759697492854368, 22.587397397749868, 23.421354560918939, 23.729024848051122, 24.695773748753368, 25.662502519865505, 26.474578996118819, 27.286659666311138, 28.098742389929857, 28.910798854038109, 29.181985202514575, 30.242029043306079, 30.76478334744905, 30.769362921665067, 31.484928780898159, 32.032572672126761, 32.786437625815424, 33.540283126166791, 34.538597259142975, 34.730413130227717, 35.809384654828804, 36.558427761799287, 37.307429253186328, 38.056448375839416, 39.13147917074717, 39.783714611366584, 41.007435931765968, 42.035782473550398, 42.644563123702817, 43.457820536826119, 43.903267054379015, 43.961503125675073, 44.465908458715873, 45.196701028464638, 46.246241065814331, 47.350551117384995, 48.331967996188297, 49.313574057701771, 50.219958336029677, 51.079296139224674, 51.818960664533272, 52.558691879232235, 53.298436220204167, 54.056644667796249, 54.688350501234567, 55.602457748771748, 56.607686762479574, 57.521846141362708, 58.420157267866216, 59.279372031473081, 60.138697208574278, 60.998013448383581, 62.130027949174099, 62.209357640967276, 62.878089440719613, 63.158251625890976, 63.745352818190902, 64.323661706242959, 64.766987432994739, 65.065726181736849, 66.173413949115371, 66.813290585663381, 67.434322871458576, 68.221270398298827, 69.119637366747696, 69.995401707195512, 71.218623212075144, 71.78638303805792, 72.562270078805469, 73.338169079964771]
[0, 12.125474363956311, 6.6575564575311938, 2.0495216807185281, 2.8066715389197818, 1.9062941443167196, 0.23969835287691588, -1.1143306827690138, 2.1412275421239131, 11.44190958246636, 21.528834948180627, 31.66563757271199, 49.064097639095635, 39.109617129480213, 34.437914948393889, 34.632902049490781, 41.496354432743018, 42.761838813436931, 43.186809491907411, 35.323078640208969, 22.789857523352048, 16.448572200999699, 9.9662221458867375, 1.6708372005476715, -6.3154249393947035, -6.6887240183451508, -7.0290245796955304, -7.6271302205666487, -9.2456177159555306, -10.514195253678674, -14.94380502962324, -24.382138914901205, -15.10304072856141, -26.729053448811346, -14.048002766120808, -11.329468251321536, -3.7120214983651336, 0.49077194475893721, 4.2323370922808454, 8.2632043214861532, 12.688405237520223, 17.013099476703804, 16.94048856417691, 24.310992486676732, 28.1159356608844, 28.130338120383978, 25.234139986480713, 19.268148332468478, 13.399470666385703, 10.141822496660069, 6.9808952924695307, 6.7696566888296275, 4.0445827833701991, -0.5169029348991574, -4.3048025156608745, -3.3338065556740393, 2.0918263028699382, 2.8920869522069266, 3.7423235963410471, 5.5942532379640211, 6.4869577497547199, 5.126276942924342, 5.3157546469700687, 5.3045104681635946, 4.2746975023989453, 8.6581192606482897, 8.6693683559013373, 10.833491504463117, 16.192833118218037, 16.275104321906717, 14.806190094758895, 11.884069663957471, 8.7347881988406666, 5.0991769275035788, 1.2101262687383834, -1.4014593098833832, -2.3967706246264178, -2.9752649030520693, -7.0464778805029393, -9.5539901571622021, -15.196889704969806, -12.806963205452657, -10.728801015459275, -8.8565315983141151, -5.3608519033672053, -5.1879868895915964, -4.5668712373295, -1.7783924960982858, 3.814274790446905, 8.2537747389842426, 10.092184095024386, 12.273337863008148, 14.656501026434618, 13.008512096769776, 10.855514485612659, 9.1809305088559956, 6.4587093982776471, -0.27035901353996256, -14.977664445829234, -19.457209209930706, -23.666892859787417, -27.608076424326754]
[0, 0, 0.78686419546196196, 1.5736685106509367, 2.5212523634576418, 3.6151502190182034, 4.4012122693043132, 5.1312468849219526, 5.8684808958709898, 6.6057777733904839, 7.3430313881662963, 7.9793028256047531, 8.9317998591434407, 9.5491840558961556, 10.166539437260903, 10.783956912330245, 11.401278429755319, 11.790096244708538, 11.885833912117979, 12.576953923476362, 13.223726438727272, 13.727288322480401, 14.520087105401391, 15.312866126799531, 16.258406295272561, 17.628022348073124, 18.409859395917298, 18.706703218153908, 19.066081425285333, 19.283012741229253, 20.447661382798064, 21.066723960152721, 21.759697492854368, 22.587397397749868, 23.421354560918939, 23.729024848051122, 24.695773748753368, 25.662502519865505, 26.474578996118819, 27.286659666311138, 28.098742389929857, 28.910798854038109, 29.181985202514575, 30.242029043306079, 30.76478334744905, 30.769362921665067, 31.484928780898159, 32.032572672126761, 32.786437625815424, 33.540283126166791, 34.538597259142975, 34.730413130227717, 35.809384654828804, 36.558427761799287, 37.307429253186328, 38.056448375839416, 39.13147917074717, 39.783714611366584, 41.007435931765968, 42.035782473550398, 42.644563123702817, 43.457820536826119, 43.903267054379015, 43.961503125675073, 44.465908458715873, 45.196701028464638, 46.246241065814331, 47.350551117384995, 48.331967996188297, 49.313574057701771, 50.219958336029677, 51.079296139224674, 51.818960664533272, 52.558691879232235, 53.298436220204167, 54.056644667796249, 54.688350501234567, 55.602457748771748, 56.607686762479574, 57.521846141362708, 58.420157267866216, 59.279372031473081, 60.138697208574278, 60.998013448383581, 62.130027949174099, 62.209357640967276, 62.912370820075608, 63.192531238407668, 63.530401820139787, 63.759961594490612, 64.73669507400281, 65.49365225905359, 66.250627754033445, 66.346837576816782, 67.66881151377622, 68.444698554523768, 69.220597555683071]
[0, 12.125474363956311, 6.6575564575311938, 2.0495216807185281, 2.8066715389197818, 1.9062941443167196, 0.23969835287691588, -1.1143306827690138, 2.1412275421239131, 11.44190958246636, 21.528834948180627, 31.66563757271199, 49.064097639095635, 39.109617129480213, 34.437914948393889, 34.632902049490781, 41.496354432743018, 42.761838813436931, 43.186809491907411, 35.323078640208969, 22.789857523352048, 16.448572200999699, 9.9662221458867375, 1.6708372005476715, -6.3154249393947035, -6.6887240183451508, -7.0290245796955304, -7.6271302205666487, -9.2456177159555306, -10.514195253678674, -14.94380502962324, -24.382138914901205, -15.10304072856141, -26.729053448811346, -14.048002766120808, -11.329468251321536, -3.7120214983651336, 0.49077194475893721, 4.2323370922808454, 8.2632043214861532, 12.688405237520223, 17.013099476703804, 16.94048856417691, 24.310992486676732, 28.1159356608844, 28.130338120383978, 25.234139986480713, 19.268148332468478, 13.399470666385703, 10.141822496660069, 6.9808952924695307, 6.7696566888296275, 4.0445827833701991, -0.5169029348991574, -4.3048025156608745, -3.3338065556740393, 2.0918263028699382, 2.8920869522069266, 3.7423235963410471, 5.5942532379640211, 6.4869577497547199, 5.126276942924342, 5.3157546469700687, 5.3045104681635946, 4.2746975023989453, 8.6581192606482897, 8.6693683559013373, 10.833491504463117, 16.192833118218037, 16.275104321906717, 14.806190094758895, 11.884069663957471, 8.7347881988406666, 5.0991769275035788, 1.2101262687383834, -1.4014593098833832, -2.3967706246264178, -2.9752649030520693, -7.0464778805029393, -9.5539901571622021, -15.196889704969806, -12.806963205452657, -10.728801015459275, -8.8565315983141151, -5.3608519033672053, -5.1879868895915964, -0.094003491742304698, 1.4107487017121241, 3.1567262192846139, 4.2101978307279584, 4.9659289772421884, 0.41090882231257569, -6.4706251550086593, -7.527309637247984, -19.457209209930706, -23.666892859787417, -27.608076424326754]
[0, 0, 0.78686419546196196, 1.5736685106509367, 2.5212523634576418, 3.6151502190182034, 4.4012122693043132, 5.1312468849219526, 5.8684808958709898, 6.6057777733904839, 7.3430313881662963, 7.9793028256047531, 8.9317998591434407, 9.5491840558961556, 10.166539437260903, 10.783956912330245, 11.401278429755319, 11.790096244708538, 11.885833912117979, 12.576953923476362, 13.223726438727272, 13.727288322480401, 14.520087105401391, 15.312866126799531, 16.258406295272561, 17.628022348073124, 18.409859395917298, 18.706703218153908, 19.066081425285333, 19.283012741229253, 20.447661382798064, 21.066723960152721, 21.759697492854368, 22.587397397749868, 23.313267031359096, 24.401968591255564, 24.867501332558476, 25.701456487153735, 26.54635925105087, 26.667049700648167, 27.551943663931915, 28.461838171246352, 29.371783015728706, 30.259697177174505, 30.766121981168148, 31.677783621745395, 32.589437790002194, 33.652774038279283, 34.559974492919821, 35.113089070200154, 36.388601075004502, 37.598921588918067, 38.25273760279353, 39.206734275167179, 40.314040014518326, 40.601673983305055, 41.513609935003423, 42.813104382856125, 43.773782757755868, 44.744600814860284, 45.668041170270428, 46.759275091114162, 47.406556714520853, 48.625564807192916, 49.346077936844289, 50.453476898375314, 50.753340484027184, 51.261490324133426, 52.001580007888037, 52.931687125375049, 53.861742150628928, 54.496075099481494, 55.354417140861258, 56.229432586439231, 57.104354451522049, 57.979315782096151, 58.670371792850709, 59.816815145136374, 60.563335560128486, 61.409952834934522, 62.411552879862647, 63.537300711306258, 64.751901542855464, 65.555122863538628, 66.358361433329691]
[0, 12.125474363956311, 6.6575564575311938, 2.0495216807185281, 2.8066715389197818, 1.9062941443167196, 0.23969835287691588, -1.1143306827690138, 2.1412275421239131, 11.44190958246636, 21.528834948180627, 31.66563757271199, 49.064097639095635, 39.109617129480213, 34.437914948393889, 34.632902049490781, 41.496354432743018, 42.761838813436931, 43.186809491907411, 35.323078640208969, 22.789857523352048, 16.448572200999699, 9.9662221458867375, 1.6708372005476715, -6.3154249393947035, -6.6887240183451508, -7.0290245796955304, -7.6271302205666487, -9.2456177159555306, -10.514195253678674, -14.94380502962324, -24.382138914901205, -15.10304072856141, -26.729053448811346, -34.615369379898638, -35.89776351130773, -26.574180204456376, -30.39583909401302, -22.181620969744113, -20.502462676050776, -7.4324417287540481, -2.3896212095077547, -1.0459393611370198, -1.7500089791035696, -3.1761310551175672, -1.2931259977048346, 1.5079745384514007, 7.7798101329580307, 4.7111196215784226, 4.1195164521835395, 6.0664892114595492, 7.7385886669292763, 6.548749012259699, -0.35703587450752727, -16.541643375505892, -18.269169618084085, -29.323225489915988, -23.974867570444687, -8.2811510115536713, -3.6261909384744908, -2.682044824947265, -0.62652491530752752, 5.3555344548936974, 10.093886080292181, 5.8652602822980366, -6.3879091496770499, -6.0907848080562506, -7.8221599263383421, -15.41661630921781, -17.540830203705802, -23.699234050476029, -20.304044901927629, -18.421848417200358, -15.124094170846812, -15.032788416227726, -12.923981507337938, -9.7785833899044867, -6.1913525352695027, 0.19730973035468818, 5.7112429223010297, 5.9826424528173883, 6.0024277913862001, 15.289625892807893, 23.239035759433747, 20.419931097759633]
[0, 0, 0.78686419546196196, 1.5736685106509367, 2.5212523634576418, 3.6151502190182034, 4.4012122693043132, 5.1312468849219526, 5.8684808958709898, 6.6057777733904839, 7.3430313881662963, 7.9793028256047531, 8.9317998591434407, 9.5491840558961556, 10.166539437260903, 10.783956912330245, 11.401278429755319, 11.790096244708538, 11.885833912117979, 12.576953923476362, 13.223726438727272, 13.727288322480401, 14.520087105401391, 15.312866126799531, 16.258406295272561, 17.628022348073124, 18.409859395917298, 18.706703218153908, 19.066081425285333, 19.283012741229253, 20.447661382798064, 21.066723960152721, 21.759697492854368, 21.891661711675233, 22.199331998807416, 23.166080899509662, 24.1328096706218, 24.944886146875113, 25.756966817067433, 26.569049540686152, 27.381106004794404, 27.65229235327087, 28.712336194062374, 29.235090498205345, 29.239670072421362, 29.955235931654453, 30.502879822883052, 31.256744776571711, 32.010590276923082, 33.008904409899266, 33.200720280984008, 34.279691805585095, 35.028734912555578, 35.777736403942619, 36.526755526595707, 37.601786321503461, 38.254021762122875, 39.477743082522259, 40.506089624306689, 41.114870274459108, 41.92812768758241, 42.373574205135306, 42.431810276431364, 42.936215609472164, 43.667008179220929, 44.391669955500049, 45.369053570054746, 46.442508781044005, 46.707196786061232, 47.616002386836222, 48.524735884623112, 49.473810676196464, 50.497136015470339, 51.446222233893089, 52.410364733734269, 53.111673260703682, 53.812889789316635, 54.358610019837727, 55.119607109188273, 55.997454988948761, 57.056597840503741, 58.017860140815152, 58.597070439411439, 59.176196341094304, 59.73317265118299, 60.528168883878465, 61.159684711075222, 61.765883077948637, 62.495683077948641, 63.297631916715808, 64.566629450204346, 66.015599901938955, 67.085292465248614, 67.750054302300057, 68.973358626660925, 69.761450569266614, 70.549583438775301, 71.306753776281994]
[0, 12.125474363956311, 6.6575564575311938, 2.0495216807185281, 2.8066715389197818, 1.9062941443167196, 0.23969835287691588, -1.1143306827690138, 2.1412275421239131, 11.44190958246636, 21.528834948180627, 31.66563757271199, 49.064097639095635, 39.109617129480213, 34.437914948393889, 34.632902049490781, 41.496354432743018, 42.761838813436931, 43.186809491907411, 35.323078640208969, 22.789857523352048, 16.448572200999699, 9.9662221458867375, 1.6708372005476715, -6.3154249393947035, -6.6887240183451508, -7.0290245796955304, -7.6271302205666487, -9.2456177159555306, -10.514195253678674, -14.94380502962324, -24.382138914901205, -15.10304072856141, -14.048002766120808, -11.329468251321536, -3.7120214983651336, 0.49077194475893721, 4.2323370922808454, 8.2632043214861532, 12.688405237520223, 17.013099476703804, 16.94048856417691, 24.310992486676732, 28.1159356608844, 28.130338120383978, 25.234139986480713, 19.268148332468478, 13.399470666385703, 10.141822496660069, 6.9808952924695307, 6.7696566888296275, 4.0445827833701991, -0.5169029348991574, -4.3048025156608745, -3.3338065556740393, 2.0918263028699382, 2.8920869522069266, 3.7423235963410471, 5.5942532379640211, 6.4869577497547199, 5.126276942924342, 5.3157546469700687, 5.3045104681635946, 4.2746975023989453, 8.6581192606482897, 9.1867200586527158, -1.7843628004825032, -7.2518575054281555, -6.8366688680602357, -7.2097693096917759, -8.8230100612556512, -5.1796262847844279, 0.39462219095671691, 1.8944148183761722, 1.0326993869142103, 1.9957391346769728, 2.0433233460444433, 1.5593679998452235, 1.385547585814314, 3.2502379298500261, 6.3254722770091654, 9.3211462317348879, 8.2265605343319468, 9.0402354763218451, 9.5302483650550798, 9.459274805313667, 8.4163653890012888, 6.493098794155661, 8.3423791329642647, 10.101551294224373, 10.05797523844023, 6.1050545982888273, 4.3368675431944519, 1.5859053651168831, -10.186269203445555, -16.459780565556088, -23.139557317579012, -27.608076424326754]
[0, 0, 0.78686419546196196, 1.5736685106509367, 2.5212523634576418, 3.6151502190182034, 4.4012122693043132, 5.1312468849219526, 5.8684808958709898, 6.6057777733904839, 7.3430313881662963, 7.9793028256047531, 8.9317998591434407, 9.5491840558961556, 10.166539437260903, 10.783956912330245, 11.401278429755319, 11.790096244708538, 11.885833912117979, 12.576953923476362, 13.223726438727272, 13.727288322480401, 14.520087105401391, 15.312866126799531, 16.258406295272561, 17.628022348073124, 18.409859395917298, 18.706703218153908, 19.066081425285333, 19.283012741229253, 20.447661382798064, 21.066723960152721, 21.759697492854368, 21.891661711675233, 22.199331998807416, 23.166080899509662, 24.1328096706218, 24.944886146875113, 25.756966817067433, 26.569049540686152, 27.381106004794404, 27.65229235327087, 28.712336194062374, 29.235090498205345, 29.239670072421362, 29.955235931654453, 30.502879822883052, 31.256744776571711, 32.010590276923082, 33.008904409899266, 33.200720280984008, 34.279691805585095, 35.028734912555578, 35.777736403942619, 36.526755526595707, 37.601786321503461, 38.254021762122875, 39.477743082522259, 40.506089624306689, 41.114870274459108, 41.92812768758241, 42.373574205135306, 42.431810276431364, 42.936215609472164, 43.667008179220929, 44.716548216570622, 45.820858268141279, 46.802275146944581, 47.783881208458055, 48.690265486785961, 49.549603289980958, 50.289267815289556, 51.028999029988519, 51.768743370960451, 52.940471364139754, 54.182841655156082, 54.792586241027905, 55.874566157662223, 56.547435045336485, 57.497522299224251, 58.366386626953272, 59.519638507506684, 60.49118538748727, 61.278132914327529, 62.17649988277639, 63.052264223224213, 64.275485728103845, 64.843245554086621, 65.61913259483417, 66.395031595993473]
[0, 12.125474363956311, 6.6575564575311938, 2.0495216807185281, 2.8066715389197818, 1.9062941443167196, 0.23969835287691588, -1.1143306827690138, 2.1412275421239131, 11.44190958246636, 21.528834948180627, 31.66563757271199, 49.064097639095635, 39.109617129480213, 34.437914948393889, 34.632902049490781, 41.496354432743018, 42.761838813436931, 43.186809491907411, 35.323078640208969, 22.789857523352048, 16.448572200999699, 9.9662221458867375, 1.6708372005476715, -6.3154249393947035, -6.6887240183451508, -7.0290245796955304, -7.6271302205666487, -9.2456177159555306, -10.514195253678674, -14.94380502962324, -24.382138914901205, -15.10304072856141, -14.048002766120808, -11.329468251321536, -3.7120214983651336, 0.49077194475893721, 4.2323370922808454, 8.2632043214861532, 12.688405237520223, 17.013099476703804, 16.94048856417691, 24.310992486676732, 28.1159356608844, 28.130338120383978, 25.234139986480713, 19.268148332468478, 13.399470666385703, 10.141822496660069, 6.9808952924695307, 6.7696566888296275, 4.0445827833701991, -0.5169029348991574, -4.3048025156608745, -3.3338065556740393, 2.0918263028699382, 2.8920869522069266, 3.7423235963410471, 5.5942532379640211, 6.4869577497547199, 5.126276942924342, 5.3157546469700687, 5.3045104681635946, 4.2746975023989453, 8.6581192606482897, 8.6693683559013373, 10.833491504463117, 16.192833118218037, 16.275104321906717, 14.806190094758895, 11.884069663957471, 8.7347881988406666, 5.0991769275035788, 1.2101262687383834, -5.1004761217027959, -10.996823555663291, -12.067263403501501, -3.0658456887419807, -5.0589824620704062, 0.49337759256345359, 8.0098993955707023, 8.2799280647190177, 10.855514485612659, 9.1809305088559956, 6.4587093982776471, -0.27035901353996256, -14.977664445829234, -19.457209209930706, -23.666892859787417, -27.608076424326754]
[0, 0, 0.78686419546196196, 1.5736685106509367, 2.5212523634576418, 3.6151502190182034, 4.4012122693043132, 5.1312468849219526, 5.8684808958709898, 6.6057777733904839, 7.3430313881662963, 7.9793028256047531, 8.9317998591434407, 9.5491840558961556, 10.166539437260903, 10.783956912330245, 11.401278429755319, 11.790096244708538, 11.885833912117979, 12.576953923476362, 13.223726438727272, 13.727288322480401, 14.520087105401391, 15.312866126799531, 16.258406295272561, 17.628022348073124, 18.409859395917298, 18.706703218153908, 19.066081425285333, 19.283012741229253, 20.447661382798064, 21.066723960152721, 21.759697492854368, 21.891661711675233, 22.199331998807416, 23.166080899509662, 24.1328096706218, 24.944886146875113, 25.756966817067433, 26.569049540686152, 27.381106004794404, 27.65229235327087, 28.712336194062374, 29.235090498205345, 29.239670072421362, 29.955235931654453, 30.502879822883052, 31.256744776571711, 32.010590276923082, 33.008904409899266, 33.200720280984008, 34.279691805585095, 35.028734912555578, 35.777736403942619, 36.526755526595707, 37.601786321503461, 38.254021762122875, 39.477743082522259, 40.506089624306689, 41.114870274459108, 41.92812768758241, 42.373574205135306, 42.431810276431364, 42.936215609472164, 43.667008179220929, 44.716548216570622, 45.820858268141279, 46.802275146944581, 47.783881208458055, 48.690265486785961, 49.549603289980958, 50.289267815289556, 51.028999029988519, 51.768743370960451, 52.526951818552533, 53.15865765199085, 54.072764899528032, 55.077993913235858, 55.992153292118992, 56.8904644186225, 57.749679182229364, 58.609004359330562, 59.468320599139865, 60.600335099930383, 61.36133345078273, 61.746278979396848, 62.026439397728907, 62.364309979461027, 62.593869753811852, 63.570603233324057, 64.32756041837483, 65.084535913354685, 65.180745736138022, 66.502719673097459, 67.278606713845008, 68.054505715004311]
[0, 12.125474363956311, 6.6575564575311938, 2.0495216807185281, 2.8066715389197818, 1.9062941443167196, 0.23969835287691588, -1.1143306827690138, 2.1412275421239131, 11.44190958246636, 21.528834948180627, 31.66563757271199, 49.064097639095635, 39.109617129480213, 34.437914948393889, 34.632902049490781, 41.496354432743018, 42.761838813436931, 43.186809491907411, 35.323078640208969, 22.789857523352048, 16.448572200999699, 9.9662221458867375, 1.6708372005476715, -6.3154249393947035, -6.6887240183451508, -7.0290245796955304, -7.6271302205666487, -9.2456177159555306, -10.514195253678674, -14.94380502962324, -24.382138914901205, -15.10304072856141, -14.048002766120808, -11.329468251321536, -3.7120214983651336, 0.49077194475893721, 4.2323370922808454, 8.2632043214861532, 12.688405237520223, 17.013099476703804, 16.94048856417691, 24.310992486676732, 28.1159356608844, 28.130338120383978, 25.234139986480713, 19.268148332468478, 13.399470666385703, 10.141822496660069, 6.9808952924695307, 6.7696566888296275, 4.0445827833701991, -0.5169029348991574, -4.3048025156608745, -3.3338065556740393, 2.0918263028699382, 2.8920869522069266, 3.7423235963410471, 5.5942532379640211, 6.4869577497547199, 5.126276942924342, 5.3157546469700687, 5.3045104681635946, 4.2746975023989453, 8.6581192606482897, 8.6693683559013373, 10.833491504463117, 16.192833118218037, 16.275104321906717, 14.806190094758895, 11.884069663957471, 8.7347881988406666, 5.0991769275035788, 1.2101262687383834, -1.4014593098833832, -2.3967706246264178, -2.9752649030520693, -7.0464778805029393, -9.5539901571622021, -15.196889704969806, -12.806963205452657, -10.728801015459275, -8.8565315983141151, -5.3608519033672053, -0.90747055526892639, -0.094003491742304698, 1.4107487017121241, 3.1567262192846139, 4.2101978307279584, 4.9659289772421884, 0.41090882231257569, -6.4706251550086593, -7.527309637247984, -19.457209209930706, -23.666892859787417, -27.608076424326754]
[0, 0, 0.78686419546196196, 1.5736685106509367, 2.5212523634576418, 3.6151502190182034, 4.4012122693043132, 5.1312468849219526, 5.8684808958709898, 6.6057777733904839, 7.3430313881662963, 7.9793028256047531, 8.9317998591434407, 9.5491840558961556, 10.166539437260903, 10.783956912330245, 11.401278429755319, 11.790096244708538, 11.885833912117979, 12.576953923476362, 13.223726438727272, 13.727288322480401, 14.520087105401391, 15.312866126799531, 16.258406295272561, 17.628022348073124, 18.409859395917298, 18.706703218153908, 19.066081425285333, 19.283012741229253, 20.447661382798064, 21.066723960152721, 21.759697492854368, 21.891661711675233, 22.199331998807416, 23.166080899509662, 24.1328096706218, 24.944886146875113, 25.756966817067433, 26.569049540686152, 27.381106004794404, 27.65229235327087, 28.712336194062374, 29.235090498205345, 29.239670072421362, 29.955235931654453, 30.502879822883052, 31.256744776571711, 32.010590276923082, 33.008904409899266, 33.200720280984008, 34.279691805585095, 35.028734912555578, 35.777736403942619, 36.526755526595707, 37.601786321503461, 38.254021762122875, 39.477743082522259, 40.506089624306689, 41.114870274459108, 41.92812768758241, 42.373574205135306, 42.431810276431364, 42.936215609472164, 43.667008179220929, 44.716548216570622, 45.820858268141279, 46.802275146944581, 47.783881208458055, 48.690265486785961, 49.549603289980958, 50.289267815289556, 51.028999029988519, 51.768743370960451, 52.526951818552533, 53.15865765199085, 54.072764899528032, 55.077993913235858, 55.992153292118992, 56.8904644186225, 57.749679182229364, 58.609004359330562, 59.468320599139865, 60.600335099930383, 60.67966479172356, 61.348396591475897, 61.62855877664726, 62.215659968947186, 62.79396885699925, 63.23729458375103, 63.536033332493147, 64.643721099871669, 65.283597736419679, 65.904630022214874, 66.691577549055125, 67.589944517503994, 68.46570885795181, 69.688930362831442, 70.256690188814218, 71.032577229561767, 71.80847623072107]
[0, 12.125474363956311, 6.6575564575311938, 2.0495216807185281, 2.8066715389197818, 1.9062941443167196, 0.23969835287691588, -1.1143306827690138, 2.1412275421239131, 11.44190958246636, 21.528834948180627, 31.66563757271199, 49.064097639095635, 39.109617129480213, 34.437914948393889, 34.632902049490781, 41.496354432743018, 42.761838813436931, 43.186809491907411, 35.323078640208969, 22.789857523352048, 16.448572200999699, 9.9662221458867375, 1.6708372005476715, -6.3154249393947035, -6.6887240183451508, -7.0290245796955304, -7.6271302205666487, -9.2456177159555306, -10.514195253678674, -14.94380502962324, -24.382138914901205, -15.10304072856141, -14.048002766120808, -11.329468251321536, -3.7120214983651336, 0.49077194475893721, 4.2323370922808454, 8.2632043214861532, 12.688405237520223, 17.013099476703804, 16.94048856417691, 24.310992486676732, 28.1159356608844, 28.130338120383978, 25.234139986480713, 19.268148332468478, 13.399470666385703, 10.141822496660069, 6.9808952924695307, 6.7696566888296275, 4.0445827833701991, -0.5169029348991574, -4.3048025156608745, -3.3338065556740393, 2.0918263028699382, 2.8920869522069266, 3.7423235963410471, 5.5942532379640211, 6.4869577497547199, 5.126276942924342, 5.3157546469700687, 5.3045104681635946, 4.2746975023989453, 8.6581192606482897, 8.6693683559013373, 10.833491504463117, 16.192833118218037, 16.275104321906717, 14.806190094758895, 11.884069663957471, 8.7347881988406666, 5.0991769275035788, 1.2101262687383834, -1.4014593098833832, -2.3967706246264178, -2.9752649030520693, -7.0464778805029393, -9.5539901571622021, -15.196889704969806, -12.806963205452657, -10.728801015459275, -8.8565315983141151, -5.3608519033672053, -5.1879868895915964, -4.5668712373295, -1.7783924960982858, 3.814274790446905, 8.2537747389842426, 10.092184095024386, 12.273337863008148, 14.656501026434618, 13.008512096769776, 10.855514485612659, 9.1809305088559956, 6.4587093982776471, -0.27035901353996256, -14.977664445829234, -19.457209209930706, -23.666892859787417, -27.608076424326754]
[0, 0, 0.78686419546196196, 1.5736685106509367, 2.5212523634576418, 3.6151502190182034, 4.4012122693043132, 5.1312468849219526, 5.8684808958709898, 6.6057777733904839, 7.3430313881662963, 7.9793028256047531, 8.9317998591434407, 9.5491840558961556, 10.166539437260903, 10.783956912330245, 11.401278429755319, 11.790096244708538, 11.885833912117979, 12.576953923476362, 13.223726438727272, 13.727288322480401, 14.520087105401391, 15.312866126799531, 16.258406295272561, 17.628022348073124, 18.409859395917298, 18.706703218153908, 19.066081425285333, 19.283012741229253, 20.447661382798064, 21.066723960152721, 21.759697492854368, 21.891661711675233, 22.199331998807416, 23.166080899509662, 24.1328096706218, 24.944886146875113, 25.756966817067433, 26.569049540686152, 27.381106004794404, 27.65229235327087, 28.712336194062374, 29.235090498205345, 29.239670072421362, 29.955235931654453, 30.502879822883052, 31.256744776571711, 32.010590276923082, 33.008904409899266, 33.200720280984008, 34.279691805585095, 35.028734912555578, 35.777736403942619, 36.526755526595707, 37.601786321503461, 38.254021762122875, 39.477743082522259, 40.506089624306689, 41.114870274459108, 41.92812768758241, 42.373574205135306, 42.431810276431364, 42.936215609472164, 43.667008179220929, 44.716548216570622, 45.820858268141279, 46.802275146944581, 47.783881208458055, 48.690265486785961, 49.549603289980958, 50.289267815289556, 51.028999029988519, 51.768743370960451, 52.526951818552533, 53.15865765199085, 54.072764899528032, 55.077993913235858, 55.992153292118992, 56.8904644186225, 57.749679182229364, 58.609004359330562, 59.468320599139865, 60.600335099930383, 60.67966479172356, 61.382677970831892, 61.662838389163952, 62.000708970896071, 62.230268745246896, 63.207002224759101, 63.963959409809881, 64.720934904789729, 64.817144727573066, 66.139118664532504, 66.915005705280052, 67.690904706439355]
[0, 12.125474363956311, 6.6575564575311938, 2.0495216807185281, 2.8066715389197818, 1.9062941443167196, 0.23969835287691588, -1.1143306827690138, 2.1412275421239131, 11.44190958246636, 21.528834948180627, 31.66563757271199, 49.064097639095635, 39.109617129480213, 34.437914948393889, 34.632902049490781, 41.496354432743018, 42.761838813436931, 43.186809491907411, 35.323078640208969, 22.789857523352048, 16.448572200999699, 9.9662221458867375, 1.6708372005476715, -6.3154249393947035, -6.6887240183451508, -7.0290245796955304, -7.6271302205666487, -9.2456177159555306, -10.514195253678674, -14.94380502962324, -24.382138914901205, -15.10304072856141, -14.048002766120808, -11.329468251321536, -3.7120214983651336, 0.49077194475893721, 4.2323370922808454, 8.2632043214861532, 12.688405237520223, 17.013099476703804, 16.94048856417691, 24.310992486676732, 28.1159356608844, 28.130338120383978, 25.234139986480713, 19.268148332468478, 13.399470666385703, 10.141822496660069, 6.9808952924695307, 6.7696566888296275, 4.0445827833701991, -0.5169029348991574, -4.3048025156608745, -3.3338065556740393, 2.0918263028699382, 2.8920869522069266, 3.7423235963410471, 5.5942532379640211, 6.4869577497547199, 5.126276942924342, 5.3157546469700687, 5.3045104681635946, 4.2746975023989453, 8.6581192606482897, 8.6693683559013373, 10.833491504463117, 16.192833118218037, 16.275104321906717, 14.806190094758895, 11.884069663957471, 8.7347881988406666, 5.0991769275035788, 1.2101262687383834, -1.4014593098833832, -2.3967706246264178, -2.9752649030520693, -7.0464778805029393, -9.5539901571622021, -15.196889704969806, -12.806963205452657, -10.728801015459275, -8.8565315983141151, -5.3608519033672053, -5.1879868895915964, -0.094003491742304698, 1.4107487017121241, 3.1567262192846139, 4.2101978307279584, 4.9659289772421884, 0.41090882231257569, -6.4706251550086593, -7.527309637247984, -19.457209209930706, -23.666892859787417, -27.608076424326754]
[0, 0, 0.78686419546196196, 1.5736685106509367, 2.5212523634576418, 3.6151502190182034, 4.4012122693043132, 5.1312468849219526, 5.8684808958709898, 6.6057777733904839, 7.3430313881662963, 7.9793028256047531, 8.9317998591434407, 9.5491840558961556, 10.166539437260903, 10.783956912330245, 11.401278429755319, 11.790096244708538, 11.885833912117979, 12.576953923476362, 13.223726438727272, 13.727288322480401, 14.520087105401391, 15.312866126799531, 16.258406295272561, 17.628022348073124, 18.409859395917298, 18.706703218153908, 19.066081425285333, 19.283012741229253, 20.447661382798064, 21.066723960152721, 21.135220732164253, 21.398788899151469, 22.489238003365422, 22.847473166039315, 23.754171911502763, 24.537732755527657, 25.003265496830569, 25.837220651425824, 26.682123415322959, 26.802813864920257, 27.687707828204005, 28.597602335518442, 29.507547180000795, 30.395461341446595, 30.901886145440237, 31.813547786017484, 32.725201954274283, 33.788538202551372, 34.69573865719191, 35.248853234472243, 36.524365239276591, 37.734685753190156, 38.38850176706562, 39.342498439439268, 40.449804178790416, 40.737438147577144, 41.649374099275512, 42.948868547128214, 43.909546922027957, 44.880364979132374, 45.803805334542517, 46.895039255386251, 47.542320878792943, 48.761328971465005, 49.481842101116378, 50.589241062647403, 50.889104648299273, 51.397254488405515, 52.137344172160127, 53.067451289647138, 53.997506314901017, 54.631839263753584, 55.490181305133348, 56.36519675071132, 57.240118615794138, 58.11507994636824, 58.806135957122798, 59.952579309408463, 60.699099724400575, 61.545716999206611, 62.547317044134736, 63.673064875578348, 64.887665707127553, 65.690887027810717, 66.49412559760178]
[0, 12.125474363956311, 6.6575564575311938, 2.0495216807185281, 2.8066715389197818, 1.9062941443167196, 0.23969835287691588, -1.1143306827690138, 2.1412275421239131, 11.44190958246636, 21.528834948180627, 31.66563757271199, 49.064097639095635, 39.109617129480213, 34.437914948393889, 34.632902049490781, 41.496354432743018, 42.761838813436931, 43.186809491907411, 35.323078640208969, 22.789857523352048, 16.448572200999699, 9.9662221458867375, 1.6708372005476715, -6.3154249393947035, -6.6887240183451508, -7.0290245796955304, -7.6271302205666487, -9.2456177159555306, -10.514195253678674, -14.94380502962324, -24.382138914901205, -25.357330172252798, -29.798077405942184, -45.488902557416381, -48.261203703301945, -49.298808819845561, -35.89776351130773, -26.574180204456376, -30.39583909401302, -22.181620969744113, -20.502462676050776, -7.4324417287540481, -2.3896212095077547, -1.0459393611370198, -1.7500089791035696, -3.1761310551175672, -1.2931259977048346, 1.5079745384514007, 7.7798101329580307, 4.7111196215784226, 4.1195164521835395, 6.0664892114595492, 7.7385886669292763, 6.548749012259699, -0.35703587450752727, -16.541643375505892, -18.269169618084085, -29.323225489915988, -23.974867570444687, -8.2811510115536713, -3.6261909384744908, -2.682044824947265, -0.62652491530752752, 5.3555344548936974, 10.093886080292181, 5.8652602822980366, -6.3879091496770499, -6.0907848080562506, -7.8221599263383421, -15.41661630921781, -17.540830203705802, -23.699234050476029, -20.304044901927629, -18.421848417200358, -15.124094170846812, -15.032788416227726, -12.923981507337938, -9.7785833899044867, -6.1913525352695027, 0.19730973035468818, 5.7112429223010297, 5.9826424528173883, 6.0024277913862001, 15.289625892807893, 23.239035759433747, 20.419931097759633]
[0, 0, 0.78686419546196196, 1.5736685106509367, 2.5212523634576418, 3.6151502190182034, 4.4012122693043132, 5.1312468849219526, 5.8684808958709898, 6.6057777733904839, 7.3430313881662963, 7.9793028256047531, 8.9317998591434407, 9.5491840558961556, 10.166539437260903, 10.783956912330245, 11.401278429755319, 11.790096244708538, 11.885833912117979, 12.576953923476362, 13.223726438727272, 13.727288322480401, 14.520087105401391, 15.312866126799531, 16.258406295272561, 17.628022348073124, 18.409859395917298, 18.706703218153908, 19.066081425285333, 19.283012741229253, 20.447661382798064, 21.066723960152721, 21.135220732164253, 21.398788899151469, 22.489238003365422, 22.847473166039315, 23.754171911502763, 24.537732755527657, 25.626434315424124, 26.352303949033356, 27.186261112202427, 27.49393139933461, 28.460680300036856, 29.427409071148993, 30.082261681589699, 30.730688406332749, 31.237113210326392, 32.148774850903635, 33.060429019160438, 34.123765267437527, 35.030965722078065, 35.584080299358398, 36.859592304162746, 38.069912818076311, 38.723728831951775, 39.677725504325423, 40.785031243676571, 41.072665212463299, 41.984601164161667, 43.284095612014369, 44.244773986914112, 45.215592044018528, 46.139032399428672, 47.230266320272406, 47.877547943679097, 49.09655603635116, 49.817069166002533, 50.924468127533558, 51.224331713185428, 51.73248155329167, 52.472571237046282, 53.402678354533293, 54.332733379787172, 54.967066328639739, 55.825408370019503, 56.700423815597475, 57.575345680680293, 58.450307011254395, 59.141363022008953, 60.287806374294618, 61.03432678928673, 61.880944064092766, 62.882544109020891, 64.008291940464503, 65.222892772013708, 66.026114092696872, 66.829352662487935]
[0, 12.125474363956311, 6.6575564575311938, 2.0495216807185281, 2.8066715389197818, 1.9062941443167196, 0.23969835287691588, -1.1143306827690138, 2.1412275421239131, 11.44190958246636, 21.528834948180627, 31.66563757271199, 49.064097639095635, 39.109617129480213, 34.437914948393889, 34.632902049490781, 41.496354432743018, 42.761838813436931, 43.186809491907411, 35.323078640208969, 22.789857523352048, 16.448572200999699, 9.9662221458867375, 1.6708372005476715, -6.3154249393947035, -6.6887240183451508, -7.0290245796955304, -7.6271302205666487, -9.2456177159555306, -10.514195253678674, -14.94380502962324, -24.382138914901205, -25.357330172252798, -29.798077405942184, -45.488902557416381, -48.261203703301945, -49.298808819845561, -35.89776351130773, -34.615369379898638, -26.729053448811346, -14.048002766120808, -11.329468251321536, -3.7120214983651336, 0.49077194475893721, -0.56222016030766186, -1.7500089791035696, -3.1761310551175672, -1.2931259977048346, 1.5079745384514007, 7.7798101329580307, 4.7111196215784226, 4.1195164521835395, 6.0664892114595492, 7.7385886669292763, 6.548749012259699, -0.35703587450752727, -16.541643375505892, -18.269169618084085, -29.323225489915988, -23.974867570444687, -8.2811510115536713, -3.6261909384744908, -2.682044824947265, -0.62652491530752752, 5.3555344548936974, 10.093886080292181, 5.8652602822980366, -6.3879091496770499, -6.0907848080562506, -7.8221599263383421, -15.41661630921781, -17.540830203705802, -23.699234050476029, -20.304044901927629, -18.421848417200358, -15.124094170846812, -15.032788416227726, -12.923981507337938, -9.7785833899044867, -6.1913525352695027, 0.19730973035468818, 5.7112429223010297, 5.9826424528173883, 6.0024277913862001, 15.289625892807893, 23.239035759433747, 20.419931097759633]
[0, 0, 0.78686419546196196, 1.5736685106509367, 2.5212523634576418, 3.6151502190182034, 4.4012122693043132, 5.1312468849219526, 5.8684808958709898, 6.6057777733904839, 7.3430313881662963, 7.9793028256047531, 8.9317998591434407, 9.5491840558961556, 10.166539437260903, 10.783956912330245, 11.401278429755319, 11.790096244708538, 11.885833912117979, 12.576953923476362, 13.223726438727272, 13.727288322480401, 14.520087105401391, 15.312866126799531, 16.258406295272561, 17.628022348073124, 18.409859395917298, 18.706703218153908, 19.066081425285333, 19.283012741229253, 20.447661382798064, 21.066723960152721, 21.135220732164253, 21.398788899151469, 22.489238003365422, 22.847473166039315, 23.754171911502763, 24.537732755527657, 25.626434315424124, 26.352303949033356, 27.186261112202427, 27.49393139933461, 28.460680300036856, 29.427409071148993, 30.239485547402307, 31.051566217594626, 31.863648941213345, 32.675705405321601, 32.946891753798063, 34.006935594589564, 34.529689898732535, 34.534269472948552, 35.24983533218164, 35.797479223410242, 36.551344177098905, 37.305189677450272, 38.303503810426456, 38.495319681511198, 39.574291206112285, 40.323334313082768, 41.072335804469809, 41.821354927122897, 42.896385722030651, 43.548621162650065, 44.772342483049449, 45.800689024833879, 46.409469674986298, 47.2227270881096, 47.668173605662496, 47.726409676958554, 48.230815009999354, 48.961607579748119, 50.011147617097812, 51.115457668668469, 52.096874547471771, 53.078480608985245, 53.984864887313151, 54.844202690508148, 55.583867215816745, 56.323598430515709, 57.06334277148764, 58.235070764666943, 59.477441055683272, 60.087185641555095, 61.169165558189412, 61.842034445863675, 62.792121699751441, 63.660986027480462, 64.814237908033874, 65.785784788014453, 66.572732314854704, 67.471099283303573, 68.346863623751389, 69.570085128631021, 70.137844954613797, 70.913731995361346, 71.689630996520648]
[0, 12.125474363956311, 6.6575564575311938, 2.0495216807185281, 2.8066715389197818, 1.9062941443167196, 0.23969835287691588, -1.1143306827690138, 2.1412275421239131, 11.44190958246636, 21.528834948180627, 31.66563757271199, 49.064097639095635, 39.109617129480213, 34.437914948393889, 34.632902049490781, 41.496354432743018, 42.761838813436931, 43.186809491907411, 35.323078640208969, 22.789857523352048, 16.448572200999699, 9.9662221458867375, 1.6708372005476715, -6.3154249393947035, -6.6887240183451508, -7.0290245796955304, -7.6271302205666487, -9.2456177159555306, -10.514195253678674, -14.94380502962324, -24.382138914901205, -25.357330172252798, -29.798077405942184, -45.488902557416381, -48.261203703301945, -49.298808819845561, -35.89776351130773, -34.615369379898638, -26.729053448811346, -14.048002766120808, -11.329468251321536, -3.7120214983651336, 0.49077194475893721, 4.2323370922808454, 8.2632043214861532, 12.688405237520223, 17.013099476703804, 16.94048856417691, 24.310992486676732, 28.1159356608844, 28.130338120383978, 25.234139986480713, 19.268148332468478, 13.399470666385703, 10.141822496660069, 6.9808952924695307, 6.7696566888296275, 4.0445827833701991, -0.5169029348991574, -4.3048025156608745, -3.3338065556740393, 2.0918263028699382, 2.8920869522069266, 3.7423235963410471, 5.5942532379640211, 6.4869577497547199, 5.126276942924342, 5.3157546469700687, 5.3045104681635946, 4.2746975023989453, 8.6581192606482897, 8.6693683559013373, 10.833491504463117, 16.192833118218037, 16.275104321906717, 14.806190094758895, 11.884069663957471, 8.7347881988406666, 5.0991769275035788, 1.2101262687383834, -5.1004761217027959, -10.996823555663291, -12.067263403501501, -3.0658456887419807, -5.0589824620704062, 0.49337759256345359, 8.0098993955707023, 8.2799280647190177, 10.855514485612659, 9.1809305088559956, 6.4587093982776471, -0.27035901353996256, -14.977664445829234, -19.457209209930706, -23.666892859787417, -27.608076424326754]
[0, 0, 0.78686419546196196, 1.5736685106509367, 2.5212523634576418, 3.6151502190182034, 4.4012122693043132, 5.1312468849219526, 5.8684808958709898, 6.6057777733904839, 7.3430313881662963, 7.9793028256047531, 8.9317998591434407, 9.5491840558961556, 10.166539437260903, 10.783956912330245, 11.401278429755319, 11.790096244708538, 11.885833912117979, 12.576953923476362, 13.223726438727272, 13.727288322480401, 14.520087105401391, 15.312866126799531, 16.258406295272561, 17.628022348073124, 18.409859395917298, 18.706703218153908, 19.066081425285333, 19.283012741229253, 20.447661382798064, 21.066723960152721, 21.135220732164253, 21.398788899151469, 22.489238003365422, 22.847473166039315, 23.754171911502763, 24.537732755527657, 25.626434315424124, 26.352303949033356, 27.186261112202427, 27.49393139933461, 28.460680300036856, 29.427409071148993, 30.239485547402307, 31.051566217594626, 31.863648941213345, 32.675705405321601, 32.946891753798063, 34.006935594589564, 34.529689898732535, 34.534269472948552, 35.24983533218164, 35.797479223410242, 36.551344177098905, 37.305189677450272, 38.303503810426456, 38.495319681511198, 39.574291206112285, 40.323334313082768, 41.072335804469809, 41.821354927122897, 42.896385722030651, 43.548621162650065, 44.772342483049449, 45.800689024833879, 46.409469674986298, 47.2227270881096, 47.668173605662496, 47.726409676958554, 48.230815009999354, 48.961607579748119, 50.011147617097812, 51.115457668668469, 52.096874547471771, 53.078480608985245, 53.984864887313151, 54.844202690508148, 55.583867215816745, 56.323598430515709, 57.06334277148764, 57.821551219079723, 58.45325705251804, 59.367364300055222, 60.372593313763048, 61.286752692646182, 62.18506381914969, 63.044278582756554, 63.903603759857752, 64.762919999667062, 65.89493450045758, 66.655932851309927, 67.040878379924052, 67.321038798256112, 67.658909379988231, 67.888469154339049, 68.865202633851254, 69.622159818902034, 70.379135313881889, 70.475345136665226, 71.797319073624664, 72.573206114372212, 73.349105115531515]
[0, 12.125474363956311, 6.6575564575311938, 2.0495216807185281, 2.8066715389197818, 1.9062941443167196, 0.23969835287691588, -1.1143306827690138, 2.1412275421239131, 11.44190958246636, 21.528834948180627, 31.66563757271199, 49.064097639095635, 39.109617129480213, 34.437914948393889, 34.632902049490781, 41.496354432743018, 42.761838813436931, 43.186809491907411, 35.323078640208969, 22.789857523352048, 16.448572200999699, 9.9662221458867375, 1.6708372005476715, -6.3154249393947035, -6.6887240183451508, -7.0290245796955304, -7.6271302205666487, -9.2456177159555306, -10.514195253678674, -14.94380502962324, -24.382138914901205, -25.357330172252798, -29.798077405942184, -45.488902557416381, -48.261203703301945, -49.298808819845561, -35.89776351130773, -34.615369379898638, -26.729053448811346, -14.048002766120808, -11.329468251321536, -3.7120214983651336, 0.49077194475893721, 4.2323370922808454, 8.2632043214861532, 12.688405237520223, 17.013099476703804, 16.94048856417691, 24.310992486676732, 28.1159356608844, 28.130338120383978, 25.234139986480713, 19.268148332468478, 13.399470666385703, 10.141822496660069, 6.9808952924695307, 6.7696566888296275, 4.0445827833701991, -0.5169029348991574, -4.3048025156608745, -3.3338065556740393, 2.0918263028699382, 2.8920869522069266, 3.7423235963410471, 5.5942532379640211, 6.4869577497547199, 5.126276942924342, 5.3157546469700687, 5.3045104681635946, 4.2746975023989453, 8.6581192606482897, 8.6693683559013373, 10.833491504463117, 16.192833118218037, 16.275104321906717, 14.806190094758895, 11.884069663957471, 8.7347881988406666, 5.0991769275035788, 1.2101262687383834, -1.4014593098833832, -2.3967706246264178, -2.9752649030520693, -7.0464778805029393, -9.5539901571622021, -15.196889704969806, -12.806963205452657, -10.728801015459275, -8.8565315983141151, -5.3608519033672053, -0.90747055526892639, -0.094003491742304698, 1.4107487017121241, 3.1567262192846139, 4.2101978307279584, 4.9659289772421884, 0.41090882231257569, -6.4706251550086593, -7.527309637247984, -19.457209209930706, -23.666892859787417, -27.608076424326754]
[0, 0, 0.78686419546196196, 1.5736685106509367, 2.5212523634576418, 3.6151502190182034, 4.4012122693043132, 5.1312468849219526, 5.8684808958709898, 6.6057777733904839, 7.3430313881662963, 7.9793028256047531, 8.9317998591434407, 9.5491840558961556, 10.166539437260903, 10.783956912330245, 11.401278429755319, 11.790096244708538, 11.885833912117979, 12.576953923476362, 13.223726438727272, 13.727288322480401, 14.520087105401391, 15.312866126799531, 16.258406295272561, 17.628022348073124, 18.409859395917298, 18.706703218153908, 19.066081425285333, 19.283012741229253, 20.447661382798064, 21.066723960152721, 21.135220732164253, 21.398788899151469, 22.489238003365422, 22.847473166039315, 23.754171911502763, 24.537732755527657, 25.626434315424124, 26.352303949033356, 27.186261112202427, 27.49393139933461, 28.460680300036856, 29.427409071148993, 30.239485547402307, 31.051566217594626, 31.863648941213345, 32.675705405321601, 32.946891753798063, 34.006935594589564, 34.529689898732535, 34.534269472948552, 35.24983533218164, 35.797479223410242, 36.551344177098905, 37.305189677450272, 38.303503810426456, 38.495319681511198, 39.574291206112285, 40.323334313082768, 41.072335804469809, 41.821354927122897, 42.896385722030651, 43.548621162650065, 44.772342483049449, 45.800689024833879, 46.409469674986298, 47.2227270881096, 47.668173605662496, 47.726409676958554, 48.230815009999354, 48.961607579748119, 50.011147617097812, 51.115457668668469, 52.096874547471771, 53.078480608985245, 53.984864887313151, 54.844202690508148, 55.583867215816745, 56.323598430515709, 57.06334277148764, 57.821551219079723, 58.45325705251804, 59.367364300055222, 60.372593313763048, 61.286752692646182, 62.18506381914969, 63.044278582756554, 63.903603759857752, 64.762919999667062, 65.89493450045758, 65.974264192250757, 66.677277371359082, 66.957437789691141, 67.29530837142326, 67.524868145774079, 68.501601625286284, 69.258558810337064, 70.015534305316919, 70.111744128100256, 71.433718065059693, 72.209605105807242, 72.985504106966545]
[0, 12.125474363956311, 6.6575564575311938, 2.0495216807185281, 2.8066715389197818, 1.9062941443167196, 0.23969835287691588, -1.1143306827690138, 2.1412275421239131, 11.44190958246636, 21.528834948180627, 31.66563757271199, 49.064097639095635, 39.109617129480213, 34.437914948393889, 34.632902049490781, 41.496354432743018, 42.761838813436931, 43.186809491907411, 35.323078640208969, 22.789857523352048, 16.448572200999699, 9.9662221458867375, 1.6708372005476715, -6.3154249393947035, -6.6887240183451508, -7.0290245796955304, -7.6271302205666487, -9.2456177159555306, -10.514195253678674, -14.94380502962324, -24.382138914901205, -25.357330172252798, -29.798077405942184, -45.488902557416381, -48.261203703301945, -49.298808819845561, -35.89776351130773, -34.615369379898638, -26.729053448811346, -14.048002766120808, -11.329468251321536, -3.7120214983651336, 0.49077194475893721, 4.2323370922808454, 8.2632043214861532, 12.688405237520223, 17.013099476703804, 16.94048856417691, 24.310992486676732, 28.1159356608844, 28.130338120383978, 25.234139986480713, 19.268148332468478, 13.399470666385703, 10.141822496660069, 6.9808952924695307, 6.7696566888296275, 4.0445827833701991, -0.5169029348991574, -4.3048025156608745, -3.3338065556740393, 2.0918263028699382, 2.8920869522069266, 3.7423235963410471, 5.5942532379640211, 6.4869577497547199, 5.126276942924342, 5.3157546469700687, 5.3045104681635946, 4.2746975023989453, 8.6581192606482897, 8.6693683559013373, 10.833491504463117, 16.192833118218037, 16.275104321906717, 14.806190094758895, 11.884069663957471, 8.7347881988406666, 5.0991769275035788, 1.2101262687383834, -1.4014593098833832, -2.3967706246264178, -2.9752649030520693, -7.0464778805029393, -9.5539901571622021, -15.196889704969806, -12.806963205452657, -10.728801015459275, -8.8565315983141151, -5.3608519033672053, -5.1879868895915964, -0.094003491742304698, 1.4107487017121241, 3.1567262192846139, 4.2101978307279584, 4.9659289772421884, 0.41090882231257569, -6.4706251550086593, -7.527309637247984, -19.457209209930706, -23.666892859787417, -27.608076424326754]
[0, 0, 0.78686419546196196, 1.5736685106509367, 2.5212523634576418, 3.6151502190182034, 4.4012122693043132, 5.1312468849219526, 5.8684808958709898, 6.6057777733904839, 7.3430313881662963, 7.9793028256047531, 8.9317998591434407, 9.5491840558961556, 10.166539437260903, 10.783956912330245, 11.401278429755319, 11.790096244708538, 11.885833912117979, 12.576953923476362, 13.223726438727272, 13.727288322480401, 14.520087105401391, 15.312866126799531, 16.258406295272561, 17.628022348073124, 18.409859395917298, 18.706703218153908, 19.066081425285333, 19.283012741229253, 20.086861491861413, 20.453703475396559, 20.514963616956965, 20.834878734755417, 21.032403803432786, 22.131873436572331, 23.222322540786287, 23.485890707773503, 23.554387479785035, 24.247361012486682, 25.075060917382181, 25.909018080551252, 26.216688367683435, 27.183437268385681, 28.150166039497819, 28.805018649938525, 29.453445374681575, 29.959870178675217, 30.871531819252464, 31.783185987509267, 32.84652223578636, 33.753722690426898, 34.30683726770723, 35.582349272511578, 36.792669786425144, 37.446485800300607, 38.400482472674256, 39.507788212025403, 39.795422180812132, 40.7073581325105, 42.006852580363201, 42.967530955262944, 43.938349012367361, 44.861789367777504, 45.953023288621239, 46.60030491202793, 47.819313004699993, 48.539826134351365, 49.647225095882391, 49.947088681534261, 50.455238521640503, 51.195328205395114, 52.125435322882126, 53.055490348136004, 53.689823296988571, 54.548165338368335, 55.423180783946307, 56.298102649029126, 57.173063979603228, 57.864119990357786, 59.010563342643451, 59.757083757635563, 60.603701032441599, 61.605301077369724, 62.731048908813335, 63.945649740362533, 64.748871061045691, 65.552109630836753]
[0, 12.125474363956311, 6.6575564575311938, 2.0495216807185281, 2.8066715389197818, 1.9062941443167196, 0.23969835287691588, -1.1143306827690138, 2.1412275421239131, 11.44190958246636, 21.528834948180627, 31.66563757271199, 49.064097639095635, 39.109617129480213, 34.437914948393889, 34.632902049490781, 41.496354432743018, 42.761838813436931, 43.186809491907411, 35.323078640208969, 22.789857523352048, 16.448572200999699, 9.9662221458867375, 1.6708372005476715, -6.3154249393947035, -6.6887240183451508, -7.0290245796955304, -7.6271302205666487, -9.2456177159555306, -10.514195253678674, -18.871823739319517, -24.607562478309504, -25.543845156761979, -30.345864504121067, -33.566267843698839, -45.488902557416381, -29.798077405942184, -25.357330172252798, -24.382138914901205, -15.10304072856141, -26.729053448811346, -14.048002766120808, -11.329468251321536, -3.7120214983651336, 0.49077194475893721, -0.56222016030766186, -1.7500089791035696, -3.1761310551175672, -1.2931259977048346, 1.5079745384514007, 7.7798101329580307, 4.7111196215784226, 4.1195164521835395, 6.0664892114595492, 7.7385886669292763, 6.548749012259699, -0.35703587450752727, -16.541643375505892, -18.269169618084085, -29.323225489915988, -23.974867570444687, -8.2811510115536713, -3.6261909384744908, -2.682044824947265, -0.62652491530752752, 5.3555344548936974, 10.093886080292181, 5.8652602822980366, -6.3879091496770499, -6.0907848080562506, -7.8221599263383421, -15.41661630921781, -17.540830203705802, -23.699234050476029, -20.304044901927629, -18.421848417200358, -15.124094170846812, -15.032788416227726, -12.923981507337938, -9.7785833899044867, -6.1913525352695027, 0.19730973035468818, 5.7112429223010297, 5.9826424528173883, 6.0024277913862001, 15.289625892807893, 23.239035759433747, 20.419931097759633]
[0, 0, 0.78686419546196196, 1.5736685106509367, 2.5212523634576418, 3.6151502190182034, 4.4012122693043132, 5.1312468849219526, 5.8684808958709898, 6.6057777733904839, 7.3430313881662963, 7.9793028256047531, 8.9317998591434407, 9.5491840558961556, 10.166539437260903, 10.783956912330245, 11.401278429755319, 11.790096244708538, 11.885833912117979, 12.576953923476362, 13.223726438727272, 13.727288322480401, 14.520087105401391, 15.312866126799531, 16.258406295272561, 17.628022348073124, 18.409859395917298, 18.706703218153908, 19.066081425285333, 19.283012741229253, 20.086861491861413, 20.453703475396559, 20.514963616956965, 20.834878734755417, 21.032403803432786, 22.131873436572331, 23.222322540786287, 23.485890707773503, 23.554387479785035, 24.247361012486682, 25.075060917382181, 25.909018080551252, 26.216688367683435, 27.183437268385681, 28.150166039497819, 28.962242515751132, 29.774323185943452, 30.586405909562171, 31.398462373670423, 31.669648722146889, 32.729692562938389, 33.25244686708136, 33.257026441297377, 33.972592300530465, 34.520236191759068, 35.27410114544773, 36.027946645799098, 37.026260778775281, 37.218076649860024, 38.297048174461111, 39.046091281431593, 39.795092772818634, 40.544111895471723, 41.619142690379476, 42.27137813099889, 43.495099451398275, 44.523445993182705, 45.132226643335123, 45.945484056458426, 46.390930574011321, 46.449166645307379, 46.95357197834818, 47.684364548096944, 48.733904585446638, 49.838214637017302, 50.819631515820603, 51.801237577334078, 52.707621855661984, 53.56695965885698, 54.306624184165578, 55.046355398864542, 55.786099739836473, 56.957827733015776, 58.200198024032105, 58.809942609903928, 59.891922526538245, 60.564791414212507, 61.514878668100273, 62.383742995829294, 63.536994876382707, 64.508541756363286, 65.295489283203537, 66.193856251652406, 67.069620592100222, 68.292842096979854, 68.86060192296263, 69.636488963710178, 70.412387964869481]
[0, 12.125474363956311, 6.6575564575311938, 2.0495216807185281, 2.8066715389197818, 1.9062941443167196, 0.23969835287691588, -1.1143306827690138, 2.1412275421239131, 11.44190958246636, 21.528834948180627, 31.66563757271199, 49.064097639095635, 39.109617129480213, 34.437914948393889, 34.632902049490781, 41.496354432743018, 42.761838813436931, 43.186809491907411, 35.323078640208969, 22.789857523352048, 16.448572200999699, 9.9662221458867375, 1.6708372005476715, -6.3154249393947035, -6.6887240183451508, -7.0290245796955304, -7.6271302205666487, -9.2456177159555306, -10.514195253678674, -18.871823739319517, -24.607562478309504, -25.543845156761979, -30.345864504121067, -33.566267843698839, -45.488902557416381, -29.798077405942184, -25.357330172252798, -24.382138914901205, -15.10304072856141, -26.729053448811346, -14.048002766120808, -11.329468251321536, -3.7120214983651336, 0.49077194475893721, 4.2323370922808454, 8.2632043214861532, 12.688405237520223, 17.013099476703804, 16.94048856417691, 24.310992486676732, 28.1159356608844, 28.130338120383978, 25.234139986480713, 19.268148332468478, 13.399470666385703, 10.141822496660069, 6.9808952924695307, 6.7696566888296275, 4.0445827833701991, -0.5169029348991574, -4.3048025156608745, -3.3338065556740393, 2.0918263028699382, 2.8920869522069266, 3.7423235963410471, 5.5942532379640211, 6.4869577497547199, 5.126276942924342, 5.3157546469700687, 5.3045104681635946, 4.2746975023989453, 8.6581192606482897, 8.6693683559013373, 10.833491504463117, 16.192833118218037, 16.275104321906717, 14.806190094758895, 11.884069663957471, 8.7347881988406666, 5.0991769275035788, 1.2101262687383834, -5.1004761217027959, -10.996823555663291, -12.067263403501501, -3.0658456887419807, -5.0589824620704062, 0.49337759256345359, 8.0098993955707023, 8.2799280647190177, 10.855514485612659, 9.1809305088559956, 6.4587093982776471, -0.27035901353996256, -14.977664445829234, -19.457209209930706, -23.666892859787417, -27.608076424326754]
[0, 0, 0.78686419546196196, 1.5736685106509367, 2.5212523634576418, 3.6151502190182034, 4.4012122693043132, 5.1312468849219526, 5.8684808958709898, 6.6057777733904839, 7.3430313881662963, 7.9793028256047531, 8.9317998591434407, 9.5491840558961556, 10.166539437260903, 10.783956912330245, 11.401278429755319, 11.790096244708538, 11.885833912117979, 12.576953923476362, 13.223726438727272, 13.727288322480401, 14.520087105401391, 15.312866126799531, 16.258406295272561, 17.628022348073124, 18.409859395917298, 18.706703218153908, 19.066081425285333, 19.283012741229253, 20.086861491861413, 20.453703475396559, 20.514963616956965, 20.834878734755417, 21.032403803432786, 22.131873436572331, 23.222322540786287, 23.485890707773503, 23.554387479785035, 24.247361012486682, 25.075060917382181, 25.80093055099141, 26.889632110887877, 27.355164852190789, 28.189120006786048, 29.034022770683183, 29.154713220280481, 30.039607183564229, 30.949501690878666, 31.85944653536102, 32.747360696806815, 33.253785500800461, 34.165447141377705, 35.077101309634507, 36.140437557911596, 37.047638012552135, 37.600752589832467, 38.876264594636815, 40.086585108550381, 40.740401122425844, 41.694397794799492, 42.80170353415064, 43.089337502937369, 44.001273454635736, 45.300767902488438, 46.261446277388181, 47.232264334492598, 48.155704689902741, 49.246938610746476, 49.894220234153167, 51.113228326825229, 51.833741456476602, 52.941140418007627, 53.241004003659498, 53.74915384376574, 54.489243527520351, 55.419350645007363, 56.349405670261241, 56.983738619113808, 57.842080660493572, 58.717096106071544, 59.592017971154362, 60.466979301728465, 61.158035312483022, 62.304478664768688, 63.0509990797608, 63.897616354566836, 64.899216399494961, 66.024964230938565, 67.23956506248777, 68.042786383170935, 68.846024952961997]
[truncated: 1,504,722 more chars]
