# Supplementary material for: Structural analysis of P. falciparum KAHRP and PfEMP1 complexes with host erythrocyte spectrin suggests a model for cytoadherent knob protrusions
Source: PLoS Pathog. 2017 Aug 14;13(8):e1006552. doi: 10.1371/journal.ppat.1006552 (PMC5570508; doi:10.1371/journal.ppat.1006552)
Supplement: S1 Software — Provided here is a compressed file that includes all scripts used for the calculation of docking conformations between two charged proteins. The specific examples of docking the KAHRP 5´ repeat to spectrin β10–14, and predicting the β-catenin–Tcf complex, are shown in separate directories. A README file with simple instructions and software dependencies is also included. (ZIP) [file ppat.1006552.s012.zip › scripts/bench_marking/path_finding/points.txt]

[(12.0604, 61.1904, 78.8437), (12.5583, 61.1844, 78.4405), (12.8317, 61.3244, 77.8782), (12.8158, 61.5774, 77.2897), (12.8916, 62.0181, 76.7047), (12.7955, 62.5822, 76.3584), (12.5297, 63.1128, 76.2491), (12.3424, 63.3425, 76.213), (12.2982, 63.6495, 76.4609), (12.1269, 63.9749, 76.6447), (11.9323, 64.171, 76.7423), (11.3207, 64.3994, 76.7644), (10.8822, 64.7601, 76.8163), (10.2993, 65.3471, 76.7952), (10.0803, 66.2989, 76.7054), (10.2039, 67.0001, 76.2838), (10.3688, 67.5509, 75.738), (10.0926, 68.5993, 75.1386), (10.1936, 69.3631, 74.5392), (10.0167, 69.7463, 74.2772), (9.93497, 70.202, 73.8507), (10.1993, 70.6015, 73.7216), (10.5216, 71.0136, 73.4609), (10.5977, 71.1574, 72.8995), (10.5661, 71.2069, 72.396), (10.1056, 71.2923, 71.929), (10.1056, 71.5239, 71.2163), (10.4246, 71.9295, 70.7108), (10.9287, 72.3615, 70.1006), (10.9071, 72.6597, 69.6116), (10.809, 73.3045, 68.9953), (11.0553, 74.144, 68.7964), (11.5448, 74.8336, 69.0965), (11.407, 75.5306, 69.6049), (11.9507, 76.0142, 69.6521), (12.0514, 76.6185, 69.8586), (12.0599, 76.965, 70.039), (12.0599, 77.7247, 70.1312), (12.183, 78.6444, 69.6458), (12.392, 79.3341, 69.2264), (12.6747, 80.1159, 69.2894), (13.0918, 80.7262, 69.3885), (13.4604, 81.2074, 69.4683), (13.9926, 81.4762, 69.5118), (14.6983, 81.6622, 69.201), (15.0908, 82.2891, 68.6711), (15.4399, 82.4986, 68.2178), (15.9747, 82.7128, 67.4773), (15.9272, 82.9839, 66.2635), (15.7508, 83.5033, 65.8241), (15.9383, 83.8533, 65.2179), (16.6332, 84.5019, 64.9905), (17.429, 85.0888, 64.5727), (17.5773, 85.2077, 64.3885), (18.3497, 85.6542, 64.2154), (18.7499, 86.4509, 64.3912), (18.8213, 87.3807, 64.2148), (19.272, 88.2702, 63.9849), (19.8495, 89.009, 64.1313), (20.5591, 89.6248, 64.3477), (20.6727, 90.2838, 64.559), (20.7952, 90.7529, 65.0656), (20.912, 91.0696, 65.4944), (21.6314, 91.3161, 65.523), (22.3026, 91.835, 65.2975), (22.7144, 92.8075, 65.3778), (23.351, 93.5252, 65.3172), (22.6209, 93.3654, 65.181), (21.8902, 93.4724, 65.3589), (21.5177, 94.0793, 64.7515), (20.912, 94.279, 64.165), (20.2017, 94.1242, 63.9333), (19.745, 94.0397, 63.4779), (19.4641, 94.0261, 62.8515), (18.4462, 94.1976, 62.5829), (18.4441, 93.9738, 62.0479), (17.8528, 94.7362, 61.5931), (17.1659, 94.8715, 60.8039), (16.5489, 95.3516, 60.0696), (16.4018, 95.1411, 58.5815), (15.8824, 95.4836, 58.2227), (15.4974, 95.7572, 57.6388), (15.3691, 96.3226, 57.1613), (15.3691, 96.8322, 56.1784), (15.8454, 96.642, 55.4546), (15.9761, 96.4364, 54.8502), (15.7711, 96.445, 54.2257), (15.7615, 96.903, 53.335), (15.582, 97.5217, 52.4118), (15.7747, 97.8727, 51.2651), (15.9575, 97.9319, 50.4852), (15.6847, 98.0513, 49.7392)]
[(12.0604, 61.1904, 78.8437), (12.5583, 61.1844, 78.4405), (12.8317, 61.3244, 77.8782), (12.8158, 61.5774, 77.2897), (12.8916, 62.0181, 76.7047), (12.7955, 62.5822, 76.3584), (12.5297, 63.1128, 76.2491), (12.3424, 63.3425, 76.213), (12.2982, 63.6495, 76.4609), (12.1269, 63.9749, 76.6447), (11.9323, 64.171, 76.7423), (11.3207, 64.3994, 76.7644), (10.8822, 64.7601, 76.8163), (10.2993, 65.3471, 76.7952), (10.0803, 66.2989, 76.7054), (10.2039, 67.0001, 76.2838), (10.3688, 67.5509, 75.738), (10.0926, 68.5993, 75.1386), (10.1936, 69.3631, 74.5392), (10.0167, 69.7463, 74.2772), (9.93497, 70.202, 73.8507), (10.1993, 70.6015, 73.7216), (10.5216, 71.0136, 73.4609), (10.5977, 71.1574, 72.8995), (10.5661, 71.2069, 72.396), (10.1056, 71.2923, 71.929), (10.1056, 71.5239, 71.2163), (10.4246, 71.9295, 70.7108), (10.9287, 72.3615, 70.1006), (10.9071, 72.6597, 69.6116), (10.809, 73.3045, 68.9953), (11.0553, 74.144, 68.7964), (11.5448, 74.8336, 69.0965), (11.407, 75.5306, 69.6049), (11.9507, 76.0142, 69.6521), (12.0514, 76.6185, 69.8586), (12.0599, 76.965, 70.039), (12.0599, 77.7247, 70.1312), (12.183, 78.6444, 69.6458), (12.392, 79.3341, 69.2264), (12.6747, 80.1159, 69.2894), (13.0918, 80.7262, 69.3885), (13.4604, 81.2074, 69.4683), (13.9926, 81.4762, 69.5118), (14.6983, 81.6622, 69.201), (15.0908, 82.2891, 68.6711), (15.4399, 82.4986, 68.2178), (15.9747, 82.7128, 67.4773), (15.9272, 82.9839, 66.2635), (15.7508, 83.5033, 65.8241), (15.9383, 83.8533, 65.2179), (16.6332, 84.5019, 64.9905), (17.429, 85.0888, 64.5727), (17.5773, 85.2077, 64.3885), (18.3497, 85.6542, 64.2154), (18.7499, 86.4509, 64.3912), (18.8213, 87.3807, 64.2148), (19.272, 88.2702, 63.9849), (19.8495, 89.009, 64.1313), (20.5591, 89.6248, 64.3477), (20.6727, 90.2838, 64.559), (20.7952, 90.7529, 65.0656), (20.912, 91.0696, 65.4944), (21.6314, 91.3161, 65.523), (22.3026, 91.835, 65.2975), (22.7144, 92.8075, 65.3778), (23.351, 93.5252, 65.3172), (22.6209, 93.3654, 65.181), (21.8902, 93.4724, 65.3589), (21.5177, 94.0793, 64.7515), (20.912, 94.279, 64.165), (20.2017, 94.1242, 63.9333), (19.745, 94.0397, 63.4779), (19.4641, 94.0261, 62.8515), (18.4462, 94.1976, 62.5829), (17.8559, 95.0584, 62.3637), (17.7398, 95.437, 62.055), (17.2792, 95.6527, 61.3014), (16.6778, 96.2408, 60.6359), (16.1533, 96.9157, 59.9607), (15.8657, 98.2101, 59.7833), (15.2608, 98.0298, 59.1244), (14.182, 98.5179, 58.8424), (13.3592, 98.9082, 59.1738), (13.7528, 98.1953, 58.9025), (13.9259, 97.4172, 58.5416), (14.0414, 97.0051, 57.7785), (14.0544, 97.1199, 56.9112), (14.334, 97.288, 56.302), (14.9706, 96.8252, 55.4684), (15.2696, 96.4334, 54.9077), (15.7711, 96.445, 54.2257), (15.7615, 96.903, 53.335), (15.582, 97.5217, 52.4118), (15.7747, 97.8727, 51.2651), (15.9575, 97.9319, 50.4852), (15.6847, 98.0513, 49.7392)]
[(12.0604, 61.1904, 78.8437), (12.5583, 61.1844, 78.4405), (12.8317, 61.3244, 77.8782), (12.8158, 61.5774, 77.2897), (12.8916, 62.0181, 76.7047), (12.7955, 62.5822, 76.3584), (12.5297, 63.1128, 76.2491), (12.3424, 63.3425, 76.213), (12.2982, 63.6495, 76.4609), (12.1269, 63.9749, 76.6447), (11.9323, 64.171, 76.7423), (11.3207, 64.3994, 76.7644), (10.8822, 64.7601, 76.8163), (10.2993, 65.3471, 76.7952), (10.0803, 66.2989, 76.7054), (10.2039, 67.0001, 76.2838), (10.3688, 67.5509, 75.738), (10.0926, 68.5993, 75.1386), (10.1936, 69.3631, 74.5392), (10.0167, 69.7463, 74.2772), (9.93497, 70.202, 73.8507), (10.1993, 70.6015, 73.7216), (10.5216, 71.0136, 73.4609), (10.5977, 71.1574, 72.8995), (10.5661, 71.2069, 72.396), (10.1056, 71.2923, 71.929), (10.1056, 71.5239, 71.2163), (10.4246, 71.9295, 70.7108), (10.9287, 72.3615, 70.1006), (10.9071, 72.6597, 69.6116), (10.809, 73.3045, 68.9953), (11.0553, 74.144, 68.7964), (11.5448, 74.8336, 69.0965), (11.407, 75.5306, 69.6049), (11.9507, 76.0142, 69.6521), (12.0514, 76.6185, 69.8586), (12.0599, 76.965, 70.039), (12.0599, 77.7247, 70.1312), (12.183, 78.6444, 69.6458), (12.392, 79.3341, 69.2264), (12.6747, 80.1159, 69.2894), (13.0918, 80.7262, 69.3885), (13.4604, 81.2074, 69.4683), (13.9926, 81.4762, 69.5118), (14.6983, 81.6622, 69.201), (15.0908, 82.2891, 68.6711), (15.4399, 82.4986, 68.2178), (15.9747, 82.7128, 67.4773), (15.9272, 82.9839, 66.2635), (15.7508, 83.5033, 65.8241), (15.9383, 83.8533, 65.2179), (16.6332, 84.5019, 64.9905), (17.429, 85.0888, 64.5727), (17.5773, 85.2077, 64.3885), (18.3497, 85.6542, 64.2154), (18.7499, 86.4509, 64.3912), (18.8213, 87.3807, 64.2148), (19.272, 88.2702, 63.9849), (19.8495, 89.009, 64.1313), (20.5591, 89.6248, 64.3477), (20.6727, 90.2838, 64.559), (20.7952, 90.7529, 65.0656), (20.912, 91.0696, 65.4944), (21.6314, 91.3161, 65.523), (22.3026, 91.835, 65.2975), (22.7144, 92.8075, 65.3778), (23.351, 93.5252, 65.3172), (23.4414, 92.9857, 65.5076), (23.6136, 92.4826, 65.2782), (24.0134, 92.121, 65.1381), (24.681, 91.7055, 65.0211), (24.9932, 91.2423, 64.7265), (25.1051, 90.7532, 64.3863), (25.8349, 90.7532, 64.3863), (26.4056, 90.6991, 63.8255), (27.2739, 90.6535, 62.9012), (28.0477, 90.5402, 61.6814), (28.5368, 90.0366, 60.8743), (28.8733, 89.5452, 60.579), (29.9532, 89.4637, 60.0101), (30.6711, 89.2436, 59.7708), (31.1876, 89.259, 59.1757), (31.1898, 88.8378, 58.5465)]
[(12.0604, 61.1904, 78.8437), (12.5583, 61.1844, 78.4405), (12.8317, 61.3244, 77.8782), (12.8158, 61.5774, 77.2897), (12.8916, 62.0181, 76.7047), (12.7955, 62.5822, 76.3584), (12.5297, 63.1128, 76.2491), (12.3424, 63.3425, 76.213), (12.2982, 63.6495, 76.4609), (12.1269, 63.9749, 76.6447), (11.9323, 64.171, 76.7423), (11.3207, 64.3994, 76.7644), (10.8822, 64.7601, 76.8163), (10.2993, 65.3471, 76.7952), (10.0803, 66.2989, 76.7054), (10.2039, 67.0001, 76.2838), (10.3688, 67.5509, 75.738), (10.0926, 68.5993, 75.1386), (10.1936, 69.3631, 74.5392), (10.0167, 69.7463, 74.2772), (9.93497, 70.202, 73.8507), (10.1993, 70.6015, 73.7216), (10.5216, 71.0136, 73.4609), (10.5977, 71.1574, 72.8995), (10.5661, 71.2069, 72.396), (10.1056, 71.2923, 71.929), (10.1056, 71.5239, 71.2163), (10.4246, 71.9295, 70.7108), (10.9287, 72.3615, 70.1006), (10.9071, 72.6597, 69.6116), (10.809, 73.3045, 68.9953), (11.0553, 74.144, 68.7964), (11.5448, 74.8336, 69.0965), (11.407, 75.5306, 69.6049), (11.9507, 76.0142, 69.6521), (12.0514, 76.6185, 69.8586), (12.0599, 76.965, 70.039), (12.0599, 77.7247, 70.1312), (12.183, 78.6444, 69.6458), (12.392, 79.3341, 69.2264), (12.6747, 80.1159, 69.2894), (13.0918, 80.7262, 69.3885), (13.4604, 81.2074, 69.4683), (13.9926, 81.4762, 69.5118), (14.6983, 81.6622, 69.201), (15.0908, 82.2891, 68.6711), (15.4399, 82.4986, 68.2178), (15.9747, 82.7128, 67.4773), (15.9272, 82.9839, 66.2635), (15.7508, 83.5033, 65.8241), (15.9383, 83.8533, 65.2179), (16.6332, 84.5019, 64.9905), (17.429, 85.0888, 64.5727), (17.5773, 85.2077, 64.3885), (18.3497, 85.6542, 64.2154), (18.7499, 86.4509, 64.3912), (18.8213, 87.3807, 64.2148), (19.272, 88.2702, 63.9849), (19.8495, 89.009, 64.1313), (20.5591, 89.6248, 64.3477), (20.6727, 90.2838, 64.559), (20.7952, 90.7529, 65.0656), (20.912, 91.0696, 65.4944), (21.6314, 91.3161, 65.523), (22.3026, 91.835, 65.2975), (22.7144, 92.8075, 65.3778), (23.351, 93.5252, 65.3172), (23.0683, 93.8648, 64.9861), (23.4177, 94.6257, 64.5693), (24.014, 94.9212, 63.9122), (24.6287, 94.6381, 63.2666), (24.7055, 94.0065, 62.4718), (25.3622, 93.1795, 61.7851), (25.7905, 92.8958, 61.341), (25.7839, 92.8141, 60.5334), (25.9847, 93.1444, 59.8195), (26.3254, 93.7756, 59.4395), (26.4196, 94.8714, 58.4054), (26.346, 95.7424, 57.4635), (26.5017, 96.1194, 57.0627), (26.4631, 96.1468, 56.4929), (26.222, 96.1572, 55.9888), (26.222, 96.3887, 55.2762), (26.7174, 96.4969, 54.9134), (27.1151, 96.4048, 54.5237), (27.0262, 95.9445, 54.2097), (26.9237, 96.2099, 53.431), (26.8499, 96.3101, 52.8555), (26.6387, 96.647, 51.568), (26.9119, 96.5593, 50.8899), (27.4866, 96.5784, 50.4301), (28.2039, 96.6991, 50.3157), (29.1944, 96.7545, 50.1783), (29.6837, 96.6486, 49.8973), (30.3689, 97.0367, 49.5773), (30.9717, 97.9421, 49.4698), (31.3956, 98.5779, 49.8421), (31.9745, 99.5262, 49.726)]
[(12.0604, 61.1904, 78.8437), (12.5583, 61.1844, 78.4405), (12.8317, 61.3244, 77.8782), (12.8158, 61.5774, 77.2897), (12.8916, 62.0181, 76.7047), (12.7955, 62.5822, 76.3584), (12.5297, 63.1128, 76.2491), (12.3424, 63.3425, 76.213), (12.2982, 63.6495, 76.4609), (12.1269, 63.9749, 76.6447), (11.9323, 64.171, 76.7423), (11.3207, 64.3994, 76.7644), (10.8822, 64.7601, 76.8163), (10.2993, 65.3471, 76.7952), (10.0803, 66.2989, 76.7054), (10.2039, 67.0001, 76.2838), (10.3688, 67.5509, 75.738), (10.0926, 68.5993, 75.1386), (10.1936, 69.3631, 74.5392), (10.0167, 69.7463, 74.2772), (9.93497, 70.202, 73.8507), (10.1993, 70.6015, 73.7216), (10.5216, 71.0136, 73.4609), (10.5977, 71.1574, 72.8995), (10.5661, 71.2069, 72.396), (10.1056, 71.2923, 71.929), (10.1056, 71.5239, 71.2163), (10.4246, 71.9295, 70.7108), (10.9287, 72.3615, 70.1006), (10.9071, 72.6597, 69.6116), (10.809, 73.3045, 68.9953), (11.0553, 74.144, 68.7964), (11.5448, 74.8336, 69.0965), (11.407, 75.5306, 69.6049), (11.9507, 76.0142, 69.6521), (12.0514, 76.6185, 69.8586), (12.0599, 76.965, 70.039), (12.0599, 77.7247, 70.1312), (12.183, 78.6444, 69.6458), (12.392, 79.3341, 69.2264), (12.6747, 80.1159, 69.2894), (13.0918, 80.7262, 69.3885), (13.4604, 81.2074, 69.4683), (13.9926, 81.4762, 69.5118), (14.6983, 81.6622, 69.201), (15.0908, 82.2891, 68.6711), (15.4399, 82.4986, 68.2178), (15.9747, 82.7128, 67.4773), (15.9272, 82.9839, 66.2635), (15.7508, 83.5033, 65.8241), (16.1442, 82.7746, 65.1793), (16.58, 82.1955, 64.3461), (16.9407, 81.8853, 63.4877), (17.8018, 81.8427, 63.0184), (18.6391, 81.6778, 62.713), (18.975, 81.9665, 61.9766), (19.1149, 82.4283, 61.416), (19.5392, 82.9546, 61.1157), (20.1294, 83.3984, 61.1596), (21.0938, 84.0636, 61.1399), (21.8253, 85.0616, 61.0286), (22.0666, 85.6202, 61.0677), (22.9419, 86.1971, 61.3355), (23.5365, 86.3028, 61.6322), (24.3264, 86.6791, 61.2619), (24.7144, 87.2562, 60.741), (25.5925, 87.9232, 61.0787), (26.3987, 88.4513, 60.956), (27.18, 88.5407, 60.9854), (27.987, 88.3196, 60.6584), (28.7223, 88.6601, 60.3262), (29.8205, 88.6861, 59.7881), (30.1552, 88.3568, 59.4689), (30.8477, 88.5637, 59.1867), (31.1898, 88.8378, 58.5465), (31.1078, 87.9797, 58.2219), (31.6088, 87.2339, 58.0188), (31.4343, 87.4899, 57.1918), (31.4198, 87.3322, 56.6337), (31.354, 87.3071, 55.7016), (31.6319, 87.774, 54.9409), (31.4089, 88.5769, 54.1732), (31.2178, 89.2456, 53.5757), (31.2489, 90.157, 53.4804), (31.9244, 91.1732, 52.9892), (32.1266, 91.6409, 52.1651), (32.2003, 92.1235, 51.5887), (32.4635, 92.7841, 51.2134), (32.8217, 93.445, 51.1408), (32.8249, 94.1926, 51.2485), (32.7627, 94.3238, 51.198), (32.4703, 94.9005, 51.2945), (32.3509, 94.9871, 51.1594), (31.9082, 96.1753, 50.9374), (31.9489, 96.5547, 50.8799), (31.6951, 97.4961, 50.3858), (31.3956, 98.5779, 49.8421), (31.9745, 99.5262, 49.726)]
[(12.0604, 61.1904, 78.8437), (12.5583, 61.1844, 78.4405), (12.8317, 61.3244, 77.8782), (12.8158, 61.5774, 77.2897), (12.8916, 62.0181, 76.7047), (12.7955, 62.5822, 76.3584), (12.5297, 63.1128, 76.2491), (12.3424, 63.3425, 76.213), (12.2982, 63.6495, 76.4609), (12.1269, 63.9749, 76.6447), (11.9323, 64.171, 76.7423), (11.3207, 64.3994, 76.7644), (10.8822, 64.7601, 76.8163), (10.2993, 65.3471, 76.7952), (10.0803, 66.2989, 76.7054), (10.2039, 67.0001, 76.2838), (10.3688, 67.5509, 75.738), (10.0926, 68.5993, 75.1386), (10.1936, 69.3631, 74.5392), (10.0167, 69.7463, 74.2772), (9.93497, 70.202, 73.8507), (10.1993, 70.6015, 73.7216), (10.5216, 71.0136, 73.4609), (10.5977, 71.1574, 72.8995), (10.5661, 71.2069, 72.396), (10.1056, 71.2923, 71.929), (10.1056, 71.5239, 71.2163), (10.4246, 71.9295, 70.7108), (10.9287, 72.3615, 70.1006), (10.9071, 72.6597, 69.6116), (10.809, 73.3045, 68.9953), (11.0553, 74.144, 68.7964), (11.5448, 74.8336, 69.0965), (11.407, 75.5306, 69.6049), (11.9507, 76.0142, 69.6521), (12.0514, 76.6185, 69.8586), (12.0599, 76.965, 70.039), (12.0599, 77.7247, 70.1312), (12.183, 78.6444, 69.6458), (12.392, 79.3341, 69.2264), (12.6747, 80.1159, 69.2894), (13.0918, 80.7262, 69.3885), (13.4604, 81.2074, 69.4683), (13.9926, 81.4762, 69.5118), (14.6983, 81.6622, 69.201), (15.0908, 82.2891, 68.6711), (15.4399, 82.4986, 68.2178), (15.9747, 82.7128, 67.4773), (15.9272, 82.9839, 66.2635), (15.7508, 83.5033, 65.8241), (16.1442, 82.7746, 65.1793), (16.58, 82.1955, 64.3461), (16.9407, 81.8853, 63.4877), (17.8018, 81.8427, 63.0184), (18.6391, 81.6778, 62.713), (18.975, 81.9665, 61.9766), (19.1149, 82.4283, 61.416), (19.5392, 82.9546, 61.1157), (20.1294, 83.3984, 61.1596), (21.0938, 84.0636, 61.1399), (21.8253, 85.0616, 61.0286), (22.0666, 85.6202, 61.0677), (22.9419, 86.1971, 61.3355), (23.5365, 86.3028, 61.6322), (24.3264, 86.6791, 61.2619), (24.7144, 87.2562, 60.741), (25.5925, 87.9232, 61.0787), (26.3987, 88.4513, 60.956), (27.18, 88.5407, 60.9854), (27.987, 88.3196, 60.6584), (28.7223, 88.6601, 60.3262), (29.8205, 88.6861, 59.7881), (30.1552, 88.3568, 59.4689), (30.8477, 88.5637, 59.1867), (31.1898, 88.8378, 58.5465), (31.0365, 89.0627, 57.82), (30.8975, 89.4892, 57.5745), (31.192, 90.4843, 57.34), (30.8088, 91.2818, 56.6332), (29.99, 91.5507, 55.6389), (30.0236, 91.8433, 55.4002), (29.8999, 91.6099, 54.6096), (29.952, 91.8464, 53.5819), (30.386, 92.1027, 52.9181), (30.2163, 92.4178, 52.1833), (29.7547, 92.9027, 51.3881), (30.3109, 92.9239, 50.9544), (30.1682, 93.8875, 50.5916), (30.1664, 94.0682, 50.5968), (30.6573, 95.1003, 50.1894), (31.2129, 95.8209, 49.8962), (31.0715, 96.2522, 49.7669), (31.0781, 96.3135, 49.7576), (31.1333, 97.3588, 49.763), (31.3956, 98.5779, 49.8421), (31.9745, 99.5262, 49.726)]
[(12.0604, 61.1904, 78.8437), (12.5583, 61.1844, 78.4405), (12.8317, 61.3244, 77.8782), (12.8158, 61.5774, 77.2897), (12.8916, 62.0181, 76.7047), (12.7955, 62.5822, 76.3584), (12.5297, 63.1128, 76.2491), (12.3424, 63.3425, 76.213), (12.2982, 63.6495, 76.4609), (12.1269, 63.9749, 76.6447), (11.9323, 64.171, 76.7423), (11.3207, 64.3994, 76.7644), (10.8822, 64.7601, 76.8163), (10.2993, 65.3471, 76.7952), (10.0803, 66.2989, 76.7054), (10.2039, 67.0001, 76.2838), (10.3688, 67.5509, 75.738), (10.0926, 68.5993, 75.1386), (10.1936, 69.3631, 74.5392), (10.0167, 69.7463, 74.2772), (9.93497, 70.202, 73.8507), (10.1993, 70.6015, 73.7216), (10.5216, 71.0136, 73.4609), (10.5977, 71.1574, 72.8995), (10.5661, 71.2069, 72.396), (10.1056, 71.2923, 71.929), (10.1056, 71.5239, 71.2163), (10.4246, 71.9295, 70.7108), (10.9287, 72.3615, 70.1006), (10.9071, 72.6597, 69.6116), (10.809, 73.3045, 68.9953), (11.0553, 74.144, 68.7964), (11.5448, 74.8336, 69.0965), (11.407, 75.5306, 69.6049), (11.9507, 76.0142, 69.6521), (12.0514, 76.6185, 69.8586), (12.0599, 76.965, 70.039), (12.0599, 77.7247, 70.1312), (12.183, 78.6444, 69.6458), (12.392, 79.3341, 69.2264), (12.6747, 80.1159, 69.2894), (13.0918, 80.7262, 69.3885), (13.4604, 81.2074, 69.4683), (13.9926, 81.4762, 69.5118), (14.6983, 81.6622, 69.201), (15.0908, 82.2891, 68.6711), (15.4399, 82.4986, 68.2178), (15.9747, 82.7128, 67.4773), (15.9272, 82.9839, 66.2635), (15.7508, 83.5033, 65.8241), (16.1442, 82.7746, 65.1793), (16.58, 82.1955, 64.3461), (16.9407, 81.8853, 63.4877), (17.8018, 81.8427, 63.0184), (18.6391, 81.6778, 62.713), (18.975, 81.9665, 61.9766), (19.1149, 82.4283, 61.416), (19.5392, 82.9546, 61.1157), (20.1294, 83.3984, 61.1596), (21.0938, 84.0636, 61.1399), (21.8253, 85.0616, 61.0286), (22.0666, 85.6202, 61.0677), (22.9419, 86.1971, 61.3355), (23.5365, 86.3028, 61.6322), (24.3264, 86.6791, 61.2619), (24.7144, 87.2562, 60.741), (25.5925, 87.9232, 61.0787), (26.3987, 88.4513, 60.956), (26.1454, 88.6817, 61.3294), (26.2372, 89.0074, 61.8885), (25.7015, 89.4119, 62.5018), (25.1701, 89.6467, 62.7988), (24.7582, 90.1972, 63.5129), (24.3199, 91.033, 64.0511), (24.3628, 91.1416, 64.2261), (24.0559, 91.6057, 64.525), (24.0134, 92.121, 65.1381), (24.681, 91.7055, 65.0211), (24.9932, 91.2423, 64.7265), (25.1051, 90.7532, 64.3863), (25.8349, 90.7532, 64.3863), (26.4056, 90.6991, 63.8255), (27.2739, 90.6535, 62.9012), (28.0477, 90.5402, 61.6814), (28.5368, 90.0366, 60.8743), (28.8733, 89.5452, 60.579), (29.9532, 89.4637, 60.0101), (30.6711, 89.2436, 59.7708), (31.1876, 89.259, 59.1757), (31.1898, 88.8378, 58.5465)]
[(12.0604, 61.1904, 78.8437), (12.5583, 61.1844, 78.4405), (12.8317, 61.3244, 77.8782), (12.8158, 61.5774, 77.2897), (12.8916, 62.0181, 76.7047), (12.7955, 62.5822, 76.3584), (12.5297, 63.1128, 76.2491), (12.3424, 63.3425, 76.213), (12.2982, 63.6495, 76.4609), (12.1269, 63.9749, 76.6447), (11.9323, 64.171, 76.7423), (11.3207, 64.3994, 76.7644), (10.8822, 64.7601, 76.8163), (10.2993, 65.3471, 76.7952), (10.0803, 66.2989, 76.7054), (10.2039, 67.0001, 76.2838), (10.3688, 67.5509, 75.738), (10.0926, 68.5993, 75.1386), (10.1936, 69.3631, 74.5392), (10.0167, 69.7463, 74.2772), (9.93497, 70.202, 73.8507), (10.1993, 70.6015, 73.7216), (10.5216, 71.0136, 73.4609), (10.5977, 71.1574, 72.8995), (10.5661, 71.2069, 72.396), (10.1056, 71.2923, 71.929), (10.1056, 71.5239, 71.2163), (10.4246, 71.9295, 70.7108), (10.9287, 72.3615, 70.1006), (10.9071, 72.6597, 69.6116), (10.809, 73.3045, 68.9953), (11.0553, 74.144, 68.7964), (11.5448, 74.8336, 69.0965), (11.407, 75.5306, 69.6049), (11.9507, 76.0142, 69.6521), (12.0514, 76.6185, 69.8586), (12.0599, 76.965, 70.039), (12.0599, 77.7247, 70.1312), (12.183, 78.6444, 69.6458), (12.392, 79.3341, 69.2264), (12.6747, 80.1159, 69.2894), (13.0918, 80.7262, 69.3885), (13.4604, 81.2074, 69.4683), (13.9926, 81.4762, 69.5118), (14.6983, 81.6622, 69.201), (15.0908, 82.2891, 68.6711), (15.4399, 82.4986, 68.2178), (15.9747, 82.7128, 67.4773), (15.9272, 82.9839, 66.2635), (15.7508, 83.5033, 65.8241), (16.1442, 82.7746, 65.1793), (16.58, 82.1955, 64.3461), (16.9407, 81.8853, 63.4877), (17.8018, 81.8427, 63.0184), (18.6391, 81.6778, 62.713), (18.975, 81.9665, 61.9766), (19.1149, 82.4283, 61.416), (19.5392, 82.9546, 61.1157), (20.1294, 83.3984, 61.1596), (20.8434, 83.3081, 60.921), (21.3383, 83.3296, 60.529), (22.1568, 83.7366, 60.5281), (22.3502, 83.6591, 59.5447), (23.2542, 83.536, 59.6023), (24.0378, 83.1956, 59.3247), (24.7994, 83.0068, 58.9746), (25.6276, 83.2174, 58.8842), (26.2626, 83.7616, 59.0818), (27.1337, 84.2295, 59.6329), (27.8069, 84.517, 59.4249), (27.6233, 84.7981, 59.6132), (28.5186, 85.2843, 59.6762), (28.5422, 85.5574, 59.6779), (29.2444, 85.9494, 59.689), (29.82, 86.3839, 59.3329), (30.3932, 86.5991, 59.1059), (30.4311, 86.6864, 59.0686), (31.2193, 86.9219, 58.7475), (31.6088, 87.2339, 58.0188), (31.4343, 87.4899, 57.1918), (31.4198, 87.3322, 56.6337), (31.354, 87.3071, 55.7016), (31.6319, 87.774, 54.9409), (31.4089, 88.5769, 54.1732), (31.2178, 89.2456, 53.5757), (31.2489, 90.157, 53.4804), (31.9244, 91.1732, 52.9892), (32.1266, 91.6409, 52.1651), (32.2003, 92.1235, 51.5887), (32.4635, 92.7841, 51.2134), (32.8217, 93.445, 51.1408), (32.8249, 94.1926, 51.2485), (32.7627, 94.3238, 51.198), (32.4703, 94.9005, 51.2945), (32.3509, 94.9871, 51.1594), (31.9082, 96.1753, 50.9374), (31.9489, 96.5547, 50.8799), (31.6951, 97.4961, 50.3858), (31.3956, 98.5779, 49.8421), (31.9745, 99.5262, 49.726)]
[(12.0604, 61.1904, 78.8437), (12.5583, 61.1844, 78.4405), (12.8317, 61.3244, 77.8782), (12.8158, 61.5774, 77.2897), (12.8916, 62.0181, 76.7047), (12.7955, 62.5822, 76.3584), (12.5297, 63.1128, 76.2491), (12.3424, 63.3425, 76.213), (12.2982, 63.6495, 76.4609), (12.1269, 63.9749, 76.6447), (11.9323, 64.171, 76.7423), (11.3207, 64.3994, 76.7644), (10.8822, 64.7601, 76.8163), (10.2993, 65.3471, 76.7952), (10.0803, 66.2989, 76.7054), (10.2039, 67.0001, 76.2838), (10.3688, 67.5509, 75.738), (10.0926, 68.5993, 75.1386), (10.1936, 69.3631, 74.5392), (10.0167, 69.7463, 74.2772), (9.93497, 70.202, 73.8507), (10.1993, 70.6015, 73.7216), (10.5216, 71.0136, 73.4609), (10.5977, 71.1574, 72.8995), (10.5661, 71.2069, 72.396), (10.1056, 71.2923, 71.929), (10.1056, 71.5239, 71.2163), (10.4246, 71.9295, 70.7108), (10.9287, 72.3615, 70.1006), (10.9071, 72.6597, 69.6116), (10.809, 73.3045, 68.9953), (11.0553, 74.144, 68.7964), (11.5448, 74.8336, 69.0965), (11.407, 75.5306, 69.6049), (11.9507, 76.0142, 69.6521), (12.0514, 76.6185, 69.8586), (12.0599, 76.965, 70.039), (12.0599, 77.7247, 70.1312), (12.183, 78.6444, 69.6458), (12.392, 79.3341, 69.2264), (12.6747, 80.1159, 69.2894), (13.0918, 80.7262, 69.3885), (13.4604, 81.2074, 69.4683), (13.9926, 81.4762, 69.5118), (14.6983, 81.6622, 69.201), (15.0908, 82.2891, 68.6711), (15.4399, 82.4986, 68.2178), (15.9747, 82.7128, 67.4773), (15.9272, 82.9839, 66.2635), (15.7508, 83.5033, 65.8241), (16.1442, 82.7746, 65.1793), (16.58, 82.1955, 64.3461), (16.9407, 81.8853, 63.4877), (17.8018, 81.8427, 63.0184), (18.6391, 81.6778, 62.713), (18.975, 81.9665, 61.9766), (19.1149, 82.4283, 61.416), (19.5392, 82.9546, 61.1157), (20.1294, 83.3984, 61.1596), (20.8434, 83.3081, 60.921), (21.3383, 83.3296, 60.529), (22.1568, 83.7366, 60.5281), (22.3502, 83.6591, 59.5447), (23.2542, 83.536, 59.6023), (24.0378, 83.1956, 59.3247), (24.7994, 83.0068, 58.9746), (25.6276, 83.2174, 58.8842), (26.2626, 83.7616, 59.0818), (27.1337, 84.2295, 59.6329), (27.8069, 84.517, 59.4249), (28.5303, 84.6396, 59.5217), (29.13, 84.6606, 59.6379), (29.6882, 85.1683, 59.6837), (31.2346, 85.4655, 59.7082), (32.0052, 85.3761, 59.9152), (33.0624, 85.6951, 59.5804), (33.7332, 86.1429, 59.9547), (33.9507, 86.393, 60.273), (34.7581, 86.7211, 60.6039), (35.2836, 87.1585, 60.1289), (35.839, 87.025, 60.3398), (36.276, 86.7719, 59.9996), (36.9985, 86.8941, 59.1997), (37.3989, 86.9587, 58.9188), (37.7473, 86.7428, 58.3247), (37.7601, 86.6419, 57.6101), (37.7061, 86.5738, 57.4706), (37.6638, 86.4074, 56.634), (37.6685, 86.4159, 56.6212), (38.2034, 86.5382, 55.8911), (38.3085, 86.4547, 55.6665), (38.6062, 86.6129, 55.1631), (38.8861, 86.82, 55.1029), (39.8602, 87.107, 54.2119), (40.3029, 87.0927, 53.1966), (40.7321, 86.9955, 53.0386), (41.5429, 86.8324, 52.3031), (41.7327, 86.3345, 51.798), (41.9949, 86.2053, 51.5699), (42.9607, 85.8792, 51.1899)]
[(12.0604, 61.1904, 78.8437), (12.5583, 61.1844, 78.4405), (12.8317, 61.3244, 77.8782), (12.8158, 61.5774, 77.2897), (12.8916, 62.0181, 76.7047), (12.7955, 62.5822, 76.3584), (12.5297, 63.1128, 76.2491), (12.3424, 63.3425, 76.213), (12.2982, 63.6495, 76.4609), (12.1269, 63.9749, 76.6447), (11.9323, 64.171, 76.7423), (11.3207, 64.3994, 76.7644), (10.8822, 64.7601, 76.8163), (10.2993, 65.3471, 76.7952), (10.0803, 66.2989, 76.7054), (10.2039, 67.0001, 76.2838), (10.3688, 67.5509, 75.738), (10.0926, 68.5993, 75.1386), (10.1936, 69.3631, 74.5392), (10.0167, 69.7463, 74.2772), (9.93497, 70.202, 73.8507), (10.1993, 70.6015, 73.7216), (10.5216, 71.0136, 73.4609), (10.5977, 71.1574, 72.8995), (10.5661, 71.2069, 72.396), (10.1056, 71.2923, 71.929), (10.1056, 71.5239, 71.2163), (10.4246, 71.9295, 70.7108), (10.9287, 72.3615, 70.1006), (10.9071, 72.6597, 69.6116), (10.809, 73.3045, 68.9953), (11.0553, 74.144, 68.7964), (11.5448, 74.8336, 69.0965), (11.407, 75.5306, 69.6049), (11.9507, 76.0142, 69.6521), (12.0514, 76.6185, 69.8586), (12.0599, 76.965, 70.039), (12.0599, 77.7247, 70.1312), (12.183, 78.6444, 69.6458), (12.392, 79.3341, 69.2264), (12.6747, 80.1159, 69.2894), (13.0918, 80.7262, 69.3885), (13.4604, 81.2074, 69.4683), (13.9926, 81.4762, 69.5118), (14.6983, 81.6622, 69.201), (15.0908, 82.2891, 68.6711), (15.4399, 82.4986, 68.2178), (15.9747, 82.7128, 67.4773), (15.9272, 82.9839, 66.2635), (15.7508, 83.5033, 65.8241), (16.1442, 82.7746, 65.1793), (16.58, 82.1955, 64.3461), (16.9407, 81.8853, 63.4877), (17.8018, 81.8427, 63.0184), (18.6391, 81.6778, 62.713), (18.975, 81.9665, 61.9766), (19.1149, 82.4283, 61.416), (19.5392, 82.9546, 61.1157), (20.1294, 83.3984, 61.1596), (20.8434, 83.3081, 60.921), (21.3383, 83.3296, 60.529), (22.1568, 83.7366, 60.5281), (22.3502, 83.6591, 59.5447), (23.2542, 83.536, 59.6023), (24.0378, 83.1956, 59.3247), (24.7994, 83.0068, 58.9746), (25.6276, 83.2174, 58.8842), (26.2626, 83.7616, 59.0818), (27.1337, 84.2295, 59.6329), (27.1609, 84.2745, 59.6923), (26.9175, 84.6466, 60.1918), (26.9125, 84.919, 60.2571), (27.1007, 85.4129, 60.0015), (26.8997, 85.9325, 60.1566), (27.0628, 86.329, 60.0438), (26.868, 86.5536, 60.073), (26.3503, 87.5173, 60.2469), (26.5622, 88.0672, 60.4962), (26.3987, 88.4513, 60.956), (27.18, 88.5407, 60.9854), (27.987, 88.3196, 60.6584), (28.7223, 88.6601, 60.3262), (29.8205, 88.6861, 59.7881), (30.1552, 88.3568, 59.4689), (30.8477, 88.5637, 59.1867), (31.1898, 88.8378, 58.5465)]
[(12.0604, 61.1904, 78.8437), (12.5583, 61.1844, 78.4405), (12.8317, 61.3244, 77.8782), (12.8158, 61.5774, 77.2897), (12.8916, 62.0181, 76.7047), (12.7955, 62.5822, 76.3584), (12.5297, 63.1128, 76.2491), (12.3424, 63.3425, 76.213), (12.2982, 63.6495, 76.4609), (12.1269, 63.9749, 76.6447), (11.9323, 64.171, 76.7423), (11.3207, 64.3994, 76.7644), (10.8822, 64.7601, 76.8163), (10.2993, 65.3471, 76.7952), (10.0803, 66.2989, 76.7054), (10.2039, 67.0001, 76.2838), (10.3688, 67.5509, 75.738), (10.0926, 68.5993, 75.1386), (10.1936, 69.3631, 74.5392), (10.0167, 69.7463, 74.2772), (9.93497, 70.202, 73.8507), (10.1993, 70.6015, 73.7216), (10.5216, 71.0136, 73.4609), (10.5977, 71.1574, 72.8995), (10.5661, 71.2069, 72.396), (10.1056, 71.2923, 71.929), (10.1056, 71.5239, 71.2163), (10.4246, 71.9295, 70.7108), (10.9287, 72.3615, 70.1006), (10.9071, 72.6597, 69.6116), (10.809, 73.3045, 68.9953), (11.0553, 74.144, 68.7964), (11.5448, 74.8336, 69.0965), (11.407, 75.5306, 69.6049), (11.9507, 76.0142, 69.6521), (12.0514, 76.6185, 69.8586), (12.0599, 76.965, 70.039), (12.0599, 77.7247, 70.1312), (12.183, 78.6444, 69.6458), (12.392, 79.3341, 69.2264), (12.6747, 80.1159, 69.2894), (13.0918, 80.7262, 69.3885), (13.4604, 81.2074, 69.4683), (13.9926, 81.4762, 69.5118), (14.6983, 81.6622, 69.201), (15.0908, 82.2891, 68.6711), (15.4399, 82.4986, 68.2178), (15.9747, 82.7128, 67.4773), (15.9272, 82.9839, 66.2635), (15.7508, 83.5033, 65.8241), (16.1442, 82.7746, 65.1793), (16.58, 82.1955, 64.3461), (16.9407, 81.8853, 63.4877), (17.8018, 81.8427, 63.0184), (18.6391, 81.6778, 62.713), (18.975, 81.9665, 61.9766), (19.1149, 82.4283, 61.416), (19.5392, 82.9546, 61.1157), (20.1294, 83.3984, 61.1596), (20.8434, 83.3081, 60.921), (21.3383, 83.3296, 60.529), (22.1568, 83.7366, 60.5281), (22.3502, 83.6591, 59.5447), (23.2542, 83.536, 59.6023), (24.0378, 83.1956, 59.3247), (24.7994, 83.0068, 58.9746), (25.6276, 83.2174, 58.8842), (26.2626, 83.7616, 59.0818), (27.1337, 84.2295, 59.6329), (27.1609, 84.2745, 59.6923), (26.9175, 84.6466, 60.1918), (26.9125, 84.919, 60.2571), (27.1007, 85.4129, 60.0015), (26.8997, 85.9325, 60.1566), (27.0628, 86.329, 60.0438), (26.868, 86.5536, 60.073), (26.3503, 87.5173, 60.2469), (26.5622, 88.0672, 60.4962), (26.3987, 88.4513, 60.956), (26.1454, 88.6817, 61.3294), (26.2372, 89.0074, 61.8885), (25.7015, 89.4119, 62.5018), (25.1701, 89.6467, 62.7988), (24.7582, 90.1972, 63.5129), (24.3199, 91.033, 64.0511), (24.3628, 91.1416, 64.2261), (24.0559, 91.6057, 64.525), (24.0134, 92.121, 65.1381), (24.681, 91.7055, 65.0211), (24.9932, 91.2423, 64.7265), (25.1051, 90.7532, 64.3863), (25.8349, 90.7532, 64.3863), (26.4056, 90.6991, 63.8255), (27.2739, 90.6535, 62.9012), (28.0477, 90.5402, 61.6814), (28.5368, 90.0366, 60.8743), (28.8733, 89.5452, 60.579), (29.9532, 89.4637, 60.0101), (30.6711, 89.2436, 59.7708), (31.1876, 89.259, 59.1757), (31.1898, 88.8378, 58.5465)]
[(12.0604, 61.1904, 78.8437), (12.5583, 61.1844, 78.4405), (12.8317, 61.3244, 77.8782), (12.8158, 61.5774, 77.2897), (12.8916, 62.0181, 76.7047), (12.7955, 62.5822, 76.3584), (12.5297, 63.1128, 76.2491), (12.3424, 63.3425, 76.213), (12.2982, 63.6495, 76.4609), (12.1269, 63.9749, 76.6447), (11.9323, 64.171, 76.7423), (11.3207, 64.3994, 76.7644), (10.8822, 64.7601, 76.8163), (10.2993, 65.3471, 76.7952), (10.0803, 66.2989, 76.7054), (10.2039, 67.0001, 76.2838), (10.3688, 67.5509, 75.738), (10.0926, 68.5993, 75.1386), (10.1936, 69.3631, 74.5392), (10.0167, 69.7463, 74.2772), (9.93497, 70.202, 73.8507), (10.1993, 70.6015, 73.7216), (10.5216, 71.0136, 73.4609), (10.5977, 71.1574, 72.8995), (10.5661, 71.2069, 72.396), (10.1056, 71.2923, 71.929), (10.1056, 71.5239, 71.2163), (10.4246, 71.9295, 70.7108), (10.9287, 72.3615, 70.1006), (10.9071, 72.6597, 69.6116), (10.809, 73.3045, 68.9953), (11.0553, 74.144, 68.7964), (11.5448, 74.8336, 69.0965), (11.407, 75.5306, 69.6049), (11.9507, 76.0142, 69.6521), (12.0514, 76.6185, 69.8586), (12.0599, 76.965, 70.039), (12.0599, 77.7247, 70.1312), (12.183, 78.6444, 69.6458), (12.392, 79.3341, 69.2264), (12.6747, 80.1159, 69.2894), (13.0918, 80.7262, 69.3885), (13.4604, 81.2074, 69.4683), (13.9926, 81.4762, 69.5118), (14.6983, 81.6622, 69.201), (15.0908, 82.2891, 68.6711), (15.4399, 82.4986, 68.2178), (15.9747, 82.7128, 67.4773), (15.9272, 82.9839, 66.2635), (15.7508, 83.5033, 65.8241), (16.1442, 82.7746, 65.1793), (16.58, 82.1955, 64.3461), (16.9407, 81.8853, 63.4877), (17.8018, 81.8427, 63.0184), (18.6391, 81.6778, 62.713), (18.975, 81.9665, 61.9766), (19.1149, 82.4283, 61.416), (19.5392, 82.9546, 61.1157), (20.1294, 83.3984, 61.1596), (20.8434, 83.3081, 60.921), (21.3383, 83.3296, 60.529), (22.1568, 83.7366, 60.5281), (22.3502, 83.6591, 59.5447), (23.2542, 83.536, 59.6023), (24.0378, 83.1956, 59.3247), (24.7994, 83.0068, 58.9746), (25.6276, 83.2174, 58.8842), (26.2626, 83.7616, 59.0818), (27.1337, 84.2295, 59.6329), (27.1609, 84.2745, 59.6923), (27.6233, 84.7981, 59.6132), (28.5186, 85.2843, 59.6762), (28.5422, 85.5574, 59.6779), (29.2444, 85.9494, 59.689), (29.82, 86.3839, 59.3329), (30.3932, 86.5991, 59.1059), (30.4311, 86.6864, 59.0686), (31.2193, 86.9219, 58.7475), (31.6088, 87.2339, 58.0188), (31.4343, 87.4899, 57.1918), (31.4198, 87.3322, 56.6337), (31.354, 87.3071, 55.7016), (31.6319, 87.774, 54.9409), (31.4089, 88.5769, 54.1732), (31.2178, 89.2456, 53.5757), (31.2489, 90.157, 53.4804), (31.9244, 91.1732, 52.9892), (32.1266, 91.6409, 52.1651), (32.2003, 92.1235, 51.5887), (32.4635, 92.7841, 51.2134), (32.8217, 93.445, 51.1408), (32.8249, 94.1926, 51.2485), (32.7627, 94.3238, 51.198), (32.4703, 94.9005, 51.2945), (32.3509, 94.9871, 51.1594), (31.9082, 96.1753, 50.9374), (31.9489, 96.5547, 50.8799), (31.6951, 97.4961, 50.3858), (31.3956, 98.5779, 49.8421), (31.9745, 99.5262, 49.726)]
[(12.0604, 61.1904, 78.8437), (12.5583, 61.1844, 78.4405), (12.8317, 61.3244, 77.8782), (12.8158, 61.5774, 77.2897), (12.8916, 62.0181, 76.7047), (12.7955, 62.5822, 76.3584), (12.5297, 63.1128, 76.2491), (12.3424, 63.3425, 76.213), (12.2982, 63.6495, 76.4609), (12.1269, 63.9749, 76.6447), (11.9323, 64.171, 76.7423), (11.3207, 64.3994, 76.7644), (10.8822, 64.7601, 76.8163), (10.2993, 65.3471, 76.7952), (10.0803, 66.2989, 76.7054), (10.2039, 67.0001, 76.2838), (10.3688, 67.5509, 75.738), (10.0926, 68.5993, 75.1386), (10.1936, 69.3631, 74.5392), (10.0167, 69.7463, 74.2772), (9.93497, 70.202, 73.8507), (10.1993, 70.6015, 73.7216), (10.5216, 71.0136, 73.4609), (10.5977, 71.1574, 72.8995), (10.5661, 71.2069, 72.396), (10.1056, 71.2923, 71.929), (10.1056, 71.5239, 71.2163), (10.4246, 71.9295, 70.7108), (10.9287, 72.3615, 70.1006), (10.9071, 72.6597, 69.6116), (10.809, 73.3045, 68.9953), (11.0553, 74.144, 68.7964), (11.5448, 74.8336, 69.0965), (11.407, 75.5306, 69.6049), (11.9507, 76.0142, 69.6521), (12.0514, 76.6185, 69.8586), (12.0599, 76.965, 70.039), (12.0599, 77.7247, 70.1312), (12.183, 78.6444, 69.6458), (12.392, 79.3341, 69.2264), (12.6747, 80.1159, 69.2894), (13.0918, 80.7262, 69.3885), (13.4604, 81.2074, 69.4683), (13.9926, 81.4762, 69.5118), (14.6983, 81.6622, 69.201), (15.0908, 82.2891, 68.6711), (15.4399, 82.4986, 68.2178), (15.9747, 82.7128, 67.4773), (15.9272, 82.9839, 66.2635), (15.7508, 83.5033, 65.8241), (16.1442, 82.7746, 65.1793), (16.58, 82.1955, 64.3461), (16.9407, 81.8853, 63.4877), (17.8018, 81.8427, 63.0184), (18.6391, 81.6778, 62.713), (18.975, 81.9665, 61.9766), (19.1149, 82.4283, 61.416), (19.2918, 81.9996, 60.9389), (19.0252, 81.8457, 60.3491), (19.4465, 82.3529, 60.0139), (19.9933, 82.5157, 59.5431), (20.124, 82.6541, 58.8436), (20.2208, 83.0933, 58.2062), (20.7247, 83.4036, 57.5745), (21.0635, 83.2259, 56.798), (21.1077, 82.628, 56.1736), (21.0207, 82.5431, 56.0518), (21.5131, 81.6846, 55.4696), (22.202, 81.9716, 56.1304), (22.8858, 82.4071, 56.3069), (23.2495, 83.1317, 57.3532), (23.6818, 83.2509, 57.3927), (24.4709, 83.2192, 58.1169), (24.7994, 83.0068, 58.9746), (25.6276, 83.2174, 58.8842), (26.2626, 83.7616, 59.0818), (27.1337, 84.2295, 59.6329), (27.8069, 84.517, 59.4249), (27.6233, 84.7981, 59.6132), (27.6184, 85.0705, 59.6785), (27.766, 85.3719, 59.6394), (27.7858, 85.6006, 59.6408), (28.0306, 86.5169, 59.8742), (28.6915, 86.8858, 59.8846), (29.2332, 87.2948, 59.5495), (29.2689, 87.377, 59.5145), (30.1552, 88.3568, 59.4689), (30.8477, 88.5637, 59.1867), (31.1898, 88.8378, 58.5465)]
[(12.0604, 61.1904, 78.8437), (12.5583, 61.1844, 78.4405), (12.8317, 61.3244, 77.8782), (12.8158, 61.5774, 77.2897), (12.8916, 62.0181, 76.7047), (12.7955, 62.5822, 76.3584), (12.5297, 63.1128, 76.2491), (12.3424, 63.3425, 76.213), (12.2982, 63.6495, 76.4609), (12.1269, 63.9749, 76.6447), (11.9323, 64.171, 76.7423), (11.3207, 64.3994, 76.7644), (10.8822, 64.7601, 76.8163), (10.2993, 65.3471, 76.7952), (10.0803, 66.2989, 76.7054), (10.2039, 67.0001, 76.2838), (10.3688, 67.5509, 75.738), (10.0926, 68.5993, 75.1386), (10.1936, 69.3631, 74.5392), (10.0167, 69.7463, 74.2772), (9.93497, 70.202, 73.8507), (10.1993, 70.6015, 73.7216), (10.5216, 71.0136, 73.4609), (10.5977, 71.1574, 72.8995), (10.5661, 71.2069, 72.396), (10.1056, 71.2923, 71.929), (10.1056, 71.5239, 71.2163), (10.4246, 71.9295, 70.7108), (10.9287, 72.3615, 70.1006), (10.9071, 72.6597, 69.6116), (10.809, 73.3045, 68.9953), (11.0553, 74.144, 68.7964), (11.5448, 74.8336, 69.0965), (11.407, 75.5306, 69.6049), (11.9507, 76.0142, 69.6521), (12.0514, 76.6185, 69.8586), (12.0599, 76.965, 70.039), (12.0599, 77.7247, 70.1312), (12.183, 78.6444, 69.6458), (12.392, 79.3341, 69.2264), (12.6747, 80.1159, 69.2894), (13.0918, 80.7262, 69.3885), (13.4604, 81.2074, 69.4683), (13.9926, 81.4762, 69.5118), (14.6983, 81.6622, 69.201), (15.0908, 82.2891, 68.6711), (15.4399, 82.4986, 68.2178), (15.9747, 82.7128, 67.4773), (15.9272, 82.9839, 66.2635), (15.7508, 83.5033, 65.8241), (16.1442, 82.7746, 65.1793), (16.58, 82.1955, 64.3461), (16.9407, 81.8853, 63.4877), (17.8018, 81.8427, 63.0184), (18.6391, 81.6778, 62.713), (18.975, 81.9665, 61.9766), (19.1149, 82.4283, 61.416), (19.2918, 81.9996, 60.9389), (19.0252, 81.8457, 60.3491), (19.4465, 82.3529, 60.0139), (19.9933, 82.5157, 59.5431), (20.124, 82.6541, 58.8436), (20.2208, 83.0933, 58.2062), (20.7247, 83.4036, 57.5745), (21.0635, 83.2259, 56.798), (21.1077, 82.628, 56.1736), (21.0207, 82.5431, 56.0518), (21.5131, 81.6846, 55.4696), (22.202, 81.9716, 56.1304), (22.8858, 82.4071, 56.3069), (23.2495, 83.1317, 57.3532), (23.6818, 83.2509, 57.3927), (24.4709, 83.2192, 58.1169), (24.7994, 83.0068, 58.9746), (25.6276, 83.2174, 58.8842), (26.2626, 83.7616, 59.0818), (27.1337, 84.2295, 59.6329), (27.1609, 84.2745, 59.6923), (26.9175, 84.6466, 60.1918), (26.9125, 84.919, 60.2571), (27.1007, 85.4129, 60.0015), (26.8997, 85.9325, 60.1566), (27.0628, 86.329, 60.0438), (26.868, 86.5536, 60.073), (26.3503, 87.5173, 60.2469), (26.5622, 88.0672, 60.4962), (26.3987, 88.4513, 60.956), (27.18, 88.5407, 60.9854), (27.987, 88.3196, 60.6584), (28.7223, 88.6601, 60.3262), (29.8205, 88.6861, 59.7881), (30.1552, 88.3568, 59.4689), (30.8477, 88.5637, 59.1867), (31.1898, 88.8378, 58.5465)]
[(12.0604, 61.1904, 78.8437), (12.5583, 61.1844, 78.4405), (12.8317, 61.3244, 77.8782), (12.8158, 61.5774, 77.2897), (12.8916, 62.0181, 76.7047), (12.7955, 62.5822, 76.3584), (12.5297, 63.1128, 76.2491), (12.3424, 63.3425, 76.213), (12.2982, 63.6495, 76.4609), (12.1269, 63.9749, 76.6447), (11.9323, 64.171, 76.7423), (11.3207, 64.3994, 76.7644), (10.8822, 64.7601, 76.8163), (10.2993, 65.3471, 76.7952), (10.0803, 66.2989, 76.7054), (10.2039, 67.0001, 76.2838), (10.3688, 67.5509, 75.738), (10.0926, 68.5993, 75.1386), (10.1936, 69.3631, 74.5392), (10.0167, 69.7463, 74.2772), (9.93497, 70.202, 73.8507), (10.1993, 70.6015, 73.7216), (10.5216, 71.0136, 73.4609), (10.5977, 71.1574, 72.8995), (10.5661, 71.2069, 72.396), (10.1056, 71.2923, 71.929), (10.1056, 71.5239, 71.2163), (10.4246, 71.9295, 70.7108), (10.9287, 72.3615, 70.1006), (10.9071, 72.6597, 69.6116), (10.809, 73.3045, 68.9953), (11.0553, 74.144, 68.7964), (11.5448, 74.8336, 69.0965), (11.407, 75.5306, 69.6049), (11.9507, 76.0142, 69.6521), (12.0514, 76.6185, 69.8586), (12.0599, 76.965, 70.039), (12.0599, 77.7247, 70.1312), (12.183, 78.6444, 69.6458), (12.392, 79.3341, 69.2264), (12.6747, 80.1159, 69.2894), (13.0918, 80.7262, 69.3885), (13.4604, 81.2074, 69.4683), (13.9926, 81.4762, 69.5118), (14.6983, 81.6622, 69.201), (15.0908, 82.2891, 68.6711), (15.4399, 82.4986, 68.2178), (15.9747, 82.7128, 67.4773), (15.9272, 82.9839, 66.2635), (15.7508, 83.5033, 65.8241), (16.1442, 82.7746, 65.1793), (16.58, 82.1955, 64.3461), (16.9407, 81.8853, 63.4877), (17.8018, 81.8427, 63.0184), (18.6391, 81.6778, 62.713), (18.975, 81.9665, 61.9766), (19.1149, 82.4283, 61.416), (19.2918, 81.9996, 60.9389), (19.0252, 81.8457, 60.3491), (19.4465, 82.3529, 60.0139), (19.9933, 82.5157, 59.5431), (20.124, 82.6541, 58.8436), (20.2208, 83.0933, 58.2062), (20.7247, 83.4036, 57.5745), (21.0635, 83.2259, 56.798), (21.1077, 82.628, 56.1736), (21.0207, 82.5431, 56.0518), (21.5131, 81.6846, 55.4696), (22.202, 81.9716, 56.1304), (22.8858, 82.4071, 56.3069), (23.2495, 83.1317, 57.3532), (23.6818, 83.2509, 57.3927), (24.4709, 83.2192, 58.1169), (24.7994, 83.0068, 58.9746), (25.6276, 83.2174, 58.8842), (26.2626, 83.7616, 59.0818), (27.1337, 84.2295, 59.6329), (27.1609, 84.2745, 59.6923), (27.6233, 84.7981, 59.6132), (27.6184, 85.0705, 59.6785), (27.766, 85.3719, 59.6394), (27.7858, 85.6006, 59.6408), (28.0306, 86.5169, 59.8742), (28.6915, 86.8858, 59.8846), (29.2332, 87.2948, 59.5495), (29.2689, 87.377, 59.5145), (30.1552, 88.3568, 59.4689), (30.8477, 88.5637, 59.1867), (31.1898, 88.8378, 58.5465)]
[(12.0604, 61.1904, 78.8437), (12.5583, 61.1844, 78.4405), (12.8317, 61.3244, 77.8782), (12.8158, 61.5774, 77.2897), (12.8916, 62.0181, 76.7047), (12.7955, 62.5822, 76.3584), (12.5297, 63.1128, 76.2491), (12.3424, 63.3425, 76.213), (12.2982, 63.6495, 76.4609), (12.1269, 63.9749, 76.6447), (11.9323, 64.171, 76.7423), (11.3207, 64.3994, 76.7644), (10.8822, 64.7601, 76.8163), (10.2993, 65.3471, 76.7952), (10.0803, 66.2989, 76.7054), (10.2039, 67.0001, 76.2838), (10.3688, 67.5509, 75.738), (10.0926, 68.5993, 75.1386), (10.1936, 69.3631, 74.5392), (10.0167, 69.7463, 74.2772), (9.93497, 70.202, 73.8507), (10.1993, 70.6015, 73.7216), (10.5216, 71.0136, 73.4609), (10.5977, 71.1574, 72.8995), (10.5661, 71.2069, 72.396), (10.1056, 71.2923, 71.929), (10.1056, 71.5239, 71.2163), (10.4246, 71.9295, 70.7108), (10.9287, 72.3615, 70.1006), (10.9071, 72.6597, 69.6116), (10.809, 73.3045, 68.9953), (11.0553, 74.144, 68.7964), (11.5448, 74.8336, 69.0965), (11.407, 75.5306, 69.6049), (11.9507, 76.0142, 69.6521), (12.0514, 76.6185, 69.8586), (12.0599, 76.965, 70.039), (12.0599, 77.7247, 70.1312), (12.183, 78.6444, 69.6458), (12.392, 79.3341, 69.2264), (12.6747, 80.1159, 69.2894), (13.0918, 80.7262, 69.3885), (13.4604, 81.2074, 69.4683), (13.9926, 81.4762, 69.5118), (14.6983, 81.6622, 69.201), (15.0908, 82.2891, 68.6711), (15.4399, 82.4986, 68.2178), (15.9747, 82.7128, 67.4773), (15.9272, 82.9839, 66.2635), (15.7508, 83.5033, 65.8241), (16.1442, 82.7746, 65.1793), (16.58, 82.1955, 64.3461), (16.9407, 81.8853, 63.4877), (17.8018, 81.8427, 63.0184), (18.6391, 81.6778, 62.713), (18.975, 81.9665, 61.9766), (19.1149, 82.4283, 61.416), (19.2918, 81.9996, 60.9389), (19.0252, 81.8457, 60.3491), (19.4465, 82.3529, 60.0139), (19.9933, 82.5157, 59.5431), (20.124, 82.6541, 58.8436), (20.2208, 83.0933, 58.2062), (20.7247, 83.4036, 57.5745), (21.0635, 83.2259, 56.798), (21.1077, 82.628, 56.1736), (21.0207, 82.5431, 56.0518), (21.5131, 81.6846, 55.4696), (22.3545, 81.1954, 54.497), (22.7338, 81.1502, 53.6925), (23.1679, 81.2509, 53.214), (23.2607, 81.1105, 52.5596), (23.8328, 80.8769, 51.7552), (23.427, 80.8131, 51.4156), (23.8122, 79.9931, 50.9595), (23.9862, 79.1781, 50.3668), (24.4496, 78.8331, 49.523), (24.8085, 78.5887, 48.9145), (24.9107, 78.054, 48.4021), (24.6812, 78.0048, 47.9906), (24.7475, 76.7675, 47.2099), (25.5723, 76.4787, 46.7656), (26.2203, 76.7524, 46.0828), (26.2525, 77.0725, 45.1169), (26.6944, 77.795, 44.2308), (26.9614, 78.0005, 43.3955), (27.2891, 78.6578, 43.1326), (27.7853, 79.2668, 43.1796), (28.5145, 79.5379, 43.0617), (29.2465, 79.3856, 42.8163), (29.4986, 79.4161, 42.2754), (30.0596, 79.3595, 42.0908), (30.4627, 79.4511, 41.424), (30.7022, 79.1347, 40.7472), (30.7028, 78.5097, 40.273), (30.4206, 77.9955, 39.6887), (30.7234, 76.8455, 39.9616), (30.7384, 76.0102, 40.0962), (30.7384, 75.6544, 39.48), (31.543, 74.9073, 39.1503)]
[(12.0604, 61.1904, 78.8437), (12.5583, 61.1844, 78.4405), (12.8317, 61.3244, 77.8782), (12.8158, 61.5774, 77.2897), (12.8916, 62.0181, 76.7047), (12.7955, 62.5822, 76.3584), (12.5297, 63.1128, 76.2491), (12.3424, 63.3425, 76.213), (12.2982, 63.6495, 76.4609), (12.1269, 63.9749, 76.6447), (11.9323, 64.171, 76.7423), (11.3207, 64.3994, 76.7644), (10.8822, 64.7601, 76.8163), (10.2993, 65.3471, 76.7952), (10.0803, 66.2989, 76.7054), (10.2039, 67.0001, 76.2838), (10.3688, 67.5509, 75.738), (10.0926, 68.5993, 75.1386), (10.1936, 69.3631, 74.5392), (10.0167, 69.7463, 74.2772), (9.93497, 70.202, 73.8507), (10.1993, 70.6015, 73.7216), (10.5216, 71.0136, 73.4609), (10.5977, 71.1574, 72.8995), (10.5661, 71.2069, 72.396), (10.1056, 71.2923, 71.929), (10.1056, 71.5239, 71.2163), (10.4246, 71.9295, 70.7108), (10.9287, 72.3615, 70.1006), (10.9071, 72.6597, 69.6116), (10.809, 73.3045, 68.9953), (11.0553, 74.144, 68.7964), (11.5448, 74.8336, 69.0965), (11.407, 75.5306, 69.6049), (11.9507, 76.0142, 69.6521), (12.0514, 76.6185, 69.8586), (12.0599, 76.965, 70.039), (12.0599, 77.7247, 70.1312), (12.183, 78.6444, 69.6458), (12.392, 79.3341, 69.2264), (12.6747, 80.1159, 69.2894), (13.0918, 80.7262, 69.3885), (13.4604, 81.2074, 69.4683), (13.9926, 81.4762, 69.5118), (14.6983, 81.6622, 69.201), (15.0908, 82.2891, 68.6711), (15.4399, 82.4986, 68.2178), (15.9747, 82.7128, 67.4773), (15.9272, 82.9839, 66.2635), (15.7508, 83.5033, 65.8241), (16.1442, 82.7746, 65.1793), (16.58, 82.1955, 64.3461), (16.9407, 81.8853, 63.4877), (17.8018, 81.8427, 63.0184), (18.6391, 81.6778, 62.713), (18.2525, 82.576, 62.0585), (18.3671, 83.0645, 61.381), (18.6365, 83.8158, 61.1094), (18.9631, 84.5573, 61.3422), (19.5198, 84.9569, 61.5266), (20.0672, 85.4, 61.439), (20.3325, 85.9547, 61.5178), (20.5246, 86.6345, 61.6487), (20.5347, 87.4746, 61.9968), (20.7819, 87.9418, 62.7368), (21.0784, 88.1911, 63.2366), (21.6884, 88.8855, 63.4877), (21.9147, 89.8593, 63.5335), (21.8834, 90.4933, 63.8318), (22.1507, 90.9874, 64.2515), (22.3025, 91.1673, 64.4545), (22.3481, 91.2828, 64.6404), (22.3026, 91.835, 65.2975), (22.7144, 92.8075, 65.3778), (23.351, 93.5252, 65.3172), (22.6209, 93.3654, 65.181), (21.8902, 93.4724, 65.3589), (21.5177, 94.0793, 64.7515), (20.912, 94.279, 64.165), (20.2017, 94.1242, 63.9333), (19.745, 94.0397, 63.4779), (19.4641, 94.0261, 62.8515), (18.4462, 94.1976, 62.5829), (18.4441, 93.9738, 62.0479), (17.8528, 94.7362, 61.5931), (17.1659, 94.8715, 60.8039), (16.5489, 95.3516, 60.0696), (16.4018, 95.1411, 58.5815), (15.8824, 95.4836, 58.2227), (15.4974, 95.7572, 57.6388), (15.3691, 96.3226, 57.1613), (15.3691, 96.8322, 56.1784), (15.8454, 96.642, 55.4546), (15.9761, 96.4364, 54.8502), (15.7711, 96.445, 54.2257), (15.7615, 96.903, 53.335), (15.582, 97.5217, 52.4118), (15.7747, 97.8727, 51.2651), (15.9575, 97.9319, 50.4852), (15.6847, 98.0513, 49.7392)]
[(12.0604, 61.1904, 78.8437), (12.5583, 61.1844, 78.4405), (12.8317, 61.3244, 77.8782), (12.8158, 61.5774, 77.2897), (12.8916, 62.0181, 76.7047), (12.7955, 62.5822, 76.3584), (12.5297, 63.1128, 76.2491), (12.3424, 63.3425, 76.213), (12.2982, 63.6495, 76.4609), (12.1269, 63.9749, 76.6447), (11.9323, 64.171, 76.7423), (11.3207, 64.3994, 76.7644), (10.8822, 64.7601, 76.8163), (10.2993, 65.3471, 76.7952), (10.0803, 66.2989, 76.7054), (10.2039, 67.0001, 76.2838), (10.3688, 67.5509, 75.738), (10.0926, 68.5993, 75.1386), (10.1936, 69.3631, 74.5392), (10.0167, 69.7463, 74.2772), (9.93497, 70.202, 73.8507), (10.1993, 70.6015, 73.7216), (10.5216, 71.0136, 73.4609), (10.5977, 71.1574, 72.8995), (10.5661, 71.2069, 72.396), (10.1056, 71.2923, 71.929), (10.1056, 71.5239, 71.2163), (10.4246, 71.9295, 70.7108), (10.9287, 72.3615, 70.1006), (10.9071, 72.6597, 69.6116), (10.809, 73.3045, 68.9953), (11.0553, 74.144, 68.7964), (11.5448, 74.8336, 69.0965), (11.407, 75.5306, 69.6049), (11.9507, 76.0142, 69.6521), (12.0514, 76.6185, 69.8586), (12.0599, 76.965, 70.039), (12.0599, 77.7247, 70.1312), (12.183, 78.6444, 69.6458), (12.392, 79.3341, 69.2264), (12.6747, 80.1159, 69.2894), (13.0918, 80.7262, 69.3885), (13.4604, 81.2074, 69.4683), (13.9926, 81.4762, 69.5118), (14.6983, 81.6622, 69.201), (15.0908, 82.2891, 68.6711), (15.4399, 82.4986, 68.2178), (15.9747, 82.7128, 67.4773), (15.9272, 82.9839, 66.2635), (15.7508, 83.5033, 65.8241), (16.1442, 82.7746, 65.1793), (16.58, 82.1955, 64.3461), (16.9407, 81.8853, 63.4877), (17.8018, 81.8427, 63.0184), (18.6391, 81.6778, 62.713), (18.2525, 82.576, 62.0585), (18.3671, 83.0645, 61.381), (18.6365, 83.8158, 61.1094), (18.9631, 84.5573, 61.3422), (19.5198, 84.9569, 61.5266), (20.0672, 85.4, 61.439), (20.3325, 85.9547, 61.5178), (20.5246, 86.6345, 61.6487), (20.5347, 87.4746, 61.9968), (20.7819, 87.9418, 62.7368), (21.0784, 88.1911, 63.2366), (21.6884, 88.8855, 63.4877), (21.9147, 89.8593, 63.5335), (21.8834, 90.4933, 63.8318), (22.1507, 90.9874, 64.2515), (22.3025, 91.1673, 64.4545), (22.3481, 91.2828, 64.6404), (22.3026, 91.835, 65.2975), (22.7144, 92.8075, 65.3778), (23.351, 93.5252, 65.3172), (23.4414, 92.9857, 65.5076), (23.6136, 92.4826, 65.2782), (24.0134, 92.121, 65.1381), (24.681, 91.7055, 65.0211), (24.9932, 91.2423, 64.7265), (25.1051, 90.7532, 64.3863), (25.8349, 90.7532, 64.3863), (26.4056, 90.6991, 63.8255), (27.2739, 90.6535, 62.9012), (28.0477, 90.5402, 61.6814), (28.5368, 90.0366, 60.8743), (28.8733, 89.5452, 60.579), (29.9532, 89.4637, 60.0101), (30.6711, 89.2436, 59.7708), (31.1876, 89.259, 59.1757), (31.1898, 88.8378, 58.5465)]
[(12.0604, 61.1904, 78.8437), (12.5583, 61.1844, 78.4405), (12.8317, 61.3244, 77.8782), (12.8158, 61.5774, 77.2897), (12.8916, 62.0181, 76.7047), (12.7955, 62.5822, 76.3584), (12.5297, 63.1128, 76.2491), (12.3424, 63.3425, 76.213), (12.2982, 63.6495, 76.4609), (12.1269, 63.9749, 76.6447), (11.9323, 64.171, 76.7423), (11.3207, 64.3994, 76.7644), (10.8822, 64.7601, 76.8163), (10.2993, 65.3471, 76.7952), (10.0803, 66.2989, 76.7054), (10.2039, 67.0001, 76.2838), (10.3688, 67.5509, 75.738), (10.0926, 68.5993, 75.1386), (10.1936, 69.3631, 74.5392), (10.0167, 69.7463, 74.2772), (9.93497, 70.202, 73.8507), (10.1993, 70.6015, 73.7216), (10.5216, 71.0136, 73.4609), (10.5977, 71.1574, 72.8995), (10.5661, 71.2069, 72.396), (10.1056, 71.2923, 71.929), (10.1056, 71.5239, 71.2163), (10.4246, 71.9295, 70.7108), (10.9287, 72.3615, 70.1006), (10.9071, 72.6597, 69.6116), (10.809, 73.3045, 68.9953), (11.0553, 74.144, 68.7964), (11.5448, 74.8336, 69.0965), (11.407, 75.5306, 69.6049), (11.9507, 76.0142, 69.6521), (12.0514, 76.6185, 69.8586), (12.0599, 76.965, 70.039), (12.0599, 77.7247, 70.1312), (12.183, 78.6444, 69.6458), (12.392, 79.3341, 69.2264), (12.6747, 80.1159, 69.2894), (13.0918, 80.7262, 69.3885), (13.4604, 81.2074, 69.4683), (13.9926, 81.4762, 69.5118), (14.6983, 81.6622, 69.201), (15.0908, 82.2891, 68.6711), (15.4399, 82.4986, 68.2178), (15.9747, 82.7128, 67.4773), (15.9272, 82.9839, 66.2635), (15.7508, 83.5033, 65.8241), (15.9415, 84.131, 66.1461), (15.9438, 85.0528, 66.1679), (15.9044, 85.0811, 66.1944), (15.5891, 85.5608, 66.6228), (15.3186, 86.4384, 66.9896), (14.739, 87.3182, 66.4772), (14.7192, 87.6939, 66.3687), (14.5527, 88.3061, 65.8596), (14.7408, 88.7819, 66.0921), (14.5363, 89.4542, 65.7867), (13.974, 89.9456, 65.7705), (13.8127, 90.2076, 65.846), (13.5835, 91.3723, 65.7068), (13.3507, 92.0803, 65.0526), (13.1987, 92.5294, 64.6078), (12.8816, 92.7659, 64.336), (13.1387, 93.3887, 63.6194), (13.0641, 94.0754, 62.4189), (12.9912, 94.2284, 61.7942), (12.7103, 94.969, 60.8676), (12.4361, 95.4967, 60.4608), (12.2607, 96.465, 59.9529), (12.2791, 96.5694, 59.6724), (12.5344, 96.8338, 59.3215), (12.7836, 97.5209, 59.2052), (12.9269, 98.4365, 59.1262), (13.0044, 99.2468, 59.5761), (13.3592, 98.9082, 59.1738), (13.7528, 98.1953, 58.9025), (13.9259, 97.4172, 58.5416), (14.0414, 97.0051, 57.7785), (14.0544, 97.1199, 56.9112), (14.334, 97.288, 56.302), (14.9706, 96.8252, 55.4684), (15.2696, 96.4334, 54.9077), (15.7711, 96.445, 54.2257), (15.7615, 96.903, 53.335), (15.582, 97.5217, 52.4118), (15.7747, 97.8727, 51.2651), (15.9575, 97.9319, 50.4852), (15.6847, 98.0513, 49.7392)]
[(12.0604, 61.1904, 78.8437), (12.5583, 61.1844, 78.4405), (12.8317, 61.3244, 77.8782), (12.8158, 61.5774, 77.2897), (12.8916, 62.0181, 76.7047), (12.7955, 62.5822, 76.3584), (12.5297, 63.1128, 76.2491), (12.3424, 63.3425, 76.213), (12.2982, 63.6495, 76.4609), (12.1269, 63.9749, 76.6447), (11.9323, 64.171, 76.7423), (11.3207, 64.3994, 76.7644), (10.8822, 64.7601, 76.8163), (10.2993, 65.3471, 76.7952), (10.0803, 66.2989, 76.7054), (10.2039, 67.0001, 76.2838), (10.3688, 67.5509, 75.738), (10.0926, 68.5993, 75.1386), (10.1936, 69.3631, 74.5392), (10.0167, 69.7463, 74.2772), (9.93497, 70.202, 73.8507), (10.1993, 70.6015, 73.7216), (10.5216, 71.0136, 73.4609), (10.5977, 71.1574, 72.8995), (10.5661, 71.2069, 72.396), (10.1056, 71.2923, 71.929), (10.1056, 71.5239, 71.2163), (10.4246, 71.9295, 70.7108), (10.9287, 72.3615, 70.1006), (10.9071, 72.6597, 69.6116), (10.809, 73.3045, 68.9953), (11.0553, 74.144, 68.7964), (11.5448, 74.8336, 69.0965), (11.407, 75.5306, 69.6049), (11.9507, 76.0142, 69.6521), (12.0514, 76.6185, 69.8586), (12.0599, 76.965, 70.039), (12.0599, 77.7247, 70.1312), (12.183, 78.6444, 69.6458), (12.392, 79.3341, 69.2264), (13.0766, 79.0098, 68.8701), (13.302, 78.7287, 68.1145), (13.7652, 79.0783, 67.3791), (14.3363, 79.7669, 66.9714), (14.3774, 79.7617, 66.813), (14.6735, 79.9953, 66.3269), (14.6748, 79.9958, 66.3255), (15.0664, 80.5065, 66.4097), (15.7155, 80.9282, 65.8459), (16.0269, 81.029, 65.2994), (16.9615, 81.0543, 64.5218), (17.0419, 81.4054, 64.0148), (17.2586, 81.449, 63.567), (17.8018, 81.8427, 63.0184), (18.6391, 81.6778, 62.713), (18.975, 81.9665, 61.9766), (19.1149, 82.4283, 61.416), (19.5392, 82.9546, 61.1157), (20.1294, 83.3984, 61.1596), (21.0938, 84.0636, 61.1399), (21.8253, 85.0616, 61.0286), (22.0666, 85.6202, 61.0677), (22.9419, 86.1971, 61.3355), (23.5365, 86.3028, 61.6322), (24.3264, 86.6791, 61.2619), (24.7144, 87.2562, 60.741), (25.5925, 87.9232, 61.0787), (26.3987, 88.4513, 60.956), (27.18, 88.5407, 60.9854), (27.987, 88.3196, 60.6584), (28.7223, 88.6601, 60.3262), (29.8205, 88.6861, 59.7881), (30.1552, 88.3568, 59.4689), (30.8477, 88.5637, 59.1867), (31.1898, 88.8378, 58.5465), (31.1078, 87.9797, 58.2219), (31.6088, 87.2339, 58.0188), (31.4343, 87.4899, 57.1918), (31.4198, 87.3322, 56.6337), (31.354, 87.3071, 55.7016), (31.6319, 87.774, 54.9409), (31.4089, 88.5769, 54.1732), (31.2178, 89.2456, 53.5757), (31.2489, 90.157, 53.4804), (31.9244, 91.1732, 52.9892), (32.1266, 91.6409, 52.1651), (32.2003, 92.1235, 51.5887), (32.4635, 92.7841, 51.2134), (32.8217, 93.445, 51.1408), (32.8249, 94.1926, 51.2485), (32.7627, 94.3238, 51.198), (32.4703, 94.9005, 51.2945), (32.3509, 94.9871, 51.1594), (31.9082, 96.1753, 50.9374), (31.9489, 96.5547, 50.8799), (31.6951, 97.4961, 50.3858), (31.3956, 98.5779, 49.8421), (31.9745, 99.5262, 49.726)]
[(12.0604, 61.1904, 78.8437), (12.5583, 61.1844, 78.4405), (12.8317, 61.3244, 77.8782), (12.8158, 61.5774, 77.2897), (12.8916, 62.0181, 76.7047), (12.7955, 62.5822, 76.3584), (12.5297, 63.1128, 76.2491), (12.3424, 63.3425, 76.213), (12.2982, 63.6495, 76.4609), (12.1269, 63.9749, 76.6447), (11.9323, 64.171, 76.7423), (11.3207, 64.3994, 76.7644), (10.8822, 64.7601, 76.8163), (10.2993, 65.3471, 76.7952), (10.0803, 66.2989, 76.7054), (10.2039, 67.0001, 76.2838), (10.3688, 67.5509, 75.738), (10.0926, 68.5993, 75.1386), (10.1936, 69.3631, 74.5392), (10.0167, 69.7463, 74.2772), (9.93497, 70.202, 73.8507), (10.1993, 70.6015, 73.7216), (10.5216, 71.0136, 73.4609), (10.5977, 71.1574, 72.8995), (10.5661, 71.2069, 72.396), (10.1056, 71.2923, 71.929), (10.1056, 71.5239, 71.2163), (10.4246, 71.9295, 70.7108), (10.9287, 72.3615, 70.1006), (10.9071, 72.6597, 69.6116), (10.809, 73.3045, 68.9953), (11.0553, 74.144, 68.7964), (11.5448, 74.8336, 69.0965), (11.407, 75.5306, 69.6049), (11.9507, 76.0142, 69.6521), (12.0514, 76.6185, 69.8586), (12.0599, 76.965, 70.039), (12.0599, 77.7247, 70.1312), (12.183, 78.6444, 69.6458), (12.392, 79.3341, 69.2264), (13.0766, 79.0098, 68.8701), (13.302, 78.7287, 68.1145), (13.7652, 79.0783, 67.3791), (14.3363, 79.7669, 66.9714), (14.3774, 79.7617, 66.813), (14.6735, 79.9953, 66.3269), (14.6748, 79.9958, 66.3255), (15.0664, 80.5065, 66.4097), (15.7155, 80.9282, 65.8459), (16.0269, 81.029, 65.2994), (16.9615, 81.0543, 64.5218), (17.0419, 81.4054, 64.0148), (17.2586, 81.449, 63.567), (17.8018, 81.8427, 63.0184), (18.6391, 81.6778, 62.713), (18.975, 81.9665, 61.9766), (19.1149, 82.4283, 61.416), (19.5392, 82.9546, 61.1157), (20.1294, 83.3984, 61.1596), (21.0938, 84.0636, 61.1399), (21.8253, 85.0616, 61.0286), (22.0666, 85.6202, 61.0677), (22.9419, 86.1971, 61.3355), (23.5365, 86.3028, 61.6322), (24.3264, 86.6791, 61.2619), (24.7144, 87.2562, 60.741), (25.5925, 87.9232, 61.0787), (26.3987, 88.4513, 60.956), (27.18, 88.5407, 60.9854), (27.987, 88.3196, 60.6584), (28.7223, 88.6601, 60.3262), (29.8205, 88.6861, 59.7881), (30.1552, 88.3568, 59.4689), (30.8477, 88.5637, 59.1867), (31.1898, 88.8378, 58.5465), (31.0365, 89.0627, 57.82), (30.8975, 89.4892, 57.5745), (31.192, 90.4843, 57.34), (30.8088, 91.2818, 56.6332), (29.99, 91.5507, 55.6389), (30.0236, 91.8433, 55.4002), (29.8999, 91.6099, 54.6096), (29.952, 91.8464, 53.5819), (30.386, 92.1027, 52.9181), (30.2163, 92.4178, 52.1833), (29.7547, 92.9027, 51.3881), (30.3109, 92.9239, 50.9544), (30.1682, 93.8875, 50.5916), (30.1664, 94.0682, 50.5968), (30.6573, 95.1003, 50.1894), (31.2129, 95.8209, 49.8962), (31.0715, 96.2522, 49.7669), (31.0781, 96.3135, 49.7576), (31.1333, 97.3588, 49.763), (31.3956, 98.5779, 49.8421), (31.9745, 99.5262, 49.726)]
[(12.0604, 61.1904, 78.8437), (12.5583, 61.1844, 78.4405), (12.8317, 61.3244, 77.8782), (12.8158, 61.5774, 77.2897), (12.8916, 62.0181, 76.7047), (12.7955, 62.5822, 76.3584), (12.5297, 63.1128, 76.2491), (12.3424, 63.3425, 76.213), (12.2982, 63.6495, 76.4609), (12.1269, 63.9749, 76.6447), (11.9323, 64.171, 76.7423), (11.3207, 64.3994, 76.7644), (10.8822, 64.7601, 76.8163), (10.2993, 65.3471, 76.7952), (10.0803, 66.2989, 76.7054), (10.2039, 67.0001, 76.2838), (10.3688, 67.5509, 75.738), (10.0926, 68.5993, 75.1386), (10.1936, 69.3631, 74.5392), (10.0167, 69.7463, 74.2772), (9.93497, 70.202, 73.8507), (10.1993, 70.6015, 73.7216), (10.5216, 71.0136, 73.4609), (10.5977, 71.1574, 72.8995), (10.5661, 71.2069, 72.396), (10.1056, 71.2923, 71.929), (10.1056, 71.5239, 71.2163), (10.4246, 71.9295, 70.7108), (10.9287, 72.3615, 70.1006), (10.9071, 72.6597, 69.6116), (10.809, 73.3045, 68.9953), (11.0553, 74.144, 68.7964), (11.5448, 74.8336, 69.0965), (11.407, 75.5306, 69.6049), (11.9507, 76.0142, 69.6521), (12.0514, 76.6185, 69.8586), (12.0599, 76.965, 70.039), (12.0599, 77.7247, 70.1312), (12.183, 78.6444, 69.6458), (12.392, 79.3341, 69.2264), (13.0766, 79.0098, 68.8701), (13.302, 78.7287, 68.1145), (13.7652, 79.0783, 67.3791), (14.3363, 79.7669, 66.9714), (14.3774, 79.7617, 66.813), (14.6735, 79.9953, 66.3269), (14.6748, 79.9958, 66.3255), (15.0664, 80.5065, 66.4097), (15.7155, 80.9282, 65.8459), (16.0269, 81.029, 65.2994), (16.9615, 81.0543, 64.5218), (17.0419, 81.4054, 64.0148), (17.2586, 81.449, 63.567), (17.8018, 81.8427, 63.0184), (18.6391, 81.6778, 62.713), (18.975, 81.9665, 61.9766), (19.1149, 82.4283, 61.416), (19.5392, 82.9546, 61.1157), (20.1294, 83.3984, 61.1596), (21.0938, 84.0636, 61.1399), (21.8253, 85.0616, 61.0286), (22.0666, 85.6202, 61.0677), (22.9419, 86.1971, 61.3355), (23.5365, 86.3028, 61.6322), (24.3264, 86.6791, 61.2619), (24.7144, 87.2562, 60.741), (25.5925, 87.9232, 61.0787), (26.3987, 88.4513, 60.956), (26.1454, 88.6817, 61.3294), (26.2372, 89.0074, 61.8885), (25.7015, 89.4119, 62.5018), (25.1701, 89.6467, 62.7988), (24.7582, 90.1972, 63.5129), (24.3199, 91.033, 64.0511), (24.3628, 91.1416, 64.2261), (24.0559, 91.6057, 64.525), (24.0134, 92.121, 65.1381), (24.681, 91.7055, 65.0211), (24.9932, 91.2423, 64.7265), (25.1051, 90.7532, 64.3863), (25.8349, 90.7532, 64.3863), (26.4056, 90.6991, 63.8255), (27.2739, 90.6535, 62.9012), (28.0477, 90.5402, 61.6814), (28.5368, 90.0366, 60.8743), (28.8733, 89.5452, 60.579), (29.9532, 89.4637, 60.0101), (30.6711, 89.2436, 59.7708), (31.1876, 89.259, 59.1757), (31.1898, 88.8378, 58.5465)]
[(12.0604, 61.1904, 78.8437), (12.5583, 61.1844, 78.4405), (12.8317, 61.3244, 77.8782), (12.8158, 61.5774, 77.2897), (12.8916, 62.0181, 76.7047), (12.7955, 62.5822, 76.3584), (12.5297, 63.1128, 76.2491), (12.3424, 63.3425, 76.213), (12.2982, 63.6495, 76.4609), (12.1269, 63.9749, 76.6447), (11.9323, 64.171, 76.7423), (11.3207, 64.3994, 76.7644), (10.8822, 64.7601, 76.8163), (10.2993, 65.3471, 76.7952), (10.0803, 66.2989, 76.7054), (10.2039, 67.0001, 76.2838), (10.3688, 67.5509, 75.738), (10.0926, 68.5993, 75.1386), (10.1936, 69.3631, 74.5392), (10.0167, 69.7463, 74.2772), (9.93497, 70.202, 73.8507), (10.1993, 70.6015, 73.7216), (10.5216, 71.0136, 73.4609), (10.5977, 71.1574, 72.8995), (10.5661, 71.2069, 72.396), (10.1056, 71.2923, 71.929), (10.1056, 71.5239, 71.2163), (10.4246, 71.9295, 70.7108), (10.9287, 72.3615, 70.1006), (10.9071, 72.6597, 69.6116), (10.809, 73.3045, 68.9953), (11.0553, 74.144, 68.7964), (11.5448, 74.8336, 69.0965), (11.407, 75.5306, 69.6049), (11.9507, 76.0142, 69.6521), (12.0514, 76.6185, 69.8586), (12.0599, 76.965, 70.039), (12.0599, 77.7247, 70.1312), (12.183, 78.6444, 69.6458), (12.392, 79.3341, 69.2264), (13.0766, 79.0098, 68.8701), (13.302, 78.7287, 68.1145), (13.7652, 79.0783, 67.3791), (14.3363, 79.7669, 66.9714), (14.3774, 79.7617, 66.813), (14.6735, 79.9953, 66.3269), (14.6748, 79.9958, 66.3255), (15.0664, 80.5065, 66.4097), (15.7155, 80.9282, 65.8459), (16.0269, 81.029, 65.2994), (16.9615, 81.0543, 64.5218), (17.0419, 81.4054, 64.0148), (17.2586, 81.449, 63.567), (17.8018, 81.8427, 63.0184), (18.6391, 81.6778, 62.713), (18.975, 81.9665, 61.9766), (19.1149, 82.4283, 61.416), (19.5392, 82.9546, 61.1157), (20.1294, 83.3984, 61.1596), (20.8434, 83.3081, 60.921), (21.3383, 83.3296, 60.529), (22.1568, 83.7366, 60.5281), (22.3502, 83.6591, 59.5447), (23.2542, 83.536, 59.6023), (24.0378, 83.1956, 59.3247), (24.7994, 83.0068, 58.9746), (25.6276, 83.2174, 58.8842), (26.2626, 83.7616, 59.0818), (27.1337, 84.2295, 59.6329), (27.8069, 84.517, 59.4249), (27.6233, 84.7981, 59.6132), (28.5186, 85.2843, 59.6762), (28.5422, 85.5574, 59.6779), (29.2444, 85.9494, 59.689), (29.82, 86.3839, 59.3329), (30.3932, 86.5991, 59.1059), (30.4311, 86.6864, 59.0686), (31.2193, 86.9219, 58.7475), (31.6088, 87.2339, 58.0188), (31.4343, 87.4899, 57.1918), (31.4198, 87.3322, 56.6337), (31.354, 87.3071, 55.7016), (31.6319, 87.774, 54.9409), (31.4089, 88.5769, 54.1732), (31.2178, 89.2456, 53.5757), (31.2489, 90.157, 53.4804), (31.9244, 91.1732, 52.9892), (32.1266, 91.6409, 52.1651), (32.2003, 92.1235, 51.5887), (32.4635, 92.7841, 51.2134), (32.8217, 93.445, 51.1408), (32.8249, 94.1926, 51.2485), (32.7627, 94.3238, 51.198), (32.4703, 94.9005, 51.2945), (32.3509, 94.9871, 51.1594), (31.9082, 96.1753, 50.9374), (31.9489, 96.5547, 50.8799), (31.6951, 97.4961, 50.3858), (31.3956, 98.5779, 49.8421), (31.9745, 99.5262, 49.726)]
[(12.0604, 61.1904, 78.8437), (12.5583, 61.1844, 78.4405), (12.8317, 61.3244, 77.8782), (12.8158, 61.5774, 77.2897), (12.8916, 62.0181, 76.7047), (12.7955, 62.5822, 76.3584), (12.5297, 63.1128, 76.2491), (12.3424, 63.3425, 76.213), (12.2982, 63.6495, 76.4609), (12.1269, 63.9749, 76.6447), (11.9323, 64.171, 76.7423), (11.3207, 64.3994, 76.7644), (10.8822, 64.7601, 76.8163), (10.2993, 65.3471, 76.7952), (10.0803, 66.2989, 76.7054), (10.2039, 67.0001, 76.2838), (10.3688, 67.5509, 75.738), (10.0926, 68.5993, 75.1386), (10.1936, 69.3631, 74.5392), (10.0167, 69.7463, 74.2772), (9.93497, 70.202, 73.8507), (10.1993, 70.6015, 73.7216), (10.5216, 71.0136, 73.4609), (10.5977, 71.1574, 72.8995), (10.5661, 71.2069, 72.396), (10.1056, 71.2923, 71.929), (10.1056, 71.5239, 71.2163), (10.4246, 71.9295, 70.7108), (10.9287, 72.3615, 70.1006), (10.9071, 72.6597, 69.6116), (10.809, 73.3045, 68.9953), (11.0553, 74.144, 68.7964), (11.5448, 74.8336, 69.0965), (11.407, 75.5306, 69.6049), (11.9507, 76.0142, 69.6521), (12.0514, 76.6185, 69.8586), (12.0599, 76.965, 70.039), (12.0599, 77.7247, 70.1312), (12.183, 78.6444, 69.6458), (12.392, 79.3341, 69.2264), (13.0766, 79.0098, 68.8701), (13.302, 78.7287, 68.1145), (13.7652, 79.0783, 67.3791), (14.3363, 79.7669, 66.9714), (14.3774, 79.7617, 66.813), (14.6735, 79.9953, 66.3269), (14.6748, 79.9958, 66.3255), (15.0664, 80.5065, 66.4097), (15.7155, 80.9282, 65.8459), (16.0269, 81.029, 65.2994), (16.9615, 81.0543, 64.5218), (17.0419, 81.4054, 64.0148), (17.2586, 81.449, 63.567), (17.8018, 81.8427, 63.0184), (18.6391, 81.6778, 62.713), (18.975, 81.9665, 61.9766), (19.1149, 82.4283, 61.416), (19.5392, 82.9546, 61.1157), (20.1294, 83.3984, 61.1596), (20.8434, 83.3081, 60.921), (21.3383, 83.3296, 60.529), (22.1568, 83.7366, 60.5281), (22.3502, 83.6591, 59.5447), (23.2542, 83.536, 59.6023), (24.0378, 83.1956, 59.3247), (24.7994, 83.0068, 58.9746), (25.6276, 83.2174, 58.8842), (26.2626, 83.7616, 59.0818), (27.1337, 84.2295, 59.6329), (27.8069, 84.517, 59.4249), (28.5303, 84.6396, 59.5217), (29.13, 84.6606, 59.6379), (29.6882, 85.1683, 59.6837), (31.2346, 85.4655, 59.7082), (32.0052, 85.3761, 59.9152), (33.0624, 85.6951, 59.5804), (33.7332, 86.1429, 59.9547), (33.9507, 86.393, 60.273), (34.7581, 86.7211, 60.6039), (35.2836, 87.1585, 60.1289), (35.839, 87.025, 60.3398), (36.276, 86.7719, 59.9996), (36.9985, 86.8941, 59.1997), (37.3989, 86.9587, 58.9188), (37.7473, 86.7428, 58.3247), (37.7601, 86.6419, 57.6101), (37.7061, 86.5738, 57.4706), (37.6638, 86.4074, 56.634), (37.6685, 86.4159, 56.6212), (38.2034, 86.5382, 55.8911), (38.3085, 86.4547, 55.6665), (38.6062, 86.6129, 55.1631), (38.8861, 86.82, 55.1029), (39.8602, 87.107, 54.2119), (40.3029, 87.0927, 53.1966), (40.7321, 86.9955, 53.0386), (41.5429, 86.8324, 52.3031), (41.7327, 86.3345, 51.798), (41.9949, 86.2053, 51.5699), (42.9607, 85.8792, 51.1899)]
[(12.0604, 61.1904, 78.8437), (12.5583, 61.1844, 78.4405), (12.8317, 61.3244, 77.8782), (12.8158, 61.5774, 77.2897), (12.8916, 62.0181, 76.7047), (12.7955, 62.5822, 76.3584), (12.5297, 63.1128, 76.2491), (12.3424, 63.3425, 76.213), (12.2982, 63.6495, 76.4609), (12.1269, 63.9749, 76.6447), (11.9323, 64.171, 76.7423), (11.3207, 64.3994, 76.7644), (10.8822, 64.7601, 76.8163), (10.2993, 65.3471, 76.7952), (10.0803, 66.2989, 76.7054), (10.2039, 67.0001, 76.2838), (10.3688, 67.5509, 75.738), (10.0926, 68.5993, 75.1386), (10.1936, 69.3631, 74.5392), (10.0167, 69.7463, 74.2772), (9.93497, 70.202, 73.8507), (10.1993, 70.6015, 73.7216), (10.5216, 71.0136, 73.4609), (10.5977, 71.1574, 72.8995), (10.5661, 71.2069, 72.396), (10.1056, 71.2923, 71.929), (10.1056, 71.5239, 71.2163), (10.4246, 71.9295, 70.7108), (10.9287, 72.3615, 70.1006), (10.9071, 72.6597, 69.6116), (10.809, 73.3045, 68.9953), (11.0553, 74.144, 68.7964), (11.5448, 74.8336, 69.0965), (11.407, 75.5306, 69.6049), (11.9507, 76.0142, 69.6521), (12.0514, 76.6185, 69.8586), (12.0599, 76.965, 70.039), (12.0599, 77.7247, 70.1312), (12.183, 78.6444, 69.6458), (12.392, 79.3341, 69.2264), (13.0766, 79.0098, 68.8701), (13.302, 78.7287, 68.1145), (13.7652, 79.0783, 67.3791), (14.3363, 79.7669, 66.9714), (14.3774, 79.7617, 66.813), (14.6735, 79.9953, 66.3269), (14.6748, 79.9958, 66.3255), (15.0664, 80.5065, 66.4097), (15.7155, 80.9282, 65.8459), (16.0269, 81.029, 65.2994), (16.9615, 81.0543, 64.5218), (17.0419, 81.4054, 64.0148), (17.2586, 81.449, 63.567), (17.8018, 81.8427, 63.0184), (18.6391, 81.6778, 62.713), (18.975, 81.9665, 61.9766), (19.1149, 82.4283, 61.416), (19.5392, 82.9546, 61.1157), (20.1294, 83.3984, 61.1596), (20.8434, 83.3081, 60.921), (21.3383, 83.3296, 60.529), (22.1568, 83.7366, 60.5281), (22.3502, 83.6591, 59.5447), (23.2542, 83.536, 59.6023), (24.0378, 83.1956, 59.3247), (24.7994, 83.0068, 58.9746), (25.6276, 83.2174, 58.8842), (26.2626, 83.7616, 59.0818), (27.1337, 84.2295, 59.6329), (27.1609, 84.2745, 59.6923), (26.9175, 84.6466, 60.1918), (26.9125, 84.919, 60.2571), (27.1007, 85.4129, 60.0015), (26.8997, 85.9325, 60.1566), (27.0628, 86.329, 60.0438), (26.868, 86.5536, 60.073), (26.3503, 87.5173, 60.2469), (26.5622, 88.0672, 60.4962), (26.3987, 88.4513, 60.956), (27.18, 88.5407, 60.9854), (27.987, 88.3196, 60.6584), (28.7223, 88.6601, 60.3262), (29.8205, 88.6861, 59.7881), (30.1552, 88.3568, 59.4689), (30.8477, 88.5637, 59.1867), (31.1898, 88.8378, 58.5465)]
[(12.0604, 61.1904, 78.8437), (12.5583, 61.1844, 78.4405), (12.8317, 61.3244, 77.8782), (12.8158, 61.5774, 77.2897), (12.8916, 62.0181, 76.7047), (12.7955, 62.5822, 76.3584), (12.5297, 63.1128, 76.2491), (12.3424, 63.3425, 76.213), (12.2982, 63.6495, 76.4609), (12.1269, 63.9749, 76.6447), (11.9323, 64.171, 76.7423), (11.3207, 64.3994, 76.7644), (10.8822, 64.7601, 76.8163), (10.2993, 65.3471, 76.7952), (10.0803, 66.2989, 76.7054), (10.2039, 67.0001, 76.2838), (10.3688, 67.5509, 75.738), (10.0926, 68.5993, 75.1386), (10.1936, 69.3631, 74.5392), (10.0167, 69.7463, 74.2772), (9.93497, 70.202, 73.8507), (10.1993, 70.6015, 73.7216), (10.5216, 71.0136, 73.4609), (10.5977, 71.1574, 72.8995), (10.5661, 71.2069, 72.396), (10.1056, 71.2923, 71.929), (10.1056, 71.5239, 71.2163), (10.4246, 71.9295, 70.7108), (10.9287, 72.3615, 70.1006), (10.9071, 72.6597, 69.6116), (10.809, 73.3045, 68.9953), (11.0553, 74.144, 68.7964), (11.5448, 74.8336, 69.0965), (11.407, 75.5306, 69.6049), (11.9507, 76.0142, 69.6521), (12.0514, 76.6185, 69.8586), (12.0599, 76.965, 70.039), (12.0599, 77.7247, 70.1312), (12.183, 78.6444, 69.6458), (12.392, 79.3341, 69.2264), (13.0766, 79.0098, 68.8701), (13.302, 78.7287, 68.1145), (13.7652, 79.0783, 67.3791), (14.3363, 79.7669, 66.9714), (14.3774, 79.7617, 66.813), (14.6735, 79.9953, 66.3269), (14.6748, 79.9958, 66.3255), (15.0664, 80.5065, 66.4097), (15.7155, 80.9282, 65.8459), (16.0269, 81.029, 65.2994), (16.9615, 81.0543, 64.5218), (17.0419, 81.4054, 64.0148), (17.2586, 81.449, 63.567), (17.8018, 81.8427, 63.0184), (18.6391, 81.6778, 62.713), (18.975, 81.9665, 61.9766), (19.1149, 82.4283, 61.416), (19.5392, 82.9546, 61.1157), (20.1294, 83.3984, 61.1596), (20.8434, 83.3081, 60.921), (21.3383, 83.3296, 60.529), (22.1568, 83.7366, 60.5281), (22.3502, 83.6591, 59.5447), (23.2542, 83.536, 59.6023), (24.0378, 83.1956, 59.3247), (24.7994, 83.0068, 58.9746), (25.6276, 83.2174, 58.8842), (26.2626, 83.7616, 59.0818), (27.1337, 84.2295, 59.6329), (27.1609, 84.2745, 59.6923), (26.9175, 84.6466, 60.1918), (26.9125, 84.919, 60.2571), (27.1007, 85.4129, 60.0015), (26.8997, 85.9325, 60.1566), (27.0628, 86.329, 60.0438), (26.868, 86.5536, 60.073), (26.3503, 87.5173, 60.2469), (26.5622, 88.0672, 60.4962), (26.3987, 88.4513, 60.956), (26.1454, 88.6817, 61.3294), (26.2372, 89.0074, 61.8885), (25.7015, 89.4119, 62.5018), (25.1701, 89.6467, 62.7988), (24.7582, 90.1972, 63.5129), (24.3199, 91.033, 64.0511), (24.3628, 91.1416, 64.2261), (24.0559, 91.6057, 64.525), (24.0134, 92.121, 65.1381), (24.681, 91.7055, 65.0211), (24.9932, 91.2423, 64.7265), (25.1051, 90.7532, 64.3863), (25.8349, 90.7532, 64.3863), (26.4056, 90.6991, 63.8255), (27.2739, 90.6535, 62.9012), (28.0477, 90.5402, 61.6814), (28.5368, 90.0366, 60.8743), (28.8733, 89.5452, 60.579), (29.9532, 89.4637, 60.0101), (30.6711, 89.2436, 59.7708), (31.1876, 89.259, 59.1757), (31.1898, 88.8378, 58.5465)]
[(12.0604, 61.1904, 78.8437), (12.5583, 61.1844, 78.4405), (12.8317, 61.3244, 77.8782), (12.8158, 61.5774, 77.2897), (12.8916, 62.0181, 76.7047), (12.7955, 62.5822, 76.3584), (12.5297, 63.1128, 76.2491), (12.3424, 63.3425, 76.213), (12.2982, 63.6495, 76.4609), (12.1269, 63.9749, 76.6447), (11.9323, 64.171, 76.7423), (11.3207, 64.3994, 76.7644), (10.8822, 64.7601, 76.8163), (10.2993, 65.3471, 76.7952), (10.0803, 66.2989, 76.7054), (10.2039, 67.0001, 76.2838), (10.3688, 67.5509, 75.738), (10.0926, 68.5993, 75.1386), (10.1936, 69.3631, 74.5392), (10.0167, 69.7463, 74.2772), (9.93497, 70.202, 73.8507), (10.1993, 70.6015, 73.7216), (10.5216, 71.0136, 73.4609), (10.5977, 71.1574, 72.8995), (10.5661, 71.2069, 72.396), (10.1056, 71.2923, 71.929), (10.1056, 71.5239, 71.2163), (10.4246, 71.9295, 70.7108), (10.9287, 72.3615, 70.1006), (10.9071, 72.6597, 69.6116), (10.809, 73.3045, 68.9953), (11.0553, 74.144, 68.7964), (11.5448, 74.8336, 69.0965), (11.407, 75.5306, 69.6049), (11.9507, 76.0142, 69.6521), (12.0514, 76.6185, 69.8586), (12.0599, 76.965, 70.039), (12.0599, 77.7247, 70.1312), (12.183, 78.6444, 69.6458), (12.392, 79.3341, 69.2264), (13.0766, 79.0098, 68.8701), (13.302, 78.7287, 68.1145), (13.7652, 79.0783, 67.3791), (14.3363, 79.7669, 66.9714), (14.3774, 79.7617, 66.813), (14.6735, 79.9953, 66.3269), (14.6748, 79.9958, 66.3255), (15.0664, 80.5065, 66.4097), (15.7155, 80.9282, 65.8459), (16.0269, 81.029, 65.2994), (16.9615, 81.0543, 64.5218), (17.0419, 81.4054, 64.0148), (17.2586, 81.449, 63.567), (17.8018, 81.8427, 63.0184), (18.6391, 81.6778, 62.713), (18.975, 81.9665, 61.9766), (19.1149, 82.4283, 61.416), (19.5392, 82.9546, 61.1157), (20.1294, 83.3984, 61.1596), (20.8434, 83.3081, 60.921), (21.3383, 83.3296, 60.529), (22.1568, 83.7366, 60.5281), (22.3502, 83.6591, 59.5447), (23.2542, 83.536, 59.6023), (24.0378, 83.1956, 59.3247), (24.7994, 83.0068, 58.9746), (25.6276, 83.2174, 58.8842), (26.2626, 83.7616, 59.0818), (27.1337, 84.2295, 59.6329), (27.1609, 84.2745, 59.6923), (27.6233, 84.7981, 59.6132), (28.5186, 85.2843, 59.6762), (28.5422, 85.5574, 59.6779), (29.2444, 85.9494, 59.689), (29.82, 86.3839, 59.3329), (30.3932, 86.5991, 59.1059), (30.4311, 86.6864, 59.0686), (31.2193, 86.9219, 58.7475), (31.6088, 87.2339, 58.0188), (31.4343, 87.4899, 57.1918), (31.4198, 87.3322, 56.6337), (31.354, 87.3071, 55.7016), (31.6319, 87.774, 54.9409), (31.4089, 88.5769, 54.1732), (31.2178, 89.2456, 53.5757), (31.2489, 90.157, 53.4804), (31.9244, 91.1732, 52.9892), (32.1266, 91.6409, 52.1651), (32.2003, 92.1235, 51.5887), (32.4635, 92.7841, 51.2134), (32.8217, 93.445, 51.1408), (32.8249, 94.1926, 51.2485), (32.7627, 94.3238, 51.198), (32.4703, 94.9005, 51.2945), (32.3509, 94.9871, 51.1594), (31.9082, 96.1753, 50.9374), (31.9489, 96.5547, 50.8799), (31.6951, 97.4961, 50.3858), (31.3956, 98.5779, 49.8421), (31.9745, 99.5262, 49.726)]
[(12.0604, 61.1904, 78.8437), (12.5583, 61.1844, 78.4405), (12.8317, 61.3244, 77.8782), (12.8158, 61.5774, 77.2897), (12.8916, 62.0181, 76.7047), (12.7955, 62.5822, 76.3584), (12.5297, 63.1128, 76.2491), (12.3424, 63.3425, 76.213), (12.2982, 63.6495, 76.4609), (12.1269, 63.9749, 76.6447), (11.9323, 64.171, 76.7423), (11.3207, 64.3994, 76.7644), (10.8822, 64.7601, 76.8163), (10.2993, 65.3471, 76.7952), (10.0803, 66.2989, 76.7054), (10.2039, 67.0001, 76.2838), (10.3688, 67.5509, 75.738), (10.0926, 68.5993, 75.1386), (10.1936, 69.3631, 74.5392), (10.0167, 69.7463, 74.2772), (9.93497, 70.202, 73.8507), (10.1993, 70.6015, 73.7216), (10.5216, 71.0136, 73.4609), (10.5977, 71.1574, 72.8995), (10.5661, 71.2069, 72.396), (10.1056, 71.2923, 71.929), (10.1056, 71.5239, 71.2163), (10.4246, 71.9295, 70.7108), (10.9287, 72.3615, 70.1006), (10.9071, 72.6597, 69.6116), (10.809, 73.3045, 68.9953), (11.0553, 74.144, 68.7964), (11.5448, 74.8336, 69.0965), (11.407, 75.5306, 69.6049), (11.9507, 76.0142, 69.6521), (12.0514, 76.6185, 69.8586), (12.0599, 76.965, 70.039), (12.0599, 77.7247, 70.1312), (12.183, 78.6444, 69.6458), (12.392, 79.3341, 69.2264), (13.0766, 79.0098, 68.8701), (13.302, 78.7287, 68.1145), (13.7652, 79.0783, 67.3791), (14.3363, 79.7669, 66.9714), (14.3774, 79.7617, 66.813), (14.6735, 79.9953, 66.3269), (14.6748, 79.9958, 66.3255), (15.0664, 80.5065, 66.4097), (15.7155, 80.9282, 65.8459), (16.0269, 81.029, 65.2994), (16.9615, 81.0543, 64.5218), (17.0419, 81.4054, 64.0148), (17.2586, 81.449, 63.567), (17.8018, 81.8427, 63.0184), (18.6391, 81.6778, 62.713), (18.975, 81.9665, 61.9766), (19.1149, 82.4283, 61.416), (19.2918, 81.9996, 60.9389), (19.0252, 81.8457, 60.3491), (19.4465, 82.3529, 60.0139), (19.9933, 82.5157, 59.5431), (20.124, 82.6541, 58.8436), (20.2208, 83.0933, 58.2062), (20.7247, 83.4036, 57.5745), (21.0635, 83.2259, 56.798), (21.1077, 82.628, 56.1736), (21.0207, 82.5431, 56.0518), (21.5131, 81.6846, 55.4696), (22.202, 81.9716, 56.1304), (22.8858, 82.4071, 56.3069), (23.2495, 83.1317, 57.3532), (23.6818, 83.2509, 57.3927), (24.4709, 83.2192, 58.1169), (24.7994, 83.0068, 58.9746), (25.6276, 83.2174, 58.8842), (26.2626, 83.7616, 59.0818), (27.1337, 84.2295, 59.6329), (27.8069, 84.517, 59.4249), (27.6233, 84.7981, 59.6132), (27.6184, 85.0705, 59.6785), (27.766, 85.3719, 59.6394), (27.7858, 85.6006, 59.6408), (28.0306, 86.5169, 59.8742), (28.6915, 86.8858, 59.8846), (29.2332, 87.2948, 59.5495), (29.2689, 87.377, 59.5145), (30.1552, 88.3568, 59.4689), (30.8477, 88.5637, 59.1867), (31.1898, 88.8378, 58.5465)]
[(12.0604, 61.1904, 78.8437), (12.5583, 61.1844, 78.4405), (12.8317, 61.3244, 77.8782), (12.8158, 61.5774, 77.2897), (12.8916, 62.0181, 76.7047), (12.7955, 62.5822, 76.3584), (12.5297, 63.1128, 76.2491), (12.3424, 63.3425, 76.213), (12.2982, 63.6495, 76.4609), (12.1269, 63.9749, 76.6447), (11.9323, 64.171, 76.7423), (11.3207, 64.3994, 76.7644), (10.8822, 64.7601, 76.8163), (10.2993, 65.3471, 76.7952), (10.0803, 66.2989, 76.7054), (10.2039, 67.0001, 76.2838), (10.3688, 67.5509, 75.738), (10.0926, 68.5993, 75.1386), (10.1936, 69.3631, 74.5392), (10.0167, 69.7463, 74.2772), (9.93497, 70.202, 73.8507), (10.1993, 70.6015, 73.7216), (10.5216, 71.0136, 73.4609), (10.5977, 71.1574, 72.8995), (10.5661, 71.2069, 72.396), (10.1056, 71.2923, 71.929), (10.1056, 71.5239, 71.2163), (10.4246, 71.9295, 70.7108), (10.9287, 72.3615, 70.1006), (10.9071, 72.6597, 69.6116), (10.809, 73.3045, 68.9953), (11.0553, 74.144, 68.7964), (11.5448, 74.8336, 69.0965), (11.407, 75.5306, 69.6049), (11.9507, 76.0142, 69.6521), (12.0514, 76.6185, 69.8586), (12.0599, 76.965, 70.039), (12.0599, 77.7247, 70.1312), (12.183, 78.6444, 69.6458), (12.392, 79.3341, 69.2264), (13.0766, 79.0098, 68.8701), (13.302, 78.7287, 68.1145), (13.7652, 79.0783, 67.3791), (14.3363, 79.7669, 66.9714), (14.3774, 79.7617, 66.813), (14.6735, 79.9953, 66.3269), (14.6748, 79.9958, 66.3255), (15.0664, 80.5065, 66.4097), (15.7155, 80.9282, 65.8459), (16.0269, 81.029, 65.2994), (16.9615, 81.0543, 64.5218), (17.0419, 81.4054, 64.0148), (17.2586, 81.449, 63.567), (17.8018, 81.8427, 63.0184), (18.6391, 81.6778, 62.713), (18.975, 81.9665, 61.9766), (19.1149, 82.4283, 61.416), (19.2918, 81.9996, 60.9389), (19.0252, 81.8457, 60.3491), (19.4465, 82.3529, 60.0139), (19.9933, 82.5157, 59.5431), (20.124, 82.6541, 58.8436), (20.2208, 83.0933, 58.2062), (20.7247, 83.4036, 57.5745), (21.0635, 83.2259, 56.798), (21.1077, 82.628, 56.1736), (21.0207, 82.5431, 56.0518), (21.5131, 81.6846, 55.4696), (22.202, 81.9716, 56.1304), (22.8858, 82.4071, 56.3069), (23.2495, 83.1317, 57.3532), (23.6818, 83.2509, 57.3927), (24.4709, 83.2192, 58.1169), (24.7994, 83.0068, 58.9746), (25.6276, 83.2174, 58.8842), (26.2626, 83.7616, 59.0818), (27.1337, 84.2295, 59.6329), (27.1609, 84.2745, 59.6923), (26.9175, 84.6466, 60.1918), (26.9125, 84.919, 60.2571), (27.1007, 85.4129, 60.0015), (26.8997, 85.9325, 60.1566), (27.0628, 86.329, 60.0438), (26.868, 86.5536, 60.073), (26.3503, 87.5173, 60.2469), (26.5622, 88.0672, 60.4962), (26.3987, 88.4513, 60.956), (27.18, 88.5407, 60.9854), (27.987, 88.3196, 60.6584), (28.7223, 88.6601, 60.3262), (29.8205, 88.6861, 59.7881), (30.1552, 88.3568, 59.4689), (30.8477, 88.5637, 59.1867), (31.1898, 88.8378, 58.5465)]
[(12.0604, 61.1904, 78.8437), (12.5583, 61.1844, 78.4405), (12.8317, 61.3244, 77.8782), (12.8158, 61.5774, 77.2897), (12.8916, 62.0181, 76.7047), (12.7955, 62.5822, 76.3584), (12.5297, 63.1128, 76.2491), (12.3424, 63.3425, 76.213), (12.2982, 63.6495, 76.4609), (12.1269, 63.9749, 76.6447), (11.9323, 64.171, 76.7423), (11.3207, 64.3994, 76.7644), (10.8822, 64.7601, 76.8163), (10.2993, 65.3471, 76.7952), (10.0803, 66.2989, 76.7054), (10.2039, 67.0001, 76.2838), (10.3688, 67.5509, 75.738), (10.0926, 68.5993, 75.1386), (10.1936, 69.3631, 74.5392), (10.0167, 69.7463, 74.2772), (9.93497, 70.202, 73.8507), (10.1993, 70.6015, 73.7216), (10.5216, 71.0136, 73.4609), (10.5977, 71.1574, 72.8995), (10.5661, 71.2069, 72.396), (10.1056, 71.2923, 71.929), (10.1056, 71.5239, 71.2163), (10.4246, 71.9295, 70.7108), (10.9287, 72.3615, 70.1006), (10.9071, 72.6597, 69.6116), (10.809, 73.3045, 68.9953), (11.0553, 74.144, 68.7964), (11.5448, 74.8336, 69.0965), (11.407, 75.5306, 69.6049), (11.9507, 76.0142, 69.6521), (12.0514, 76.6185, 69.8586), (12.0599, 76.965, 70.039), (12.0599, 77.7247, 70.1312), (12.183, 78.6444, 69.6458), (12.392, 79.3341, 69.2264), (13.0766, 79.0098, 68.8701), (13.302, 78.7287, 68.1145), (13.7652, 79.0783, 67.3791), (14.3363, 79.7669, 66.9714), (14.3774, 79.7617, 66.813), (14.6735, 79.9953, 66.3269), (14.6748, 79.9958, 66.3255), (15.0664, 80.5065, 66.4097), (15.7155, 80.9282, 65.8459), (16.0269, 81.029, 65.2994), (16.9615, 81.0543, 64.5218), (17.0419, 81.4054, 64.0148), (17.2586, 81.449, 63.567), (17.8018, 81.8427, 63.0184), (18.6391, 81.6778, 62.713), (18.975, 81.9665, 61.9766), (19.1149, 82.4283, 61.416), (19.2918, 81.9996, 60.9389), (19.0252, 81.8457, 60.3491), (19.4465, 82.3529, 60.0139), (19.9933, 82.5157, 59.5431), (20.124, 82.6541, 58.8436), (20.2208, 83.0933, 58.2062), (20.7247, 83.4036, 57.5745), (21.0635, 83.2259, 56.798), (21.1077, 82.628, 56.1736), (21.0207, 82.5431, 56.0518), (21.5131, 81.6846, 55.4696), (22.202, 81.9716, 56.1304), (22.8858, 82.4071, 56.3069), (23.2495, 83.1317, 57.3532), (23.6818, 83.2509, 57.3927), (24.4709, 83.2192, 58.1169), (24.7994, 83.0068, 58.9746), (25.6276, 83.2174, 58.8842), (26.2626, 83.7616, 59.0818), (27.1337, 84.2295, 59.6329), (27.1609, 84.2745, 59.6923), (27.6233, 84.7981, 59.6132), (27.6184, 85.0705, 59.6785), (27.766, 85.3719, 59.6394), (27.7858, 85.6006, 59.6408), (28.0306, 86.5169, 59.8742), (28.6915, 86.8858, 59.8846), (29.2332, 87.2948, 59.5495), (29.2689, 87.377, 59.5145), (30.1552, 88.3568, 59.4689), (30.8477, 88.5637, 59.1867), (31.1898, 88.8378, 58.5465)]
[(12.0604, 61.1904, 78.8437), (12.5583, 61.1844, 78.4405), (12.8317, 61.3244, 77.8782), (12.8158, 61.5774, 77.2897), (12.8916, 62.0181, 76.7047), (12.7955, 62.5822, 76.3584), (12.5297, 63.1128, 76.2491), (12.3424, 63.3425, 76.213), (12.2982, 63.6495, 76.4609), (12.1269, 63.9749, 76.6447), (11.9323, 64.171, 76.7423), (11.3207, 64.3994, 76.7644), (10.8822, 64.7601, 76.8163), (10.2993, 65.3471, 76.7952), (10.0803, 66.2989, 76.7054), (10.2039, 67.0001, 76.2838), (10.3688, 67.5509, 75.738), (10.0926, 68.5993, 75.1386), (10.1936, 69.3631, 74.5392), (10.0167, 69.7463, 74.2772), (9.93497, 70.202, 73.8507), (10.1993, 70.6015, 73.7216), (10.5216, 71.0136, 73.4609), (10.5977, 71.1574, 72.8995), (10.5661, 71.2069, 72.396), (10.1056, 71.2923, 71.929), (10.1056, 71.5239, 71.2163), (10.4246, 71.9295, 70.7108), (10.9287, 72.3615, 70.1006), (10.9071, 72.6597, 69.6116), (10.809, 73.3045, 68.9953), (11.0553, 74.144, 68.7964), (11.5448, 74.8336, 69.0965), (11.407, 75.5306, 69.6049), (11.9507, 76.0142, 69.6521), (12.0514, 76.6185, 69.8586), (12.0599, 76.965, 70.039), (12.0599, 77.7247, 70.1312), (12.183, 78.6444, 69.6458), (12.392, 79.3341, 69.2264), (13.0766, 79.0098, 68.8701), (13.302, 78.7287, 68.1145), (13.7652, 79.0783, 67.3791), (14.3363, 79.7669, 66.9714), (14.3774, 79.7617, 66.813), (14.6735, 79.9953, 66.3269), (14.6748, 79.9958, 66.3255), (15.0664, 80.5065, 66.4097), (15.7155, 80.9282, 65.8459), (16.0269, 81.029, 65.2994), (16.9615, 81.0543, 64.5218), (17.0419, 81.4054, 64.0148), (17.2586, 81.449, 63.567), (17.8018, 81.8427, 63.0184), (18.6391, 81.6778, 62.713), (18.975, 81.9665, 61.9766), (19.1149, 82.4283, 61.416), (19.2918, 81.9996, 60.9389), (19.0252, 81.8457, 60.3491), (19.4465, 82.3529, 60.0139), (19.9933, 82.5157, 59.5431), (20.124, 82.6541, 58.8436), (20.2208, 83.0933, 58.2062), (20.7247, 83.4036, 57.5745), (21.0635, 83.2259, 56.798), (21.1077, 82.628, 56.1736), (21.0207, 82.5431, 56.0518), (21.5131, 81.6846, 55.4696), (22.3545, 81.1954, 54.497), (22.7338, 81.1502, 53.6925), (23.1679, 81.2509, 53.214), (23.2607, 81.1105, 52.5596), (23.8328, 80.8769, 51.7552), (23.427, 80.8131, 51.4156), (23.8122, 79.9931, 50.9595), (23.9862, 79.1781, 50.3668), (24.4496, 78.8331, 49.523), (24.8085, 78.5887, 48.9145), (24.9107, 78.054, 48.4021), (24.6812, 78.0048, 47.9906), (24.7475, 76.7675, 47.2099), (25.5723, 76.4787, 46.7656), (26.2203, 76.7524, 46.0828), (26.2525, 77.0725, 45.1169), (26.6944, 77.795, 44.2308), (26.9614, 78.0005, 43.3955), (27.2891, 78.6578, 43.1326), (27.7853, 79.2668, 43.1796), (28.5145, 79.5379, 43.0617), (29.2465, 79.3856, 42.8163), (29.4986, 79.4161, 42.2754), (30.0596, 79.3595, 42.0908), (30.4627, 79.4511, 41.424), (30.7022, 79.1347, 40.7472), (30.7028, 78.5097, 40.273), (30.4206, 77.9955, 39.6887), (30.7234, 76.8455, 39.9616), (30.7384, 76.0102, 40.0962), (30.7384, 75.6544, 39.48), (31.543, 74.9073, 39.1503)]
[(12.0604, 61.1904, 78.8437), (12.5583, 61.1844, 78.4405), (12.8317, 61.3244, 77.8782), (12.8158, 61.5774, 77.2897), (12.8916, 62.0181, 76.7047), (12.7955, 62.5822, 76.3584), (12.5297, 63.1128, 76.2491), (12.3424, 63.3425, 76.213), (12.2982, 63.6495, 76.4609), (12.1269, 63.9749, 76.6447), (11.9323, 64.171, 76.7423), (11.3207, 64.3994, 76.7644), (10.8822, 64.7601, 76.8163), (10.2993, 65.3471, 76.7952), (10.0803, 66.2989, 76.7054), (10.2039, 67.0001, 76.2838), (10.3688, 67.5509, 75.738), (10.0926, 68.5993, 75.1386), (10.1936, 69.3631, 74.5392), (10.0167, 69.7463, 74.2772), (9.93497, 70.202, 73.8507), (10.1993, 70.6015, 73.7216), (10.5216, 71.0136, 73.4609), (10.5977, 71.1574, 72.8995), (10.5661, 71.2069, 72.396), (10.1056, 71.2923, 71.929), (10.1056, 71.5239, 71.2163), (10.4246, 71.9295, 70.7108), (10.9287, 72.3615, 70.1006), (10.9071, 72.6597, 69.6116), (10.809, 73.3045, 68.9953), (11.0553, 74.144, 68.7964), (11.5448, 74.8336, 69.0965), (11.407, 75.5306, 69.6049), (11.9507, 76.0142, 69.6521), (12.0514, 76.6185, 69.8586), (12.0599, 76.965, 70.039), (12.0599, 77.7247, 70.1312), (12.183, 78.6444, 69.6458), (12.392, 79.3341, 69.2264), (13.0766, 79.0098, 68.8701), (13.302, 78.7287, 68.1145), (13.7652, 79.0783, 67.3791), (14.3363, 79.7669, 66.9714), (14.3774, 79.7617, 66.813), (14.6735, 79.9953, 66.3269), (14.6748, 79.9958, 66.3255), (15.0664, 80.5065, 66.4097), (15.7155, 80.9282, 65.8459), (16.0269, 81.029, 65.2994), (16.9615, 81.0543, 64.5218), (17.0419, 81.4054, 64.0148), (17.2586, 81.449, 63.567), (17.8018, 81.8427, 63.0184), (18.6391, 81.6778, 62.713), (18.2525, 82.576, 62.0585), (18.3671, 83.0645, 61.381), (18.6365, 83.8158, 61.1094), (18.9631, 84.5573, 61.3422), (19.5198, 84.9569, 61.5266), (20.0672, 85.4, 61.439), (20.3325, 85.9547, 61.5178), (20.5246, 86.6345, 61.6487), (20.5347, 87.4746, 61.9968), (20.7819, 87.9418, 62.7368), (21.0784, 88.1911, 63.2366), (21.6884, 88.8855, 63.4877), (21.9147, 89.8593, 63.5335), (21.8834, 90.4933, 63.8318), (22.1507, 90.9874, 64.2515), (22.3025, 91.1673, 64.4545), (22.3481, 91.2828, 64.6404), (22.3026, 91.835, 65.2975), (22.7144, 92.8075, 65.3778), (23.351, 93.5252, 65.3172), (22.6209, 93.3654, 65.181), (21.8902, 93.4724, 65.3589), (21.5177, 94.0793, 64.7515), (20.912, 94.279, 64.165), (20.2017, 94.1242, 63.9333), (19.745, 94.0397, 63.4779), (19.4641, 94.0261, 62.8515), (18.4462, 94.1976, 62.5829), (18.4441, 93.9738, 62.0479), (17.8528, 94.7362, 61.5931), (17.1659, 94.8715, 60.8039), (16.5489, 95.3516, 60.0696), (16.4018, 95.1411, 58.5815), (15.8824, 95.4836, 58.2227), (15.4974, 95.7572, 57.6388), (15.3691, 96.3226, 57.1613), (15.3691, 96.8322, 56.1784), (15.8454, 96.642, 55.4546), (15.9761, 96.4364, 54.8502), (15.7711, 96.445, 54.2257), (15.7615, 96.903, 53.335), (15.582, 97.5217, 52.4118), (15.7747, 97.8727, 51.2651), (15.9575, 97.9319, 50.4852), (15.6847, 98.0513, 49.7392)]
[(12.0604, 61.1904, 78.8437), (12.5583, 61.1844, 78.4405), (12.8317, 61.3244, 77.8782), (12.8158, 61.5774, 77.2897), (12.8916, 62.0181, 76.7047), (12.7955, 62.5822, 76.3584), (12.5297, 63.1128, 76.2491), (12.3424, 63.3425, 76.213), (12.2982, 63.6495, 76.4609), (12.1269, 63.9749, 76.6447), (11.9323, 64.171, 76.7423), (11.3207, 64.3994, 76.7644), (10.8822, 64.7601, 76.8163), (10.2993, 65.3471, 76.7952), (10.0803, 66.2989, 76.7054), (10.2039, 67.0001, 76.2838), (10.3688, 67.5509, 75.738), (10.0926, 68.5993, 75.1386), (10.1936, 69.3631, 74.5392), (10.0167, 69.7463, 74.2772), (9.93497, 70.202, 73.8507), (10.1993, 70.6015, 73.7216), (10.5216, 71.0136, 73.4609), (10.5977, 71.1574, 72.8995), (10.5661, 71.2069, 72.396), (10.1056, 71.2923, 71.929), (10.1056, 71.5239, 71.2163), (10.4246, 71.9295, 70.7108), (10.9287, 72.3615, 70.1006), (10.9071, 72.6597, 69.6116), (10.809, 73.3045, 68.9953), (11.0553, 74.144, 68.7964), (11.5448, 74.8336, 69.0965), (11.407, 75.5306, 69.6049), (11.9507, 76.0142, 69.6521), (12.0514, 76.6185, 69.8586), (12.0599, 76.965, 70.039), (12.0599, 77.7247, 70.1312), (12.183, 78.6444, 69.6458), (12.392, 79.3341, 69.2264), (13.0766, 79.0098, 68.8701), (13.302, 78.7287, 68.1145), (13.7652, 79.0783, 67.3791), (14.3363, 79.7669, 66.9714), (14.3774, 79.7617, 66.813), (14.6735, 79.9953, 66.3269), (14.6748, 79.9958, 66.3255), (15.0664, 80.5065, 66.4097), (15.7155, 80.9282, 65.8459), (16.0269, 81.029, 65.2994), (16.9615, 81.0543, 64.5218), (17.0419, 81.4054, 64.0148), (17.2586, 81.449, 63.567), (17.8018, 81.8427, 63.0184), (18.6391, 81.6778, 62.713), (18.2525, 82.576, 62.0585), (18.3671, 83.0645, 61.381), (18.6365, 83.8158, 61.1094), (18.9631, 84.5573, 61.3422), (19.5198, 84.9569, 61.5266), (20.0672, 85.4, 61.439), (20.3325, 85.9547, 61.5178), (20.5246, 86.6345, 61.6487), (20.5347, 87.4746, 61.9968), (20.7819, 87.9418, 62.7368), (21.0784, 88.1911, 63.2366), (21.6884, 88.8855, 63.4877), (21.9147, 89.8593, 63.5335), (21.8834, 90.4933, 63.8318), (22.1507, 90.9874, 64.2515), (22.3025, 91.1673, 64.4545), (22.3481, 91.2828, 64.6404), (22.3026, 91.835, 65.2975), (22.7144, 92.8075, 65.3778), (23.351, 93.5252, 65.3172), (23.4414, 92.9857, 65.5076), (23.6136, 92.4826, 65.2782), (24.0134, 92.121, 65.1381), (24.681, 91.7055, 65.0211), (24.9932, 91.2423, 64.7265), (25.1051, 90.7532, 64.3863), (25.8349, 90.7532, 64.3863), (26.4056, 90.6991, 63.8255), (27.2739, 90.6535, 62.9012), (28.0477, 90.5402, 61.6814), (28.5368, 90.0366, 60.8743), (28.8733, 89.5452, 60.579), (29.9532, 89.4637, 60.0101), (30.6711, 89.2436, 59.7708), (31.1876, 89.259, 59.1757), (31.1898, 88.8378, 58.5465)]
[(12.0604, 61.1904, 78.8437), (12.5583, 61.1844, 78.4405), (12.8317, 61.3244, 77.8782), (12.8158, 61.5774, 77.2897), (12.8916, 62.0181, 76.7047), (12.7955, 62.5822, 76.3584), (12.5297, 63.1128, 76.2491), (12.3424, 63.3425, 76.213), (12.2982, 63.6495, 76.4609), (12.1269, 63.9749, 76.6447), (11.9323, 64.171, 76.7423), (11.3207, 64.3994, 76.7644), (10.8822, 64.7601, 76.8163), (10.2993, 65.3471, 76.7952), (10.0803, 66.2989, 76.7054), (10.2039, 67.0001, 76.2838), (10.3688, 67.5509, 75.738), (10.0926, 68.5993, 75.1386), (10.1936, 69.3631, 74.5392), (10.0167, 69.7463, 74.2772), (9.93497, 70.202, 73.8507), (10.1993, 70.6015, 73.7216), (10.5216, 71.0136, 73.4609), (10.5977, 71.1574, 72.8995), (10.5661, 71.2069, 72.396), (10.1056, 71.2923, 71.929), (10.1056, 71.5239, 71.2163), (10.4246, 71.9295, 70.7108), (10.9287, 72.3615, 70.1006), (10.9071, 72.6597, 69.6116), (10.809, 73.3045, 68.9953), (11.0553, 74.144, 68.7964), (11.5448, 74.8336, 69.0965), (11.407, 75.5306, 69.6049), (11.9507, 76.0142, 69.6521), (12.0514, 76.6185, 69.8586), (12.0599, 76.965, 70.039), (12.0599, 77.7247, 70.1312), (12.183, 78.6444, 69.6458), (12.392, 79.3341, 69.2264), (13.0766, 79.0098, 68.8701), (13.302, 78.7287, 68.1145), (13.7652, 79.0783, 67.3791), (14.3363, 79.7669, 66.9714), (14.3774, 79.7617, 66.813), (14.6735, 79.9953, 66.3269), (14.6748, 79.9958, 66.3255), (15.0664, 80.5065, 66.4097), (15.7155, 80.9282, 65.8459), (16.0269, 81.029, 65.2994), (16.9615, 81.0543, 64.5218), (17.0419, 81.4054, 64.0148), (17.2586, 81.449, 63.567), (17.8018, 81.8427, 63.0184), (16.9407, 81.8853, 63.4877), (16.58, 82.1955, 64.3461), (16.1442, 82.7746, 65.1793), (15.7508, 83.5033, 65.8241), (15.9383, 83.8533, 65.2179), (16.6332, 84.5019, 64.9905), (17.429, 85.0888, 64.5727), (17.5773, 85.2077, 64.3885), (18.3497, 85.6542, 64.2154), (18.7499, 86.4509, 64.3912), (18.8213, 87.3807, 64.2148), (19.272, 88.2702, 63.9849), (19.8495, 89.009, 64.1313), (20.5591, 89.6248, 64.3477), (20.6727, 90.2838, 64.559), (20.7952, 90.7529, 65.0656), (20.912, 91.0696, 65.4944), (21.6314, 91.3161, 65.523), (22.3026, 91.835, 65.2975), (22.7144, 92.8075, 65.3778), (23.351, 93.5252, 65.3172), (22.6209, 93.3654, 65.181), (21.8902, 93.4724, 65.3589), (21.5177, 94.0793, 64.7515), (20.912, 94.279, 64.165), (20.2017, 94.1242, 63.9333), (19.745, 94.0397, 63.4779), (19.4641, 94.0261, 62.8515), (18.4462, 94.1976, 62.5829), (18.4441, 93.9738, 62.0479), (17.8528, 94.7362, 61.5931), (17.1659, 94.8715, 60.8039), (16.5489, 95.3516, 60.0696), (16.4018, 95.1411, 58.5815), (15.8824, 95.4836, 58.2227), (15.4974, 95.7572, 57.6388), (15.3691, 96.3226, 57.1613), (15.3691, 96.8322, 56.1784), (15.8454, 96.642, 55.4546), (15.9761, 96.4364, 54.8502), (15.7711, 96.445, 54.2257), (15.7615, 96.903, 53.335), (15.582, 97.5217, 52.4118), (15.7747, 97.8727, 51.2651), (15.9575, 97.9319, 50.4852), (15.6847, 98.0513, 49.7392)]
[(12.0604, 61.1904, 78.8437), (12.5583, 61.1844, 78.4405), (12.8317, 61.3244, 77.8782), (12.8158, 61.5774, 77.2897), (12.8916, 62.0181, 76.7047), (12.7955, 62.5822, 76.3584), (12.5297, 63.1128, 76.2491), (12.3424, 63.3425, 76.213), (12.2982, 63.6495, 76.4609), (12.1269, 63.9749, 76.6447), (11.9323, 64.171, 76.7423), (11.3207, 64.3994, 76.7644), (10.8822, 64.7601, 76.8163), (10.2993, 65.3471, 76.7952), (10.0803, 66.2989, 76.7054), (10.2039, 67.0001, 76.2838), (10.3688, 67.5509, 75.738), (10.0926, 68.5993, 75.1386), (10.1936, 69.3631, 74.5392), (10.0167, 69.7463, 74.2772), (9.93497, 70.202, 73.8507), (10.1993, 70.6015, 73.7216), (10.5216, 71.0136, 73.4609), (10.5977, 71.1574, 72.8995), (10.5661, 71.2069, 72.396), (10.1056, 71.2923, 71.929), (10.1056, 71.5239, 71.2163), (10.4246, 71.9295, 70.7108), (10.9287, 72.3615, 70.1006), (10.9071, 72.6597, 69.6116), (10.809, 73.3045, 68.9953), (11.0553, 74.144, 68.7964), (11.5448, 74.8336, 69.0965), (11.407, 75.5306, 69.6049), (11.9507, 76.0142, 69.6521), (12.0514, 76.6185, 69.8586), (12.0599, 76.965, 70.039), (12.0599, 77.7247, 70.1312), (12.183, 78.6444, 69.6458), (12.392, 79.3341, 69.2264), (13.0766, 79.0098, 68.8701), (13.302, 78.7287, 68.1145), (13.7652, 79.0783, 67.3791), (14.3363, 79.7669, 66.9714), (14.3774, 79.7617, 66.813), (14.6735, 79.9953, 66.3269), (14.6748, 79.9958, 66.3255), (15.0664, 80.5065, 66.4097), (15.7155, 80.9282, 65.8459), (16.0269, 81.029, 65.2994), (16.9615, 81.0543, 64.5218), (17.0419, 81.4054, 64.0148), (17.2586, 81.449, 63.567), (17.8018, 81.8427, 63.0184), (16.9407, 81.8853, 63.4877), (16.58, 82.1955, 64.3461), (16.1442, 82.7746, 65.1793), (15.7508, 83.5033, 65.8241), (15.9383, 83.8533, 65.2179), (16.6332, 84.5019, 64.9905), (17.429, 85.0888, 64.5727), (17.5773, 85.2077, 64.3885), (18.3497, 85.6542, 64.2154), (18.7499, 86.4509, 64.3912), (18.8213, 87.3807, 64.2148), (19.272, 88.2702, 63.9849), (19.8495, 89.009, 64.1313), (20.5591, 89.6248, 64.3477), (20.6727, 90.2838, 64.559), (20.7952, 90.7529, 65.0656), (20.912, 91.0696, 65.4944), (21.6314, 91.3161, 65.523), (22.3026, 91.835, 65.2975), (22.7144, 92.8075, 65.3778), (23.351, 93.5252, 65.3172), (23.4414, 92.9857, 65.5076), (23.6136, 92.4826, 65.2782), (24.0134, 92.121, 65.1381), (24.681, 91.7055, 65.0211), (24.9932, 91.2423, 64.7265), (25.1051, 90.7532, 64.3863), (25.8349, 90.7532, 64.3863), (26.4056, 90.6991, 63.8255), (27.2739, 90.6535, 62.9012), (28.0477, 90.5402, 61.6814), (28.5368, 90.0366, 60.8743), (28.8733, 89.5452, 60.579), (29.9532, 89.4637, 60.0101), (30.6711, 89.2436, 59.7708), (31.1876, 89.259, 59.1757), (31.1898, 88.8378, 58.5465)]
[(12.0604, 61.1904, 78.8437), (12.5583, 61.1844, 78.4405), (12.8317, 61.3244, 77.8782), (12.8158, 61.5774, 77.2897), (12.8916, 62.0181, 76.7047), (12.7955, 62.5822, 76.3584), (12.5297, 63.1128, 76.2491), (12.3424, 63.3425, 76.213), (12.2982, 63.6495, 76.4609), (12.1269, 63.9749, 76.6447), (11.9323, 64.171, 76.7423), (11.3207, 64.3994, 76.7644), (10.8822, 64.7601, 76.8163), (10.2993, 65.3471, 76.7952), (10.0803, 66.2989, 76.7054), (10.2039, 67.0001, 76.2838), (10.3688, 67.5509, 75.738), (10.0926, 68.5993, 75.1386), (10.1936, 69.3631, 74.5392), (10.0167, 69.7463, 74.2772), (9.93497, 70.202, 73.8507), (10.1993, 70.6015, 73.7216), (10.5216, 71.0136, 73.4609), (10.5977, 71.1574, 72.8995), (10.5661, 71.2069, 72.396), (10.1056, 71.2923, 71.929), (10.1056, 71.5239, 71.2163), (10.4246, 71.9295, 70.7108), (10.9287, 72.3615, 70.1006), (10.9071, 72.6597, 69.6116), (10.809, 73.3045, 68.9953), (11.0553, 74.144, 68.7964), (11.5448, 74.8336, 69.0965), (11.407, 75.5306, 69.6049), (11.9507, 76.0142, 69.6521), (12.0514, 76.6185, 69.8586), (12.0599, 76.965, 70.039), (12.0599, 77.7247, 70.1312), (12.183, 78.6444, 69.6458), (12.392, 79.3341, 69.2264), (13.0766, 79.0098, 68.8701), (13.302, 78.7287, 68.1145), (13.7652, 79.0783, 67.3791), (14.3363, 79.7669, 66.9714), (14.3774, 79.7617, 66.813), (14.6735, 79.9953, 66.3269), (14.6748, 79.9958, 66.3255), (15.0664, 80.5065, 66.4097), (15.7155, 80.9282, 65.8459), (16.0269, 81.029, 65.2994), (16.9615, 81.0543, 64.5218), (17.0419, 81.4054, 64.0148), (17.2586, 81.449, 63.567), (17.8018, 81.8427, 63.0184), (16.9407, 81.8853, 63.4877), (16.58, 82.1955, 64.3461), (16.1442, 82.7746, 65.1793), (15.7508, 83.5033, 65.8241), (15.9415, 84.131, 66.1461), (15.9438, 85.0528, 66.1679), (15.9044, 85.0811, 66.1944), (15.5891, 85.5608, 66.6228), (15.3186, 86.4384, 66.9896), (14.739, 87.3182, 66.4772), (14.7192, 87.6939, 66.3687), (14.5527, 88.3061, 65.8596), (14.7408, 88.7819, 66.0921), (14.5363, 89.4542, 65.7867), (13.974, 89.9456, 65.7705), (13.8127, 90.2076, 65.846), (13.5835, 91.3723, 65.7068), (13.3507, 92.0803, 65.0526), (13.1987, 92.5294, 64.6078), (12.8816, 92.7659, 64.336), (13.1387, 93.3887, 63.6194), (13.0641, 94.0754, 62.4189), (12.9912, 94.2284, 61.7942), (12.7103, 94.969, 60.8676), (12.4361, 95.4967, 60.4608), (12.2607, 96.465, 59.9529), (12.2791, 96.5694, 59.6724), (12.5344, 96.8338, 59.3215), (12.7836, 97.5209, 59.2052), (12.9269, 98.4365, 59.1262), (13.0044, 99.2468, 59.5761), (13.3592, 98.9082, 59.1738), (13.7528, 98.1953, 58.9025), (13.9259, 97.4172, 58.5416), (14.0414, 97.0051, 57.7785), (14.0544, 97.1199, 56.9112), (14.334, 97.288, 56.302), (14.9706, 96.8252, 55.4684), (15.2696, 96.4334, 54.9077), (15.7711, 96.445, 54.2257), (15.7615, 96.903, 53.335), (15.582, 97.5217, 52.4118), (15.7747, 97.8727, 51.2651), (15.9575, 97.9319, 50.4852), (15.6847, 98.0513, 49.7392)]
[(12.0604, 61.1904, 78.8437), (12.5583, 61.1844, 78.4405), (12.8317, 61.3244, 77.8782), (12.8158, 61.5774, 77.2897), (12.8916, 62.0181, 76.7047), (12.7955, 62.5822, 76.3584), (12.5297, 63.1128, 76.2491), (12.3424, 63.3425, 76.213), (12.2982, 63.6495, 76.4609), (12.1269, 63.9749, 76.6447), (11.9323, 64.171, 76.7423), (11.3207, 64.3994, 76.7644), (10.8822, 64.7601, 76.8163), (10.2993, 65.3471, 76.7952), (10.0803, 66.2989, 76.7054), (10.2039, 67.0001, 76.2838), (10.3688, 67.5509, 75.738), (10.0926, 68.5993, 75.1386), (10.1936, 69.3631, 74.5392), (10.0167, 69.7463, 74.2772), (9.93497, 70.202, 73.8507), (10.1993, 70.6015, 73.7216), (10.5216, 71.0136, 73.4609), (10.5977, 71.1574, 72.8995), (10.5661, 71.2069, 72.396), (10.1056, 71.2923, 71.929), (10.1056, 71.5239, 71.2163), (10.4246, 71.9295, 70.7108), (10.9287, 72.3615, 70.1006), (10.9071, 72.6597, 69.6116), (10.809, 73.3045, 68.9953), (11.0553, 74.144, 68.7964), (11.5448, 74.8336, 69.0965), (11.407, 75.5306, 69.6049), (11.9507, 76.0142, 69.6521), (12.0514, 76.6185, 69.8586), (12.0599, 76.965, 70.039), (12.0599, 77.7247, 70.1312), (12.183, 78.6444, 69.6458), (11.2494, 78.8781, 69.3681), (10.6213, 79.2273, 68.9496), (11.6118, 79.5293, 68.9944), (12.392, 79.3341, 69.2264), (12.6747, 80.1159, 69.2894), (13.0918, 80.7262, 69.3885), (13.4604, 81.2074, 69.4683), (13.9926, 81.4762, 69.5118), (14.6983, 81.6622, 69.201), (15.0908, 82.2891, 68.6711), (15.4399, 82.4986, 68.2178), (15.9747, 82.7128, 67.4773), (15.9272, 82.9839, 66.2635), (15.7508, 83.5033, 65.8241), (15.9383, 83.8533, 65.2179), (16.6332, 84.5019, 64.9905), (17.429, 85.0888, 64.5727), (17.5773, 85.2077, 64.3885), (18.3497, 85.6542, 64.2154), (18.7499, 86.4509, 64.3912), (18.8213, 87.3807, 64.2148), (19.272, 88.2702, 63.9849), (19.8495, 89.009, 64.1313), (20.5591, 89.6248, 64.3477), (20.6727, 90.2838, 64.559), (20.7952, 90.7529, 65.0656), (20.912, 91.0696, 65.4944), (21.6314, 91.3161, 65.523), (22.3026, 91.835, 65.2975), (22.7144, 92.8075, 65.3778), (23.351, 93.5252, 65.3172), (22.6209, 93.3654, 65.181), (21.8902, 93.4724, 65.3589), (21.5177, 94.0793, 64.7515), (20.912, 94.279, 64.165), (20.2017, 94.1242, 63.9333), (19.745, 94.0397, 63.4779), (19.4641, 94.0261, 62.8515), (18.4462, 94.1976, 62.5829), (18.4441, 93.9738, 62.0479), (17.8528, 94.7362, 61.5931), (17.1659, 94.8715, 60.8039), (16.5489, 95.3516, 60.0696), (16.4018, 95.1411, 58.5815), (15.8824, 95.4836, 58.2227), (15.4974, 95.7572, 57.6388), (15.3691, 96.3226, 57.1613), (15.3691, 96.8322, 56.1784), (15.8454, 96.642, 55.4546), (15.9761, 96.4364, 54.8502), (15.7711, 96.445, 54.2257), (15.7615, 96.903, 53.335), (15.582, 97.5217, 52.4118), (15.7747, 97.8727, 51.2651), (15.9575, 97.9319, 50.4852), (15.6847, 98.0513, 49.7392)]
[(12.0604, 61.1904, 78.8437), (12.5583, 61.1844, 78.4405), (12.8317, 61.3244, 77.8782), (12.8158, 61.5774, 77.2897), (12.8916, 62.0181, 76.7047), (12.7955, 62.5822, 76.3584), (12.5297, 63.1128, 76.2491), (12.3424, 63.3425, 76.213), (12.2982, 63.6495, 76.4609), (12.1269, 63.9749, 76.6447), (11.9323, 64.171, 76.7423), (11.3207, 64.3994, 76.7644), (10.8822, 64.7601, 76.8163), (10.2993, 65.3471, 76.7952), (10.0803, 66.2989, 76.7054), (10.2039, 67.0001, 76.2838), (10.3688, 67.5509, 75.738), (10.0926, 68.5993, 75.1386), (10.1936, 69.3631, 74.5392), (10.0167, 69.7463, 74.2772), (9.93497, 70.202, 73.8507), (10.1993, 70.6015, 73.7216), (10.5216, 71.0136, 73.4609), (10.5977, 71.1574, 72.8995), (10.5661, 71.2069, 72.396), (10.1056, 71.2923, 71.929), (10.1056, 71.5239, 71.2163), (10.4246, 71.9295, 70.7108), (10.9287, 72.3615, 70.1006), (10.9071, 72.6597, 69.6116), (10.809, 73.3045, 68.9953), (11.0553, 74.144, 68.7964), (11.5448, 74.8336, 69.0965), (11.407, 75.5306, 69.6049), (11.9507, 76.0142, 69.6521), (12.0514, 76.6185, 69.8586), (12.0599, 76.965, 70.039), (12.0599, 77.7247, 70.1312), (12.183, 78.6444, 69.6458), (11.2494, 78.8781, 69.3681), (10.6213, 79.2273, 68.9496), (11.6118, 79.5293, 68.9944), (12.392, 79.3341, 69.2264), (12.6747, 80.1159, 69.2894), (13.0918, 80.7262, 69.3885), (13.4604, 81.2074, 69.4683), (13.9926, 81.4762, 69.5118), (14.6983, 81.6622, 69.201), (15.0908, 82.2891, 68.6711), (15.4399, 82.4986, 68.2178), (15.9747, 82.7128, 67.4773), (15.9272, 82.9839, 66.2635), (15.7508, 83.5033, 65.8241), (15.9383, 83.8533, 65.2179), (16.6332, 84.5019, 64.9905), (17.429, 85.0888, 64.5727), (17.5773, 85.2077, 64.3885), (18.3497, 85.6542, 64.2154), (18.7499, 86.4509, 64.3912), (18.8213, 87.3807, 64.2148), (19.272, 88.2702, 63.9849), (19.8495, 89.009, 64.1313), (20.5591, 89.6248, 64.3477), (20.6727, 90.2838, 64.559), (20.7952, 90.7529, 65.0656), (20.912, 91.0696, 65.4944), (21.6314, 91.3161, 65.523), (22.3026, 91.835, 65.2975), (22.7144, 92.8075, 65.3778), (23.351, 93.5252, 65.3172), (22.6209, 93.3654, 65.181), (21.8902, 93.4724, 65.3589), (21.5177, 94.0793, 64.7515), (20.912, 94.279, 64.165), (20.2017, 94.1242, 63.9333), (19.745, 94.0397, 63.4779), (19.4641, 94.0261, 62.8515), (18.4462, 94.1976, 62.5829), (17.8559, 95.0584, 62.3637), (17.7398, 95.437, 62.055), (17.2792, 95.6527, 61.3014), (16.6778, 96.2408, 60.6359), (16.1533, 96.9157, 59.9607), (15.8657, 98.2101, 59.7833), (15.2608, 98.0298, 59.1244), (14.182, 98.5179, 58.8424), (13.3592, 98.9082, 59.1738), (13.7528, 98.1953, 58.9025), (13.9259, 97.4172, 58.5416), (14.0414, 97.0051, 57.7785), (14.0544, 97.1199, 56.9112), (14.334, 97.288, 56.302), (14.9706, 96.8252, 55.4684), (15.2696, 96.4334, 54.9077), (15.7711, 96.445, 54.2257), (15.7615, 96.903, 53.335), (15.582, 97.5217, 52.4118), (15.7747, 97.8727, 51.2651), (15.9575, 97.9319, 50.4852), (15.6847, 98.0513, 49.7392)]
[(12.0604, 61.1904, 78.8437), (12.5583, 61.1844, 78.4405), (12.8317, 61.3244, 77.8782), (12.8158, 61.5774, 77.2897), (12.8916, 62.0181, 76.7047), (12.7955, 62.5822, 76.3584), (12.5297, 63.1128, 76.2491), (12.3424, 63.3425, 76.213), (12.2982, 63.6495, 76.4609), (12.1269, 63.9749, 76.6447), (11.9323, 64.171, 76.7423), (11.3207, 64.3994, 76.7644), (10.8822, 64.7601, 76.8163), (10.2993, 65.3471, 76.7952), (10.0803, 66.2989, 76.7054), (10.2039, 67.0001, 76.2838), (10.3688, 67.5509, 75.738), (10.0926, 68.5993, 75.1386), (10.1936, 69.3631, 74.5392), (10.0167, 69.7463, 74.2772), (9.93497, 70.202, 73.8507), (10.1993, 70.6015, 73.7216), (10.5216, 71.0136, 73.4609), (10.5977, 71.1574, 72.8995), (10.5661, 71.2069, 72.396), (10.1056, 71.2923, 71.929), (10.1056, 71.5239, 71.2163), (10.4246, 71.9295, 70.7108), (10.9287, 72.3615, 70.1006), (10.9071, 72.6597, 69.6116), (10.809, 73.3045, 68.9953), (11.0553, 74.144, 68.7964), (11.5448, 74.8336, 69.0965), (11.407, 75.5306, 69.6049), (11.9507, 76.0142, 69.6521), (12.0514, 76.6185, 69.8586), (12.0599, 76.965, 70.039), (12.0599, 77.7247, 70.1312), (12.183, 78.6444, 69.6458), (11.2494, 78.8781, 69.3681), (10.6213, 79.2273, 68.9496), (11.6118, 79.5293, 68.9944), (12.392, 79.3341, 69.2264), (12.6747, 80.1159, 69.2894), (13.0918, 80.7262, 69.3885), (13.4604, 81.2074, 69.4683), (13.9926, 81.4762, 69.5118), (14.6983, 81.6622, 69.201), (15.0908, 82.2891, 68.6711), (15.4399, 82.4986, 68.2178), (15.9747, 82.7128, 67.4773), (15.9272, 82.9839, 66.2635), (15.7508, 83.5033, 65.8241), (15.9383, 83.8533, 65.2179), (16.6332, 84.5019, 64.9905), (17.429, 85.0888, 64.5727), (17.5773, 85.2077, 64.3885), (18.3497, 85.6542, 64.2154), (18.7499, 86.4509, 64.3912), (18.8213, 87.3807, 64.2148), (19.272, 88.2702, 63.9849), (19.8495, 89.009, 64.1313), (20.5591, 89.6248, 64.3477), (20.6727, 90.2838, 64.559), (20.7952, 90.7529, 65.0656), (20.912, 91.0696, 65.4944), (21.6314, 91.3161, 65.523), (22.3026, 91.835, 65.2975), (22.7144, 92.8075, 65.3778), (23.351, 93.5252, 65.3172), (23.4414, 92.9857, 65.5076), (23.6136, 92.4826, 65.2782), (24.0134, 92.121, 65.1381), (24.681, 91.7055, 65.0211), (24.9932, 91.2423, 64.7265), (25.1051, 90.7532, 64.3863), (25.8349, 90.7532, 64.3863), (26.4056, 90.6991, 63.8255), (27.2739, 90.6535, 62.9012), (28.0477, 90.5402, 61.6814), (28.5368, 90.0366, 60.8743), (28.8733, 89.5452, 60.579), (29.9532, 89.4637, 60.0101), (30.6711, 89.2436, 59.7708), (31.1876, 89.259, 59.1757), (31.1898, 88.8378, 58.5465)]
[(12.0604, 61.1904, 78.8437), (12.5583, 61.1844, 78.4405), (12.8317, 61.3244, 77.8782), (12.8158, 61.5774, 77.2897), (12.8916, 62.0181, 76.7047), (12.7955, 62.5822, 76.3584), (12.5297, 63.1128, 76.2491), (12.3424, 63.3425, 76.213), (12.2982, 63.6495, 76.4609), (12.1269, 63.9749, 76.6447), (11.9323, 64.171, 76.7423), (11.3207, 64.3994, 76.7644), (10.8822, 64.7601, 76.8163), (10.2993, 65.3471, 76.7952), (10.0803, 66.2989, 76.7054), (10.2039, 67.0001, 76.2838), (10.3688, 67.5509, 75.738), (10.0926, 68.5993, 75.1386), (10.1936, 69.3631, 74.5392), (10.0167, 69.7463, 74.2772), (9.93497, 70.202, 73.8507), (10.1993, 70.6015, 73.7216), (10.5216, 71.0136, 73.4609), (10.5977, 71.1574, 72.8995), (10.5661, 71.2069, 72.396), (10.1056, 71.2923, 71.929), (10.1056, 71.5239, 71.2163), (10.4246, 71.9295, 70.7108), (10.9287, 72.3615, 70.1006), (10.9071, 72.6597, 69.6116), (10.809, 73.3045, 68.9953), (11.0553, 74.144, 68.7964), (11.5448, 74.8336, 69.0965), (11.407, 75.5306, 69.6049), (11.9507, 76.0142, 69.6521), (12.0514, 76.6185, 69.8586), (12.0599, 76.965, 70.039), (12.0599, 77.7247, 70.1312), (12.183, 78.6444, 69.6458), (11.2494, 78.8781, 69.3681), (10.6213, 79.2273, 68.9496), (11.6118, 79.5293, 68.9944), (12.392, 79.3341, 69.2264), (12.6747, 80.1159, 69.2894), (13.0918, 80.7262, 69.3885), (13.4604, 81.2074, 69.4683), (13.9926, 81.4762, 69.5118), (14.6983, 81.6622, 69.201), (15.0908, 82.2891, 68.6711), (15.4399, 82.4986, 68.2178), (15.9747, 82.7128, 67.4773), (15.9272, 82.9839, 66.2635), (15.7508, 83.5033, 65.8241), (15.9383, 83.8533, 65.2179), (16.6332, 84.5019, 64.9905), (17.429, 85.0888, 64.5727), (17.5773, 85.2077, 64.3885), (18.3497, 85.6542, 64.2154), (18.7499, 86.4509, 64.3912), (18.8213, 87.3807, 64.2148), (19.272, 88.2702, 63.9849), (19.8495, 89.009, 64.1313), (20.5591, 89.6248, 64.3477), (20.6727, 90.2838, 64.559), (20.7952, 90.7529, 65.0656), (20.912, 91.0696, 65.4944), (21.6314, 91.3161, 65.523), (22.3026, 91.835, 65.2975), (22.7144, 92.8075, 65.3778), (23.351, 93.5252, 65.3172), (23.0683, 93.8648, 64.9861), (23.4177, 94.6257, 64.5693), (24.014, 94.9212, 63.9122), (24.6287, 94.6381, 63.2666), (24.7055, 94.0065, 62.4718), (25.3622, 93.1795, 61.7851), (25.7905, 92.8958, 61.341), (25.7839, 92.8141, 60.5334), (25.9847, 93.1444, 59.8195), (26.3254, 93.7756, 59.4395), (26.4196, 94.8714, 58.4054), (26.346, 95.7424, 57.4635), (26.5017, 96.1194, 57.0627), (26.4631, 96.1468, 56.4929), (26.222, 96.1572, 55.9888), (26.222, 96.3887, 55.2762), (26.7174, 96.4969, 54.9134), (27.1151, 96.4048, 54.5237), (27.0262, 95.9445, 54.2097), (26.9237, 96.2099, 53.431), (26.8499, 96.3101, 52.8555), (26.6387, 96.647, 51.568), (26.9119, 96.5593, 50.8899), (27.4866, 96.5784, 50.4301), (28.2039, 96.6991, 50.3157), (29.1944, 96.7545, 50.1783), (29.6837, 96.6486, 49.8973), (30.3689, 97.0367, 49.5773), (30.9717, 97.9421, 49.4698), (31.3956, 98.5779, 49.8421), (31.9745, 99.5262, 49.726)]
[(12.0604, 61.1904, 78.8437), (12.5583, 61.1844, 78.4405), (12.8317, 61.3244, 77.8782), (12.8158, 61.5774, 77.2897), (12.8916, 62.0181, 76.7047), (12.7955, 62.5822, 76.3584), (12.5297, 63.1128, 76.2491), (12.3424, 63.3425, 76.213), (12.2982, 63.6495, 76.4609), (12.1269, 63.9749, 76.6447), (11.9323, 64.171, 76.7423), (11.3207, 64.3994, 76.7644), (10.8822, 64.7601, 76.8163), (10.2993, 65.3471, 76.7952), (10.0803, 66.2989, 76.7054), (10.2039, 67.0001, 76.2838), (10.3688, 67.5509, 75.738), (10.0926, 68.5993, 75.1386), (10.1936, 69.3631, 74.5392), (10.0167, 69.7463, 74.2772), (9.93497, 70.202, 73.8507), (10.1993, 70.6015, 73.7216), (10.5216, 71.0136, 73.4609), (10.5977, 71.1574, 72.8995), (10.5661, 71.2069, 72.396), (10.1056, 71.2923, 71.929), (10.1056, 71.5239, 71.2163), (10.4246, 71.9295, 70.7108), (10.9287, 72.3615, 70.1006), (10.9071, 72.6597, 69.6116), (10.809, 73.3045, 68.9953), (11.0553, 74.144, 68.7964), (11.5448, 74.8336, 69.0965), (11.407, 75.5306, 69.6049), (11.9507, 76.0142, 69.6521), (12.0514, 76.6185, 69.8586), (12.0599, 76.965, 70.039), (12.0599, 77.7247, 70.1312), (12.183, 78.6444, 69.6458), (11.2494, 78.8781, 69.3681), (10.6213, 79.2273, 68.9496), (11.6118, 79.5293, 68.9944), (12.392, 79.3341, 69.2264), (12.6747, 80.1159, 69.2894), (13.0918, 80.7262, 69.3885), (13.4604, 81.2074, 69.4683), (13.9926, 81.4762, 69.5118), (14.6983, 81.6622, 69.201), (15.0908, 82.2891, 68.6711), (15.4399, 82.4986, 68.2178), (15.9747, 82.7128, 67.4773), (15.9272, 82.9839, 66.2635), (15.7508, 83.5033, 65.8241), (16.1442, 82.7746, 65.1793), (16.58, 82.1955, 64.3461), (16.9407, 81.8853, 63.4877), (17.8018, 81.8427, 63.0184), (18.6391, 81.6778, 62.713), (18.975, 81.9665, 61.9766), (19.1149, 82.4283, 61.416), (19.5392, 82.9546, 61.1157), (20.1294, 83.3984, 61.1596), (21.0938, 84.0636, 61.1399), (21.8253, 85.0616, 61.0286), (22.0666, 85.6202, 61.0677), (22.9419, 86.1971, 61.3355), (23.5365, 86.3028, 61.6322), (24.3264, 86.6791, 61.2619), (24.7144, 87.2562, 60.741), (25.5925, 87.9232, 61.0787), (26.3987, 88.4513, 60.956), (27.18, 88.5407, 60.9854), (27.987, 88.3196, 60.6584), (28.7223, 88.6601, 60.3262), (29.8205, 88.6861, 59.7881), (30.1552, 88.3568, 59.4689), (30.8477, 88.5637, 59.1867), (31.1898, 88.8378, 58.5465), (31.1078, 87.9797, 58.2219), (31.6088, 87.2339, 58.0188), (31.4343, 87.4899, 57.1918), (31.4198, 87.3322, 56.6337), (31.354, 87.3071, 55.7016), (31.6319, 87.774, 54.9409), (31.4089, 88.5769, 54.1732), (31.2178, 89.2456, 53.5757), (31.2489, 90.157, 53.4804), (31.9244, 91.1732, 52.9892), (32.1266, 91.6409, 52.1651), (32.2003, 92.1235, 51.5887), (32.4635, 92.7841, 51.2134), (32.8217, 93.445, 51.1408), (32.8249, 94.1926, 51.2485), (32.7627, 94.3238, 51.198), (32.4703, 94.9005, 51.2945), (32.3509, 94.9871, 51.1594), (31.9082, 96.1753, 50.9374), (31.9489, 96.5547, 50.8799), (31.6951, 97.4961, 50.3858), (31.3956, 98.5779, 49.8421), (31.9745, 99.5262, 49.726)]
[(12.0604, 61.1904, 78.8437), (12.5583, 61.1844, 78.4405), (12.8317, 61.3244, 77.8782), (12.8158, 61.5774, 77.2897), (12.8916, 62.0181, 76.7047), (12.7955, 62.5822, 76.3584), (12.5297, 63.1128, 76.2491), (12.3424, 63.3425, 76.213), (12.2982, 63.6495, 76.4609), (12.1269, 63.9749, 76.6447), (11.9323, 64.171, 76.7423), (11.3207, 64.3994, 76.7644), (10.8822, 64.7601, 76.8163), (10.2993, 65.3471, 76.7952), (10.0803, 66.2989, 76.7054), (10.2039, 67.0001, 76.2838), (10.3688, 67.5509, 75.738), (10.0926, 68.5993, 75.1386), (10.1936, 69.3631, 74.5392), (10.0167, 69.7463, 74.2772), (9.93497, 70.202, 73.8507), (10.1993, 70.6015, 73.7216), (10.5216, 71.0136, 73.4609), (10.5977, 71.1574, 72.8995), (10.5661, 71.2069, 72.396), (10.1056, 71.2923, 71.929), (10.1056, 71.5239, 71.2163), (10.4246, 71.9295, 70.7108), (10.9287, 72.3615, 70.1006), (10.9071, 72.6597, 69.6116), (10.809, 73.3045, 68.9953), (11.0553, 74.144, 68.7964), (11.5448, 74.8336, 69.0965), (11.407, 75.5306, 69.6049), (11.9507, 76.0142, 69.6521), (12.0514, 76.6185, 69.8586), (12.0599, 76.965, 70.039), (12.0599, 77.7247, 70.1312), (12.183, 78.6444, 69.6458), (11.2494, 78.8781, 69.3681), (10.6213, 79.2273, 68.9496), (11.6118, 79.5293, 68.9944), (12.392, 79.3341, 69.2264), (12.6747, 80.1159, 69.2894), (13.0918, 80.7262, 69.3885), (13.4604, 81.2074, 69.4683), (13.9926, 81.4762, 69.5118), (14.6983, 81.6622, 69.201), (15.0908, 82.2891, 68.6711), (15.4399, 82.4986, 68.2178), (15.9747, 82.7128, 67.4773), (15.9272, 82.9839, 66.2635), (15.7508, 83.5033, 65.8241), (16.1442, 82.7746, 65.1793), (16.58, 82.1955, 64.3461), (16.9407, 81.8853, 63.4877), (17.8018, 81.8427, 63.0184), (18.6391, 81.6778, 62.713), (18.975, 81.9665, 61.9766), (19.1149, 82.4283, 61.416), (19.5392, 82.9546, 61.1157), (20.1294, 83.3984, 61.1596), (21.0938, 84.0636, 61.1399), (21.8253, 85.0616, 61.0286), (22.0666, 85.6202, 61.0677), (22.9419, 86.1971, 61.3355), (23.5365, 86.3028, 61.6322), (24.3264, 86.6791, 61.2619), (24.7144, 87.2562, 60.741), (25.5925, 87.9232, 61.0787), (26.3987, 88.4513, 60.956), (27.18, 88.5407, 60.9854), (27.987, 88.3196, 60.6584), (28.7223, 88.6601, 60.3262), (29.8205, 88.6861, 59.7881), (30.1552, 88.3568, 59.4689), (30.8477, 88.5637, 59.1867), (31.1898, 88.8378, 58.5465), (31.0365, 89.0627, 57.82), (30.8975, 89.4892, 57.5745), (31.192, 90.4843, 57.34), (30.8088, 91.2818, 56.6332), (29.99, 91.5507, 55.6389), (30.0236, 91.8433, 55.4002), (29.8999, 91.6099, 54.6096), (29.952, 91.8464, 53.5819), (30.386, 92.1027, 52.9181), (30.2163, 92.4178, 52.1833), (29.7547, 92.9027, 51.3881), (30.3109, 92.9239, 50.9544), (30.1682, 93.8875, 50.5916), (30.1664, 94.0682, 50.5968), (30.6573, 95.1003, 50.1894), (31.2129, 95.8209, 49.8962), (31.0715, 96.2522, 49.7669), (31.0781, 96.3135, 49.7576), (31.1333, 97.3588, 49.763), (31.3956, 98.5779, 49.8421), (31.9745, 99.5262, 49.726)]
[(12.0604, 61.1904, 78.8437), (12.5583, 61.1844, 78.4405), (12.8317, 61.3244, 77.8782), (12.8158, 61.5774, 77.2897), (12.8916, 62.0181, 76.7047), (12.7955, 62.5822, 76.3584), (12.5297, 63.1128, 76.2491), (12.3424, 63.3425, 76.213), (12.2982, 63.6495, 76.4609), (12.1269, 63.9749, 76.6447), (11.9323, 64.171, 76.7423), (11.3207, 64.3994, 76.7644), (10.8822, 64.7601, 76.8163), (10.2993, 65.3471, 76.7952), (10.0803, 66.2989, 76.7054), (10.2039, 67.0001, 76.2838), (10.3688, 67.5509, 75.738), (10.0926, 68.5993, 75.1386), (10.1936, 69.3631, 74.5392), (10.0167, 69.7463, 74.2772), (9.93497, 70.202, 73.8507), (10.1993, 70.6015, 73.7216), (10.5216, 71.0136, 73.4609), (10.5977, 71.1574, 72.8995), (10.5661, 71.2069, 72.396), (10.1056, 71.2923, 71.929), (10.1056, 71.5239, 71.2163), (10.4246, 71.9295, 70.7108), (10.9287, 72.3615, 70.1006), (10.9071, 72.6597, 69.6116), (10.809, 73.3045, 68.9953), (11.0553, 74.144, 68.7964), (11.5448, 74.8336, 69.0965), (11.407, 75.5306, 69.6049), (11.9507, 76.0142, 69.6521), (12.0514, 76.6185, 69.8586), (12.0599, 76.965, 70.039), (12.0599, 77.7247, 70.1312), (12.183, 78.6444, 69.6458), (11.2494, 78.8781, 69.3681), (10.6213, 79.2273, 68.9496), (11.6118, 79.5293, 68.9944), (12.392, 79.3341, 69.2264), (12.6747, 80.1159, 69.2894), (13.0918, 80.7262, 69.3885), (13.4604, 81.2074, 69.4683), (13.9926, 81.4762, 69.5118), (14.6983, 81.6622, 69.201), (15.0908, 82.2891, 68.6711), (15.4399, 82.4986, 68.2178), (15.9747, 82.7128, 67.4773), (15.9272, 82.9839, 66.2635), (15.7508, 83.5033, 65.8241), (16.1442, 82.7746, 65.1793), (16.58, 82.1955, 64.3461), (16.9407, 81.8853, 63.4877), (17.8018, 81.8427, 63.0184), (18.6391, 81.6778, 62.713), (18.975, 81.9665, 61.9766), (19.1149, 82.4283, 61.416), (19.5392, 82.9546, 61.1157), (20.1294, 83.3984, 61.1596), (21.0938, 84.0636, 61.1399), (21.8253, 85.0616, 61.0286), (22.0666, 85.6202, 61.0677), (22.9419, 86.1971, 61.3355), (23.5365, 86.3028, 61.6322), (24.3264, 86.6791, 61.2619), (24.7144, 87.2562, 60.741), (25.5925, 87.9232, 61.0787), (26.3987, 88.4513, 60.956), (26.1454, 88.6817, 61.3294), (26.2372, 89.0074, 61.8885), (25.7015, 89.4119, 62.5018), (25.1701, 89.6467, 62.7988), (24.7582, 90.1972, 63.5129), (24.3199, 91.033, 64.0511), (24.3628, 91.1416, 64.2261), (24.0559, 91.6057, 64.525), (24.0134, 92.121, 65.1381), (24.681, 91.7055, 65.0211), (24.9932, 91.2423, 64.7265), (25.1051, 90.7532, 64.3863), (25.8349, 90.7532, 64.3863), (26.4056, 90.6991, 63.8255), (27.2739, 90.6535, 62.9012), (28.0477, 90.5402, 61.6814), (28.5368, 90.0366, 60.8743), (28.8733, 89.5452, 60.579), (29.9532, 89.4637, 60.0101), (30.6711, 89.2436, 59.7708), (31.1876, 89.259, 59.1757), (31.1898, 88.8378, 58.5465)]
[(12.0604, 61.1904, 78.8437), (12.5583, 61.1844, 78.4405), (12.8317, 61.3244, 77.8782), (12.8158, 61.5774, 77.2897), (12.8916, 62.0181, 76.7047), (12.7955, 62.5822, 76.3584), (12.5297, 63.1128, 76.2491), (12.3424, 63.3425, 76.213), (12.2982, 63.6495, 76.4609), (12.1269, 63.9749, 76.6447), (11.9323, 64.171, 76.7423), (11.3207, 64.3994, 76.7644), (10.8822, 64.7601, 76.8163), (10.2993, 65.3471, 76.7952), (10.0803, 66.2989, 76.7054), (10.2039, 67.0001, 76.2838), (10.3688, 67.5509, 75.738), (10.0926, 68.5993, 75.1386), (10.1936, 69.3631, 74.5392), (10.0167, 69.7463, 74.2772), (9.93497, 70.202, 73.8507), (10.1993, 70.6015, 73.7216), (10.5216, 71.0136, 73.4609), (10.5977, 71.1574, 72.8995), (10.5661, 71.2069, 72.396), (10.1056, 71.2923, 71.929), (10.1056, 71.5239, 71.2163), (10.4246, 71.9295, 70.7108), (10.9287, 72.3615, 70.1006), (10.9071, 72.6597, 69.6116), (10.809, 73.3045, 68.9953), (11.0553, 74.144, 68.7964), (11.5448, 74.8336, 69.0965), (11.407, 75.5306, 69.6049), (11.9507, 76.0142, 69.6521), (12.0514, 76.6185, 69.8586), (12.0599, 76.965, 70.039), (12.0599, 77.7247, 70.1312), (12.183, 78.6444, 69.6458), (11.2494, 78.8781, 69.3681), (10.6213, 79.2273, 68.9496), (11.6118, 79.5293, 68.9944), (12.392, 79.3341, 69.2264), (12.6747, 80.1159, 69.2894), (13.0918, 80.7262, 69.3885), (13.4604, 81.2074, 69.4683), (13.9926, 81.4762, 69.5118), (14.6983, 81.6622, 69.201), (15.0908, 82.2891, 68.6711), (15.4399, 82.4986, 68.2178), (15.9747, 82.7128, 67.4773), (15.9272, 82.9839, 66.2635), (15.7508, 83.5033, 65.8241), (16.1442, 82.7746, 65.1793), (16.58, 82.1955, 64.3461), (16.9407, 81.8853, 63.4877), (17.8018, 81.8427, 63.0184), (18.6391, 81.6778, 62.713), (18.975, 81.9665, 61.9766), (19.1149, 82.4283, 61.416), (19.5392, 82.9546, 61.1157), (20.1294, 83.3984, 61.1596), (20.8434, 83.3081, 60.921), (21.3383, 83.3296, 60.529), (22.1568, 83.7366, 60.5281), (22.3502, 83.6591, 59.5447), (23.2542, 83.536, 59.6023), (24.0378, 83.1956, 59.3247), (24.7994, 83.0068, 58.9746), (25.6276, 83.2174, 58.8842), (26.2626, 83.7616, 59.0818), (27.1337, 84.2295, 59.6329), (27.8069, 84.517, 59.4249), (27.6233, 84.7981, 59.6132), (27.6184, 85.0705, 59.6785), (27.766, 85.3719, 59.6394), (27.7858, 85.6006, 59.6408), (28.0306, 86.5169, 59.8742), (28.6915, 86.8858, 59.8846), (29.2332, 87.2948, 59.5495), (29.2689, 87.377, 59.5145), (30.1552, 88.3568, 59.4689), (30.8477, 88.5637, 59.1867), (31.1898, 88.8378, 58.5465)]
[(12.0604, 61.1904, 78.8437), (12.5583, 61.1844, 78.4405), (12.8317, 61.3244, 77.8782), (12.8158, 61.5774, 77.2897), (12.8916, 62.0181, 76.7047), (12.7955, 62.5822, 76.3584), (12.5297, 63.1128, 76.2491), (12.3424, 63.3425, 76.213), (12.2982, 63.6495, 76.4609), (12.1269, 63.9749, 76.6447), (11.9323, 64.171, 76.7423), (11.3207, 64.3994, 76.7644), (10.8822, 64.7601, 76.8163), (10.2993, 65.3471, 76.7952), (10.0803, 66.2989, 76.7054), (10.2039, 67.0001, 76.2838), (10.3688, 67.5509, 75.738), (10.0926, 68.5993, 75.1386), (10.1936, 69.3631, 74.5392), (10.0167, 69.7463, 74.2772), (9.93497, 70.202, 73.8507), (10.1993, 70.6015, 73.7216), (10.5216, 71.0136, 73.4609), (10.5977, 71.1574, 72.8995), (10.5661, 71.2069, 72.396), (10.1056, 71.2923, 71.929), (10.1056, 71.5239, 71.2163), (10.4246, 71.9295, 70.7108), (10.9287, 72.3615, 70.1006), (10.9071, 72.6597, 69.6116), (10.809, 73.3045, 68.9953), (11.0553, 74.144, 68.7964), (11.5448, 74.8336, 69.0965), (11.407, 75.5306, 69.6049), (11.9507, 76.0142, 69.6521), (12.0514, 76.6185, 69.8586), (12.0599, 76.965, 70.039), (12.0599, 77.7247, 70.1312), (12.183, 78.6444, 69.6458), (11.2494, 78.8781, 69.3681), (10.6213, 79.2273, 68.9496), (11.6118, 79.5293, 68.9944), (12.392, 79.3341, 69.2264), (12.6747, 80.1159, 69.2894), (13.0918, 80.7262, 69.3885), (13.4604, 81.2074, 69.4683), (13.9926, 81.4762, 69.5118), (14.6983, 81.6622, 69.201), (15.0908, 82.2891, 68.6711), (15.4399, 82.4986, 68.2178), (15.9747, 82.7128, 67.4773), (15.9272, 82.9839, 66.2635), (15.7508, 83.5033, 65.8241), (16.1442, 82.7746, 65.1793), (16.58, 82.1955, 64.3461), (16.9407, 81.8853, 63.4877), (17.8018, 81.8427, 63.0184), (18.6391, 81.6778, 62.713), (18.975, 81.9665, 61.9766), (19.1149, 82.4283, 61.416), (19.5392, 82.9546, 61.1157), (20.1294, 83.3984, 61.1596), (20.8434, 83.3081, 60.921), (21.3383, 83.3296, 60.529), (22.1568, 83.7366, 60.5281), (22.3502, 83.6591, 59.5447), (23.2542, 83.536, 59.6023), (24.0378, 83.1956, 59.3247), (24.7994, 83.0068, 58.9746), (25.6276, 83.2174, 58.8842), (26.2626, 83.7616, 59.0818), (27.1337, 84.2295, 59.6329), (27.1609, 84.2745, 59.6923), (26.9175, 84.6466, 60.1918), (26.9125, 84.919, 60.2571), (27.1007, 85.4129, 60.0015), (26.8997, 85.9325, 60.1566), (27.0628, 86.329, 60.0438), (26.868, 86.5536, 60.073), (26.3503, 87.5173, 60.2469), (26.5622, 88.0672, 60.4962), (26.3987, 88.4513, 60.956), (27.18, 88.5407, 60.9854), (27.987, 88.3196, 60.6584), (28.7223, 88.6601, 60.3262), (29.8205, 88.6861, 59.7881), (30.1552, 88.3568, 59.4689), (30.8477, 88.5637, 59.1867), (31.1898, 88.8378, 58.5465)]
[(12.0604, 61.1904, 78.8437), (12.5583, 61.1844, 78.4405), (12.8317, 61.3244, 77.8782), (12.8158, 61.5774, 77.2897), (12.8916, 62.0181, 76.7047), (12.7955, 62.5822, 76.3584), (12.5297, 63.1128, 76.2491), (12.3424, 63.3425, 76.213), (12.2982, 63.6495, 76.4609), (12.1269, 63.9749, 76.6447), (11.9323, 64.171, 76.7423), (11.3207, 64.3994, 76.7644), (10.8822, 64.7601, 76.8163), (10.2993, 65.3471, 76.7952), (10.0803, 66.2989, 76.7054), (10.2039, 67.0001, 76.2838), (10.3688, 67.5509, 75.738), (10.0926, 68.5993, 75.1386), (10.1936, 69.3631, 74.5392), (10.0167, 69.7463, 74.2772), (9.93497, 70.202, 73.8507), (10.1993, 70.6015, 73.7216), (10.5216, 71.0136, 73.4609), (10.5977, 71.1574, 72.8995), (10.5661, 71.2069, 72.396), (10.1056, 71.2923, 71.929), (10.1056, 71.5239, 71.2163), (10.4246, 71.9295, 70.7108), (10.9287, 72.3615, 70.1006), (10.9071, 72.6597, 69.6116), (10.809, 73.3045, 68.9953), (11.0553, 74.144, 68.7964), (11.5448, 74.8336, 69.0965), (11.407, 75.5306, 69.6049), (11.9507, 76.0142, 69.6521), (12.0514, 76.6185, 69.8586), (12.0599, 76.965, 70.039), (12.0599, 77.7247, 70.1312), (12.183, 78.6444, 69.6458), (11.2494, 78.8781, 69.3681), (10.6213, 79.2273, 68.9496), (11.6118, 79.5293, 68.9944), (12.392, 79.3341, 69.2264), (12.6747, 80.1159, 69.2894), (13.0918, 80.7262, 69.3885), (13.4604, 81.2074, 69.4683), (13.9926, 81.4762, 69.5118), (14.6983, 81.6622, 69.201), (15.0908, 82.2891, 68.6711), (15.4399, 82.4986, 68.2178), (15.9747, 82.7128, 67.4773), (15.9272, 82.9839, 66.2635), (15.7508, 83.5033, 65.8241), (16.1442, 82.7746, 65.1793), (16.58, 82.1955, 64.3461), (16.9407, 81.8853, 63.4877), (17.8018, 81.8427, 63.0184), (18.6391, 81.6778, 62.713), (18.975, 81.9665, 61.9766), (19.1149, 82.4283, 61.416), (19.5392, 82.9546, 61.1157), (20.1294, 83.3984, 61.1596), (20.8434, 83.3081, 60.921), (21.3383, 83.3296, 60.529), (22.1568, 83.7366, 60.5281), (22.3502, 83.6591, 59.5447), (23.2542, 83.536, 59.6023), (24.0378, 83.1956, 59.3247), (24.7994, 83.0068, 58.9746), (25.6276, 83.2174, 58.8842), (26.2626, 83.7616, 59.0818), (27.1337, 84.2295, 59.6329), (27.1609, 84.2745, 59.6923), (27.6233, 84.7981, 59.6132), (27.6184, 85.0705, 59.6785), (27.766, 85.3719, 59.6394), (27.7858, 85.6006, 59.6408), (28.0306, 86.5169, 59.8742), (28.6915, 86.8858, 59.8846), (29.2332, 87.2948, 59.5495), (29.2689, 87.377, 59.5145), (30.1552, 88.3568, 59.4689), (30.8477, 88.5637, 59.1867), (31.1898, 88.8378, 58.5465)]
[(12.0604, 61.1904, 78.8437), (12.5583, 61.1844, 78.4405), (12.8317, 61.3244, 77.8782), (12.8158, 61.5774, 77.2897), (12.8916, 62.0181, 76.7047), (12.7955, 62.5822, 76.3584), (12.5297, 63.1128, 76.2491), (12.3424, 63.3425, 76.213), (12.2982, 63.6495, 76.4609), (12.1269, 63.9749, 76.6447), (11.9323, 64.171, 76.7423), (11.3207, 64.3994, 76.7644), (10.8822, 64.7601, 76.8163), (10.2993, 65.3471, 76.7952), (10.0803, 66.2989, 76.7054), (10.2039, 67.0001, 76.2838), (10.3688, 67.5509, 75.738), (10.0926, 68.5993, 75.1386), (10.1936, 69.3631, 74.5392), (10.0167, 69.7463, 74.2772), (9.93497, 70.202, 73.8507), (10.1993, 70.6015, 73.7216), (10.5216, 71.0136, 73.4609), (10.5977, 71.1574, 72.8995), (10.5661, 71.2069, 72.396), (10.1056, 71.2923, 71.929), (10.1056, 71.5239, 71.2163), (10.4246, 71.9295, 70.7108), (10.9287, 72.3615, 70.1006), (10.9071, 72.6597, 69.6116), (10.809, 73.3045, 68.9953), (11.0553, 74.144, 68.7964), (11.5448, 74.8336, 69.0965), (11.407, 75.5306, 69.6049), (11.9507, 76.0142, 69.6521), (12.0514, 76.6185, 69.8586), (12.0599, 76.965, 70.039), (12.0599, 77.7247, 70.1312), (12.183, 78.6444, 69.6458), (11.2494, 78.8781, 69.3681), (10.6213, 79.2273, 68.9496), (11.6118, 79.5293, 68.9944), (12.392, 79.3341, 69.2264), (12.6747, 80.1159, 69.2894), (13.0918, 80.7262, 69.3885), (13.4604, 81.2074, 69.4683), (13.9926, 81.4762, 69.5118), (14.6983, 81.6622, 69.201), (15.0908, 82.2891, 68.6711), (15.4399, 82.4986, 68.2178), (15.9747, 82.7128, 67.4773), (15.9272, 82.9839, 66.2635), (15.7508, 83.5033, 65.8241), (16.1442, 82.7746, 65.1793), (16.58, 82.1955, 64.3461), (16.9407, 81.8853, 63.4877), (17.8018, 81.8427, 63.0184), (18.6391, 81.6778, 62.713), (18.975, 81.9665, 61.9766), (19.1149, 82.4283, 61.416), (19.2918, 81.9996, 60.9389), (19.0252, 81.8457, 60.3491), (19.4465, 82.3529, 60.0139), (19.9933, 82.5157, 59.5431), (20.124, 82.6541, 58.8436), (20.2208, 83.0933, 58.2062), (20.7247, 83.4036, 57.5745), (21.0635, 83.2259, 56.798), (21.1077, 82.628, 56.1736), (21.0207, 82.5431, 56.0518), (21.5131, 81.6846, 55.4696), (22.202, 81.9716, 56.1304), (22.8858, 82.4071, 56.3069), (23.2495, 83.1317, 57.3532), (23.6818, 83.2509, 57.3927), (24.4709, 83.2192, 58.1169), (24.7994, 83.0068, 58.9746), (25.6276, 83.2174, 58.8842), (26.2626, 83.7616, 59.0818), (27.1337, 84.2295, 59.6329), (27.8069, 84.517, 59.4249), (27.6233, 84.7981, 59.6132), (27.6184, 85.0705, 59.6785), (27.766, 85.3719, 59.6394), (27.7858, 85.6006, 59.6408), (28.0306, 86.5169, 59.8742), (28.6915, 86.8858, 59.8846), (29.2332, 87.2948, 59.5495), (29.2689, 87.377, 59.5145), (30.1552, 88.3568, 59.4689), (30.8477, 88.5637, 59.1867), (31.1898, 88.8378, 58.5465)]
[(12.0604, 61.1904, 78.8437), (12.5583, 61.1844, 78.4405), (12.8317, 61.3244, 77.8782), (12.8158, 61.5774, 77.2897), (12.8916, 62.0181, 76.7047), (12.7955, 62.5822, 76.3584), (12.5297, 63.1128, 76.2491), (12.3424, 63.3425, 76.213), (12.2982, 63.6495, 76.4609), (12.1269, 63.9749, 76.6447), (11.9323, 64.171, 76.7423), (11.3207, 64.3994, 76.7644), (10.8822, 64.7601, 76.8163), (10.2993, 65.3471, 76.7952), (10.0803, 66.2989, 76.7054), (10.2039, 67.0001, 76.2838), (10.3688, 67.5509, 75.738), (10.0926, 68.5993, 75.1386), (10.1936, 69.3631, 74.5392), (10.0167, 69.7463, 74.2772), (9.93497, 70.202, 73.8507), (10.1993, 70.6015, 73.7216), (10.5216, 71.0136, 73.4609), (10.5977, 71.1574, 72.8995), (10.5661, 71.2069, 72.396), (10.1056, 71.2923, 71.929), (10.1056, 71.5239, 71.2163), (10.4246, 71.9295, 70.7108), (10.9287, 72.3615, 70.1006), (10.9071, 72.6597, 69.6116), (10.809, 73.3045, 68.9953), (11.0553, 74.144, 68.7964), (11.5448, 74.8336, 69.0965), (11.407, 75.5306, 69.6049), (11.9507, 76.0142, 69.6521), (12.0514, 76.6185, 69.8586), (12.0599, 76.965, 70.039), (12.0599, 77.7247, 70.1312), (12.183, 78.6444, 69.6458), (11.2494, 78.8781, 69.3681), (10.6213, 79.2273, 68.9496), (11.6118, 79.5293, 68.9944), (12.392, 79.3341, 69.2264), (12.6747, 80.1159, 69.2894), (13.0918, 80.7262, 69.3885), (13.4604, 81.2074, 69.4683), (13.9926, 81.4762, 69.5118), (14.6983, 81.6622, 69.201), (15.0908, 82.2891, 68.6711), (15.4399, 82.4986, 68.2178), (15.9747, 82.7128, 67.4773), (15.9272, 82.9839, 66.2635), (15.7508, 83.5033, 65.8241), (16.1442, 82.7746, 65.1793), (16.58, 82.1955, 64.3461), (16.9407, 81.8853, 63.4877), (17.8018, 81.8427, 63.0184), (18.6391, 81.6778, 62.713), (18.975, 81.9665, 61.9766), (19.1149, 82.4283, 61.416), (19.2918, 81.9996, 60.9389), (19.0252, 81.8457, 60.3491), (19.4465, 82.3529, 60.0139), (19.9933, 82.5157, 59.5431), (20.124, 82.6541, 58.8436), (20.2208, 83.0933, 58.2062), (20.7247, 83.4036, 57.5745), (21.0635, 83.2259, 56.798), (21.1077, 82.628, 56.1736), (21.0207, 82.5431, 56.0518), (21.5131, 81.6846, 55.4696), (22.202, 81.9716, 56.1304), (22.8858, 82.4071, 56.3069), (23.2495, 83.1317, 57.3532), (23.6818, 83.2509, 57.3927), (24.4709, 83.2192, 58.1169), (24.7994, 83.0068, 58.9746), (25.6276, 83.2174, 58.8842), (26.2626, 83.7616, 59.0818), (27.1337, 84.2295, 59.6329), (27.1609, 84.2745, 59.6923), (26.9175, 84.6466, 60.1918), (26.9125, 84.919, 60.2571), (27.1007, 85.4129, 60.0015), (26.8997, 85.9325, 60.1566), (27.0628, 86.329, 60.0438), (26.868, 86.5536, 60.073), (26.3503, 87.5173, 60.2469), (26.5622, 88.0672, 60.4962), (26.3987, 88.4513, 60.956), (27.18, 88.5407, 60.9854), (27.987, 88.3196, 60.6584), (28.7223, 88.6601, 60.3262), (29.8205, 88.6861, 59.7881), (30.1552, 88.3568, 59.4689), (30.8477, 88.5637, 59.1867), (31.1898, 88.8378, 58.5465)]
[(12.0604, 61.1904, 78.8437), (12.5583, 61.1844, 78.4405), (12.8317, 61.3244, 77.8782), (12.8158, 61.5774, 77.2897), (12.8916, 62.0181, 76.7047), (12.7955, 62.5822, 76.3584), (12.5297, 63.1128, 76.2491), (12.3424, 63.3425, 76.213), (12.2982, 63.6495, 76.4609), (12.1269, 63.9749, 76.6447), (11.9323, 64.171, 76.7423), (11.3207, 64.3994, 76.7644), (10.8822, 64.7601, 76.8163), (10.2993, 65.3471, 76.7952), (10.0803, 66.2989, 76.7054), (10.2039, 67.0001, 76.2838), (10.3688, 67.5509, 75.738), (10.0926, 68.5993, 75.1386), (10.1936, 69.3631, 74.5392), (10.0167, 69.7463, 74.2772), (9.93497, 70.202, 73.8507), (10.1993, 70.6015, 73.7216), (10.5216, 71.0136, 73.4609), (10.5977, 71.1574, 72.8995), (10.5661, 71.2069, 72.396), (10.1056, 71.2923, 71.929), (10.1056, 71.5239, 71.2163), (10.4246, 71.9295, 70.7108), (10.9287, 72.3615, 70.1006), (10.9071, 72.6597, 69.6116), (10.809, 73.3045, 68.9953), (11.0553, 74.144, 68.7964), (11.5448, 74.8336, 69.0965), (11.407, 75.5306, 69.6049), (11.9507, 76.0142, 69.6521), (12.0514, 76.6185, 69.8586), (12.0599, 76.965, 70.039), (12.0599, 77.7247, 70.1312), (12.183, 78.6444, 69.6458), (11.2494, 78.8781, 69.3681), (10.6213, 79.2273, 68.9496), (11.6118, 79.5293, 68.9944), (12.392, 79.3341, 69.2264), (12.6747, 80.1159, 69.2894), (13.0918, 80.7262, 69.3885), (13.4604, 81.2074, 69.4683), (13.9926, 81.4762, 69.5118), (14.6983, 81.6622, 69.201), (15.0908, 82.2891, 68.6711), (15.4399, 82.4986, 68.2178), (15.9747, 82.7128, 67.4773), (15.9272, 82.9839, 66.2635), (15.7508, 83.5033, 65.8241), (16.1442, 82.7746, 65.1793), (16.58, 82.1955, 64.3461), (16.9407, 81.8853, 63.4877), (17.8018, 81.8427, 63.0184), (18.6391, 81.6778, 62.713), (18.975, 81.9665, 61.9766), (19.1149, 82.4283, 61.416), (19.2918, 81.9996, 60.9389), (19.0252, 81.8457, 60.3491), (19.4465, 82.3529, 60.0139), (19.9933, 82.5157, 59.5431), (20.124, 82.6541, 58.8436), (20.2208, 83.0933, 58.2062), (20.7247, 83.4036, 57.5745), (21.0635, 83.2259, 56.798), (21.1077, 82.628, 56.1736), (21.0207, 82.5431, 56.0518), (21.5131, 81.6846, 55.4696), (22.202, 81.9716, 56.1304), (22.8858, 82.4071, 56.3069), (23.2495, 83.1317, 57.3532), (23.6818, 83.2509, 57.3927), (24.4709, 83.2192, 58.1169), (24.7994, 83.0068, 58.9746), (25.6276, 83.2174, 58.8842), (26.2626, 83.7616, 59.0818), (27.1337, 84.2295, 59.6329), (27.1609, 84.2745, 59.6923), (27.6233, 84.7981, 59.6132), (27.6184, 85.0705, 59.6785), (27.766, 85.3719, 59.6394), (27.7858, 85.6006, 59.6408), (28.0306, 86.5169, 59.8742), (28.6915, 86.8858, 59.8846), (29.2332, 87.2948, 59.5495), (29.2689, 87.377, 59.5145), (30.1552, 88.3568, 59.4689), (30.8477, 88.5637, 59.1867), (31.1898, 88.8378, 58.5465)]
[(12.0604, 61.1904, 78.8437), (12.5583, 61.1844, 78.4405), (12.8317, 61.3244, 77.8782), (12.8158, 61.5774, 77.2897), (12.8916, 62.0181, 76.7047), (12.7955, 62.5822, 76.3584), (12.5297, 63.1128, 76.2491), (12.3424, 63.3425, 76.213), (12.2982, 63.6495, 76.4609), (12.1269, 63.9749, 76.6447), (11.9323, 64.171, 76.7423), (11.3207, 64.3994, 76.7644), (10.8822, 64.7601, 76.8163), (10.2993, 65.3471, 76.7952), (10.0803, 66.2989, 76.7054), (10.2039, 67.0001, 76.2838), (10.3688, 67.5509, 75.738), (10.0926, 68.5993, 75.1386), (10.1936, 69.3631, 74.5392), (10.0167, 69.7463, 74.2772), (9.93497, 70.202, 73.8507), (10.1993, 70.6015, 73.7216), (10.5216, 71.0136, 73.4609), (10.5977, 71.1574, 72.8995), (10.5661, 71.2069, 72.396), (10.1056, 71.2923, 71.929), (10.1056, 71.5239, 71.2163), (10.4246, 71.9295, 70.7108), (10.9287, 72.3615, 70.1006), (10.9071, 72.6597, 69.6116), (10.809, 73.3045, 68.9953), (11.0553, 74.144, 68.7964), (11.5448, 74.8336, 69.0965), (11.407, 75.5306, 69.6049), (11.9507, 76.0142, 69.6521), (12.0514, 76.6185, 69.8586), (12.0599, 76.965, 70.039), (12.0599, 77.7247, 70.1312), (12.183, 78.6444, 69.6458), (11.2494, 78.8781, 69.3681), (10.6213, 79.2273, 68.9496), (11.6118, 79.5293, 68.9944), (12.392, 79.3341, 69.2264), (12.6747, 80.1159, 69.2894), (13.0918, 80.7262, 69.3885), (13.4604, 81.2074, 69.4683), (13.9926, 81.4762, 69.5118), (14.6983, 81.6622, 69.201), (15.0908, 82.2891, 68.6711), (15.4399, 82.4986, 68.2178), (15.9747, 82.7128, 67.4773), (15.9272, 82.9839, 66.2635), (15.7508, 83.5033, 65.8241), (16.1442, 82.7746, 65.1793), (16.58, 82.1955, 64.3461), (16.9407, 81.8853, 63.4877), (17.8018, 81.8427, 63.0184), (18.6391, 81.6778, 62.713), (18.2525, 82.576, 62.0585), (18.3671, 83.0645, 61.381), (18.6365, 83.8158, 61.1094), (18.9631, 84.5573, 61.3422), (19.5198, 84.9569, 61.5266), (20.0672, 85.4, 61.439), (20.3325, 85.9547, 61.5178), (20.5246, 86.6345, 61.6487), (20.5347, 87.4746, 61.9968), (20.7819, 87.9418, 62.7368), (21.0784, 88.1911, 63.2366), (21.6884, 88.8855, 63.4877), (21.9147, 89.8593, 63.5335), (21.8834, 90.4933, 63.8318), (22.1507, 90.9874, 64.2515), (22.3025, 91.1673, 64.4545), (22.3481, 91.2828, 64.6404), (22.3026, 91.835, 65.2975), (22.7144, 92.8075, 65.3778), (23.351, 93.5252, 65.3172), (23.4414, 92.9857, 65.5076), (23.6136, 92.4826, 65.2782), (24.0134, 92.121, 65.1381), (24.681, 91.7055, 65.0211), (24.9932, 91.2423, 64.7265), (25.1051, 90.7532, 64.3863), (25.8349, 90.7532, 64.3863), (26.4056, 90.6991, 63.8255), (27.2739, 90.6535, 62.9012), (28.0477, 90.5402, 61.6814), (28.5368, 90.0366, 60.8743), (28.8733, 89.5452, 60.579), (29.9532, 89.4637, 60.0101), (30.6711, 89.2436, 59.7708), (31.1876, 89.259, 59.1757), (31.1898, 88.8378, 58.5465)]
[(12.0604, 61.1904, 78.8437), (12.5583, 61.1844, 78.4405), (12.8317, 61.3244, 77.8782), (12.8158, 61.5774, 77.2897), (12.8916, 62.0181, 76.7047), (12.7955, 62.5822, 76.3584), (12.5297, 63.1128, 76.2491), (12.3424, 63.3425, 76.213), (12.2982, 63.6495, 76.4609), (12.1269, 63.9749, 76.6447), (11.9323, 64.171, 76.7423), (11.3207, 64.3994, 76.7644), (10.8822, 64.7601, 76.8163), (10.2993, 65.3471, 76.7952), (10.0803, 66.2989, 76.7054), (10.2039, 67.0001, 76.2838), (10.3688, 67.5509, 75.738), (10.0926, 68.5993, 75.1386), (10.1936, 69.3631, 74.5392), (10.0167, 69.7463, 74.2772), (9.93497, 70.202, 73.8507), (10.1993, 70.6015, 73.7216), (10.5216, 71.0136, 73.4609), (10.5977, 71.1574, 72.8995), (10.5661, 71.2069, 72.396), (10.1056, 71.2923, 71.929), (10.1056, 71.5239, 71.2163), (10.4246, 71.9295, 70.7108), (10.9287, 72.3615, 70.1006), (10.9071, 72.6597, 69.6116), (10.809, 73.3045, 68.9953), (11.0553, 74.144, 68.7964), (11.5448, 74.8336, 69.0965), (11.407, 75.5306, 69.6049), (11.9507, 76.0142, 69.6521), (12.0514, 76.6185, 69.8586), (12.0599, 76.965, 70.039), (12.0599, 77.7247, 70.1312), (12.183, 78.6444, 69.6458), (11.2494, 78.8781, 69.3681), (10.6213, 79.2273, 68.9496), (11.6118, 79.5293, 68.9944), (12.392, 79.3341, 69.2264), (12.6747, 80.1159, 69.2894), (13.0918, 80.7262, 69.3885), (13.4604, 81.2074, 69.4683), (13.9926, 81.4762, 69.5118), (14.6983, 81.6622, 69.201), (15.0908, 82.2891, 68.6711), (15.4399, 82.4986, 68.2178), (15.9747, 82.7128, 67.4773), (15.9272, 82.9839, 66.2635), (15.7508, 83.5033, 65.8241), (15.9415, 84.131, 66.1461), (15.9438, 85.0528, 66.1679), (15.9044, 85.0811, 66.1944), (15.5891, 85.5608, 66.6228), (15.3186, 86.4384, 66.9896), (14.739, 87.3182, 66.4772), (14.7192, 87.6939, 66.3687), (14.5527, 88.3061, 65.8596), (14.7408, 88.7819, 66.0921), (14.5363, 89.4542, 65.7867), (13.974, 89.9456, 65.7705), (13.8127, 90.2076, 65.846), (13.5835, 91.3723, 65.7068), (13.3507, 92.0803, 65.0526), (13.1987, 92.5294, 64.6078), (12.8816, 92.7659, 64.336), (13.1387, 93.3887, 63.6194), (13.0641, 94.0754, 62.4189), (12.9912, 94.2284, 61.7942), (12.7103, 94.969, 60.8676), (12.4361, 95.4967, 60.4608), (12.2607, 96.465, 59.9529), (12.2791, 96.5694, 59.6724), (12.5344, 96.8338, 59.3215), (12.7836, 97.5209, 59.2052), (12.9269, 98.4365, 59.1262), (13.0044, 99.2468, 59.5761), (13.3592, 98.9082, 59.1738), (13.7528, 98.1953, 58.9025), (13.9259, 97.4172, 58.5416), (14.0414, 97.0051, 57.7785), (14.0544, 97.1199, 56.9112), (14.334, 97.288, 56.302), (14.9706, 96.8252, 55.4684), (15.2696, 96.4334, 54.9077), (15.7711, 96.445, 54.2257), (15.7615, 96.903, 53.335), (15.582, 97.5217, 52.4118), (15.7747, 97.8727, 51.2651), (15.9575, 97.9319, 50.4852), (15.6847, 98.0513, 49.7392)]
[(12.0604, 61.1904, 78.8437), (12.5583, 61.1844, 78.4405), (12.8317, 61.3244, 77.8782), (12.8158, 61.5774, 77.2897), (12.8916, 62.0181, 76.7047), (12.7955, 62.5822, 76.3584), (12.5297, 63.1128, 76.2491), (12.3424, 63.3425, 76.213), (12.2982, 63.6495, 76.4609), (12.1269, 63.9749, 76.6447), (11.9323, 64.171, 76.7423), (11.3207, 64.3994, 76.7644), (10.8822, 64.7601, 76.8163), (10.2993, 65.3471, 76.7952), (10.0803, 66.2989, 76.7054), (10.2039, 67.0001, 76.2838), (10.3688, 67.5509, 75.738), (10.0926, 68.5993, 75.1386), (10.1936, 69.3631, 74.5392), (10.0167, 69.7463, 74.2772), (9.93497, 70.202, 73.8507), (10.1993, 70.6015, 73.7216), (10.5216, 71.0136, 73.4609), (10.5977, 71.1574, 72.8995), (10.5661, 71.2069, 72.396), (10.1056, 71.2923, 71.929), (10.1056, 71.5239, 71.2163), (10.4246, 71.9295, 70.7108), (10.9287, 72.3615, 70.1006), (10.9071, 72.6597, 69.6116), (10.809, 73.3045, 68.9953), (11.0553, 74.144, 68.7964), (11.5448, 74.8336, 69.0965), (11.407, 75.5306, 69.6049), (11.9507, 76.0142, 69.6521), (12.0514, 76.6185, 69.8586), (12.0599, 76.965, 70.039), (12.0599, 77.7247, 70.1312), (12.183, 78.6444, 69.6458), (11.2494, 78.8781, 69.3681), (10.6213, 79.2273, 68.9496), (11.6118, 79.5293, 68.9944), (12.392, 79.3341, 69.2264), (13.0766, 79.0098, 68.8701), (13.302, 78.7287, 68.1145), (13.7652, 79.0783, 67.3791), (14.3363, 79.7669, 66.9714), (14.3774, 79.7617, 66.813), (14.6735, 79.9953, 66.3269), (14.6748, 79.9958, 66.3255), (15.0664, 80.5065, 66.4097), (15.7155, 80.9282, 65.8459), (16.0269, 81.029, 65.2994), (16.9615, 81.0543, 64.5218), (17.0419, 81.4054, 64.0148), (17.2586, 81.449, 63.567), (17.8018, 81.8427, 63.0184), (18.6391, 81.6778, 62.713), (18.975, 81.9665, 61.9766), (19.1149, 82.4283, 61.416), (19.5392, 82.9546, 61.1157), (20.1294, 83.3984, 61.1596), (21.0938, 84.0636, 61.1399), (21.8253, 85.0616, 61.0286), (22.0666, 85.6202, 61.0677), (22.9419, 86.1971, 61.3355), (23.5365, 86.3028, 61.6322), (24.3264, 86.6791, 61.2619), (24.7144, 87.2562, 60.741), (25.5925, 87.9232, 61.0787), (26.3987, 88.4513, 60.956), (27.18, 88.5407, 60.9854), (27.987, 88.3196, 60.6584), (28.7223, 88.6601, 60.3262), (29.8205, 88.6861, 59.7881), (30.1552, 88.3568, 59.4689), (30.8477, 88.5637, 59.1867), (31.1898, 88.8378, 58.5465), (31.1078, 87.9797, 58.2219), (31.6088, 87.2339, 58.0188), (31.4343, 87.4899, 57.1918), (31.4198, 87.3322, 56.6337), (31.354, 87.3071, 55.7016), (31.6319, 87.774, 54.9409), (31.4089, 88.5769, 54.1732), (31.2178, 89.2456, 53.5757), (31.2489, 90.157, 53.4804), (31.9244, 91.1732, 52.9892), (32.1266, 91.6409, 52.1651), (32.2003, 92.1235, 51.5887), (32.4635, 92.7841, 51.2134), (32.8217, 93.445, 51.1408), (32.8249, 94.1926, 51.2485), (32.7627, 94.3238, 51.198), (32.4703, 94.9005, 51.2945), (32.3509, 94.9871, 51.1594), (31.9082, 96.1753, 50.9374), (31.9489, 96.5547, 50.8799), (31.6951, 97.4961, 50.3858), (31.3956, 98.5779, 49.8421), (31.9745, 99.5262, 49.726)]
[(12.0604, 61.1904, 78.8437), (12.5583, 61.1844, 78.4405), (12.8317, 61.3244, 77.8782), (12.8158, 61.5774, 77.2897), (12.8916, 62.0181, 76.7047), (12.7955, 62.5822, 76.3584), (12.5297, 63.1128, 76.2491), (12.3424, 63.3425, 76.213), (12.2982, 63.6495, 76.4609), (12.1269, 63.9749, 76.6447), (11.9323, 64.171, 76.7423), (11.3207, 64.3994, 76.7644), (10.8822, 64.7601, 76.8163), (10.2993, 65.3471, 76.7952), (10.0803, 66.2989, 76.7054), (10.2039, 67.0001, 76.2838), (10.3688, 67.5509, 75.738), (10.0926, 68.5993, 75.1386), (10.1936, 69.3631, 74.5392), (10.0167, 69.7463, 74.2772), (9.93497, 70.202, 73.8507), (10.1993, 70.6015, 73.7216), (10.5216, 71.0136, 73.4609), (10.5977, 71.1574, 72.8995), (10.5661, 71.2069, 72.396), (10.1056, 71.2923, 71.929), (10.1056, 71.5239, 71.2163), (10.4246, 71.9295, 70.7108), (10.9287, 72.3615, 70.1006), (10.9071, 72.6597, 69.6116), (10.809, 73.3045, 68.9953), (11.0553, 74.144, 68.7964), (11.5448, 74.8336, 69.0965), (11.407, 75.5306, 69.6049), (11.9507, 76.0142, 69.6521), (12.0514, 76.6185, 69.8586), (12.0599, 76.965, 70.039), (12.0599, 77.7247, 70.1312), (12.183, 78.6444, 69.6458), (11.2494, 78.8781, 69.3681), (10.6213, 79.2273, 68.9496), (11.6118, 79.5293, 68.9944), (12.392, 79.3341, 69.2264), (13.0766, 79.0098, 68.8701), (13.302, 78.7287, 68.1145), (13.7652, 79.0783, 67.3791), (14.3363, 79.7669, 66.9714), (14.3774, 79.7617, 66.813), (14.6735, 79.9953, 66.3269), (14.6748, 79.9958, 66.3255), (15.0664, 80.5065, 66.4097), (15.7155, 80.9282, 65.8459), (16.0269, 81.029, 65.2994), (16.9615, 81.0543, 64.5218), (17.0419, 81.4054, 64.0148), (17.2586, 81.449, 63.567), (17.8018, 81.8427, 63.0184), (18.6391, 81.6778, 62.713), (18.975, 81.9665, 61.9766), (19.1149, 82.4283, 61.416), (19.5392, 82.9546, 61.1157), (20.1294, 83.3984, 61.1596), (21.0938, 84.0636, 61.1399), (21.8253, 85.0616, 61.0286), (22.0666, 85.6202, 61.0677), (22.9419, 86.1971, 61.3355), (23.5365, 86.3028, 61.6322), (24.3264, 86.6791, 61.2619), (24.7144, 87.2562, 60.741), (25.5925, 87.9232, 61.0787), (26.3987, 88.4513, 60.956), (27.18, 88.5407, 60.9854), (27.987, 88.3196, 60.6584), (28.7223, 88.6601, 60.3262), (29.8205, 88.6861, 59.7881), (30.1552, 88.3568, 59.4689), (30.8477, 88.5637, 59.1867), (31.1898, 88.8378, 58.5465), (31.0365, 89.0627, 57.82), (30.8975, 89.4892, 57.5745), (31.192, 90.4843, 57.34), (30.8088, 91.2818, 56.6332), (29.99, 91.5507, 55.6389), (30.0236, 91.8433, 55.4002), (29.8999, 91.6099, 54.6096), (29.952, 91.8464, 53.5819), (30.386, 92.1027, 52.9181), (30.2163, 92.4178, 52.1833), (29.7547, 92.9027, 51.3881), (30.3109, 92.9239, 50.9544), (30.1682, 93.8875, 50.5916), (30.1664, 94.0682, 50.5968), (30.6573, 95.1003, 50.1894), (31.2129, 95.8209, 49.8962), (31.0715, 96.2522, 49.7669), (31.0781, 96.3135, 49.7576), (31.1333, 97.3588, 49.763), (31.3956, 98.5779, 49.8421), (31.9745, 99.5262, 49.726)]
[(12.0604, 61.1904, 78.8437), (12.5583, 61.1844, 78.4405), (12.8317, 61.3244, 77.8782), (12.8158, 61.5774, 77.2897), (12.8916, 62.0181, 76.7047), (12.7955, 62.5822, 76.3584), (12.5297, 63.1128, 76.2491), (12.3424, 63.3425, 76.213), (12.2982, 63.6495, 76.4609), (12.1269, 63.9749, 76.6447), (11.9323, 64.171, 76.7423), (11.3207, 64.3994, 76.7644), (10.8822, 64.7601, 76.8163), (10.2993, 65.3471, 76.7952), (10.0803, 66.2989, 76.7054), (10.2039, 67.0001, 76.2838), (10.3688, 67.5509, 75.738), (10.0926, 68.5993, 75.1386), (10.1936, 69.3631, 74.5392), (10.0167, 69.7463, 74.2772), (9.93497, 70.202, 73.8507), (10.1993, 70.6015, 73.7216), (10.5216, 71.0136, 73.4609), (10.5977, 71.1574, 72.8995), (10.5661, 71.2069, 72.396), (10.1056, 71.2923, 71.929), (10.1056, 71.5239, 71.2163), (10.4246, 71.9295, 70.7108), (10.9287, 72.3615, 70.1006), (10.9071, 72.6597, 69.6116), (10.809, 73.3045, 68.9953), (11.0553, 74.144, 68.7964), (11.5448, 74.8336, 69.0965), (11.407, 75.5306, 69.6049), (11.9507, 76.0142, 69.6521), (12.0514, 76.6185, 69.8586), (12.0599, 76.965, 70.039), (12.0599, 77.7247, 70.1312), (12.183, 78.6444, 69.6458), (11.2494, 78.8781, 69.3681), (10.6213, 79.2273, 68.9496), (11.6118, 79.5293, 68.9944), (12.392, 79.3341, 69.2264), (13.0766, 79.0098, 68.8701), (13.302, 78.7287, 68.1145), (13.7652, 79.0783, 67.3791), (14.3363, 79.7669, 66.9714), (14.3774, 79.7617, 66.813), (14.6735, 79.9953, 66.3269), (14.6748, 79.9958, 66.3255), (15.0664, 80.5065, 66.4097), (15.7155, 80.9282, 65.8459), (16.0269, 81.029, 65.2994), (16.9615, 81.0543, 64.5218), (17.0419, 81.4054, 64.0148), (17.2586, 81.449, 63.567), (17.8018, 81.8427, 63.0184), (18.6391, 81.6778, 62.713), (18.975, 81.9665, 61.9766), (19.1149, 82.4283, 61.416), (19.5392, 82.9546, 61.1157), (20.1294, 83.3984, 61.1596), (21.0938, 84.0636, 61.1399), (21.8253, 85.0616, 61.0286), (22.0666, 85.6202, 61.0677), (22.9419, 86.1971, 61.3355), (23.5365, 86.3028, 61.6322), (24.3264, 86.6791, 61.2619), (24.7144, 87.2562, 60.741), (25.5925, 87.9232, 61.0787), (26.3987, 88.4513, 60.956), (26.1454, 88.6817, 61.3294), (26.2372, 89.0074, 61.8885), (25.7015, 89.4119, 62.5018), (25.1701, 89.6467, 62.7988), (24.7582, 90.1972, 63.5129), (24.3199, 91.033, 64.0511), (24.3628, 91.1416, 64.2261), (24.0559, 91.6057, 64.525), (24.0134, 92.121, 65.1381), (24.681, 91.7055, 65.0211), (24.9932, 91.2423, 64.7265), (25.1051, 90.7532, 64.3863), (25.8349, 90.7532, 64.3863), (26.4056, 90.6991, 63.8255), (27.2739, 90.6535, 62.9012), (28.0477, 90.5402, 61.6814), (28.5368, 90.0366, 60.8743), (28.8733, 89.5452, 60.579), (29.9532, 89.4637, 60.0101), (30.6711, 89.2436, 59.7708), (31.1876, 89.259, 59.1757), (31.1898, 88.8378, 58.5465)]
[(12.0604, 61.1904, 78.8437), (12.5583, 61.1844, 78.4405), (12.8317, 61.3244, 77.8782), (12.8158, 61.5774, 77.2897), (12.8916, 62.0181, 76.7047), (12.7955, 62.5822, 76.3584), (12.5297, 63.1128, 76.2491), (12.3424, 63.3425, 76.213), (12.2982, 63.6495, 76.4609), (12.1269, 63.9749, 76.6447), (11.9323, 64.171, 76.7423), (11.3207, 64.3994, 76.7644), (10.8822, 64.7601, 76.8163), (10.2993, 65.3471, 76.7952), (10.0803, 66.2989, 76.7054), (10.2039, 67.0001, 76.2838), (10.3688, 67.5509, 75.738), (10.0926, 68.5993, 75.1386), (10.1936, 69.3631, 74.5392), (10.0167, 69.7463, 74.2772), (9.93497, 70.202, 73.8507), (10.1993, 70.6015, 73.7216), (10.5216, 71.0136, 73.4609), (10.5977, 71.1574, 72.8995), (10.5661, 71.2069, 72.396), (10.1056, 71.2923, 71.929), (10.1056, 71.5239, 71.2163), (10.4246, 71.9295, 70.7108), (10.9287, 72.3615, 70.1006), (10.9071, 72.6597, 69.6116), (10.809, 73.3045, 68.9953), (11.0553, 74.144, 68.7964), (11.5448, 74.8336, 69.0965), (11.407, 75.5306, 69.6049), (11.9507, 76.0142, 69.6521), (12.0514, 76.6185, 69.8586), (12.0599, 76.965, 70.039), (12.0599, 77.7247, 70.1312), (12.183, 78.6444, 69.6458), (11.2494, 78.8781, 69.3681), (10.6213, 79.2273, 68.9496), (11.6118, 79.5293, 68.9944), (12.392, 79.3341, 69.2264), (13.0766, 79.0098, 68.8701), (13.302, 78.7287, 68.1145), (13.7652, 79.0783, 67.3791), (14.3363, 79.7669, 66.9714), (14.3774, 79.7617, 66.813), (14.6735, 79.9953, 66.3269), (14.6748, 79.9958, 66.3255), (15.0664, 80.5065, 66.4097), (15.7155, 80.9282, 65.8459), (16.0269, 81.029, 65.2994), (16.9615, 81.0543, 64.5218), (17.0419, 81.4054, 64.0148), (17.2586, 81.449, 63.567), (17.8018, 81.8427, 63.0184), (18.6391, 81.6778, 62.713), (18.975, 81.9665, 61.9766), (19.1149, 82.4283, 61.416), (19.5392, 82.9546, 61.1157), (20.1294, 83.3984, 61.1596), (20.8434, 83.3081, 60.921), (21.3383, 83.3296, 60.529), (22.1568, 83.7366, 60.5281), (22.3502, 83.6591, 59.5447), (23.2542, 83.536, 59.6023), (24.0378, 83.1956, 59.3247), (24.7994, 83.0068, 58.9746), (25.6276, 83.2174, 58.8842), (26.2626, 83.7616, 59.0818), (27.1337, 84.2295, 59.6329), (27.8069, 84.517, 59.4249), (27.6233, 84.7981, 59.6132), (27.6184, 85.0705, 59.6785), (27.766, 85.3719, 59.6394), (27.7858, 85.6006, 59.6408), (28.0306, 86.5169, 59.8742), (28.6915, 86.8858, 59.8846), (29.2332, 87.2948, 59.5495), (29.2689, 87.377, 59.5145), (30.1552, 88.3568, 59.4689), (30.8477, 88.5637, 59.1867), (31.1898, 88.8378, 58.5465)]
[(12.0604, 61.1904, 78.8437), (12.5583, 61.1844, 78.4405), (12.8317, 61.3244, 77.8782), (12.8158, 61.5774, 77.2897), (12.8916, 62.0181, 76.7047), (12.7955, 62.5822, 76.3584), (12.5297, 63.1128, 76.2491), (12.3424, 63.3425, 76.213), (12.2982, 63.6495, 76.4609), (12.1269, 63.9749, 76.6447), (11.9323, 64.171, 76.7423), (11.3207, 64.3994, 76.7644), (10.8822, 64.7601, 76.8163), (10.2993, 65.3471, 76.7952), (10.0803, 66.2989, 76.7054), (10.2039, 67.0001, 76.2838), (10.3688, 67.5509, 75.738), (10.0926, 68.5993, 75.1386), (10.1936, 69.3631, 74.5392), (10.0167, 69.7463, 74.2772), (9.93497, 70.202, 73.8507), (10.1993, 70.6015, 73.7216), (10.5216, 71.0136, 73.4609), (10.5977, 71.1574, 72.8995), (10.5661, 71.2069, 72.396), (10.1056, 71.2923, 71.929), (10.1056, 71.5239, 71.2163), (10.4246, 71.9295, 70.7108), (10.9287, 72.3615, 70.1006), (10.9071, 72.6597, 69.6116), (10.809, 73.3045, 68.9953), (11.0553, 74.144, 68.7964), (11.5448, 74.8336, 69.0965), (11.407, 75.5306, 69.6049), (11.9507, 76.0142, 69.6521), (12.0514, 76.6185, 69.8586), (12.0599, 76.965, 70.039), (12.0599, 77.7247, 70.1312), (12.183, 78.6444, 69.6458), (11.2494, 78.8781, 69.3681), (10.6213, 79.2273, 68.9496), (11.6118, 79.5293, 68.9944), (12.392, 79.3341, 69.2264), (13.0766, 79.0098, 68.8701), (13.302, 78.7287, 68.1145), (13.7652, 79.0783, 67.3791), (14.3363, 79.7669, 66.9714), (14.3774, 79.7617, 66.813), (14.6735, 79.9953, 66.3269), (14.6748, 79.9958, 66.3255), (15.0664, 80.5065, 66.4097), (15.7155, 80.9282, 65.8459), (16.0269, 81.029, 65.2994), (16.9615, 81.0543, 64.5218), (17.0419, 81.4054, 64.0148), (17.2586, 81.449, 63.567), (17.8018, 81.8427, 63.0184), (18.6391, 81.6778, 62.713), (18.975, 81.9665, 61.9766), (19.1149, 82.4283, 61.416), (19.5392, 82.9546, 61.1157), (20.1294, 83.3984, 61.1596), (20.8434, 83.3081, 60.921), (21.3383, 83.3296, 60.529), (22.1568, 83.7366, 60.5281), (22.3502, 83.6591, 59.5447), (23.2542, 83.536, 59.6023), (24.0378, 83.1956, 59.3247), (24.7994, 83.0068, 58.9746), (25.6276, 83.2174, 58.8842), (26.2626, 83.7616, 59.0818), (27.1337, 84.2295, 59.6329), (27.1609, 84.2745, 59.6923), (26.9175, 84.6466, 60.1918), (26.9125, 84.919, 60.2571), (27.1007, 85.4129, 60.0015), (26.8997, 85.9325, 60.1566), (27.0628, 86.329, 60.0438), (26.868, 86.5536, 60.073), (26.3503, 87.5173, 60.2469), (26.5622, 88.0672, 60.4962), (26.3987, 88.4513, 60.956), (27.18, 88.5407, 60.9854), (27.987, 88.3196, 60.6584), (28.7223, 88.6601, 60.3262), (29.8205, 88.6861, 59.7881), (30.1552, 88.3568, 59.4689), (30.8477, 88.5637, 59.1867), (31.1898, 88.8378, 58.5465)]
[(12.0604, 61.1904, 78.8437), (12.5583, 61.1844, 78.4405), (12.8317, 61.3244, 77.8782), (12.8158, 61.5774, 77.2897), (12.8916, 62.0181, 76.7047), (12.7955, 62.5822, 76.3584), (12.5297, 63.1128, 76.2491), (12.3424, 63.3425, 76.213), (12.2982, 63.6495, 76.4609), (12.1269, 63.9749, 76.6447), (11.9323, 64.171, 76.7423), (11.3207, 64.3994, 76.7644), (10.8822, 64.7601, 76.8163), (10.2993, 65.3471, 76.7952), (10.0803, 66.2989, 76.7054), (10.2039, 67.0001, 76.2838), (10.3688, 67.5509, 75.738), (10.0926, 68.5993, 75.1386), (10.1936, 69.3631, 74.5392), (10.0167, 69.7463, 74.2772), (9.93497, 70.202, 73.8507), (10.1993, 70.6015, 73.7216), (10.5216, 71.0136, 73.4609), (10.5977, 71.1574, 72.8995), (10.5661, 71.2069, 72.396), (10.1056, 71.2923, 71.929), (10.1056, 71.5239, 71.2163), (10.4246, 71.9295, 70.7108), (10.9287, 72.3615, 70.1006), (10.9071, 72.6597, 69.6116), (10.809, 73.3045, 68.9953), (11.0553, 74.144, 68.7964), (11.5448, 74.8336, 69.0965), (11.407, 75.5306, 69.6049), (11.9507, 76.0142, 69.6521), (12.0514, 76.6185, 69.8586), (12.0599, 76.965, 70.039), (12.0599, 77.7247, 70.1312), (12.183, 78.6444, 69.6458), (11.2494, 78.8781, 69.3681), (10.6213, 79.2273, 68.9496), (11.6118, 79.5293, 68.9944), (12.392, 79.3341, 69.2264), (13.0766, 79.0098, 68.8701), (13.302, 78.7287, 68.1145), (13.7652, 79.0783, 67.3791), (14.3363, 79.7669, 66.9714), (14.3774, 79.7617, 66.813), (14.6735, 79.9953, 66.3269), (14.6748, 79.9958, 66.3255), (15.0664, 80.5065, 66.4097), (15.7155, 80.9282, 65.8459), (16.0269, 81.029, 65.2994), (16.9615, 81.0543, 64.5218), (17.0419, 81.4054, 64.0148), (17.2586, 81.449, 63.567), (17.8018, 81.8427, 63.0184), (18.6391, 81.6778, 62.713), (18.975, 81.9665, 61.9766), (19.1149, 82.4283, 61.416), (19.5392, 82.9546, 61.1157), (20.1294, 83.3984, 61.1596), (20.8434, 83.3081, 60.921), (21.3383, 83.3296, 60.529), (22.1568, 83.7366, 60.5281), (22.3502, 83.6591, 59.5447), (23.2542, 83.536, 59.6023), (24.0378, 83.1956, 59.3247), (24.7994, 83.0068, 58.9746), (25.6276, 83.2174, 58.8842), (26.2626, 83.7616, 59.0818), (27.1337, 84.2295, 59.6329), (27.1609, 84.2745, 59.6923), (27.6233, 84.7981, 59.6132), (27.6184, 85.0705, 59.6785), (27.766, 85.3719, 59.6394), (27.7858, 85.6006, 59.6408), (28.0306, 86.5169, 59.8742), (28.6915, 86.8858, 59.8846), (29.2332, 87.2948, 59.5495), (29.2689, 87.377, 59.5145), (30.1552, 88.3568, 59.4689), (30.8477, 88.5637, 59.1867), (31.1898, 88.8378, 58.5465)]
[(12.0604, 61.1904, 78.8437), (12.5583, 61.1844, 78.4405), (12.8317, 61.3244, 77.8782), (12.8158, 61.5774, 77.2897), (12.8916, 62.0181, 76.7047), (12.7955, 62.5822, 76.3584), (12.5297, 63.1128, 76.2491), (12.3424, 63.3425, 76.213), (12.2982, 63.6495, 76.4609), (12.1269, 63.9749, 76.6447), (11.9323, 64.171, 76.7423), (11.3207, 64.3994, 76.7644), (10.8822, 64.7601, 76.8163), (10.2993, 65.3471, 76.7952), (10.0803, 66.2989, 76.7054), (10.2039, 67.0001, 76.2838), (10.3688, 67.5509, 75.738), (10.0926, 68.5993, 75.1386), (10.1936, 69.3631, 74.5392), (10.0167, 69.7463, 74.2772), (9.93497, 70.202, 73.8507), (10.1993, 70.6015, 73.7216), (10.5216, 71.0136, 73.4609), (10.5977, 71.1574, 72.8995), (10.5661, 71.2069, 72.396), (10.1056, 71.2923, 71.929), (10.1056, 71.5239, 71.2163), (10.4246, 71.9295, 70.7108), (10.9287, 72.3615, 70.1006), (10.9071, 72.6597, 69.6116), (10.809, 73.3045, 68.9953), (11.0553, 74.144, 68.7964), (11.5448, 74.8336, 69.0965), (11.407, 75.5306, 69.6049), (11.9507, 76.0142, 69.6521), (12.0514, 76.6185, 69.8586), (12.0599, 76.965, 70.039), (12.0599, 77.7247, 70.1312), (12.183, 78.6444, 69.6458), (11.2494, 78.8781, 69.3681), (10.6213, 79.2273, 68.9496), (11.6118, 79.5293, 68.9944), (12.392, 79.3341, 69.2264), (13.0766, 79.0098, 68.8701), (13.302, 78.7287, 68.1145), (13.7652, 79.0783, 67.3791), (14.3363, 79.7669, 66.9714), (14.3774, 79.7617, 66.813), (14.6735, 79.9953, 66.3269), (14.6748, 79.9958, 66.3255), (15.0664, 80.5065, 66.4097), (15.7155, 80.9282, 65.8459), (16.0269, 81.029, 65.2994), (16.9615, 81.0543, 64.5218), (17.0419, 81.4054, 64.0148), (17.2586, 81.449, 63.567), (17.8018, 81.8427, 63.0184), (18.6391, 81.6778, 62.713), (18.975, 81.9665, 61.9766), (19.1149, 82.4283, 61.416), (19.2918, 81.9996, 60.9389), (19.0252, 81.8457, 60.3491), (19.4465, 82.3529, 60.0139), (19.9933, 82.5157, 59.5431), (20.124, 82.6541, 58.8436), (20.2208, 83.0933, 58.2062), (20.7247, 83.4036, 57.5745), (21.0635, 83.2259, 56.798), (21.1077, 82.628, 56.1736), (21.0207, 82.5431, 56.0518), (21.5131, 81.6846, 55.4696), (22.202, 81.9716, 56.1304), (22.8858, 82.4071, 56.3069), (23.2495, 83.1317, 57.3532), (23.6818, 83.2509, 57.3927), (24.4709, 83.2192, 58.1169), (24.7994, 83.0068, 58.9746), (25.6276, 83.2174, 58.8842), (26.2626, 83.7616, 59.0818), (27.1337, 84.2295, 59.6329), (27.8069, 84.517, 59.4249), (27.6233, 84.7981, 59.6132), (27.6184, 85.0705, 59.6785), (27.766, 85.3719, 59.6394), (27.7858, 85.6006, 59.6408), (28.0306, 86.5169, 59.8742), (28.6915, 86.8858, 59.8846), (29.2332, 87.2948, 59.5495), (29.2689, 87.377, 59.5145), (30.1552, 88.3568, 59.4689), (30.8477, 88.5637, 59.1867), (31.1898, 88.8378, 58.5465)]
[(12.0604, 61.1904, 78.8437), (12.5583, 61.1844, 78.4405), (12.8317, 61.3244, 77.8782), (12.8158, 61.5774, 77.2897), (12.8916, 62.0181, 76.7047), (12.7955, 62.5822, 76.3584), (12.5297, 63.1128, 76.2491), (12.3424, 63.3425, 76.213), (12.2982, 63.6495, 76.4609), (12.1269, 63.9749, 76.6447), (11.9323, 64.171, 76.7423), (11.3207, 64.3994, 76.7644), (10.8822, 64.7601, 76.8163), (10.2993, 65.3471, 76.7952), (10.0803, 66.2989, 76.7054), (10.2039, 67.0001, 76.2838), (10.3688, 67.5509, 75.738), (10.0926, 68.5993, 75.1386), (10.1936, 69.3631, 74.5392), (10.0167, 69.7463, 74.2772), (9.93497, 70.202, 73.8507), (10.1993, 70.6015, 73.7216), (10.5216, 71.0136, 73.4609), (10.5977, 71.1574, 72.8995), (10.5661, 71.2069, 72.396), (10.1056, 71.2923, 71.929), (10.1056, 71.5239, 71.2163), (10.4246, 71.9295, 70.7108), (10.9287, 72.3615, 70.1006), (10.9071, 72.6597, 69.6116), (10.809, 73.3045, 68.9953), (11.0553, 74.144, 68.7964), (11.5448, 74.8336, 69.0965), (11.407, 75.5306, 69.6049), (11.9507, 76.0142, 69.6521), (12.0514, 76.6185, 69.8586), (12.0599, 76.965, 70.039), (12.0599, 77.7247, 70.1312), (12.183, 78.6444, 69.6458), (11.2494, 78.8781, 69.3681), (10.6213, 79.2273, 68.9496), (11.6118, 79.5293, 68.9944), (12.392, 79.3341, 69.2264), (13.0766, 79.0098, 68.8701), (13.302, 78.7287, 68.1145), (13.7652, 79.0783, 67.3791), (14.3363, 79.7669, 66.9714), (14.3774, 79.7617, 66.813), (14.6735, 79.9953, 66.3269), (14.6748, 79.9958, 66.3255), (15.0664, 80.5065, 66.4097), (15.7155, 80.9282, 65.8459), (16.0269, 81.029, 65.2994), (16.9615, 81.0543, 64.5218), (17.0419, 81.4054, 64.0148), (17.2586, 81.449, 63.567), (17.8018, 81.8427, 63.0184), (18.6391, 81.6778, 62.713), (18.975, 81.9665, 61.9766), (19.1149, 82.4283, 61.416), (19.2918, 81.9996, 60.9389), (19.0252, 81.8457, 60.3491), (19.4465, 82.3529, 60.0139), (19.9933, 82.5157, 59.5431), (20.124, 82.6541, 58.8436), (20.2208, 83.0933, 58.2062), (20.7247, 83.4036, 57.5745), (21.0635, 83.2259, 56.798), (21.1077, 82.628, 56.1736), (21.0207, 82.5431, 56.0518), (21.5131, 81.6846, 55.4696), (22.202, 81.9716, 56.1304), (22.8858, 82.4071, 56.3069), (23.2495, 83.1317, 57.3532), (23.6818, 83.2509, 57.3927), (24.4709, 83.2192, 58.1169), (24.7994, 83.0068, 58.9746), (25.6276, 83.2174, 58.8842), (26.2626, 83.7616, 59.0818), (27.1337, 84.2295, 59.6329), (27.1609, 84.2745, 59.6923), (26.9175, 84.6466, 60.1918), (26.9125, 84.919, 60.2571), (27.1007, 85.4129, 60.0015), (26.8997, 85.9325, 60.1566), (27.0628, 86.329, 60.0438), (26.868, 86.5536, 60.073), (26.3503, 87.5173, 60.2469), (26.5622, 88.0672, 60.4962), (26.3987, 88.4513, 60.956), (27.18, 88.5407, 60.9854), (27.987, 88.3196, 60.6584), (28.7223, 88.6601, 60.3262), (29.8205, 88.6861, 59.7881), (30.1552, 88.3568, 59.4689), (30.8477, 88.5637, 59.1867), (31.1898, 88.8378, 58.5465)]
[(12.0604, 61.1904, 78.8437), (12.5583, 61.1844, 78.4405), (12.8317, 61.3244, 77.8782), (12.8158, 61.5774, 77.2897), (12.8916, 62.0181, 76.7047), (12.7955, 62.5822, 76.3584), (12.5297, 63.1128, 76.2491), (12.3424, 63.3425, 76.213), (12.2982, 63.6495, 76.4609), (12.1269, 63.9749, 76.6447), (11.9323, 64.171, 76.7423), (11.3207, 64.3994, 76.7644), (10.8822, 64.7601, 76.8163), (10.2993, 65.3471, 76.7952), (10.0803, 66.2989, 76.7054), (10.2039, 67.0001, 76.2838), (10.3688, 67.5509, 75.738), (10.0926, 68.5993, 75.1386), (10.1936, 69.3631, 74.5392), (10.0167, 69.7463, 74.2772), (9.93497, 70.202, 73.8507), (10.1993, 70.6015, 73.7216), (10.5216, 71.0136, 73.4609), (10.5977, 71.1574, 72.8995), (10.5661, 71.2069, 72.396), (10.1056, 71.2923, 71.929), (10.1056, 71.5239, 71.2163), (10.4246, 71.9295, 70.7108), (10.9287, 72.3615, 70.1006), (10.9071, 72.6597, 69.6116), (10.809, 73.3045, 68.9953), (11.0553, 74.144, 68.7964), (11.5448, 74.8336, 69.0965), (11.407, 75.5306, 69.6049), (11.9507, 76.0142, 69.6521), (12.0514, 76.6185, 69.8586), (12.0599, 76.965, 70.039), (12.0599, 77.7247, 70.1312), (12.183, 78.6444, 69.6458), (11.2494, 78.8781, 69.3681), (10.6213, 79.2273, 68.9496), (11.6118, 79.5293, 68.9944), (12.392, 79.3341, 69.2264), (13.0766, 79.0098, 68.8701), (13.302, 78.7287, 68.1145), (13.7652, 79.0783, 67.3791), (14.3363, 79.7669, 66.9714), (14.3774, 79.7617, 66.813), (14.6735, 79.9953, 66.3269), (14.6748, 79.9958, 66.3255), (15.0664, 80.5065, 66.4097), (15.7155, 80.9282, 65.8459), (16.0269, 81.029, 65.2994), (16.9615, 81.0543, 64.5218), (17.0419, 81.4054, 64.0148), (17.2586, 81.449, 63.567), (17.8018, 81.8427, 63.0184), (18.6391, 81.6778, 62.713), (18.975, 81.9665, 61.9766), (19.1149, 82.4283, 61.416), (19.2918, 81.9996, 60.9389), (19.0252, 81.8457, 60.3491), (19.4465, 82.3529, 60.0139), (19.9933, 82.5157, 59.5431), (20.124, 82.6541, 58.8436), (20.2208, 83.0933, 58.2062), (20.7247, 83.4036, 57.5745), (21.0635, 83.2259, 56.798), (21.1077, 82.628, 56.1736), (21.0207, 82.5431, 56.0518), (21.5131, 81.6846, 55.4696), (22.202, 81.9716, 56.1304), (22.8858, 82.4071, 56.3069), (23.2495, 83.1317, 57.3532), (23.6818, 83.2509, 57.3927), (24.4709, 83.2192, 58.1169), (24.7994, 83.0068, 58.9746), (25.6276, 83.2174, 58.8842), (26.2626, 83.7616, 59.0818), (27.1337, 84.2295, 59.6329), (27.1609, 84.2745, 59.6923), (27.6233, 84.7981, 59.6132), (27.6184, 85.0705, 59.6785), (27.766, 85.3719, 59.6394), (27.7858, 85.6006, 59.6408), (28.0306, 86.5169, 59.8742), (28.6915, 86.8858, 59.8846), (29.2332, 87.2948, 59.5495), (29.2689, 87.377, 59.5145), (30.1552, 88.3568, 59.4689), (30.8477, 88.5637, 59.1867), (31.1898, 88.8378, 58.5465)]
[(12.0604, 61.1904, 78.8437), (12.5583, 61.1844, 78.4405), (12.8317, 61.3244, 77.8782), (12.8158, 61.5774, 77.2897), (12.8916, 62.0181, 76.7047), (12.7955, 62.5822, 76.3584), (12.5297, 63.1128, 76.2491), (12.3424, 63.3425, 76.213), (12.2982, 63.6495, 76.4609), (12.1269, 63.9749, 76.6447), (11.9323, 64.171, 76.7423), (11.3207, 64.3994, 76.7644), (10.8822, 64.7601, 76.8163), (10.2993, 65.3471, 76.7952), (10.0803, 66.2989, 76.7054), (10.2039, 67.0001, 76.2838), (10.3688, 67.5509, 75.738), (10.0926, 68.5993, 75.1386), (10.1936, 69.3631, 74.5392), (10.0167, 69.7463, 74.2772), (9.93497, 70.202, 73.8507), (10.1993, 70.6015, 73.7216), (10.5216, 71.0136, 73.4609), (10.5977, 71.1574, 72.8995), (10.5661, 71.2069, 72.396), (10.1056, 71.2923, 71.929), (10.1056, 71.5239, 71.2163), (10.4246, 71.9295, 70.7108), (10.9287, 72.3615, 70.1006), (10.9071, 72.6597, 69.6116), (10.809, 73.3045, 68.9953), (11.0553, 74.144, 68.7964), (11.5448, 74.8336, 69.0965), (11.407, 75.5306, 69.6049), (11.9507, 76.0142, 69.6521), (12.0514, 76.6185, 69.8586), (12.0599, 76.965, 70.039), (12.0599, 77.7247, 70.1312), (12.183, 78.6444, 69.6458), (11.2494, 78.8781, 69.3681), (10.6213, 79.2273, 68.9496), (11.6118, 79.5293, 68.9944), (12.392, 79.3341, 69.2264), (13.0766, 79.0098, 68.8701), (13.302, 78.7287, 68.1145), (13.7652, 79.0783, 67.3791), (14.3363, 79.7669, 66.9714), (14.3774, 79.7617, 66.813), (14.6735, 79.9953, 66.3269), (14.6748, 79.9958, 66.3255), (15.0664, 80.5065, 66.4097), (15.7155, 80.9282, 65.8459), (16.0269, 81.029, 65.2994), (16.9615, 81.0543, 64.5218), (17.0419, 81.4054, 64.0148), (17.2586, 81.449, 63.567), (17.8018, 81.8427, 63.0184), (18.6391, 81.6778, 62.713), (18.2525, 82.576, 62.0585), (18.3671, 83.0645, 61.381), (18.6365, 83.8158, 61.1094), (18.9631, 84.5573, 61.3422), (19.5198, 84.9569, 61.5266), (20.0672, 85.4, 61.439), (20.3325, 85.9547, 61.5178), (20.5246, 86.6345, 61.6487), (20.5347, 87.4746, 61.9968), (20.7819, 87.9418, 62.7368), (21.0784, 88.1911, 63.2366), (21.6884, 88.8855, 63.4877), (21.9147, 89.8593, 63.5335), (21.8834, 90.4933, 63.8318), (22.1507, 90.9874, 64.2515), (22.3025, 91.1673, 64.4545), (22.3481, 91.2828, 64.6404), (22.3026, 91.835, 65.2975), (22.7144, 92.8075, 65.3778), (23.351, 93.5252, 65.3172), (23.4414, 92.9857, 65.5076), (23.6136, 92.4826, 65.2782), (24.0134, 92.121, 65.1381), (24.681, 91.7055, 65.0211), (24.9932, 91.2423, 64.7265), (25.1051, 90.7532, 64.3863), (25.8349, 90.7532, 64.3863), (26.4056, 90.6991, 63.8255), (27.2739, 90.6535, 62.9012), (28.0477, 90.5402, 61.6814), (28.5368, 90.0366, 60.8743), (28.8733, 89.5452, 60.579), (29.9532, 89.4637, 60.0101), (30.6711, 89.2436, 59.7708), (31.1876, 89.259, 59.1757), (31.1898, 88.8378, 58.5465)]
[(12.0604, 61.1904, 78.8437), (12.5583, 61.1844, 78.4405), (12.8317, 61.3244, 77.8782), (12.8158, 61.5774, 77.2897), (12.8916, 62.0181, 76.7047), (12.7955, 62.5822, 76.3584), (12.5297, 63.1128, 76.2491), (12.3424, 63.3425, 76.213), (12.2982, 63.6495, 76.4609), (12.1269, 63.9749, 76.6447), (11.9323, 64.171, 76.7423), (11.3207, 64.3994, 76.7644), (10.8822, 64.7601, 76.8163), (10.2993, 65.3471, 76.7952), (10.0803, 66.2989, 76.7054), (10.2039, 67.0001, 76.2838), (10.3688, 67.5509, 75.738), (10.0926, 68.5993, 75.1386), (10.1936, 69.3631, 74.5392), (10.0167, 69.7463, 74.2772), (9.93497, 70.202, 73.8507), (10.1993, 70.6015, 73.7216), (10.5216, 71.0136, 73.4609), (10.5977, 71.1574, 72.8995), (10.5661, 71.2069, 72.396), (10.1056, 71.2923, 71.929), (10.1056, 71.5239, 71.2163), (10.4246, 71.9295, 70.7108), (10.9287, 72.3615, 70.1006), (10.9071, 72.6597, 69.6116), (10.809, 73.3045, 68.9953), (11.0553, 74.144, 68.7964), (11.5448, 74.8336, 69.0965), (11.407, 75.5306, 69.6049), (11.9507, 76.0142, 69.6521), (12.0514, 76.6185, 69.8586), (12.0599, 76.965, 70.039), (12.0599, 77.7247, 70.1312), (12.183, 78.6444, 69.6458), (11.2494, 78.8781, 69.3681), (10.6213, 79.2273, 68.9496), (11.6118, 79.5293, 68.9944), (12.392, 79.3341, 69.2264), (13.0766, 79.0098, 68.8701), (13.302, 78.7287, 68.1145), (13.7652, 79.0783, 67.3791), (14.3363, 79.7669, 66.9714), (14.3774, 79.7617, 66.813), (14.6735, 79.9953, 66.3269), (14.6748, 79.9958, 66.3255), (15.0664, 80.5065, 66.4097), (15.7155, 80.9282, 65.8459), (16.0269, 81.029, 65.2994), (16.9615, 81.0543, 64.5218), (17.0419, 81.4054, 64.0148), (17.2586, 81.449, 63.567), (17.8018, 81.8427, 63.0184), (16.9407, 81.8853, 63.4877), (16.58, 82.1955, 64.3461), (16.1442, 82.7746, 65.1793), (15.7508, 83.5033, 65.8241), (15.9383, 83.8533, 65.2179), (16.6332, 84.5019, 64.9905), (17.429, 85.0888, 64.5727), (17.5773, 85.2077, 64.3885), (18.3497, 85.6542, 64.2154), (18.7499, 86.4509, 64.3912), (18.8213, 87.3807, 64.2148), (19.272, 88.2702, 63.9849), (19.8495, 89.009, 64.1313), (20.5591, 89.6248, 64.3477), (20.6727, 90.2838, 64.559), (20.7952, 90.7529, 65.0656), (20.912, 91.0696, 65.4944), (21.6314, 91.3161, 65.523), (22.3026, 91.835, 65.2975), (22.7144, 92.8075, 65.3778), (23.351, 93.5252, 65.3172), (23.4414, 92.9857, 65.5076), (23.6136, 92.4826, 65.2782), (24.0134, 92.121, 65.1381), (24.681, 91.7055, 65.0211), (24.9932, 91.2423, 64.7265), (25.1051, 90.7532, 64.3863), (25.8349, 90.7532, 64.3863), (26.4056, 90.6991, 63.8255), (27.2739, 90.6535, 62.9012), (28.0477, 90.5402, 61.6814), (28.5368, 90.0366, 60.8743), (28.8733, 89.5452, 60.579), (29.9532, 89.4637, 60.0101), (30.6711, 89.2436, 59.7708), (31.1876, 89.259, 59.1757), (31.1898, 88.8378, 58.5465)]
[(5.78457, 78.6084, 75.3082), (5.54705, 79.2712, 75.6594), (4.88964, 79.7102, 76.1819), (4.10636, 80.4738, 76.1819), (3.62673, 80.9469, 75.7769), (3.69343, 81.4628, 75.2647), (3.4538, 81.8796, 74.7058), (3.10314, 82.4832, 74.4685), (2.73869, 83.1062, 74.6188), (2.33258, 83.5663, 74.7868), (1.47275, 83.8039, 75.1207), (1.53083, 84.4125, 75.0347), (1.32296, 84.8722, 74.6789), (0.939499, 84.9832, 74.2079), (0.547125, 84.6973, 73.8266), (0.56701, 84.4851, 73.5014), (0.533291, 84.4283, 73.4321), (0.600781, 84.2702, 72.7627), (0.782303, 84.5475, 72.2073), (1.13919, 84.7807, 71.9393), (0.614089, 84.9501, 71.37), (0.196226, 85.5098, 70.995), (0.336212, 86.0161, 70.2088), (0.292679, 86.7056, 69.0262), (-0.0779973, 86.5459, 68.3566), (-0.0222471, 86.5623, 68.0655), (-0.0355661, 86.39, 67.7504), (0.0401993, 86.3354, 67.5546), (0.606394, 86.4823, 66.5475), (0.694398, 86.6939, 66.3101), (1.01064, 86.6092, 65.5499), (0.680641, 86.8228, 66.2854), (0.629813, 87.1254, 66.308), (0.400566, 87.7531, 67.0066), (0.732902, 88.3902, 67.6533), (1.17418, 88.5095, 68.3245), (1.83475, 88.4293, 68.79), (2.58425, 88.1656, 68.9579), (3.27472, 87.7704, 68.7951), (3.39556, 87.5282, 68.7784), (4.34768, 87.1224, 68.5493), (4.79693, 87.3867, 68.5094), (4.80128, 87.3873, 68.5107), (5.33445, 87.2228, 68.9587), (5.74591, 87.1921, 69.3188), (6.48013, 87.2827, 69.4638), (7.20641, 87.1129, 69.3544), (8.02882, 86.6238, 69.0697), (8.15804, 86.5682, 68.9393), (8.63301, 85.9894, 68.1624), (8.9317, 85.6089, 67.5905), (9.50641, 85.4995, 67.1228), (10.1926, 85.6928, 66.893), (11.2117, 85.3784, 67.0282), (11.849, 85.2397, 67.0329), (12.9197, 84.6514, 67.1036), (13.8423, 84.3342, 66.7785), (14.4365, 84.2224, 66.7075), (15.1978, 84.5076, 66.6858), (15.497, 84.2696, 66.4572), (15.5386, 84.2398, 66.4294), (15.9415, 84.131, 66.1461), (15.7508, 83.5033, 65.8241), (15.9383, 83.8533, 65.2179), (16.6332, 84.5019, 64.9905), (17.429, 85.0888, 64.5727), (17.5773, 85.2077, 64.3885), (18.3497, 85.6542, 64.2154), (18.7499, 86.4509, 64.3912), (18.8213, 87.3807, 64.2148), (19.272, 88.2702, 63.9849), (19.8495, 89.009, 64.1313), (20.5591, 89.6248, 64.3477), (20.6727, 90.2838, 64.559), (20.7952, 90.7529, 65.0656), (20.912, 91.0696, 65.4944), (21.6314, 91.3161, 65.523), (22.3026, 91.835, 65.2975), (22.7144, 92.8075, 65.3778), (23.351, 93.5252, 65.3172), (23.4414, 92.9857, 65.5076), (23.6136, 92.4826, 65.2782), (24.0134, 92.121, 65.1381), (24.681, 91.7055, 65.0211), (24.9932, 91.2423, 64.7265), (25.1051, 90.7532, 64.3863), (25.8349, 90.7532, 64.3863), (26.4056, 90.6991, 63.8255), (27.2739, 90.6535, 62.9012), (28.0477, 90.5402, 61.6814), (28.5368, 90.0366, 60.8743), (28.8733, 89.5452, 60.579), (29.9532, 89.4637, 60.0101), (30.6711, 89.2436, 59.7708), (31.1876, 89.259, 59.1757), (31.1898, 88.8378, 58.5465)]
[(5.78457, 78.6084, 75.3082), (5.54705, 79.2712, 75.6594), (4.88964, 79.7102, 76.1819), (4.10636, 80.4738, 76.1819), (3.62673, 80.9469, 75.7769), (3.69343, 81.4628, 75.2647), (3.4538, 81.8796, 74.7058), (3.10314, 82.4832, 74.4685), (2.73869, 83.1062, 74.6188), (2.33258, 83.5663, 74.7868), (1.47275, 83.8039, 75.1207), (1.53083, 84.4125, 75.0347), (1.32296, 84.8722, 74.6789), (0.939499, 84.9832, 74.2079), (0.547125, 84.6973, 73.8266), (0.56701, 84.4851, 73.5014), (0.533291, 84.4283, 73.4321), (0.600781, 84.2702, 72.7627), (0.782303, 84.5475, 72.2073), (1.13919, 84.7807, 71.9393), (0.614089, 84.9501, 71.37), (0.196226, 85.5098, 70.995), (0.336212, 86.0161, 70.2088), (0.292679, 86.7056, 69.0262), (-0.0779973, 86.5459, 68.3566), (-0.0222471, 86.5623, 68.0655), (-0.0355661, 86.39, 67.7504), (0.0401993, 86.3354, 67.5546), (0.606394, 86.4823, 66.5475), (0.694398, 86.6939, 66.3101), (1.01064, 86.6092, 65.5499), (0.680641, 86.8228, 66.2854), (0.629813, 87.1254, 66.308), (0.400566, 87.7531, 67.0066), (0.732902, 88.3902, 67.6533), (1.17418, 88.5095, 68.3245), (1.83475, 88.4293, 68.79), (2.58425, 88.1656, 68.9579), (3.27472, 87.7704, 68.7951), (3.39556, 87.5282, 68.7784), (4.34768, 87.1224, 68.5493), (4.79693, 87.3867, 68.5094), (4.80128, 87.3873, 68.5107), (5.33445, 87.2228, 68.9587), (5.74591, 87.1921, 69.3188), (6.48013, 87.2827, 69.4638), (7.20641, 87.1129, 69.3544), (8.02882, 86.6238, 69.0697), (8.15804, 86.5682, 68.9393), (8.63301, 85.9894, 68.1624), (8.9317, 85.6089, 67.5905), (9.50641, 85.4995, 67.1228), (10.1926, 85.6928, 66.893), (11.2117, 85.3784, 67.0282), (11.849, 85.2397, 67.0329), (12.9197, 84.6514, 67.1036), (13.8423, 84.3342, 66.7785), (14.4365, 84.2224, 66.7075), (15.1978, 84.5076, 66.6858), (15.497, 84.2696, 66.4572), (15.5386, 84.2398, 66.4294), (15.9415, 84.131, 66.1461), (15.7508, 83.5033, 65.8241), (16.1442, 82.7746, 65.1793), (16.58, 82.1955, 64.3461), (16.9407, 81.8853, 63.4877), (17.8018, 81.8427, 63.0184), (18.6391, 81.6778, 62.713), (18.975, 81.9665, 61.9766), (19.1149, 82.4283, 61.416), (19.5392, 82.9546, 61.1157), (20.1294, 83.3984, 61.1596), (21.0938, 84.0636, 61.1399), (21.8253, 85.0616, 61.0286), (22.0666, 85.6202, 61.0677), (22.9419, 86.1971, 61.3355), (23.5365, 86.3028, 61.6322), (24.3264, 86.6791, 61.2619), (24.7144, 87.2562, 60.741), (25.5925, 87.9232, 61.0787), (26.3987, 88.4513, 60.956), (27.18, 88.5407, 60.9854), (27.987, 88.3196, 60.6584), (28.7223, 88.6601, 60.3262), (29.8205, 88.6861, 59.7881), (30.1552, 88.3568, 59.4689), (30.8477, 88.5637, 59.1867), (31.1898, 88.8378, 58.5465)]
[(5.78457, 78.6084, 75.3082), (5.54705, 79.2712, 75.6594), (4.88964, 79.7102, 76.1819), (4.10636, 80.4738, 76.1819), (3.62673, 80.9469, 75.7769), (3.69343, 81.4628, 75.2647), (3.4538, 81.8796, 74.7058), (3.10314, 82.4832, 74.4685), (2.73869, 83.1062, 74.6188), (2.33258, 83.5663, 74.7868), (1.47275, 83.8039, 75.1207), (1.53083, 84.4125, 75.0347), (1.32296, 84.8722, 74.6789), (0.939499, 84.9832, 74.2079), (0.547125, 84.6973, 73.8266), (0.56701, 84.4851, 73.5014), (0.533291, 84.4283, 73.4321), (0.600781, 84.2702, 72.7627), (0.782303, 84.5475, 72.2073), (1.13919, 84.7807, 71.9393), (0.614089, 84.9501, 71.37), (0.196226, 85.5098, 70.995), (0.336212, 86.0161, 70.2088), (0.292679, 86.7056, 69.0262), (-0.0779973, 86.5459, 68.3566), (-0.0222471, 86.5623, 68.0655), (-0.0355661, 86.39, 67.7504), (0.0401993, 86.3354, 67.5546), (0.606394, 86.4823, 66.5475), (0.694398, 86.6939, 66.3101), (1.01064, 86.6092, 65.5499), (0.680641, 86.8228, 66.2854), (0.629813, 87.1254, 66.308), (0.400566, 87.7531, 67.0066), (0.732902, 88.3902, 67.6533), (1.17418, 88.5095, 68.3245), (1.83475, 88.4293, 68.79), (2.58425, 88.1656, 68.9579), (3.27472, 87.7704, 68.7951), (3.39556, 87.5282, 68.7784), (4.34768, 87.1224, 68.5493), (4.79693, 87.3867, 68.5094), (4.80128, 87.3873, 68.5107), (5.33445, 87.2228, 68.9587), (5.74591, 87.1921, 69.3188), (6.48013, 87.2827, 69.4638), (7.20641, 87.1129, 69.3544), (8.02882, 86.6238, 69.0697), (8.15804, 86.5682, 68.9393), (8.63301, 85.9894, 68.1624), (8.9317, 85.6089, 67.5905), (9.50641, 85.4995, 67.1228), (10.1926, 85.6928, 66.893), (11.2117, 85.3784, 67.0282), (11.849, 85.2397, 67.0329), (12.9197, 84.6514, 67.1036), (13.8423, 84.3342, 66.7785), (14.4365, 84.2224, 66.7075), (15.1978, 84.5076, 66.6858), (15.497, 84.2696, 66.4572), (15.5386, 84.2398, 66.4294), (15.9415, 84.131, 66.1461), (15.7508, 83.5033, 65.8241), (16.1442, 82.7746, 65.1793), (16.58, 82.1955, 64.3461), (16.9407, 81.8853, 63.4877), (17.8018, 81.8427, 63.0184), (18.6391, 81.6778, 62.713), (18.975, 81.9665, 61.9766), (19.1149, 82.4283, 61.416), (19.5392, 82.9546, 61.1157), (20.1294, 83.3984, 61.1596), (20.8434, 83.3081, 60.921), (21.3383, 83.3296, 60.529), (22.1568, 83.7366, 60.5281), (22.3502, 83.6591, 59.5447), (23.2542, 83.536, 59.6023), (24.0378, 83.1956, 59.3247), (24.7994, 83.0068, 58.9746), (25.6276, 83.2174, 58.8842), (26.2626, 83.7616, 59.0818), (27.1337, 84.2295, 59.6329), (27.8069, 84.517, 59.4249), (27.6233, 84.7981, 59.6132), (27.6184, 85.0705, 59.6785), (27.766, 85.3719, 59.6394), (27.7858, 85.6006, 59.6408), (28.0306, 86.5169, 59.8742), (28.6915, 86.8858, 59.8846), (29.2332, 87.2948, 59.5495), (29.2689, 87.377, 59.5145), (30.1552, 88.3568, 59.4689), (30.8477, 88.5637, 59.1867), (31.1898, 88.8378, 58.5465)]
[(5.78457, 78.6084, 75.3082), (5.54705, 79.2712, 75.6594), (4.88964, 79.7102, 76.1819), (4.10636, 80.4738, 76.1819), (3.62673, 80.9469, 75.7769), (3.69343, 81.4628, 75.2647), (3.4538, 81.8796, 74.7058), (3.10314, 82.4832, 74.4685), (2.73869, 83.1062, 74.6188), (2.33258, 83.5663, 74.7868), (1.47275, 83.8039, 75.1207), (1.53083, 84.4125, 75.0347), (1.32296, 84.8722, 74.6789), (0.939499, 84.9832, 74.2079), (0.547125, 84.6973, 73.8266), (0.56701, 84.4851, 73.5014), (0.533291, 84.4283, 73.4321), (0.600781, 84.2702, 72.7627), (0.782303, 84.5475, 72.2073), (1.13919, 84.7807, 71.9393), (0.614089, 84.9501, 71.37), (0.196226, 85.5098, 70.995), (0.336212, 86.0161, 70.2088), (0.292679, 86.7056, 69.0262), (-0.0779973, 86.5459, 68.3566), (-0.0222471, 86.5623, 68.0655), (-0.0355661, 86.39, 67.7504), (0.0401993, 86.3354, 67.5546), (0.606394, 86.4823, 66.5475), (0.694398, 86.6939, 66.3101), (1.01064, 86.6092, 65.5499), (0.680641, 86.8228, 66.2854), (0.629813, 87.1254, 66.308), (0.400566, 87.7531, 67.0066), (0.732902, 88.3902, 67.6533), (1.17418, 88.5095, 68.3245), (1.83475, 88.4293, 68.79), (2.58425, 88.1656, 68.9579), (3.27472, 87.7704, 68.7951), (3.39556, 87.5282, 68.7784), (4.34768, 87.1224, 68.5493), (4.79693, 87.3867, 68.5094), (4.80128, 87.3873, 68.5107), (5.33445, 87.2228, 68.9587), (5.74591, 87.1921, 69.3188), (6.48013, 87.2827, 69.4638), (7.20641, 87.1129, 69.3544), (8.02882, 86.6238, 69.0697), (8.15804, 86.5682, 68.9393), (8.63301, 85.9894, 68.1624), (8.9317, 85.6089, 67.5905), (9.50641, 85.4995, 67.1228), (10.1926, 85.6928, 66.893), (11.2117, 85.3784, 67.0282), (11.849, 85.2397, 67.0329), (12.9197, 84.6514, 67.1036), (13.8423, 84.3342, 66.7785), (14.4365, 84.2224, 66.7075), (15.1978, 84.5076, 66.6858), (15.497, 84.2696, 66.4572), (15.5386, 84.2398, 66.4294), (15.9415, 84.131, 66.1461), (15.7508, 83.5033, 65.8241), (16.1442, 82.7746, 65.1793), (16.58, 82.1955, 64.3461), (16.9407, 81.8853, 63.4877), (17.8018, 81.8427, 63.0184), (18.6391, 81.6778, 62.713), (18.975, 81.9665, 61.9766), (19.1149, 82.4283, 61.416), (19.5392, 82.9546, 61.1157), (20.1294, 83.3984, 61.1596), (20.8434, 83.3081, 60.921), (21.3383, 83.3296, 60.529), (22.1568, 83.7366, 60.5281), (22.3502, 83.6591, 59.5447), (23.2542, 83.536, 59.6023), (24.0378, 83.1956, 59.3247), (24.7994, 83.0068, 58.9746), (25.6276, 83.2174, 58.8842), (26.2626, 83.7616, 59.0818), (27.1337, 84.2295, 59.6329), (27.1609, 84.2745, 59.6923), (26.9175, 84.6466, 60.1918), (26.9125, 84.919, 60.2571), (27.1007, 85.4129, 60.0015), (26.8997, 85.9325, 60.1566), (27.0628, 86.329, 60.0438), (26.868, 86.5536, 60.073), (26.3503, 87.5173, 60.2469), (26.5622, 88.0672, 60.4962), (26.3987, 88.4513, 60.956), (27.18, 88.5407, 60.9854), (27.987, 88.3196, 60.6584), (28.7223, 88.6601, 60.3262), (29.8205, 88.6861, 59.7881), (30.1552, 88.3568, 59.4689), (30.8477, 88.5637, 59.1867), (31.1898, 88.8378, 58.5465)]
[(5.78457, 78.6084, 75.3082), (5.54705, 79.2712, 75.6594), (4.88964, 79.7102, 76.1819), (4.10636, 80.4738, 76.1819), (3.62673, 80.9469, 75.7769), (3.69343, 81.4628, 75.2647), (3.4538, 81.8796, 74.7058), (3.10314, 82.4832, 74.4685), (2.73869, 83.1062, 74.6188), (2.33258, 83.5663, 74.7868), (1.47275, 83.8039, 75.1207), (1.53083, 84.4125, 75.0347), (1.32296, 84.8722, 74.6789), (0.939499, 84.9832, 74.2079), (0.547125, 84.6973, 73.8266), (0.56701, 84.4851, 73.5014), (0.533291, 84.4283, 73.4321), (0.600781, 84.2702, 72.7627), (0.782303, 84.5475, 72.2073), (1.13919, 84.7807, 71.9393), (0.614089, 84.9501, 71.37), (0.196226, 85.5098, 70.995), (0.336212, 86.0161, 70.2088), (0.292679, 86.7056, 69.0262), (-0.0779973, 86.5459, 68.3566), (-0.0222471, 86.5623, 68.0655), (-0.0355661, 86.39, 67.7504), (0.0401993, 86.3354, 67.5546), (0.606394, 86.4823, 66.5475), (0.694398, 86.6939, 66.3101), (1.01064, 86.6092, 65.5499), (0.680641, 86.8228, 66.2854), (0.629813, 87.1254, 66.308), (0.400566, 87.7531, 67.0066), (0.732902, 88.3902, 67.6533), (1.17418, 88.5095, 68.3245), (1.83475, 88.4293, 68.79), (2.58425, 88.1656, 68.9579), (3.27472, 87.7704, 68.7951), (3.39556, 87.5282, 68.7784), (4.34768, 87.1224, 68.5493), (4.79693, 87.3867, 68.5094), (4.80128, 87.3873, 68.5107), (5.33445, 87.2228, 68.9587), (5.74591, 87.1921, 69.3188), (6.48013, 87.2827, 69.4638), (7.20641, 87.1129, 69.3544), (8.02882, 86.6238, 69.0697), (8.15804, 86.5682, 68.9393), (8.63301, 85.9894, 68.1624), (8.9317, 85.6089, 67.5905), (9.50641, 85.4995, 67.1228), (10.1926, 85.6928, 66.893), (11.2117, 85.3784, 67.0282), (11.849, 85.2397, 67.0329), (12.9197, 84.6514, 67.1036), (13.8423, 84.3342, 66.7785), (14.4365, 84.2224, 66.7075), (15.1978, 84.5076, 66.6858), (15.497, 84.2696, 66.4572), (15.5386, 84.2398, 66.4294), (15.9415, 84.131, 66.1461), (15.7508, 83.5033, 65.8241), (16.1442, 82.7746, 65.1793), (16.58, 82.1955, 64.3461), (16.9407, 81.8853, 63.4877), (17.8018, 81.8427, 63.0184), (18.6391, 81.6778, 62.713), (18.975, 81.9665, 61.9766), (19.1149, 82.4283, 61.416), (19.5392, 82.9546, 61.1157), (20.1294, 83.3984, 61.1596), (20.8434, 83.3081, 60.921), (21.3383, 83.3296, 60.529), (22.1568, 83.7366, 60.5281), (22.3502, 83.6591, 59.5447), (23.2542, 83.536, 59.6023), (24.0378, 83.1956, 59.3247), (24.7994, 83.0068, 58.9746), (25.6276, 83.2174, 58.8842), (26.2626, 83.7616, 59.0818), (27.1337, 84.2295, 59.6329), (27.1609, 84.2745, 59.6923), (27.6233, 84.7981, 59.6132), (27.6184, 85.0705, 59.6785), (27.766, 85.3719, 59.6394), (27.7858, 85.6006, 59.6408), (28.0306, 86.5169, 59.8742), (28.6915, 86.8858, 59.8846), (29.2332, 87.2948, 59.5495), (29.2689, 87.377, 59.5145), (30.1552, 88.3568, 59.4689), (30.8477, 88.5637, 59.1867), (31.1898, 88.8378, 58.5465)]
[(5.78457, 78.6084, 75.3082), (5.54705, 79.2712, 75.6594), (4.88964, 79.7102, 76.1819), (4.10636, 80.4738, 76.1819), (3.62673, 80.9469, 75.7769), (3.69343, 81.4628, 75.2647), (3.4538, 81.8796, 74.7058), (3.10314, 82.4832, 74.4685), (2.73869, 83.1062, 74.6188), (2.33258, 83.5663, 74.7868), (1.47275, 83.8039, 75.1207), (1.53083, 84.4125, 75.0347), (1.32296, 84.8722, 74.6789), (0.939499, 84.9832, 74.2079), (0.547125, 84.6973, 73.8266), (0.56701, 84.4851, 73.5014), (0.533291, 84.4283, 73.4321), (0.600781, 84.2702, 72.7627), (0.782303, 84.5475, 72.2073), (1.13919, 84.7807, 71.9393), (0.614089, 84.9501, 71.37), (0.196226, 85.5098, 70.995), (0.336212, 86.0161, 70.2088), (0.292679, 86.7056, 69.0262), (-0.0779973, 86.5459, 68.3566), (-0.0222471, 86.5623, 68.0655), (-0.0355661, 86.39, 67.7504), (0.0401993, 86.3354, 67.5546), (0.606394, 86.4823, 66.5475), (0.694398, 86.6939, 66.3101), (0.680641, 86.8228, 66.2854), (0.629813, 87.1254, 66.308), (0.400566, 87.7531, 67.0066), (0.732902, 88.3902, 67.6533), (1.17418, 88.5095, 68.3245), (1.83475, 88.4293, 68.79), (2.58425, 88.1656, 68.9579), (3.27472, 87.7704, 68.7951), (3.39556, 87.5282, 68.7784), (4.34768, 87.1224, 68.5493), (4.79693, 87.3867, 68.5094), (4.80128, 87.3873, 68.5107), (5.33445, 87.2228, 68.9587), (5.74591, 87.1921, 69.3188), (6.48013, 87.2827, 69.4638), (7.20641, 87.1129, 69.3544), (8.02882, 86.6238, 69.0697), (8.15804, 86.5682, 68.9393), (8.63301, 85.9894, 68.1624), (8.9317, 85.6089, 67.5905), (9.50641, 85.4995, 67.1228), (10.1926, 85.6928, 66.893), (11.2117, 85.3784, 67.0282), (11.849, 85.2397, 67.0329), (12.9197, 84.6514, 67.1036), (13.8423, 84.3342, 66.7785), (14.4365, 84.2224, 66.7075), (15.1978, 84.5076, 66.6858), (15.497, 84.2696, 66.4572), (15.5386, 84.2398, 66.4294), (15.9415, 84.131, 66.1461), (15.7508, 83.5033, 65.8241), (15.9383, 83.8533, 65.2179), (16.6332, 84.5019, 64.9905), (17.429, 85.0888, 64.5727), (17.5773, 85.2077, 64.3885), (18.3497, 85.6542, 64.2154), (18.7499, 86.4509, 64.3912), (18.8213, 87.3807, 64.2148), (19.272, 88.2702, 63.9849), (19.8495, 89.009, 64.1313), (20.5591, 89.6248, 64.3477), (20.6727, 90.2838, 64.559), (20.7952, 90.7529, 65.0656), (20.912, 91.0696, 65.4944), (21.6314, 91.3161, 65.523), (22.3026, 91.835, 65.2975), (22.7144, 92.8075, 65.3778), (23.351, 93.5252, 65.3172), (23.4414, 92.9857, 65.5076), (23.6136, 92.4826, 65.2782), (24.0134, 92.121, 65.1381), (24.681, 91.7055, 65.0211), (24.9932, 91.2423, 64.7265), (25.1051, 90.7532, 64.3863), (25.8349, 90.7532, 64.3863), (26.4056, 90.6991, 63.8255), (27.2739, 90.6535, 62.9012), (28.0477, 90.5402, 61.6814), (28.5368, 90.0366, 60.8743), (28.8733, 89.5452, 60.579), (29.9532, 89.4637, 60.0101), (30.6711, 89.2436, 59.7708), (31.1876, 89.259, 59.1757), (31.1898, 88.8378, 58.5465)]
[(5.78457, 78.6084, 75.3082), (5.54705, 79.2712, 75.6594), (4.88964, 79.7102, 76.1819), (4.10636, 80.4738, 76.1819), (3.62673, 80.9469, 75.7769), (3.69343, 81.4628, 75.2647), (3.4538, 81.8796, 74.7058), (3.10314, 82.4832, 74.4685), (2.73869, 83.1062, 74.6188), (2.33258, 83.5663, 74.7868), (1.47275, 83.8039, 75.1207), (1.53083, 84.4125, 75.0347), (1.32296, 84.8722, 74.6789), (0.939499, 84.9832, 74.2079), (0.547125, 84.6973, 73.8266), (0.56701, 84.4851, 73.5014), (0.533291, 84.4283, 73.4321), (0.600781, 84.2702, 72.7627), (0.782303, 84.5475, 72.2073), (1.13919, 84.7807, 71.9393), (0.614089, 84.9501, 71.37), (0.196226, 85.5098, 70.995), (0.336212, 86.0161, 70.2088), (0.292679, 86.7056, 69.0262), (-0.0779973, 86.5459, 68.3566), (-0.0222471, 86.5623, 68.0655), (-0.0355661, 86.39, 67.7504), (0.0401993, 86.3354, 67.5546), (0.606394, 86.4823, 66.5475), (0.694398, 86.6939, 66.3101), (0.680641, 86.8228, 66.2854), (0.629813, 87.1254, 66.308), (0.400566, 87.7531, 67.0066), (0.732902, 88.3902, 67.6533), (1.17418, 88.5095, 68.3245), (1.83475, 88.4293, 68.79), (2.58425, 88.1656, 68.9579), (3.27472, 87.7704, 68.7951), (3.39556, 87.5282, 68.7784), (4.34768, 87.1224, 68.5493), (4.79693, 87.3867, 68.5094), (4.80128, 87.3873, 68.5107), (5.33445, 87.2228, 68.9587), (5.74591, 87.1921, 69.3188), (6.48013, 87.2827, 69.4638), (7.20641, 87.1129, 69.3544), (8.02882, 86.6238, 69.0697), (8.15804, 86.5682, 68.9393), (8.63301, 85.9894, 68.1624), (8.9317, 85.6089, 67.5905), (9.50641, 85.4995, 67.1228), (10.1926, 85.6928, 66.893), (11.2117, 85.3784, 67.0282), (11.849, 85.2397, 67.0329), (12.9197, 84.6514, 67.1036), (13.8423, 84.3342, 66.7785), (14.4365, 84.2224, 66.7075), (15.1978, 84.5076, 66.6858), (15.497, 84.2696, 66.4572), (15.5386, 84.2398, 66.4294), (15.9415, 84.131, 66.1461), (15.7508, 83.5033, 65.8241), (16.1442, 82.7746, 65.1793), (16.58, 82.1955, 64.3461), (16.9407, 81.8853, 63.4877), (17.8018, 81.8427, 63.0184), (18.6391, 81.6778, 62.713), (18.975, 81.9665, 61.9766), (19.1149, 82.4283, 61.416), (19.5392, 82.9546, 61.1157), (20.1294, 83.3984, 61.1596), (21.0938, 84.0636, 61.1399), (21.8253, 85.0616, 61.0286), (22.0666, 85.6202, 61.0677), (22.9419, 86.1971, 61.3355), (23.5365, 86.3028, 61.6322), (24.3264, 86.6791, 61.2619), (24.7144, 87.2562, 60.741), (25.5925, 87.9232, 61.0787), (26.3987, 88.4513, 60.956), (27.18, 88.5407, 60.9854), (27.987, 88.3196, 60.6584), (28.7223, 88.6601, 60.3262), (29.8205, 88.6861, 59.7881), (30.1552, 88.3568, 59.4689), (30.8477, 88.5637, 59.1867), (31.1898, 88.8378, 58.5465)]
[(5.78457, 78.6084, 75.3082), (5.54705, 79.2712, 75.6594), (4.88964, 79.7102, 76.1819), (4.10636, 80.4738, 76.1819), (3.62673, 80.9469, 75.7769), (3.69343, 81.4628, 75.2647), (3.4538, 81.8796, 74.7058), (3.10314, 82.4832, 74.4685), (2.73869, 83.1062, 74.6188), (2.33258, 83.5663, 74.7868), (1.47275, 83.8039, 75.1207), (1.53083, 84.4125, 75.0347), (1.32296, 84.8722, 74.6789), (0.939499, 84.9832, 74.2079), (0.547125, 84.6973, 73.8266), (0.56701, 84.4851, 73.5014), (0.533291, 84.4283, 73.4321), (0.600781, 84.2702, 72.7627), (0.782303, 84.5475, 72.2073), (1.13919, 84.7807, 71.9393), (0.614089, 84.9501, 71.37), (0.196226, 85.5098, 70.995), (0.336212, 86.0161, 70.2088), (0.292679, 86.7056, 69.0262), (-0.0779973, 86.5459, 68.3566), (-0.0222471, 86.5623, 68.0655), (-0.0355661, 86.39, 67.7504), (0.0401993, 86.3354, 67.5546), (0.606394, 86.4823, 66.5475), (0.694398, 86.6939, 66.3101), (0.680641, 86.8228, 66.2854), (0.629813, 87.1254, 66.308), (0.400566, 87.7531, 67.0066), (0.732902, 88.3902, 67.6533), (1.17418, 88.5095, 68.3245), (1.83475, 88.4293, 68.79), (2.58425, 88.1656, 68.9579), (3.27472, 87.7704, 68.7951), (3.39556, 87.5282, 68.7784), (4.34768, 87.1224, 68.5493), (4.79693, 87.3867, 68.5094), (4.80128, 87.3873, 68.5107), (5.33445, 87.2228, 68.9587), (5.74591, 87.1921, 69.3188), (6.48013, 87.2827, 69.4638), (7.20641, 87.1129, 69.3544), (8.02882, 86.6238, 69.0697), (8.15804, 86.5682, 68.9393), (8.63301, 85.9894, 68.1624), (8.9317, 85.6089, 67.5905), (9.50641, 85.4995, 67.1228), (10.1926, 85.6928, 66.893), (11.2117, 85.3784, 67.0282), (11.849, 85.2397, 67.0329), (12.9197, 84.6514, 67.1036), (13.8423, 84.3342, 66.7785), (14.4365, 84.2224, 66.7075), (15.1978, 84.5076, 66.6858), (15.497, 84.2696, 66.4572), (15.5386, 84.2398, 66.4294), (15.9415, 84.131, 66.1461), (15.7508, 83.5033, 65.8241), (16.1442, 82.7746, 65.1793), (16.58, 82.1955, 64.3461), (16.9407, 81.8853, 63.4877), (17.8018, 81.8427, 63.0184), (18.6391, 81.6778, 62.713), (18.975, 81.9665, 61.9766), (19.1149, 82.4283, 61.416), (19.5392, 82.9546, 61.1157), (20.1294, 83.3984, 61.1596), (20.8434, 83.3081, 60.921), (21.3383, 83.3296, 60.529), (22.1568, 83.7366, 60.5281), (22.3502, 83.6591, 59.5447), (23.2542, 83.536, 59.6023), (24.0378, 83.1956, 59.3247), (24.7994, 83.0068, 58.9746), (25.6276, 83.2174, 58.8842), (26.2626, 83.7616, 59.0818), (27.1337, 84.2295, 59.6329), (27.8069, 84.517, 59.4249), (27.6233, 84.7981, 59.6132), (27.6184, 85.0705, 59.6785), (27.766, 85.3719, 59.6394), (27.7858, 85.6006, 59.6408), (28.0306, 86.5169, 59.8742), (28.6915, 86.8858, 59.8846), (29.2332, 87.2948, 59.5495), (29.2689, 87.377, 59.5145), (30.1552, 88.3568, 59.4689), (30.8477, 88.5637, 59.1867), (31.1898, 88.8378, 58.5465)]
[(5.78457, 78.6084, 75.3082), (5.54705, 79.2712, 75.6594), (4.88964, 79.7102, 76.1819), (4.10636, 80.4738, 76.1819), (3.62673, 80.9469, 75.7769), (3.69343, 81.4628, 75.2647), (3.4538, 81.8796, 74.7058), (3.10314, 82.4832, 74.4685), (2.73869, 83.1062, 74.6188), (2.33258, 83.5663, 74.7868), (1.47275, 83.8039, 75.1207), (1.53083, 84.4125, 75.0347), (1.32296, 84.8722, 74.6789), (0.939499, 84.9832, 74.2079), (0.547125, 84.6973, 73.8266), (0.56701, 84.4851, 73.5014), (0.533291, 84.4283, 73.4321), (0.600781, 84.2702, 72.7627), (0.782303, 84.5475, 72.2073), (1.13919, 84.7807, 71.9393), (0.614089, 84.9501, 71.37), (0.196226, 85.5098, 70.995), (0.336212, 86.0161, 70.2088), (0.292679, 86.7056, 69.0262), (-0.0779973, 86.5459, 68.3566), (-0.0222471, 86.5623, 68.0655), (-0.0355661, 86.39, 67.7504), (0.0401993, 86.3354, 67.5546), (0.606394, 86.4823, 66.5475), (0.694398, 86.6939, 66.3101), (0.680641, 86.8228, 66.2854), (0.629813, 87.1254, 66.308), (0.400566, 87.7531, 67.0066), (0.732902, 88.3902, 67.6533), (1.17418, 88.5095, 68.3245), (1.83475, 88.4293, 68.79), (2.58425, 88.1656, 68.9579), (3.27472, 87.7704, 68.7951), (3.39556, 87.5282, 68.7784), (4.34768, 87.1224, 68.5493), (4.79693, 87.3867, 68.5094), (4.80128, 87.3873, 68.5107), (5.33445, 87.2228, 68.9587), (5.74591, 87.1921, 69.3188), (6.48013, 87.2827, 69.4638), (7.20641, 87.1129, 69.3544), (8.02882, 86.6238, 69.0697), (8.15804, 86.5682, 68.9393), (8.63301, 85.9894, 68.1624), (8.9317, 85.6089, 67.5905), (9.50641, 85.4995, 67.1228), (10.1926, 85.6928, 66.893), (11.2117, 85.3784, 67.0282), (11.849, 85.2397, 67.0329), (12.9197, 84.6514, 67.1036), (13.8423, 84.3342, 66.7785), (14.4365, 84.2224, 66.7075), (15.1978, 84.5076, 66.6858), (15.497, 84.2696, 66.4572), (15.5386, 84.2398, 66.4294), (15.9415, 84.131, 66.1461), (15.7508, 83.5033, 65.8241), (16.1442, 82.7746, 65.1793), (16.58, 82.1955, 64.3461), (16.9407, 81.8853, 63.4877), (17.8018, 81.8427, 63.0184), (18.6391, 81.6778, 62.713), (18.975, 81.9665, 61.9766), (19.1149, 82.4283, 61.416), (19.5392, 82.9546, 61.1157), (20.1294, 83.3984, 61.1596), (20.8434, 83.3081, 60.921), (21.3383, 83.3296, 60.529), (22.1568, 83.7366, 60.5281), (22.3502, 83.6591, 59.5447), (23.2542, 83.536, 59.6023), (24.0378, 83.1956, 59.3247), (24.7994, 83.0068, 58.9746), (25.6276, 83.2174, 58.8842), (26.2626, 83.7616, 59.0818), (27.1337, 84.2295, 59.6329), (27.1609, 84.2745, 59.6923), (26.9175, 84.6466, 60.1918), (26.9125, 84.919, 60.2571), (27.1007, 85.4129, 60.0015), (26.8997, 85.9325, 60.1566), (27.0628, 86.329, 60.0438), (26.868, 86.5536, 60.073), (26.3503, 87.5173, 60.2469), (26.5622, 88.0672, 60.4962), (26.3987, 88.4513, 60.956), (27.18, 88.5407, 60.9854), (27.987, 88.3196, 60.6584), (28.7223, 88.6601, 60.3262), (29.8205, 88.6861, 59.7881), (30.1552, 88.3568, 59.4689), (30.8477, 88.5637, 59.1867), (31.1898, 88.8378, 58.5465)]
[(5.78457, 78.6084, 75.3082), (5.54705, 79.2712, 75.6594), (4.88964, 79.7102, 76.1819), (4.10636, 80.4738, 76.1819), (3.62673, 80.9469, 75.7769), (3.69343, 81.4628, 75.2647), (3.4538, 81.8796, 74.7058), (3.10314, 82.4832, 74.4685), (2.73869, 83.1062, 74.6188), (2.33258, 83.5663, 74.7868), (1.47275, 83.8039, 75.1207), (1.53083, 84.4125, 75.0347), (1.32296, 84.8722, 74.6789), (0.939499, 84.9832, 74.2079), (0.547125, 84.6973, 73.8266), (0.56701, 84.4851, 73.5014), (0.533291, 84.4283, 73.4321), (0.600781, 84.2702, 72.7627), (0.782303, 84.5475, 72.2073), (1.13919, 84.7807, 71.9393), (0.614089, 84.9501, 71.37), (0.196226, 85.5098, 70.995), (0.336212, 86.0161, 70.2088), (0.292679, 86.7056, 69.0262), (-0.0779973, 86.5459, 68.3566), (-0.0222471, 86.5623, 68.0655), (-0.0355661, 86.39, 67.7504), (0.0401993, 86.3354, 67.5546), (0.606394, 86.4823, 66.5475), (0.694398, 86.6939, 66.3101), (0.680641, 86.8228, 66.2854), (0.629813, 87.1254, 66.308), (0.400566, 87.7531, 67.0066), (0.732902, 88.3902, 67.6533), (1.17418, 88.5095, 68.3245), (1.83475, 88.4293, 68.79), (2.58425, 88.1656, 68.9579), (3.27472, 87.7704, 68.7951), (3.39556, 87.5282, 68.7784), (4.34768, 87.1224, 68.5493), (4.79693, 87.3867, 68.5094), (4.80128, 87.3873, 68.5107), (5.33445, 87.2228, 68.9587), (5.74591, 87.1921, 69.3188), (6.48013, 87.2827, 69.4638), (7.20641, 87.1129, 69.3544), (8.02882, 86.6238, 69.0697), (8.15804, 86.5682, 68.9393), (8.63301, 85.9894, 68.1624), (8.9317, 85.6089, 67.5905), (9.50641, 85.4995, 67.1228), (10.1926, 85.6928, 66.893), (11.2117, 85.3784, 67.0282), (11.849, 85.2397, 67.0329), (12.9197, 84.6514, 67.1036), (13.8423, 84.3342, 66.7785), (14.4365, 84.2224, 66.7075), (15.1978, 84.5076, 66.6858), (15.497, 84.2696, 66.4572), (15.5386, 84.2398, 66.4294), (15.9415, 84.131, 66.1461), (15.7508, 83.5033, 65.8241), (16.1442, 82.7746, 65.1793), (16.58, 82.1955, 64.3461), (16.9407, 81.8853, 63.4877), (17.8018, 81.8427, 63.0184), (18.6391, 81.6778, 62.713), (18.975, 81.9665, 61.9766), (19.1149, 82.4283, 61.416), (19.5392, 82.9546, 61.1157), (20.1294, 83.3984, 61.1596), (20.8434, 83.3081, 60.921), (21.3383, 83.3296, 60.529), (22.1568, 83.7366, 60.5281), (22.3502, 83.6591, 59.5447), (23.2542, 83.536, 59.6023), (24.0378, 83.1956, 59.3247), (24.7994, 83.0068, 58.9746), (25.6276, 83.2174, 58.8842), (26.2626, 83.7616, 59.0818), (27.1337, 84.2295, 59.6329), (27.1609, 84.2745, 59.6923), (27.6233, 84.7981, 59.6132), (27.6184, 85.0705, 59.6785), (27.766, 85.3719, 59.6394), (27.7858, 85.6006, 59.6408), (28.0306, 86.5169, 59.8742), (28.6915, 86.8858, 59.8846), (29.2332, 87.2948, 59.5495), (29.2689, 87.377, 59.5145), (30.1552, 88.3568, 59.4689), (30.8477, 88.5637, 59.1867), (31.1898, 88.8378, 58.5465)]
[(5.78457, 78.6084, 75.3082), (5.54705, 79.2712, 75.6594), (4.88964, 79.7102, 76.1819), (4.10636, 80.4738, 76.1819), (3.62673, 80.9469, 75.7769), (3.69343, 81.4628, 75.2647), (3.4538, 81.8796, 74.7058), (3.10314, 82.4832, 74.4685), (2.73869, 83.1062, 74.6188), (2.33258, 83.5663, 74.7868), (1.47275, 83.8039, 75.1207), (1.53083, 84.4125, 75.0347), (1.32296, 84.8722, 74.6789), (0.939499, 84.9832, 74.2079), (0.547125, 84.6973, 73.8266), (0.56701, 84.4851, 73.5014), (0.533291, 84.4283, 73.4321), (0.600781, 84.2702, 72.7627), (0.782303, 84.5475, 72.2073), (1.13919, 84.7807, 71.9393), (0.614089, 84.9501, 71.37), (0.196226, 85.5098, 70.995), (0.336212, 86.0161, 70.2088), (0.292679, 86.7056, 69.0262), (-0.0779973, 86.5459, 68.3566), (-0.0222471, 86.5623, 68.0655), (-0.0355661, 86.39, 67.7504), (0.0401993, 86.3354, 67.5546), (0.606394, 86.4823, 66.5475), (0.694398, 86.6939, 66.3101), (0.680641, 86.8228, 66.2854), (0.629813, 87.1254, 66.308), (0.400566, 87.7531, 67.0066), (0.732902, 88.3902, 67.6533), (1.17418, 88.5095, 68.3245), (1.83475, 88.4293, 68.79), (2.58425, 88.1656, 68.9579), (3.27472, 87.7704, 68.7951), (3.39556, 87.5282, 68.7784), (4.34768, 87.1224, 68.5493), (4.79693, 87.3867, 68.5094), (4.80128, 87.3873, 68.5107), (5.33445, 87.2228, 68.9587), (5.74591, 87.1921, 69.3188), (6.48013, 87.2827, 69.4638), (7.20641, 87.1129, 69.3544), (8.02882, 86.6238, 69.0697), (8.15804, 86.5682, 68.9393), (8.63301, 85.9894, 68.1624), (8.9317, 85.6089, 67.5905), (9.50641, 85.4995, 67.1228), (10.1926, 85.6928, 66.893), (11.2117, 85.3784, 67.0282), (11.849, 85.2397, 67.0329), (12.9197, 84.6514, 67.1036), (13.8423, 84.3342, 66.7785), (14.4365, 84.2224, 66.7075), (15.1978, 84.5076, 66.6858), (15.497, 84.2696, 66.4572), (15.5386, 84.2398, 66.4294), (15.9415, 84.131, 66.1461), (15.7508, 83.5033, 65.8241), (16.1442, 82.7746, 65.1793), (16.58, 82.1955, 64.3461), (16.9407, 81.8853, 63.4877), (17.8018, 81.8427, 63.0184), (18.6391, 81.6778, 62.713), (18.975, 81.9665, 61.9766), (19.1149, 82.4283, 61.416), (19.2918, 81.9996, 60.9389), (19.0252, 81.8457, 60.3491), (19.4465, 82.3529, 60.0139), (19.9933, 82.5157, 59.5431), (20.124, 82.6541, 58.8436), (20.2208, 83.0933, 58.2062), (20.7247, 83.4036, 57.5745), (21.0635, 83.2259, 56.798), (21.1077, 82.628, 56.1736), (21.0207, 82.5431, 56.0518), (21.5131, 81.6846, 55.4696), (22.202, 81.9716, 56.1304), (22.8858, 82.4071, 56.3069), (23.2495, 83.1317, 57.3532), (23.6818, 83.2509, 57.3927), (24.4709, 83.2192, 58.1169), (24.7994, 83.0068, 58.9746), (25.6276, 83.2174, 58.8842), (26.2626, 83.7616, 59.0818), (27.1337, 84.2295, 59.6329), (27.8069, 84.517, 59.4249), (27.6233, 84.7981, 59.6132), (27.6184, 85.0705, 59.6785), (27.766, 85.3719, 59.6394), (27.7858, 85.6006, 59.6408), (28.0306, 86.5169, 59.8742), (28.6915, 86.8858, 59.8846), (29.2332, 87.2948, 59.5495), (29.2689, 87.377, 59.5145), (30.1552, 88.3568, 59.4689), (30.8477, 88.5637, 59.1867), (31.1898, 88.8378, 58.5465)]
[(5.78457, 78.6084, 75.3082), (5.54705, 79.2712, 75.6594), (4.88964, 79.7102, 76.1819), (4.10636, 80.4738, 76.1819), (3.62673, 80.9469, 75.7769), (3.69343, 81.4628, 75.2647), (3.4538, 81.8796, 74.7058), (3.10314, 82.4832, 74.4685), (2.73869, 83.1062, 74.6188), (2.33258, 83.5663, 74.7868), (1.47275, 83.8039, 75.1207), (1.53083, 84.4125, 75.0347), (1.32296, 84.8722, 74.6789), (0.939499, 84.9832, 74.2079), (0.547125, 84.6973, 73.8266), (0.56701, 84.4851, 73.5014), (0.533291, 84.4283, 73.4321), (0.600781, 84.2702, 72.7627), (0.782303, 84.5475, 72.2073), (1.13919, 84.7807, 71.9393), (0.614089, 84.9501, 71.37), (0.196226, 85.5098, 70.995), (0.336212, 86.0161, 70.2088), (0.292679, 86.7056, 69.0262), (-0.0779973, 86.5459, 68.3566), (-0.0222471, 86.5623, 68.0655), (-0.0355661, 86.39, 67.7504), (0.0401993, 86.3354, 67.5546), (0.606394, 86.4823, 66.5475), (0.694398, 86.6939, 66.3101), (0.680641, 86.8228, 66.2854), (0.629813, 87.1254, 66.308), (0.400566, 87.7531, 67.0066), (0.732902, 88.3902, 67.6533), (1.17418, 88.5095, 68.3245), (1.83475, 88.4293, 68.79), (2.58425, 88.1656, 68.9579), (3.27472, 87.7704, 68.7951), (3.39556, 87.5282, 68.7784), (4.34768, 87.1224, 68.5493), (4.79693, 87.3867, 68.5094), (4.80128, 87.3873, 68.5107), (5.33445, 87.2228, 68.9587), (5.74591, 87.1921, 69.3188), (6.48013, 87.2827, 69.4638), (7.20641, 87.1129, 69.3544), (8.02882, 86.6238, 69.0697), (8.15804, 86.5682, 68.9393), (8.63301, 85.9894, 68.1624), (8.9317, 85.6089, 67.5905), (9.50641, 85.4995, 67.1228), (10.1926, 85.6928, 66.893), (11.2117, 85.3784, 67.0282), (11.849, 85.2397, 67.0329), (12.9197, 84.6514, 67.1036), (13.8423, 84.3342, 66.7785), (14.4365, 84.2224, 66.7075), (15.1978, 84.5076, 66.6858), (15.497, 84.2696, 66.4572), (15.5386, 84.2398, 66.4294), (15.9415, 84.131, 66.1461), (15.7508, 83.5033, 65.8241), (16.1442, 82.7746, 65.1793), (16.58, 82.1955, 64.3461), (16.9407, 81.8853, 63.4877), (17.8018, 81.8427, 63.0184), (18.6391, 81.6778, 62.713), (18.975, 81.9665, 61.9766), (19.1149, 82.4283, 61.416), (19.2918, 81.9996, 60.9389), (19.0252, 81.8457, 60.3491), (19.4465, 82.3529, 60.0139), (19.9933, 82.5157, 59.5431), (20.124, 82.6541, 58.8436), (20.2208, 83.0933, 58.2062), (20.7247, 83.4036, 57.5745), (21.0635, 83.2259, 56.798), (21.1077, 82.628, 56.1736), (21.0207, 82.5431, 56.0518), (21.5131, 81.6846, 55.4696), (22.202, 81.9716, 56.1304), (22.8858, 82.4071, 56.3069), (23.2495, 83.1317, 57.3532), (23.6818, 83.2509, 57.3927), (24.4709, 83.2192, 58.1169), (24.7994, 83.0068, 58.9746), (25.6276, 83.2174, 58.8842), (26.2626, 83.7616, 59.0818), (27.1337, 84.2295, 59.6329), (27.1609, 84.2745, 59.6923), (27.6233, 84.7981, 59.6132), (27.6184, 85.0705, 59.6785), (27.766, 85.3719, 59.6394), (27.7858, 85.6006, 59.6408), (28.0306, 86.5169, 59.8742), (28.6915, 86.8858, 59.8846), (29.2332, 87.2948, 59.5495), (29.2689, 87.377, 59.5145), (30.1552, 88.3568, 59.4689), (30.8477, 88.5637, 59.1867), (31.1898, 88.8378, 58.5465)]
[(5.78457, 78.6084, 75.3082), (5.54705, 79.2712, 75.6594), (4.88964, 79.7102, 76.1819), (4.10636, 80.4738, 76.1819), (3.62673, 80.9469, 75.7769), (3.69343, 81.4628, 75.2647), (3.4538, 81.8796, 74.7058), (3.10314, 82.4832, 74.4685), (2.73869, 83.1062, 74.6188), (2.33258, 83.5663, 74.7868), (1.47275, 83.8039, 75.1207), (1.53083, 84.4125, 75.0347), (1.32296, 84.8722, 74.6789), (0.939499, 84.9832, 74.2079), (0.547125, 84.6973, 73.8266), (0.56701, 84.4851, 73.5014), (0.533291, 84.4283, 73.4321), (0.600781, 84.2702, 72.7627), (0.782303, 84.5475, 72.2073), (1.13919, 84.7807, 71.9393), (0.614089, 84.9501, 71.37), (0.196226, 85.5098, 70.995), (0.336212, 86.0161, 70.2088), (0.292679, 86.7056, 69.0262), (-0.0779973, 86.5459, 68.3566), (-0.0222471, 86.5623, 68.0655), (-0.0355661, 86.39, 67.7504), (0.0401993, 86.3354, 67.5546), (0.606394, 86.4823, 66.5475), (0.694398, 86.6939, 66.3101), (0.680641, 86.8228, 66.2854), (0.629813, 87.1254, 66.308), (0.400566, 87.7531, 67.0066), (0.732902, 88.3902, 67.6533), (1.17418, 88.5095, 68.3245), (1.83475, 88.4293, 68.79), (2.58425, 88.1656, 68.9579), (3.27472, 87.7704, 68.7951), (3.39556, 87.5282, 68.7784), (4.34768, 87.1224, 68.5493), (4.79693, 87.3867, 68.5094), (4.80128, 87.3873, 68.5107), (5.33445, 87.2228, 68.9587), (5.74591, 87.1921, 69.3188), (6.48013, 87.2827, 69.4638), (7.20641, 87.1129, 69.3544), (8.02882, 86.6238, 69.0697), (8.15804, 86.5682, 68.9393), (8.63301, 85.9894, 68.1624), (8.9317, 85.6089, 67.5905), (9.50641, 85.4995, 67.1228), (10.1926, 85.6928, 66.893), (11.2117, 85.3784, 67.0282), (11.849, 85.2397, 67.0329), (12.9197, 84.6514, 67.1036), (13.8423, 84.3342, 66.7785), (14.4365, 84.2224, 66.7075), (15.1978, 84.5076, 66.6858), (15.497, 84.2696, 66.4572), (15.5386, 84.2398, 66.4294), (15.9415, 84.131, 66.1461), (15.9438, 85.0528, 66.1679), (15.9044, 85.0811, 66.1944), (15.5891, 85.5608, 66.6228), (15.3186, 86.4384, 66.9896), (14.739, 87.3182, 66.4772), (14.7192, 87.6939, 66.3687), (14.5527, 88.3061, 65.8596), (14.7408, 88.7819, 66.0921), (14.5363, 89.4542, 65.7867), (13.974, 89.9456, 65.7705), (13.8127, 90.2076, 65.846), (13.5835, 91.3723, 65.7068), (13.3507, 92.0803, 65.0526), (13.1987, 92.5294, 64.6078), (12.8816, 92.7659, 64.336), (13.1387, 93.3887, 63.6194), (13.0641, 94.0754, 62.4189), (12.9912, 94.2284, 61.7942), (12.7103, 94.969, 60.8676), (12.4361, 95.4967, 60.4608), (12.2607, 96.465, 59.9529), (12.2791, 96.5694, 59.6724), (12.5344, 96.8338, 59.3215), (12.7836, 97.5209, 59.2052), (12.9269, 98.4365, 59.1262), (13.0044, 99.2468, 59.5761), (13.3592, 98.9082, 59.1738), (13.7528, 98.1953, 58.9025), (13.9259, 97.4172, 58.5416), (14.0414, 97.0051, 57.7785), (14.0544, 97.1199, 56.9112), (14.334, 97.288, 56.302), (14.9706, 96.8252, 55.4684), (15.2696, 96.4334, 54.9077), (15.7711, 96.445, 54.2257), (15.7615, 96.903, 53.335), (15.582, 97.5217, 52.4118), (15.7747, 97.8727, 51.2651), (15.9575, 97.9319, 50.4852), (15.6847, 98.0513, 49.7392)]
[(5.78457, 78.6084, 75.3082), (5.54705, 79.2712, 75.6594), (4.88964, 79.7102, 76.1819), (4.10636, 80.4738, 76.1819), (3.62673, 80.9469, 75.7769), (3.69343, 81.4628, 75.2647), (3.4538, 81.8796, 74.7058), (3.10314, 82.4832, 74.4685), (2.73869, 83.1062, 74.6188), (2.33258, 83.5663, 74.7868), (1.47275, 83.8039, 75.1207), (1.53083, 84.4125, 75.0347), (1.32296, 84.8722, 74.6789), (0.939499, 84.9832, 74.2079), (0.547125, 84.6973, 73.8266), (0.56701, 84.4851, 73.5014), (0.533291, 84.4283, 73.4321), (0.600781, 84.2702, 72.7627), (0.782303, 84.5475, 72.2073), (1.13919, 84.7807, 71.9393), (0.614089, 84.9501, 71.37), (0.196226, 85.5098, 70.995), (0.336212, 86.0161, 70.2088), (0.292679, 86.7056, 69.0262), (-0.0779973, 86.5459, 68.3566), (-0.0222471, 86.5623, 68.0655), (-0.0355661, 86.39, 67.7504), (0.0401993, 86.3354, 67.5546), (0.606394, 86.4823, 66.5475), (0.255018, 87.0105, 67.229), (0.279368, 87.3255, 67.8051), (0.786301, 87.5439, 68.7209), (2.117, 87.8524, 69.1949), (2.83926, 87.302, 69.1855), (3.84575, 86.6979, 69.0957), (4.34768, 86.61, 69.0617), (4.74259, 86.7189, 68.996), (4.74712, 86.7196, 68.9973), (5.33445, 87.2228, 68.9587), (5.74591, 87.1921, 69.3188), (6.48013, 87.2827, 69.4638), (7.20641, 87.1129, 69.3544), (8.02882, 86.6238, 69.0697), (8.15804, 86.5682, 68.9393), (8.63301, 85.9894, 68.1624), (8.9317, 85.6089, 67.5905), (9.50641, 85.4995, 67.1228), (10.1926, 85.6928, 66.893), (11.2117, 85.3784, 67.0282), (11.849, 85.2397, 67.0329), (12.9197, 84.6514, 67.1036), (13.8423, 84.3342, 66.7785), (14.4365, 84.2224, 66.7075), (15.1978, 84.5076, 66.6858), (15.497, 84.2696, 66.4572), (15.5386, 84.2398, 66.4294), (15.9415, 84.131, 66.1461), (15.7508, 83.5033, 65.8241), (15.9383, 83.8533, 65.2179), (16.6332, 84.5019, 64.9905), (17.429, 85.0888, 64.5727), (17.5773, 85.2077, 64.3885), (18.3497, 85.6542, 64.2154), (18.7499, 86.4509, 64.3912), (18.8213, 87.3807, 64.2148), (19.272, 88.2702, 63.9849), (19.8495, 89.009, 64.1313), (20.5591, 89.6248, 64.3477), (20.6727, 90.2838, 64.559), (20.7952, 90.7529, 65.0656), (20.912, 91.0696, 65.4944), (21.6314, 91.3161, 65.523), (22.3026, 91.835, 65.2975), (22.7144, 92.8075, 65.3778), (23.351, 93.5252, 65.3172), (22.6209, 93.3654, 65.181), (21.8902, 93.4724, 65.3589), (21.5177, 94.0793, 64.7515), (20.912, 94.279, 64.165), (20.2017, 94.1242, 63.9333), (19.745, 94.0397, 63.4779), (19.4641, 94.0261, 62.8515), (18.4462, 94.1976, 62.5829), (18.4441, 93.9738, 62.0479), (17.8528, 94.7362, 61.5931), (17.1659, 94.8715, 60.8039), (16.5489, 95.3516, 60.0696), (16.4018, 95.1411, 58.5815), (15.8824, 95.4836, 58.2227), (15.4974, 95.7572, 57.6388), (15.3691, 96.3226, 57.1613), (15.3691, 96.8322, 56.1784), (15.8454, 96.642, 55.4546), (15.9761, 96.4364, 54.8502), (15.7711, 96.445, 54.2257), (15.7615, 96.903, 53.335), (15.582, 97.5217, 52.4118), (15.7747, 97.8727, 51.2651), (15.9575, 97.9319, 50.4852), (15.6847, 98.0513, 49.7392)]
[(5.78457, 78.6084, 75.3082), (5.54705, 79.2712, 75.6594), (4.88964, 79.7102, 76.1819), (4.10636, 80.4738, 76.1819), (3.62673, 80.9469, 75.7769), (3.69343, 81.4628, 75.2647), (3.4538, 81.8796, 74.7058), (3.10314, 82.4832, 74.4685), (2.73869, 83.1062, 74.6188), (2.33258, 83.5663, 74.7868), (1.47275, 83.8039, 75.1207), (1.53083, 84.4125, 75.0347), (1.32296, 84.8722, 74.6789), (0.939499, 84.9832, 74.2079), (0.547125, 84.6973, 73.8266), (0.56701, 84.4851, 73.5014), (0.533291, 84.4283, 73.4321), (0.600781, 84.2702, 72.7627), (0.782303, 84.5475, 72.2073), (1.13919, 84.7807, 71.9393), (0.614089, 84.9501, 71.37), (0.196226, 85.5098, 70.995), (0.336212, 86.0161, 70.2088), (0.292679, 86.7056, 69.0262), (-0.0779973, 86.5459, 68.3566), (-0.0222471, 86.5623, 68.0655), (-0.0355661, 86.39, 67.7504), (0.0401993, 86.3354, 67.5546), (0.606394, 86.4823, 66.5475), (0.255018, 87.0105, 67.229), (0.279368, 87.3255, 67.8051), (0.786301, 87.5439, 68.7209), (2.117, 87.8524, 69.1949), (2.83926, 87.302, 69.1855), (3.84575, 86.6979, 69.0957), (4.34768, 86.61, 69.0617), (4.74259, 86.7189, 68.996), (4.74712, 86.7196, 68.9973), (5.33445, 87.2228, 68.9587), (5.74591, 87.1921, 69.3188), (6.48013, 87.2827, 69.4638), (7.20641, 87.1129, 69.3544), (8.02882, 86.6238, 69.0697), (8.15804, 86.5682, 68.9393), (8.63301, 85.9894, 68.1624), (8.9317, 85.6089, 67.5905), (9.50641, 85.4995, 67.1228), (10.1926, 85.6928, 66.893), (11.2117, 85.3784, 67.0282), (11.849, 85.2397, 67.0329), (12.9197, 84.6514, 67.1036), (13.8423, 84.3342, 66.7785), (14.4365, 84.2224, 66.7075), (15.1978, 84.5076, 66.6858), (15.497, 84.2696, 66.4572), (15.5386, 84.2398, 66.4294), (15.9415, 84.131, 66.1461), (15.7508, 83.5033, 65.8241), (15.9383, 83.8533, 65.2179), (16.6332, 84.5019, 64.9905), (17.429, 85.0888, 64.5727), (17.5773, 85.2077, 64.3885), (18.3497, 85.6542, 64.2154), (18.7499, 86.4509, 64.3912), (18.8213, 87.3807, 64.2148), (19.272, 88.2702, 63.9849), (19.8495, 89.009, 64.1313), (20.5591, 89.6248, 64.3477), (20.6727, 90.2838, 64.559), (20.7952, 90.7529, 65.0656), (20.912, 91.0696, 65.4944), (21.6314, 91.3161, 65.523), (22.3026, 91.835, 65.2975), (22.7144, 92.8075, 65.3778), (23.351, 93.5252, 65.3172), (23.4414, 92.9857, 65.5076), (23.6136, 92.4826, 65.2782), (24.0134, 92.121, 65.1381), (24.681, 91.7055, 65.0211), (24.9932, 91.2423, 64.7265), (25.1051, 90.7532, 64.3863), (25.8349, 90.7532, 64.3863), (26.4056, 90.6991, 63.8255), (27.2739, 90.6535, 62.9012), (28.0477, 90.5402, 61.6814), (28.5368, 90.0366, 60.8743), (28.8733, 89.5452, 60.579), (29.9532, 89.4637, 60.0101), (30.6711, 89.2436, 59.7708), (31.1876, 89.259, 59.1757), (31.1898, 88.8378, 58.5465)]
[(5.78457, 78.6084, 75.3082), (5.54705, 79.2712, 75.6594), (4.88964, 79.7102, 76.1819), (4.10636, 80.4738, 76.1819), (3.62673, 80.9469, 75.7769), (3.69343, 81.4628, 75.2647), (3.4538, 81.8796, 74.7058), (3.10314, 82.4832, 74.4685), (2.73869, 83.1062, 74.6188), (2.33258, 83.5663, 74.7868), (1.47275, 83.8039, 75.1207), (1.53083, 84.4125, 75.0347), (1.32296, 84.8722, 74.6789), (0.939499, 84.9832, 74.2079), (0.547125, 84.6973, 73.8266), (0.56701, 84.4851, 73.5014), (0.533291, 84.4283, 73.4321), (0.600781, 84.2702, 72.7627), (0.782303, 84.5475, 72.2073), (1.13919, 84.7807, 71.9393), (0.614089, 84.9501, 71.37), (0.196226, 85.5098, 70.995), (0.336212, 86.0161, 70.2088), (0.292679, 86.7056, 69.0262), (-0.0779973, 86.5459, 68.3566), (-0.0222471, 86.5623, 68.0655), (-0.0355661, 86.39, 67.7504), (0.0401993, 86.3354, 67.5546), (0.606394, 86.4823, 66.5475), (0.255018, 87.0105, 67.229), (0.279368, 87.3255, 67.8051), (0.786301, 87.5439, 68.7209), (2.117, 87.8524, 69.1949), (2.83926, 87.302, 69.1855), (3.84575, 86.6979, 69.0957), (4.34768, 86.61, 69.0617), (4.74259, 86.7189, 68.996), (4.74712, 86.7196, 68.9973), (5.33445, 87.2228, 68.9587), (5.74591, 87.1921, 69.3188), (6.48013, 87.2827, 69.4638), (7.20641, 87.1129, 69.3544), (8.02882, 86.6238, 69.0697), (8.15804, 86.5682, 68.9393), (8.63301, 85.9894, 68.1624), (8.9317, 85.6089, 67.5905), (9.50641, 85.4995, 67.1228), (10.1926, 85.6928, 66.893), (11.2117, 85.3784, 67.0282), (11.849, 85.2397, 67.0329), (12.9197, 84.6514, 67.1036), (13.8423, 84.3342, 66.7785), (14.4365, 84.2224, 66.7075), (15.1978, 84.5076, 66.6858), (15.497, 84.2696, 66.4572), (15.5386, 84.2398, 66.4294), (15.9415, 84.131, 66.1461), (15.7508, 83.5033, 65.8241), (16.1442, 82.7746, 65.1793), (16.58, 82.1955, 64.3461), (16.9407, 81.8853, 63.4877), (17.8018, 81.8427, 63.0184), (18.6391, 81.6778, 62.713), (18.975, 81.9665, 61.9766), (19.1149, 82.4283, 61.416), (19.5392, 82.9546, 61.1157), (20.1294, 83.3984, 61.1596), (21.0938, 84.0636, 61.1399), (21.8253, 85.0616, 61.0286), (22.0666, 85.6202, 61.0677), (22.9419, 86.1971, 61.3355), (23.5365, 86.3028, 61.6322), (24.3264, 86.6791, 61.2619), (24.7144, 87.2562, 60.741), (25.5925, 87.9232, 61.0787), (26.3987, 88.4513, 60.956), (27.18, 88.5407, 60.9854), (27.987, 88.3196, 60.6584), (28.7223, 88.6601, 60.3262), (29.8205, 88.6861, 59.7881), (30.1552, 88.3568, 59.4689), (30.8477, 88.5637, 59.1867), (31.1898, 88.8378, 58.5465)]
[(5.78457, 78.6084, 75.3082), (5.54705, 79.2712, 75.6594), (4.88964, 79.7102, 76.1819), (4.10636, 80.4738, 76.1819), (3.62673, 80.9469, 75.7769), (3.69343, 81.4628, 75.2647), (3.4538, 81.8796, 74.7058), (3.10314, 82.4832, 74.4685), (2.73869, 83.1062, 74.6188), (2.33258, 83.5663, 74.7868), (1.47275, 83.8039, 75.1207), (1.53083, 84.4125, 75.0347), (1.32296, 84.8722, 74.6789), (0.939499, 84.9832, 74.2079), (0.547125, 84.6973, 73.8266), (0.56701, 84.4851, 73.5014), (0.533291, 84.4283, 73.4321), (0.600781, 84.2702, 72.7627), (0.782303, 84.5475, 72.2073), (1.13919, 84.7807, 71.9393), (0.614089, 84.9501, 71.37), (0.196226, 85.5098, 70.995), (0.336212, 86.0161, 70.2088), (0.292679, 86.7056, 69.0262), (-0.0779973, 86.5459, 68.3566), (-0.0222471, 86.5623, 68.0655), (-0.0355661, 86.39, 67.7504), (0.0401993, 86.3354, 67.5546), (0.606394, 86.4823, 66.5475), (0.255018, 87.0105, 67.229), (0.279368, 87.3255, 67.8051), (0.786301, 87.5439, 68.7209), (2.117, 87.8524, 69.1949), (2.83926, 87.302, 69.1855), (3.84575, 86.6979, 69.0957), (4.34768, 86.61, 69.0617), (4.74259, 86.7189, 68.996), (4.74712, 86.7196, 68.9973), (5.33445, 87.2228, 68.9587), (5.74591, 87.1921, 69.3188), (6.48013, 87.2827, 69.4638), (7.20641, 87.1129, 69.3544), (8.02882, 86.6238, 69.0697), (8.15804, 86.5682, 68.9393), (8.63301, 85.9894, 68.1624), (8.9317, 85.6089, 67.5905), (9.50641, 85.4995, 67.1228), (10.1926, 85.6928, 66.893), (11.2117, 85.3784, 67.0282), (11.849, 85.2397, 67.0329), (12.9197, 84.6514, 67.1036), (13.8423, 84.3342, 66.7785), (14.4365, 84.2224, 66.7075), (15.1978, 84.5076, 66.6858), (15.497, 84.2696, 66.4572), (15.5386, 84.2398, 66.4294), (15.9415, 84.131, 66.1461), (15.7508, 83.5033, 65.8241), (16.1442, 82.7746, 65.1793), (16.58, 82.1955, 64.3461), (16.9407, 81.8853, 63.4877), (17.8018, 81.8427, 63.0184), (18.6391, 81.6778, 62.713), (18.975, 81.9665, 61.9766), (19.1149, 82.4283, 61.416), (19.5392, 82.9546, 61.1157), (20.1294, 83.3984, 61.1596), (21.0938, 84.0636, 61.1399), (21.8253, 85.0616, 61.0286), (22.0666, 85.6202, 61.0677), (22.9419, 86.1971, 61.3355), (23.5365, 86.3028, 61.6322), (24.3264, 86.6791, 61.2619), (24.7144, 87.2562, 60.741), (25.5925, 87.9232, 61.0787), (26.3987, 88.4513, 60.956), (26.1454, 88.6817, 61.3294), (26.2372, 89.0074, 61.8885), (25.7015, 89.4119, 62.5018), (25.1701, 89.6467, 62.7988), (24.7582, 90.1972, 63.5129), (24.3199, 91.033, 64.0511), (24.3628, 91.1416, 64.2261), (24.0559, 91.6057, 64.525), (24.0134, 92.121, 65.1381), (24.681, 91.7055, 65.0211), (24.9932, 91.2423, 64.7265), (25.1051, 90.7532, 64.3863), (25.8349, 90.7532, 64.3863), (26.4056, 90.6991, 63.8255), (27.2739, 90.6535, 62.9012), (28.0477, 90.5402, 61.6814), (28.5368, 90.0366, 60.8743), (28.8733, 89.5452, 60.579), (29.9532, 89.4637, 60.0101), (30.6711, 89.2436, 59.7708), (31.1876, 89.259, 59.1757), (31.1898, 88.8378, 58.5465)]
[(5.78457, 78.6084, 75.3082), (5.54705, 79.2712, 75.6594), (4.88964, 79.7102, 76.1819), (4.10636, 80.4738, 76.1819), (3.62673, 80.9469, 75.7769), (3.69343, 81.4628, 75.2647), (3.4538, 81.8796, 74.7058), (3.10314, 82.4832, 74.4685), (2.73869, 83.1062, 74.6188), (2.33258, 83.5663, 74.7868), (1.47275, 83.8039, 75.1207), (1.53083, 84.4125, 75.0347), (1.32296, 84.8722, 74.6789), (0.939499, 84.9832, 74.2079), (0.547125, 84.6973, 73.8266), (0.56701, 84.4851, 73.5014), (0.533291, 84.4283, 73.4321), (0.600781, 84.2702, 72.7627), (0.782303, 84.5475, 72.2073), (1.13919, 84.7807, 71.9393), (0.614089, 84.9501, 71.37), (0.196226, 85.5098, 70.995), (0.336212, 86.0161, 70.2088), (0.292679, 86.7056, 69.0262), (-0.0779973, 86.5459, 68.3566), (-0.0222471, 86.5623, 68.0655), (-0.0355661, 86.39, 67.7504), (0.0401993, 86.3354, 67.5546), (0.606394, 86.4823, 66.5475), (0.255018, 87.0105, 67.229), (0.279368, 87.3255, 67.8051), (0.786301, 87.5439, 68.7209), (2.117, 87.8524, 69.1949), (2.83926, 87.302, 69.1855), (3.84575, 86.6979, 69.0957), (4.34768, 86.61, 69.0617), (4.74259, 86.7189, 68.996), (4.74712, 86.7196, 68.9973), (5.33445, 87.2228, 68.9587), (5.74591, 87.1921, 69.3188), (6.48013, 87.2827, 69.4638), (7.20641, 87.1129, 69.3544), (8.02882, 86.6238, 69.0697), (8.15804, 86.5682, 68.9393), (8.63301, 85.9894, 68.1624), (8.9317, 85.6089, 67.5905), (9.50641, 85.4995, 67.1228), (10.1926, 85.6928, 66.893), (11.2117, 85.3784, 67.0282), (11.849, 85.2397, 67.0329), (12.9197, 84.6514, 67.1036), (13.8423, 84.3342, 66.7785), (14.4365, 84.2224, 66.7075), (15.1978, 84.5076, 66.6858), (15.497, 84.2696, 66.4572), (15.5386, 84.2398, 66.4294), (15.9415, 84.131, 66.1461), (15.7508, 83.5033, 65.8241), (16.1442, 82.7746, 65.1793), (16.58, 82.1955, 64.3461), (16.9407, 81.8853, 63.4877), (17.8018, 81.8427, 63.0184), (18.6391, 81.6778, 62.713), (18.975, 81.9665, 61.9766), (19.1149, 82.4283, 61.416), (19.5392, 82.9546, 61.1157), (20.1294, 83.3984, 61.1596), (20.8434, 83.3081, 60.921), (21.3383, 83.3296, 60.529), (22.1568, 83.7366, 60.5281), (22.3502, 83.6591, 59.5447), (23.2542, 83.536, 59.6023), (24.0378, 83.1956, 59.3247), (24.7994, 83.0068, 58.9746), (25.6276, 83.2174, 58.8842), (26.2626, 83.7616, 59.0818), (27.1337, 84.2295, 59.6329), (27.8069, 84.517, 59.4249), (27.6233, 84.7981, 59.6132), (27.6184, 85.0705, 59.6785), (27.766, 85.3719, 59.6394), (27.7858, 85.6006, 59.6408), (28.0306, 86.5169, 59.8742), (28.6915, 86.8858, 59.8846), (29.2332, 87.2948, 59.5495), (29.2689, 87.377, 59.5145), (30.1552, 88.3568, 59.4689), (30.8477, 88.5637, 59.1867), (31.1898, 88.8378, 58.5465)]
[(5.78457, 78.6084, 75.3082), (5.54705, 79.2712, 75.6594), (4.88964, 79.7102, 76.1819), (4.10636, 80.4738, 76.1819), (3.62673, 80.9469, 75.7769), (3.69343, 81.4628, 75.2647), (3.4538, 81.8796, 74.7058), (3.10314, 82.4832, 74.4685), (2.73869, 83.1062, 74.6188), (2.33258, 83.5663, 74.7868), (1.47275, 83.8039, 75.1207), (1.53083, 84.4125, 75.0347), (1.32296, 84.8722, 74.6789), (0.939499, 84.9832, 74.2079), (0.547125, 84.6973, 73.8266), (0.56701, 84.4851, 73.5014), (0.533291, 84.4283, 73.4321), (0.600781, 84.2702, 72.7627), (0.782303, 84.5475, 72.2073), (1.13919, 84.7807, 71.9393), (0.614089, 84.9501, 71.37), (0.196226, 85.5098, 70.995), (0.336212, 86.0161, 70.2088), (0.292679, 86.7056, 69.0262), (-0.0779973, 86.5459, 68.3566), (-0.0222471, 86.5623, 68.0655), (-0.0355661, 86.39, 67.7504), (0.0401993, 86.3354, 67.5546), (0.606394, 86.4823, 66.5475), (0.255018, 87.0105, 67.229), (0.279368, 87.3255, 67.8051), (0.786301, 87.5439, 68.7209), (2.117, 87.8524, 69.1949), (2.83926, 87.302, 69.1855), (3.84575, 86.6979, 69.0957), (4.34768, 86.61, 69.0617), (4.74259, 86.7189, 68.996), (4.74712, 86.7196, 68.9973), (5.33445, 87.2228, 68.9587), (5.74591, 87.1921, 69.3188), (6.48013, 87.2827, 69.4638), (7.20641, 87.1129, 69.3544), (8.02882, 86.6238, 69.0697), (8.15804, 86.5682, 68.9393), (8.63301, 85.9894, 68.1624), (8.9317, 85.6089, 67.5905), (9.50641, 85.4995, 67.1228), (10.1926, 85.6928, 66.893), (11.2117, 85.3784, 67.0282), (11.849, 85.2397, 67.0329), (12.9197, 84.6514, 67.1036), (13.8423, 84.3342, 66.7785), (14.4365, 84.2224, 66.7075), (15.1978, 84.5076, 66.6858), (15.497, 84.2696, 66.4572), (15.5386, 84.2398, 66.4294), (15.9415, 84.131, 66.1461), (15.7508, 83.5033, 65.8241), (16.1442, 82.7746, 65.1793), (16.58, 82.1955, 64.3461), (16.9407, 81.8853, 63.4877), (17.8018, 81.8427, 63.0184), (18.6391, 81.6778, 62.713), (18.975, 81.9665, 61.9766), (19.1149, 82.4283, 61.416), (19.5392, 82.9546, 61.1157), (20.1294, 83.3984, 61.1596), (20.8434, 83.3081, 60.921), (21.3383, 83.3296, 60.529), (22.1568, 83.7366, 60.5281), (22.3502, 83.6591, 59.5447), (23.2542, 83.536, 59.6023), (24.0378, 83.1956, 59.3247), (24.7994, 83.0068, 58.9746), (25.6276, 83.2174, 58.8842), (26.2626, 83.7616, 59.0818), (27.1337, 84.2295, 59.6329), (27.1609, 84.2745, 59.6923), (26.9175, 84.6466, 60.1918), (26.9125, 84.919, 60.2571), (27.1007, 85.4129, 60.0015), (26.8997, 85.9325, 60.1566), (27.0628, 86.329, 60.0438), (26.868, 86.5536, 60.073), (26.3503, 87.5173, 60.2469), (26.5622, 88.0672, 60.4962), (26.3987, 88.4513, 60.956), (27.18, 88.5407, 60.9854), (27.987, 88.3196, 60.6584), (28.7223, 88.6601, 60.3262), (29.8205, 88.6861, 59.7881), (30.1552, 88.3568, 59.4689), (30.8477, 88.5637, 59.1867), (31.1898, 88.8378, 58.5465)]
[(5.78457, 78.6084, 75.3082), (5.54705, 79.2712, 75.6594), (4.88964, 79.7102, 76.1819), (4.10636, 80.4738, 76.1819), (3.62673, 80.9469, 75.7769), (3.69343, 81.4628, 75.2647), (3.4538, 81.8796, 74.7058), (3.10314, 82.4832, 74.4685), (2.73869, 83.1062, 74.6188), (2.33258, 83.5663, 74.7868), (1.47275, 83.8039, 75.1207), (1.53083, 84.4125, 75.0347), (1.32296, 84.8722, 74.6789), (0.939499, 84.9832, 74.2079), (0.547125, 84.6973, 73.8266), (0.56701, 84.4851, 73.5014), (0.533291, 84.4283, 73.4321), (0.600781, 84.2702, 72.7627), (0.782303, 84.5475, 72.2073), (1.13919, 84.7807, 71.9393), (0.614089, 84.9501, 71.37), (0.196226, 85.5098, 70.995), (0.336212, 86.0161, 70.2088), (0.292679, 86.7056, 69.0262), (-0.0779973, 86.5459, 68.3566), (-0.0222471, 86.5623, 68.0655), (-0.0355661, 86.39, 67.7504), (0.0401993, 86.3354, 67.5546), (0.606394, 86.4823, 66.5475), (0.255018, 87.0105, 67.229), (0.279368, 87.3255, 67.8051), (0.786301, 87.5439, 68.7209), (2.117, 87.8524, 69.1949), (2.83926, 87.302, 69.1855), (3.84575, 86.6979, 69.0957), (4.34768, 86.61, 69.0617), (4.74259, 86.7189, 68.996), (4.74712, 86.7196, 68.9973), (5.33445, 87.2228, 68.9587), (5.74591, 87.1921, 69.3188), (6.48013, 87.2827, 69.4638), (7.20641, 87.1129, 69.3544), (8.02882, 86.6238, 69.0697), (8.15804, 86.5682, 68.9393), (8.63301, 85.9894, 68.1624), (8.9317, 85.6089, 67.5905), (9.50641, 85.4995, 67.1228), (10.1926, 85.6928, 66.893), (11.2117, 85.3784, 67.0282), (11.849, 85.2397, 67.0329), (12.9197, 84.6514, 67.1036), (13.8423, 84.3342, 66.7785), (14.4365, 84.2224, 66.7075), (15.1978, 84.5076, 66.6858), (15.497, 84.2696, 66.4572), (15.5386, 84.2398, 66.4294), (15.9415, 84.131, 66.1461), (15.7508, 83.5033, 65.8241), (16.1442, 82.7746, 65.1793), (16.58, 82.1955, 64.3461), (16.9407, 81.8853, 63.4877), (17.8018, 81.8427, 63.0184), (18.6391, 81.6778, 62.713), (18.975, 81.9665, 61.9766), (19.1149, 82.4283, 61.416), (19.5392, 82.9546, 61.1157), (20.1294, 83.3984, 61.1596), (20.8434, 83.3081, 60.921), (21.3383, 83.3296, 60.529), (22.1568, 83.7366, 60.5281), (22.3502, 83.6591, 59.5447), (23.2542, 83.536, 59.6023), (24.0378, 83.1956, 59.3247), (24.7994, 83.0068, 58.9746), (25.6276, 83.2174, 58.8842), (26.2626, 83.7616, 59.0818), (27.1337, 84.2295, 59.6329), (27.1609, 84.2745, 59.6923), (27.6233, 84.7981, 59.6132), (27.6184, 85.0705, 59.6785), (27.766, 85.3719, 59.6394), (27.7858, 85.6006, 59.6408), (28.0306, 86.5169, 59.8742), (28.6915, 86.8858, 59.8846), (29.2332, 87.2948, 59.5495), (29.2689, 87.377, 59.5145), (30.1552, 88.3568, 59.4689), (30.8477, 88.5637, 59.1867), (31.1898, 88.8378, 58.5465)]
[(5.78457, 78.6084, 75.3082), (5.54705, 79.2712, 75.6594), (4.88964, 79.7102, 76.1819), (4.10636, 80.4738, 76.1819), (3.62673, 80.9469, 75.7769), (3.69343, 81.4628, 75.2647), (3.4538, 81.8796, 74.7058), (3.10314, 82.4832, 74.4685), (2.73869, 83.1062, 74.6188), (2.33258, 83.5663, 74.7868), (1.47275, 83.8039, 75.1207), (1.53083, 84.4125, 75.0347), (1.32296, 84.8722, 74.6789), (0.939499, 84.9832, 74.2079), (0.547125, 84.6973, 73.8266), (0.56701, 84.4851, 73.5014), (0.533291, 84.4283, 73.4321), (0.600781, 84.2702, 72.7627), (0.782303, 84.5475, 72.2073), (1.13919, 84.7807, 71.9393), (0.614089, 84.9501, 71.37), (0.196226, 85.5098, 70.995), (0.336212, 86.0161, 70.2088), (0.292679, 86.7056, 69.0262), (-0.0779973, 86.5459, 68.3566), (-0.0222471, 86.5623, 68.0655), (-0.0355661, 86.39, 67.7504), (0.0401993, 86.3354, 67.5546), (0.606394, 86.4823, 66.5475), (0.255018, 87.0105, 67.229), (0.279368, 87.3255, 67.8051), (0.786301, 87.5439, 68.7209), (2.117, 87.8524, 69.1949), (2.83926, 87.302, 69.1855), (3.84575, 86.6979, 69.0957), (4.34768, 86.61, 69.0617), (4.74259, 86.7189, 68.996), (4.74712, 86.7196, 68.9973), (5.33445, 87.2228, 68.9587), (5.74591, 87.1921, 69.3188), (6.48013, 87.2827, 69.4638), (7.20641, 87.1129, 69.3544), (8.02882, 86.6238, 69.0697), (8.15804, 86.5682, 68.9393), (8.63301, 85.9894, 68.1624), (8.9317, 85.6089, 67.5905), (9.50641, 85.4995, 67.1228), (10.1926, 85.6928, 66.893), (11.2117, 85.3784, 67.0282), (11.849, 85.2397, 67.0329), (12.9197, 84.6514, 67.1036), (13.8423, 84.3342, 66.7785), (14.4365, 84.2224, 66.7075), (15.1978, 84.5076, 66.6858), (15.497, 84.2696, 66.4572), (15.5386, 84.2398, 66.4294), (15.9415, 84.131, 66.1461), (15.7508, 83.5033, 65.8241), (16.1442, 82.7746, 65.1793), (16.58, 82.1955, 64.3461), (16.9407, 81.8853, 63.4877), (17.8018, 81.8427, 63.0184), (18.6391, 81.6778, 62.713), (18.975, 81.9665, 61.9766), (19.1149, 82.4283, 61.416), (19.2918, 81.9996, 60.9389), (19.0252, 81.8457, 60.3491), (19.4465, 82.3529, 60.0139), (19.9933, 82.5157, 59.5431), (20.124, 82.6541, 58.8436), (20.2208, 83.0933, 58.2062), (20.7247, 83.4036, 57.5745), (21.0635, 83.2259, 56.798), (21.1077, 82.628, 56.1736), (21.0207, 82.5431, 56.0518), (21.5131, 81.6846, 55.4696), (22.202, 81.9716, 56.1304), (22.8858, 82.4071, 56.3069), (23.2495, 83.1317, 57.3532), (23.6818, 83.2509, 57.3927), (24.4709, 83.2192, 58.1169), (24.7994, 83.0068, 58.9746), (25.6276, 83.2174, 58.8842), (26.2626, 83.7616, 59.0818), (27.1337, 84.2295, 59.6329), (27.8069, 84.517, 59.4249), (27.6233, 84.7981, 59.6132), (27.6184, 85.0705, 59.6785), (27.766, 85.3719, 59.6394), (27.7858, 85.6006, 59.6408), (28.0306, 86.5169, 59.8742), (28.6915, 86.8858, 59.8846), (29.2332, 87.2948, 59.5495), (29.2689, 87.377, 59.5145), (30.1552, 88.3568, 59.4689), (30.8477, 88.5637, 59.1867), (31.1898, 88.8378, 58.5465)]
[(5.78457, 78.6084, 75.3082), (5.54705, 79.2712, 75.6594), (4.88964, 79.7102, 76.1819), (4.10636, 80.4738, 76.1819), (3.62673, 80.9469, 75.7769), (3.69343, 81.4628, 75.2647), (3.4538, 81.8796, 74.7058), (3.10314, 82.4832, 74.4685), (2.73869, 83.1062, 74.6188), (2.33258, 83.5663, 74.7868), (1.47275, 83.8039, 75.1207), (1.53083, 84.4125, 75.0347), (1.32296, 84.8722, 74.6789), (0.939499, 84.9832, 74.2079), (0.547125, 84.6973, 73.8266), (0.56701, 84.4851, 73.5014), (0.533291, 84.4283, 73.4321), (0.600781, 84.2702, 72.7627), (0.782303, 84.5475, 72.2073), (1.13919, 84.7807, 71.9393), (0.614089, 84.9501, 71.37), (0.196226, 85.5098, 70.995), (0.336212, 86.0161, 70.2088), (0.292679, 86.7056, 69.0262), (-0.0779973, 86.5459, 68.3566), (-0.0222471, 86.5623, 68.0655), (-0.0355661, 86.39, 67.7504), (0.0401993, 86.3354, 67.5546), (0.606394, 86.4823, 66.5475), (0.255018, 87.0105, 67.229), (0.279368, 87.3255, 67.8051), (0.786301, 87.5439, 68.7209), (2.117, 87.8524, 69.1949), (2.83926, 87.302, 69.1855), (3.84575, 86.6979, 69.0957), (4.34768, 86.61, 69.0617), (4.74259, 86.7189, 68.996), (4.74712, 86.7196, 68.9973), (5.33445, 87.2228, 68.9587), (5.74591, 87.1921, 69.3188), (6.48013, 87.2827, 69.4638), (7.20641, 87.1129, 69.3544), (8.02882, 86.6238, 69.0697), (8.15804, 86.5682, 68.9393), (8.63301, 85.9894, 68.1624), (8.9317, 85.6089, 67.5905), (9.50641, 85.4995, 67.1228), (10.1926, 85.6928, 66.893), (11.2117, 85.3784, 67.0282), (11.849, 85.2397, 67.0329), (12.9197, 84.6514, 67.1036), (13.8423, 84.3342, 66.7785), (14.4365, 84.2224, 66.7075), (15.1978, 84.5076, 66.6858), (15.497, 84.2696, 66.4572), (15.5386, 84.2398, 66.4294), (15.9415, 84.131, 66.1461), (15.7508, 83.5033, 65.8241), (16.1442, 82.7746, 65.1793), (16.58, 82.1955, 64.3461), (16.9407, 81.8853, 63.4877), (17.8018, 81.8427, 63.0184), (18.6391, 81.6778, 62.713), (18.975, 81.9665, 61.9766), (19.1149, 82.4283, 61.416), (19.2918, 81.9996, 60.9389), (19.0252, 81.8457, 60.3491), (19.4465, 82.3529, 60.0139), (19.9933, 82.5157, 59.5431), (20.124, 82.6541, 58.8436), (20.2208, 83.0933, 58.2062), (20.7247, 83.4036, 57.5745), (21.0635, 83.2259, 56.798), (21.1077, 82.628, 56.1736), (21.0207, 82.5431, 56.0518), (21.5131, 81.6846, 55.4696), (22.202, 81.9716, 56.1304), (22.8858, 82.4071, 56.3069), (23.2495, 83.1317, 57.3532), (23.6818, 83.2509, 57.3927), (24.4709, 83.2192, 58.1169), (24.7994, 83.0068, 58.9746), (25.6276, 83.2174, 58.8842), (26.2626, 83.7616, 59.0818), (27.1337, 84.2295, 59.6329), (27.1609, 84.2745, 59.6923), (27.6233, 84.7981, 59.6132), (27.6184, 85.0705, 59.6785), (27.766, 85.3719, 59.6394), (27.7858, 85.6006, 59.6408), (28.0306, 86.5169, 59.8742), (28.6915, 86.8858, 59.8846), (29.2332, 87.2948, 59.5495), (29.2689, 87.377, 59.5145), (30.1552, 88.3568, 59.4689), (30.8477, 88.5637, 59.1867), (31.1898, 88.8378, 58.5465)]
[(5.78457, 78.6084, 75.3082), (5.54705, 79.2712, 75.6594), (4.88964, 79.7102, 76.1819), (4.10636, 80.4738, 76.1819), (3.62673, 80.9469, 75.7769), (3.69343, 81.4628, 75.2647), (3.4538, 81.8796, 74.7058), (3.10314, 82.4832, 74.4685), (2.73869, 83.1062, 74.6188), (2.33258, 83.5663, 74.7868), (1.47275, 83.8039, 75.1207), (1.53083, 84.4125, 75.0347), (1.32296, 84.8722, 74.6789), (0.939499, 84.9832, 74.2079), (0.547125, 84.6973, 73.8266), (0.56701, 84.4851, 73.5014), (0.533291, 84.4283, 73.4321), (0.600781, 84.2702, 72.7627), (0.782303, 84.5475, 72.2073), (1.13919, 84.7807, 71.9393), (0.614089, 84.9501, 71.37), (0.196226, 85.5098, 70.995), (0.336212, 86.0161, 70.2088), (0.292679, 86.7056, 69.0262), (-0.0779973, 86.5459, 68.3566), (-0.0222471, 86.5623, 68.0655), (-0.0355661, 86.39, 67.7504), (0.0401993, 86.3354, 67.5546), (0.606394, 86.4823, 66.5475), (0.255018, 87.0105, 67.229), (0.279368, 87.3255, 67.8051), (0.786301, 87.5439, 68.7209), (2.117, 87.8524, 69.1949), (2.83926, 87.302, 69.1855), (3.84575, 86.6979, 69.0957), (4.34768, 86.61, 69.0617), (4.74259, 86.7189, 68.996), (4.74712, 86.7196, 68.9973), (5.33445, 87.2228, 68.9587), (5.74591, 87.1921, 69.3188), (6.48013, 87.2827, 69.4638), (7.20641, 87.1129, 69.3544), (8.02882, 86.6238, 69.0697), (8.15804, 86.5682, 68.9393), (8.63301, 85.9894, 68.1624), (8.9317, 85.6089, 67.5905), (9.50641, 85.4995, 67.1228), (10.1926, 85.6928, 66.893), (11.2117, 85.3784, 67.0282), (11.849, 85.2397, 67.0329), (12.9197, 84.6514, 67.1036), (13.8423, 84.3342, 66.7785), (14.4365, 84.2224, 66.7075), (15.1978, 84.5076, 66.6858), (15.497, 84.2696, 66.4572), (15.5386, 84.2398, 66.4294), (15.9415, 84.131, 66.1461), (15.7508, 83.5033, 65.8241), (16.1442, 82.7746, 65.1793), (16.58, 82.1955, 64.3461), (16.9407, 81.8853, 63.4877), (17.8018, 81.8427, 63.0184), (18.6391, 81.6778, 62.713), (18.2525, 82.576, 62.0585), (18.3671, 83.0645, 61.381), (18.6365, 83.8158, 61.1094), (18.9631, 84.5573, 61.3422), (19.5198, 84.9569, 61.5266), (20.0672, 85.4, 61.439), (20.3325, 85.9547, 61.5178), (20.5246, 86.6345, 61.6487), (20.5347, 87.4746, 61.9968), (20.7819, 87.9418, 62.7368), (21.0784, 88.1911, 63.2366), (21.6884, 88.8855, 63.4877), (21.9147, 89.8593, 63.5335), (21.8834, 90.4933, 63.8318), (22.1507, 90.9874, 64.2515), (22.3025, 91.1673, 64.4545), (22.3481, 91.2828, 64.6404), (22.3026, 91.835, 65.2975), (22.7144, 92.8075, 65.3778), (23.351, 93.5252, 65.3172), (23.4414, 92.9857, 65.5076), (23.6136, 92.4826, 65.2782), (24.0134, 92.121, 65.1381), (24.681, 91.7055, 65.0211), (24.9932, 91.2423, 64.7265), (25.1051, 90.7532, 64.3863), (25.8349, 90.7532, 64.3863), (26.4056, 90.6991, 63.8255), (27.2739, 90.6535, 62.9012), (28.0477, 90.5402, 61.6814), (28.5368, 90.0366, 60.8743), (28.8733, 89.5452, 60.579), (29.9532, 89.4637, 60.0101), (30.6711, 89.2436, 59.7708), (31.1876, 89.259, 59.1757), (31.1898, 88.8378, 58.5465)]
[(5.78457, 78.6084, 75.3082), (5.54705, 79.2712, 75.6594), (4.88964, 79.7102, 76.1819), (4.10636, 80.4738, 76.1819), (3.62673, 80.9469, 75.7769), (3.69343, 81.4628, 75.2647), (3.4538, 81.8796, 74.7058), (3.10314, 82.4832, 74.4685), (2.73869, 83.1062, 74.6188), (2.33258, 83.5663, 74.7868), (1.47275, 83.8039, 75.1207), (1.53083, 84.4125, 75.0347), (1.32296, 84.8722, 74.6789), (0.939499, 84.9832, 74.2079), (0.547125, 84.6973, 73.8266), (0.56701, 84.4851, 73.5014), (0.533291, 84.4283, 73.4321), (0.600781, 84.2702, 72.7627), (0.782303, 84.5475, 72.2073), (1.13919, 84.7807, 71.9393), (0.614089, 84.9501, 71.37), (0.196226, 85.5098, 70.995), (0.336212, 86.0161, 70.2088), (0.292679, 86.7056, 69.0262), (-0.0779973, 86.5459, 68.3566), (-0.0222471, 86.5623, 68.0655), (-0.0355661, 86.39, 67.7504), (0.0401993, 86.3354, 67.5546), (0.606394, 86.4823, 66.5475), (0.255018, 87.0105, 67.229), (0.279368, 87.3255, 67.8051), (0.786301, 87.5439, 68.7209), (2.117, 87.8524, 69.1949), (2.83926, 87.302, 69.1855), (3.84575, 86.6979, 69.0957), (4.34768, 86.61, 69.0617), (4.74259, 86.7189, 68.996), (4.74712, 86.7196, 68.9973), (5.33445, 87.2228, 68.9587), (5.74591, 87.1921, 69.3188), (6.48013, 87.2827, 69.4638), (7.20641, 87.1129, 69.3544), (8.02882, 86.6238, 69.0697), (8.15804, 86.5682, 68.9393), (8.63301, 85.9894, 68.1624), (8.9317, 85.6089, 67.5905), (9.50641, 85.4995, 67.1228), (10.1926, 85.6928, 66.893), (11.2117, 85.3784, 67.0282), (11.849, 85.2397, 67.0329), (12.9197, 84.6514, 67.1036), (13.8423, 84.3342, 66.7785), (14.4365, 84.2224, 66.7075), (15.1978, 84.5076, 66.6858), (15.497, 84.2696, 66.4572), (15.5386, 84.2398, 66.4294), (15.9415, 84.131, 66.1461), (15.9438, 85.0528, 66.1679), (15.9044, 85.0811, 66.1944), (15.5891, 85.5608, 66.6228), (15.3186, 86.4384, 66.9896), (14.739, 87.3182, 66.4772), (14.7192, 87.6939, 66.3687), (14.5527, 88.3061, 65.8596), (14.7408, 88.7819, 66.0921), (14.5363, 89.4542, 65.7867), (13.974, 89.9456, 65.7705), (13.8127, 90.2076, 65.846), (13.5835, 91.3723, 65.7068), (13.3507, 92.0803, 65.0526), (13.1987, 92.5294, 64.6078), (12.8816, 92.7659, 64.336), (13.1387, 93.3887, 63.6194), (13.0641, 94.0754, 62.4189), (12.9912, 94.2284, 61.7942), (12.7103, 94.969, 60.8676), (12.4361, 95.4967, 60.4608), (12.2607, 96.465, 59.9529), (12.2791, 96.5694, 59.6724), (12.5344, 96.8338, 59.3215), (12.7836, 97.5209, 59.2052), (12.9269, 98.4365, 59.1262), (13.0044, 99.2468, 59.5761), (13.3592, 98.9082, 59.1738), (13.7528, 98.1953, 58.9025), (13.9259, 97.4172, 58.5416), (14.0414, 97.0051, 57.7785), (14.0544, 97.1199, 56.9112), (14.334, 97.288, 56.302), (14.9706, 96.8252, 55.4684), (15.2696, 96.4334, 54.9077), (15.7711, 96.445, 54.2257), (15.7615, 96.903, 53.335), (15.582, 97.5217, 52.4118), (15.7747, 97.8727, 51.2651), (15.9575, 97.9319, 50.4852), (15.6847, 98.0513, 49.7392)]
[(5.78457, 78.6084, 75.3082), (5.54705, 79.2712, 75.6594), (4.88964, 79.7102, 76.1819), (4.10636, 80.4738, 76.1819), (3.62673, 80.9469, 75.7769), (3.69343, 81.4628, 75.2647), (3.4538, 81.8796, 74.7058), (3.10314, 82.4832, 74.4685), (2.73869, 83.1062, 74.6188), (2.33258, 83.5663, 74.7868), (1.47275, 83.8039, 75.1207), (1.53083, 84.4125, 75.0347), (1.32296, 84.8722, 74.6789), (0.939499, 84.9832, 74.2079), (0.547125, 84.6973, 73.8266), (0.56701, 84.4851, 73.5014), (0.533291, 84.4283, 73.4321), (0.600781, 84.2702, 72.7627), (0.782303, 84.5475, 72.2073), (1.13919, 84.7807, 71.9393), (0.614089, 84.9501, 71.37), (0.196226, 85.5098, 70.995), (0.336212, 86.0161, 70.2088), (0.292679, 86.7056, 69.0262), (-0.0779973, 86.5459, 68.3566), (-0.0222471, 86.5623, 68.0655), (-0.0355661, 86.39, 67.7504), (0.0401993, 86.3354, 67.5546), (0.606394, 86.4823, 66.5475), (0.841103, 86.0253, 66.2021), (0.694398, 86.6939, 66.3101), (1.01064, 86.6092, 65.5499), (0.680641, 86.8228, 66.2854), (0.629813, 87.1254, 66.308), (0.400566, 87.7531, 67.0066), (0.732902, 88.3902, 67.6533), (1.17418, 88.5095, 68.3245), (1.83475, 88.4293, 68.79), (2.58425, 88.1656, 68.9579), (3.27472, 87.7704, 68.7951), (3.39556, 87.5282, 68.7784), (4.34768, 87.1224, 68.5493), (4.79693, 87.3867, 68.5094), (4.80128, 87.3873, 68.5107), (5.33445, 87.2228, 68.9587), (5.74591, 87.1921, 69.3188), (6.48013, 87.2827, 69.4638), (7.20641, 87.1129, 69.3544), (8.02882, 86.6238, 69.0697), (8.15804, 86.5682, 68.9393), (8.63301, 85.9894, 68.1624), (8.9317, 85.6089, 67.5905), (9.50641, 85.4995, 67.1228), (10.1926, 85.6928, 66.893), (11.2117, 85.3784, 67.0282), (11.849, 85.2397, 67.0329), (12.9197, 84.6514, 67.1036), (13.8423, 84.3342, 66.7785), (14.4365, 84.2224, 66.7075), (15.1978, 84.5076, 66.6858), (15.497, 84.2696, 66.4572), (15.5386, 84.2398, 66.4294), (15.9415, 84.131, 66.1461), (15.7508, 83.5033, 65.8241), (15.9383, 83.8533, 65.2179), (16.6332, 84.5019, 64.9905), (17.429, 85.0888, 64.5727), (17.5773, 85.2077, 64.3885), (18.3497, 85.6542, 64.2154), (18.7499, 86.4509, 64.3912), (18.8213, 87.3807, 64.2148), (19.272, 88.2702, 63.9849), (19.8495, 89.009, 64.1313), (20.5591, 89.6248, 64.3477), (20.6727, 90.2838, 64.559), (20.7952, 90.7529, 65.0656), (20.912, 91.0696, 65.4944), (21.6314, 91.3161, 65.523), (22.3026, 91.835, 65.2975), (22.7144, 92.8075, 65.3778), (23.351, 93.5252, 65.3172), (23.4414, 92.9857, 65.5076), (23.6136, 92.4826, 65.2782), (24.0134, 92.121, 65.1381), (24.681, 91.7055, 65.0211), (24.9932, 91.2423, 64.7265), (25.1051, 90.7532, 64.3863), (25.8349, 90.7532, 64.3863), (26.4056, 90.6991, 63.8255), (27.2739, 90.6535, 62.9012), (28.0477, 90.5402, 61.6814), (28.5368, 90.0366, 60.8743), (28.8733, 89.5452, 60.579), (29.9532, 89.4637, 60.0101), (30.6711, 89.2436, 59.7708), (31.1876, 89.259, 59.1757), (31.1898, 88.8378, 58.5465)]
[(5.78457, 78.6084, 75.3082), (5.54705, 79.2712, 75.6594), (4.88964, 79.7102, 76.1819), (4.10636, 80.4738, 76.1819), (3.62673, 80.9469, 75.7769), (3.69343, 81.4628, 75.2647), (3.4538, 81.8796, 74.7058), (3.10314, 82.4832, 74.4685), (2.73869, 83.1062, 74.6188), (2.33258, 83.5663, 74.7868), (1.47275, 83.8039, 75.1207), (1.53083, 84.4125, 75.0347), (1.32296, 84.8722, 74.6789), (0.939499, 84.9832, 74.2079), (0.547125, 84.6973, 73.8266), (0.56701, 84.4851, 73.5014), (0.533291, 84.4283, 73.4321), (0.600781, 84.2702, 72.7627), (0.782303, 84.5475, 72.2073), (1.13919, 84.7807, 71.9393), (0.614089, 84.9501, 71.37), (0.196226, 85.5098, 70.995), (0.336212, 86.0161, 70.2088), (0.292679, 86.7056, 69.0262), (-0.0779973, 86.5459, 68.3566), (-0.0222471, 86.5623, 68.0655), (-0.0355661, 86.39, 67.7504), (0.0401993, 86.3354, 67.5546), (0.606394, 86.4823, 66.5475), (0.841103, 86.0253, 66.2021), (0.694398, 86.6939, 66.3101), (1.01064, 86.6092, 65.5499), (0.680641, 86.8228, 66.2854), (0.629813, 87.1254, 66.308), (0.400566, 87.7531, 67.0066), (0.732902, 88.3902, 67.6533), (1.17418, 88.5095, 68.3245), (1.83475, 88.4293, 68.79), (2.58425, 88.1656, 68.9579), (3.27472, 87.7704, 68.7951), (3.39556, 87.5282, 68.7784), (4.34768, 87.1224, 68.5493), (4.79693, 87.3867, 68.5094), (4.80128, 87.3873, 68.5107), (5.33445, 87.2228, 68.9587), (5.74591, 87.1921, 69.3188), (6.48013, 87.2827, 69.4638), (7.20641, 87.1129, 69.3544), (8.02882, 86.6238, 69.0697), (8.15804, 86.5682, 68.9393), (8.63301, 85.9894, 68.1624), (8.9317, 85.6089, 67.5905), (9.50641, 85.4995, 67.1228), (10.1926, 85.6928, 66.893), (11.2117, 85.3784, 67.0282), (11.849, 85.2397, 67.0329), (12.9197, 84.6514, 67.1036), (13.8423, 84.3342, 66.7785), (14.4365, 84.2224, 66.7075), (15.1978, 84.5076, 66.6858), (15.497, 84.2696, 66.4572), (15.5386, 84.2398, 66.4294), (15.9415, 84.131, 66.1461), (15.7508, 83.5033, 65.8241), (16.1442, 82.7746, 65.1793), (16.58, 82.1955, 64.3461), (16.9407, 81.8853, 63.4877), (17.8018, 81.8427, 63.0184), (18.6391, 81.6778, 62.713), (18.975, 81.9665, 61.9766), (19.1149, 82.4283, 61.416), (19.5392, 82.9546, 61.1157), (20.1294, 83.3984, 61.1596), (21.0938, 84.0636, 61.1399), (21.8253, 85.0616, 61.0286), (22.0666, 85.6202, 61.0677), (22.9419, 86.1971, 61.3355), (23.5365, 86.3028, 61.6322), (24.3264, 86.6791, 61.2619), (24.7144, 87.2562, 60.741), (25.5925, 87.9232, 61.0787), (26.3987, 88.4513, 60.956), (27.18, 88.5407, 60.9854), (27.987, 88.3196, 60.6584), (28.7223, 88.6601, 60.3262), (29.8205, 88.6861, 59.7881), (30.1552, 88.3568, 59.4689), (30.8477, 88.5637, 59.1867), (31.1898, 88.8378, 58.5465)]
[(5.78457, 78.6084, 75.3082), (5.54705, 79.2712, 75.6594), (4.88964, 79.7102, 76.1819), (4.10636, 80.4738, 76.1819), (3.62673, 80.9469, 75.7769), (3.69343, 81.4628, 75.2647), (3.4538, 81.8796, 74.7058), (3.10314, 82.4832, 74.4685), (2.73869, 83.1062, 74.6188), (2.33258, 83.5663, 74.7868), (1.47275, 83.8039, 75.1207), (1.53083, 84.4125, 75.0347), (1.32296, 84.8722, 74.6789), (0.939499, 84.9832, 74.2079), (0.547125, 84.6973, 73.8266), (0.56701, 84.4851, 73.5014), (0.533291, 84.4283, 73.4321), (0.600781, 84.2702, 72.7627), (0.782303, 84.5475, 72.2073), (1.13919, 84.7807, 71.9393), (0.614089, 84.9501, 71.37), (0.196226, 85.5098, 70.995), (0.336212, 86.0161, 70.2088), (0.292679, 86.7056, 69.0262), (-0.0779973, 86.5459, 68.3566), (-0.0222471, 86.5623, 68.0655), (-0.0355661, 86.39, 67.7504), (0.0401993, 86.3354, 67.5546), (0.606394, 86.4823, 66.5475), (0.841103, 86.0253, 66.2021), (0.694398, 86.6939, 66.3101), (1.01064, 86.6092, 65.5499), (0.680641, 86.8228, 66.2854), (0.629813, 87.1254, 66.308), (0.400566, 87.7531, 67.0066), (0.732902, 88.3902, 67.6533), (1.17418, 88.5095, 68.3245), (1.83475, 88.4293, 68.79), (2.58425, 88.1656, 68.9579), (3.27472, 87.7704, 68.7951), (3.39556, 87.5282, 68.7784), (4.34768, 87.1224, 68.5493), (4.79693, 87.3867, 68.5094), (4.80128, 87.3873, 68.5107), (5.33445, 87.2228, 68.9587), (5.74591, 87.1921, 69.3188), (6.48013, 87.2827, 69.4638), (7.20641, 87.1129, 69.3544), (8.02882, 86.6238, 69.0697), (8.15804, 86.5682, 68.9393), (8.63301, 85.9894, 68.1624), (8.9317, 85.6089, 67.5905), (9.50641, 85.4995, 67.1228), (10.1926, 85.6928, 66.893), (11.2117, 85.3784, 67.0282), (11.849, 85.2397, 67.0329), (12.9197, 84.6514, 67.1036), (13.8423, 84.3342, 66.7785), (14.4365, 84.2224, 66.7075), (15.1978, 84.5076, 66.6858), (15.497, 84.2696, 66.4572), (15.5386, 84.2398, 66.4294), (15.9415, 84.131, 66.1461), (15.7508, 83.5033, 65.8241), (16.1442, 82.7746, 65.1793), (16.58, 82.1955, 64.3461), (16.9407, 81.8853, 63.4877), (17.8018, 81.8427, 63.0184), (18.6391, 81.6778, 62.713), (18.975, 81.9665, 61.9766), (19.1149, 82.4283, 61.416), (19.5392, 82.9546, 61.1157), (20.1294, 83.3984, 61.1596), (20.8434, 83.3081, 60.921), (21.3383, 83.3296, 60.529), (22.1568, 83.7366, 60.5281), (22.3502, 83.6591, 59.5447), (23.2542, 83.536, 59.6023), (24.0378, 83.1956, 59.3247), (24.7994, 83.0068, 58.9746), (25.6276, 83.2174, 58.8842), (26.2626, 83.7616, 59.0818), (27.1337, 84.2295, 59.6329), (27.8069, 84.517, 59.4249), (27.6233, 84.7981, 59.6132), (27.6184, 85.0705, 59.6785), (27.766, 85.3719, 59.6394), (27.7858, 85.6006, 59.6408), (28.0306, 86.5169, 59.8742), (28.6915, 86.8858, 59.8846), (29.2332, 87.2948, 59.5495), (29.2689, 87.377, 59.5145), (30.1552, 88.3568, 59.4689), (30.8477, 88.5637, 59.1867), (31.1898, 88.8378, 58.5465)]
[(5.78457, 78.6084, 75.3082), (5.54705, 79.2712, 75.6594), (4.88964, 79.7102, 76.1819), (4.10636, 80.4738, 76.1819), (3.62673, 80.9469, 75.7769), (3.69343, 81.4628, 75.2647), (3.4538, 81.8796, 74.7058), (3.10314, 82.4832, 74.4685), (2.73869, 83.1062, 74.6188), (2.33258, 83.5663, 74.7868), (1.47275, 83.8039, 75.1207), (1.53083, 84.4125, 75.0347), (1.32296, 84.8722, 74.6789), (0.939499, 84.9832, 74.2079), (0.547125, 84.6973, 73.8266), (0.56701, 84.4851, 73.5014), (0.533291, 84.4283, 73.4321), (0.600781, 84.2702, 72.7627), (0.782303, 84.5475, 72.2073), (1.13919, 84.7807, 71.9393), (0.614089, 84.9501, 71.37), (0.196226, 85.5098, 70.995), (0.336212, 86.0161, 70.2088), (0.292679, 86.7056, 69.0262), (-0.0779973, 86.5459, 68.3566), (-0.0222471, 86.5623, 68.0655), (-0.0355661, 86.39, 67.7504), (0.0401993, 86.3354, 67.5546), (0.606394, 86.4823, 66.5475), (0.841103, 86.0253, 66.2021), (0.694398, 86.6939, 66.3101), (1.01064, 86.6092, 65.5499), (0.680641, 86.8228, 66.2854), (0.629813, 87.1254, 66.308), (0.400566, 87.7531, 67.0066), (0.732902, 88.3902, 67.6533), (1.17418, 88.5095, 68.3245), (1.83475, 88.4293, 68.79), (2.58425, 88.1656, 68.9579), (3.27472, 87.7704, 68.7951), (3.39556, 87.5282, 68.7784), (4.34768, 87.1224, 68.5493), (4.79693, 87.3867, 68.5094), (4.80128, 87.3873, 68.5107), (5.33445, 87.2228, 68.9587), (5.74591, 87.1921, 69.3188), (6.48013, 87.2827, 69.4638), (7.20641, 87.1129, 69.3544), (8.02882, 86.6238, 69.0697), (8.15804, 86.5682, 68.9393), (8.63301, 85.9894, 68.1624), (8.9317, 85.6089, 67.5905), (9.50641, 85.4995, 67.1228), (10.1926, 85.6928, 66.893), (11.2117, 85.3784, 67.0282), (11.849, 85.2397, 67.0329), (12.9197, 84.6514, 67.1036), (13.8423, 84.3342, 66.7785), (14.4365, 84.2224, 66.7075), (15.1978, 84.5076, 66.6858), (15.497, 84.2696, 66.4572), (15.5386, 84.2398, 66.4294), (15.9415, 84.131, 66.1461), (15.7508, 83.5033, 65.8241), (16.1442, 82.7746, 65.1793), (16.58, 82.1955, 64.3461), (16.9407, 81.8853, 63.4877), (17.8018, 81.8427, 63.0184), (18.6391, 81.6778, 62.713), (18.975, 81.9665, 61.9766), (19.1149, 82.4283, 61.416), (19.5392, 82.9546, 61.1157), (20.1294, 83.3984, 61.1596), (20.8434, 83.3081, 60.921), (21.3383, 83.3296, 60.529), (22.1568, 83.7366, 60.5281), (22.3502, 83.6591, 59.5447), (23.2542, 83.536, 59.6023), (24.0378, 83.1956, 59.3247), (24.7994, 83.0068, 58.9746), (25.6276, 83.2174, 58.8842), (26.2626, 83.7616, 59.0818), (27.1337, 84.2295, 59.6329), (27.1609, 84.2745, 59.6923), (26.9175, 84.6466, 60.1918), (26.9125, 84.919, 60.2571), (27.1007, 85.4129, 60.0015), (26.8997, 85.9325, 60.1566), (27.0628, 86.329, 60.0438), (26.868, 86.5536, 60.073), (26.3503, 87.5173, 60.2469), (26.5622, 88.0672, 60.4962), (26.3987, 88.4513, 60.956), (27.18, 88.5407, 60.9854), (27.987, 88.3196, 60.6584), (28.7223, 88.6601, 60.3262), (29.8205, 88.6861, 59.7881), (30.1552, 88.3568, 59.4689), (30.8477, 88.5637, 59.1867), (31.1898, 88.8378, 58.5465)]
[(5.78457, 78.6084, 75.3082), (5.54705, 79.2712, 75.6594), (4.88964, 79.7102, 76.1819), (4.10636, 80.4738, 76.1819), (3.62673, 80.9469, 75.7769), (3.69343, 81.4628, 75.2647), (3.4538, 81.8796, 74.7058), (3.10314, 82.4832, 74.4685), (2.73869, 83.1062, 74.6188), (2.33258, 83.5663, 74.7868), (1.47275, 83.8039, 75.1207), (1.53083, 84.4125, 75.0347), (1.32296, 84.8722, 74.6789), (0.939499, 84.9832, 74.2079), (0.547125, 84.6973, 73.8266), (0.56701, 84.4851, 73.5014), (0.533291, 84.4283, 73.4321), (0.600781, 84.2702, 72.7627), (0.782303, 84.5475, 72.2073), (1.13919, 84.7807, 71.9393), (0.614089, 84.9501, 71.37), (0.196226, 85.5098, 70.995), (0.336212, 86.0161, 70.2088), (0.292679, 86.7056, 69.0262), (-0.0779973, 86.5459, 68.3566), (-0.0222471, 86.5623, 68.0655), (-0.0355661, 86.39, 67.7504), (0.0401993, 86.3354, 67.5546), (0.606394, 86.4823, 66.5475), (0.841103, 86.0253, 66.2021), (0.694398, 86.6939, 66.3101), (1.01064, 86.6092, 65.5499), (0.680641, 86.8228, 66.2854), (0.629813, 87.1254, 66.308), (0.400566, 87.7531, 67.0066), (0.732902, 88.3902, 67.6533), (1.17418, 88.5095, 68.3245), (1.83475, 88.4293, 68.79), (2.58425, 88.1656, 68.9579), (3.27472, 87.7704, 68.7951), (3.39556, 87.5282, 68.7784), (4.34768, 87.1224, 68.5493), (4.79693, 87.3867, 68.5094), (4.80128, 87.3873, 68.5107), (5.33445, 87.2228, 68.9587), (5.74591, 87.1921, 69.3188), (6.48013, 87.2827, 69.4638), (7.20641, 87.1129, 69.3544), (8.02882, 86.6238, 69.0697), (8.15804, 86.5682, 68.9393), (8.63301, 85.9894, 68.1624), (8.9317, 85.6089, 67.5905), (9.50641, 85.4995, 67.1228), (10.1926, 85.6928, 66.893), (11.2117, 85.3784, 67.0282), (11.849, 85.2397, 67.0329), (12.9197, 84.6514, 67.1036), (13.8423, 84.3342, 66.7785), (14.4365, 84.2224, 66.7075), (15.1978, 84.5076, 66.6858), (15.497, 84.2696, 66.4572), (15.5386, 84.2398, 66.4294), (15.9415, 84.131, 66.1461), (15.7508, 83.5033, 65.8241), (16.1442, 82.7746, 65.1793), (16.58, 82.1955, 64.3461), (16.9407, 81.8853, 63.4877), (17.8018, 81.8427, 63.0184), (18.6391, 81.6778, 62.713), (18.975, 81.9665, 61.9766), (19.1149, 82.4283, 61.416), (19.5392, 82.9546, 61.1157), (20.1294, 83.3984, 61.1596), (20.8434, 83.3081, 60.921), (21.3383, 83.3296, 60.529), (22.1568, 83.7366, 60.5281), (22.3502, 83.6591, 59.5447), (23.2542, 83.536, 59.6023), (24.0378, 83.1956, 59.3247), (24.7994, 83.0068, 58.9746), (25.6276, 83.2174, 58.8842), (26.2626, 83.7616, 59.0818), (27.1337, 84.2295, 59.6329), (27.1609, 84.2745, 59.6923), (27.6233, 84.7981, 59.6132), (27.6184, 85.0705, 59.6785), (27.766, 85.3719, 59.6394), (27.7858, 85.6006, 59.6408), (28.0306, 86.5169, 59.8742), (28.6915, 86.8858, 59.8846), (29.2332, 87.2948, 59.5495), (29.2689, 87.377, 59.5145), (30.1552, 88.3568, 59.4689), (30.8477, 88.5637, 59.1867), (31.1898, 88.8378, 58.5465)]
[(5.78457, 78.6084, 75.3082), (5.54705, 79.2712, 75.6594), (4.88964, 79.7102, 76.1819), (4.10636, 80.4738, 76.1819), (3.62673, 80.9469, 75.7769), (3.69343, 81.4628, 75.2647), (3.4538, 81.8796, 74.7058), (3.10314, 82.4832, 74.4685), (2.73869, 83.1062, 74.6188), (2.33258, 83.5663, 74.7868), (1.47275, 83.8039, 75.1207), (1.53083, 84.4125, 75.0347), (1.32296, 84.8722, 74.6789), (0.939499, 84.9832, 74.2079), (0.547125, 84.6973, 73.8266), (0.56701, 84.4851, 73.5014), (0.533291, 84.4283, 73.4321), (0.600781, 84.2702, 72.7627), (0.782303, 84.5475, 72.2073), (1.13919, 84.7807, 71.9393), (0.614089, 84.9501, 71.37), (0.196226, 85.5098, 70.995), (0.336212, 86.0161, 70.2088), (0.292679, 86.7056, 69.0262), (-0.0779973, 86.5459, 68.3566), (-0.0222471, 86.5623, 68.0655), (-0.0355661, 86.39, 67.7504), (0.0401993, 86.3354, 67.5546), (0.606394, 86.4823, 66.5475), (0.841103, 86.0253, 66.2021), (0.694398, 86.6939, 66.3101), (1.01064, 86.6092, 65.5499), (0.934754, 86.1794, 64.9699), (0.278543, 85.7799, 64.1985), (0.258178, 86.2449, 64.2075), (0.837804, 86.517, 64.7418), (0.941575, 87.0271, 65.4073), (0.921643, 87.1458, 65.4162), (0.631127, 87.9621, 65.5959), (0.415356, 88.5529, 66.2534), (0.728156, 89.1526, 66.8621), (1.29622, 89.5008, 67.449), (1.67911, 89.7726, 67.6387), (2.49548, 89.8497, 68.0371), (3.39783, 89.7849, 67.9245), (4.46046, 89.8174, 67.9034), (5.06889, 90.2366, 67.377), (5.38455, 90.4655, 66.9847), (6.32617, 90.5396, 66.1275), (7.47675, 90.7975, 65.8545), (8.07645, 90.7523, 65.598), (8.99898, 90.7764, 65.3562), (10.091, 90.7598, 65.5388), (10.2105, 91.0019, 65.638), (11.1178, 90.9214, 65.5938), (11.9932, 91.1899, 64.6717), (12.0761, 91.9192, 64.0519), (12.2716, 92.8013, 63.6967), (12.577, 93.2595, 62.9554), (13.0641, 94.0754, 62.4189), (12.9912, 94.2284, 61.7942), (12.7103, 94.969, 60.8676), (12.4361, 95.4967, 60.4608), (12.2607, 96.465, 59.9529), (12.2791, 96.5694, 59.6724), (12.5344, 96.8338, 59.3215), (12.7836, 97.5209, 59.2052), (12.9269, 98.4365, 59.1262), (13.0044, 99.2468, 59.5761), (13.3592, 98.9082, 59.1738), (13.7528, 98.1953, 58.9025), (13.9259, 97.4172, 58.5416), (14.0414, 97.0051, 57.7785), (14.0544, 97.1199, 56.9112), (14.334, 97.288, 56.302), (14.9706, 96.8252, 55.4684), (15.2696, 96.4334, 54.9077), (15.7711, 96.445, 54.2257), (15.7615, 96.903, 53.335), (15.582, 97.5217, 52.4118), (15.7747, 97.8727, 51.2651), (15.9575, 97.9319, 50.4852), (15.6847, 98.0513, 49.7392)]
[(5.78457, 78.6084, 75.3082), (5.54705, 79.2712, 75.6594), (4.88964, 79.7102, 76.1819), (4.10636, 80.4738, 76.1819), (3.62673, 80.9469, 75.7769), (3.69343, 81.4628, 75.2647), (3.4538, 81.8796, 74.7058), (3.10314, 82.4832, 74.4685), (2.73869, 83.1062, 74.6188), (2.33258, 83.5663, 74.7868), (1.47275, 83.8039, 75.1207), (1.53083, 84.4125, 75.0347), (1.32296, 84.8722, 74.6789), (0.939499, 84.9832, 74.2079), (0.547125, 84.6973, 73.8266), (0.56701, 84.4851, 73.5014), (0.533291, 84.4283, 73.4321), (0.600781, 84.2702, 72.7627), (0.782303, 84.5475, 72.2073), (1.13919, 84.7807, 71.9393), (0.614089, 84.9501, 71.37), (0.196226, 85.5098, 70.995), (0.336212, 86.0161, 70.2088), (0.292679, 86.7056, 69.0262), (-0.0779973, 86.5459, 68.3566), (-0.0222471, 86.5623, 68.0655), (-0.0355661, 86.39, 67.7504), (0.0401993, 86.3354, 67.5546), (0.606394, 86.4823, 66.5475), (0.841103, 86.0253, 66.2021), (0.694398, 86.6939, 66.3101), (0.680641, 86.8228, 66.2854), (0.629813, 87.1254, 66.308), (0.400566, 87.7531, 67.0066), (0.732902, 88.3902, 67.6533), (1.17418, 88.5095, 68.3245), (1.83475, 88.4293, 68.79), (2.58425, 88.1656, 68.9579), (3.27472, 87.7704, 68.7951), (3.39556, 87.5282, 68.7784), (4.34768, 87.1224, 68.5493), (4.79693, 87.3867, 68.5094), (4.80128, 87.3873, 68.5107), (5.33445, 87.2228, 68.9587), (5.74591, 87.1921, 69.3188), (6.48013, 87.2827, 69.4638), (7.20641, 87.1129, 69.3544), (8.02882, 86.6238, 69.0697), (8.15804, 86.5682, 68.9393), (8.63301, 85.9894, 68.1624), (8.9317, 85.6089, 67.5905), (9.50641, 85.4995, 67.1228), (10.1926, 85.6928, 66.893), (11.2117, 85.3784, 67.0282), (11.849, 85.2397, 67.0329), (12.9197, 84.6514, 67.1036), (13.8423, 84.3342, 66.7785), (14.4365, 84.2224, 66.7075), (15.1978, 84.5076, 66.6858), (15.497, 84.2696, 66.4572), (15.5386, 84.2398, 66.4294), (15.9415, 84.131, 66.1461), (15.7508, 83.5033, 65.8241), (15.9383, 83.8533, 65.2179), (16.6332, 84.5019, 64.9905), (17.429, 85.0888, 64.5727), (17.5773, 85.2077, 64.3885), (18.3497, 85.6542, 64.2154), (18.7499, 86.4509, 64.3912), (18.8213, 87.3807, 64.2148), (19.272, 88.2702, 63.9849), (19.8495, 89.009, 64.1313), (20.5591, 89.6248, 64.3477), (20.6727, 90.2838, 64.559), (20.7952, 90.7529, 65.0656), (20.912, 91.0696, 65.4944), (21.6314, 91.3161, 65.523), (22.3026, 91.835, 65.2975), (22.7144, 92.8075, 65.3778), (23.351, 93.5252, 65.3172), (23.4414, 92.9857, 65.5076), (23.6136, 92.4826, 65.2782), (24.0134, 92.121, 65.1381), (24.681, 91.7055, 65.0211), (24.9932, 91.2423, 64.7265), (25.1051, 90.7532, 64.3863), (25.8349, 90.7532, 64.3863), (26.4056, 90.6991, 63.8255), (27.2739, 90.6535, 62.9012), (28.0477, 90.5402, 61.6814), (28.5368, 90.0366, 60.8743), (28.8733, 89.5452, 60.579), (29.9532, 89.4637, 60.0101), (30.6711, 89.2436, 59.7708), (31.1876, 89.259, 59.1757), (31.1898, 88.8378, 58.5465)]
[(5.78457, 78.6084, 75.3082), (5.54705, 79.2712, 75.6594), (4.88964, 79.7102, 76.1819), (4.10636, 80.4738, 76.1819), (3.62673, 80.9469, 75.7769), (3.69343, 81.4628, 75.2647), (3.4538, 81.8796, 74.7058), (3.10314, 82.4832, 74.4685), (2.73869, 83.1062, 74.6188), (2.33258, 83.5663, 74.7868), (1.47275, 83.8039, 75.1207), (1.53083, 84.4125, 75.0347), (1.32296, 84.8722, 74.6789), (0.939499, 84.9832, 74.2079), (0.547125, 84.6973, 73.8266), (0.56701, 84.4851, 73.5014), (0.533291, 84.4283, 73.4321), (0.600781, 84.2702, 72.7627), (0.782303, 84.5475, 72.2073), (1.13919, 84.7807, 71.9393), (0.614089, 84.9501, 71.37), (0.196226, 85.5098, 70.995), (0.336212, 86.0161, 70.2088), (0.292679, 86.7056, 69.0262), (-0.0779973, 86.5459, 68.3566), (-0.0222471, 86.5623, 68.0655), (-0.0355661, 86.39, 67.7504), (0.0401993, 86.3354, 67.5546), (0.606394, 86.4823, 66.5475), (0.841103, 86.0253, 66.2021), (0.694398, 86.6939, 66.3101), (0.680641, 86.8228, 66.2854), (0.629813, 87.1254, 66.308), (0.400566, 87.7531, 67.0066), (0.732902, 88.3902, 67.6533), (1.17418, 88.5095, 68.3245), (1.83475, 88.4293, 68.79), (2.58425, 88.1656, 68.9579), (3.27472, 87.7704, 68.7951), (3.39556, 87.5282, 68.7784), (4.34768, 87.1224, 68.5493), (4.79693, 87.3867, 68.5094), (4.80128, 87.3873, 68.5107), (5.33445, 87.2228, 68.9587), (5.74591, 87.1921, 69.3188), (6.48013, 87.2827, 69.4638), (7.20641, 87.1129, 69.3544), (8.02882, 86.6238, 69.0697), (8.15804, 86.5682, 68.9393), (8.63301, 85.9894, 68.1624), (8.9317, 85.6089, 67.5905), (9.50641, 85.4995, 67.1228), (10.1926, 85.6928, 66.893), (11.2117, 85.3784, 67.0282), (11.849, 85.2397, 67.0329), (12.9197, 84.6514, 67.1036), (13.8423, 84.3342, 66.7785), (14.4365, 84.2224, 66.7075), (15.1978, 84.5076, 66.6858), (15.497, 84.2696, 66.4572), (15.5386, 84.2398, 66.4294), (15.9415, 84.131, 66.1461), (15.7508, 83.5033, 65.8241), (16.1442, 82.7746, 65.1793), (16.58, 82.1955, 64.3461), (16.9407, 81.8853, 63.4877), (17.8018, 81.8427, 63.0184), (18.6391, 81.6778, 62.713), (18.975, 81.9665, 61.9766), (19.1149, 82.4283, 61.416), (19.5392, 82.9546, 61.1157), (20.1294, 83.3984, 61.1596), (21.0938, 84.0636, 61.1399), (21.8253, 85.0616, 61.0286), (22.0666, 85.6202, 61.0677), (22.9419, 86.1971, 61.3355), (23.5365, 86.3028, 61.6322), (24.3264, 86.6791, 61.2619), (24.7144, 87.2562, 60.741), (25.5925, 87.9232, 61.0787), (26.3987, 88.4513, 60.956), (27.18, 88.5407, 60.9854), (27.987, 88.3196, 60.6584), (28.7223, 88.6601, 60.3262), (29.8205, 88.6861, 59.7881), (30.1552, 88.3568, 59.4689), (30.8477, 88.5637, 59.1867), (31.1898, 88.8378, 58.5465)]
[(5.78457, 78.6084, 75.3082), (5.54705, 79.2712, 75.6594), (4.88964, 79.7102, 76.1819), (4.10636, 80.4738, 76.1819), (3.62673, 80.9469, 75.7769), (3.69343, 81.4628, 75.2647), (3.4538, 81.8796, 74.7058), (3.10314, 82.4832, 74.4685), (2.73869, 83.1062, 74.6188), (2.33258, 83.5663, 74.7868), (1.47275, 83.8039, 75.1207), (1.53083, 84.4125, 75.0347), (1.32296, 84.8722, 74.6789), (0.939499, 84.9832, 74.2079), (0.547125, 84.6973, 73.8266), (0.56701, 84.4851, 73.5014), (0.533291, 84.4283, 73.4321), (0.600781, 84.2702, 72.7627), (0.782303, 84.5475, 72.2073), (1.13919, 84.7807, 71.9393), (0.614089, 84.9501, 71.37), (0.196226, 85.5098, 70.995), (0.336212, 86.0161, 70.2088), (0.292679, 86.7056, 69.0262), (-0.0779973, 86.5459, 68.3566), (-0.0222471, 86.5623, 68.0655), (-0.0355661, 86.39, 67.7504), (0.0401993, 86.3354, 67.5546), (0.606394, 86.4823, 66.5475), (0.841103, 86.0253, 66.2021), (0.694398, 86.6939, 66.3101), (0.680641, 86.8228, 66.2854), (0.629813, 87.1254, 66.308), (0.400566, 87.7531, 67.0066), (0.732902, 88.3902, 67.6533), (1.17418, 88.5095, 68.3245), (1.83475, 88.4293, 68.79), (2.58425, 88.1656, 68.9579), (3.27472, 87.7704, 68.7951), (3.39556, 87.5282, 68.7784), (4.34768, 87.1224, 68.5493), (4.79693, 87.3867, 68.5094), (4.80128, 87.3873, 68.5107), (5.33445, 87.2228, 68.9587), (5.74591, 87.1921, 69.3188), (6.48013, 87.2827, 69.4638), (7.20641, 87.1129, 69.3544), (8.02882, 86.6238, 69.0697), (8.15804, 86.5682, 68.9393), (8.63301, 85.9894, 68.1624), (8.9317, 85.6089, 67.5905), (9.50641, 85.4995, 67.1228), (10.1926, 85.6928, 66.893), (11.2117, 85.3784, 67.0282), (11.849, 85.2397, 67.0329), (12.9197, 84.6514, 67.1036), (13.8423, 84.3342, 66.7785), (14.4365, 84.2224, 66.7075), (15.1978, 84.5076, 66.6858), (15.497, 84.2696, 66.4572), (15.5386, 84.2398, 66.4294), (15.9415, 84.131, 66.1461), (15.7508, 83.5033, 65.8241), (16.1442, 82.7746, 65.1793), (16.58, 82.1955, 64.3461), (16.9407, 81.8853, 63.4877), (17.8018, 81.8427, 63.0184), (18.6391, 81.6778, 62.713), (18.975, 81.9665, 61.9766), (19.1149, 82.4283, 61.416), (19.5392, 82.9546, 61.1157), (20.1294, 83.3984, 61.1596), (20.8434, 83.3081, 60.921), (21.3383, 83.3296, 60.529), (22.1568, 83.7366, 60.5281), (22.3502, 83.6591, 59.5447), (23.2542, 83.536, 59.6023), (24.0378, 83.1956, 59.3247), (24.7994, 83.0068, 58.9746), (25.6276, 83.2174, 58.8842), (26.2626, 83.7616, 59.0818), (27.1337, 84.2295, 59.6329), (27.8069, 84.517, 59.4249), (27.6233, 84.7981, 59.6132), (27.6184, 85.0705, 59.6785), (27.766, 85.3719, 59.6394), (27.7858, 85.6006, 59.6408), (28.0306, 86.5169, 59.8742), (28.6915, 86.8858, 59.8846), (29.2332, 87.2948, 59.5495), (29.2689, 87.377, 59.5145), (30.1552, 88.3568, 59.4689), (30.8477, 88.5637, 59.1867), (31.1898, 88.8378, 58.5465)]
[(5.78457, 78.6084, 75.3082), (5.54705, 79.2712, 75.6594), (4.88964, 79.7102, 76.1819), (4.10636, 80.4738, 76.1819), (3.62673, 80.9469, 75.7769), (3.69343, 81.4628, 75.2647), (3.4538, 81.8796, 74.7058), (3.10314, 82.4832, 74.4685), (2.73869, 83.1062, 74.6188), (2.33258, 83.5663, 74.7868), (1.47275, 83.8039, 75.1207), (1.53083, 84.4125, 75.0347), (1.32296, 84.8722, 74.6789), (0.939499, 84.9832, 74.2079), (0.547125, 84.6973, 73.8266), (0.56701, 84.4851, 73.5014), (0.533291, 84.4283, 73.4321), (0.600781, 84.2702, 72.7627), (0.782303, 84.5475, 72.2073), (1.13919, 84.7807, 71.9393), (0.614089, 84.9501, 71.37), (0.196226, 85.5098, 70.995), (0.336212, 86.0161, 70.2088), (0.292679, 86.7056, 69.0262), (-0.0779973, 86.5459, 68.3566), (-0.0222471, 86.5623, 68.0655), (-0.0355661, 86.39, 67.7504), (0.0401993, 86.3354, 67.5546), (0.606394, 86.4823, 66.5475), (0.841103, 86.0253, 66.2021), (0.694398, 86.6939, 66.3101), (0.680641, 86.8228, 66.2854), (0.629813, 87.1254, 66.308), (0.400566, 87.7531, 67.0066), (0.732902, 88.3902, 67.6533), (1.17418, 88.5095, 68.3245), (1.83475, 88.4293, 68.79), (2.58425, 88.1656, 68.9579), (3.27472, 87.7704, 68.7951), (3.39556, 87.5282, 68.7784), (4.34768, 87.1224, 68.5493), (4.79693, 87.3867, 68.5094), (4.80128, 87.3873, 68.5107), (5.33445, 87.2228, 68.9587), (5.74591, 87.1921, 69.3188), (6.48013, 87.2827, 69.4638), (7.20641, 87.1129, 69.3544), (8.02882, 86.6238, 69.0697), (8.15804, 86.5682, 68.9393), (8.63301, 85.9894, 68.1624), (8.9317, 85.6089, 67.5905), (9.50641, 85.4995, 67.1228), (10.1926, 85.6928, 66.893), (11.2117, 85.3784, 67.0282), (11.849, 85.2397, 67.0329), (12.9197, 84.6514, 67.1036), (13.8423, 84.3342, 66.7785), (14.4365, 84.2224, 66.7075), (15.1978, 84.5076, 66.6858), (15.497, 84.2696, 66.4572), (15.5386, 84.2398, 66.4294), (15.9415, 84.131, 66.1461), (15.7508, 83.5033, 65.8241), (16.1442, 82.7746, 65.1793), (16.58, 82.1955, 64.3461), (16.9407, 81.8853, 63.4877), (17.8018, 81.8427, 63.0184), (18.6391, 81.6778, 62.713), (18.975, 81.9665, 61.9766), (19.1149, 82.4283, 61.416), (19.5392, 82.9546, 61.1157), (20.1294, 83.3984, 61.1596), (20.8434, 83.3081, 60.921), (21.3383, 83.3296, 60.529), (22.1568, 83.7366, 60.5281), (22.3502, 83.6591, 59.5447), (23.2542, 83.536, 59.6023), (24.0378, 83.1956, 59.3247), (24.7994, 83.0068, 58.9746), (25.6276, 83.2174, 58.8842), (26.2626, 83.7616, 59.0818), (27.1337, 84.2295, 59.6329), (27.1609, 84.2745, 59.6923), (26.9175, 84.6466, 60.1918), (26.9125, 84.919, 60.2571), (27.1007, 85.4129, 60.0015), (26.8997, 85.9325, 60.1566), (27.0628, 86.329, 60.0438), (26.868, 86.5536, 60.073), (26.3503, 87.5173, 60.2469), (26.5622, 88.0672, 60.4962), (26.3987, 88.4513, 60.956), (27.18, 88.5407, 60.9854), (27.987, 88.3196, 60.6584), (28.7223, 88.6601, 60.3262), (29.8205, 88.6861, 59.7881), (30.1552, 88.3568, 59.4689), (30.8477, 88.5637, 59.1867), (31.1898, 88.8378, 58.5465)]
[(5.78457, 78.6084, 75.3082), (5.54705, 79.2712, 75.6594), (4.88964, 79.7102, 76.1819), (4.10636, 80.4738, 76.1819), (3.62673, 80.9469, 75.7769), (3.69343, 81.4628, 75.2647), (3.4538, 81.8796, 74.7058), (3.10314, 82.4832, 74.4685), (2.73869, 83.1062, 74.6188), (2.33258, 83.5663, 74.7868), (1.47275, 83.8039, 75.1207), (1.53083, 84.4125, 75.0347), (1.32296, 84.8722, 74.6789), (0.939499, 84.9832, 74.2079), (0.547125, 84.6973, 73.8266), (0.56701, 84.4851, 73.5014), (0.533291, 84.4283, 73.4321), (0.600781, 84.2702, 72.7627), (0.782303, 84.5475, 72.2073), (1.13919, 84.7807, 71.9393), (0.614089, 84.9501, 71.37), (0.196226, 85.5098, 70.995), (0.336212, 86.0161, 70.2088), (0.292679, 86.7056, 69.0262), (-0.0779973, 86.5459, 68.3566), (-0.0222471, 86.5623, 68.0655), (-0.0355661, 86.39, 67.7504), (0.0401993, 86.3354, 67.5546), (0.606394, 86.4823, 66.5475), (0.841103, 86.0253, 66.2021), (0.694398, 86.6939, 66.3101), (0.680641, 86.8228, 66.2854), (0.629813, 87.1254, 66.308), (0.400566, 87.7531, 67.0066), (0.732902, 88.3902, 67.6533), (1.17418, 88.5095, 68.3245), (1.83475, 88.4293, 68.79), (2.58425, 88.1656, 68.9579), (3.27472, 87.7704, 68.7951), (3.39556, 87.5282, 68.7784), (4.34768, 87.1224, 68.5493), (4.79693, 87.3867, 68.5094), (4.80128, 87.3873, 68.5107), (5.33445, 87.2228, 68.9587), (5.74591, 87.1921, 69.3188), (6.48013, 87.2827, 69.4638), (7.20641, 87.1129, 69.3544), (8.02882, 86.6238, 69.0697), (8.15804, 86.5682, 68.9393), (8.63301, 85.9894, 68.1624), (8.9317, 85.6089, 67.5905), (9.50641, 85.4995, 67.1228), (10.1926, 85.6928, 66.893), (11.2117, 85.3784, 67.0282), (11.849, 85.2397, 67.0329), (12.9197, 84.6514, 67.1036), (13.8423, 84.3342, 66.7785), (14.4365, 84.2224, 66.7075), (15.1978, 84.5076, 66.6858), (15.497, 84.2696, 66.4572), (15.5386, 84.2398, 66.4294), (15.9415, 84.131, 66.1461), (15.7508, 83.5033, 65.8241), (16.1442, 82.7746, 65.1793), (16.58, 82.1955, 64.3461), (16.9407, 81.8853, 63.4877), (17.8018, 81.8427, 63.0184), (18.6391, 81.6778, 62.713), (18.975, 81.9665, 61.9766), (19.1149, 82.4283, 61.416), (19.5392, 82.9546, 61.1157), (20.1294, 83.3984, 61.1596), (20.8434, 83.3081, 60.921), (21.3383, 83.3296, 60.529), (22.1568, 83.7366, 60.5281), (22.3502, 83.6591, 59.5447), (23.2542, 83.536, 59.6023), (24.0378, 83.1956, 59.3247), (24.7994, 83.0068, 58.9746), (25.6276, 83.2174, 58.8842), (26.2626, 83.7616, 59.0818), (27.1337, 84.2295, 59.6329), (27.1609, 84.2745, 59.6923), (27.6233, 84.7981, 59.6132), (27.6184, 85.0705, 59.6785), (27.766, 85.3719, 59.6394), (27.7858, 85.6006, 59.6408), (28.0306, 86.5169, 59.8742), (28.6915, 86.8858, 59.8846), (29.2332, 87.2948, 59.5495), (29.2689, 87.377, 59.5145), (30.1552, 88.3568, 59.4689), (30.8477, 88.5637, 59.1867), (31.1898, 88.8378, 58.5465)]
[(5.78457, 78.6084, 75.3082), (5.54705, 79.2712, 75.6594), (4.88964, 79.7102, 76.1819), (4.10636, 80.4738, 76.1819), (3.62673, 80.9469, 75.7769), (3.69343, 81.4628, 75.2647), (3.4538, 81.8796, 74.7058), (3.10314, 82.4832, 74.4685), (2.73869, 83.1062, 74.6188), (2.33258, 83.5663, 74.7868), (1.47275, 83.8039, 75.1207), (1.53083, 84.4125, 75.0347), (1.32296, 84.8722, 74.6789), (0.939499, 84.9832, 74.2079), (0.547125, 84.6973, 73.8266), (0.56701, 84.4851, 73.5014), (0.533291, 84.4283, 73.4321), (0.600781, 84.2702, 72.7627), (0.782303, 84.5475, 72.2073), (1.13919, 84.7807, 71.9393), (0.614089, 84.9501, 71.37), (0.196226, 85.5098, 70.995), (0.336212, 86.0161, 70.2088), (0.292679, 86.7056, 69.0262), (-0.0779973, 86.5459, 68.3566), (-0.0222471, 86.5623, 68.0655), (-0.0355661, 86.39, 67.7504), (0.0401993, 86.3354, 67.5546), (0.606394, 86.4823, 66.5475), (0.841103, 86.0253, 66.2021), (0.852527, 85.9676, 66.167), (0.93762, 85.7996, 65.9826), (0.882979, 84.8556, 65.4395), (0.696055, 84.6235, 65.2407), (0.64756, 85.1657, 64.5156), (0.278543, 85.7799, 64.1985), (0.258178, 86.2449, 64.2075), (0.837804, 86.517, 64.7418), (0.941575, 87.0271, 65.4073), (0.921643, 87.1458, 65.4162), (0.631127, 87.9621, 65.5959), (0.415356, 88.5529, 66.2534), (0.728156, 89.1526, 66.8621), (1.29622, 89.5008, 67.449), (1.67911, 89.7726, 67.6387), (2.49548, 89.8497, 68.0371), (3.39783, 89.7849, 67.9245), (4.46046, 89.8174, 67.9034), (5.06889, 90.2366, 67.377), (5.38455, 90.4655, 66.9847), (6.32617, 90.5396, 66.1275), (7.47675, 90.7975, 65.8545), (8.07645, 90.7523, 65.598), (8.99898, 90.7764, 65.3562), (10.091, 90.7598, 65.5388), (10.2105, 91.0019, 65.638), (11.1178, 90.9214, 65.5938), (11.9932, 91.1899, 64.6717), (12.0761, 91.9192, 64.0519), (12.2716, 92.8013, 63.6967), (12.577, 93.2595, 62.9554), (13.0641, 94.0754, 62.4189), (12.9912, 94.2284, 61.7942), (12.7103, 94.969, 60.8676), (12.4361, 95.4967, 60.4608), (12.2607, 96.465, 59.9529), (12.2791, 96.5694, 59.6724), (12.5344, 96.8338, 59.3215), (12.7836, 97.5209, 59.2052), (12.9269, 98.4365, 59.1262), (13.0044, 99.2468, 59.5761), (13.3592, 98.9082, 59.1738), (13.7528, 98.1953, 58.9025), (13.9259, 97.4172, 58.5416), (14.0414, 97.0051, 57.7785), (14.0544, 97.1199, 56.9112), (14.334, 97.288, 56.302), (14.9706, 96.8252, 55.4684), (15.2696, 96.4334, 54.9077), (15.7711, 96.445, 54.2257), (15.7615, 96.903, 53.335), (15.582, 97.5217, 52.4118), (15.7747, 97.8727, 51.2651), (15.9575, 97.9319, 50.4852), (15.6847, 98.0513, 49.7392)]
[(5.78457, 78.6084, 75.3082), (5.54705, 79.2712, 75.6594), (4.88964, 79.7102, 76.1819), (4.10636, 80.4738, 76.1819), (3.62673, 80.9469, 75.7769), (3.69343, 81.4628, 75.2647), (3.4538, 81.8796, 74.7058), (3.10314, 82.4832, 74.4685), (2.73869, 83.1062, 74.6188), (2.33258, 83.5663, 74.7868), (1.47275, 83.8039, 75.1207), (1.53083, 84.4125, 75.0347), (1.32296, 84.8722, 74.6789), (0.939499, 84.9832, 74.2079), (0.547125, 84.6973, 73.8266), (0.56701, 84.4851, 73.5014), (0.533291, 84.4283, 73.4321), (0.600781, 84.2702, 72.7627), (0.782303, 84.5475, 72.2073), (1.13919, 84.7807, 71.9393), (0.614089, 84.9501, 71.37), (0.196226, 85.5098, 70.995), (0.336212, 86.0161, 70.2088), (0.292679, 86.7056, 69.0262), (-0.0779973, 86.5459, 68.3566), (-0.0222471, 86.5623, 68.0655), (-0.0355661, 86.39, 67.7504), (0.0401993, 86.3354, 67.5546), (0.606394, 86.4823, 66.5475), (0.841103, 86.0253, 66.2021), (0.852527, 85.9676, 66.167), (0.93762, 85.7996, 65.9826), (0.882979, 84.8556, 65.4395), (0.696055, 84.6235, 65.2407), (0.64756, 85.1657, 64.5156), (0.278543, 85.7799, 64.1985), (0.934754, 86.1794, 64.9699), (1.01064, 86.6092, 65.5499), (0.680641, 86.8228, 66.2854), (0.629813, 87.1254, 66.308), (0.400566, 87.7531, 67.0066), (0.732902, 88.3902, 67.6533), (0.983451, 88.9357, 67.3916), (1.29622, 89.5008, 67.449), (1.67911, 89.7726, 67.6387), (2.49548, 89.8497, 68.0371), (3.39783, 89.7849, 67.9245), (4.46046, 89.8174, 67.9034), (5.06889, 90.2366, 67.377), (5.38455, 90.4655, 66.9847), (6.32617, 90.5396, 66.1275), (7.47675, 90.7975, 65.8545), (8.07645, 90.7523, 65.598), (8.99898, 90.7764, 65.3562), (10.091, 90.7598, 65.5388), (10.2105, 91.0019, 65.638), (11.1178, 90.9214, 65.5938), (11.9932, 91.1899, 64.6717), (12.0761, 91.9192, 64.0519), (12.2716, 92.8013, 63.6967), (12.577, 93.2595, 62.9554), (13.0641, 94.0754, 62.4189), (12.9912, 94.2284, 61.7942), (12.7103, 94.969, 60.8676), (12.4361, 95.4967, 60.4608), (12.2607, 96.465, 59.9529), (12.2791, 96.5694, 59.6724), (12.5344, 96.8338, 59.3215), (12.7836, 97.5209, 59.2052), (12.9269, 98.4365, 59.1262), (13.0044, 99.2468, 59.5761), (13.3592, 98.9082, 59.1738), (13.7528, 98.1953, 58.9025), (13.9259, 97.4172, 58.5416), (14.0414, 97.0051, 57.7785), (14.0544, 97.1199, 56.9112), (14.334, 97.288, 56.302), (14.9706, 96.8252, 55.4684), (15.2696, 96.4334, 54.9077), (15.7711, 96.445, 54.2257), (15.7615, 96.903, 53.335), (15.582, 97.5217, 52.4118), (15.7747, 97.8727, 51.2651), (15.9575, 97.9319, 50.4852), (15.6847, 98.0513, 49.7392)]
[(5.78457, 78.6084, 75.3082), (5.54705, 79.2712, 75.6594), (4.88964, 79.7102, 76.1819), (4.10636, 80.4738, 76.1819), (3.62673, 80.9469, 75.7769), (3.69343, 81.4628, 75.2647), (3.4538, 81.8796, 74.7058), (3.10314, 82.4832, 74.4685), (2.73869, 83.1062, 74.6188), (2.33258, 83.5663, 74.7868), (1.47275, 83.8039, 75.1207), (1.53083, 84.4125, 75.0347), (1.32296, 84.8722, 74.6789), (0.939499, 84.9832, 74.2079), (0.547125, 84.6973, 73.8266), (0.56701, 84.4851, 73.5014), (0.533291, 84.4283, 73.4321), (0.600781, 84.2702, 72.7627), (0.782303, 84.5475, 72.2073), (1.13919, 84.7807, 71.9393), (0.614089, 84.9501, 71.37), (0.196226, 85.5098, 70.995), (0.336212, 86.0161, 70.2088), (0.292679, 86.7056, 69.0262), (-0.0779973, 86.5459, 68.3566), (-0.0222471, 86.5623, 68.0655), (-0.0355661, 86.39, 67.7504), (0.0401993, 86.3354, 67.5546), (0.606394, 86.4823, 66.5475), (0.841103, 86.0253, 66.2021), (0.852527, 85.9676, 66.167), (0.93762, 85.7996, 65.9826), (0.882979, 84.8556, 65.4395), (0.696055, 84.6235, 65.2407), (0.64756, 85.1657, 64.5156), (0.278543, 85.7799, 64.1985), (0.934754, 86.1794, 64.9699), (1.01064, 86.6092, 65.5499), (0.680641, 86.8228, 66.2854), (0.629813, 87.1254, 66.308), (0.400566, 87.7531, 67.0066), (0.732902, 88.3902, 67.6533), (1.17418, 88.5095, 68.3245), (1.83475, 88.4293, 68.79), (2.58425, 88.1656, 68.9579), (3.27472, 87.7704, 68.7951), (3.39556, 87.5282, 68.7784), (4.34768, 87.1224, 68.5493), (4.79693, 87.3867, 68.5094), (4.80128, 87.3873, 68.5107), (5.33445, 87.2228, 68.9587), (5.74591, 87.1921, 69.3188), (6.48013, 87.2827, 69.4638), (7.20641, 87.1129, 69.3544), (8.02882, 86.6238, 69.0697), (8.15804, 86.5682, 68.9393), (8.63301, 85.9894, 68.1624), (8.9317, 85.6089, 67.5905), (9.50641, 85.4995, 67.1228), (10.1926, 85.6928, 66.893), (11.2117, 85.3784, 67.0282), (11.849, 85.2397, 67.0329), (12.9197, 84.6514, 67.1036), (13.8423, 84.3342, 66.7785), (14.4365, 84.2224, 66.7075), (15.1978, 84.5076, 66.6858), (15.497, 84.2696, 66.4572), (15.5386, 84.2398, 66.4294), (15.9415, 84.131, 66.1461), (15.7508, 83.5033, 65.8241), (16.1442, 82.7746, 65.1793), (16.58, 82.1955, 64.3461), (16.9407, 81.8853, 63.4877), (17.8018, 81.8427, 63.0184), (18.6391, 81.6778, 62.713), (18.975, 81.9665, 61.9766), (19.1149, 82.4283, 61.416), (19.5392, 82.9546, 61.1157), (20.1294, 83.3984, 61.1596), (21.0938, 84.0636, 61.1399), (21.8253, 85.0616, 61.0286), (22.0666, 85.6202, 61.0677), (22.9419, 86.1971, 61.3355), (23.5365, 86.3028, 61.6322), (24.3264, 86.6791, 61.2619), (24.7144, 87.2562, 60.741), (25.5925, 87.9232, 61.0787), (26.3987, 88.4513, 60.956), (27.18, 88.5407, 60.9854), (27.987, 88.3196, 60.6584), (28.7223, 88.6601, 60.3262), (29.8205, 88.6861, 59.7881), (30.1552, 88.3568, 59.4689), (30.8477, 88.5637, 59.1867), (31.1898, 88.8378, 58.5465)]
[(5.78457, 78.6084, 75.3082), (5.54705, 79.2712, 75.6594), (4.88964, 79.7102, 76.1819), (4.10636, 80.4738, 76.1819), (3.62673, 80.9469, 75.7769), (3.69343, 81.4628, 75.2647), (3.4538, 81.8796, 74.7058), (3.10314, 82.4832, 74.4685), (2.73869, 83.1062, 74.6188), (2.33258, 83.5663, 74.7868), (1.47275, 83.8039, 75.1207), (1.53083, 84.4125, 75.0347), (1.32296, 84.8722, 74.6789), (0.939499, 84.9832, 74.2079), (0.547125, 84.6973, 73.8266), (0.56701, 84.4851, 73.5014), (0.533291, 84.4283, 73.4321), (0.600781, 84.2702, 72.7627), (0.782303, 84.5475, 72.2073), (1.13919, 84.7807, 71.9393), (0.614089, 84.9501, 71.37), (0.196226, 85.5098, 70.995), (0.336212, 86.0161, 70.2088), (0.292679, 86.7056, 69.0262), (-0.0779973, 86.5459, 68.3566), (-0.0222471, 86.5623, 68.0655), (-0.0355661, 86.39, 67.7504), (0.0401993, 86.3354, 67.5546), (0.606394, 86.4823, 66.5475), (0.841103, 86.0253, 66.2021), (0.852527, 85.9676, 66.167), (0.93762, 85.7996, 65.9826), (0.882979, 84.8556, 65.4395), (0.696055, 84.6235, 65.2407), (0.64756, 85.1657, 64.5156), (0.278543, 85.7799, 64.1985), (0.934754, 86.1794, 64.9699), (1.01064, 86.6092, 65.5499), (0.680641, 86.8228, 66.2854), (0.629813, 87.1254, 66.308), (0.400566, 87.7531, 67.0066), (0.732902, 88.3902, 67.6533), (1.17418, 88.5095, 68.3245), (1.83475, 88.4293, 68.79), (2.58425, 88.1656, 68.9579), (3.27472, 87.7704, 68.7951), (3.39556, 87.5282, 68.7784), (4.34768, 87.1224, 68.5493), (4.79693, 87.3867, 68.5094), (4.80128, 87.3873, 68.5107), (5.33445, 87.2228, 68.9587), (5.74591, 87.1921, 69.3188), (6.48013, 87.2827, 69.4638), (7.20641, 87.1129, 69.3544), (8.02882, 86.6238, 69.0697), (8.15804, 86.5682, 68.9393), (8.63301, 85.9894, 68.1624), (8.9317, 85.6089, 67.5905), (9.50641, 85.4995, 67.1228), (10.1926, 85.6928, 66.893), (11.2117, 85.3784, 67.0282), (11.849, 85.2397, 67.0329), (12.9197, 84.6514, 67.1036), (13.8423, 84.3342, 66.7785), (14.4365, 84.2224, 66.7075), (15.1978, 84.5076, 66.6858), (15.497, 84.2696, 66.4572), (15.5386, 84.2398, 66.4294), (15.9415, 84.131, 66.1461), (15.7508, 83.5033, 65.8241), (16.1442, 82.7746, 65.1793), (16.58, 82.1955, 64.3461), (16.9407, 81.8853, 63.4877), (17.8018, 81.8427, 63.0184), (18.6391, 81.6778, 62.713), (18.975, 81.9665, 61.9766), (19.1149, 82.4283, 61.416), (19.5392, 82.9546, 61.1157), (20.1294, 83.3984, 61.1596), (20.8434, 83.3081, 60.921), (21.3383, 83.3296, 60.529), (22.1568, 83.7366, 60.5281), (22.3502, 83.6591, 59.5447), (23.2542, 83.536, 59.6023), (24.0378, 83.1956, 59.3247), (24.7994, 83.0068, 58.9746), (25.6276, 83.2174, 58.8842), (26.2626, 83.7616, 59.0818), (27.1337, 84.2295, 59.6329), (27.8069, 84.517, 59.4249), (27.6233, 84.7981, 59.6132), (27.6184, 85.0705, 59.6785), (27.766, 85.3719, 59.6394), (27.7858, 85.6006, 59.6408), (28.0306, 86.5169, 59.8742), (28.6915, 86.8858, 59.8846), (29.2332, 87.2948, 59.5495), (29.2689, 87.377, 59.5145), (30.1552, 88.3568, 59.4689), (30.8477, 88.5637, 59.1867), (31.1898, 88.8378, 58.5465)]
[(5.78457, 78.6084, 75.3082), (5.54705, 79.2712, 75.6594), (4.88964, 79.7102, 76.1819), (4.10636, 80.4738, 76.1819), (3.62673, 80.9469, 75.7769), (3.69343, 81.4628, 75.2647), (3.4538, 81.8796, 74.7058), (3.10314, 82.4832, 74.4685), (2.73869, 83.1062, 74.6188), (2.33258, 83.5663, 74.7868), (1.47275, 83.8039, 75.1207), (1.53083, 84.4125, 75.0347), (1.32296, 84.8722, 74.6789), (0.939499, 84.9832, 74.2079), (0.547125, 84.6973, 73.8266), (0.56701, 84.4851, 73.5014), (0.533291, 84.4283, 73.4321), (0.600781, 84.2702, 72.7627), (0.782303, 84.5475, 72.2073), (1.13919, 84.7807, 71.9393), (0.614089, 84.9501, 71.37), (0.196226, 85.5098, 70.995), (0.336212, 86.0161, 70.2088), (0.292679, 86.7056, 69.0262), (-0.0779973, 86.5459, 68.3566), (-0.0222471, 86.5623, 68.0655), (-0.0355661, 86.39, 67.7504), (0.0401993, 86.3354, 67.5546), (0.606394, 86.4823, 66.5475), (0.841103, 86.0253, 66.2021), (0.852527, 85.9676, 66.167), (0.93762, 85.7996, 65.9826), (0.882979, 84.8556, 65.4395), (0.696055, 84.6235, 65.2407), (0.64756, 85.1657, 64.5156), (0.278543, 85.7799, 64.1985), (0.934754, 86.1794, 64.9699), (1.01064, 86.6092, 65.5499), (0.680641, 86.8228, 66.2854), (0.629813, 87.1254, 66.308), (0.400566, 87.7531, 67.0066), (0.732902, 88.3902, 67.6533), (1.17418, 88.5095, 68.3245), (1.83475, 88.4293, 68.79), (2.58425, 88.1656, 68.9579), (3.27472, 87.7704, 68.7951), (3.39556, 87.5282, 68.7784), (4.34768, 87.1224, 68.5493), (4.79693, 87.3867, 68.5094), (4.80128, 87.3873, 68.5107), (5.33445, 87.2228, 68.9587), (5.74591, 87.1921, 69.3188), (6.48013, 87.2827, 69.4638), (7.20641, 87.1129, 69.3544), (8.02882, 86.6238, 69.0697), (8.15804, 86.5682, 68.9393), (8.63301, 85.9894, 68.1624), (8.9317, 85.6089, 67.5905), (9.50641, 85.4995, 67.1228), (10.1926, 85.6928, 66.893), (11.2117, 85.3784, 67.0282), (11.849, 85.2397, 67.0329), (12.9197, 84.6514, 67.1036), (13.8423, 84.3342, 66.7785), (14.4365, 84.2224, 66.7075), (15.1978, 84.5076, 66.6858), (15.497, 84.2696, 66.4572), (15.5386, 84.2398, 66.4294), (15.9415, 84.131, 66.1461), (15.7508, 83.5033, 65.8241), (16.1442, 82.7746, 65.1793), (16.58, 82.1955, 64.3461), (16.9407, 81.8853, 63.4877), (17.8018, 81.8427, 63.0184), (18.6391, 81.6778, 62.713), (18.975, 81.9665, 61.9766), (19.1149, 82.4283, 61.416), (19.5392, 82.9546, 61.1157), (20.1294, 83.3984, 61.1596), (20.8434, 83.3081, 60.921), (21.3383, 83.3296, 60.529), (22.1568, 83.7366, 60.5281), (22.3502, 83.6591, 59.5447), (23.2542, 83.536, 59.6023), (24.0378, 83.1956, 59.3247), (24.7994, 83.0068, 58.9746), (25.6276, 83.2174, 58.8842), (26.2626, 83.7616, 59.0818), (27.1337, 84.2295, 59.6329), (27.1609, 84.2745, 59.6923), (27.6233, 84.7981, 59.6132), (27.6184, 85.0705, 59.6785), (27.766, 85.3719, 59.6394), (27.7858, 85.6006, 59.6408), (28.0306, 86.5169, 59.8742), (28.6915, 86.8858, 59.8846), (29.2332, 87.2948, 59.5495), (29.2689, 87.377, 59.5145), (30.1552, 88.3568, 59.4689), (30.8477, 88.5637, 59.1867), (31.1898, 88.8378, 58.5465)]
[(5.78457, 78.6084, 75.3082), (5.54705, 79.2712, 75.6594), (4.88964, 79.7102, 76.1819), (4.10636, 80.4738, 76.1819), (3.62673, 80.9469, 75.7769), (3.69343, 81.4628, 75.2647), (3.4538, 81.8796, 74.7058), (3.10314, 82.4832, 74.4685), (2.73869, 83.1062, 74.6188), (2.33258, 83.5663, 74.7868), (1.47275, 83.8039, 75.1207), (1.53083, 84.4125, 75.0347), (1.32296, 84.8722, 74.6789), (0.939499, 84.9832, 74.2079), (0.547125, 84.6973, 73.8266), (0.56701, 84.4851, 73.5014), (0.533291, 84.4283, 73.4321), (0.600781, 84.2702, 72.7627), (0.782303, 84.5475, 72.2073), (1.13919, 84.7807, 71.9393), (0.614089, 84.9501, 71.37), (0.196226, 85.5098, 70.995), (0.336212, 86.0161, 70.2088), (0.292679, 86.7056, 69.0262), (-0.0779973, 86.5459, 68.3566), (-0.0222471, 86.5623, 68.0655), (-0.0355661, 86.39, 67.7504), (0.0401993, 86.3354, 67.5546), (0.343551, 85.8794, 66.9662), (0.485173, 85.6079, 66.7642), (0.495385, 85.5563, 66.7328), (0.488699, 85.2726, 66.5851), (0.552465, 85.1467, 66.4469), (0.882979, 84.8556, 65.4395), (0.93762, 85.7996, 65.9826), (0.852527, 85.9676, 66.167), (0.841103, 86.0253, 66.2021), (0.694398, 86.6939, 66.3101), (1.01064, 86.6092, 65.5499), (0.680641, 86.8228, 66.2854), (0.629813, 87.1254, 66.308), (0.400566, 87.7531, 67.0066), (0.732902, 88.3902, 67.6533), (0.983451, 88.9357, 67.3916), (1.29622, 89.5008, 67.449), (1.67911, 89.7726, 67.6387), (2.49548, 89.8497, 68.0371), (3.39783, 89.7849, 67.9245), (4.46046, 89.8174, 67.9034), (5.06889, 90.2366, 67.377), (5.38455, 90.4655, 66.9847), (6.32617, 90.5396, 66.1275), (7.47675, 90.7975, 65.8545), (8.07645, 90.7523, 65.598), (8.99898, 90.7764, 65.3562), (10.091, 90.7598, 65.5388), (10.2105, 91.0019, 65.638), (11.1178, 90.9214, 65.5938), (11.9932, 91.1899, 64.6717), (12.0761, 91.9192, 64.0519), (12.2716, 92.8013, 63.6967), (12.577, 93.2595, 62.9554), (13.0641, 94.0754, 62.4189), (12.9912, 94.2284, 61.7942), (12.7103, 94.969, 60.8676), (12.4361, 95.4967, 60.4608), (12.2607, 96.465, 59.9529), (12.2791, 96.5694, 59.6724), (12.5344, 96.8338, 59.3215), (12.7836, 97.5209, 59.2052), (12.9269, 98.4365, 59.1262), (13.0044, 99.2468, 59.5761), (13.3592, 98.9082, 59.1738), (13.7528, 98.1953, 58.9025), (13.9259, 97.4172, 58.5416), (14.0414, 97.0051, 57.7785), (14.0544, 97.1199, 56.9112), (14.334, 97.288, 56.302), (14.9706, 96.8252, 55.4684), (15.2696, 96.4334, 54.9077), (15.7711, 96.445, 54.2257), (15.7615, 96.903, 53.335), (15.582, 97.5217, 52.4118), (15.7747, 97.8727, 51.2651), (15.9575, 97.9319, 50.4852), (15.6847, 98.0513, 49.7392)]
[(5.78457, 78.6084, 75.3082), (5.54705, 79.2712, 75.6594), (4.88964, 79.7102, 76.1819), (4.10636, 80.4738, 76.1819), (3.62673, 80.9469, 75.7769), (3.69343, 81.4628, 75.2647), (3.4538, 81.8796, 74.7058), (3.10314, 82.4832, 74.4685), (2.73869, 83.1062, 74.6188), (2.33258, 83.5663, 74.7868), (1.47275, 83.8039, 75.1207), (1.53083, 84.4125, 75.0347), (1.32296, 84.8722, 74.6789), (0.939499, 84.9832, 74.2079), (0.547125, 84.6973, 73.8266), (0.56701, 84.4851, 73.5014), (0.533291, 84.4283, 73.4321), (0.600781, 84.2702, 72.7627), (0.782303, 84.5475, 72.2073), (1.13919, 84.7807, 71.9393), (0.614089, 84.9501, 71.37), (0.196226, 85.5098, 70.995), (0.336212, 86.0161, 70.2088), (0.292679, 86.7056, 69.0262), (-0.0779973, 86.5459, 68.3566), (-0.0222471, 86.5623, 68.0655), (-0.0355661, 86.39, 67.7504), (0.0401993, 86.3354, 67.5546), (0.343551, 85.8794, 66.9662), (0.485173, 85.6079, 66.7642), (0.495385, 85.5563, 66.7328), (0.488699, 85.2726, 66.5851), (0.552465, 85.1467, 66.4469), (0.882979, 84.8556, 65.4395), (0.93762, 85.7996, 65.9826), (0.852527, 85.9676, 66.167), (0.841103, 86.0253, 66.2021), (0.694398, 86.6939, 66.3101), (1.01064, 86.6092, 65.5499), (0.680641, 86.8228, 66.2854), (0.629813, 87.1254, 66.308), (0.400566, 87.7531, 67.0066), (0.732902, 88.3902, 67.6533), (1.17418, 88.5095, 68.3245), (1.83475, 88.4293, 68.79), (2.58425, 88.1656, 68.9579), (3.27472, 87.7704, 68.7951), (3.39556, 87.5282, 68.7784), (4.34768, 87.1224, 68.5493), (4.79693, 87.3867, 68.5094), (4.80128, 87.3873, 68.5107), (5.33445, 87.2228, 68.9587), (5.74591, 87.1921, 69.3188), (6.48013, 87.2827, 69.4638), (7.20641, 87.1129, 69.3544), (8.02882, 86.6238, 69.0697), (8.15804, 86.5682, 68.9393), (8.63301, 85.9894, 68.1624), (8.9317, 85.6089, 67.5905), (9.50641, 85.4995, 67.1228), (10.1926, 85.6928, 66.893), (11.2117, 85.3784, 67.0282), (11.849, 85.2397, 67.0329), (12.9197, 84.6514, 67.1036), (13.8423, 84.3342, 66.7785), (14.4365, 84.2224, 66.7075), (15.1978, 84.5076, 66.6858), (15.497, 84.2696, 66.4572), (15.5386, 84.2398, 66.4294), (15.9415, 84.131, 66.1461), (15.7508, 83.5033, 65.8241), (16.1442, 82.7746, 65.1793), (16.58, 82.1955, 64.3461), (16.9407, 81.8853, 63.4877), (17.8018, 81.8427, 63.0184), (18.6391, 81.6778, 62.713), (18.975, 81.9665, 61.9766), (19.1149, 82.4283, 61.416), (19.5392, 82.9546, 61.1157), (20.1294, 83.3984, 61.1596), (21.0938, 84.0636, 61.1399), (21.8253, 85.0616, 61.0286), (22.0666, 85.6202, 61.0677), (22.9419, 86.1971, 61.3355), (23.5365, 86.3028, 61.6322), (24.3264, 86.6791, 61.2619), (24.7144, 87.2562, 60.741), (25.5925, 87.9232, 61.0787), (26.3987, 88.4513, 60.956), (27.18, 88.5407, 60.9854), (27.987, 88.3196, 60.6584), (28.7223, 88.6601, 60.3262), (29.8205, 88.6861, 59.7881), (30.1552, 88.3568, 59.4689), (30.8477, 88.5637, 59.1867), (31.1898, 88.8378, 58.5465)]
[(5.78457, 78.6084, 75.3082), (5.54705, 79.2712, 75.6594), (4.88964, 79.7102, 76.1819), (4.10636, 80.4738, 76.1819), (3.62673, 80.9469, 75.7769), (3.69343, 81.4628, 75.2647), (3.4538, 81.8796, 74.7058), (3.10314, 82.4832, 74.4685), (2.73869, 83.1062, 74.6188), (2.33258, 83.5663, 74.7868), (1.47275, 83.8039, 75.1207), (1.53083, 84.4125, 75.0347), (1.32296, 84.8722, 74.6789), (0.939499, 84.9832, 74.2079), (0.547125, 84.6973, 73.8266), (0.56701, 84.4851, 73.5014), (0.533291, 84.4283, 73.4321), (0.600781, 84.2702, 72.7627), (0.782303, 84.5475, 72.2073), (1.13919, 84.7807, 71.9393), (0.614089, 84.9501, 71.37), (0.196226, 85.5098, 70.995), (0.336212, 86.0161, 70.2088), (0.292679, 86.7056, 69.0262), (-0.0779973, 86.5459, 68.3566), (-0.0222471, 86.5623, 68.0655), (-0.0355661, 86.39, 67.7504), (0.0401993, 86.3354, 67.5546), (0.343551, 85.8794, 66.9662), (0.485173, 85.6079, 66.7642), (0.495385, 85.5563, 66.7328), (0.488699, 85.2726, 66.5851), (0.552465, 85.1467, 66.4469), (0.882979, 84.8556, 65.4395), (0.93762, 85.7996, 65.9826), (0.852527, 85.9676, 66.167), (0.841103, 86.0253, 66.2021), (0.694398, 86.6939, 66.3101), (1.01064, 86.6092, 65.5499), (0.934754, 86.1794, 64.9699), (0.278543, 85.7799, 64.1985), (0.258178, 86.2449, 64.2075), (0.837804, 86.517, 64.7418), (0.941575, 87.0271, 65.4073), (0.921643, 87.1458, 65.4162), (0.631127, 87.9621, 65.5959), (0.415356, 88.5529, 66.2534), (0.728156, 89.1526, 66.8621), (1.29622, 89.5008, 67.449), (1.67911, 89.7726, 67.6387), (2.49548, 89.8497, 68.0371), (3.39783, 89.7849, 67.9245), (4.46046, 89.8174, 67.9034), (5.06889, 90.2366, 67.377), (5.38455, 90.4655, 66.9847), (6.32617, 90.5396, 66.1275), (7.47675, 90.7975, 65.8545), (8.07645, 90.7523, 65.598), (8.99898, 90.7764, 65.3562), (10.091, 90.7598, 65.5388), (10.2105, 91.0019, 65.638), (11.1178, 90.9214, 65.5938), (11.9932, 91.1899, 64.6717), (12.0761, 91.9192, 64.0519), (12.2716, 92.8013, 63.6967), (12.577, 93.2595, 62.9554), (13.0641, 94.0754, 62.4189), (12.9912, 94.2284, 61.7942), (12.7103, 94.969, 60.8676), (12.4361, 95.4967, 60.4608), (12.2607, 96.465, 59.9529), (12.2791, 96.5694, 59.6724), (12.5344, 96.8338, 59.3215), (12.7836, 97.5209, 59.2052), (12.9269, 98.4365, 59.1262), (13.0044, 99.2468, 59.5761), (13.3592, 98.9082, 59.1738), (13.7528, 98.1953, 58.9025), (13.9259, 97.4172, 58.5416), (14.0414, 97.0051, 57.7785), (14.0544, 97.1199, 56.9112), (14.334, 97.288, 56.302), (14.9706, 96.8252, 55.4684), (15.2696, 96.4334, 54.9077), (15.7711, 96.445, 54.2257), (15.7615, 96.903, 53.335), (15.582, 97.5217, 52.4118), (15.7747, 97.8727, 51.2651), (15.9575, 97.9319, 50.4852), (15.6847, 98.0513, 49.7392)]
[(5.78457, 78.6084, 75.3082), (5.54705, 79.2712, 75.6594), (4.88964, 79.7102, 76.1819), (4.10636, 80.4738, 76.1819), (3.62673, 80.9469, 75.7769), (3.69343, 81.4628, 75.2647), (3.4538, 81.8796, 74.7058), (3.10314, 82.4832, 74.4685), (2.73869, 83.1062, 74.6188), (2.33258, 83.5663, 74.7868), (1.47275, 83.8039, 75.1207), (1.53083, 84.4125, 75.0347), (1.32296, 84.8722, 74.6789), (0.939499, 84.9832, 74.2079), (0.547125, 84.6973, 73.8266), (0.56701, 84.4851, 73.5014), (0.533291, 84.4283, 73.4321), (0.600781, 84.2702, 72.7627), (0.782303, 84.5475, 72.2073), (1.13919, 84.7807, 71.9393), (0.614089, 84.9501, 71.37), (0.196226, 85.5098, 70.995), (0.336212, 86.0161, 70.2088), (0.292679, 86.7056, 69.0262), (-0.0779973, 86.5459, 68.3566), (-0.0222471, 86.5623, 68.0655), (-0.0355661, 86.39, 67.7504), (0.0401993, 86.3354, 67.5546), (0.343551, 85.8794, 66.9662), (0.485173, 85.6079, 66.7642), (0.495385, 85.5563, 66.7328), (0.488699, 85.2726, 66.5851), (0.552465, 85.1467, 66.4469), (0.882979, 84.8556, 65.4395), (0.93762, 85.7996, 65.9826), (0.852527, 85.9676, 66.167), (0.841103, 86.0253, 66.2021), (0.694398, 86.6939, 66.3101), (0.680641, 86.8228, 66.2854), (0.629813, 87.1254, 66.308), (0.400566, 87.7531, 67.0066), (0.732902, 88.3902, 67.6533), (0.983451, 88.9357, 67.3916), (1.29622, 89.5008, 67.449), (1.67911, 89.7726, 67.6387), (2.49548, 89.8497, 68.0371), (3.39783, 89.7849, 67.9245), (4.46046, 89.8174, 67.9034), (5.06889, 90.2366, 67.377), (5.38455, 90.4655, 66.9847), (6.32617, 90.5396, 66.1275), (7.47675, 90.7975, 65.8545), (8.07645, 90.7523, 65.598), (8.99898, 90.7764, 65.3562), (10.091, 90.7598, 65.5388), (10.2105, 91.0019, 65.638), (11.1178, 90.9214, 65.5938), (11.9932, 91.1899, 64.6717), (12.0761, 91.9192, 64.0519), (12.2716, 92.8013, 63.6967), (12.577, 93.2595, 62.9554), (13.0641, 94.0754, 62.4189), (12.9912, 94.2284, 61.7942), (12.7103, 94.969, 60.8676), (12.4361, 95.4967, 60.4608), (12.2607, 96.465, 59.9529), (12.2791, 96.5694, 59.6724), (12.5344, 96.8338, 59.3215), (12.7836, 97.5209, 59.2052), (12.9269, 98.4365, 59.1262), (13.0044, 99.2468, 59.5761), (13.3592, 98.9082, 59.1738), (13.7528, 98.1953, 58.9025), (13.9259, 97.4172, 58.5416), (14.0414, 97.0051, 57.7785), (14.0544, 97.1199, 56.9112), (14.334, 97.288, 56.302), (14.9706, 96.8252, 55.4684), (15.2696, 96.4334, 54.9077), (15.7711, 96.445, 54.2257), (15.7615, 96.903, 53.335), (15.582, 97.5217, 52.4118), (15.7747, 97.8727, 51.2651), (15.9575, 97.9319, 50.4852), (15.6847, 98.0513, 49.7392)]
[(5.78457, 78.6084, 75.3082), (5.54705, 79.2712, 75.6594), (4.88964, 79.7102, 76.1819), (4.10636, 80.4738, 76.1819), (3.62673, 80.9469, 75.7769), (3.69343, 81.4628, 75.2647), (3.4538, 81.8796, 74.7058), (3.10314, 82.4832, 74.4685), (2.73869, 83.1062, 74.6188), (2.33258, 83.5663, 74.7868), (1.47275, 83.8039, 75.1207), (1.53083, 84.4125, 75.0347), (1.32296, 84.8722, 74.6789), (0.939499, 84.9832, 74.2079), (0.547125, 84.6973, 73.8266), (0.56701, 84.4851, 73.5014), (0.533291, 84.4283, 73.4321), (0.600781, 84.2702, 72.7627), (0.782303, 84.5475, 72.2073), (1.13919, 84.7807, 71.9393), (0.614089, 84.9501, 71.37), (0.196226, 85.5098, 70.995), (0.336212, 86.0161, 70.2088), (0.292679, 86.7056, 69.0262), (-0.0779973, 86.5459, 68.3566), (-0.0222471, 86.5623, 68.0655), (-0.0355661, 86.39, 67.7504), (0.0401993, 86.3354, 67.5546), (0.343551, 85.8794, 66.9662), (0.485173, 85.6079, 66.7642), (0.495385, 85.5563, 66.7328), (0.488699, 85.2726, 66.5851), (0.552465, 85.1467, 66.4469), (0.882979, 84.8556, 65.4395), (0.93762, 85.7996, 65.9826), (0.852527, 85.9676, 66.167), (0.841103, 86.0253, 66.2021), (0.694398, 86.6939, 66.3101), (0.680641, 86.8228, 66.2854), (0.629813, 87.1254, 66.308), (0.400566, 87.7531, 67.0066), (0.732902, 88.3902, 67.6533), (1.17418, 88.5095, 68.3245), (1.83475, 88.4293, 68.79), (2.58425, 88.1656, 68.9579), (3.27472, 87.7704, 68.7951), (3.39556, 87.5282, 68.7784), (4.34768, 87.1224, 68.5493), (4.79693, 87.3867, 68.5094), (4.80128, 87.3873, 68.5107), (5.33445, 87.2228, 68.9587), (5.74591, 87.1921, 69.3188), (6.48013, 87.2827, 69.4638), (7.20641, 87.1129, 69.3544), (8.02882, 86.6238, 69.0697), (8.15804, 86.5682, 68.9393), (8.63301, 85.9894, 68.1624), (8.9317, 85.6089, 67.5905), (9.50641, 85.4995, 67.1228), (10.1926, 85.6928, 66.893), (11.2117, 85.3784, 67.0282), (11.849, 85.2397, 67.0329), (12.9197, 84.6514, 67.1036), (13.8423, 84.3342, 66.7785), (14.4365, 84.2224, 66.7075), (15.1978, 84.5076, 66.6858), (15.497, 84.2696, 66.4572), (15.5386, 84.2398, 66.4294), (15.9415, 84.131, 66.1461), (15.7508, 83.5033, 65.8241), (16.1442, 82.7746, 65.1793), (16.58, 82.1955, 64.3461), (16.9407, 81.8853, 63.4877), (17.8018, 81.8427, 63.0184), (18.6391, 81.6778, 62.713), (18.975, 81.9665, 61.9766), (19.1149, 82.4283, 61.416), (19.5392, 82.9546, 61.1157), (20.1294, 83.3984, 61.1596), (21.0938, 84.0636, 61.1399), (21.8253, 85.0616, 61.0286), (22.0666, 85.6202, 61.0677), (22.9419, 86.1971, 61.3355), (23.5365, 86.3028, 61.6322), (24.3264, 86.6791, 61.2619), (24.7144, 87.2562, 60.741), (25.5925, 87.9232, 61.0787), (26.3987, 88.4513, 60.956), (27.18, 88.5407, 60.9854), (27.987, 88.3196, 60.6584), (28.7223, 88.6601, 60.3262), (29.8205, 88.6861, 59.7881), (30.1552, 88.3568, 59.4689), (30.8477, 88.5637, 59.1867), (31.1898, 88.8378, 58.5465)]
[(5.78457, 78.6084, 75.3082), (5.54705, 79.2712, 75.6594), (4.88964, 79.7102, 76.1819), (4.10636, 80.4738, 76.1819), (3.62673, 80.9469, 75.7769), (3.69343, 81.4628, 75.2647), (3.4538, 81.8796, 74.7058), (3.10314, 82.4832, 74.4685), (2.73869, 83.1062, 74.6188), (2.33258, 83.5663, 74.7868), (1.47275, 83.8039, 75.1207), (1.53083, 84.4125, 75.0347), (1.32296, 84.8722, 74.6789), (0.939499, 84.9832, 74.2079), (0.547125, 84.6973, 73.8266), (0.56701, 84.4851, 73.5014), (0.533291, 84.4283, 73.4321), (0.600781, 84.2702, 72.7627), (0.782303, 84.5475, 72.2073), (1.13919, 84.7807, 71.9393), (0.614089, 84.9501, 71.37), (0.196226, 85.5098, 70.995), (0.336212, 86.0161, 70.2088), (0.292679, 86.7056, 69.0262), (-0.0779973, 86.5459, 68.3566), (-0.0222471, 86.5623, 68.0655), (-0.0355661, 86.39, 67.7504), (0.0401993, 86.3354, 67.5546), (0.343551, 85.8794, 66.9662), (0.485173, 85.6079, 66.7642), (0.495385, 85.5563, 66.7328), (0.488699, 85.2726, 66.5851), (0.552465, 85.1467, 66.4469), (0.882979, 84.8556, 65.4395), (0.93762, 85.7996, 65.9826), (0.852527, 85.9676, 66.167), (0.841103, 86.0253, 66.2021), (0.694398, 86.6939, 66.3101), (0.680641, 86.8228, 66.2854), (0.629813, 87.1254, 66.308), (0.400566, 87.7531, 67.0066), (0.732902, 88.3902, 67.6533), (1.17418, 88.5095, 68.3245), (1.83475, 88.4293, 68.79), (2.58425, 88.1656, 68.9579), (3.27472, 87.7704, 68.7951), (3.39556, 87.5282, 68.7784), (4.34768, 87.1224, 68.5493), (4.79693, 87.3867, 68.5094), (4.80128, 87.3873, 68.5107), (5.33445, 87.2228, 68.9587), (5.74591, 87.1921, 69.3188), (6.48013, 87.2827, 69.4638), (7.20641, 87.1129, 69.3544), (8.02882, 86.6238, 69.0697), (8.15804, 86.5682, 68.9393), (8.63301, 85.9894, 68.1624), (8.9317, 85.6089, 67.5905), (9.50641, 85.4995, 67.1228), (10.1926, 85.6928, 66.893), (11.2117, 85.3784, 67.0282), (11.849, 85.2397, 67.0329), (12.9197, 84.6514, 67.1036), (13.8423, 84.3342, 66.7785), (14.4365, 84.2224, 66.7075), (15.1978, 84.5076, 66.6858), (15.497, 84.2696, 66.4572), (15.5386, 84.2398, 66.4294), (15.9415, 84.131, 66.1461), (15.7508, 83.5033, 65.8241), (16.1442, 82.7746, 65.1793), (16.58, 82.1955, 64.3461), (16.9407, 81.8853, 63.4877), (17.8018, 81.8427, 63.0184), (18.6391, 81.6778, 62.713), (18.975, 81.9665, 61.9766), (19.1149, 82.4283, 61.416), (19.5392, 82.9546, 61.1157), (20.1294, 83.3984, 61.1596), (20.8434, 83.3081, 60.921), (21.3383, 83.3296, 60.529), (22.1568, 83.7366, 60.5281), (22.3502, 83.6591, 59.5447), (23.2542, 83.536, 59.6023), (24.0378, 83.1956, 59.3247), (24.7994, 83.0068, 58.9746), (25.6276, 83.2174, 58.8842), (26.2626, 83.7616, 59.0818), (27.1337, 84.2295, 59.6329), (27.8069, 84.517, 59.4249), (27.6233, 84.7981, 59.6132), (27.6184, 85.0705, 59.6785), (27.766, 85.3719, 59.6394), (27.7858, 85.6006, 59.6408), (28.0306, 86.5169, 59.8742), (28.6915, 86.8858, 59.8846), (29.2332, 87.2948, 59.5495), (29.2689, 87.377, 59.5145), (30.1552, 88.3568, 59.4689), (30.8477, 88.5637, 59.1867), (31.1898, 88.8378, 58.5465)]
[(5.78457, 78.6084, 75.3082), (5.54705, 79.2712, 75.6594), (4.88964, 79.7102, 76.1819), (4.10636, 80.4738, 76.1819), (3.62673, 80.9469, 75.7769), (3.69343, 81.4628, 75.2647), (3.4538, 81.8796, 74.7058), (3.10314, 82.4832, 74.4685), (2.73869, 83.1062, 74.6188), (2.33258, 83.5663, 74.7868), (1.47275, 83.8039, 75.1207), (1.53083, 84.4125, 75.0347), (1.32296, 84.8722, 74.6789), (0.939499, 84.9832, 74.2079), (0.547125, 84.6973, 73.8266), (0.56701, 84.4851, 73.5014), (0.533291, 84.4283, 73.4321), (0.600781, 84.2702, 72.7627), (0.782303, 84.5475, 72.2073), (1.13919, 84.7807, 71.9393), (0.614089, 84.9501, 71.37), (0.196226, 85.5098, 70.995), (0.336212, 86.0161, 70.2088), (0.292679, 86.7056, 69.0262), (-0.0779973, 86.5459, 68.3566), (-0.0222471, 86.5623, 68.0655), (-0.0355661, 86.39, 67.7504), (0.0401993, 86.3354, 67.5546), (0.343551, 85.8794, 66.9662), (0.485173, 85.6079, 66.7642), (0.495385, 85.5563, 66.7328), (0.488699, 85.2726, 66.5851), (0.552465, 85.1467, 66.4469), (0.882979, 84.8556, 65.4395), (0.93762, 85.7996, 65.9826), (0.852527, 85.9676, 66.167), (0.841103, 86.0253, 66.2021), (0.694398, 86.6939, 66.3101), (0.680641, 86.8228, 66.2854), (0.629813, 87.1254, 66.308), (0.400566, 87.7531, 67.0066), (0.732902, 88.3902, 67.6533), (1.17418, 88.5095, 68.3245), (1.83475, 88.4293, 68.79), (2.58425, 88.1656, 68.9579), (3.27472, 87.7704, 68.7951), (3.39556, 87.5282, 68.7784), (4.34768, 87.1224, 68.5493), (4.79693, 87.3867, 68.5094), (4.80128, 87.3873, 68.5107), (5.33445, 87.2228, 68.9587), (5.74591, 87.1921, 69.3188), (6.48013, 87.2827, 69.4638), (7.20641, 87.1129, 69.3544), (8.02882, 86.6238, 69.0697), (8.15804, 86.5682, 68.9393), (8.63301, 85.9894, 68.1624), (8.9317, 85.6089, 67.5905), (9.50641, 85.4995, 67.1228), (10.1926, 85.6928, 66.893), (11.2117, 85.3784, 67.0282), (11.849, 85.2397, 67.0329), (12.9197, 84.6514, 67.1036), (13.8423, 84.3342, 66.7785), (14.4365, 84.2224, 66.7075), (15.1978, 84.5076, 66.6858), (15.497, 84.2696, 66.4572), (15.5386, 84.2398, 66.4294), (15.9415, 84.131, 66.1461), (15.7508, 83.5033, 65.8241), (16.1442, 82.7746, 65.1793), (16.58, 82.1955, 64.3461), (16.9407, 81.8853, 63.4877), (17.8018, 81.8427, 63.0184), (18.6391, 81.6778, 62.713), (18.975, 81.9665, 61.9766), (19.1149, 82.4283, 61.416), (19.5392, 82.9546, 61.1157), (20.1294, 83.3984, 61.1596), (20.8434, 83.3081, 60.921), (21.3383, 83.3296, 60.529), (22.1568, 83.7366, 60.5281), (22.3502, 83.6591, 59.5447), (23.2542, 83.536, 59.6023), (24.0378, 83.1956, 59.3247), (24.7994, 83.0068, 58.9746), (25.6276, 83.2174, 58.8842), (26.2626, 83.7616, 59.0818), (27.1337, 84.2295, 59.6329), (27.1609, 84.2745, 59.6923), (27.6233, 84.7981, 59.6132), (27.6184, 85.0705, 59.6785), (27.766, 85.3719, 59.6394), (27.7858, 85.6006, 59.6408), (28.0306, 86.5169, 59.8742), (28.6915, 86.8858, 59.8846), (29.2332, 87.2948, 59.5495), (29.2689, 87.377, 59.5145), (30.1552, 88.3568, 59.4689), (30.8477, 88.5637, 59.1867), (31.1898, 88.8378, 58.5465)]
[(5.78457, 78.6084, 75.3082), (5.54705, 79.2712, 75.6594), (4.88964, 79.7102, 76.1819), (4.10636, 80.4738, 76.1819), (3.62673, 80.9469, 75.7769), (3.69343, 81.4628, 75.2647), (3.4538, 81.8796, 74.7058), (3.10314, 82.4832, 74.4685), (2.73869, 83.1062, 74.6188), (2.33258, 83.5663, 74.7868), (1.47275, 83.8039, 75.1207), (1.53083, 84.4125, 75.0347), (1.32296, 84.8722, 74.6789), (0.939499, 84.9832, 74.2079), (0.547125, 84.6973, 73.8266), (0.56701, 84.4851, 73.5014), (0.533291, 84.4283, 73.4321), (0.600781, 84.2702, 72.7627), (0.782303, 84.5475, 72.2073), (1.13919, 84.7807, 71.9393), (0.614089, 84.9501, 71.37), (0.196226, 85.5098, 70.995), (0.336212, 86.0161, 70.2088), (0.292679, 86.7056, 69.0262), (-0.0779973, 86.5459, 68.3566), (-0.0222471, 86.5623, 68.0655), (-0.0355661, 86.39, 67.7504), (0.0401993, 86.3354, 67.5546), (0.343551, 85.8794, 66.9662), (0.485173, 85.6079, 66.7642), (0.495385, 85.5563, 66.7328), (0.488699, 85.2726, 66.5851), (0.552465, 85.1467, 66.4469), (0.882979, 84.8556, 65.4395), (0.93762, 85.7996, 65.9826), (0.852527, 85.9676, 66.167), (0.841103, 86.0253, 66.2021), (0.606394, 86.4823, 66.5475), (0.694398, 86.6939, 66.3101), (1.01064, 86.6092, 65.5499), (0.680641, 86.8228, 66.2854), (0.629813, 87.1254, 66.308), (0.400566, 87.7531, 67.0066), (0.732902, 88.3902, 67.6533), (0.983451, 88.9357, 67.3916), (1.29622, 89.5008, 67.449), (1.67911, 89.7726, 67.6387), (2.49548, 89.8497, 68.0371), (3.39783, 89.7849, 67.9245), (4.46046, 89.8174, 67.9034), (5.06889, 90.2366, 67.377), (5.38455, 90.4655, 66.9847), (6.32617, 90.5396, 66.1275), (7.47675, 90.7975, 65.8545), (8.07645, 90.7523, 65.598), (8.99898, 90.7764, 65.3562), (10.091, 90.7598, 65.5388), (10.2105, 91.0019, 65.638), (11.1178, 90.9214, 65.5938), (11.9932, 91.1899, 64.6717), (12.0761, 91.9192, 64.0519), (12.2716, 92.8013, 63.6967), (12.577, 93.2595, 62.9554), (13.0641, 94.0754, 62.4189), (12.9912, 94.2284, 61.7942), (12.7103, 94.969, 60.8676), (12.4361, 95.4967, 60.4608), (12.2607, 96.465, 59.9529), (12.2791, 96.5694, 59.6724), (12.5344, 96.8338, 59.3215), (12.7836, 97.5209, 59.2052), (12.9269, 98.4365, 59.1262), (13.0044, 99.2468, 59.5761), (13.3592, 98.9082, 59.1738), (13.7528, 98.1953, 58.9025), (13.9259, 97.4172, 58.5416), (14.0414, 97.0051, 57.7785), (14.0544, 97.1199, 56.9112), (14.334, 97.288, 56.302), (14.9706, 96.8252, 55.4684), (15.2696, 96.4334, 54.9077), (15.7711, 96.445, 54.2257), (15.7615, 96.903, 53.335), (15.582, 97.5217, 52.4118), (15.7747, 97.8727, 51.2651), (15.9575, 97.9319, 50.4852), (15.6847, 98.0513, 49.7392)]
[(5.78457, 78.6084, 75.3082), (5.54705, 79.2712, 75.6594), (4.88964, 79.7102, 76.1819), (4.10636, 80.4738, 76.1819), (3.62673, 80.9469, 75.7769), (3.69343, 81.4628, 75.2647), (3.4538, 81.8796, 74.7058), (3.10314, 82.4832, 74.4685), (2.73869, 83.1062, 74.6188), (2.33258, 83.5663, 74.7868), (1.47275, 83.8039, 75.1207), (1.53083, 84.4125, 75.0347), (1.32296, 84.8722, 74.6789), (0.939499, 84.9832, 74.2079), (0.547125, 84.6973, 73.8266), (0.56701, 84.4851, 73.5014), (0.533291, 84.4283, 73.4321), (0.600781, 84.2702, 72.7627), (0.782303, 84.5475, 72.2073), (1.13919, 84.7807, 71.9393), (0.614089, 84.9501, 71.37), (0.196226, 85.5098, 70.995), (0.336212, 86.0161, 70.2088), (0.292679, 86.7056, 69.0262), (-0.0779973, 86.5459, 68.3566), (-0.0222471, 86.5623, 68.0655), (-0.0355661, 86.39, 67.7504), (0.0401993, 86.3354, 67.5546), (0.343551, 85.8794, 66.9662), (0.485173, 85.6079, 66.7642), (0.495385, 85.5563, 66.7328), (0.488699, 85.2726, 66.5851), (0.552465, 85.1467, 66.4469), (0.882979, 84.8556, 65.4395), (0.93762, 85.7996, 65.9826), (0.852527, 85.9676, 66.167), (0.841103, 86.0253, 66.2021), (0.606394, 86.4823, 66.5475), (0.694398, 86.6939, 66.3101), (1.01064, 86.6092, 65.5499), (0.680641, 86.8228, 66.2854), (0.629813, 87.1254, 66.308), (0.400566, 87.7531, 67.0066), (0.732902, 88.3902, 67.6533), (1.17418, 88.5095, 68.3245), (1.83475, 88.4293, 68.79), (2.58425, 88.1656, 68.9579), (3.27472, 87.7704, 68.7951), (3.39556, 87.5282, 68.7784), (4.34768, 87.1224, 68.5493), (4.79693, 87.3867, 68.5094), (4.80128, 87.3873, 68.5107), (5.33445, 87.2228, 68.9587), (5.74591, 87.1921, 69.3188), (6.48013, 87.2827, 69.4638), (7.20641, 87.1129, 69.3544), (8.02882, 86.6238, 69.0697), (8.15804, 86.5682, 68.9393), (8.63301, 85.9894, 68.1624), (8.9317, 85.6089, 67.5905), (9.50641, 85.4995, 67.1228), (10.1926, 85.6928, 66.893), (11.2117, 85.3784, 67.0282), (11.849, 85.2397, 67.0329), (12.9197, 84.6514, 67.1036), (13.8423, 84.3342, 66.7785), (14.4365, 84.2224, 66.7075), (15.1978, 84.5076, 66.6858), (15.497, 84.2696, 66.4572), (15.5386, 84.2398, 66.4294), (15.9415, 84.131, 66.1461), (15.7508, 83.5033, 65.8241), (16.1442, 82.7746, 65.1793), (16.58, 82.1955, 64.3461), (16.9407, 81.8853, 63.4877), (17.8018, 81.8427, 63.0184), (18.6391, 81.6778, 62.713), (18.975, 81.9665, 61.9766), (19.1149, 82.4283, 61.416), (19.5392, 82.9546, 61.1157), (20.1294, 83.3984, 61.1596), (21.0938, 84.0636, 61.1399), (21.8253, 85.0616, 61.0286), (22.0666, 85.6202, 61.0677), (22.9419, 86.1971, 61.3355), (23.5365, 86.3028, 61.6322), (24.3264, 86.6791, 61.2619), (24.7144, 87.2562, 60.741), (25.5925, 87.9232, 61.0787), (26.3987, 88.4513, 60.956), (27.18, 88.5407, 60.9854), (27.987, 88.3196, 60.6584), (28.7223, 88.6601, 60.3262), (29.8205, 88.6861, 59.7881), (30.1552, 88.3568, 59.4689), (30.8477, 88.5637, 59.1867), (31.1898, 88.8378, 58.5465)]
[(5.78457, 78.6084, 75.3082), (5.54705, 79.2712, 75.6594), (4.88964, 79.7102, 76.1819), (4.10636, 80.4738, 76.1819), (3.62673, 80.9469, 75.7769), (3.69343, 81.4628, 75.2647), (3.4538, 81.8796, 74.7058), (3.10314, 82.4832, 74.4685), (2.73869, 83.1062, 74.6188), (2.33258, 83.5663, 74.7868), (1.47275, 83.8039, 75.1207), (1.53083, 84.4125, 75.0347), (1.32296, 84.8722, 74.6789), (0.939499, 84.9832, 74.2079), (0.547125, 84.6973, 73.8266), (0.56701, 84.4851, 73.5014), (0.533291, 84.4283, 73.4321), (0.600781, 84.2702, 72.7627), (0.782303, 84.5475, 72.2073), (1.13919, 84.7807, 71.9393), (0.614089, 84.9501, 71.37), (0.196226, 85.5098, 70.995), (0.336212, 86.0161, 70.2088), (0.292679, 86.7056, 69.0262), (-0.0779973, 86.5459, 68.3566), (-0.0222471, 86.5623, 68.0655), (-0.0355661, 86.39, 67.7504), (0.0401993, 86.3354, 67.5546), (0.343551, 85.8794, 66.9662), (0.485173, 85.6079, 66.7642), (0.495385, 85.5563, 66.7328), (0.488699, 85.2726, 66.5851), (0.552465, 85.1467, 66.4469), (0.882979, 84.8556, 65.4395), (0.93762, 85.7996, 65.9826), (0.852527, 85.9676, 66.167), (0.841103, 86.0253, 66.2021), (0.606394, 86.4823, 66.5475), (0.694398, 86.6939, 66.3101), (1.01064, 86.6092, 65.5499), (0.934754, 86.1794, 64.9699), (0.278543, 85.7799, 64.1985), (0.258178, 86.2449, 64.2075), (0.837804, 86.517, 64.7418), (0.941575, 87.0271, 65.4073), (0.921643, 87.1458, 65.4162), (0.631127, 87.9621, 65.5959), (0.415356, 88.5529, 66.2534), (0.728156, 89.1526, 66.8621), (1.29622, 89.5008, 67.449), (1.67911, 89.7726, 67.6387), (2.49548, 89.8497, 68.0371), (3.39783, 89.7849, 67.9245), (4.46046, 89.8174, 67.9034), (5.06889, 90.2366, 67.377), (5.38455, 90.4655, 66.9847), (6.32617, 90.5396, 66.1275), (7.47675, 90.7975, 65.8545), (8.07645, 90.7523, 65.598), (8.99898, 90.7764, 65.3562), (10.091, 90.7598, 65.5388), (10.2105, 91.0019, 65.638), (11.1178, 90.9214, 65.5938), (11.9932, 91.1899, 64.6717), (12.0761, 91.9192, 64.0519), (12.2716, 92.8013, 63.6967), (12.577, 93.2595, 62.9554), (13.0641, 94.0754, 62.4189), (12.9912, 94.2284, 61.7942), (12.7103, 94.969, 60.8676), (12.4361, 95.4967, 60.4608), (12.2607, 96.465, 59.9529), (12.2791, 96.5694, 59.6724), (12.5344, 96.8338, 59.3215), (12.7836, 97.5209, 59.2052), (12.9269, 98.4365, 59.1262), (13.0044, 99.2468, 59.5761), (13.3592, 98.9082, 59.1738), (13.7528, 98.1953, 58.9025), (13.9259, 97.4172, 58.5416), (14.0414, 97.0051, 57.7785), (14.0544, 97.1199, 56.9112), (14.334, 97.288, 56.302), (14.9706, 96.8252, 55.4684), (15.2696, 96.4334, 54.9077), (15.7711, 96.445, 54.2257), (15.7615, 96.903, 53.335), (15.582, 97.5217, 52.4118), (15.7747, 97.8727, 51.2651), (15.9575, 97.9319, 50.4852), (15.6847, 98.0513, 49.7392)]
[(5.78457, 78.6084, 75.3082), (5.54705, 79.2712, 75.6594), (4.88964, 79.7102, 76.1819), (4.10636, 80.4738, 76.1819), (3.62673, 80.9469, 75.7769), (3.69343, 81.4628, 75.2647), (3.4538, 81.8796, 74.7058), (3.10314, 82.4832, 74.4685), (2.73869, 83.1062, 74.6188), (2.33258, 83.5663, 74.7868), (1.47275, 83.8039, 75.1207), (1.53083, 84.4125, 75.0347), (1.32296, 84.8722, 74.6789), (0.939499, 84.9832, 74.2079), (0.547125, 84.6973, 73.8266), (0.56701, 84.4851, 73.5014), (0.533291, 84.4283, 73.4321), (0.600781, 84.2702, 72.7627), (0.782303, 84.5475, 72.2073), (1.13919, 84.7807, 71.9393), (0.614089, 84.9501, 71.37), (0.196226, 85.5098, 70.995), (0.336212, 86.0161, 70.2088), (0.292679, 86.7056, 69.0262), (-0.0779973, 86.5459, 68.3566), (-0.0222471, 86.5623, 68.0655), (-0.0355661, 86.39, 67.7504), (0.0401993, 86.3354, 67.5546), (0.343551, 85.8794, 66.9662), (0.485173, 85.6079, 66.7642), (0.495385, 85.5563, 66.7328), (0.488699, 85.2726, 66.5851), (0.552465, 85.1467, 66.4469), (0.882979, 84.8556, 65.4395), (0.93762, 85.7996, 65.9826), (0.852527, 85.9676, 66.167), (0.841103, 86.0253, 66.2021), (0.606394, 86.4823, 66.5475), (0.694398, 86.6939, 66.3101), (0.680641, 86.8228, 66.2854), (0.629813, 87.1254, 66.308), (0.400566, 87.7531, 67.0066), (0.732902, 88.3902, 67.6533), (0.983451, 88.9357, 67.3916), (1.29622, 89.5008, 67.449), (1.67911, 89.7726, 67.6387), (2.49548, 89.8497, 68.0371), (3.39783, 89.7849, 67.9245), (4.46046, 89.8174, 67.9034), (5.06889, 90.2366, 67.377), (5.38455, 90.4655, 66.9847), (6.32617, 90.5396, 66.1275), (7.47675, 90.7975, 65.8545), (8.07645, 90.7523, 65.598), (8.99898, 90.7764, 65.3562), (10.091, 90.7598, 65.5388), (10.2105, 91.0019, 65.638), (11.1178, 90.9214, 65.5938), (11.9932, 91.1899, 64.6717), (12.0761, 91.9192, 64.0519), (12.2716, 92.8013, 63.6967), (12.577, 93.2595, 62.9554), (13.0641, 94.0754, 62.4189), (12.9912, 94.2284, 61.7942), (12.7103, 94.969, 60.8676), (12.4361, 95.4967, 60.4608), (12.2607, 96.465, 59.9529), (12.2791, 96.5694, 59.6724), (12.5344, 96.8338, 59.3215), (12.7836, 97.5209, 59.2052), (12.9269, 98.4365, 59.1262), (13.0044, 99.2468, 59.5761), (13.3592, 98.9082, 59.1738), (13.7528, 98.1953, 58.9025), (13.9259, 97.4172, 58.5416), (14.0414, 97.0051, 57.7785), (14.0544, 97.1199, 56.9112), (14.334, 97.288, 56.302), (14.9706, 96.8252, 55.4684), (15.2696, 96.4334, 54.9077), (15.7711, 96.445, 54.2257), (15.7615, 96.903, 53.335), (15.582, 97.5217, 52.4118), (15.7747, 97.8727, 51.2651), (15.9575, 97.9319, 50.4852), (15.6847, 98.0513, 49.7392)]
[(5.78457, 78.6084, 75.3082), (5.54705, 79.2712, 75.6594), (4.88964, 79.7102, 76.1819), (4.10636, 80.4738, 76.1819), (3.62673, 80.9469, 75.7769), (3.69343, 81.4628, 75.2647), (3.4538, 81.8796, 74.7058), (3.10314, 82.4832, 74.4685), (2.73869, 83.1062, 74.6188), (2.33258, 83.5663, 74.7868), (1.47275, 83.8039, 75.1207), (1.53083, 84.4125, 75.0347), (1.32296, 84.8722, 74.6789), (0.939499, 84.9832, 74.2079), (0.547125, 84.6973, 73.8266), (0.56701, 84.4851, 73.5014), (0.533291, 84.4283, 73.4321), (0.600781, 84.2702, 72.7627), (0.782303, 84.5475, 72.2073), (1.13919, 84.7807, 71.9393), (0.614089, 84.9501, 71.37), (0.196226, 85.5098, 70.995), (0.336212, 86.0161, 70.2088), (0.292679, 86.7056, 69.0262), (-0.0779973, 86.5459, 68.3566), (-0.0222471, 86.5623, 68.0655), (-0.0355661, 86.39, 67.7504), (0.0401993, 86.3354, 67.5546), (0.343551, 85.8794, 66.9662), (0.485173, 85.6079, 66.7642), (0.495385, 85.5563, 66.7328), (0.488699, 85.2726, 66.5851), (0.552465, 85.1467, 66.4469), (0.882979, 84.8556, 65.4395), (0.93762, 85.7996, 65.9826), (0.852527, 85.9676, 66.167), (0.841103, 86.0253, 66.2021), (0.606394, 86.4823, 66.5475), (0.694398, 86.6939, 66.3101), (0.680641, 86.8228, 66.2854), (0.629813, 87.1254, 66.308), (0.400566, 87.7531, 67.0066), (0.732902, 88.3902, 67.6533), (1.17418, 88.5095, 68.3245), (1.83475, 88.4293, 68.79), (2.58425, 88.1656, 68.9579), (3.27472, 87.7704, 68.7951), (3.39556, 87.5282, 68.7784), (4.34768, 87.1224, 68.5493), (4.79693, 87.3867, 68.5094), (4.80128, 87.3873, 68.5107), (5.33445, 87.2228, 68.9587), (5.74591, 87.1921, 69.3188), (6.48013, 87.2827, 69.4638), (7.20641, 87.1129, 69.3544), (8.02882, 86.6238, 69.0697), (8.15804, 86.5682, 68.9393), (8.63301, 85.9894, 68.1624), (8.9317, 85.6089, 67.5905), (9.50641, 85.4995, 67.1228), (10.1926, 85.6928, 66.893), (11.2117, 85.3784, 67.0282), (11.849, 85.2397, 67.0329), (12.9197, 84.6514, 67.1036), (13.8423, 84.3342, 66.7785), (14.4365, 84.2224, 66.7075), (15.1978, 84.5076, 66.6858), (15.497, 84.2696, 66.4572), (15.5386, 84.2398, 66.4294), (15.9415, 84.131, 66.1461), (15.7508, 83.5033, 65.8241), (16.1442, 82.7746, 65.1793), (16.58, 82.1955, 64.3461), (16.9407, 81.8853, 63.4877), (17.8018, 81.8427, 63.0184), (18.6391, 81.6778, 62.713), (18.975, 81.9665, 61.9766), (19.1149, 82.4283, 61.416), (19.5392, 82.9546, 61.1157), (20.1294, 83.3984, 61.1596), (21.0938, 84.0636, 61.1399), (21.8253, 85.0616, 61.0286), (22.0666, 85.6202, 61.0677), (22.9419, 86.1971, 61.3355), (23.5365, 86.3028, 61.6322), (24.3264, 86.6791, 61.2619), (24.7144, 87.2562, 60.741), (25.5925, 87.9232, 61.0787), (26.3987, 88.4513, 60.956), (27.18, 88.5407, 60.9854), (27.987, 88.3196, 60.6584), (28.7223, 88.6601, 60.3262), (29.8205, 88.6861, 59.7881), (30.1552, 88.3568, 59.4689), (30.8477, 88.5637, 59.1867), (31.1898, 88.8378, 58.5465)]
[(5.78457, 78.6084, 75.3082), (5.54705, 79.2712, 75.6594), (4.88964, 79.7102, 76.1819), (4.10636, 80.4738, 76.1819), (3.62673, 80.9469, 75.7769), (3.69343, 81.4628, 75.2647), (3.4538, 81.8796, 74.7058), (3.10314, 82.4832, 74.4685), (2.73869, 83.1062, 74.6188), (2.33258, 83.5663, 74.7868), (1.47275, 83.8039, 75.1207), (1.53083, 84.4125, 75.0347), (1.32296, 84.8722, 74.6789), (0.939499, 84.9832, 74.2079), (0.547125, 84.6973, 73.8266), (0.56701, 84.4851, 73.5014), (0.533291, 84.4283, 73.4321), (0.600781, 84.2702, 72.7627), (0.782303, 84.5475, 72.2073), (1.13919, 84.7807, 71.9393), (0.614089, 84.9501, 71.37), (0.196226, 85.5098, 70.995), (0.336212, 86.0161, 70.2088), (0.292679, 86.7056, 69.0262), (-0.0779973, 86.5459, 68.3566), (-0.0222471, 86.5623, 68.0655), (-0.0355661, 86.39, 67.7504), (0.0401993, 86.3354, 67.5546), (0.343551, 85.8794, 66.9662), (0.485173, 85.6079, 66.7642), (0.495385, 85.5563, 66.7328), (0.488699, 85.2726, 66.5851), (0.552465, 85.1467, 66.4469), (0.882979, 84.8556, 65.4395), (0.93762, 85.7996, 65.9826), (0.852527, 85.9676, 66.167), (0.841103, 86.0253, 66.2021), (0.606394, 86.4823, 66.5475), (0.255018, 87.0105, 67.229), (0.279368, 87.3255, 67.8051), (0.786301, 87.5439, 68.7209), (2.117, 87.8524, 69.1949), (2.83926, 87.302, 69.1855), (3.84575, 86.6979, 69.0957), (4.34768, 86.61, 69.0617), (4.74259, 86.7189, 68.996), (4.74712, 86.7196, 68.9973), (5.33445, 87.2228, 68.9587), (5.74591, 87.1921, 69.3188), (6.48013, 87.2827, 69.4638), (7.20641, 87.1129, 69.3544), (8.02882, 86.6238, 69.0697), (8.15804, 86.5682, 68.9393), (8.63301, 85.9894, 68.1624), (8.9317, 85.6089, 67.5905), (9.50641, 85.4995, 67.1228), (10.1926, 85.6928, 66.893), (11.2117, 85.3784, 67.0282), (11.849, 85.2397, 67.0329), (12.9197, 84.6514, 67.1036), (13.8423, 84.3342, 66.7785), (14.4365, 84.2224, 66.7075), (15.1978, 84.5076, 66.6858), (15.497, 84.2696, 66.4572), (15.5386, 84.2398, 66.4294), (15.9415, 84.131, 66.1461), (15.7508, 83.5033, 65.8241), (15.9383, 83.8533, 65.2179), (16.6332, 84.5019, 64.9905), (17.429, 85.0888, 64.5727), (17.5773, 85.2077, 64.3885), (18.3497, 85.6542, 64.2154), (18.7499, 86.4509, 64.3912), (18.8213, 87.3807, 64.2148), (19.272, 88.2702, 63.9849), (19.8495, 89.009, 64.1313), (20.5591, 89.6248, 64.3477), (20.6727, 90.2838, 64.559), (20.7952, 90.7529, 65.0656), (20.912, 91.0696, 65.4944), (21.6314, 91.3161, 65.523), (22.3026, 91.835, 65.2975), (22.7144, 92.8075, 65.3778), (23.351, 93.5252, 65.3172), (23.4414, 92.9857, 65.5076), (23.6136, 92.4826, 65.2782), (24.0134, 92.121, 65.1381), (24.681, 91.7055, 65.0211), (24.9932, 91.2423, 64.7265), (25.1051, 90.7532, 64.3863), (25.8349, 90.7532, 64.3863), (26.4056, 90.6991, 63.8255), (27.2739, 90.6535, 62.9012), (28.0477, 90.5402, 61.6814), (28.5368, 90.0366, 60.8743), (28.8733, 89.5452, 60.579), (29.9532, 89.4637, 60.0101), (30.6711, 89.2436, 59.7708), (31.1876, 89.259, 59.1757), (31.1898, 88.8378, 58.5465)]
[(5.78457, 78.6084, 75.3082), (5.54705, 79.2712, 75.6594), (4.88964, 79.7102, 76.1819), (4.10636, 80.4738, 76.1819), (3.62673, 80.9469, 75.7769), (3.69343, 81.4628, 75.2647), (3.4538, 81.8796, 74.7058), (3.10314, 82.4832, 74.4685), (2.73869, 83.1062, 74.6188), (2.33258, 83.5663, 74.7868), (1.47275, 83.8039, 75.1207), (1.53083, 84.4125, 75.0347), (1.32296, 84.8722, 74.6789), (0.939499, 84.9832, 74.2079), (0.547125, 84.6973, 73.8266), (0.56701, 84.4851, 73.5014), (0.533291, 84.4283, 73.4321), (0.600781, 84.2702, 72.7627), (0.782303, 84.5475, 72.2073), (1.13919, 84.7807, 71.9393), (0.614089, 84.9501, 71.37), (0.196226, 85.5098, 70.995), (0.336212, 86.0161, 70.2088), (0.292679, 86.7056, 69.0262), (-0.0779973, 86.5459, 68.3566), (-0.0222471, 86.5623, 68.0655), (-0.0355661, 86.39, 67.7504), (0.0401993, 86.3354, 67.5546), (0.343551, 85.8794, 66.9662), (0.485173, 85.6079, 66.7642), (0.495385, 85.5563, 66.7328), (0.488699, 85.2726, 66.5851), (0.552465, 85.1467, 66.4469), (0.882979, 84.8556, 65.4395), (0.93762, 85.7996, 65.9826), (0.852527, 85.9676, 66.167), (0.841103, 86.0253, 66.2021), (0.606394, 86.4823, 66.5475), (0.255018, 87.0105, 67.229), (0.279368, 87.3255, 67.8051), (0.786301, 87.5439, 68.7209), (2.117, 87.8524, 69.1949), (2.83926, 87.302, 69.1855), (3.84575, 86.6979, 69.0957), (4.34768, 86.61, 69.0617), (4.74259, 86.7189, 68.996), (4.74712, 86.7196, 68.9973), (5.33445, 87.2228, 68.9587), (5.74591, 87.1921, 69.3188), (6.48013, 87.2827, 69.4638), (7.20641, 87.1129, 69.3544), (8.02882, 86.6238, 69.0697), (8.15804, 86.5682, 68.9393), (8.63301, 85.9894, 68.1624), (8.9317, 85.6089, 67.5905), (9.50641, 85.4995, 67.1228), (10.1926, 85.6928, 66.893), (11.2117, 85.3784, 67.0282), (11.849, 85.2397, 67.0329), (12.9197, 84.6514, 67.1036), (13.8423, 84.3342, 66.7785), (14.4365, 84.2224, 66.7075), (15.1978, 84.5076, 66.6858), (15.497, 84.2696, 66.4572), (15.5386, 84.2398, 66.4294), (15.9415, 84.131, 66.1461), (15.7508, 83.5033, 65.8241), (16.1442, 82.7746, 65.1793), (16.58, 82.1955, 64.3461), (16.9407, 81.8853, 63.4877), (17.8018, 81.8427, 63.0184), (18.6391, 81.6778, 62.713), (18.975, 81.9665, 61.9766), (19.1149, 82.4283, 61.416), (19.5392, 82.9546, 61.1157), (20.1294, 83.3984, 61.1596), (21.0938, 84.0636, 61.1399), (21.8253, 85.0616, 61.0286), (22.0666, 85.6202, 61.0677), (22.9419, 86.1971, 61.3355), (23.5365, 86.3028, 61.6322), (24.3264, 86.6791, 61.2619), (24.7144, 87.2562, 60.741), (25.5925, 87.9232, 61.0787), (26.3987, 88.4513, 60.956), (27.18, 88.5407, 60.9854), (27.987, 88.3196, 60.6584), (28.7223, 88.6601, 60.3262), (29.8205, 88.6861, 59.7881), (30.1552, 88.3568, 59.4689), (30.8477, 88.5637, 59.1867), (31.1898, 88.8378, 58.5465)]
[(5.78457, 78.6084, 75.3082), (5.54705, 79.2712, 75.6594), (4.88964, 79.7102, 76.1819), (4.10636, 80.4738, 76.1819), (3.62673, 80.9469, 75.7769), (3.69343, 81.4628, 75.2647), (3.4538, 81.8796, 74.7058), (3.10314, 82.4832, 74.4685), (2.73869, 83.1062, 74.6188), (2.33258, 83.5663, 74.7868), (1.47275, 83.8039, 75.1207), (1.53083, 84.4125, 75.0347), (1.32296, 84.8722, 74.6789), (0.939499, 84.9832, 74.2079), (0.547125, 84.6973, 73.8266), (0.56701, 84.4851, 73.5014), (0.533291, 84.4283, 73.4321), (0.600781, 84.2702, 72.7627), (0.782303, 84.5475, 72.2073), (1.13919, 84.7807, 71.9393), (0.614089, 84.9501, 71.37), (0.196226, 85.5098, 70.995), (0.336212, 86.0161, 70.2088), (0.292679, 86.7056, 69.0262), (-0.0779973, 86.5459, 68.3566), (-0.0222471, 86.5623, 68.0655), (-0.0355661, 86.39, 67.7504), (0.0401993, 86.3354, 67.5546), (0.343551, 85.8794, 66.9662), (0.485173, 85.6079, 66.7642), (0.495385, 85.5563, 66.7328), (0.488699, 85.2726, 66.5851), (0.552465, 85.1467, 66.4469), (0.882979, 84.8556, 65.4395), (0.93762, 85.7996, 65.9826), (0.852527, 85.9676, 66.167), (0.841103, 86.0253, 66.2021), (0.606394, 86.4823, 66.5475), (0.255018, 87.0105, 67.229), (0.279368, 87.3255, 67.8051), (0.786301, 87.5439, 68.7209), (2.117, 87.8524, 69.1949), (2.83926, 87.302, 69.1855), (3.84575, 86.6979, 69.0957), (4.34768, 86.61, 69.0617), (4.74259, 86.7189, 68.996), (4.74712, 86.7196, 68.9973), (5.33445, 87.2228, 68.9587), (5.74591, 87.1921, 69.3188), (6.48013, 87.2827, 69.4638), (7.20641, 87.1129, 69.3544), (8.02882, 86.6238, 69.0697), (8.15804, 86.5682, 68.9393), (8.63301, 85.9894, 68.1624), (8.9317, 85.6089, 67.5905), (9.50641, 85.4995, 67.1228), (10.1926, 85.6928, 66.893), (11.2117, 85.3784, 67.0282), (11.849, 85.2397, 67.0329), (12.9197, 84.6514, 67.1036), (13.8423, 84.3342, 66.7785), (14.4365, 84.2224, 66.7075), (15.1978, 84.5076, 66.6858), (15.497, 84.2696, 66.4572), (15.5386, 84.2398, 66.4294), (15.9415, 84.131, 66.1461), (15.7508, 83.5033, 65.8241), (16.1442, 82.7746, 65.1793), (16.58, 82.1955, 64.3461), (16.9407, 81.8853, 63.4877), (17.8018, 81.8427, 63.0184), (18.6391, 81.6778, 62.713), (18.975, 81.9665, 61.9766), (19.1149, 82.4283, 61.416), (19.5392, 82.9546, 61.1157), (20.1294, 83.3984, 61.1596), (20.8434, 83.3081, 60.921), (21.3383, 83.3296, 60.529), (22.1568, 83.7366, 60.5281), (22.3502, 83.6591, 59.5447), (23.2542, 83.536, 59.6023), (24.0378, 83.1956, 59.3247), (24.7994, 83.0068, 58.9746), (25.6276, 83.2174, 58.8842), (26.2626, 83.7616, 59.0818), (27.1337, 84.2295, 59.6329), (27.8069, 84.517, 59.4249), (27.6233, 84.7981, 59.6132), (27.6184, 85.0705, 59.6785), (27.766, 85.3719, 59.6394), (27.7858, 85.6006, 59.6408), (28.0306, 86.5169, 59.8742), (28.6915, 86.8858, 59.8846), (29.2332, 87.2948, 59.5495), (29.2689, 87.377, 59.5145), (30.1552, 88.3568, 59.4689), (30.8477, 88.5637, 59.1867), (31.1898, 88.8378, 58.5465)]
[(5.78457, 78.6084, 75.3082), (5.54705, 79.2712, 75.6594), (4.88964, 79.7102, 76.1819), (4.10636, 80.4738, 76.1819), (3.62673, 80.9469, 75.7769), (3.69343, 81.4628, 75.2647), (3.4538, 81.8796, 74.7058), (3.10314, 82.4832, 74.4685), (2.73869, 83.1062, 74.6188), (2.33258, 83.5663, 74.7868), (1.47275, 83.8039, 75.1207), (1.53083, 84.4125, 75.0347), (1.32296, 84.8722, 74.6789), (0.939499, 84.9832, 74.2079), (0.547125, 84.6973, 73.8266), (0.56701, 84.4851, 73.5014), (0.533291, 84.4283, 73.4321), (0.600781, 84.2702, 72.7627), (0.782303, 84.5475, 72.2073), (1.13919, 84.7807, 71.9393), (0.614089, 84.9501, 71.37), (0.196226, 85.5098, 70.995), (0.336212, 86.0161, 70.2088), (0.292679, 86.7056, 69.0262), (-0.0779973, 86.5459, 68.3566), (-0.0222471, 86.5623, 68.0655), (-0.0355661, 86.39, 67.7504), (0.0401993, 86.3354, 67.5546), (0.343551, 85.8794, 66.9662), (0.485173, 85.6079, 66.7642), (0.495385, 85.5563, 66.7328), (0.488699, 85.2726, 66.5851), (0.552465, 85.1467, 66.4469), (0.882979, 84.8556, 65.4395), (0.93762, 85.7996, 65.9826), (0.852527, 85.9676, 66.167), (0.841103, 86.0253, 66.2021), (0.606394, 86.4823, 66.5475), (0.255018, 87.0105, 67.229), (0.279368, 87.3255, 67.8051), (0.786301, 87.5439, 68.7209), (2.117, 87.8524, 69.1949), (2.83926, 87.302, 69.1855), (3.84575, 86.6979, 69.0957), (4.34768, 86.61, 69.0617), (4.74259, 86.7189, 68.996), (4.74712, 86.7196, 68.9973), (5.33445, 87.2228, 68.9587), (5.74591, 87.1921, 69.3188), (6.48013, 87.2827, 69.4638), (7.20641, 87.1129, 69.3544), (8.02882, 86.6238, 69.0697), (8.15804, 86.5682, 68.9393), (8.63301, 85.9894, 68.1624), (8.9317, 85.6089, 67.5905), (9.50641, 85.4995, 67.1228), (10.1926, 85.6928, 66.893), (11.2117, 85.3784, 67.0282), (11.849, 85.2397, 67.0329), (12.9197, 84.6514, 67.1036), (13.8423, 84.3342, 66.7785), (14.4365, 84.2224, 66.7075), (15.1978, 84.5076, 66.6858), (15.497, 84.2696, 66.4572), (15.5386, 84.2398, 66.4294), (15.9415, 84.131, 66.1461), (15.7508, 83.5033, 65.8241), (16.1442, 82.7746, 65.1793), (16.58, 82.1955, 64.3461), (16.9407, 81.8853, 63.4877), (17.8018, 81.8427, 63.0184), (18.6391, 81.6778, 62.713), (18.975, 81.9665, 61.9766), (19.1149, 82.4283, 61.416), (19.5392, 82.9546, 61.1157), (20.1294, 83.3984, 61.1596), (20.8434, 83.3081, 60.921), (21.3383, 83.3296, 60.529), (22.1568, 83.7366, 60.5281), (22.3502, 83.6591, 59.5447), (23.2542, 83.536, 59.6023), (24.0378, 83.1956, 59.3247), (24.7994, 83.0068, 58.9746), (25.6276, 83.2174, 58.8842), (26.2626, 83.7616, 59.0818), (27.1337, 84.2295, 59.6329), (27.1609, 84.2745, 59.6923), (27.6233, 84.7981, 59.6132), (27.6184, 85.0705, 59.6785), (27.766, 85.3719, 59.6394), (27.7858, 85.6006, 59.6408), (28.0306, 86.5169, 59.8742), (28.6915, 86.8858, 59.8846), (29.2332, 87.2948, 59.5495), (29.2689, 87.377, 59.5145), (30.1552, 88.3568, 59.4689), (30.8477, 88.5637, 59.1867), (31.1898, 88.8378, 58.5465)]
[(5.78457, 78.6084, 75.3082), (5.54705, 79.2712, 75.6594), (4.88964, 79.7102, 76.1819), (4.10636, 80.4738, 76.1819), (3.62673, 80.9469, 75.7769), (3.69343, 81.4628, 75.2647), (3.4538, 81.8796, 74.7058), (3.10314, 82.4832, 74.4685), (2.73869, 83.1062, 74.6188), (2.33258, 83.5663, 74.7868), (1.47275, 83.8039, 75.1207), (1.53083, 84.4125, 75.0347), (1.32296, 84.8722, 74.6789), (0.939499, 84.9832, 74.2079), (0.547125, 84.6973, 73.8266), (0.56701, 84.4851, 73.5014), (0.533291, 84.4283, 73.4321), (0.600781, 84.2702, 72.7627), (0.782303, 84.5475, 72.2073), (1.13919, 84.7807, 71.9393), (0.614089, 84.9501, 71.37), (0.196226, 85.5098, 70.995), (0.336212, 86.0161, 70.2088), (0.292679, 86.7056, 69.0262), (-0.0779973, 86.5459, 68.3566), (-0.0222471, 86.5623, 68.0655), (-0.0355661, 86.39, 67.7504), (0.0401993, 86.3354, 67.5546), (0.343551, 85.8794, 66.9662), (0.485173, 85.6079, 66.7642), (0.495385, 85.5563, 66.7328), (0.488699, 85.2726, 66.5851), (0.552465, 85.1467, 66.4469), (0.882979, 84.8556, 65.4395), (0.696055, 84.6235, 65.2407), (0.64756, 85.1657, 64.5156), (0.278543, 85.7799, 64.1985), (0.258178, 86.2449, 64.2075), (0.837804, 86.517, 64.7418), (0.941575, 87.0271, 65.4073), (0.921643, 87.1458, 65.4162), (0.631127, 87.9621, 65.5959), (0.415356, 88.5529, 66.2534), (0.728156, 89.1526, 66.8621), (1.29622, 89.5008, 67.449), (1.67911, 89.7726, 67.6387), (2.49548, 89.8497, 68.0371), (3.39783, 89.7849, 67.9245), (4.46046, 89.8174, 67.9034), (5.06889, 90.2366, 67.377), (5.38455, 90.4655, 66.9847), (6.32617, 90.5396, 66.1275), (7.47675, 90.7975, 65.8545), (8.07645, 90.7523, 65.598), (8.99898, 90.7764, 65.3562), (10.091, 90.7598, 65.5388), (10.2105, 91.0019, 65.638), (11.1178, 90.9214, 65.5938), (11.9932, 91.1899, 64.6717), (12.0761, 91.9192, 64.0519), (12.2716, 92.8013, 63.6967), (12.577, 93.2595, 62.9554), (13.0641, 94.0754, 62.4189), (12.9912, 94.2284, 61.7942), (12.7103, 94.969, 60.8676), (12.4361, 95.4967, 60.4608), (12.2607, 96.465, 59.9529), (12.2791, 96.5694, 59.6724), (12.5344, 96.8338, 59.3215), (12.7836, 97.5209, 59.2052), (12.9269, 98.4365, 59.1262), (13.0044, 99.2468, 59.5761), (13.3592, 98.9082, 59.1738), (13.7528, 98.1953, 58.9025), (13.9259, 97.4172, 58.5416), (14.0414, 97.0051, 57.7785), (14.0544, 97.1199, 56.9112), (14.334, 97.288, 56.302), (14.9706, 96.8252, 55.4684), (15.2696, 96.4334, 54.9077), (15.7711, 96.445, 54.2257), (15.7615, 96.903, 53.335), (15.582, 97.5217, 52.4118), (15.7747, 97.8727, 51.2651), (15.9575, 97.9319, 50.4852), (15.6847, 98.0513, 49.7392)]
[(5.78457, 78.6084, 75.3082), (5.54705, 79.2712, 75.6594), (4.88964, 79.7102, 76.1819), (4.10636, 80.4738, 76.1819), (3.62673, 80.9469, 75.7769), (3.69343, 81.4628, 75.2647), (3.4538, 81.8796, 74.7058), (3.10314, 82.4832, 74.4685), (2.73869, 83.1062, 74.6188), (2.33258, 83.5663, 74.7868), (1.47275, 83.8039, 75.1207), (1.53083, 84.4125, 75.0347), (1.32296, 84.8722, 74.6789), (0.939499, 84.9832, 74.2079), (0.547125, 84.6973, 73.8266), (0.56701, 84.4851, 73.5014), (0.533291, 84.4283, 73.4321), (0.600781, 84.2702, 72.7627), (0.782303, 84.5475, 72.2073), (1.13919, 84.7807, 71.9393), (0.614089, 84.9501, 71.37), (0.196226, 85.5098, 70.995), (0.336212, 86.0161, 70.2088), (0.292679, 86.7056, 69.0262), (-0.0779973, 86.5459, 68.3566), (-0.0222471, 86.5623, 68.0655), (-0.0355661, 86.39, 67.7504), (0.0401993, 86.3354, 67.5546), (0.343551, 85.8794, 66.9662), (0.485173, 85.6079, 66.7642), (0.495385, 85.5563, 66.7328), (0.488699, 85.2726, 66.5851), (0.552465, 85.1467, 66.4469), (0.882979, 84.8556, 65.4395), (0.696055, 84.6235, 65.2407), (0.64756, 85.1657, 64.5156), (0.278543, 85.7799, 64.1985), (0.934754, 86.1794, 64.9699), (1.01064, 86.6092, 65.5499), (0.680641, 86.8228, 66.2854), (0.629813, 87.1254, 66.308), (0.400566, 87.7531, 67.0066), (0.732902, 88.3902, 67.6533), (0.983451, 88.9357, 67.3916), (1.29622, 89.5008, 67.449), (1.67911, 89.7726, 67.6387), (2.49548, 89.8497, 68.0371), (3.39783, 89.7849, 67.9245), (4.46046, 89.8174, 67.9034), (5.06889, 90.2366, 67.377), (5.38455, 90.4655, 66.9847), (6.32617, 90.5396, 66.1275), (7.47675, 90.7975, 65.8545), (8.07645, 90.7523, 65.598), (8.99898, 90.7764, 65.3562), (10.091, 90.7598, 65.5388), (10.2105, 91.0019, 65.638), (11.1178, 90.9214, 65.5938), (11.9932, 91.1899, 64.6717), (12.0761, 91.9192, 64.0519), (12.2716, 92.8013, 63.6967), (12.577, 93.2595, 62.9554), (13.0641, 94.0754, 62.4189), (12.9912, 94.2284, 61.7942), (12.7103, 94.969, 60.8676), (12.4361, 95.4967, 60.4608), (12.2607, 96.465, 59.9529), (12.2791, 96.5694, 59.6724), (12.5344, 96.8338, 59.3215), (12.7836, 97.5209, 59.2052), (12.9269, 98.4365, 59.1262), (13.0044, 99.2468, 59.5761), (13.3592, 98.9082, 59.1738), (13.7528, 98.1953, 58.9025), (13.9259, 97.4172, 58.5416), (14.0414, 97.0051, 57.7785), (14.0544, 97.1199, 56.9112), (14.334, 97.288, 56.302), (14.9706, 96.8252, 55.4684), (15.2696, 96.4334, 54.9077), (15.7711, 96.445, 54.2257), (15.7615, 96.903, 53.335), (15.582, 97.5217, 52.4118), (15.7747, 97.8727, 51.2651), (15.9575, 97.9319, 50.4852), (15.6847, 98.0513, 49.7392)]
[(5.78457, 78.6084, 75.3082), (5.54705, 79.2712, 75.6594), (4.88964, 79.7102, 76.1819), (4.10636, 80.4738, 76.1819), (3.62673, 80.9469, 75.7769), (3.69343, 81.4628, 75.2647), (3.4538, 81.8796, 74.7058), (3.10314, 82.4832, 74.4685), (2.73869, 83.1062, 74.6188), (2.33258, 83.5663, 74.7868), (1.47275, 83.8039, 75.1207), (1.53083, 84.4125, 75.0347), (1.32296, 84.8722, 74.6789), (0.939499, 84.9832, 74.2079), (0.547125, 84.6973, 73.8266), (0.56701, 84.4851, 73.5014), (0.533291, 84.4283, 73.4321), (0.600781, 84.2702, 72.7627), (0.782303, 84.5475, 72.2073), (1.13919, 84.7807, 71.9393), (0.614089, 84.9501, 71.37), (0.196226, 85.5098, 70.995), (0.336212, 86.0161, 70.2088), (0.292679, 86.7056, 69.0262), (-0.0779973, 86.5459, 68.3566), (-0.0222471, 86.5623, 68.0655), (-0.0355661, 86.39, 67.7504), (0.0401993, 86.3354, 67.5546), (0.343551, 85.8794, 66.9662), (0.485173, 85.6079, 66.7642), (0.495385, 85.5563, 66.7328), (0.488699, 85.2726, 66.5851), (0.552465, 85.1467, 66.4469), (0.882979, 84.8556, 65.4395), (0.696055, 84.6235, 65.2407), (0.64756, 85.1657, 64.5156), (0.278543, 85.7799, 64.1985), (0.934754, 86.1794, 64.9699), (1.01064, 86.6092, 65.5499), (0.680641, 86.8228, 66.2854), (0.629813, 87.1254, 66.308), (0.400566, 87.7531, 67.0066), (0.732902, 88.3902, 67.6533), (1.17418, 88.5095, 68.3245), (1.83475, 88.4293, 68.79), (2.58425, 88.1656, 68.9579), (3.27472, 87.7704, 68.7951), (3.39556, 87.5282, 68.7784), (4.34768, 87.1224, 68.5493), (4.79693, 87.3867, 68.5094), (4.80128, 87.3873, 68.5107), (5.33445, 87.2228, 68.9587), (5.74591, 87.1921, 69.3188), (6.48013, 87.2827, 69.4638), (7.20641, 87.1129, 69.3544), (8.02882, 86.6238, 69.0697), (8.15804, 86.5682, 68.9393), (8.63301, 85.9894, 68.1624), (8.9317, 85.6089, 67.5905), (9.50641, 85.4995, 67.1228), (10.1926, 85.6928, 66.893), (11.2117, 85.3784, 67.0282), (11.849, 85.2397, 67.0329), (12.9197, 84.6514, 67.1036), (13.8423, 84.3342, 66.7785), (14.4365, 84.2224, 66.7075), (15.1978, 84.5076, 66.6858), (15.497, 84.2696, 66.4572), (15.5386, 84.2398, 66.4294), (15.9415, 84.131, 66.1461), (15.7508, 83.5033, 65.8241), (16.1442, 82.7746, 65.1793), (16.58, 82.1955, 64.3461), (16.9407, 81.8853, 63.4877), (17.8018, 81.8427, 63.0184), (18.6391, 81.6778, 62.713), (18.975, 81.9665, 61.9766), (19.1149, 82.4283, 61.416), (19.5392, 82.9546, 61.1157), (20.1294, 83.3984, 61.1596), (21.0938, 84.0636, 61.1399), (21.8253, 85.0616, 61.0286), (22.0666, 85.6202, 61.0677), (22.9419, 86.1971, 61.3355), (23.5365, 86.3028, 61.6322), (24.3264, 86.6791, 61.2619), (24.7144, 87.2562, 60.741), (25.5925, 87.9232, 61.0787), (26.3987, 88.4513, 60.956), (27.18, 88.5407, 60.9854), (27.987, 88.3196, 60.6584), (28.7223, 88.6601, 60.3262), (29.8205, 88.6861, 59.7881), (30.1552, 88.3568, 59.4689), (30.8477, 88.5637, 59.1867), (31.1898, 88.8378, 58.5465)]
[(5.78457, 78.6084, 75.3082), (5.54705, 79.2712, 75.6594), (4.88964, 79.7102, 76.1819), (4.10636, 80.4738, 76.1819), (3.62673, 80.9469, 75.7769), (3.69343, 81.4628, 75.2647), (3.4538, 81.8796, 74.7058), (3.10314, 82.4832, 74.4685), (2.73869, 83.1062, 74.6188), (2.33258, 83.5663, 74.7868), (1.47275, 83.8039, 75.1207), (1.53083, 84.4125, 75.0347), (1.32296, 84.8722, 74.6789), (0.939499, 84.9832, 74.2079), (0.547125, 84.6973, 73.8266), (0.56701, 84.4851, 73.5014), (1.08667, 84.7688, 73.0449), (1.61482, 85.1537, 73.5582), (2.13097, 85.0042, 74.1921), (2.73493, 85.1697, 73.901), (3.72899, 84.4793, 73.7207), (3.92478, 83.6539, 73.6701), (4.88872, 83.1242, 72.8303), (5.63985, 82.3873, 72.7716), (6.27178, 82.2195, 72.1065), (6.36647, 82.2619, 71.9855), (6.96495, 82.0166, 71.5588), (7.39068, 80.9654, 71.0209), (7.55718, 80.9291, 70.2271), (8.13674, 80.9009, 69.6591), (8.48012, 80.695, 69.4119), (9.35191, 80.1328, 69.1127), (10.0806, 79.8588, 68.927), (10.6213, 79.2273, 68.9496), (11.2494, 78.8781, 69.3681), (12.183, 78.6444, 69.6458), (13.0022, 78.2564, 69.2193), (13.335, 77.532, 68.544), (13.2714, 77.1991, 68.2377), (13.4168, 76.6657, 67.3), (13.685, 76.331, 66.392), (13.52, 75.8178, 65.8178), (13.4112, 75.2646, 65.4891), (13.4003, 74.9817, 65.2933), (13.4913, 74.603, 64.6136), (13.9852, 74.3305, 64.0701), (14.7274, 74.2494, 63.833), (15.6905, 73.8342, 63.6284), (15.9441, 73.1485, 63.3976), (16.1111, 72.7171, 62.7043), (15.7791, 72.2778, 62.0786), (15.6279, 72.2752, 61.7638), (15.4816, 72.1569, 60.7), (15.1015, 71.692, 59.9214), (15.0576, 71.7319, 59.5462), (15.0658, 71.7164, 58.7911), (15.2609, 71.3587, 58.155), (15.9445, 70.5829, 57.5503), (16.7742, 69.8846, 57.0133), (16.7991, 69.8713, 57.0094), (17.0819, 69.9887, 56.2301), (17.5964, 69.4725, 56.2392), (17.7057, 68.8198, 55.9341), (17.352, 68.3764, 55.4764), (16.7227, 68.3773, 55.1088), (17.0683, 68.5601, 54.3683), (16.9545, 68.6142, 54.2747), (16.5079, 68.7376, 53.9973), (16.682, 68.8661, 53.1216), (16.4114, 69.2651, 52.5482), (16.3874, 69.7339, 51.6677), (16.5548, 69.8226, 51.3497), (16.8141, 70.0973, 50.1707), (16.7198, 70.255, 49.5731), (16.3606, 70.7621, 49.0765), (15.9756, 71.3737, 48.4291), (16.1877, 71.7635, 47.5664), (16.1324, 71.6315, 46.6355), (15.7752, 71.8045, 45.838), (15.3652, 71.9375, 45.1964), (15.3612, 71.9362, 45.1893), (15.6454, 72.5097, 44.0838), (16.0186, 72.5283, 43.7062), (16.2472, 72.1744, 42.5002), (16.411, 71.509, 41.843), (16.7925, 71.3457, 40.989), (17.2488, 71.7455, 40.2586), (17.6088, 72.5587, 39.9257), (18.4859, 73.4083, 39.8762), (18.8614, 74.4726, 40.0331), (18.7912, 75.4378, 39.7379), (19.2339, 76.0469, 39.0621), (19.6817, 76.3265, 39.0536), (20.2693, 76.5931, 38.6623), (20.9541, 76.4765, 38.3673), (21.682, 76.3657, 38.1984), (22.3836, 76.6396, 38.1501), (23.1559, 76.7026, 38.5899), (24.0128, 76.6803, 38.347), (24.8626, 75.6252, 38.0754)]
[(5.78457, 78.6084, 75.3082), (5.54705, 79.2712, 75.6594), (4.88964, 79.7102, 76.1819), (4.10636, 80.4738, 76.1819), (3.62673, 80.9469, 75.7769), (3.69343, 81.4628, 75.2647), (3.4538, 81.8796, 74.7058), (3.10314, 82.4832, 74.4685), (2.73869, 83.1062, 74.6188), (2.33258, 83.5663, 74.7868), (1.47275, 83.8039, 75.1207), (1.53083, 84.4125, 75.0347), (1.32296, 84.8722, 74.6789), (0.939499, 84.9832, 74.2079), (0.547125, 84.6973, 73.8266), (0.56701, 84.4851, 73.5014), (1.08667, 84.7688, 73.0449), (1.61482, 85.1537, 73.5582), (2.13097, 85.0042, 74.1921), (2.73493, 85.1697, 73.901), (3.72899, 84.4793, 73.7207), (3.92478, 83.6539, 73.6701), (4.88872, 83.1242, 72.8303), (5.63985, 82.3873, 72.7716), (6.27178, 82.2195, 72.1065), (6.36647, 82.2619, 71.9855), (6.96495, 82.0166, 71.5588), (7.39068, 80.9654, 71.0209), (7.55718, 80.9291, 70.2271), (8.13674, 80.9009, 69.6591), (8.48012, 80.695, 69.4119), (9.35191, 80.1328, 69.1127), (10.0806, 79.8588, 68.927), (10.6213, 79.2273, 68.9496), (11.2494, 78.8781, 69.3681), (12.183, 78.6444, 69.6458), (12.392, 79.3341, 69.2264), (12.6747, 80.1159, 69.2894), (13.0918, 80.7262, 69.3885), (13.4604, 81.2074, 69.4683), (13.9926, 81.4762, 69.5118), (14.6983, 81.6622, 69.201), (15.0908, 82.2891, 68.6711), (15.4399, 82.4986, 68.2178), (15.9747, 82.7128, 67.4773), (15.9272, 82.9839, 66.2635), (15.7508, 83.5033, 65.8241), (15.9383, 83.8533, 65.2179), (16.6332, 84.5019, 64.9905), (17.429, 85.0888, 64.5727), (17.5773, 85.2077, 64.3885), (18.3497, 85.6542, 64.2154), (18.7499, 86.4509, 64.3912), (18.8213, 87.3807, 64.2148), (19.272, 88.2702, 63.9849), (19.8495, 89.009, 64.1313), (20.5591, 89.6248, 64.3477), (20.6727, 90.2838, 64.559), (20.7952, 90.7529, 65.0656), (20.912, 91.0696, 65.4944), (21.6314, 91.3161, 65.523), (22.3026, 91.835, 65.2975), (22.7144, 92.8075, 65.3778), (23.351, 93.5252, 65.3172), (22.6209, 93.3654, 65.181), (21.8902, 93.4724, 65.3589), (21.5177, 94.0793, 64.7515), (20.912, 94.279, 64.165), (20.2017, 94.1242, 63.9333), (19.745, 94.0397, 63.4779), (19.4641, 94.0261, 62.8515), (18.4462, 94.1976, 62.5829), (18.4441, 93.9738, 62.0479), (17.8528, 94.7362, 61.5931), (17.1659, 94.8715, 60.8039), (16.5489, 95.3516, 60.0696), (16.4018, 95.1411, 58.5815), (15.8824, 95.4836, 58.2227), (15.4974, 95.7572, 57.6388), (15.3691, 96.3226, 57.1613), (15.3691, 96.8322, 56.1784), (15.8454, 96.642, 55.4546), (15.9761, 96.4364, 54.8502), (15.7711, 96.445, 54.2257), (15.7615, 96.903, 53.335), (15.582, 97.5217, 52.4118), (15.7747, 97.8727, 51.2651), (15.9575, 97.9319, 50.4852), (15.6847, 98.0513, 49.7392)]
[(5.78457, 78.6084, 75.3082), (5.54705, 79.2712, 75.6594), (4.88964, 79.7102, 76.1819), (4.10636, 80.4738, 76.1819), (3.62673, 80.9469, 75.7769), (3.69343, 81.4628, 75.2647), (3.4538, 81.8796, 74.7058), (3.10314, 82.4832, 74.4685), (2.73869, 83.1062, 74.6188), (2.33258, 83.5663, 74.7868), (1.47275, 83.8039, 75.1207), (1.53083, 84.4125, 75.0347), (1.32296, 84.8722, 74.6789), (0.939499, 84.9832, 74.2079), (0.547125, 84.6973, 73.8266), (0.56701, 84.4851, 73.5014), (1.08667, 84.7688, 73.0449), (1.61482, 85.1537, 73.5582), (2.13097, 85.0042, 74.1921), (2.73493, 85.1697, 73.901), (3.72899, 84.4793, 73.7207), (3.92478, 83.6539, 73.6701), (4.88872, 83.1242, 72.8303), (5.63985, 82.3873, 72.7716), (6.27178, 82.2195, 72.1065), (6.36647, 82.2619, 71.9855), (6.96495, 82.0166, 71.5588), (7.39068, 80.9654, 71.0209), (7.55718, 80.9291, 70.2271), (8.13674, 80.9009, 69.6591), (8.48012, 80.695, 69.4119), (9.35191, 80.1328, 69.1127), (10.0806, 79.8588, 68.927), (10.6213, 79.2273, 68.9496), (11.2494, 78.8781, 69.3681), (12.183, 78.6444, 69.6458), (12.392, 79.3341, 69.2264), (12.6747, 80.1159, 69.2894), (13.0918, 80.7262, 69.3885), (13.4604, 81.2074, 69.4683), (13.9926, 81.4762, 69.5118), (14.6983, 81.6622, 69.201), (15.0908, 82.2891, 68.6711), (15.4399, 82.4986, 68.2178), (15.9747, 82.7128, 67.4773), (15.9272, 82.9839, 66.2635), (15.7508, 83.5033, 65.8241), (15.9383, 83.8533, 65.2179), (16.6332, 84.5019, 64.9905), (17.429, 85.0888, 64.5727), (17.5773, 85.2077, 64.3885), (18.3497, 85.6542, 64.2154), (18.7499, 86.4509, 64.3912), (18.8213, 87.3807, 64.2148), (19.272, 88.2702, 63.9849), (19.8495, 89.009, 64.1313), (20.5591, 89.6248, 64.3477), (20.6727, 90.2838, 64.559), (20.7952, 90.7529, 65.0656), (20.912, 91.0696, 65.4944), (21.6314, 91.3161, 65.523), (22.3026, 91.835, 65.2975), (22.7144, 92.8075, 65.3778), (23.351, 93.5252, 65.3172), (22.6209, 93.3654, 65.181), (21.8902, 93.4724, 65.3589), (21.5177, 94.0793, 64.7515), (20.912, 94.279, 64.165), (20.2017, 94.1242, 63.9333), (19.745, 94.0397, 63.4779), (19.4641, 94.0261, 62.8515), (18.4462, 94.1976, 62.5829), (17.8559, 95.0584, 62.3637), (17.7398, 95.437, 62.055), (17.2792, 95.6527, 61.3014), (16.6778, 96.2408, 60.6359), (16.1533, 96.9157, 59.9607), (15.8657, 98.2101, 59.7833), (15.2608, 98.0298, 59.1244), (14.182, 98.5179, 58.8424), (13.3592, 98.9082, 59.1738), (13.7528, 98.1953, 58.9025), (13.9259, 97.4172, 58.5416), (14.0414, 97.0051, 57.7785), (14.0544, 97.1199, 56.9112), (14.334, 97.288, 56.302), (14.9706, 96.8252, 55.4684), (15.2696, 96.4334, 54.9077), (15.7711, 96.445, 54.2257), (15.7615, 96.903, 53.335), (15.582, 97.5217, 52.4118), (15.7747, 97.8727, 51.2651), (15.9575, 97.9319, 50.4852), (15.6847, 98.0513, 49.7392)]
[(5.78457, 78.6084, 75.3082), (5.54705, 79.2712, 75.6594), (4.88964, 79.7102, 76.1819), (4.10636, 80.4738, 76.1819), (3.62673, 80.9469, 75.7769), (3.69343, 81.4628, 75.2647), (3.4538, 81.8796, 74.7058), (3.10314, 82.4832, 74.4685), (2.73869, 83.1062, 74.6188), (2.33258, 83.5663, 74.7868), (1.47275, 83.8039, 75.1207), (1.53083, 84.4125, 75.0347), (1.32296, 84.8722, 74.6789), (0.939499, 84.9832, 74.2079), (0.547125, 84.6973, 73.8266), (0.56701, 84.4851, 73.5014), (1.08667, 84.7688, 73.0449), (1.61482, 85.1537, 73.5582), (2.13097, 85.0042, 74.1921), (2.73493, 85.1697, 73.901), (3.72899, 84.4793, 73.7207), (3.92478, 83.6539, 73.6701), (4.88872, 83.1242, 72.8303), (5.63985, 82.3873, 72.7716), (6.27178, 82.2195, 72.1065), (6.36647, 82.2619, 71.9855), (6.96495, 82.0166, 71.5588), (7.39068, 80.9654, 71.0209), (7.55718, 80.9291, 70.2271), (8.13674, 80.9009, 69.6591), (8.48012, 80.695, 69.4119), (9.35191, 80.1328, 69.1127), (10.0806, 79.8588, 68.927), (10.6213, 79.2273, 68.9496), (11.2494, 78.8781, 69.3681), (12.183, 78.6444, 69.6458), (12.392, 79.3341, 69.2264), (12.6747, 80.1159, 69.2894), (13.0918, 80.7262, 69.3885), (13.4604, 81.2074, 69.4683), (13.9926, 81.4762, 69.5118), (14.6983, 81.6622, 69.201), (15.0908, 82.2891, 68.6711), (15.4399, 82.4986, 68.2178), (15.9747, 82.7128, 67.4773), (15.9272, 82.9839, 66.2635), (15.7508, 83.5033, 65.8241), (15.9383, 83.8533, 65.2179), (16.6332, 84.5019, 64.9905), (17.429, 85.0888, 64.5727), (17.5773, 85.2077, 64.3885), (18.3497, 85.6542, 64.2154), (18.7499, 86.4509, 64.3912), (18.8213, 87.3807, 64.2148), (19.272, 88.2702, 63.9849), (19.8495, 89.009, 64.1313), (20.5591, 89.6248, 64.3477), (20.6727, 90.2838, 64.559), (20.7952, 90.7529, 65.0656), (20.912, 91.0696, 65.4944), (21.6314, 91.3161, 65.523), (22.3026, 91.835, 65.2975), (22.7144, 92.8075, 65.3778), (23.351, 93.5252, 65.3172), (23.4414, 92.9857, 65.5076), (23.6136, 92.4826, 65.2782), (24.0134, 92.121, 65.1381), (24.681, 91.7055, 65.0211), (24.9932, 91.2423, 64.7265), (25.1051, 90.7532, 64.3863), (25.8349, 90.7532, 64.3863), (26.4056, 90.6991, 63.8255), (27.2739, 90.6535, 62.9012), (28.0477, 90.5402, 61.6814), (28.5368, 90.0366, 60.8743), (28.8733, 89.5452, 60.579), (29.9532, 89.4637, 60.0101), (30.6711, 89.2436, 59.7708), (31.1876, 89.259, 59.1757), (31.1898, 88.8378, 58.5465), (31.0365, 89.0627, 57.82), (30.8975, 89.4892, 57.5745), (31.192, 90.4843, 57.34), (30.8088, 91.2818, 56.6332), (29.99, 91.5507, 55.6389), (30.0236, 91.8433, 55.4002), (29.8999, 91.6099, 54.6096), (29.952, 91.8464, 53.5819), (30.386, 92.1027, 52.9181), (30.2163, 92.4178, 52.1833), (29.7547, 92.9027, 51.3881), (30.3109, 92.9239, 50.9544), (30.1682, 93.8875, 50.5916), (30.1664, 94.0682, 50.5968), (30.6573, 95.1003, 50.1894), (31.2129, 95.8209, 49.8962), (31.0715, 96.2522, 49.7669), (31.0781, 96.3135, 49.7576), (31.1333, 97.3588, 49.763), (31.3956, 98.5779, 49.8421), (31.9745, 99.5262, 49.726)]
[(5.78457, 78.6084, 75.3082), (5.54705, 79.2712, 75.6594), (4.88964, 79.7102, 76.1819), (4.10636, 80.4738, 76.1819), (3.62673, 80.9469, 75.7769), (3.69343, 81.4628, 75.2647), (3.4538, 81.8796, 74.7058), (3.10314, 82.4832, 74.4685), (2.73869, 83.1062, 74.6188), (2.33258, 83.5663, 74.7868), (1.47275, 83.8039, 75.1207), (1.53083, 84.4125, 75.0347), (1.32296, 84.8722, 74.6789), (0.939499, 84.9832, 74.2079), (0.547125, 84.6973, 73.8266), (0.56701, 84.4851, 73.5014), (1.08667, 84.7688, 73.0449), (1.61482, 85.1537, 73.5582), (2.13097, 85.0042, 74.1921), (2.73493, 85.1697, 73.901), (3.72899, 84.4793, 73.7207), (3.92478, 83.6539, 73.6701), (4.88872, 83.1242, 72.8303), (5.63985, 82.3873, 72.7716), (6.27178, 82.2195, 72.1065), (6.36647, 82.2619, 71.9855), (6.96495, 82.0166, 71.5588), (7.39068, 80.9654, 71.0209), (7.55718, 80.9291, 70.2271), (8.13674, 80.9009, 69.6591), (8.48012, 80.695, 69.4119), (9.35191, 80.1328, 69.1127), (10.0806, 79.8588, 68.927), (10.6213, 79.2273, 68.9496), (11.2494, 78.8781, 69.3681), (12.183, 78.6444, 69.6458), (12.392, 79.3341, 69.2264), (12.6747, 80.1159, 69.2894), (13.0918, 80.7262, 69.3885), (13.4604, 81.2074, 69.4683), (13.9926, 81.4762, 69.5118), (14.6983, 81.6622, 69.201), (15.0908, 82.2891, 68.6711), (15.4399, 82.4986, 68.2178), (15.9747, 82.7128, 67.4773), (15.9272, 82.9839, 66.2635), (15.7508, 83.5033, 65.8241), (15.9383, 83.8533, 65.2179), (16.6332, 84.5019, 64.9905), (17.429, 85.0888, 64.5727), (17.5773, 85.2077, 64.3885), (18.3497, 85.6542, 64.2154), (18.7499, 86.4509, 64.3912), (18.8213, 87.3807, 64.2148), (19.272, 88.2702, 63.9849), (19.8495, 89.009, 64.1313), (20.5591, 89.6248, 64.3477), (20.6727, 90.2838, 64.559), (20.7952, 90.7529, 65.0656), (20.912, 91.0696, 65.4944), (21.6314, 91.3161, 65.523), (22.3026, 91.835, 65.2975), (22.7144, 92.8075, 65.3778), (23.351, 93.5252, 65.3172), (23.0683, 93.8648, 64.9861), (23.4177, 94.6257, 64.5693), (24.014, 94.9212, 63.9122), (24.6287, 94.6381, 63.2666), (24.7055, 94.0065, 62.4718), (25.3622, 93.1795, 61.7851), (25.7905, 92.8958, 61.341), (25.7839, 92.8141, 60.5334), (25.9847, 93.1444, 59.8195), (26.3254, 93.7756, 59.4395), (26.4196, 94.8714, 58.4054), (26.346, 95.7424, 57.4635), (26.5017, 96.1194, 57.0627), (26.4631, 96.1468, 56.4929), (26.222, 96.1572, 55.9888), (26.222, 96.3887, 55.2762), (26.7174, 96.4969, 54.9134), (27.1151, 96.4048, 54.5237), (27.0262, 95.9445, 54.2097), (26.9237, 96.2099, 53.431), (26.8499, 96.3101, 52.8555), (26.6387, 96.647, 51.568), (26.9119, 96.5593, 50.8899), (27.4866, 96.5784, 50.4301), (28.2039, 96.6991, 50.3157), (29.1944, 96.7545, 50.1783), (29.6837, 96.6486, 49.8973), (30.3689, 97.0367, 49.5773), (30.9717, 97.9421, 49.4698), (31.3956, 98.5779, 49.8421), (31.9745, 99.5262, 49.726)]
[(5.78457, 78.6084, 75.3082), (5.54705, 79.2712, 75.6594), (4.88964, 79.7102, 76.1819), (4.10636, 80.4738, 76.1819), (3.62673, 80.9469, 75.7769), (3.69343, 81.4628, 75.2647), (3.4538, 81.8796, 74.7058), (3.10314, 82.4832, 74.4685), (2.73869, 83.1062, 74.6188), (2.33258, 83.5663, 74.7868), (1.47275, 83.8039, 75.1207), (1.53083, 84.4125, 75.0347), (1.32296, 84.8722, 74.6789), (0.939499, 84.9832, 74.2079), (0.547125, 84.6973, 73.8266), (0.56701, 84.4851, 73.5014), (1.08667, 84.7688, 73.0449), (1.61482, 85.1537, 73.5582), (2.13097, 85.0042, 74.1921), (2.73493, 85.1697, 73.901), (3.72899, 84.4793, 73.7207), (3.92478, 83.6539, 73.6701), (4.88872, 83.1242, 72.8303), (5.63985, 82.3873, 72.7716), (6.27178, 82.2195, 72.1065), (6.36647, 82.2619, 71.9855), (6.96495, 82.0166, 71.5588), (7.39068, 80.9654, 71.0209), (7.55718, 80.9291, 70.2271), (8.13674, 80.9009, 69.6591), (8.48012, 80.695, 69.4119), (9.35191, 80.1328, 69.1127), (10.0806, 79.8588, 68.927), (10.6213, 79.2273, 68.9496), (11.2494, 78.8781, 69.3681), (12.183, 78.6444, 69.6458), (12.392, 79.3341, 69.2264), (12.6747, 80.1159, 69.2894), (13.0918, 80.7262, 69.3885), (13.4604, 81.2074, 69.4683), (13.9926, 81.4762, 69.5118), (14.6983, 81.6622, 69.201), (15.0908, 82.2891, 68.6711), (15.4399, 82.4986, 68.2178), (15.9747, 82.7128, 67.4773), (15.9272, 82.9839, 66.2635), (15.7508, 83.5033, 65.8241), (16.1442, 82.7746, 65.1793), (16.58, 82.1955, 64.3461), (16.9407, 81.8853, 63.4877), (17.8018, 81.8427, 63.0184), (18.6391, 81.6778, 62.713), (18.975, 81.9665, 61.9766), (19.1149, 82.4283, 61.416), (19.5392, 82.9546, 61.1157), (20.1294, 83.3984, 61.1596), (21.0938, 84.0636, 61.1399), (21.8253, 85.0616, 61.0286), (22.0666, 85.6202, 61.0677), (22.9419, 86.1971, 61.3355), (23.5365, 86.3028, 61.6322), (24.3264, 86.6791, 61.2619), (24.7144, 87.2562, 60.741), (25.5925, 87.9232, 61.0787), (26.3987, 88.4513, 60.956), (27.18, 88.5407, 60.9854), (27.987, 88.3196, 60.6584), (28.7223, 88.6601, 60.3262), (29.8205, 88.6861, 59.7881), (30.1552, 88.3568, 59.4689), (30.8477, 88.5637, 59.1867), (31.1898, 88.8378, 58.5465), (31.1078, 87.9797, 58.2219), (31.6088, 87.2339, 58.0188), (31.4343, 87.4899, 57.1918), (31.4198, 87.3322, 56.6337), (31.354, 87.3071, 55.7016), (31.6319, 87.774, 54.9409), (31.4089, 88.5769, 54.1732), (31.2178, 89.2456, 53.5757), (31.2489, 90.157, 53.4804), (31.9244, 91.1732, 52.9892), (32.1266, 91.6409, 52.1651), (32.2003, 92.1235, 51.5887), (32.4635, 92.7841, 51.2134), (32.8217, 93.445, 51.1408), (32.8249, 94.1926, 51.2485), (32.7627, 94.3238, 51.198), (32.4703, 94.9005, 51.2945), (32.3509, 94.9871, 51.1594), (31.9082, 96.1753, 50.9374), (31.9489, 96.5547, 50.8799), (31.6951, 97.4961, 50.3858), (31.3956, 98.5779, 49.8421), (31.9745, 99.5262, 49.726)]
[(5.78457, 78.6084, 75.3082), (5.54705, 79.2712, 75.6594), (4.88964, 79.7102, 76.1819), (4.10636, 80.4738, 76.1819), (3.62673, 80.9469, 75.7769), (3.69343, 81.4628, 75.2647), (3.4538, 81.8796, 74.7058), (3.10314, 82.4832, 74.4685), (2.73869, 83.1062, 74.6188), (2.33258, 83.5663, 74.7868), (1.47275, 83.8039, 75.1207), (1.53083, 84.4125, 75.0347), (1.32296, 84.8722, 74.6789), (0.939499, 84.9832, 74.2079), (0.547125, 84.6973, 73.8266), (0.56701, 84.4851, 73.5014), (1.08667, 84.7688, 73.0449), (1.61482, 85.1537, 73.5582), (2.13097, 85.0042, 74.1921), (2.73493, 85.1697, 73.901), (3.72899, 84.4793, 73.7207), (3.92478, 83.6539, 73.6701), (4.88872, 83.1242, 72.8303), (5.63985, 82.3873, 72.7716), (6.27178, 82.2195, 72.1065), (6.36647, 82.2619, 71.9855), (6.96495, 82.0166, 71.5588), (7.39068, 80.9654, 71.0209), (7.55718, 80.9291, 70.2271), (8.13674, 80.9009, 69.6591), (8.48012, 80.695, 69.4119), (9.35191, 80.1328, 69.1127), (10.0806, 79.8588, 68.927), (10.6213, 79.2273, 68.9496), (11.2494, 78.8781, 69.3681), (12.183, 78.6444, 69.6458), (12.392, 79.3341, 69.2264), (12.6747, 80.1159, 69.2894), (13.0918, 80.7262, 69.3885), (13.4604, 81.2074, 69.4683), (13.9926, 81.4762, 69.5118), (14.6983, 81.6622, 69.201), (15.0908, 82.2891, 68.6711), (15.4399, 82.4986, 68.2178), (15.9747, 82.7128, 67.4773), (15.9272, 82.9839, 66.2635), (15.7508, 83.5033, 65.8241), (16.1442, 82.7746, 65.1793), (16.58, 82.1955, 64.3461), (16.9407, 81.8853, 63.4877), (17.8018, 81.8427, 63.0184), (18.6391, 81.6778, 62.713), (18.975, 81.9665, 61.9766), (19.1149, 82.4283, 61.416), (19.5392, 82.9546, 61.1157), (20.1294, 83.3984, 61.1596), (21.0938, 84.0636, 61.1399), (21.8253, 85.0616, 61.0286), (22.0666, 85.6202, 61.0677), (22.9419, 86.1971, 61.3355), (23.5365, 86.3028, 61.6322), (24.3264, 86.6791, 61.2619), (24.7144, 87.2562, 60.741), (25.5925, 87.9232, 61.0787), (26.3987, 88.4513, 60.956), (27.18, 88.5407, 60.9854), (27.987, 88.3196, 60.6584), (28.7223, 88.6601, 60.3262), (29.8205, 88.6861, 59.7881), (30.1552, 88.3568, 59.4689), (30.8477, 88.5637, 59.1867), (31.1898, 88.8378, 58.5465), (31.0365, 89.0627, 57.82), (30.8975, 89.4892, 57.5745), (31.192, 90.4843, 57.34), (30.8088, 91.2818, 56.6332), (29.99, 91.5507, 55.6389), (30.0236, 91.8433, 55.4002), (29.8999, 91.6099, 54.6096), (29.952, 91.8464, 53.5819), (30.386, 92.1027, 52.9181), (30.2163, 92.4178, 52.1833), (29.7547, 92.9027, 51.3881), (30.3109, 92.9239, 50.9544), (30.1682, 93.8875, 50.5916), (30.1664, 94.0682, 50.5968), (30.6573, 95.1003, 50.1894), (31.2129, 95.8209, 49.8962), (31.0715, 96.2522, 49.7669), (31.0781, 96.3135, 49.7576), (31.1333, 97.3588, 49.763), (31.3956, 98.5779, 49.8421), (31.9745, 99.5262, 49.726)]
[(5.78457, 78.6084, 75.3082), (5.54705, 79.2712, 75.6594), (4.88964, 79.7102, 76.1819), (4.10636, 80.4738, 76.1819), (3.62673, 80.9469, 75.7769), (3.69343, 81.4628, 75.2647), (3.4538, 81.8796, 74.7058), (3.10314, 82.4832, 74.4685), (2.73869, 83.1062, 74.6188), (2.33258, 83.5663, 74.7868), (1.47275, 83.8039, 75.1207), (1.53083, 84.4125, 75.0347), (1.32296, 84.8722, 74.6789), (0.939499, 84.9832, 74.2079), (0.547125, 84.6973, 73.8266), (0.56701, 84.4851, 73.5014), (1.08667, 84.7688, 73.0449), (1.61482, 85.1537, 73.5582), (2.13097, 85.0042, 74.1921), (2.73493, 85.1697, 73.901), (3.72899, 84.4793, 73.7207), (3.92478, 83.6539, 73.6701), (4.88872, 83.1242, 72.8303), (5.63985, 82.3873, 72.7716), (6.27178, 82.2195, 72.1065), (6.36647, 82.2619, 71.9855), (6.96495, 82.0166, 71.5588), (7.39068, 80.9654, 71.0209), (7.55718, 80.9291, 70.2271), (8.13674, 80.9009, 69.6591), (8.48012, 80.695, 69.4119), (9.35191, 80.1328, 69.1127), (10.0806, 79.8588, 68.927), (10.6213, 79.2273, 68.9496), (11.2494, 78.8781, 69.3681), (12.183, 78.6444, 69.6458), (12.392, 79.3341, 69.2264), (12.6747, 80.1159, 69.2894), (13.0918, 80.7262, 69.3885), (13.4604, 81.2074, 69.4683), (13.9926, 81.4762, 69.5118), (14.6983, 81.6622, 69.201), (15.0908, 82.2891, 68.6711), (15.4399, 82.4986, 68.2178), (15.9747, 82.7128, 67.4773), (15.9272, 82.9839, 66.2635), (15.7508, 83.5033, 65.8241), (16.1442, 82.7746, 65.1793), (16.58, 82.1955, 64.3461), (16.9407, 81.8853, 63.4877), (17.8018, 81.8427, 63.0184), (18.6391, 81.6778, 62.713), (18.975, 81.9665, 61.9766), (19.1149, 82.4283, 61.416), (19.5392, 82.9546, 61.1157), (20.1294, 83.3984, 61.1596), (21.0938, 84.0636, 61.1399), (21.8253, 85.0616, 61.0286), (22.0666, 85.6202, 61.0677), (22.9419, 86.1971, 61.3355), (23.5365, 86.3028, 61.6322), (24.3264, 86.6791, 61.2619), (24.7144, 87.2562, 60.741), (25.5925, 87.9232, 61.0787), (26.3987, 88.4513, 60.956), (26.1454, 88.6817, 61.3294), (26.2372, 89.0074, 61.8885), (25.7015, 89.4119, 62.5018), (25.1701, 89.6467, 62.7988), (24.7582, 90.1972, 63.5129), (24.3199, 91.033, 64.0511), (24.3628, 91.1416, 64.2261), (24.0559, 91.6057, 64.525), (24.0134, 92.121, 65.1381), (24.681, 91.7055, 65.0211), (24.9932, 91.2423, 64.7265), (25.1051, 90.7532, 64.3863), (25.8349, 90.7532, 64.3863), (26.4056, 90.6991, 63.8255), (27.2739, 90.6535, 62.9012), (28.0477, 90.5402, 61.6814), (28.5368, 90.0366, 60.8743), (28.8733, 89.5452, 60.579), (29.9532, 89.4637, 60.0101), (30.6711, 89.2436, 59.7708), (31.1876, 89.259, 59.1757), (31.1898, 88.8378, 58.5465)]
[(5.78457, 78.6084, 75.3082), (5.54705, 79.2712, 75.6594), (4.88964, 79.7102, 76.1819), (4.10636, 80.4738, 76.1819), (3.62673, 80.9469, 75.7769), (3.69343, 81.4628, 75.2647), (3.4538, 81.8796, 74.7058), (3.10314, 82.4832, 74.4685), (2.73869, 83.1062, 74.6188), (2.33258, 83.5663, 74.7868), (1.47275, 83.8039, 75.1207), (1.53083, 84.4125, 75.0347), (1.32296, 84.8722, 74.6789), (0.939499, 84.9832, 74.2079), (0.547125, 84.6973, 73.8266), (0.56701, 84.4851, 73.5014), (1.08667, 84.7688, 73.0449), (1.61482, 85.1537, 73.5582), (2.13097, 85.0042, 74.1921), (2.73493, 85.1697, 73.901), (3.72899, 84.4793, 73.7207), (3.92478, 83.6539, 73.6701), (4.88872, 83.1242, 72.8303), (5.63985, 82.3873, 72.7716), (6.27178, 82.2195, 72.1065), (6.36647, 82.2619, 71.9855), (6.96495, 82.0166, 71.5588), (7.39068, 80.9654, 71.0209), (7.55718, 80.9291, 70.2271), (8.13674, 80.9009, 69.6591), (8.48012, 80.695, 69.4119), (9.35191, 80.1328, 69.1127), (10.0806, 79.8588, 68.927), (10.6213, 79.2273, 68.9496), (11.2494, 78.8781, 69.3681), (12.183, 78.6444, 69.6458), (12.392, 79.3341, 69.2264), (12.6747, 80.1159, 69.2894), (13.0918, 80.7262, 69.3885), (13.4604, 81.2074, 69.4683), (13.9926, 81.4762, 69.5118), (14.6983, 81.6622, 69.201), (15.0908, 82.2891, 68.6711), (15.4399, 82.4986, 68.2178), (15.9747, 82.7128, 67.4773), (15.9272, 82.9839, 66.2635), (15.7508, 83.5033, 65.8241), (16.1442, 82.7746, 65.1793), (16.58, 82.1955, 64.3461), (16.9407, 81.8853, 63.4877), (17.8018, 81.8427, 63.0184), (18.6391, 81.6778, 62.713), (18.975, 81.9665, 61.9766), (19.1149, 82.4283, 61.416), (19.5392, 82.9546, 61.1157), (20.1294, 83.3984, 61.1596), (20.8434, 83.3081, 60.921), (21.3383, 83.3296, 60.529), (22.1568, 83.7366, 60.5281), (22.3502, 83.6591, 59.5447), (23.2542, 83.536, 59.6023), (24.0378, 83.1956, 59.3247), (24.7994, 83.0068, 58.9746), (25.6276, 83.2174, 58.8842), (26.2626, 83.7616, 59.0818), (27.1337, 84.2295, 59.6329), (27.8069, 84.517, 59.4249), (27.6233, 84.7981, 59.6132), (28.5186, 85.2843, 59.6762), (28.5422, 85.5574, 59.6779), (29.2444, 85.9494, 59.689), (29.82, 86.3839, 59.3329), (30.3932, 86.5991, 59.1059), (30.4311, 86.6864, 59.0686), (31.2193, 86.9219, 58.7475), (31.6088, 87.2339, 58.0188), (31.4343, 87.4899, 57.1918), (31.4198, 87.3322, 56.6337), (31.354, 87.3071, 55.7016), (31.6319, 87.774, 54.9409), (31.4089, 88.5769, 54.1732), (31.2178, 89.2456, 53.5757), (31.2489, 90.157, 53.4804), (31.9244, 91.1732, 52.9892), (32.1266, 91.6409, 52.1651), (32.2003, 92.1235, 51.5887), (32.4635, 92.7841, 51.2134), (32.8217, 93.445, 51.1408), (32.8249, 94.1926, 51.2485), (32.7627, 94.3238, 51.198), (32.4703, 94.9005, 51.2945), (32.3509, 94.9871, 51.1594), (31.9082, 96.1753, 50.9374), (31.9489, 96.5547, 50.8799), (31.6951, 97.4961, 50.3858), (31.3956, 98.5779, 49.8421), (31.9745, 99.5262, 49.726)]
[(5.78457, 78.6084, 75.3082), (5.54705, 79.2712, 75.6594), (4.88964, 79.7102, 76.1819), (4.10636, 80.4738, 76.1819), (3.62673, 80.9469, 75.7769), (3.69343, 81.4628, 75.2647), (3.4538, 81.8796, 74.7058), (3.10314, 82.4832, 74.4685), (2.73869, 83.1062, 74.6188), (2.33258, 83.5663, 74.7868), (1.47275, 83.8039, 75.1207), (1.53083, 84.4125, 75.0347), (1.32296, 84.8722, 74.6789), (0.939499, 84.9832, 74.2079), (0.547125, 84.6973, 73.8266), (0.56701, 84.4851, 73.5014), (1.08667, 84.7688, 73.0449), (1.61482, 85.1537, 73.5582), (2.13097, 85.0042, 74.1921), (2.73493, 85.1697, 73.901), (3.72899, 84.4793, 73.7207), (3.92478, 83.6539, 73.6701), (4.88872, 83.1242, 72.8303), (5.63985, 82.3873, 72.7716), (6.27178, 82.2195, 72.1065), (6.36647, 82.2619, 71.9855), (6.96495, 82.0166, 71.5588), (7.39068, 80.9654, 71.0209), (7.55718, 80.9291, 70.2271), (8.13674, 80.9009, 69.6591), (8.48012, 80.695, 69.4119), (9.35191, 80.1328, 69.1127), (10.0806, 79.8588, 68.927), (10.6213, 79.2273, 68.9496), (11.2494, 78.8781, 69.3681), (12.183, 78.6444, 69.6458), (12.392, 79.3341, 69.2264), (12.6747, 80.1159, 69.2894), (13.0918, 80.7262, 69.3885), (13.4604, 81.2074, 69.4683), (13.9926, 81.4762, 69.5118), (14.6983, 81.6622, 69.201), (15.0908, 82.2891, 68.6711), (15.4399, 82.4986, 68.2178), (15.9747, 82.7128, 67.4773), (15.9272, 82.9839, 66.2635), (15.7508, 83.5033, 65.8241), (16.1442, 82.7746, 65.1793), (16.58, 82.1955, 64.3461), (16.9407, 81.8853, 63.4877), (17.8018, 81.8427, 63.0184), (18.6391, 81.6778, 62.713), (18.975, 81.9665, 61.9766), (19.1149, 82.4283, 61.416), (19.5392, 82.9546, 61.1157), (20.1294, 83.3984, 61.1596), (20.8434, 83.3081, 60.921), (21.3383, 83.3296, 60.529), (22.1568, 83.7366, 60.5281), (22.3502, 83.6591, 59.5447), (23.2542, 83.536, 59.6023), (24.0378, 83.1956, 59.3247), (24.7994, 83.0068, 58.9746), (25.6276, 83.2174, 58.8842), (26.2626, 83.7616, 59.0818), (27.1337, 84.2295, 59.6329), (27.8069, 84.517, 59.4249), (27.6233, 84.7981, 59.6132), (27.6184, 85.0705, 59.6785), (27.766, 85.3719, 59.6394), (27.7858, 85.6006, 59.6408), (28.0306, 86.5169, 59.8742), (28.6915, 86.8858, 59.8846), (29.2332, 87.2948, 59.5495), (29.2689, 87.377, 59.5145), (30.1552, 88.3568, 59.4689), (30.8477, 88.5637, 59.1867), (31.1898, 88.8378, 58.5465), (31.1078, 87.9797, 58.2219), (31.6088, 87.2339, 58.0188), (31.4343, 87.4899, 57.1918), (31.4198, 87.3322, 56.6337), (31.354, 87.3071, 55.7016), (31.6319, 87.774, 54.9409), (31.4089, 88.5769, 54.1732), (31.2178, 89.2456, 53.5757), (31.2489, 90.157, 53.4804), (31.9244, 91.1732, 52.9892), (32.1266, 91.6409, 52.1651), (32.2003, 92.1235, 51.5887), (32.4635, 92.7841, 51.2134), (32.8217, 93.445, 51.1408), (32.8249, 94.1926, 51.2485), (32.7627, 94.3238, 51.198), (32.4703, 94.9005, 51.2945), (32.3509, 94.9871, 51.1594), (31.9082, 96.1753, 50.9374), (31.9489, 96.5547, 50.8799), (31.6951, 97.4961, 50.3858), (31.3956, 98.5779, 49.8421), (31.9745, 99.5262, 49.726)]
[(5.78457, 78.6084, 75.3082), (5.54705, 79.2712, 75.6594), (4.88964, 79.7102, 76.1819), (4.10636, 80.4738, 76.1819), (3.62673, 80.9469, 75.7769), (3.69343, 81.4628, 75.2647), (3.4538, 81.8796, 74.7058), (3.10314, 82.4832, 74.4685), (2.73869, 83.1062, 74.6188), (2.33258, 83.5663, 74.7868), (1.47275, 83.8039, 75.1207), (1.53083, 84.4125, 75.0347), (1.32296, 84.8722, 74.6789), (0.939499, 84.9832, 74.2079), (0.547125, 84.6973, 73.8266), (0.56701, 84.4851, 73.5014), (1.08667, 84.7688, 73.0449), (1.61482, 85.1537, 73.5582), (2.13097, 85.0042, 74.1921), (2.73493, 85.1697, 73.901), (3.72899, 84.4793, 73.7207), (3.92478, 83.6539, 73.6701), (4.88872, 83.1242, 72.8303), (5.63985, 82.3873, 72.7716), (6.27178, 82.2195, 72.1065), (6.36647, 82.2619, 71.9855), (6.96495, 82.0166, 71.5588), (7.39068, 80.9654, 71.0209), (7.55718, 80.9291, 70.2271), (8.13674, 80.9009, 69.6591), (8.48012, 80.695, 69.4119), (9.35191, 80.1328, 69.1127), (10.0806, 79.8588, 68.927), (10.6213, 79.2273, 68.9496), (11.2494, 78.8781, 69.3681), (12.183, 78.6444, 69.6458), (12.392, 79.3341, 69.2264), (12.6747, 80.1159, 69.2894), (13.0918, 80.7262, 69.3885), (13.4604, 81.2074, 69.4683), (13.9926, 81.4762, 69.5118), (14.6983, 81.6622, 69.201), (15.0908, 82.2891, 68.6711), (15.4399, 82.4986, 68.2178), (15.9747, 82.7128, 67.4773), (15.9272, 82.9839, 66.2635), (15.7508, 83.5033, 65.8241), (16.1442, 82.7746, 65.1793), (16.58, 82.1955, 64.3461), (16.9407, 81.8853, 63.4877), (17.8018, 81.8427, 63.0184), (18.6391, 81.6778, 62.713), (18.975, 81.9665, 61.9766), (19.1149, 82.4283, 61.416), (19.5392, 82.9546, 61.1157), (20.1294, 83.3984, 61.1596), (20.8434, 83.3081, 60.921), (21.3383, 83.3296, 60.529), (22.1568, 83.7366, 60.5281), (22.3502, 83.6591, 59.5447), (23.2542, 83.536, 59.6023), (24.0378, 83.1956, 59.3247), (24.7994, 83.0068, 58.9746), (25.6276, 83.2174, 58.8842), (26.2626, 83.7616, 59.0818), (27.1337, 84.2295, 59.6329), (27.8069, 84.517, 59.4249), (27.6233, 84.7981, 59.6132), (27.6184, 85.0705, 59.6785), (27.766, 85.3719, 59.6394), (27.7858, 85.6006, 59.6408), (28.0306, 86.5169, 59.8742), (28.6915, 86.8858, 59.8846), (29.2332, 87.2948, 59.5495), (29.2689, 87.377, 59.5145), (30.1552, 88.3568, 59.4689), (30.8477, 88.5637, 59.1867), (31.1898, 88.8378, 58.5465), (31.0365, 89.0627, 57.82), (30.8975, 89.4892, 57.5745), (31.192, 90.4843, 57.34), (30.8088, 91.2818, 56.6332), (29.99, 91.5507, 55.6389), (30.0236, 91.8433, 55.4002), (29.8999, 91.6099, 54.6096), (29.952, 91.8464, 53.5819), (30.386, 92.1027, 52.9181), (30.2163, 92.4178, 52.1833), (29.7547, 92.9027, 51.3881), (30.3109, 92.9239, 50.9544), (30.1682, 93.8875, 50.5916), (30.1664, 94.0682, 50.5968), (30.6573, 95.1003, 50.1894), (31.2129, 95.8209, 49.8962), (31.0715, 96.2522, 49.7669), (31.0781, 96.3135, 49.7576), (31.1333, 97.3588, 49.763), (31.3956, 98.5779, 49.8421), (31.9745, 99.5262, 49.726)]
[(5.78457, 78.6084, 75.3082), (5.54705, 79.2712, 75.6594), (4.88964, 79.7102, 76.1819), (4.10636, 80.4738, 76.1819), (3.62673, 80.9469, 75.7769), (3.69343, 81.4628, 75.2647), (3.4538, 81.8796, 74.7058), (3.10314, 82.4832, 74.4685), (2.73869, 83.1062, 74.6188), (2.33258, 83.5663, 74.7868), (1.47275, 83.8039, 75.1207), (1.53083, 84.4125, 75.0347), (1.32296, 84.8722, 74.6789), (0.939499, 84.9832, 74.2079), (0.547125, 84.6973, 73.8266), (0.56701, 84.4851, 73.5014), (1.08667, 84.7688, 73.0449), (1.61482, 85.1537, 73.5582), (2.13097, 85.0042, 74.1921), (2.73493, 85.1697, 73.901), (3.72899, 84.4793, 73.7207), (3.92478, 83.6539, 73.6701), (4.88872, 83.1242, 72.8303), (5.63985, 82.3873, 72.7716), (6.27178, 82.2195, 72.1065), (6.36647, 82.2619, 71.9855), (6.96495, 82.0166, 71.5588), (7.39068, 80.9654, 71.0209), (7.55718, 80.9291, 70.2271), (8.13674, 80.9009, 69.6591), (8.48012, 80.695, 69.4119), (9.35191, 80.1328, 69.1127), (10.0806, 79.8588, 68.927), (10.6213, 79.2273, 68.9496), (11.2494, 78.8781, 69.3681), (12.183, 78.6444, 69.6458), (12.392, 79.3341, 69.2264), (12.6747, 80.1159, 69.2894), (13.0918, 80.7262, 69.3885), (13.4604, 81.2074, 69.4683), (13.9926, 81.4762, 69.5118), (14.6983, 81.6622, 69.201), (15.0908, 82.2891, 68.6711), (15.4399, 82.4986, 68.2178), (15.9747, 82.7128, 67.4773), (15.9272, 82.9839, 66.2635), (15.7508, 83.5033, 65.8241), (16.1442, 82.7746, 65.1793), (16.58, 82.1955, 64.3461), (16.9407, 81.8853, 63.4877), (17.8018, 81.8427, 63.0184), (18.6391, 81.6778, 62.713), (18.975, 81.9665, 61.9766), (19.1149, 82.4283, 61.416), (19.5392, 82.9546, 61.1157), (20.1294, 83.3984, 61.1596), (20.8434, 83.3081, 60.921), (21.3383, 83.3296, 60.529), (22.1568, 83.7366, 60.5281), (22.3502, 83.6591, 59.5447), (23.2542, 83.536, 59.6023), (24.0378, 83.1956, 59.3247), (24.7994, 83.0068, 58.9746), (25.6276, 83.2174, 58.8842), (26.2626, 83.7616, 59.0818), (27.1337, 84.2295, 59.6329), (27.8069, 84.517, 59.4249), (28.5303, 84.6396, 59.5217), (29.13, 84.6606, 59.6379), (29.6882, 85.1683, 59.6837), (31.2346, 85.4655, 59.7082), (32.0052, 85.3761, 59.9152), (33.0624, 85.6951, 59.5804), (33.7332, 86.1429, 59.9547), (33.9507, 86.393, 60.273), (34.7581, 86.7211, 60.6039), (35.2836, 87.1585, 60.1289), (35.839, 87.025, 60.3398), (36.276, 86.7719, 59.9996), (36.9985, 86.8941, 59.1997), (37.3989, 86.9587, 58.9188), (37.7473, 86.7428, 58.3247), (37.7601, 86.6419, 57.6101), (37.7061, 86.5738, 57.4706), (37.6638, 86.4074, 56.634), (37.6685, 86.4159, 56.6212), (38.2034, 86.5382, 55.8911), (38.3085, 86.4547, 55.6665), (38.6062, 86.6129, 55.1631), (38.8861, 86.82, 55.1029), (39.8602, 87.107, 54.2119), (40.3029, 87.0927, 53.1966), (40.7321, 86.9955, 53.0386), (41.5429, 86.8324, 52.3031), (41.7327, 86.3345, 51.798), (41.9949, 86.2053, 51.5699), (42.9607, 85.8792, 51.1899)]
[(5.78457, 78.6084, 75.3082), (5.54705, 79.2712, 75.6594), (4.88964, 79.7102, 76.1819), (4.10636, 80.4738, 76.1819), (3.62673, 80.9469, 75.7769), (3.69343, 81.4628, 75.2647), (3.4538, 81.8796, 74.7058), (3.10314, 82.4832, 74.4685), (2.73869, 83.1062, 74.6188), (2.33258, 83.5663, 74.7868), (1.47275, 83.8039, 75.1207), (1.53083, 84.4125, 75.0347), (1.32296, 84.8722, 74.6789), (0.939499, 84.9832, 74.2079), (0.547125, 84.6973, 73.8266), (0.56701, 84.4851, 73.5014), (1.08667, 84.7688, 73.0449), (1.61482, 85.1537, 73.5582), (2.13097, 85.0042, 74.1921), (2.73493, 85.1697, 73.901), (3.72899, 84.4793, 73.7207), (3.92478, 83.6539, 73.6701), (4.88872, 83.1242, 72.8303), (5.63985, 82.3873, 72.7716), (6.27178, 82.2195, 72.1065), (6.36647, 82.2619, 71.9855), (6.96495, 82.0166, 71.5588), (7.39068, 80.9654, 71.0209), (7.55718, 80.9291, 70.2271), (8.13674, 80.9009, 69.6591), (8.48012, 80.695, 69.4119), (9.35191, 80.1328, 69.1127), (10.0806, 79.8588, 68.927), (10.6213, 79.2273, 68.9496), (11.2494, 78.8781, 69.3681), (12.183, 78.6444, 69.6458), (12.392, 79.3341, 69.2264), (12.6747, 80.1159, 69.2894), (13.0918, 80.7262, 69.3885), (13.4604, 81.2074, 69.4683), (13.9926, 81.4762, 69.5118), (14.6983, 81.6622, 69.201), (15.0908, 82.2891, 68.6711), (15.4399, 82.4986, 68.2178), (15.9747, 82.7128, 67.4773), (15.9272, 82.9839, 66.2635), (15.7508, 83.5033, 65.8241), (16.1442, 82.7746, 65.1793), (16.58, 82.1955, 64.3461), (16.9407, 81.8853, 63.4877), (17.8018, 81.8427, 63.0184), (18.6391, 81.6778, 62.713), (18.975, 81.9665, 61.9766), (19.1149, 82.4283, 61.416), (19.5392, 82.9546, 61.1157), (20.1294, 83.3984, 61.1596), (20.8434, 83.3081, 60.921), (21.3383, 83.3296, 60.529), (22.1568, 83.7366, 60.5281), (22.3502, 83.6591, 59.5447), (23.2542, 83.536, 59.6023), (24.0378, 83.1956, 59.3247), (24.7994, 83.0068, 58.9746), (25.6276, 83.2174, 58.8842), (26.2626, 83.7616, 59.0818), (27.1337, 84.2295, 59.6329), (27.1609, 84.2745, 59.6923), (26.9175, 84.6466, 60.1918), (26.9125, 84.919, 60.2571), (27.1007, 85.4129, 60.0015), (26.8997, 85.9325, 60.1566), (27.0628, 86.329, 60.0438), (26.868, 86.5536, 60.073), (26.3503, 87.5173, 60.2469), (26.5622, 88.0672, 60.4962), (26.3987, 88.4513, 60.956), (27.18, 88.5407, 60.9854), (27.987, 88.3196, 60.6584), (28.7223, 88.6601, 60.3262), (29.8205, 88.6861, 59.7881), (30.1552, 88.3568, 59.4689), (30.8477, 88.5637, 59.1867), (31.1898, 88.8378, 58.5465)]
[(5.78457, 78.6084, 75.3082), (5.54705, 79.2712, 75.6594), (4.88964, 79.7102, 76.1819), (4.10636, 80.4738, 76.1819), (3.62673, 80.9469, 75.7769), (3.69343, 81.4628, 75.2647), (3.4538, 81.8796, 74.7058), (3.10314, 82.4832, 74.4685), (2.73869, 83.1062, 74.6188), (2.33258, 83.5663, 74.7868), (1.47275, 83.8039, 75.1207), (1.53083, 84.4125, 75.0347), (1.32296, 84.8722, 74.6789), (0.939499, 84.9832, 74.2079), (0.547125, 84.6973, 73.8266), (0.56701, 84.4851, 73.5014), (1.08667, 84.7688, 73.0449), (1.61482, 85.1537, 73.5582), (2.13097, 85.0042, 74.1921), (2.73493, 85.1697, 73.901), (3.72899, 84.4793, 73.7207), (3.92478, 83.6539, 73.6701), (4.88872, 83.1242, 72.8303), (5.63985, 82.3873, 72.7716), (6.27178, 82.2195, 72.1065), (6.36647, 82.2619, 71.9855), (6.96495, 82.0166, 71.5588), (7.39068, 80.9654, 71.0209), (7.55718, 80.9291, 70.2271), (8.13674, 80.9009, 69.6591), (8.48012, 80.695, 69.4119), (9.35191, 80.1328, 69.1127), (10.0806, 79.8588, 68.927), (10.6213, 79.2273, 68.9496), (11.2494, 78.8781, 69.3681), (12.183, 78.6444, 69.6458), (12.392, 79.3341, 69.2264), (12.6747, 80.1159, 69.2894), (13.0918, 80.7262, 69.3885), (13.4604, 81.2074, 69.4683), (13.9926, 81.4762, 69.5118), (14.6983, 81.6622, 69.201), (15.0908, 82.2891, 68.6711), (15.4399, 82.4986, 68.2178), (15.9747, 82.7128, 67.4773), (15.9272, 82.9839, 66.2635), (15.7508, 83.5033, 65.8241), (16.1442, 82.7746, 65.1793), (16.58, 82.1955, 64.3461), (16.9407, 81.8853, 63.4877), (17.8018, 81.8427, 63.0184), (18.6391, 81.6778, 62.713), (18.975, 81.9665, 61.9766), (19.1149, 82.4283, 61.416), (19.5392, 82.9546, 61.1157), (20.1294, 83.3984, 61.1596), (20.8434, 83.3081, 60.921), (21.3383, 83.3296, 60.529), (22.1568, 83.7366, 60.5281), (22.3502, 83.6591, 59.5447), (23.2542, 83.536, 59.6023), (24.0378, 83.1956, 59.3247), (24.7994, 83.0068, 58.9746), (25.6276, 83.2174, 58.8842), (26.2626, 83.7616, 59.0818), (27.1337, 84.2295, 59.6329), (27.1609, 84.2745, 59.6923), (26.9175, 84.6466, 60.1918), (26.9125, 84.919, 60.2571), (27.1007, 85.4129, 60.0015), (26.8997, 85.9325, 60.1566), (27.0628, 86.329, 60.0438), (26.868, 86.5536, 60.073), (26.3503, 87.5173, 60.2469), (26.5622, 88.0672, 60.4962), (26.3987, 88.4513, 60.956), (26.1454, 88.6817, 61.3294), (26.2372, 89.0074, 61.8885), (25.7015, 89.4119, 62.5018), (25.1701, 89.6467, 62.7988), (24.7582, 90.1972, 63.5129), (24.3199, 91.033, 64.0511), (24.3628, 91.1416, 64.2261), (24.0559, 91.6057, 64.525), (24.0134, 92.121, 65.1381), (24.681, 91.7055, 65.0211), (24.9932, 91.2423, 64.7265), (25.1051, 90.7532, 64.3863), (25.8349, 90.7532, 64.3863), (26.4056, 90.6991, 63.8255), (27.2739, 90.6535, 62.9012), (28.0477, 90.5402, 61.6814), (28.5368, 90.0366, 60.8743), (28.8733, 89.5452, 60.579), (29.9532, 89.4637, 60.0101), (30.6711, 89.2436, 59.7708), (31.1876, 89.259, 59.1757), (31.1898, 88.8378, 58.5465)]
[(5.78457, 78.6084, 75.3082), (5.54705, 79.2712, 75.6594), (4.88964, 79.7102, 76.1819), (4.10636, 80.4738, 76.1819), (3.62673, 80.9469, 75.7769), (3.69343, 81.4628, 75.2647), (3.4538, 81.8796, 74.7058), (3.10314, 82.4832, 74.4685), (2.73869, 83.1062, 74.6188), (2.33258, 83.5663, 74.7868), (1.47275, 83.8039, 75.1207), (1.53083, 84.4125, 75.0347), (1.32296, 84.8722, 74.6789), (0.939499, 84.9832, 74.2079), (0.547125, 84.6973, 73.8266), (0.56701, 84.4851, 73.5014), (1.08667, 84.7688, 73.0449), (1.61482, 85.1537, 73.5582), (2.13097, 85.0042, 74.1921), (2.73493, 85.1697, 73.901), (3.72899, 84.4793, 73.7207), (3.92478, 83.6539, 73.6701), (4.88872, 83.1242, 72.8303), (5.63985, 82.3873, 72.7716), (6.27178, 82.2195, 72.1065), (6.36647, 82.2619, 71.9855), (6.96495, 82.0166, 71.5588), (7.39068, 80.9654, 71.0209), (7.55718, 80.9291, 70.2271), (8.13674, 80.9009, 69.6591), (8.48012, 80.695, 69.4119), (9.35191, 80.1328, 69.1127), (10.0806, 79.8588, 68.927), (10.6213, 79.2273, 68.9496), (11.2494, 78.8781, 69.3681), (12.183, 78.6444, 69.6458), (12.392, 79.3341, 69.2264), (12.6747, 80.1159, 69.2894), (13.0918, 80.7262, 69.3885), (13.4604, 81.2074, 69.4683), (13.9926, 81.4762, 69.5118), (14.6983, 81.6622, 69.201), (15.0908, 82.2891, 68.6711), (15.4399, 82.4986, 68.2178), (15.9747, 82.7128, 67.4773), (15.9272, 82.9839, 66.2635), (15.7508, 83.5033, 65.8241), (16.1442, 82.7746, 65.1793), (16.58, 82.1955, 64.3461), (16.9407, 81.8853, 63.4877), (17.8018, 81.8427, 63.0184), (18.6391, 81.6778, 62.713), (18.975, 81.9665, 61.9766), (19.1149, 82.4283, 61.416), (19.5392, 82.9546, 61.1157), (20.1294, 83.3984, 61.1596), (20.8434, 83.3081, 60.921), (21.3383, 83.3296, 60.529), (22.1568, 83.7366, 60.5281), (22.3502, 83.6591, 59.5447), (23.2542, 83.536, 59.6023), (24.0378, 83.1956, 59.3247), (24.7994, 83.0068, 58.9746), (25.6276, 83.2174, 58.8842), (26.2626, 83.7616, 59.0818), (27.1337, 84.2295, 59.6329), (27.1609, 84.2745, 59.6923), (27.6233, 84.7981, 59.6132), (28.5186, 85.2843, 59.6762), (28.5422, 85.5574, 59.6779), (29.2444, 85.9494, 59.689), (29.82, 86.3839, 59.3329), (30.3932, 86.5991, 59.1059), (30.4311, 86.6864, 59.0686), (31.2193, 86.9219, 58.7475), (31.6088, 87.2339, 58.0188), (31.4343, 87.4899, 57.1918), (31.4198, 87.3322, 56.6337), (31.354, 87.3071, 55.7016), (31.6319, 87.774, 54.9409), (31.4089, 88.5769, 54.1732), (31.2178, 89.2456, 53.5757), (31.2489, 90.157, 53.4804), (31.9244, 91.1732, 52.9892), (32.1266, 91.6409, 52.1651), (32.2003, 92.1235, 51.5887), (32.4635, 92.7841, 51.2134), (32.8217, 93.445, 51.1408), (32.8249, 94.1926, 51.2485), (32.7627, 94.3238, 51.198), (32.4703, 94.9005, 51.2945), (32.3509, 94.9871, 51.1594), (31.9082, 96.1753, 50.9374), (31.9489, 96.5547, 50.8799), (31.6951, 97.4961, 50.3858), (31.3956, 98.5779, 49.8421), (31.9745, 99.5262, 49.726)]
[(5.78457, 78.6084, 75.3082), (5.54705, 79.2712, 75.6594), (4.88964, 79.7102, 76.1819), (4.10636, 80.4738, 76.1819), (3.62673, 80.9469, 75.7769), (3.69343, 81.4628, 75.2647), (3.4538, 81.8796, 74.7058), (3.10314, 82.4832, 74.4685), (2.73869, 83.1062, 74.6188), (2.33258, 83.5663, 74.7868), (1.47275, 83.8039, 75.1207), (1.53083, 84.4125, 75.0347), (1.32296, 84.8722, 74.6789), (0.939499, 84.9832, 74.2079), (0.547125, 84.6973, 73.8266), (0.56701, 84.4851, 73.5014), (1.08667, 84.7688, 73.0449), (1.61482, 85.1537, 73.5582), (2.13097, 85.0042, 74.1921), (2.73493, 85.1697, 73.901), (3.72899, 84.4793, 73.7207), (3.92478, 83.6539, 73.6701), (4.88872, 83.1242, 72.8303), (5.63985, 82.3873, 72.7716), (6.27178, 82.2195, 72.1065), (6.36647, 82.2619, 71.9855), (6.96495, 82.0166, 71.5588), (7.39068, 80.9654, 71.0209), (7.55718, 80.9291, 70.2271), (8.13674, 80.9009, 69.6591), (8.48012, 80.695, 69.4119), (9.35191, 80.1328, 69.1127), (10.0806, 79.8588, 68.927), (10.6213, 79.2273, 68.9496), (11.2494, 78.8781, 69.3681), (12.183, 78.6444, 69.6458), (12.392, 79.3341, 69.2264), (12.6747, 80.1159, 69.2894), (13.0918, 80.7262, 69.3885), (13.4604, 81.2074, 69.4683), (13.9926, 81.4762, 69.5118), (14.6983, 81.6622, 69.201), (15.0908, 82.2891, 68.6711), (15.4399, 82.4986, 68.2178), (15.9747, 82.7128, 67.4773), (15.9272, 82.9839, 66.2635), (15.7508, 83.5033, 65.8241), (16.1442, 82.7746, 65.1793), (16.58, 82.1955, 64.3461), (16.9407, 81.8853, 63.4877), (17.8018, 81.8427, 63.0184), (18.6391, 81.6778, 62.713), (18.975, 81.9665, 61.9766), (19.1149, 82.4283, 61.416), (19.5392, 82.9546, 61.1157), (20.1294, 83.3984, 61.1596), (20.8434, 83.3081, 60.921), (21.3383, 83.3296, 60.529), (22.1568, 83.7366, 60.5281), (22.3502, 83.6591, 59.5447), (23.2542, 83.536, 59.6023), (24.0378, 83.1956, 59.3247), (24.7994, 83.0068, 58.9746), (25.6276, 83.2174, 58.8842), (26.2626, 83.7616, 59.0818), (27.1337, 84.2295, 59.6329), (27.1609, 84.2745, 59.6923), (27.6233, 84.7981, 59.6132), (27.6184, 85.0705, 59.6785), (27.766, 85.3719, 59.6394), (27.7858, 85.6006, 59.6408), (28.0306, 86.5169, 59.8742), (28.6915, 86.8858, 59.8846), (29.2332, 87.2948, 59.5495), (29.2689, 87.377, 59.5145), (30.1552, 88.3568, 59.4689), (30.8477, 88.5637, 59.1867), (31.1898, 88.8378, 58.5465), (31.1078, 87.9797, 58.2219), (31.6088, 87.2339, 58.0188), (31.4343, 87.4899, 57.1918), (31.4198, 87.3322, 56.6337), (31.354, 87.3071, 55.7016), (31.6319, 87.774, 54.9409), (31.4089, 88.5769, 54.1732), (31.2178, 89.2456, 53.5757), (31.2489, 90.157, 53.4804), (31.9244, 91.1732, 52.9892), (32.1266, 91.6409, 52.1651), (32.2003, 92.1235, 51.5887), (32.4635, 92.7841, 51.2134), (32.8217, 93.445, 51.1408), (32.8249, 94.1926, 51.2485), (32.7627, 94.3238, 51.198), (32.4703, 94.9005, 51.2945), (32.3509, 94.9871, 51.1594), (31.9082, 96.1753, 50.9374), (31.9489, 96.5547, 50.8799), (31.6951, 97.4961, 50.3858), (31.3956, 98.5779, 49.8421), (31.9745, 99.5262, 49.726)]
[(5.78457, 78.6084, 75.3082), (5.54705, 79.2712, 75.6594), (4.88964, 79.7102, 76.1819), (4.10636, 80.4738, 76.1819), (3.62673, 80.9469, 75.7769), (3.69343, 81.4628, 75.2647), (3.4538, 81.8796, 74.7058), (3.10314, 82.4832, 74.4685), (2.73869, 83.1062, 74.6188), (2.33258, 83.5663, 74.7868), (1.47275, 83.8039, 75.1207), (1.53083, 84.4125, 75.0347), (1.32296, 84.8722, 74.6789), (0.939499, 84.9832, 74.2079), (0.547125, 84.6973, 73.8266), (0.56701, 84.4851, 73.5014), (1.08667, 84.7688, 73.0449), (1.61482, 85.1537, 73.5582), (2.13097, 85.0042, 74.1921), (2.73493, 85.1697, 73.901), (3.72899, 84.4793, 73.7207), (3.92478, 83.6539, 73.6701), (4.88872, 83.1242, 72.8303), (5.63985, 82.3873, 72.7716), (6.27178, 82.2195, 72.1065), (6.36647, 82.2619, 71.9855), (6.96495, 82.0166, 71.5588), (7.39068, 80.9654, 71.0209), (7.55718, 80.9291, 70.2271), (8.13674, 80.9009, 69.6591), (8.48012, 80.695, 69.4119), (9.35191, 80.1328, 69.1127), (10.0806, 79.8588, 68.927), (10.6213, 79.2273, 68.9496), (11.2494, 78.8781, 69.3681), (12.183, 78.6444, 69.6458), (12.392, 79.3341, 69.2264), (12.6747, 80.1159, 69.2894), (13.0918, 80.7262, 69.3885), (13.4604, 81.2074, 69.4683), (13.9926, 81.4762, 69.5118), (14.6983, 81.6622, 69.201), (15.0908, 82.2891, 68.6711), (15.4399, 82.4986, 68.2178), (15.9747, 82.7128, 67.4773), (15.9272, 82.9839, 66.2635), (15.7508, 83.5033, 65.8241), (16.1442, 82.7746, 65.1793), (16.58, 82.1955, 64.3461), (16.9407, 81.8853, 63.4877), (17.8018, 81.8427, 63.0184), (18.6391, 81.6778, 62.713), (18.975, 81.9665, 61.9766), (19.1149, 82.4283, 61.416), (19.5392, 82.9546, 61.1157), (20.1294, 83.3984, 61.1596), (20.8434, 83.3081, 60.921), (21.3383, 83.3296, 60.529), (22.1568, 83.7366, 60.5281), (22.3502, 83.6591, 59.5447), (23.2542, 83.536, 59.6023), (24.0378, 83.1956, 59.3247), (24.7994, 83.0068, 58.9746), (25.6276, 83.2174, 58.8842), (26.2626, 83.7616, 59.0818), (27.1337, 84.2295, 59.6329), (27.1609, 84.2745, 59.6923), (27.6233, 84.7981, 59.6132), (27.6184, 85.0705, 59.6785), (27.766, 85.3719, 59.6394), (27.7858, 85.6006, 59.6408), (28.0306, 86.5169, 59.8742), (28.6915, 86.8858, 59.8846), (29.2332, 87.2948, 59.5495), (29.2689, 87.377, 59.5145), (30.1552, 88.3568, 59.4689), (30.8477, 88.5637, 59.1867), (31.1898, 88.8378, 58.5465), (31.0365, 89.0627, 57.82), (30.8975, 89.4892, 57.5745), (31.192, 90.4843, 57.34), (30.8088, 91.2818, 56.6332), (29.99, 91.5507, 55.6389), (30.0236, 91.8433, 55.4002), (29.8999, 91.6099, 54.6096), (29.952, 91.8464, 53.5819), (30.386, 92.1027, 52.9181), (30.2163, 92.4178, 52.1833), (29.7547, 92.9027, 51.3881), (30.3109, 92.9239, 50.9544), (30.1682, 93.8875, 50.5916), (30.1664, 94.0682, 50.5968), (30.6573, 95.1003, 50.1894), (31.2129, 95.8209, 49.8962), (31.0715, 96.2522, 49.7669), (31.0781, 96.3135, 49.7576), (31.1333, 97.3588, 49.763), (31.3956, 98.5779, 49.8421), (31.9745, 99.5262, 49.726)]
[(5.78457, 78.6084, 75.3082), (5.54705, 79.2712, 75.6594), (4.88964, 79.7102, 76.1819), (4.10636, 80.4738, 76.1819), (3.62673, 80.9469, 75.7769), (3.69343, 81.4628, 75.2647), (3.4538, 81.8796, 74.7058), (3.10314, 82.4832, 74.4685), (2.73869, 83.1062, 74.6188), (2.33258, 83.5663, 74.7868), (1.47275, 83.8039, 75.1207), (1.53083, 84.4125, 75.0347), (1.32296, 84.8722, 74.6789), (0.939499, 84.9832, 74.2079), (0.547125, 84.6973, 73.8266), (0.56701, 84.4851, 73.5014), (1.08667, 84.7688, 73.0449), (1.61482, 85.1537, 73.5582), (2.13097, 85.0042, 74.1921), (2.73493, 85.1697, 73.901), (3.72899, 84.4793, 73.7207), (3.92478, 83.6539, 73.6701), (4.88872, 83.1242, 72.8303), (5.63985, 82.3873, 72.7716), (6.27178, 82.2195, 72.1065), (6.36647, 82.2619, 71.9855), (6.96495, 82.0166, 71.5588), (7.39068, 80.9654, 71.0209), (7.55718, 80.9291, 70.2271), (8.13674, 80.9009, 69.6591), (8.48012, 80.695, 69.4119), (9.35191, 80.1328, 69.1127), (10.0806, 79.8588, 68.927), (10.6213, 79.2273, 68.9496), (11.2494, 78.8781, 69.3681), (12.183, 78.6444, 69.6458), (12.392, 79.3341, 69.2264), (12.6747, 80.1159, 69.2894), (13.0918, 80.7262, 69.3885), (13.4604, 81.2074, 69.4683), (13.9926, 81.4762, 69.5118), (14.6983, 81.6622, 69.201), (15.0908, 82.2891, 68.6711), (15.4399, 82.4986, 68.2178), (15.9747, 82.7128, 67.4773), (15.9272, 82.9839, 66.2635), (15.7508, 83.5033, 65.8241), (16.1442, 82.7746, 65.1793), (16.58, 82.1955, 64.3461), (16.9407, 81.8853, 63.4877), (17.8018, 81.8427, 63.0184), (18.6391, 81.6778, 62.713), (18.975, 81.9665, 61.9766), (19.1149, 82.4283, 61.416), (19.5392, 82.9546, 61.1157), (20.1294, 83.3984, 61.1596), (20.8434, 83.3081, 60.921), (21.3383, 83.3296, 60.529), (22.1568, 83.7366, 60.5281), (22.3502, 83.6591, 59.5447), (23.2542, 83.536, 59.6023), (24.0378, 83.1956, 59.3247), (24.7994, 83.0068, 58.9746), (25.6276, 83.2174, 58.8842), (25.1616, 83.372, 57.8951), (24.8021, 83.476, 57.2331), (24.6362, 83.2166, 56.5377), (24.713, 82.6703, 56.0141), (24.5888, 82.0744, 55.7132), (24.9786, 81.5549, 55.2653), (24.553, 81.2244, 54.9919), (24.4874, 81.1507, 54.3957), (24.5079, 81.1959, 53.898), (24.9974, 80.5686, 53.6053), (24.9986, 80.5513, 54.4371), (25.0592, 80.6192, 54.9873), (25.4519, 80.9243, 55.2396), (25.8254, 81.7897, 55.4648), (26.0072, 82.3611, 55.7152), (26.085, 83.131, 56.1264), (25.9567, 83.5368, 56.8925), (26.7354, 83.7741, 57.5435), (26.9155, 84.0297, 58.0365), (27.0004, 84.0897, 58.2042), (27.0773, 84.1665, 58.5089), (27.1247, 84.2238, 58.7363), (27.6709, 84.2921, 59.1277), (27.8069, 84.517, 59.4249), (27.6233, 84.7981, 59.6132), (27.6184, 85.0705, 59.6785), (27.766, 85.3719, 59.6394), (27.7858, 85.6006, 59.6408), (28.0306, 86.5169, 59.8742), (28.6915, 86.8858, 59.8846), (29.2332, 87.2948, 59.5495), (29.2689, 87.377, 59.5145), (30.1552, 88.3568, 59.4689), (30.8477, 88.5637, 59.1867), (31.1898, 88.8378, 58.5465)]
[(5.78457, 78.6084, 75.3082), (5.54705, 79.2712, 75.6594), (4.88964, 79.7102, 76.1819), (4.10636, 80.4738, 76.1819), (3.62673, 80.9469, 75.7769), (3.69343, 81.4628, 75.2647), (3.4538, 81.8796, 74.7058), (3.10314, 82.4832, 74.4685), (2.73869, 83.1062, 74.6188), (2.33258, 83.5663, 74.7868), (1.47275, 83.8039, 75.1207), (1.53083, 84.4125, 75.0347), (1.32296, 84.8722, 74.6789), (0.939499, 84.9832, 74.2079), (0.547125, 84.6973, 73.8266), (0.56701, 84.4851, 73.5014), (1.08667, 84.7688, 73.0449), (1.61482, 85.1537, 73.5582), (2.13097, 85.0042, 74.1921), (2.73493, 85.1697, 73.901), (3.72899, 84.4793, 73.7207), (3.92478, 83.6539, 73.6701), (4.88872, 83.1242, 72.8303), (5.63985, 82.3873, 72.7716), (6.27178, 82.2195, 72.1065), (6.36647, 82.2619, 71.9855), (6.96495, 82.0166, 71.5588), (7.39068, 80.9654, 71.0209), (7.55718, 80.9291, 70.2271), (8.13674, 80.9009, 69.6591), (8.48012, 80.695, 69.4119), (9.35191, 80.1328, 69.1127), (10.0806, 79.8588, 68.927), (10.6213, 79.2273, 68.9496), (11.2494, 78.8781, 69.3681), (12.183, 78.6444, 69.6458), (12.392, 79.3341, 69.2264), (12.6747, 80.1159, 69.2894), (13.0918, 80.7262, 69.3885), (13.4604, 81.2074, 69.4683), (13.9926, 81.4762, 69.5118), (14.6983, 81.6622, 69.201), (15.0908, 82.2891, 68.6711), (15.4399, 82.4986, 68.2178), (15.9747, 82.7128, 67.4773), (15.9272, 82.9839, 66.2635), (15.7508, 83.5033, 65.8241), (16.1442, 82.7746, 65.1793), (16.58, 82.1955, 64.3461), (16.9407, 81.8853, 63.4877), (17.8018, 81.8427, 63.0184), (18.6391, 81.6778, 62.713), (18.975, 81.9665, 61.9766), (19.1149, 82.4283, 61.416), (19.2918, 81.9996, 60.9389), (19.0252, 81.8457, 60.3491), (19.4465, 82.3529, 60.0139), (19.9933, 82.5157, 59.5431), (20.124, 82.6541, 58.8436), (20.2208, 83.0933, 58.2062), (20.7247, 83.4036, 57.5745), (21.0635, 83.2259, 56.798), (21.1077, 82.628, 56.1736), (21.0207, 82.5431, 56.0518), (21.5131, 81.6846, 55.4696), (22.202, 81.9716, 56.1304), (22.8858, 82.4071, 56.3069), (23.2495, 83.1317, 57.3532), (23.6818, 83.2509, 57.3927), (24.4709, 83.2192, 58.1169), (24.7994, 83.0068, 58.9746), (25.6276, 83.2174, 58.8842), (26.2626, 83.7616, 59.0818), (27.1337, 84.2295, 59.6329), (27.8069, 84.517, 59.4249), (27.6233, 84.7981, 59.6132), (27.6184, 85.0705, 59.6785), (27.766, 85.3719, 59.6394), (27.7858, 85.6006, 59.6408), (28.0306, 86.5169, 59.8742), (28.6915, 86.8858, 59.8846), (29.2332, 87.2948, 59.5495), (29.2689, 87.377, 59.5145), (30.1552, 88.3568, 59.4689), (30.8477, 88.5637, 59.1867), (31.1898, 88.8378, 58.5465)]
[(5.78457, 78.6084, 75.3082), (5.54705, 79.2712, 75.6594), (4.88964, 79.7102, 76.1819), (4.10636, 80.4738, 76.1819), (3.62673, 80.9469, 75.7769), (3.69343, 81.4628, 75.2647), (3.4538, 81.8796, 74.7058), (3.10314, 82.4832, 74.4685), (2.73869, 83.1062, 74.6188), (2.33258, 83.5663, 74.7868), (1.47275, 83.8039, 75.1207), (1.53083, 84.4125, 75.0347), (1.32296, 84.8722, 74.6789), (0.939499, 84.9832, 74.2079), (0.547125, 84.6973, 73.8266), (0.56701, 84.4851, 73.5014), (1.08667, 84.7688, 73.0449), (1.61482, 85.1537, 73.5582), (2.13097, 85.0042, 74.1921), (2.73493, 85.1697, 73.901), (3.72899, 84.4793, 73.7207), (3.92478, 83.6539, 73.6701), (4.88872, 83.1242, 72.8303), (5.63985, 82.3873, 72.7716), (6.27178, 82.2195, 72.1065), (6.36647, 82.2619, 71.9855), (6.96495, 82.0166, 71.5588), (7.39068, 80.9654, 71.0209), (7.55718, 80.9291, 70.2271), (8.13674, 80.9009, 69.6591), (8.48012, 80.695, 69.4119), (9.35191, 80.1328, 69.1127), (10.0806, 79.8588, 68.927), (10.6213, 79.2273, 68.9496), (11.2494, 78.8781, 69.3681), (12.183, 78.6444, 69.6458), (12.392, 79.3341, 69.2264), (12.6747, 80.1159, 69.2894), (13.0918, 80.7262, 69.3885), (13.4604, 81.2074, 69.4683), (13.9926, 81.4762, 69.5118), (14.6983, 81.6622, 69.201), (15.0908, 82.2891, 68.6711), (15.4399, 82.4986, 68.2178), (15.9747, 82.7128, 67.4773), (15.9272, 82.9839, 66.2635), (15.7508, 83.5033, 65.8241), (16.1442, 82.7746, 65.1793), (16.58, 82.1955, 64.3461), (16.9407, 81.8853, 63.4877), (17.8018, 81.8427, 63.0184), (18.6391, 81.6778, 62.713), (18.975, 81.9665, 61.9766), (19.1149, 82.4283, 61.416), (19.2918, 81.9996, 60.9389), (19.0252, 81.8457, 60.3491), (19.4465, 82.3529, 60.0139), (19.9933, 82.5157, 59.5431), (20.124, 82.6541, 58.8436), (20.2208, 83.0933, 58.2062), (20.7247, 83.4036, 57.5745), (21.0635, 83.2259, 56.798), (21.1077, 82.628, 56.1736), (21.0207, 82.5431, 56.0518), (21.5131, 81.6846, 55.4696), (22.202, 81.9716, 56.1304), (22.8858, 82.4071, 56.3069), (23.2495, 83.1317, 57.3532), (23.6818, 83.2509, 57.3927), (24.4709, 83.2192, 58.1169), (24.7994, 83.0068, 58.9746), (25.6276, 83.2174, 58.8842), (26.2626, 83.7616, 59.0818), (27.1337, 84.2295, 59.6329), (27.1609, 84.2745, 59.6923), (26.9175, 84.6466, 60.1918), (26.9125, 84.919, 60.2571), (27.1007, 85.4129, 60.0015), (26.8997, 85.9325, 60.1566), (27.0628, 86.329, 60.0438), (26.868, 86.5536, 60.073), (26.3503, 87.5173, 60.2469), (26.5622, 88.0672, 60.4962), (26.3987, 88.4513, 60.956), (27.18, 88.5407, 60.9854), (27.987, 88.3196, 60.6584), (28.7223, 88.6601, 60.3262), (29.8205, 88.6861, 59.7881), (30.1552, 88.3568, 59.4689), (30.8477, 88.5637, 59.1867), (31.1898, 88.8378, 58.5465)]
[(5.78457, 78.6084, 75.3082), (5.54705, 79.2712, 75.6594), (4.88964, 79.7102, 76.1819), (4.10636, 80.4738, 76.1819), (3.62673, 80.9469, 75.7769), (3.69343, 81.4628, 75.2647), (3.4538, 81.8796, 74.7058), (3.10314, 82.4832, 74.4685), (2.73869, 83.1062, 74.6188), (2.33258, 83.5663, 74.7868), (1.47275, 83.8039, 75.1207), (1.53083, 84.4125, 75.0347), (1.32296, 84.8722, 74.6789), (0.939499, 84.9832, 74.2079), (0.547125, 84.6973, 73.8266), (0.56701, 84.4851, 73.5014), (1.08667, 84.7688, 73.0449), (1.61482, 85.1537, 73.5582), (2.13097, 85.0042, 74.1921), (2.73493, 85.1697, 73.901), (3.72899, 84.4793, 73.7207), (3.92478, 83.6539, 73.6701), (4.88872, 83.1242, 72.8303), (5.63985, 82.3873, 72.7716), (6.27178, 82.2195, 72.1065), (6.36647, 82.2619, 71.9855), (6.96495, 82.0166, 71.5588), (7.39068, 80.9654, 71.0209), (7.55718, 80.9291, 70.2271), (8.13674, 80.9009, 69.6591), (8.48012, 80.695, 69.4119), (9.35191, 80.1328, 69.1127), (10.0806, 79.8588, 68.927), (10.6213, 79.2273, 68.9496), (11.2494, 78.8781, 69.3681), (12.183, 78.6444, 69.6458), (12.392, 79.3341, 69.2264), (12.6747, 80.1159, 69.2894), (13.0918, 80.7262, 69.3885), (13.4604, 81.2074, 69.4683), (13.9926, 81.4762, 69.5118), (14.6983, 81.6622, 69.201), (15.0908, 82.2891, 68.6711), (15.4399, 82.4986, 68.2178), (15.9747, 82.7128, 67.4773), (15.9272, 82.9839, 66.2635), (15.7508, 83.5033, 65.8241), (16.1442, 82.7746, 65.1793), (16.58, 82.1955, 64.3461), (16.9407, 81.8853, 63.4877), (17.8018, 81.8427, 63.0184), (18.6391, 81.6778, 62.713), (18.975, 81.9665, 61.9766), (19.1149, 82.4283, 61.416), (19.2918, 81.9996, 60.9389), (19.0252, 81.8457, 60.3491), (19.4465, 82.3529, 60.0139), (19.9933, 82.5157, 59.5431), (20.124, 82.6541, 58.8436), (20.2208, 83.0933, 58.2062), (20.7247, 83.4036, 57.5745), (21.0635, 83.2259, 56.798), (21.1077, 82.628, 56.1736), (21.0207, 82.5431, 56.0518), (21.5131, 81.6846, 55.4696), (22.202, 81.9716, 56.1304), (22.8858, 82.4071, 56.3069), (23.2495, 83.1317, 57.3532), (23.6818, 83.2509, 57.3927), (24.4709, 83.2192, 58.1169), (24.7994, 83.0068, 58.9746), (25.6276, 83.2174, 58.8842), (26.2626, 83.7616, 59.0818), (27.1337, 84.2295, 59.6329), (27.1609, 84.2745, 59.6923), (27.6233, 84.7981, 59.6132), (27.6184, 85.0705, 59.6785), (27.766, 85.3719, 59.6394), (27.7858, 85.6006, 59.6408), (28.0306, 86.5169, 59.8742), (28.6915, 86.8858, 59.8846), (29.2332, 87.2948, 59.5495), (29.2689, 87.377, 59.5145), (30.1552, 88.3568, 59.4689), (30.8477, 88.5637, 59.1867), (31.1898, 88.8378, 58.5465)]
[(5.78457, 78.6084, 75.3082), (5.54705, 79.2712, 75.6594), (4.88964, 79.7102, 76.1819), (4.10636, 80.4738, 76.1819), (3.62673, 80.9469, 75.7769), (3.69343, 81.4628, 75.2647), (3.4538, 81.8796, 74.7058), (3.10314, 82.4832, 74.4685), (2.73869, 83.1062, 74.6188), (2.33258, 83.5663, 74.7868), (1.47275, 83.8039, 75.1207), (1.53083, 84.4125, 75.0347), (1.32296, 84.8722, 74.6789), (0.939499, 84.9832, 74.2079), (0.547125, 84.6973, 73.8266), (0.56701, 84.4851, 73.5014), (1.08667, 84.7688, 73.0449), (1.61482, 85.1537, 73.5582), (2.13097, 85.0042, 74.1921), (2.73493, 85.1697, 73.901), (3.72899, 84.4793, 73.7207), (3.92478, 83.6539, 73.6701), (4.88872, 83.1242, 72.8303), (5.63985, 82.3873, 72.7716), (6.27178, 82.2195, 72.1065), (6.36647, 82.2619, 71.9855), (6.96495, 82.0166, 71.5588), (7.39068, 80.9654, 71.0209), (7.55718, 80.9291, 70.2271), (8.13674, 80.9009, 69.6591), (8.48012, 80.695, 69.4119), (9.35191, 80.1328, 69.1127), (10.0806, 79.8588, 68.927), (10.6213, 79.2273, 68.9496), (11.2494, 78.8781, 69.3681), (12.183, 78.6444, 69.6458), (12.392, 79.3341, 69.2264), (12.6747, 80.1159, 69.2894), (13.0918, 80.7262, 69.3885), (13.4604, 81.2074, 69.4683), (13.9926, 81.4762, 69.5118), (14.6983, 81.6622, 69.201), (15.0908, 82.2891, 68.6711), (15.4399, 82.4986, 68.2178), (15.9747, 82.7128, 67.4773), (15.9272, 82.9839, 66.2635), (15.7508, 83.5033, 65.8241), (16.1442, 82.7746, 65.1793), (16.58, 82.1955, 64.3461), (16.9407, 81.8853, 63.4877), (17.8018, 81.8427, 63.0184), (18.6391, 81.6778, 62.713), (18.975, 81.9665, 61.9766), (19.1149, 82.4283, 61.416), (19.2918, 81.9996, 60.9389), (19.0252, 81.8457, 60.3491), (19.4465, 82.3529, 60.0139), (19.9933, 82.5157, 59.5431), (20.124, 82.6541, 58.8436), (20.2208, 83.0933, 58.2062), (20.7247, 83.4036, 57.5745), (21.0635, 83.2259, 56.798), (21.1077, 82.628, 56.1736), (21.0207, 82.5431, 56.0518), (21.5131, 81.6846, 55.4696), (22.3545, 81.1954, 54.497), (22.7338, 81.1502, 53.6925), (23.1679, 81.2509, 53.214), (23.2607, 81.1105, 52.5596), (23.8328, 80.8769, 51.7552), (23.427, 80.8131, 51.4156), (23.8122, 79.9931, 50.9595), (23.9862, 79.1781, 50.3668), (24.4496, 78.8331, 49.523), (24.8085, 78.5887, 48.9145), (24.9107, 78.054, 48.4021), (24.6812, 78.0048, 47.9906), (24.7475, 76.7675, 47.2099), (25.5723, 76.4787, 46.7656), (26.2203, 76.7524, 46.0828), (26.2525, 77.0725, 45.1169), (26.6944, 77.795, 44.2308), (26.9614, 78.0005, 43.3955), (27.2891, 78.6578, 43.1326), (27.7853, 79.2668, 43.1796), (28.5145, 79.5379, 43.0617), (29.2465, 79.3856, 42.8163), (29.4986, 79.4161, 42.2754), (30.0596, 79.3595, 42.0908), (30.4627, 79.4511, 41.424), (30.7022, 79.1347, 40.7472), (30.7028, 78.5097, 40.273), (30.4206, 77.9955, 39.6887), (30.7234, 76.8455, 39.9616), (30.7384, 76.0102, 40.0962), (30.7384, 75.6544, 39.48), (31.543, 74.9073, 39.1503)]
[(5.78457, 78.6084, 75.3082), (5.54705, 79.2712, 75.6594), (4.88964, 79.7102, 76.1819), (4.10636, 80.4738, 76.1819), (3.62673, 80.9469, 75.7769), (3.69343, 81.4628, 75.2647), (3.4538, 81.8796, 74.7058), (3.10314, 82.4832, 74.4685), (2.73869, 83.1062, 74.6188), (2.33258, 83.5663, 74.7868), (1.47275, 83.8039, 75.1207), (1.53083, 84.4125, 75.0347), (1.32296, 84.8722, 74.6789), (0.939499, 84.9832, 74.2079), (0.547125, 84.6973, 73.8266), (0.56701, 84.4851, 73.5014), (1.08667, 84.7688, 73.0449), (1.61482, 85.1537, 73.5582), (2.13097, 85.0042, 74.1921), (2.73493, 85.1697, 73.901), (3.72899, 84.4793, 73.7207), (3.92478, 83.6539, 73.6701), (4.88872, 83.1242, 72.8303), (5.63985, 82.3873, 72.7716), (6.27178, 82.2195, 72.1065), (6.36647, 82.2619, 71.9855), (6.96495, 82.0166, 71.5588), (7.39068, 80.9654, 71.0209), (7.55718, 80.9291, 70.2271), (8.13674, 80.9009, 69.6591), (8.48012, 80.695, 69.4119), (9.35191, 80.1328, 69.1127), (10.0806, 79.8588, 68.927), (10.6213, 79.2273, 68.9496), (11.2494, 78.8781, 69.3681), (12.183, 78.6444, 69.6458), (12.392, 79.3341, 69.2264), (12.6747, 80.1159, 69.2894), (13.0918, 80.7262, 69.3885), (13.4604, 81.2074, 69.4683), (13.9926, 81.4762, 69.5118), (14.6983, 81.6622, 69.201), (15.0908, 82.2891, 68.6711), (15.4399, 82.4986, 68.2178), (15.9747, 82.7128, 67.4773), (15.9272, 82.9839, 66.2635), (15.7508, 83.5033, 65.8241), (16.1442, 82.7746, 65.1793), (16.58, 82.1955, 64.3461), (16.9407, 81.8853, 63.4877), (17.8018, 81.8427, 63.0184), (18.6391, 81.6778, 62.713), (18.975, 81.9665, 61.9766), (19.1149, 82.4283, 61.416), (19.2918, 81.9996, 60.9389), (19.0252, 81.8457, 60.3491), (19.4465, 82.3529, 60.0139), (19.9933, 82.5157, 59.5431), (20.124, 82.6541, 58.8436), (20.2208, 83.0933, 58.2062), (20.7247, 83.4036, 57.5745), (21.0635, 83.2259, 56.798), (21.1077, 82.628, 56.1736), (21.0207, 82.5431, 56.0518), (21.5131, 81.6846, 55.4696), (22.3545, 81.1954, 54.497), (22.7338, 81.1502, 53.6925), (23.1679, 81.2509, 53.214), (23.2607, 81.1105, 52.5596), (23.8328, 80.8769, 51.7552), (23.427, 80.8131, 51.4156), (23.8122, 79.9931, 50.9595), (23.9862, 79.1781, 50.3668), (24.4496, 78.8331, 49.523), (24.8085, 78.5887, 48.9145), (24.9107, 78.054, 48.4021), (24.6812, 78.0048, 47.9906), (24.7475, 76.7675, 47.2099), (24.4431, 76.3212, 46.8133), (24.4431, 75.9656, 46.1356), (24.4431, 75.9656, 45.3704), (24.1436, 76.3081, 44.8674), (24.2358, 76.9211, 44.3367), (24.2871, 77.0415, 44.2727), (24.6062, 77.7621, 43.3339), (24.2682, 78.7186, 42.6022), (24.4693, 79.0794, 42.3058), (24.4655, 79.6731, 42.0334), (24.4759, 79.7354, 41.9698), (24.0197, 80.2777, 41.6276), (23.7273, 80.5332, 40.8367), (23.6486, 80.5717, 40.6288), (23.5161, 80.5983, 39.8809), (23.5381, 80.2495, 39.2061), (23.7083, 79.628, 38.8031), (24.0377, 78.7405, 38.143), (23.7769, 78.0639, 37.8935), (24.0499, 77.238, 37.4497), (24.4358, 76.586, 37.5686), (24.8626, 75.6252, 38.0754)]
[(5.78457, 78.6084, 75.3082), (5.54705, 79.2712, 75.6594), (4.88964, 79.7102, 76.1819), (4.10636, 80.4738, 76.1819), (3.62673, 80.9469, 75.7769), (3.69343, 81.4628, 75.2647), (3.4538, 81.8796, 74.7058), (3.10314, 82.4832, 74.4685), (2.73869, 83.1062, 74.6188), (2.33258, 83.5663, 74.7868), (1.47275, 83.8039, 75.1207), (1.53083, 84.4125, 75.0347), (1.32296, 84.8722, 74.6789), (0.939499, 84.9832, 74.2079), (0.547125, 84.6973, 73.8266), (0.56701, 84.4851, 73.5014), (1.08667, 84.7688, 73.0449), (1.61482, 85.1537, 73.5582), (2.13097, 85.0042, 74.1921), (2.73493, 85.1697, 73.901), (3.72899, 84.4793, 73.7207), (3.92478, 83.6539, 73.6701), (4.88872, 83.1242, 72.8303), (5.63985, 82.3873, 72.7716), (6.27178, 82.2195, 72.1065), (6.36647, 82.2619, 71.9855), (6.96495, 82.0166, 71.5588), (7.39068, 80.9654, 71.0209), (7.55718, 80.9291, 70.2271), (8.13674, 80.9009, 69.6591), (8.48012, 80.695, 69.4119), (9.35191, 80.1328, 69.1127), (10.0806, 79.8588, 68.927), (10.6213, 79.2273, 68.9496), (11.2494, 78.8781, 69.3681), (12.183, 78.6444, 69.6458), (12.392, 79.3341, 69.2264), (12.6747, 80.1159, 69.2894), (13.0918, 80.7262, 69.3885), (13.4604, 81.2074, 69.4683), (13.9926, 81.4762, 69.5118), (14.6983, 81.6622, 69.201), (15.0908, 82.2891, 68.6711), (15.4399, 82.4986, 68.2178), (15.9747, 82.7128, 67.4773), (15.9272, 82.9839, 66.2635), (15.7508, 83.5033, 65.8241), (16.1442, 82.7746, 65.1793), (16.58, 82.1955, 64.3461), (16.9407, 81.8853, 63.4877), (17.8018, 81.8427, 63.0184), (18.6391, 81.6778, 62.713), (18.2525, 82.576, 62.0585), (18.3671, 83.0645, 61.381), (18.6365, 83.8158, 61.1094), (18.9631, 84.5573, 61.3422), (19.5198, 84.9569, 61.5266), (20.0672, 85.4, 61.439), (20.3325, 85.9547, 61.5178), (20.5246, 86.6345, 61.6487), (20.5347, 87.4746, 61.9968), (20.7819, 87.9418, 62.7368), (21.0784, 88.1911, 63.2366), (21.6884, 88.8855, 63.4877), (21.9147, 89.8593, 63.5335), (21.8834, 90.4933, 63.8318), (22.1507, 90.9874, 64.2515), (22.3025, 91.1673, 64.4545), (22.3481, 91.2828, 64.6404), (22.3026, 91.835, 65.2975), (22.7144, 92.8075, 65.3778), (23.351, 93.5252, 65.3172), (22.6209, 93.3654, 65.181), (21.8902, 93.4724, 65.3589), (21.5177, 94.0793, 64.7515), (20.912, 94.279, 64.165), (20.2017, 94.1242, 63.9333), (19.745, 94.0397, 63.4779), (19.4641, 94.0261, 62.8515), (18.4462, 94.1976, 62.5829), (18.4441, 93.9738, 62.0479), (17.8528, 94.7362, 61.5931), (17.1659, 94.8715, 60.8039), (16.5489, 95.3516, 60.0696), (16.4018, 95.1411, 58.5815), (15.8824, 95.4836, 58.2227), (15.4974, 95.7572, 57.6388), (15.3691, 96.3226, 57.1613), (15.3691, 96.8322, 56.1784), (15.8454, 96.642, 55.4546), (15.9761, 96.4364, 54.8502), (15.7711, 96.445, 54.2257), (15.7615, 96.903, 53.335), (15.582, 97.5217, 52.4118), (15.7747, 97.8727, 51.2651), (15.9575, 97.9319, 50.4852), (15.6847, 98.0513, 49.7392)]
[(5.78457, 78.6084, 75.3082), (5.54705, 79.2712, 75.6594), (4.88964, 79.7102, 76.1819), (4.10636, 80.4738, 76.1819), (3.62673, 80.9469, 75.7769), (3.69343, 81.4628, 75.2647), (3.4538, 81.8796, 74.7058), (3.10314, 82.4832, 74.4685), (2.73869, 83.1062, 74.6188), (2.33258, 83.5663, 74.7868), (1.47275, 83.8039, 75.1207), (1.53083, 84.4125, 75.0347), (1.32296, 84.8722, 74.6789), (0.939499, 84.9832, 74.2079), (0.547125, 84.6973, 73.8266), (0.56701, 84.4851, 73.5014), (1.08667, 84.7688, 73.0449), (1.61482, 85.1537, 73.5582), (2.13097, 85.0042, 74.1921), (2.73493, 85.1697, 73.901), (3.72899, 84.4793, 73.7207), (3.92478, 83.6539, 73.6701), (4.88872, 83.1242, 72.8303), (5.63985, 82.3873, 72.7716), (6.27178, 82.2195, 72.1065), (6.36647, 82.2619, 71.9855), (6.96495, 82.0166, 71.5588), (7.39068, 80.9654, 71.0209), (7.55718, 80.9291, 70.2271), (8.13674, 80.9009, 69.6591), (8.48012, 80.695, 69.4119), (9.35191, 80.1328, 69.1127), (10.0806, 79.8588, 68.927), (10.6213, 79.2273, 68.9496), (11.2494, 78.8781, 69.3681), (12.183, 78.6444, 69.6458), (12.392, 79.3341, 69.2264), (12.6747, 80.1159, 69.2894), (13.0918, 80.7262, 69.3885), (13.4604, 81.2074, 69.4683), (13.9926, 81.4762, 69.5118), (14.6983, 81.6622, 69.201), (15.0908, 82.2891, 68.6711), (15.4399, 82.4986, 68.2178), (15.9747, 82.7128, 67.4773), (15.9272, 82.9839, 66.2635), (15.7508, 83.5033, 65.8241), (16.1442, 82.7746, 65.1793), (16.58, 82.1955, 64.3461), (16.9407, 81.8853, 63.4877), (17.8018, 81.8427, 63.0184), (18.6391, 81.6778, 62.713), (18.2525, 82.576, 62.0585), (18.3671, 83.0645, 61.381), (18.6365, 83.8158, 61.1094), (18.9631, 84.5573, 61.3422), (19.5198, 84.9569, 61.5266), (20.0672, 85.4, 61.439), (20.3325, 85.9547, 61.5178), (20.5246, 86.6345, 61.6487), (20.5347, 87.4746, 61.9968), (20.7819, 87.9418, 62.7368), (21.0784, 88.1911, 63.2366), (21.6884, 88.8855, 63.4877), (21.9147, 89.8593, 63.5335), (21.8834, 90.4933, 63.8318), (22.1507, 90.9874, 64.2515), (22.3025, 91.1673, 64.4545), (22.3481, 91.2828, 64.6404), (22.3026, 91.835, 65.2975), (22.7144, 92.8075, 65.3778), (23.351, 93.5252, 65.3172), (23.4414, 92.9857, 65.5076), (23.6136, 92.4826, 65.2782), (24.0134, 92.121, 65.1381), (24.681, 91.7055, 65.0211), (24.9932, 91.2423, 64.7265), (25.1051, 90.7532, 64.3863), (25.8349, 90.7532, 64.3863), (26.4056, 90.6991, 63.8255), (27.2739, 90.6535, 62.9012), (28.0477, 90.5402, 61.6814), (28.5368, 90.0366, 60.8743), (28.8733, 89.5452, 60.579), (29.9532, 89.4637, 60.0101), (30.6711, 89.2436, 59.7708), (31.1876, 89.259, 59.1757), (31.1898, 88.8378, 58.5465)]
[(5.78457, 78.6084, 75.3082), (5.54705, 79.2712, 75.6594), (4.88964, 79.7102, 76.1819), (4.10636, 80.4738, 76.1819), (3.62673, 80.9469, 75.7769), (3.69343, 81.4628, 75.2647), (3.4538, 81.8796, 74.7058), (3.10314, 82.4832, 74.4685), (2.73869, 83.1062, 74.6188), (2.33258, 83.5663, 74.7868), (1.47275, 83.8039, 75.1207), (1.53083, 84.4125, 75.0347), (1.32296, 84.8722, 74.6789), (0.939499, 84.9832, 74.2079), (0.547125, 84.6973, 73.8266), (0.56701, 84.4851, 73.5014), (1.08667, 84.7688, 73.0449), (1.61482, 85.1537, 73.5582), (2.13097, 85.0042, 74.1921), (2.73493, 85.1697, 73.901), (3.72899, 84.4793, 73.7207), (3.92478, 83.6539, 73.6701), (4.88872, 83.1242, 72.8303), (5.63985, 82.3873, 72.7716), (6.27178, 82.2195, 72.1065), (6.36647, 82.2619, 71.9855), (6.96495, 82.0166, 71.5588), (7.39068, 80.9654, 71.0209), (7.55718, 80.9291, 70.2271), (8.13674, 80.9009, 69.6591), (8.48012, 80.695, 69.4119), (9.35191, 80.1328, 69.1127), (10.0806, 79.8588, 68.927), (10.6213, 79.2273, 68.9496), (11.2494, 78.8781, 69.3681), (12.183, 78.6444, 69.6458), (12.392, 79.3341, 69.2264), (12.6747, 80.1159, 69.2894), (13.0918, 80.7262, 69.3885), (13.4604, 81.2074, 69.4683), (13.9926, 81.4762, 69.5118), (14.6983, 81.6622, 69.201), (15.0908, 82.2891, 68.6711), (15.4399, 82.4986, 68.2178), (15.9747, 82.7128, 67.4773), (15.9272, 82.9839, 66.2635), (15.7508, 83.5033, 65.8241), (15.9415, 84.131, 66.1461), (15.9438, 85.0528, 66.1679), (15.9044, 85.0811, 66.1944), (15.5891, 85.5608, 66.6228), (15.3186, 86.4384, 66.9896), (14.739, 87.3182, 66.4772), (14.7192, 87.6939, 66.3687), (14.5527, 88.3061, 65.8596), (14.7408, 88.7819, 66.0921), (14.5363, 89.4542, 65.7867), (13.974, 89.9456, 65.7705), (13.8127, 90.2076, 65.846), (13.5835, 91.3723, 65.7068), (13.3507, 92.0803, 65.0526), (13.1987, 92.5294, 64.6078), (12.8816, 92.7659, 64.336), (13.1387, 93.3887, 63.6194), (13.0641, 94.0754, 62.4189), (12.9912, 94.2284, 61.7942), (12.7103, 94.969, 60.8676), (12.4361, 95.4967, 60.4608), (12.2607, 96.465, 59.9529), (12.2791, 96.5694, 59.6724), (12.5344, 96.8338, 59.3215), (12.7836, 97.5209, 59.2052), (12.9269, 98.4365, 59.1262), (13.0044, 99.2468, 59.5761), (13.3592, 98.9082, 59.1738), (13.7528, 98.1953, 58.9025), (13.9259, 97.4172, 58.5416), (14.0414, 97.0051, 57.7785), (14.0544, 97.1199, 56.9112), (14.334, 97.288, 56.302), (14.9706, 96.8252, 55.4684), (15.2696, 96.4334, 54.9077), (15.7711, 96.445, 54.2257), (15.7615, 96.903, 53.335), (15.582, 97.5217, 52.4118), (15.7747, 97.8727, 51.2651), (15.9575, 97.9319, 50.4852), (15.6847, 98.0513, 49.7392)]
[truncated: 951,219 more chars]
