# Supplementary material for: Structural analysis of P. falciparum KAHRP and PfEMP1 complexes with host erythrocyte spectrin suggests a model for cytoadherent knob protrusions
Source: PLoS Pathog. 2017 Aug 14;13(8):e1006552. doi: 10.1371/journal.ppat.1006552 (PMC5570508; doi:10.1371/journal.ppat.1006552)
Supplement: S1 Software — Provided here is a compressed file that includes all scripts used for the calculation of docking conformations between two charged proteins. The specific examples of docking the KAHRP 5´ repeat to spectrin β10–14, and predicting the β-catenin–Tcf complex, are shown in separate directories. A README file with simple instructions and software dependencies is also included. (ZIP) [file ppat.1006552.s012.zip › scripts/bench_marking/scoring/all_scores.txt]

[10	18	2	15	-1	4	-32	-14	-18	-29	-51	-17	-22	-33	-22	-40	-17	-30	-31	-4	1	-20	-21	-23	-21	-45	-22	-30	-38	-31	-48	-5	-18	-10	-22	-13	-6	-9	-21	-10	0	7	-34	-19	-28	-18	-9	-22	-9	-35
[-3	-8	-17	-8	4	12	-26	2	-5	-15	-31	1	1	-9	1	-22	-22	-25	-17	17	23	-20	8	-1	-11	-31	7	3	-12	3	-19	-8	-21	-16	-19	5	-14	-23	-26	-23	-8	-3	-25	0	-13	0	7	6	7	-21
[-24	-32	-37	-35	-16	-12	-27	-4	-7	-16	-11	-4	2	5	2	-27	-30	-22	-18	-11	-7	-35	-6	-13	-20	-28	-5	-5	-7	-3	-28	-36	-34	-40	-31	-7	-39	-40	-42	-48	-21	-18	-16	0	-8	2	10	12	10	-11
[-48	-48	-47	-57	-23	-21	-14	-15	-9	-11	-8	-13	4	8	4	-33	-16	-11	-16	-34	-32	-37	-19	-19	-26	-21	-19	-5	-4	-4	-37	-38	-33	-37	-33	-20	-47	-36	-39	-46	-24	-24	-12	-5	-3	-6	-2	4	-2	-10
[-29	-16	-23	-28	-10	-11	-2	0	9	7	4	1	6	9	6	-32	5	0	-5	-20	-19	-5	-10	1	-1	0	-9	6	14	6	-31	-7	-2	-2	-7	0	-11	6	-7	-6	-1	1	-6	-1	5	-1	2	-4	2	-2
[7	23	12	14	16	19	5	12	17	14	-10	12	13	3	13	-19	22	6	17	-1	2	1	4	13	8	-3	3	10	5	8	-28	15	5	16	-1	12	22	31	17	27	22	26	-5	7	8	5	6	-3	6	-7
[truncated: 4,349 more columns]
